# Supplementary material for: Evolutionary game theory and simulations based on doctor and patient medical malpractice under government regulation
Source: Sci Rep. 2023 Oct 25;13:18234. doi: 10.1038/s41598-023-44915-9 (PMC10600196; doi:10.1038/s41598-023-44915-9)
Supplement: Supplementary file 1 — Supplementary Information. [file 41598_2023_44915_MOESM1_ESM.zip]

Archive with 84 entries (70 files):
- raw data /
- raw data /fig 1-2/
- raw data /fig 1-2/data-no/
- raw data /fig 1-2/data-no/download2013u97.txt
- raw data /fig 1-2/data-no/errors.log.txt
- raw data /fig 1-2/data-no/download2018u128.txt
- raw data /fig 1-2/data-no/download2020u157.txt
- raw data /fig 1-2/data-no/download2017u109.txt
- raw data /fig 1-2/data-no/download2015u91.txt
- raw data /fig 1-2/data-no/log.txt
- raw data /fig 1-2/data-no/download2019u147.txt
- raw data /fig 1-2/data-no/download2012u34.txt
- raw data /fig 1-2/data-no/download2014u115.txt
- raw data /fig 1-2/data-no/download2022u95.txt
- raw data /fig 1-2/data-no/download2016u91.txt
- raw data /fig 1-2/data-no/download2021u171.txt
- raw data /fig 1-2/data-no/doi_1180.list
- raw data /fig 1-2/input-no/
- raw data /fig 1-2/input-no/download-01.txt
- __MACOSX/
- __MACOSX/raw data /
- __MACOSX/raw data /fig 1-2/
- __MACOSX/raw data /fig 1-2/input-no/
- __MACOSX/raw data /fig 1-2/input-no/._download-01.txt
- raw data /fig 1-2/input-no/download-02.txt
- __MACOSX/raw data /fig 1-2/input-no/._download-02.txt
- raw data /fig 1-2/output-no/
- raw data /fig 1-2/output-no/download2013u97.txt
- raw data /fig 1-2/output-no/download2018u128.txt
- raw data /fig 1-2/output-no/download2020u157.txt
- raw data /fig 1-2/output-no/download2017u109.txt
- raw data /fig 1-2/output-no/download2015u91.txt
- raw data /fig 1-2/output-no/log.txt
- raw data /fig 1-2/output-no/download2019u147.txt
- raw data /fig 1-2/output-no/download2012u34.txt
- __MACOSX/raw data /fig 1-2/output-no/
- __MACOSX/raw data /fig 1-2/output-no/._download2012u34.txt
- raw data /fig 1-2/output-no/download2014u115.txt
- raw data /fig 1-2/output-no/download2022u95.txt
- raw data /fig 1-2/output-no/download2016u91.txt
- raw data /fig 1-2/output-no/download2021u171.txt
- raw data /fig 1-2/output-no/doi_1180.list
- raw data /fig 1-2/project-no/
- raw data /fig 1-2/project-no/.DS_Store
- __MACOSX/raw data /fig 1-2/project-no/
- __MACOSX/raw data /fig 1-2/project-no/._.DS_Store
- raw data /fig 1-2/project-no/fig.2.png
- raw data /fig 1-2/project-no/fig.4.png
- __MACOSX/raw data /fig 1-2/project-no/._fig.4.png
- raw data /fig 1-2/project-no/burst_entries.tsv
- raw data /fig 1-2/project-no/fig.3.png
- raw data /fig 1-2/project-no/CitationBurst.out
- raw data /fig 1-2/project-no/CitationBurstHistory.tsv
- raw data /fig 1-2/project-no/CitationBurst.in
- raw data /fig 1-2/project-no/citespace.space
- raw data /fig 1-2/project-no/citespace.signature
- raw data /fig 1-2/project-no/citespace.config
- raw data /fig 1-2/project-no/citespace.parameters
- raw data /fig 1-2/project-no/CO-DESC_history_view_burstness_ByStartingYear.html
- raw data /fig 1-2/row data/
- raw data /fig 1-2/row data/download-01.txt
- __MACOSX/raw data /fig 1-2/row data/
- __MACOSX/raw data /fig 1-2/row data/._download-01.txt
- raw data /fig 1-2/row data/download-02.txt
- __MACOSX/raw data /fig 1-2/row data/._download-02.txt
- raw data /fig 1-2/row data/fig.3.png
- raw data /fig 1-2/row data/fig.4.png
- __MACOSX/raw data /fig 1-2/row data/._fig.4.png
- raw data /fig 4-6.mdl
- __MACOSX/raw data /._fig 4-6.mdl
- raw data /fig 7-10.mdl
- raw data /fig 11-14.mdl
- __MACOSX/raw data /._fig 11-14.mdl
- raw data /fig 15-17.mdl
- __MACOSX/raw data /._fig 15-17.mdl
- raw data /fig 18 and 19.mdl
- __MACOSX/raw data /._fig 18 and 19.mdl
- raw data /fig 20-22.mdl
- __MACOSX/raw data /._fig 20-22.mdl
- raw data /fig 3-6
- raw data /fig 7-10.2mdl
- raw data /Current 1.vdf
- raw data /Current 2.vdf
- raw data /Current.vdf
