# Supplementary material for: Evolutionary game theory and simulations based on doctor and patient medical malpractice under government regulation
Source: Sci Rep. 2023 Oct 25;13:18234. doi: 10.1038/s41598-023-44915-9 (PMC10600196; doi:10.1038/s41598-023-44915-9)
Supplement: Supplementary file 1 — Supplementary Information. [file 41598_2023_44915_MOESM1_ESM.zip › raw data /fig 1-2/data-no/download2013u97.txt]

PT J
AU Decker, JR
   Meen, EK
   Kern, RC
   Chandra, RK
AF Decker, Jennifer R.
   Meen, Eric K.
   Kern, Robert C.
   Chandra, Rakesh K.
TI Cost effectiveness of magnetic resonance imaging in the workup of the dysosmia patient
SO INTERNATIONAL FORUM OF ALLERGY & RHINOLOGY
LA English
DT Article
DE imaging; olfaction; olfactory disorders; radiology; UPSIT
ID multiple-sclerosis; risk
AB Background: Intracranial causes of dysosmia are uncommon. Nonetheless, a missed intracranial disorder or neoplasm is worrisome. Magnetic resonance imaging (MRI) may be used in diagnosis; however, the cost effectiveness of this practice is unclear. We hypothesize that MRI scans for idiopathic dysosmia will demonstrate sufficient significant findings to be a cost-effective screening tool. Methods: Tertiary-care otolaryngology clinic records were queried for smell and taste disturbance. The patients underwent anosmia-protocol MRI of the brain for idiopathic dysosmia in 122 cases. Each MRI report was reviewed for dysosmia findings, intracranial neoplasms, and incidental findings. Results: MRI was normal in 44.3%, there were dysosmia-related findings in 25.4%, and incidental findings in 40.2%. The most common related diagnosis was occult frontoethmoid sinusitis (18.8%). The most common incidental diagnosis was small vessel disease (21.1%). Intracranial neoplasms were observed in 6 patients (4.9%). Nine patients had intracranial causes of dysosmia including olfactory meningiomas, infarct, trauma, and atrophy. MRI cost per dysosmia etiology diagnosis was $9445. Costs increased to $32,355 and $48,880 per intracranial cause or neoplasm, respectively. Cost to diagnose 1 causal intracranial neoplasm was $146,400. From 1997 to 2003, median medical malpractice settlements ranged from $625,616 for misdiagnosis to $682,500 for delay in treatment to $1,750,000 for brain injury. The median jury award was $975,000 for misdiagnosis, $1,550,000 for delayed treatment, and $6,000,000 for brain injury. Conclusion: MRI in idiopathic dysosmia yielded information regarding the diagnosis in one-quarter of cases. The implications of missing an intracranial neoplasm alone justify the cost of screening MRI for idiopathic dysosmia. (C) 2013 ARS-AAOA, LLC.
C1 [Decker, Jennifer R.; Meen, Eric K.; Kern, Robert C.; Chandra, Rakesh K.] Northwestern Univ, Dept Otolaryngol Head & Neck Surg, Feinberg Sch Med, Chicago, IL 60611 USA.
RP Decker, JR (通讯作者)，Northwestern Univ, Dept Otolaryngol Head & Neck Surg, Feinberg Sch Med, 676 N St Clair Ste 1325, Chicago, IL 60611 USA.
EM j-decker1@md.northwestern.edu
CR Adappa ND, 2011, OTOLARYNG CLIN N AM, V44, P965, DOI 10.1016/j.otc.2011.06.001
   DEEMS DA, 1991, ARCH OTOLARYNGOL, V117, P519
   Doran BJ, 2005, MED MALPRACTICE VERD, V0, P0
   Forster S, 2010, J ALZHEIMERS DIS, V22, P581, DOI 10.3233/JAD-2010-091549
   Goektas O, 2011, RHINOLOGY, V49, P221, DOI 10.4193/Rhino10.136
   Holbrook Eric H, 2003, CURR OPIN OTOLARYNGOL HEAD NECK SURG, V11, P54, DOI 10.1097/00020840-200302000-00012
   Jena AB, 2011, NEW ENGL J MED, V365, P629, DOI 10.1056/NEJMsa1012370
   LI C, 1994, AM J ROENTGENOL, V162, P411, DOI 10.2214/ajr.162.2.8310937
   Lutterotti A, 2011, MULT SCLER J, V17, P964, DOI 10.1177/1352458511399798
   MCDERMOTT MW, 1996, MENINGIOMAS, V0, P0
   Rombaux P, 2009, B-ENT, V0, P39
   Rouby Catherine, 2011, INT J OTOLARYNGOL, V2011, P203805, DOI 10.1155/2011/203805
   Siderowf A, 2012, MOVEMENT DISORD, V27, P406, DOI 10.1002/mds.24892
   Vidmar N, 2009, CLIN ORTHOP RELAT R, V467, P367, DOI 10.1007/s11999-008-0608-6
   Wang J, 2011, AM J NEURORADIOL, V32, P677, DOI 10.3174/ajnr.A2350
   Yousem DM, 1996, AM J ROENTGENOL, V166, P439, DOI 10.2214/ajr.166.2.8553963
NR 17
TC 21
Z9 21
U1 0
U2 5
PU WILEY-BLACKWELL
PI HOBOKEN
PA 111 RIVER ST, HOBOKEN 07030-5774, NJ USA
SN 2042-6976
EI 
J9 INT FORUM ALLERGY RH
JI Int. Forum Allergy Rhinol.
PD JAN 15
PY 2013
VL 3
IS 1
BP 56
EP 61
DI 10.1002/alr.21066
PG 6
WC Otorhinolaryngology
SC Otorhinolaryngology
GA 071LA
UT WOS:000313593000009
PM 22786891
DA 2022-10-14
ER

PT J
AU Tarantino, U
   Via, AG
   Macri, E
   Eramo, A
   Marino, V
   Marsella, LT
AF Tarantino, Umberto
   Via, Alessio Giai
   Macri, Ernesto
   Eramo, Alessandro
   Marino, Valeria
   Marsella, Luigi Tonino
TI Professional Liability in Orthopaedics and Traumatology in Italy
SO CLINICAL ORTHOPAEDICS AND RELATED RESEARCH
LA English
DT Article
ID medical malpractice; claim; surgery; error; risk; care
AB Interest in medical errors has increased during the last few years owing to the number of medical malpractice claims. Reasons for the increasing number of claims may be related to patients' higher expectations, iatrogenic injury, and the growth of the legal services industry. Claims analysis provides helpful information in specialties in which a higher number of errors occur, highlighting areas where orthopaedic care might be improved. We determined: (1) the number of claims involving orthopaedics and traumatology in Rome; (2) the risk of litigation in elective and trauma surgery; (3) the most common surgical procedures involved in claims and indemnity payments; (4) the time between the adverse medical event and the judgment date; and (5) issues related to informed consent. We analyzed 1925 malpractice judgments decided in the Civil Court of Rome between 2004 and 2010. In total, 243 orthopaedics claims were filed, and in 75% of these cases surgeons were found liable; 149 (61%) of these resulted from elective surgery. Surgical teams were sued in 30 claims and found liable in 22. The total indemnity payment ordered was more than a,not sign12,350,000 (USD 16,190,000). THA and spinal surgery were the most common surgical procedures involved. Inadequate informed consent was reported in 5.3% of cases. Our study shows that careful medical examination, accurate documentation in medical records, and adequate informed consent might reduce the number of claims. We suggest monitoring of court judgments would be useful to develop prevention strategies to reduce claims.
C1 [Tarantino, Umberto; Via, Alessio Giai] Univ Roma Tor Vergata, Dept Orthopaed & Traumatol, Policlin Tor Vergata, Sch Med, Rome, Italy.
   [Macri, Ernesto] SIOT, Rome, Italy.
   [Eramo, Alessandro; Marino, Valeria; Marsella, Luigi Tonino] Univ Roma Tor Vergata, Sch Med, Dept Forens Med, Rome, Italy.
RP Tarantino, U (通讯作者)，Univ Roma Tor Vergata, Dept Orthopaed & Traumatol, Policlin Tor Vergata, Sch Med, Rome, Italy.
EM umberto.tarantino@uniroma2.it
CR Aguirre-Gas HG, 2010, CIR CIR, V78, P456
   Amadio FM, 2009, B ORDINE PROVINCIALE, V5, P6
   Atrey A, 2010, J CHILD ORTHOP, V4, P471, DOI 10.1007/s11832-010-0276-4
   Atrey A, 2010, J BONE JOINT SURG AM, V92, P336
   Bhattacharyya T, 2005, J BONE JOINT SURG AM, V87A, P2395, DOI 10.2106/JBJS.D.02877
   BURSTIN HR, 1993, JAMA-J AM MED ASSOC, V270, P1697, DOI 10.1001/jama.270.14.1697
   Fattorini P, 2007, MED MALPRACTICE DA S, V0, P0
   GOULD MT, 2003, CLIN ORTHOP RELA FEB, V0, PP59, DOI 10.1097/01.BLO.0000049697.69467.81
   Guly HR, 2001, EMERG MED J, V18, P263, DOI 10.1136/emj.18.4.263
   Higgins LD, 2005, CLIN ORTHOP RELAT R, V0, PP58, DOI 10.1097/01.blo.000159894.86946.23
   Khan IH, 2012, ORTHOPEDICS, V35, PE726, DOI 10.3928/01477447-20120426-28
   Matsen 3rd FA, 2013, J BONE JOINT SURG AM, V95, P2201
   McGwin G, 2008, J TRAUMA, V64, P607, DOI 10.1097/TA.0b013e3181653411
   Morris JA, 2003, ANN SURG, V237, P844, DOI 10.1097/00000658-200306000-00013
   Ries MD, 1997, CLIN ORTHOP RELAT R, V0, P256
   Sonmez MM, 2009, ACTA ORTHOP TRAUMATO, V43, P351, DOI 10.3944/AOTT.2009.351
   Stewart RM, 2005, ANN SURG, V241, P969, DOI 10.1097/01.sla.0000164179.48276.45
   Studdert DM, 2006, NEW ENGL J MED, V354, P2024, DOI 10.1056/NEJMsa054479
   Suk M, 2005, J AM ACAD ORTHOP SUR, V13, P397, DOI 10.5435/00124635-200510000-00004
   Tarantino U, 2011, GIOT, V37, P27
   Traina F, 2009, CLIN ORTHOP RELAT R, V467, P434, DOI 10.1007/s11999-008-0582-z
   Upadhyay A, 2007, J ARTHROPLASTY, V22, P2, DOI 10.1016/j.arth.2007.05.003
   Wong DA, 2009, J BONE JOINT SURG AM, V91A, P547, DOI 10.2106/JBJS.G.01439
NR 23
TC 27
Z9 27
U1 0
U2 8
PU SPRINGER
PI NEW YORK
PA 233 SPRING ST, NEW YORK, NY 10013 USA
SN 0009-921X
EI 
J9 CLIN ORTHOP RELAT R
JI Clin. Orthop. Rel. Res.
PD OCT 15
PY 2013
VL 471
IS 10
BP 3349
EP 3357
DI 10.1007/s11999-013-3165-6
PG 9
WC Orthopedics; Surgery
SC Orthopedics; Surgery
GA 216YU
UT WOS:000324323900048
PM 23857317
DA 2022-10-14
ER

PT J
AU Ozver, I
   Sahin, E
   Sevindir, E
   Demirel, OF
   Emul, M
   Ozen, S
AF Ozver, Ismail
   Sahin, Esat
   Sevindir, Emine
   Demirel, Omer Faruk
   Emul, Murat
   Ozen, Sakir
TI Malpractice Claims against Psychiatrists Related to Psychopharmacologic Agents: File series
SO KLINIK PSIKOFARMAKOLOJI BULTENI-BULLETIN OF CLINICAL PSYCHOPHARMACOLOGY
LA English
DT Article
DE malpractice issues; psychiatry; indemnity payment; claim
ID mood disorders questionnaire; psychotropic-drug; bipolar disorder; qtc prolongation; risk; suicide; management; patient; law
AB Objective: Psychiatrists are considered to be the least frequently sued among other medical specialties. Of the 28 medical specialties, psychiatry ranked 22nd in terms of number of malpractice claims. We aimed to investigate psychopharmacotherapeutic malpractice claims against psychiatrists in Turkey. Methods: Data from claim files were extracted between the years of 2003 and 2012 in which expert witness testimony of psychiatrist and forensic specialists in the Council of Forensic Medicine were requested by the court. Only, claim files about psychopharmacotherapeutic issues were included in the study. Results: There were eight malpractice claim files selected according to the inclusion criteria. There were 3 female and 5 male patients in the related claims; four of them had a diagnosis of depression while the remaining four had schizophrenia. Four wrong treatments, one neglect and wrong treatment, one severe adverse effect, one accountability for death, one persecutory complaint about the prescribed drugs were cited in the claims. Conclusion: Malpractice claims against psychiatrists have been rising and this issue might have some negative influences on interrelations between psychiatrists. Therefore, psychiatrists should improve their awareness about malpractice subjects.
C1 [Ozver, Ismail; Sahin, Esat; Sevindir, Emine; Ozen, Sakir] Forens Med Council, Istanbul, Turkey.
   [Demirel, Omer Faruk; Emul, Murat] Istanbul Univ, Cerrahpasa Med Sch, Dept Psychiat, Istanbul, Turkey.
RP Ozver, I (通讯作者)，Istanbul Adli Tip Kurumu, Istanbul, Turkey.
EM drozver@yahoo.com
CR Bleich A, 2011, ISR MED ASSOC J, V13, P653
   Blinder M, 2004, J AM ACAD PSYCHIATRY, V32, P319
   Cannell J, 2001, J AM ACAD PSYCHIATRY, V29, P138
   DeMello JP, 2011, PSYCHIAT SERV, V62, P1013, DOI 10.1176/appi.ps.62.9.1013
   Franchitto N, 2007, INT J LAW PSYCHIAT, V30, P472, DOI 10.1016/j.ijlp.2007.09.008
   Goodwin GM, 2008, EUR NEUROPSYCHOPHARM, V18, P535, DOI 10.1016/j.euroneuro.2008.03.003
   GUTHEIL TG, 1994, HARVARD REV PSYCHIAT, V2, P214, DOI 10.3109/10673229409017139
   Hilas O, 2007, AM J HEALTH-SYST PH, V64, P273, DOI 10.2146/ajhp060071
   Hu C, 2012, J AFFECT DISORDERS, V141, P40, DOI 10.1016/j.jad.2012.02.035
   Jena AB, 2011, NEW ENGL J MED, V365, P629, DOI 10.1056/NEJMsa1012370
   Jolly K, 2009, BRIT J CLIN PHARMACO, V68, P743, DOI 10.1111/j.1365-2125.2009.03496.x
   Lin CH, 2004, J FORMOS MED ASSOC, V103, P437
   LOCALIO AR, 1991, NEW ENGL J MED, V325, P245, DOI 10.1056/NEJM199107253250405
   Recupero PR, 2008, J AM ACAD PSYCHIATRY, V36, P290
   Simon RI, 1999, PSYCHIAT CLIN N AM, V22, P31, DOI 10.1016/S0193-953X(05)70057-5
   SLAWSON P, 1991, CONVULSIVE THER, V7, P255
   Slovenko R, 1999, PSYCHIAT CLIN N AM, V22, P1, DOI 10.1016/S0193-953X(05)70055-1
   Treatment of patients with obsessive-compulsive disorder, 2007, AM PSYCH ASS PRACT G, V0, P5
   Tsao CI, 2007, COMPR PSYCHIAT, V48, P309, DOI 10.1016/j.comppsych.2007.03.002
   Wenzel-Seifert K, 2011, DTSCH ARZTEBL INT, V108, P687, DOI 10.3238/arztebl.2011.0687
   Witchel HJ, 2003, J CLIN PSYCHOPHARM, V23, P58, DOI 10.1097/00004714-200302000-00010
   Zimmerman M, 2011, HARVARD REV PSYCHIAT, V19, P219, DOI 10.3109/10673229.2011.614101
NR 22
TC 0
Z9 0
U1 0
U2 6
PU KURE ILETISIM GRUBU A S
PI ISTANBUL
PA SIRACEVIZLER CAD 43/3 SISLI, ISTANBUL, 34381, TURKEY
SN 1017-7833
EI 
J9 KLIN PSIKOFARMAKOL B
JI Klin. Psikofarmakol. Bul.
PD DEC 15
PY 2013
VL 23
IS 4
BP 320
EP 325
DI 10.5455/bcp.20130407011756
PG 6
WC Pharmacology & Pharmacy; Psychiatry
SC Pharmacology & Pharmacy; Psychiatry
GA AM6NX
UT WOS:000339983000005
DA 2022-10-14
ER

PT J
AU Muller, S
   Dralle, H
AF Mueller, S.
   Dralle, H.
TI Diagnostic error and the patient's rights act
SO CHIRURG
LA German
DT Article
DE Liability law; Malpractice; Rule of evidence; Medical examination findings; Documentation duty
AB The question which party bears the burden of proof has significant influence on the result of a medical liability process. The party that bears the burden of proof and cannot provide the proof loses the lawsuit. Particularly important in this context is an omitted medical examination. In the case of such an omitted medical examination the courts may grant reversal of the burden of proof to patients in subsequent medical processes. The civil courts differentiate between a simple mistake or a grave error in treatment and furthermore, the medical examination has to be distinguished from the duty of diagnosis. In the new patients' rights act the burden of proof is established by law. Thereafter in principle the patient must still prove that the doctor made a mistake and that this was the cause of the damage.
C1 [Mueller, S.] Univ Halle Wittenberg, Lehrstuhl Strafrecht Strafprozessrecht Rechtsverg, D-06108 Halle, Saale, Germany.
   [Dralle, H.] Univ Klinikum Halle, Univ Klin & Poliklin Allgemein Viszeral & Gefassc, Halle, Saale, Germany.
RP Muller, S (通讯作者)，Univ Halle Wittenberg, Lehrstuhl Strafrecht Strafprozessrecht Rechtsverg, Univ Pl 6, D-06108 Halle, Saale, Germany.
EM sebastian.mueller@jura.uni-halle.de
NR 0
TC 2
Z9 2
U1 0
U2 4
PU SPRINGER
PI NEW YORK
PA 233 SPRING ST, NEW YORK, NY 10013 USA
SN 0009-4722
EI 
J9 CHIRURG
JI Chirurg
PD FEB 15
PY 2013
VL 84
IS 2
BP 143
EP 148
DI 10.1007/s00104-012-2448-x
PG 6
WC Surgery
SC Surgery
GA 087OQ
UT WOS:000314771900009
PM 23340974
DA 2022-10-14
ER

PT J
AU Whang, JS
   Baker, SR
   Patel, R
   Luk, L
   Castro, A
AF Whang, Jeremy S.
   Baker, Stephen R.
   Patel, Ronak
   Luk, Lyndon
   Castro, Alejandro, III
TI The Causes of Medical Malpractice Suits against Radiologists in the United States
SO RADIOLOGY
LA English
DT Article
AB Purpose: To determine the most frequent causes of malpractice suits as derived from credentialing data of 8401 radiologists. Materials and Methods: This study was approved by the Institutional Review Board of New Jersey Medical School. A total of 8401 radiologists in 47 states participating in the network of One-Call Medical, a broker for computed tomographic/magnetic resonance studies in workers' compensation cases, were required to provide their malpractice history as part of their credentialing application. Of these, 2624 (31%) radiologists had at least one claim in their career. In each enrollee's credentialing file, if there was a claim against the enrollee there was a narrative regarding each malpractice case from which, in most instances, a primary allegation could be discerned. Among the 4793 cases, an alleged cause could be derived from the narrative in 4043 (84%). Statistical analysis was performed with Stata 12 (2011; Stata, College Station, Tex) software. Results: The most common general cause was error in diagnosis (14.83 claims per 1000 person-years [95% confidence interval {CI}: 14.19, 15.51]). In this category, breast cancer was the most frequently missed diagnosis (3.57 claims per 1000 person-years [95% CI: 3.26, 3.91]), followed by non-spinal fractures (2.49 claims per 1000 person-years [95% CI: 2.28, 2.72]), spinal fractures (1.32 claims per 1000 person-years [95% CI: 1.16, 1.49]), lung cancer (1.26 claims per 1000 person-years [95% CI: 1.11, 1.42]), and vascular disease (1.08 claims per 1000 person-years [95% CI: 0.93, 1.24]). The category next in frequency was procedural complications (1.76 claims per 1000 person-years [95% CI: 1.58, 1.96]), followed by inadequate communication with either patient (0.40 claim per 1000 person-years [95% CI: 0.32, 0.50]) or referrer (0.71 claim per 1000 person-years [95% CI: 0.60, 0.84]). Radiologists had only a peripheral role in 0.92 claim per 1000 person-years (95% CI: 0.77, 1.10). Failure to recommend additional testing was a rare cause (0.41 claim per 1000 person-years [95% CI: 0.34, 0.50]). Conclusion: Errors in diagnosis are, by far, the most common generic cause of malpractice suits against radiologists. In this category, breast cancer was the most frequently missed diagnosis, followed by nonvertebral fractures and spinal fractures. Failure to communicate and failure to recommend additional testing are both uncommon reasons for initiating a suit. (C)RSNA, 2012
C1 [Whang, Jeremy S.; Baker, Stephen R.; Patel, Ronak; Luk, Lyndon; Castro, Alejandro, III] Univ Med & Dent New Jersey, New Jersey Med Sch, Dept Radiol, Newark, NJ 07101 USA.
RP Baker, SR (通讯作者)，Univ Med & Dent New Jersey, New Jersey Med Sch, Dept Radiol, 150 Bergen St,RM C320, Newark, NJ 07101 USA.
EM bakersr@umdnj.edu
CR [Anonymous], 1996, ALLEGATION CLAIM ERR, V0, P0
   [Anonymous], 1997, PRACT STAND CLAIMS S, V0, P0
   Avery JK, 1985, MED MALPRACTICE REV, V2, P35
   BERLIN L, 1995, AM J ROENTGENOL, V165, P781, DOI 10.2214/ajr.165.4.7676967
   Brenner RJ, 1998, AM J ROENTGENOL, V171, P19, DOI 10.2214/ajr.171.1.9648756
   Kushner David C, 2005, J AM COLL RADIOL, V2, P15, DOI 10.1016/j.jacr.2004.08.005
   LEVINSON W, 1994, JAMA-J AM MED ASSOC, V272, P1619, DOI 10.1001/jama.272.20.1619
   Physician Insurers Association of America, 2004, CLAIM TREND AN STUD, V0, P0
   Smart DR, 2010, PHYS CHARACTERISTICS, V0, P30
NR 10
TC 106
Z9 107
U1 0
U2 5
PU RADIOLOGICAL SOC NORTH AMERICA
PI OAK BROOK
PA 820 JORIE BLVD, OAK BROOK, IL 60523 USA
SN 0033-8419
EI 
J9 RADIOLOGY
JI Radiology
PD FEB 15
PY 2013
VL 266
IS 2
BP 548
EP 554
DI 10.1148/radiol.12111119
PG 7
WC Radiology, Nuclear Medicine & Medical Imaging
SC Radiology, Nuclear Medicine & Medical Imaging
GA 080DP
UT WOS:000314221700020
PM 23204547
DA 2022-10-14
ER

PT J
AU Weber, CE
   Talbot, LJ
   Geller, JM
   Kuo, MC
   Wai, PY
   Kuo, PC
AF Weber, Cynthia E.
   Talbot, Lindsay J.
   Geller, Justin M.
   Kuo, Marissa C.
   Wai, Philip Y.
   Kuo, Paul C.
TI Obesity and trends in malpractice claims for physicians and surgeons
SO SURGERY
LA English
DT Article
ID bariatric surgery; united-states
AB Background. The increasing prevalence of obesity has altered the practice of medicine and surgery, with the emergence of new operations and medications. We hypothesized that the landscape of medical malpractice claims has also changed. Methods. We queried the Physician Insurers Association of American database for 1990 through 1999 and 2000 through 2009 for cases corresponding to International Classification of Diseases, 9th edition, codes for obesity. We extracted adjudicatory outcome, closed and paid claims data, indemnity payments, primary alleged error codes, National Association of Insurance Commissioners severity of injury class, procedural codes, and medical specialty data. Results. A total of 411 obesity claims were filed from 1990 to 1999 and 1,591 obesity claims were filed from 2000 to 2009. General surgery was the specialty with the greatest number of obesity claims from 1990 to 1999 and was second to family practice for 2000 to 2009. Although the percentage of paid general surgery obesity claims has decreased significantly from 69% in 1990-1999 to 36% in 2000-2009, the mean indemnity payments have increased substantially ($94,000 to $368,000). Conclusion. Recently, the percentage of paid general surgery obesity claims has significantly decreased; however, individual and total indemnity payments have increased. Obesity continues to impact general surgery malpractice substantially. Efforts to manage this component of physician and hospital practices must continue.
C1 [Weber, Cynthia E.; Talbot, Lindsay J.; Geller, Justin M.; Kuo, Marissa C.; Wai, Philip Y.; Kuo, Paul C.] Loyola Univ, Dept Surg, Maywood, IL 60153 USA.
RP Kuo, PC (通讯作者)，Loyola Univ, Med Ctr, Dept Surg, 2160 S 1st Ave, Maywood, IL 60153 USA.
EM pkuo@lumc.edu
CR [Anonymous], 2012, FDA BRIEFING INFORM, V0, P0
   Christou NV, 2004, ANN SURG, V240, P416, DOI 10.1097/01.sla.0000137343.63376.19
   Colman E, 2012, NEW ENGL J MED, V367, P1577, DOI 10.1056/NEJMp1211277
   Cottam D, 2007, SURG OBES RELAT DIS, V0, P360
   Kane CK, 2010, POLICY RES PERSPECTI, V0, P0
   Nguyen N, 2012, OBES SURG, V22, P956, DOI 10.1007/s11695-012-0634-z
   Nguyen NT, 2013, J AM COLL SURGEONS, V216, P252, DOI 10.1016/j.jamcollsurg.2012.10.003
   Nguyen NT, 2011, J AM COLL SURGEONS, V213, P261, DOI 10.1016/j.jamcollsurg.2011.04.030
   Nguyen NT, 2005, ARCH SURG-CHICAGO, V140, P1198, DOI 10.1001/archsurg.140.12.1198
   Orosco RK, 2012, J AM COLL SURGEONS, V215, P480, DOI 10.1016/j.jamcollsurg.2012.04.028
   Steinbrook R, 2004, NEW ENGL J MED, V350, P1075, DOI 10.1056/NEJMp048029
   Wang Y, 2007, EPIDEMIOL REV, V29, P6, DOI 10.1093/epirev/mxm007
   Weber CE, 2013, AM J SURG, V205, P293, DOI 10.1016/j.amjsurg.2012.10.023
NR 14
TC 4
Z9 4
U1 0
U2 2
PU MOSBY-ELSEVIER
PI NEW YORK
PA 360 PARK AVENUE SOUTH, NEW YORK, NY 10010-1710 USA
SN 0039-6060
EI 
J9 SURGERY
JI Surgery
PD AUG 15
PY 2013
VL 154
IS 2
BP 299
EP 304
DI 10.1016/j.surg.2013.04.026
PG 6
WC Surgery
SC Surgery
GA 196UB
UT WOS:000322801800019
PM 23777584
DA 2022-10-14
ER

PT J
AU Dikic, N
   McNamee, M
   Gunter, H
   Markovic, SS
   Vajgic, B
AF Dikic, Nenad
   McNamee, Michael
   Guenter, Heinz
   Markovic, Snezana Samardzic
   Vajgic, Bojan
TI Sports physicians, ethics and antidoping governance: between assistance and negligence
SO BRITISH JOURNAL OF SPORTS MEDICINE
LA English
DT Article
AB Recent positive doping cases and a series of mistakes of medical doctors of the International Federation of Basketball have reopened the debate about the role of medical doctor in elite sport. This study shows that some sports physicians involved in recent positive doping cases are insufficiently aware of the nuances of doping regulations and, most importantly, of the list of prohibited substances. Moreover, several team doctors are shown to have exercised poor judgement in relation to these matters with the consequence that athletes are punished for doping offences on the basis of doctors' negligence. In such circumstances, athletes' rights are jeopardised by a failure of the duty of care that (sports) physicians owe their athlete patients. We argue that, with respect to the World Anti Doping Code, antidoping governance fails to define, with sufficient clarity, the role of medical doctors. There is a need for a new approach emphasising urgent educational and training of medical doctors in this domain, which should be considered prior to the revision of the next World Anti Doping Code in 2013 in order to better regulate doctor's conduct especially in relation to professional errors, whether negligent or intentional.
C1 [Dikic, Nenad; Vajgic, Bojan] Antidoping Agcy Serbia, Belgrade, Serbia.
   [Dikic, Nenad; Guenter, Heinz] FIBA Europe Med Council, Munich, Germany.
   [McNamee, Michael] Swansea Univ, Coll Human & Hlth Sci, Swansea SA2 8PP, W Glam, Wales.
   [Markovic, Snezana Samardzic] Minist Youth & Sport, Belgrade, Serbia.
   [Markovic, Snezana Samardzic] WADA Fdn Board, Belgrade, Serbia.
RP McNamee, M (通讯作者)，Swansea Univ, Coll Human & Hlth Sci, Swansea SA2 8PP, W Glam, Wales.
EM m.j.mcnamee@swansea.ac.uk
FU European Commission FP7 Science in Society [SIS-CT-2010-266660]
CR [Anonymous], 2000, 00 011 A RAD INT OL, V0, P0
   Dawson A, 2009, ELITE SPORT DOPING P, V0, P179
   Greenway P, 1997, BRIT J SPORT MED, V31, P129, DOI 10.1136/bjsm.31.2.129
   Hilderbrand RL, 2007, PEDIATR CLIN N AM, V54, P701, DOI 10.1016/j.pcl.2007.04.005
   Hoberman J, 2002, CLIN J SPORT MED, V12, P203, DOI 10.1097/00042752-200207000-00002
   Holm S, 2011, BRIT J SPORT MED, V45, P1170, DOI 10.1136/bjsm.2011.086124
   Kuipers H, 2006, INT J SPORTS MED, V27, P80, DOI 10.1055/s-2005-873069
   Laure P, 2003, BRIT J SPORT MED, V37, P335, DOI 10.1136/bjsm.37.4.335
   Laure P, 1997, BRIT J SPORT MED, V31, P258, DOI 10.1136/bjsm.31.3.258-b
   McNamee M, 2011, BRIT J SPORT MED, V45, P174, DOI 10.1136/bjsm.2009.064253
   McNamee MJ, 2010, J MED ETHICS, V36, P165, DOI 10.1136/jme.2009.030023
   Pipe A, 2002, CLIN J SPORT MED, V12, P201, DOI 10.1097/00042752-200207000-00001
   Somerville SJ, 2005, BRIT J SPORT MED, V39, P512, DOI 10.1136/bjsm.2004.013839
   Striegel H, 2006, INT J SPORTS MED, V27, P236, DOI 10.1055/s-2005-865648
   Striegel H, 2005, INT J SPORTS MED, V26, P238, DOI 10.1055/s-2004-830545
   Verrall GM, 2006, MED J AUSTRALIA, V184, P244, DOI 10.5694/j.1326-5377.2006.tb00215.x
   Waddington I, 2004, DOPING PUBLIC POLICY, V0, P31
NR 18
TC 8
Z9 8
U1 1
U2 63
PU BMJ PUBLISHING GROUP
PI LONDON
PA BRITISH MED ASSOC HOUSE, TAVISTOCK SQUARE, LONDON WC1H 9JR, ENGLAND
SN 0306-3674
EI 1473-0480
J9 BRIT J SPORT MED
JI Br. J. Sports Med.
PD JUL 15
PY 2013
VL 47
IS 11
BP 701
EP 704
DI 10.1136/bjsports-2012-091838
PG 4
WC Sport Sciences
SC Sport Sciences
GA 170JH
UT WOS:000320845700012
PM 23322892
DA 2022-10-14
ER

PT J
AU Sathiyakumar, V
   Jahangir, AA
   Mir, HR
   Obremskey, WT
   Lee, YM
   Apfeld, JC
   Sethi, MK
AF Sathiyakumar, Vasanth
   Jahangir, A. Alex
   Mir, Hassan R.
   Obremskey, William T.
   Lee, Young M.
   Apfeld, Jordan C.
   Sethi, Manish K.
TI The Prevalence and Costs of Defensive Medicine Among Orthopaedic Trauma Surgeons: A National Survey Study
SO JOURNAL OF ORTHOPAEDIC TRAUMA
LA English
DT Article
DE defensive medicine; orthopaedic trauma surgery; national survey; cost analysis; medical liability; medical malpractice risks
ID risk; physician; reality
AB Objectives:Defensive medicine includes medical practices that exonerate physicians from liability without benefit to patients. The national prevalence of defensive medicine in orthopaedic trauma surgery has not been investigated.Methods:In September 2010, 2000 orthopaedic surgeons randomly chosen from the American Academy of Orthopaedic Surgeons registry received invitations to answer a survey on defensive medicine. Among these surgeons, 1214 (61%) completed the survey and 222 (18.5%) identified themselves as nonmilitary orthopaedic traumatologists. Cost analysis was performed using Centers for Medicare and Medicaid data at the 2011 current procedural terminology code level and then aggregated to reflect the 8 domains of care assessed.Results:For orthopaedic traumatologists, on average 22% of all ordered tests were for defensive reasons (radiography, 19%; computed tomographic scanning, 23%; magnetic resonance imaging, 27%; ultrasound, 42%; referrals, 29%; laboratory tests, 23%; and biopsies, 16%). Defensive hospital admissions averaged 9% each month. Orthopaedic traumatologists reported fewer referrals to specialists compared with non-trauma orthopaedists (P = 0.02), with no significant difference in overall monthly defensive expenditures.Using 2011 current procedural terminology code reimbursement data, defensive medicine costs per respondent were calculated to be approximately $7800 monthly or $94,000/y, which is 20% of each physician's spending. Given the approximately 2724 orthopaedic trauma surgeons in practice in the United States according to the 2010 American Academy of Orthopaedic Surgeons Census, the national cost of defensive medicine for orthopaedic trauma surgery is estimated to be $256.3 million annually.Conclusions:Defensive medicine among orthopaedic trauma surgeons is a significant factor in health care costs and of marginal benefit to patients. Policies aimed at managing liability risk may be useful in containing such practices.
C1 [Sathiyakumar, Vasanth; Jahangir, A. Alex; Mir, Hassan R.; Obremskey, William T.; Lee, Young M.; Apfeld, Jordan C.; Sethi, Manish K.] Vanderbilt Univ, Vanderbilt Orthopaed Inst, Ctr Hlth Policy, Nashville, TN 37221 USA.
RP Sethi, MK (通讯作者)，Vanderbilt Univ, Vanderbilt Orthopaed Inst, Ctr Hlth Policy, MCE, Suite 4200,South Tower, Nashville, TN 37221 USA.
EM manish.k.sethi@vanderbilt.edu
CR AAOS Orthopaedic Surgeon Census, 2010, AM AC ORTH SURG, V0, P0
   Bishop TF, 2010, ARCH INTERN MED, V170, P1081, DOI 10.1001/archinternmed.2010.155
   Dillman DA, 2014, INTERNET PHONE MAIL, Vfourth, P0
   Hemmila MR, 2008, SURGERY, V144, P307, DOI 10.1016/j.surg.2008.05.003
   HERSHEY N, 1972, MILBANK MEML FUND Q, V50, P69, DOI 10.2307/3349487
   Jacobs JJ, 2008, BURDEN MUSCULOSKELET, V0, P0
   Kaiser Family Foundation, 2012, HLTH CAR COSTS PRIM, V0, P0
   Laffer A, 2009, PROGNOSIS NATL HLTH, V0, P0
   Mello MM, 2009, NEW ENGL J MED, V361, P1, DOI 10.1056/NEJMp0903765
   Miller Robert A, 2012, J BONE JOINT SURG AM, V94, Pe18, DOI 10.2106/JBJS.K.00646
   Mukherjee K, 2010, J TRAUMA, V69, P549, DOI 10.1097/TA.0b013e3181edb658
   Munoz E, 2010, ANN SURG, V251, P195, DOI 10.1097/SLA.0b013e3181cbcc9a
   Sethi Manish K, 2012, AM J ORTHOP (BELLE MEAD NJ), V41, P69
   Sloan FA, 2009, J HEALTH ECON, V28, P481, DOI 10.1016/j.jhealeco.2008.12.006
   Stewart RM, 2005, ANN SURG, V241, P969, DOI 10.1097/01.sla.0000164179.48276.45
   Studdert DM, 2005, JAMA-J AM MED ASSOC, V293, P2609, DOI 10.1001/jama.293.21.2609
   US Congress Office of Technology Assessment, 1994, DEF MED MED MALPR, V0, P0
   Woolf AD, 2003, B WORLD HEALTH ORGAN, V81, P646
NR 22
TC 23
Z9 24
U1 1
U2 11
PU LIPPINCOTT WILLIAMS & WILKINS
PI PHILADELPHIA
PA 530 WALNUT ST, PHILADELPHIA, PA 19106-3621 USA
SN 0890-5339
EI 1531-2291
J9 J ORTHOP TRAUMA
JI J. Orthop. Trauma
PD OCT 15
PY 2013
VL 27
IS 10
BP 592
EP 597
DI 10.1097/BOT.0b013e31828b7ab4
PG 6
WC Orthopedics; Sport Sciences
SC Orthopedics; Sport Sciences
GA 235GW
UT WOS:000325706100017
PM 23542744
DA 2022-10-14
ER

PT J
AU Ferrara, SD
   Baccino, E
   Bajanowski, T
   Boscolo-Berto, R
   Castellano, M
   De Angel, R
   Pauliukevicius, A
   Ricci, P
   Vanezis, P
   Vieira, DN
   Viel, G
   Villanueva, E
AF Ferrara, Santo Davide
   Baccino, Eric
   Bajanowski, Thomas
   Boscolo-Berto, Rafael
   Castellano, Maria
   De Angel, Ricardo
   Pauliukevicius, Alvydas
   Ricci, Pietrantonio
   Vanezis, Peter
   Vieira, Duarte Nuno
   Viel, Guido
   Villanueva, Enrique
TI Malpractice and medical liability. European Guidelines on Methods of Ascertainment and Criteria of Evaluation
SO INTERNATIONAL JOURNAL OF LEGAL MEDICINE
LA English
DT Article
DE Malpractice; Liability; Responsibility; Error; Guidelines
AB The manuscript presents the European Guidelines on medico-legal Methods of Ascertainment and Criteria of Evaluation in cases of suspected subjective "Medical Responsibility and/or Liability" developed by an international working group under the patronage of the European Academy of Legal Medicine. It includes a step-by-step illustrated explanation of approved Flow Charts, articulated in 18 sequential steps and comprehensive of both Methods of Ascertainment and Evaluation Criteria.
C1 [Ferrara, Santo Davide; Boscolo-Berto, Rafael; Viel, Guido] Univ Padua, Inst Legal Med, Dept Mol Med, I-35121 Padua, Italy.
   [Baccino, Eric] Univ Montpellier, Hop Lapeyronie, Serv Med Legale, F-34295 Montpellier, France.
   [Bajanowski, Thomas] Univ Duisburg Essen, Inst Legal Med, D-45122 Essen, Germany.
   [Castellano, Maria; Villanueva, Enrique] Univ Granada, Dept Legal Med Forens Toxicol & Anthropol, E-18071 Granada, Spain.
   [De Angel, Ricardo] Univ Deusto, Fac Law, Dept Private Law, Bilbao 48007, Spain.
   [Pauliukevicius, Alvydas] Mykolas Romeris Univ, Dept Biolaw, LT-080303 Vilnius, Lithuania.
   [Ricci, Pietrantonio] Magna Graecia Univ Catanzaro, Inst Legal Med, I-88100 Catanzaro, Italy.
   [Vanezis, Peter] Queen Mary Univ London, Dept Clin Pharmacol, William Harvey Res Inst, London EC1M 6BQ, England.
   [Vieira, Duarte Nuno] Univ Coimbra, Natl Inst Legal Med, P-3000213 Coimbra, Portugal.
RP Ferrara, SD (通讯作者)，Univ Padua, Inst Legal Med, Dept Mol Med, Via Falloppio 50, I-35121 Padua, Italy.
EM santodavide.ferrara@unipd.it
CR Boscolo-Berto R, 2012, INT J LEGAL MED, V126, P129, DOI 10.1007/s00414-011-0620-3
   BRINKMANN B, 1994, INT J LEGAL MED, V107, P57, DOI 10.1007/BF01225490
   Brinkmann B, 1999, INT J LEGAL MED, V113, P1, DOI 10.1007/s004140050271
   Eurobarometer Series, 2006, EUROBAROMETER SERIES, V0, P0
   Ferrara SD, 2013, INT J LEGAL MED, V127, P541, DOI 10.1007/s00414-013-0839-2
   Ferrara SD, 2011, INT J LEGAL MED, V125, P393, DOI 10.1007/s00414-010-0538-1
   Ferrara S, 2010, INT J LEGAL MED, V124, P345, DOI 10.1007/s00414-010-0475-z
   Ferrara S, 2010, INT J LEGAL MED, V124, P343, DOI 10.1007/s00414-010-0477-x
   Ferrara SD, 2013, MALPRACTICE MED LIAB, V0, P0, DOI DOI 10.1007/978-3-642-35831-9_13
   Madea B, 2008, FORENSIC MED EUROPE, V0, P0
   Viel G, 2011, INT J LEGAL MED, V125, P717, DOI 10.1007/s00414-011-0576-3
NR 11
TC 36
Z9 37
U1 0
U2 18
PU SPRINGER
PI NEW YORK
PA 233 SPRING ST, NEW YORK, NY 10013 USA
SN 0937-9827
EI 
J9 INT J LEGAL MED
JI Int. J. Legal Med.
PD MAY 15
PY 2013
VL 127
IS 3
BP 545
EP 557
DI 10.1007/s00414-013-0836-5
PG 13
WC Medicine, Legal
SC Legal Medicine
GA 134WS
UT WOS:000318247100003
PM 23564275
DA 2022-10-14
ER

PT J
AU Morgan, JL
   Vijh, R
AF Morgan, Jenna L.
   Vijh, Rajesh
TI Trends in malpractice litigation in relation to the delivery of breast care in the National Health Service
SO BREAST
LA English
DT Article
DE Malpractice litigation; Breast care; NHSLA; Medical negligence; Breast cancer litigation
ID cancer; reconstruction
AB Malpractice litigation involving the delivery of breast care has been evaluated in the United States of America (USA) but is a relatively new area of study in the United Kingdom (UK). We sought to study and evaluate the emerging trends in litigation claims in relation to breast disease with the National Health Service Litigation Authority (NHSLA) over the last 15 years, up to December 2010. (C) 2013 Elsevier Ltd. All rights reserved.
C1 [Morgan, Jenna L.; Vijh, Rajesh] Scunthorpe Gen Hosp, Dept Gen Surg, Cliff Gardens DN15 7HB, Scunthorpe, England.
RP Morgan, JL (通讯作者)，Univ Sheffield, Royal Hallamshire Hosp, Sch Med, EU25 E Floor,Glossop Rd, Sheffield S10 2JF, S Yorkshire, England.
EM j.morgan@sheffield.ac.uk
CR [Anonymous], 2006, CANC SCREEN SER NHS, V0, P0
   [Anonymous], 1990, BREAST CANC STUD PHY, V0, P0
   [Anonymous], 1995, 1995 REP PHYS INS AS, V0, P0
   Association of Breast Surgery at Baso 2009, 2009, EUR J SURG ONCOL, V35 Suppl 1, P1, DOI 10.1016/j.ejso.2009.01.008
   Baildam A, 2007, EJSO-EUR J SURG ONC, V33, PS1, DOI 10.1016/j.ejso.2007.04.014
   Callaghan CJ, 2002, BRIT J SURG, V89, P335, DOI 10.1046/j.0007-1323.2001.02027.x
   DONG ZW, 2009, CHINAS CANC SCREENIN, V0, P0
   KERN KA, 1992, ARCH SURG-CHICAGO, V127, P542
   Liston J, 2011, NHSBSP PUBL, V59, P0
   MITNICK JS, 1995, J AM COLL SURGEONS, V181, P315
   MORRIS J, 1992, EUR J CANCER, V28A, P1709, DOI 10.1016/0959-8049(92)90073-B
   Morrow M, 2001, J AM COLL SURGEONS, V192, P1, DOI 10.1016/S1072-7515(00)00747-X
   POTCHEN EJ, 1991, AM J ROENTGENOL, V156, P475, DOI 10.2214/ajr.156.3.1741799
   Purushothaman HN, 2012, CLIN RADIOL, V67, P638, DOI 10.1016/j.crad.2011.08.027
   Richards MA, 1999, LANCET, V353, P1119, DOI 10.1016/S0140-6736(99)02143-1
   Vijh R, 2008, BREAST, V17, P148, DOI 10.1016/j.breast.2007.08.003
   Willson R, 2011, NHSBSP PUBL, V59, P0
   Zylstra S, 2001, BREAST J, V7, P76, DOI 10.1046/j.1524-4741.2001.007002076.x
NR 20
TC 5
Z9 5
U1 0
U2 3
PU CHURCHILL LIVINGSTONE
PI EDINBURGH
PA JOURNAL PRODUCTION DEPT, ROBERT STEVENSON HOUSE, 1-3 BAXTERS PLACE, LEITH WALK, EDINBURGH EH1 3AF, MIDLOTHIAN, SCOTLAND
SN 0960-9776
EI 1532-3080
J9 BREAST
JI Breast
PD OCT 15
PY 2013
VL 22
IS 5
BP 964
EP 967
DI 10.1016/j.breast.2013.05.004
PG 4
WC Oncology; Obstetrics & Gynecology
SC Oncology; Obstetrics & Gynecology
GA 219OO
UT WOS:000324516800065
PM 23756382
DA 2022-10-14
ER

PT J
AU Oyebode, F
AF Oyebode, Femi
TI Clinical Errors and Medical Negligence
SO MEDICAL PRINCIPLES AND PRACTICE
LA English
DT Review
DE Clinical errors; Medical negligence; Medical malpractice; Patient safety
ID adverse drug event; malpractice claim; intensive-care; hospitalized-patient; emergency-medicine; defensive medicine; legal liability; patient safety; risk-factor; explanatory behavior
AB This paper discusses the definition, nature and origins of clinical errors including their prevention. The relationship between clinical errors and medical negligence is examined as are the characteristics of litigants and events that are the source of litigation. The pattern of malpractice claims in different specialties and settings is examined. Among hospitalized patients worldwide, 3-16% suffer injury as a result of medical intervention, the most common being the adverse effects of drugs. The frequency of adverse drug effects appears superficially to be higher in intensive care units and emergency departments but once rates have been corrected for volume of patients, comorbidity of conditions and number of drugs prescribed, the difference is not significant. It is concluded that probably no more than 1 in 7 adverse events in medicine result in a malpractice claim and the factors that predict that a patient will resort to litigation include a prior poor relationship with the clinician and the feeling that the patient is not being kept informed. Methods for preventing clinical errors are still in their infancy. The most promising include new technologies such as electronic prescribing systems, diagnostic and clinical decision-making aids and error-resistant systems. Copyright (C) 2013 S. Karger AG, Basel
C1 Univ Birmingham, Natl Ctr Mental Hlth, Birmingham B15 2FG, W Midlands, England.
RP Oyebode, F (通讯作者)，Univ Birmingham, Natl Ctr Mental Hlth, 25 Vincent Dr, Birmingham B15 2FG, W Midlands, England.
EM Femi.oyebode@bsmhft.nhs.uk
CR Al-Saeed A, 2010, SAUDI J ANAESTH, V4, P1, DOI 10.4103/1658-354X.62605
   Ali Nadeem, 2007, BMC OPHTHALMOL, V7, P20, DOI 10.1186/1471-2415-7-20
   [Anonymous], 2000, FED ACT RED MED ERR, V0, P0
   Badger WJ, 2007, J UROLOGY, V178, P2537, DOI 10.1016/j.juro.2007.08.040
   Barrett J, 2001, J HEALTHC RISK MANAG, V21, P57
   Bates DW, 2007, AM J HEALTH-SYST PH, V64, PS3, DOI 10.2146/ajhp070190
   Bates DW, 1998, JAMA-J AM MED ASSOC, V280, P1311, DOI 10.1001/jama.280.15.1311
   BATES DW, 1995, J GEN INTERN MED, V10, P199, DOI 10.1007/BF02600255
   Bates DW, 2001, J AM MED INFORM ASSN, V8, P299, DOI 10.1136/jamia.2001.0080299
   Bates DW, 1999, ARCH INTERN MED, V159, P2553, DOI 10.1001/archinte.159.21.2553
   Bates DW, 1997, JAMA-J AM MED ASSOC, V277, P307, DOI 10.1001/jama.277.4.307
   Benson JS, 2010, J UROLOGY, V184, P1086, DOI 10.1016/j.juro.2010.05.034
   Berglund S, 2008, BJOG-INT J OBSTET GY, V115, P316, DOI 10.1111/j.1471-0528.2007.01602.x
   Bognar A, 2008, ANN THORAC SURG, V85, P1374, DOI 10.1016/j.athoracsur.2007.11.024
   Borrell-Carrio Francesc, 2006, ATEN PRIMARIA, V38, P25
   BRENNAN TA, 1991, JAMA-J AM MED ASSOC, V265, P3265, DOI 10.1001/jama.265.24.3265
   Brennan TA, 2004, QUAL SAF HEALTH CARE, V13, P145, DOI 10.1136/qhc.13.2.145
   Carpenter KB, 2010, QUAL SAF HEALTH CARE, V19, P48, DOI 10.1136/qshc.2008.031088
   Carroll AE, 2012, J LAW MED ETHICS, V40, P135, DOI 10.1111/j.1748-720X.2012.00651.x
   Catino M, 2009, STUD HEALTH TECHNOL, V148, P206, DOI 10.3233/978-1-60750-043-8-206
   Chang CA, 2011, J DIGIT IMAGING, V24, P724, DOI 10.1007/s10278-010-9344-z
   Chen XY, 2007, J MED PHILOS, V32, P635, DOI 10.1080/03605310701681021
   Chervenak JL, 2007, CLIN PERINATOL, V34, P227, DOI 10.1016/j.clp.2007.03.002
   Cina JL, 2006, JT COMM J QUAL PATIE, V32, P73, DOI 10.1016/S1553-7250(06)32010-7
   Cottam D, 2007, SURG OBES RELAT DIS, V3, P60, DOI 10.1016/j.soard.2006.10.008
   Cresswell KM, 2011, BMJ QUAL SAF, V20, P625, DOI 10.1136/bmjqs.2010.048934
   CULLEN DJ, 1995, JOINT COMM J QUAL IM, V21, P541, DOI 10.1016/S1070-3241(16)30180-8
   Cullen DJ, 1997, CRIT CARE MED, V25, P1289, DOI 10.1097/00003246-199708000-00014
   Davies J, 2009, MED LAW, V28, P603
   DAVIS JW, 1993, J TRAUMA, V34, P342, DOI 10.1097/00005373-199303000-00006
   Dawson DE, 2007, AM J RHINOL, V21, P584, DOI 10.2500/ajr.2007.21.3076
   Dean B, 2002, QUAL SAF HEALTH CARE, V11, P340, DOI 10.1136/qhc.11.4.340
   Devine EB, 2007, AM J HEALTH-SYST PH, V64, P1062, DOI 10.2146/ajhp060125
   Dyer C, 1999, BRIT MED J, V318, P830, DOI 10.1136/bmj.318.7187.830b
   Famularo G, 2000, ACAD EMERG MED, V7, P1278, DOI 10.1111/j.1553-2712.2000.tb00475.x
   Fenn P, 2000, BRIT MED J, V320, P1567, DOI 10.1136/bmj.320.7249.1567
   Ferner RE, 2000, BRIT MED J, V321, P1212, DOI 10.1136/bmj.321.7270.1212
   Field TS, 2005, MED CARE, V43, P1171, DOI 10.1097/01.mlr.0000185690.10336.70
   Field TS, 2004, J AM GERIATR SOC, V52, P1349, DOI 10.1111/j.1532-5415.2004.52367.x
   Fileni A, 2006, RADIOL MED, V111, P1009, DOI 10.1007/s11547-006-0099-z
   Fileni A, 2010, AM J ROENTGENOL, V194, P1040, DOI 10.2214/AJR.09.3457
   Forster AJ, 2005, J GEN INTERN MED, V20, P317, DOI 10.1111/j.1525-1497.2005.30390.x
   Forster AJ, 2003, ANN INTERN MED, V138, P161, DOI 10.7326/0003-4819-138-3-200302040-00007
   Gander P, 2007, OCCUP ENVIRON MED, V64, P733, DOI 10.1136/oem.2006.030916
   Gandhi TK, 2003, NEW ENGL J MED, V348, P1556, DOI 10.1056/NEJMsa020703
   Gandhi TK, 2005, J GEN INTERN MED, V20, P837, DOI 10.1111/j.1525-1497.2005.0194.x
   Gawande A A, 2000, MEDGENMED, V2, P0
   Greenwood C, 2003, BJOG-INT J OBSTET GY, V110, P6
   Gurwitz JH, 2000, AM J MED, V109, P87, DOI 10.1016/S0002-9343(00)00451-4
   Gurwitz JH, 2003, JAMA-J AM MED ASSOC, V289, P1107, DOI 10.1001/jama.289.9.1107
   Hagihara A, 2011, INT J GEN MED, V4, P289, DOI 10.2147/IJGM.S18727
   Hamasaki T, 2011, BMC MED ETHICS, V12, P0, DOI 10.1186/1472-6939-12-7
   Hamasaki T, 2008, BMC FAM PRACT, V9, P0, DOI 10.1186/1471-2296-9-43
   Hermer LD, 2010, J GEN INTERN MED, V25, P470, DOI 10.1007/s11606-010-1259-3
   Hiyama T, 2006, WORLD J GASTROENTERO, V12, P6857, DOI 10.3748/wjg.v12.i42.6857
   Hobgood C, 2004, ACAD EMERG MED, V11, P196, DOI 10.1197/j.aem.2003.08.020
   Hobgood CD, 2000, ACAD EMERG MED, V7, P1317, DOI 10.1111/j.1553-2712.2000.tb00482.x
   Holbrook J, 2003, BRIT MED J, V327, P1118, DOI 10.1136/bmj.327.7424.1118
   Hug BL, 2012, JT COMM J QUAL PATIE, V38, P120, DOI 10.1016/S1553-7250(12)38016-1
   Hurwitz B, 2004, BMJ-BRIT MED J, V329, P1024, DOI 10.1136/bmj.329.7473.1024
   HUYCKE LI, 1994, ANN INTERN MED, V120, P792, DOI 10.7326/0003-4819-120-9-199405010-00011
   Iedema RAM, 2006, SOC SCI MED, V62, P1605, DOI 10.1016/j.socscimed.2005.08.049
   Iedema Rick, 2008, J HEALTH ORGAN MANAG, V22, P569, DOI 10.1108/14777260810916551
   Jha AK, 2010, QUAL SAF HEALTH CARE, V19, P42, DOI 10.1136/qshc.2008.029165
   Jylha V, 2011, INT J QUAL HEALTH C, V23, P187, DOI 10.1093/intqhc/mzq085
   Kaushal R, 2001, JAMA-J AM MED ASSOC, V285, P2114, DOI 10.1001/jama.285.16.2114
   Kaushal R, 2008, AM J HEALTH-SYST PH, V65, P1254, DOI 10.2146/ajhp070522
   Kaushal R, 2010, QUAL SAF HEALTH CARE, V19, P0, DOI 10.1136/qshc.2008.031179
   Kay N, 2008, MED SCI LAW, V48, P317, DOI 10.1258/rsmmsl.48.4.317
   Kelly SP, 2006, EYE, V20, P275, DOI 10.1038/sj.eye.6701987
   Kelly WN, 2001, AM J HEALTH-SYST PH, V58, P1406, DOI 10.1093/ajhp/58.15.1406
   Kiani M, 2009, J FORENSIC LEG MED, V16, P76, DOI 10.1016/j.jflm.2008.08.016
   Kilner Emily, 2010, INT EMERG NURS, V18, P127, DOI 10.1016/j.ienj.2009.05.006
   Kohn L, 2000, ERR IS HUMAN BUILDIN, V0, P0
   Kornstein MJ, 2007, ARCH PATHOL LAB MED, V131, P615
   Landrigan CP, 2004, NEW ENGL J MED, V351, P1838, DOI 10.1056/NEJMoa041406
   Leape L L, 2000, JT COMM J QUAL IMPROV, V26, P321
   Leape LL, 2006, QUAL SAF HEALTH CARE, V15, P289, DOI 10.1136/qshc.2005.017632
   Leape L L, 1997, J EVAL CLIN PRACT, V3, P213
   Leape LL, 1999, JAMA-J AM MED ASSOC, V282, P267, DOI 10.1001/jama.282.3.267
   LEAPE LL, 1991, NEW ENGL J MED, V324, P377, DOI 10.1056/NEJM199102073240605
   Leape LL, 2009, CLIN CHIM ACTA, V404, P2, DOI 10.1016/j.cca.2009.03.020
   Lin Pyng Jing, 2009, LEG MED (TOKYO), V11 Suppl 1, PS376, DOI 10.1016/j.legalmed.2009.01.006
   LOCALIO AR, 1991, NEW ENGL J MED, V325, P245, DOI 10.1056/NEJM199107253250405
   Lydiatt DD, 2008, OTOLARYNG HEAD NECK, V139, P677, DOI 10.1016/j.otohns.2008.06.027
   Madea Burkhard, 2009, LEG MED (TOKYO), V11 Suppl 1, PS76, DOI 10.1016/j.legalmed.2009.01.108
   Mathew R, 2011, LARYNGOSCOPE, V121, P2214, DOI 10.1002/lary.22136
   MCDONALD CJ, 1976, NEW ENGL J MED, V295, P1351, DOI 10.1056/NEJM197612092952405
   McDonald R, 2006, SOCIOL HEALTH ILL, V28, P178, DOI 10.1111/j.1467-9566.2006.00487.x
   McGrath M, 2002, J MENTAL HLTH LAW, V0, P262
   McGrory BJ, 2009, CLIN ORTHOP RELAT R, V467, P358, DOI 10.1007/s11999-008-0581-0
   McGwin G, 2008, J TRAUMA, V64, P607, DOI 10.1097/TA.0b013e3181653411
   Mello MM, 2002, TEX LAW REV, V80, P1595
   Milburn A, 2000, ORG MEMORY REPORT EX, V0, P0
   Miller Robert A, 2012, J BONE JOINT SURG AM, V94, Pe18, DOI 10.2106/JBJS.K.00646
   Morey JC, 2002, HEALTH SERV RES, V37, P1553, DOI 10.1111/1475-6773.01104
   Morimoto T, 2011, J GEN INTERN MED, V26, P148, DOI 10.1007/s11606-010-1518-3
   Morris AH, 2001, CRIT CARE, V5, P249, DOI 10.1186/cc1041
   Morris Alan H, 2003, CURR OPIN CRIT CARE, V9, P236, DOI 10.1097/00075198-200306000-00012
   Nash JJ, 2011, OTOLARYNG HEAD NECK, V144, P10, DOI 10.1177/0194599810390470
   Reason J, 1995, QUAL HEALTH CARE, V4, P80, DOI 10.1136/qshc.4.2.80
   Reason J, 2000, BMJ-BRIT MED J, V320, P768, DOI 10.1136/bmj.320.7237.768
   Rothschild JM, 2007, GEN HOSP PSYCHIAT, V29, P156, DOI 10.1016/j.genhosppsych.2006.12.002
   Rothschild JM, 2002, ARCH INTERN MED, V162, P2414, DOI 10.1001/archinte.162.21.2414
   Rubin G, 2003, QUAL SAF HEALTH CARE, V12, P443, DOI 10.1136/qhc.12.6.443
   Sakuma M, 2011, PHARMACOEPIDEM DR S, V20, P386, DOI 10.1002/pds.2110
   Sangtawesin Varaporn, 2003, J MED ASSOC THAI, V86 Suppl 3, P0
   Schiff GD, 2012, ACAD MED, V87, P135, DOI 10.1097/ACM.0b013e31823f711c
   Schmidt CE, 2010, ANAESTHESIST, V59, P717, DOI 10.1007/s00101-010-1758-y
   Singer MC, 2012, OTOLARYNG HEAD NECK, V146, P358, DOI 10.1177/0194599811430898
   Storey John, 2008, J HEALTH ORGAN MANAG, V22, P642, DOI 10.1108/14777260810916605
   Stripe SC, 2006, J AM BOARD FAM MED, V19, P627, DOI 10.3122/jabfm.19.6.627
   Studdert DM, 2006, NEW ENGL J MED, V354, P2024, DOI 10.1056/NEJMsa054479
   Tam VC, 2005, CAN MED ASSOC J, V173, P510, DOI 10.1503/cmaj.045311
   Towse A, 1999, HEALTH ECON, V8, P93, DOI 10.1002/(SICI)1099-1050(199903)8:2<93::AID-HEC419>3.0.CO;2-G
   Traina F, 2009, CLIN ORTHOP RELAT R, V467, P434, DOI 10.1007/s11999-008-0582-z
   Uesugi N, 2010, J OBSTET GYNAECOL RE, V36, P717, DOI 10.1111/j.1447-0756.2010.01240.x
   Upadhyay A, 2007, J ARTHROPLASTY, V22, P2, DOI 10.1016/j.arth.2007.05.003
   Wang T, 2010, SURGERY, V148, P722
   Weissman JS, 2007, MED CARE, V45, P448, DOI 10.1097/01.mlr.0000257231.86368.09
   Westbrook JI, 2012, PLOS MED, V9, P0, DOI 10.1371/journal.pmed.1001164
   Westbrook JI, 2010, ARCH INTERN MED, V170, P683, DOI 10.1001/archinternmed.2010.65
NR 123
TC 47
Z9 48
U1 2
U2 46
PU KARGER
PI BASEL
PA ALLSCHWILERSTRASSE 10, CH-4009 BASEL, SWITZERLAND
SN 1011-7571
EI 1423-0151
J9 MED PRIN PRACT
JI Med. Princ. Pract.
PD JUN 15
PY 2013
VL 22
IS 4
BP 323
EP 333
DI 10.1159/000346296
PG 11
WC Medicine, General & Internal
SC General & Internal Medicine
GA 192ZJ
UT WOS:000322526200003
PM 23343656
DA 2022-10-14
ER

PT J
AU Bonrath, EM
   Dedy, NJ
   Zevin, B
   Grantcharov, TP
AF Bonrath, Esther M.
   Dedy, Nicolas J.
   Zevin, Boris
   Grantcharov, Teodor P.
TI Defining technical errors in laparoscopic surgery: a systematic review
SO SURGICAL ENDOSCOPY AND OTHER INTERVENTIONAL TECHNIQUES
LA English
DT Review
DE Adverse event; Error analysis; Laparoscopic surgery; Medical errors; Technical errors
ID human reliability assessment; multidimensional-analysis; malpractice claim; learning-curve; surgical error; adverse event; patient safety; operating-room; performance; skill
AB Technical errors, a distinct subcomponent of surgical proficiency, have a significant impact on patient safety and clinical outcomes. To date, only a few studies have been designed to describe and evaluate these errors. This review was performed to assess technical errors described in laparoscopic surgery. A literature search of Medline, Cochrane, EMBASE, and OVID databases (1946-2012, week 14) using the terms "technical/medical error," "technical skill," and "adverse event" in combination with the terms "laparoscopy/laparoscopic surgery" was conducted. English language peer review articles with a description of technical errors were included. Opinion papers, reviews, and articles not addressing laparoscopic surgery were excluded. The search returned 2,282 articles. Application of the inclusion criteria reduced the number of articles to 21. Of these 21 articles, 14 (67 %) were observational studies, 3 (14 %) were randomized trials, 2 (10 %) were prospective interventional studies, and 2 (10 %) were retrospective analyses. Eight articles (38 %) applied error analysis as an approach to determine error rates within routine procedures. The remaining 13 articles (62 %) used the assessment of errors to describe and quantify surgical skill in an educational setting. A number of approaches for the assessment of surgical technical errors exist. The error definitions vary greatly, making a comparison of error rates between groups impossible. Complexity of scale design and subjectivity in ratings have resulted in limited use of these scores outside the experimental setting. To facilitate error analysis as a self-assessment method of continuous learning and quality control, further research and better tools are required.
C1 [Bonrath, Esther M.; Dedy, Nicolas J.; Grantcharov, Teodor P.] St Michaels Hosp, Div Gen Surg, Toronto, ON M5B 1W8, Canada.
   [Zevin, Boris; Grantcharov, Teodor P.] Univ Toronto, Dept Surg, Toronto, ON, Canada.
RP Bonrath, EM (通讯作者)，St Michaels Hosp, Div Gen Surg, 30 Bond St, Toronto, ON M5B 1W8, Canada.
EM bonrathe@smh.ca
FU Johnson & Johnson Medical Canada Educational Grant; Ontario Research Foundation (ORF); University of Toronto, Educational Development Fund (EDF)
CR Adrales GL, 2003, J SURG RES, V114, P156, DOI 10.1016/S0022-4804(03)00315-9
   Ahlberg G, 2007, AM J SURG, V193, P797, DOI 10.1016/j.amjsurg.2006.06.050
   Bann S, 2003, AM J SURG, V185, P507, DOI 10.1016/S0002-9610(03)00081-3
   Catchpole K, 2008, ANN SURG, V247, P699, DOI 10.1097/SLA.0b013e3181642ec8
   Catchpole K, 2010, J HEALTH SERV RES PO, V15, P48, DOI 10.1258/jhsrp.2009.09s105
   Catchpole KR, 2007, SURGERY, V142, P102, DOI 10.1016/j.surg.2007.01.033
   Choi DH, 2009, SURG ENDOSC, V23, P622, DOI 10.1007/s00464-008-9753-y
   Cuschieri A, 2000, ANN ROY COLL SURG, V82, P83
   Cuschieri A, 2010, MINIM INVASIV THER, V19, P12, DOI 10.3109/13645700903492944
   DaRosa DA, 2012, SURGERY, V151, P139, DOI 10.1016/j.surg.2011.08.008
   de Leval MR, 2000, J THORAC CARDIOV SUR, V119, P661, DOI 10.1016/S0022-5223(00)70006-7
   Dincler S, 2003, DIS COLON RECTUM, V46, P1371, DOI 10.1007/s10350-004-6752-5
   Embry DE, 1986, INT TOP M ADV HUM FA, V0, P0
   Eubanks TR, 1999, J AM COLL SURGEONS, V189, P566, DOI 10.1016/S1072-7515(99)00218-5
   Fried Gerald M, 2007, MCGILL J MED, V10, P140
   Gawande AA, 2003, SURGERY, V133, P614, DOI 10.1067/msy.2003.169
   Gawande AA, 1999, SURGERY, V126, P66, DOI 10.1067/msy.1999.98664
   Gould JC, 2004, OBES SURG, V14, P618, DOI 10.1381/096089204323093381
   Grantcharov TP, 2004, BRIT J SURG, V91, P146, DOI 10.1002/bjs.4407
   Hamad GG, 2007, AM J SURG, V194, P110, DOI 10.1016/j.amjsurg.2006.10.027
   Hwang H, 2006, SURG ENDOSC, V20, P651, DOI 10.1007/s00464-005-0370-8
   Joice P, 1998, APPL ERGON, V29, P409, DOI 10.1016/S0003-6870(98)00016-7
   Kohn LT, 2000, ERR IS HUMAN BUILDIN, V0, P28
   Kundhal PS, 2009, SURG ENDOSC, V23, P645, DOI 10.1007/s00464-008-0043-5
   Liberati Alessandro, 2009, J CLIN EPIDEMIOL, V62, Pe1, DOI 10.1016/j.jclinepi.2009.06.006
   Lien HH, 2007, SURG LAPARO ENDO PER, V17, P164, DOI 10.1097/SLE.0b013e31804d44bb
   Lubell Y, 2011, PLOS ONE, V6, P0, DOI 10.1371/journal.pone.0017439
   Martin JA, 1997, BRIT J SURG, V84, P273, DOI 10.1002/bjs.1800840237
   McCulloch P, 2009, QUAL SAF HEALTH CARE, V18, P109, DOI 10.1136/qshc.2008.032045
   Mishra A, 2008, SURG ENDOSC, V22, P68, DOI 10.1007/s00464-007-9346-1
   Park IJ, 2009, SURG ENDOSC, V23, P839, DOI 10.1007/s00464-008-0259-4
   Pugh C, 2010, SURGERY, V147, P646, DOI 10.1016/j.surg.2010.01.011
   Reason J, 1990, HUMAN ERROR, V0, P0, DOI DOI 10.1017/cbo9781139062367
   Rebasa P, 2009, WORLD J SURG, V33, P191, DOI 10.1007/s00268-008-9848-6
   Regehr G, 1998, ACAD MED, V73, P993, DOI 10.1097/00001888-199809000-00020
   Regenbogen SE, 2007, ANN SURG, V246, P705, DOI 10.1097/SLA.0b013e31815865f8
   Rodrigues SP, 2012, SURG ENDOSC, V26, P350, DOI 10.1007/s00464-011-1874-z
   Rogers SO, 2006, SURGERY, V140, P25, DOI 10.1016/j.surg.2006.01.008
   Sarker SK, 2005, SURG ENDOSC, V19, P832, DOI 10.1007/s00464-004-9174-5
   Sarker Sudip K, 2006, JSLS, V10, P284
   Seymour NE, 2004, SURG ENDOSC, V18, P592, DOI 10.1007/s00464-002-8927-2
   Seymour NE, 2002, ANN SURG, V236, P458, DOI 10.1097/00000658-200210000-00008
   Stefanidis D, 2009, SIMUL HEALTHC, V4, P104, DOI 10.1097/SIH.0b013e31819171ec
   Talebpour M, 2009, SURG ENDOSC, V23, P869, DOI 10.1007/s00464-008-0088-5
   Tang B, 2006, WORLD J SURG, V30, P527, DOI 10.1007/s00268-005-0157-z
   Tang B, 2005, SURGERY, V138, P14, DOI 10.1016/j.surg.2005.02.014
   Tang B, 2004, SURG ENDOSC, V18, P1716, DOI 10.1007/s00464-004-8100-1
   Tang B, 2004, ARCH SURG-CHICAGO, V139, P1215, DOI 10.1001/archsurg.139.11.1215
   Vassiliou MC, 2006, SURG ENDOSC, V20, P744, DOI 10.1007/s00464-005-3008-y
   Vassiliou MC, 2005, AM J SURG, V190, P107, DOI 10.1016/j.amjsurg.2005.04.004
   Way LW, 2003, ANN SURG, V237, P460, DOI 10.1097/00000658-200304000-00004
NR 51
TC 17
Z9 17
U1 1
U2 10
PU SPRINGER
PI NEW YORK
PA ONE NEW YORK PLAZA, SUITE 4600, NEW YORK, NY, UNITED STATES
SN 0930-2794
EI 1432-2218
J9 SURG ENDOSC
JI Surg. Endosc.
PD AUG 15
PY 2013
VL 27
IS 8
BP 2678
EP 2691
DI 10.1007/s00464-013-2827-5
PG 14
WC Surgery
SC Surgery
GA 185IS
UT WOS:000321961700004
PM 23436086
DA 2022-10-14
ER

PT J
AU Baker, SR
   Whang, JS
   Luk, L
   Clarkin, KS
   Castro, A
   Patel, R
AF Baker, Stephen R.
   Whang, Jeremy S.
   Luk, Lyndon
   Clarkin, Kim S.
   Castro, Alejandro, III
   Patel, Ronak
TI The Demography of Medical Malpractice Suits against Radiologists
SO RADIOLOGY
LA English
DT Article
ID error
AB Purpose: To delimit demographic characteristics of malpractice claims against radiologists in the United States by sex and location and to note the varying percentages of favorable outcomes and award amounts to plaintiffs by state. Materials and Methods: This HIPAA-compliant study was institutional review board-approved. All radiologists enrolled in One-Call Medical, a specialized preferred provider organization, go through an initial and recurrent credentialing process, which records state of residence, age, sex, and malpractice history. For each radiologist, a record of unfavorable outcomes and payment awards is derived from narratives provided by the National Practitioner's Data Bank. All other suits are self-reported. Rates of malpractice claims per state were calculated with a zero-inflated negative binomial regression model allowing for differences in years at risk. Poisson regression was used to calculate the incidence rate ratio (IRR) for any payment as a result of a malpractice claim compared with the average of all 36 states, adjusted for sex. To determine the association of age, sex, and state with amount of payment, we used a general linear model assuming a gamma family distribution. Results: In August 2010, 8401 radiologists from 47 states composed One-Call Medical's panel. During their careers, 30.9% (2600 of 8401) had been the subject of at least one malpractice claim. Median payment awards varied by 14-fold from Maine ($350 000) to Colorado ($24 105), while mean payments varied ninefold from Oregon ($715 707) to Nebraska ($74 373). Adjusted for age and state, radiologists in Alabama had the lowest rate of malpractice suits per 100 practice-years for men (0.95; 95% confidence interval [CI]; 0.73, 1.28) and women (0.70; 95% CI: 0.52, 0.96) compared with those in New York, who had the highest rate of suits for men (5.65; 95% CI: 5.09, 6.26) and women (4.13; 95% CI: 3.54, 4.80). Overall, male radiologists had a higher rate of being sued than did their female counterparts (IRR = 1.37; 95% CI: 1.20, 1.56). Conclusion: The likelihood of a radiologist being the defendant in at least one suit is 50% by age 60, yet the difference in frequency and average number of suits accrued varies widely by state of residence and sex. Among resolved suits, the percentage of cases in which payment was made to the plaintiff differs markedly by state, as do median and mean award amount. Men are more likely than women to be sued during the course of their careers. (C)RSNA, 2012
C1 [Baker, Stephen R.; Whang, Jeremy S.; Luk, Lyndon; Clarkin, Kim S.; Castro, Alejandro, III; Patel, Ronak] Univ Med & Dent New Jersey, New Jersey Med Sch, Dept Radiol, Newark, NJ 07101 USA.
RP Baker, SR (通讯作者)，Univ Med & Dent New Jersey, New Jersey Med Sch, Dept Radiol, 150 Bergen St,RM C320, Newark, NJ 07101 USA.
EM bakersr@umdnj.edu
CR [Anonymous], 2010, 2010 CENS DAT 2010 C, V0, P0
   Berlin L, 1996, AM J ROENTGENOL, V167, P587, DOI 10.2214/ajr.167.3.8751657
   Berlin L, 2007, AM J ROENTGENOL, V189, P517, DOI 10.2214/AJR.07.2209
   Cypel Yasmin S, 2005, J AM COLL RADIOL, V2, P595, DOI 10.1016/j.jacr.2005.01.012
   Jena AB, 2011, NEW ENGL J MED, V365, P629, DOI 10.1056/NEJMsa1012370
   Pinto A, 2010, WORLD J RADIOL, V2, P377, DOI 10.4329/wjr.v2.i10.377
   Smart DR, 2010, PHYS CHARACTERISTICS, V0, P30
NR 8
TC 30
Z9 30
U1 0
U2 7
PU RADIOLOGICAL SOC NORTH AMERICA
PI OAK BROOK
PA 820 JORIE BLVD, OAK BROOK, IL 60523 USA
SN 0033-8419
EI 
J9 RADIOLOGY
JI Radiology
PD FEB 15
PY 2013
VL 266
IS 2
BP 539
EP 547
DI 10.1148/radiol.12110971
PG 9
WC Radiology, Nuclear Medicine & Medical Imaging
SC Radiology, Nuclear Medicine & Medical Imaging
GA 080DP
UT WOS:000314221700019
PM 23192777
DA 2022-10-14
ER

PT J
AU Choudhry, AJ
   Anandalwar, SP
   Choudhry, AJ
   Svider, PF
   Oliver, JO
   Eloy, JA
   Chokshi, RJ
AF Choudhry, Amad J.
   Anandalwar, Seema P.
   Choudhry, Asad J.
   Svider, Peter F.
   Oliver, Joseph O.
   Eloy, Jean Anderson
   Chokshi, Ravi J.
TI Uncovering Malpractice in Appendectomies: a Review of 234 Cases
SO JOURNAL OF GASTROINTESTINAL SURGERY
LA English
DT Article
DE Malpractice; Appendectomy; Plaintiff; Settlement
ID acute appendiciti; medical malpractice; litigation; epidemiology; management; liability; injury; nerve; physician; etiology
AB General surgery is a "high-risk specialty" with respect to medical malpractice rates, and appendicitis is one of the most common diagnoses encountered by practitioners. Our objectives were to detail issues affecting malpractice litigation regarding appendicitis and appendectomies, including outcomes, awards, alleged causes of malpractice, and other factors instrumental in determining legal responsibility and increasing patient safety. Publically available federal and state court records were examined for pertinent jury verdict and settlement reports. Information from 234 pertinent cases was collected, including alleged causes of malpractice and outcomes. Of the 234 cases included in this study, the most common factor noted was an alleged delay in diagnosis (67.1 %), followed by intraoperative negligence (16.2 %). Alleged deficits in informed consent, although only specifically cited as a cause of malpractice in 1.3 % of cases, were found to be an important aspect of many cases. In total, 59.8 % of cases were ruled in favor of the physician, 23.7 % in favor of the plaintiff, and 5.5 % reached a settlement. The average plaintiff award was US$794,152, and the average settlement award was US$1,434,286. An important strategy to decrease liability in a physician's practice is prompt evaluation of an appendicitis patient. An integral part of this is efficient communication between physicians practicing a wide variety of specialties, especially including practitioners in emergency medicine and general surgery. Additionally, completing a thorough informed consent explaining all aspects of the procedure including the factors we outline will not only increase patient awareness of potential risks but also protect the physician in the face of litigation.
C1 [Choudhry, Amad J.; Anandalwar, Seema P.; Choudhry, Asad J.; Oliver, Joseph O.; Chokshi, Ravi J.] Univ Med & Dent New Jersey, New Jersey Med Sch, Dept Surg, Newark, NJ 07103 USA.
   [Chokshi, Ravi J.] Univ Med & Dent New Jersey, New Jersey Med Sch, Dept Surg, Div Surg Oncol, Newark, NJ 07103 USA.
   [Svider, Peter F.; Eloy, Jean Anderson] Univ Med & Dent New Jersey, Dept Otolaryngol Head & Neck Surg, Sch Med, Newark, NJ 07103 USA.
   [Eloy, Jean Anderson] Univ Med & Dent New Jersey, New Jersey Med Sch, Dept Neurol Surg, Newark, NJ 07103 USA.
   [Eloy, Jean Anderson] Univ Med & Dent New Jersey, New Jersey Med Sch, Ctr Skull Base & Pituitary Surg, Neurol Inst New Jersey, Newark, NJ 07103 USA.
RP Chokshi, RJ (通讯作者)，Univ Med & Dent New Jersey, New Jersey Med Sch, Dept Surg, Div Surg Oncol, 205 South Orange Ave,G1228, Newark, NJ 07103 USA.
EM chokshrj@umdnj.edu
CR Abou-Nukta F, 2006, ARCH SURG-CHICAGO, V141, P504, DOI 10.1001/archsurg.141.5.504
   ADDISS DG, 1990, AM J EPIDEMIOL, V132, P910, DOI 10.1093/oxfordjournals.aje.a115734
   Anderson JE, 2012, WORLD J SURG, V36, P2787, DOI 10.1007/s00268-012-1749-z
   Andersson RE, 2007, ANN SURG, V246, P741, DOI 10.1097/SLA.0b013e31811f3f9f
   Blaivas M, 2012, AM J EMERG MED, V30, P338, DOI 10.1016/j.ajem.2010.12.016
   Centers for Disease Control, 2007, NUMB RAT STAND ERR A, V0, P0
   Council NR, 2000, ERR IS HUMAN BUILDIN, V2000, P0
   Eko FN, 2013, N AM J MED SCI, V5, P22, DOI 10.4103/1947-2714.106186
   Eloy JA, 2013, OTOLARYNG HEAD NECK, V148, P764, DOI 10.1177/0194599813481943
   Farahnak M, 2007, AM J EMERG MED, V25, P850, DOI 10.1016/j.ajem.2007.01.012
   Flum DR, 2001, JAMA-J AM MED ASSOC, V286, P1748, DOI 10.1001/jama.286.14.1748
   Frank-Stromborg Marilyn, 2002, SEMIN ONCOL NURS, V18, P128, DOI 10.1053/sonu.2002.32510
   Greenberger NJ, 2012, CURRENT DIAGNOSIS TR, V0, P0
   Hansson J, 2009, BRIT J SURG, V96, P473, DOI 10.1002/bjs.6482
   Hirsh H L, 1978, LEG MED ANNU, V0, P325
   Hong SS, 2013, OTOLARYNG HEAD NECK, V148, P589, DOI 10.1177/0194599813475566
   Hope PA, 2003, AM J MED, V114, P622, DOI 10.1016/S0002-9343(03)00163-3
   Jena AB, 2011, NEW ENGL J MED, V365, P629, DOI 10.1056/NEJMsa1012370
   Kovalerchik O, 2013, INT FORUM ALLERGY RH, V3, P722, DOI 10.1002/alr.21169
   LEAPE LL, 1991, NEW ENGL J MED, V324, P377, DOI 10.1056/NEJM199102073240605
   Lekovic GP, 2007, NEUROSURGERY, V60, P516, DOI 10.1227/01.NEU.0000255337.80285.39
   Lydiatt DD, 2003, ARCH OTOLARYNGOL, V129, P50, DOI 10.1001/archotol.129.1.50
   Malik AA, 2009, J GASTROINTEST SURG, V13, P966, DOI 10.1007/s11605-009-0835-5
   MITNICK JS, 1995, J AM COLL SURGEONS, V181, P315
   Morris LGT, 2008, ARCH OTOLARYNGOL, V134, P102, DOI 10.1001/archotol.134.1.102
   Nash JJ, 2011, OTOLARYNG HEAD NECK, V144, P10, DOI 10.1177/0194599810390470
   Papaziogas B, 2009, ACTA CHIR BELG, V109, P75
   Reilly BK, 2012, LARYNGOSCOPE, V0, P0
   Reilly BK, 2013, LARYNGOSCOPE, V123, P112, DOI 10.1002/lary.23608
   Selbst SM, 2005, PEDIATR EMERG CARE, V21, P165
   Stippler M, 2009, NEUROSURGERY, V64, P268, DOI 10.1227/01.NEU.0000338071.01241.E2
   Studdert DM, 2006, NEW ENGL J MED, V354, P2024, DOI 10.1056/NEJMsa054479
   Studdert DM, 2004, NEW ENGL J MED, V350, P283, DOI 10.1056/NEJMhpr035470
   Styrud J, 2006, WORLD J SURG, V30, P1033, DOI 10.1007/s00268-005-0304-6
   Svider PF, 2013, AM J OTOLARYNG, V34, P699, DOI 10.1016/j.amjoto.2012.12.005
   Svider PF, 2013, LARYNGOSCOPE, V123, P2099, DOI 10.1002/lary.24000
   Svider PF, 2013, LARYNGOSCOPE, V123, P1849, DOI 10.1002/lary.23905
   Svider PF, 2013, LARYNGOSCOPE, V123, P1754, DOI 10.1002/lary.23997
   Svider PF, 2013, LARYNGOSCOPE, V123, P1156, DOI 10.1002/lary.23995
   Thomas EJ, 1999, INQUIRY-J HEALTH CAR, V36, P255
   VIDMAR N, 1995, MED MALPRACTICE AM J, V0, P0
   Wegman B, 2012, CLIN ORTHOP RELAT R, V470, P1379, DOI 10.1007/s11999-012-2244-4
   Wray CJ, 2013, CURR PROB SURG, V50, P54, DOI 10.1067/j.cpsurg.2012.10.001
   Zlotnik Shaul Randi, 2005, BMC MED ETHICS, V6, P0
NR 44
TC 27
Z9 27
U1 1
U2 9
PU SPRINGER
PI NEW YORK
PA 233 SPRING ST, NEW YORK, NY 10013 USA
SN 1091-255X
EI 1873-4626
J9 J GASTROINTEST SURG
JI J. Gastrointest. Surg.
PD OCT 15
PY 2013
VL 17
IS 10
BP 1796
EP 1803
DI 10.1007/s11605-013-2248-8
PG 8
WC Gastroenterology & Hepatology; Surgery
SC Gastroenterology & Hepatology; Surgery
GA 224GI
UT WOS:000324870500010
PM 23903929
DA 2022-10-14
ER

PT J
AU Jones, JW
   McCullough, LB
AF Jones, James W.
   McCullough, Laurence B.
TI Transgression confession: Ethics of medical error disclosure
SO JOURNAL OF VASCULAR SURGERY
LA English
DT Article
ID malpractice suit; surgical patient; adverse event; complication
AB Complications of medicine are like the sand traps in golf courses. They are regrettable, cannot be completely avoided even by the best, and the real skill lies in solving the problems they present. Dr Al Mighty told a resident to ignore a barely elevated temperature in a postoperative patient. "It is nothing worthy of your concern," the Al Mighty said. But, the surgical resident remembered a break in operative sterile technique had occurred, about which she remained concerned. When an area felt mildly edematous, the wound was probed, and pus exuded. The patient asked how this had happened. The resident should respond: A. Keep her mouth shut. B. Tell the patient that wound infections just happen. C. Tell the patient that a break in sterile technique was responsible. D. Refer the matter to the chief resident for advice. E. Tell the patient to ask the attending surgeon.
C1 [Jones, James W.; McCullough, Laurence B.] Baylor Coll Med, Ctr Med Ethics & Hlth Policy, Houston, TX 77030 USA.
RP Jones, JW (通讯作者)，31 La Costa Dr, Montgomery, TX 77356 USA.
EM jwjones@bcm.tmc.edu
CR Brennan TA, 2004, QUAL SAF HEALTH CARE, V13, P145, DOI 10.1136/qhc.13.2.145
   Brennan TA, 1996, NEW ENGL J MED, V335, P1963, DOI 10.1056/NEJM199612263352606
   Healey MA, 2002, ARCH SURG-CHICAGO, V137, P611, DOI 10.1001/archsurg.137.5.611
   Helmchen LA, 2010, MED CARE, V48, P955, DOI 10.1097/MLR.0b013e3181eaf84d
   Jones JW, 2007, J VASC SURG, V46, P821, DOI 10.1016/j.jvs.2007.08.001
   Jones JW, 2006, J VASC SURG, V43, P422, DOI 10.1016/j.jvs.2005.11.030
   Jones JW, 2002, SURGERY, V132, P531, DOI 10.1067/msy.2002.124027
   Kaldjian LC, 2007, J GEN INTERN MED, V22, P988, DOI 10.1007/s11606-007-0227-z
   Martinez W, 2013, J AM COLL SURGEONS, V0, P0
   MCCULLOUGH LB, 1998, SURG ETHICS, V0, P0
   PENCHANSKY R, 1994, MED CARE, V32, P813, DOI 10.1097/00005650-199408000-00005
   Ransom SB, 1996, AM J OBSTET GYNECOL, V174, P1903, DOI 10.1016/S0002-9378(96)70227-2
   Sohn DH, 2013, INT J GEN MED, V6, P49, DOI 10.2147/IJGM.S24256
   Studdert DM, 2000, MED CARE, V38, P250, DOI 10.1097/00005650-200003000-00002
NR 14
TC 6
Z9 6
U1 1
U2 7
PU MOSBY-ELSEVIER
PI NEW YORK
PA 360 PARK AVENUE SOUTH, NEW YORK, NY 10010-1710 USA
SN 0741-5214
EI 
J9 J VASC SURG
JI J. Vasc. Surg.
PD DEC 15
PY 2013
VL 58
IS 6
BP 1697
EP 1699
DI 10.1016/j.jvs.2013.10.068
PG 3
WC Surgery; Peripheral Vascular Disease
SC Surgery; Cardiovascular System & Cardiology
GA 261KF
UT WOS:000327663100039
PM 24280330
DA 2022-10-14
ER

PT J
AU Leeman, LM
   Beagle, M
   Espey, E
   Ogburn, T
   Skipper, B
AF Leeman, Lawrence M.
   Beagle, Melissa
   Espey, Eve
   Ogburn, Tony
   Skipper, Betty
TI Diminishing Availability of Trial of Labor After Cesarean Delivery in New Mexico Hospitals
SO OBSTETRICS AND GYNECOLOGY
LA English
DT Article
ID vaginal birth; uterine rupture; united-states; outcm; section; impact
AB OBJECTIVE: To examine the availability of trial of labor after cesarean delivery (TOLAC) in New Mexico from 1998 to 2012 and maternity care providers' perception of barriers to TOLAC. METHODS: Hospital maternity unit directors were surveyed regarding TOLAC availability from 1998 to 2012. Maternity care providers (obstetrician-gynecologists, certified nurse-midwives, and family medicine physicians) were surveyed in 2008 regarding resources and barriers to providing TOLAC and emergency cesarean delivery. RESULTS: Trial of labor after cesarean delivery was available in 100% of counties with maternity care units in 1998 (22/22); by 2008, availability decreased to 32% (7/22). After changes in national guidelines, availability increased slightly to 9 of 22 (41%) in 2012. Barriers to TOLAC included anesthesia availability (88%), hospital and medical malpractice policies (80%), malpractice cost (69%), and obstetric surgeon availability (59%). In hospitals without TOLAC services, 73% of maternity care providers indicated a surgeon could be present in the hospital within 20 minutes of the emergency delivery decision; only 43% indicated obstetric anesthesia personnel could be present within 20 minutes (P<.001). CONCLUSIONS: Availability of TOLAC in New Mexico has decreased dramatically. Policy changes are needed to support TOLAC access in rural and community hospitals.
C1 Univ New Mexico, Sch Med, Dept Obstet & Gynecol, Albuquerque, NM 87131 USA.
   Univ New Mexico, Sch Med, Dept Family & Community Med, Albuquerque, NM 87131 USA.
   Denver Hlth Med Ctr, Denver, CO USA.
RP Leeman, LM (通讯作者)，2400 Tucker NE,MSC09 5040, Albuquerque, NM 87131 USA.
EM lleeman@salud.unm.edu
CR AAP Committee on Fetus and Newborn ACOG Committee on Obstetric Practice, 2012, GUID PER CAR, V0, P0
   [Anonymous], 1999, INT J GYNAECOL OBSTE, V66, P197
   Birnbach DJ, 2010, SEMIN PERINATOL, V34, P318, DOI 10.1053/j.semperi.2010.06.001
   Catling-Paull C, 2011, J ADV NURS, V67, P1662, DOI 10.1111/j.1365-2648.2011.05662.x
   Gochnour G, 2005, MATERN CHILD HLTH J, V9, P181, DOI 10.1007/s10995-005-4907-1
   Holmgren C, 2012, OBSTET GYNECOL, V119, P725, DOI 10.1097/AOG.0b013e318249a1d7
   LEUNG AS, 1993, AM J OBSTET GYNECOL, V169, P945, DOI 10.1016/0002-9378(93)90032-E
   MacDorman MF, 2012, OBSTET GYNECOL, V119, P737, DOI 10.1097/AOG.0b013e31824bb050
   Martin JA, 2009, NATL VITAL STAT REPO, V57, P7
   Martin JA, 2012, NATL VITAL STAT REP, V61, P0
   Menacker Fay, 2005, NATL VITAL STAT REP, V54, P1
   Mercer BM, 2008, OBSTET GYNECOL, V111, P285, DOI 10.1097/AOG.0b013e31816102b9
   Northern New England Perinatal Quality Improvement Network, 2013, VBAC PROJ DOC, V0, P0
   Pare E, 2006, BJOG-INT J OBSTET GY, V113, P75, DOI 10.1111/j.1471-0528.2005.00793.x
   Pinette M G, 2004, J MATERN FETAL NEONATAL MED, V16, P37
   Roberts RG, 2007, BIRTH-ISS PERINAT C, V34, P316, DOI 10.1111/j.1523-536X.2007.00190.x
   Silver RM, 2006, OBSTET GYNECOL, V107, P1226, DOI 10.1097/01.AOG.0000219750.79480.84
   Ventura S J, 1998, MON VITAL STAT REP, V46, P1
   Wylie BJ, 2010, OBSTET GYNECOL, V115, P1134, DOI 10.1097/AOG.0b013e3181df937f
   Zelop CM, 2000, AM J OBSTET GYNECOL, V183, P1184, DOI 10.1067/mob.2000.109048
   2010, 1900, V115, V0, P450
   2010, 1900, V115, V0, P1279
NR 23
TC 30
Z9 30
U1 0
U2 2
PU LIPPINCOTT WILLIAMS & WILKINS
PI PHILADELPHIA
PA 530 WALNUT ST, PHILADELPHIA, PA 19106-3621 USA
SN 0029-7844
EI 1873-233X
J9 OBSTET GYNECOL
JI Obstet. Gynecol.
PD AUG 15
PY 2013
VL 122
IS 2
BP 242
EP 247
DI 10.1097/AOG.0b013e31829bd0a0
PG 6
WC Obstetrics & Gynecology
SC Obstetrics & Gynecology
GA 301GL
UT WOS:000330520700009
PM 23969790
DA 2022-10-14
ER

PT J
AU Ramsthaler, F
   Verhoff, MA
   Kettner, M
   Schmidt, P
   Padosch, SA
AF Ramsthaler, F.
   Verhoff, M. A.
   Kettner, M.
   Schmidt, P.
   Padosch, S. A.
TI Pneumonia. Forensic assessment of accusations of diagnostic and treatment errors
SO RECHTSMEDIZIN
LA German
DT Article
DE Nosocomial infections; Community acquired pneumonia; Malpractice; Evidence based medicine; Guidelines
ID community-acquired pneumonia; lower respiratory-tract; nursing-home; interobserver variability; antibiotic-therapy; urinary antigen; prediction rule; legal medicine; primary-care; severity
AB Pneumonia is a medical entity with currently increasing incidence and has become a major issue in public and private health systems especially as a complication of patients in hospitals and nursing homes. In cases of (fatal) pneumonia with allegations of medical malpractice the forensic expert can rely on precise and well-developed guidelines from different medical associations (S3 level) concerning diagnostic and therapeutic aspects of the disease. Guidelines can serve as control mechanisms for the line of arguments within an expert statement and enhance the scientific accuracy. Furthermore, these guidelines guarantee a certain degree of standardization within a given group of experts. Authoritative epidemiological data concerning morbidity and mortality as well as evidence-based studies have elucidated different spectra of pathogens, diagnostic and therapeutic approaches. These data have demonstrated that a standardized and diligently documented but still individualized risk assessment is crucial for the choice of diagnostic and therapeutic options. Community-acquired (CAP) and hospital-acquired pneumonia (HAP) should be differentiated in the subsequent forensic expertise as differing hygienic and diagnostic requirements will result from this differentiation. A structured forensic expertise with partitions broaching the issues of diagnostic, therapeutic, work organization-related and structural medical malpractice is suggested to enable the expert to identify potential malpractice aspects which are not usually attributable to the responsibility of the accused physician. The forensic expert is confronted with the problem of assessing an individual case on the basis of current scientific evidence which has to be available, reliable, valid, and suitable for the case. Pneumonia as a medical entity with very complex and stratified algorithms concerning diagnostic and therapeutic aspects serves as an ideal example to demonstrate that even with detailed knowledge of the medical literature forensic experts needs to rely on subject-specific experts for a conclusive expertise.
C1 [Ramsthaler, F.; Kettner, M.; Schmidt, P.] Univ Saarland, Inst Rechtsmed, D-66421 Homburg, Germany.
   [Verhoff, M. A.] Univ Giessen, Inst Rechtsmed, Giessen, Germany.
   [Padosch, S. A.] Univ Klin Koln, Klin Anasthesiol & Operat Intens Med, Cologne, Germany.
RP Ramsthaler, F (通讯作者)，Univ Saarland, Inst Rechtsmed, Gebaude 42, D-66421 Homburg, Germany.
EM Frank.Ramsthaler@uniklinikum-saarland.de
CR Ahkee S, 1997, SOUTHERN MED J, V90, P296, DOI 10.1097/00007611-199703000-00006
   Aliyu ZY, 2003, BMC INFECT DIS, V17, P3
   Altiner A, 2002, Z ALLG MED, V78, P19
   ANDREWS BE, 1987, Q J MED, V62, P195
   Angus DC, 2002, AM J RESP CRIT CARE, V166, P717, DOI 10.1164/rccm.2102084
   AWMF-S3-Leitlinie der Deutschen Gesellschaft fur Anasthesiologie und Intensivmedizin eVder Deut, 2012, EP DIAGN THER PAT NO, V0, P0
   AWMF-S3-Leitlinie der Paul-Ehrlich-Gesellschaft fur Chemotherapie der Deutschen Gesellschaft fur Pn, 2009, EP DIAGN ANT THER MA, V0, P0
   Bajanowski T, 2008, RECHTSMEDIZIN, V18, P377, DOI 10.1007/s00194-008-0546-3
   Bartlett JG, 1998, CLIN INFECT DIS, V26, P811, DOI 10.1086/513953
   Bauer TT, 2006, J INTERN MED, V260, P93, DOI 10.1111/j.1365-2796.2006.01657.x
   Blot SI, 2007, CRIT CARE MED, V35, P2509, DOI 10.1097/01.CCM.0000287587.43801.9C
   Capelastegul A, 2006, EUR RESPIR J, V27, P151, DOI 10.1183/09031936.06.00062505
   Carratala J, 2007, ARCH INTERN MED, V167, P1393, DOI 10.1001/archinte.167.13.1393
   Chalmers JD, 2010, THORAX, V65, P878, DOI 10.1136/thx.2009.133280
   Christ-Crain M, 2006, AM J RESP CRIT CARE, V174, P84, DOI 10.1164/rccm.200512-1922OC
   Dalhoff K, 2012, PNEUMOLOGIE, V66, P707, DOI 10.1055/s-0032-1325924
   Daneman N, 2006, CLIN INFECT DIS, V43, P432, DOI 10.1086/505871
   Deja M, 2011, ANASTH INTENSIV NOTF, V46, P560, DOI 10.1055/s-0031-1286606
   Dembinski R, 2008, ANAESTHESIST, V57, P825, DOI 10.1007/s00101-008-1415-x
   DIEHR P, 1984, J CHRON DIS, V37, P215, DOI 10.1016/0021-9681(84)90149-8
   Dominguez J, 2001, CHEST, V119, P243, DOI 10.1378/chest.119.1.243
   Dowell J, 2001, BRIT J GEN PRACT, V51, P200
   El-Solh AA, 2003, AM J RESP CRIT CARE, V167, P1650, DOI 10.1164/rccm.200212-1543OC
   El-Solh AA, 2001, AM J RESP CRIT CARE, V163, P645, DOI 10.1164/ajrccm.163.3.2005075
   Ewig S, 1999, EUR RESPIR J, V14, P370, DOI 10.1034/j.1399-3003.1999.14b22.x
   Ewig S, 1998, AM J RESP CRIT CARE, V158, P1102, DOI 10.1164/ajrccm.158.4.9803114
   Ewig S, 2008, DT ARZTEBL, V105, P0
   Ewig S, 2012, THORAX, V67, P132, DOI 10.1136/thoraxjnl-2011-200630
   Fartoukh M, 2003, AM J RESP CRIT CARE, V168, P173, DOI 10.1164/rccm.200212-1449OC
   Fin L, 2008, EUR J NUCL MED MOL I, V35, P1971, DOI 10.1007/s00259-008-0858-2
   Fine MJ, 1997, NEW ENGL J MED, V336, P243, DOI 10.1056/NEJM199701233360402
   Fry AM, 2005, JAMA-J AM MED ASSOC, V294, P2712, DOI 10.1001/jama.294.21.2712
   Gennis P, 1989, J EMERG MED, V7, P263, DOI 10.1016/0736-4679(89)90358-2
   Gutierrez F, 2003, CLIN INFECT DIS, V36, P286, DOI 10.1086/345852
   HECKERLING PS, 1990, ANN INTERN MED, V113, P664, DOI 10.7326/0003-4819-113-9-664
   Hoffken G, 2010, PNEUMOLOGIE, V64, P149, DOI 10.1055/s-0029-1243910
   James MT, 2009, AM J KIDNEY DIS, V54, P24, DOI 10.1053/j.ajkd.2009.04.005
   KIKUCHI R, 1994, AM J RESP CRIT CARE, V150, P251, DOI 10.1164/ajrccm.150.1.8025758
   KIRTLAND SH, 1991, CLIN CHEST MED, V12, P303
   Kollef MH, 2005, CHEST, V128, P3854, DOI 10.1378/chest.128.6.3854
   Kothe H, 2008, EUR RESPIR J, V32, P139, DOI 10.1183/09031936.00092507
   Kresken M, 2006, RESISTENZSITUATION B, V0, P0
   Kuehn BM, 2012, JAMA-J AM MED ASSOC, V307, P2361, DOI 10.1001/jama.2012.6421
   Kullmann K-H, 2002, CHEMOTHER J, V11, P83
   Lepper PM, 2012, BMJ-BRIT MED J, V28, P0
   Liapikou A, 2013, EXPERT OPIN PHARMACO, V14, P1319, DOI 10.1517/14656566.2013.798647
   Lim WS, 2003, THORAX, V58, P377, DOI 10.1136/thorax.58.5.377
   Lim WS, 2001, EUR RESPIR J, V18, P362, DOI 10.1183/09031936.01.00204401
   Lim WS, 2000, THORAX, V55, P219, DOI 10.1136/thorax.55.3.219
   Loeb M, 2006, JAMA-J AM MED ASSOC, V295, P2503, DOI 10.1001/jama.295.21.2503
   Lopez AD, 1998, NAT MED, V4, P1241, DOI 10.1038/3218
   Lorenz J, 2003, PNEUMOLOGIE, V57, P532
   Madea B, 2006, RECHTSMEDIZIN, V16, P353
   Man SY, 2007, THORAX, V62, P348, DOI 10.1136/thx.2006.069740
   Mandell LA, 2000, CLIN INFECT DIS, V31, P422, DOI 10.1086/313965
   Marik PE, 2001, NEW ENGL J MED, V344, P665, DOI 10.1056/NEJM200103013440908
   MELBYE H, 1992, SCANDINAVIAN JOURNAL OF PRIMARY HEALTH CARE, V10, P226, DOI 10.3109/02813439209014066
   MELBYE H, 1992, ACTA RADIOL, V33, P79
   Metlay JP, 1997, ARCH INTERN MED, V157, P1453, DOI 10.1001/archinte.157.13.1453
   Metlay JP, 1997, JAMA-J AM MED ASSOC, V278, P1440, DOI 10.1001/jama.278.17.1440
   Mortensen EM, 2002, ARCH INTERN MED, V162, P1059, DOI 10.1001/archinte.162.9.1059
   Moschkau N, 2011, RECHTSMEDIZIN, V21, P541, DOI 10.1007/s00194-011-0788-3
   Muscedere JG, 2010, CLIN INFECT DIS, V51, PS120, DOI 10.1086/653060
   Neill AM, 1996, THORAX, V51, P1010, DOI 10.1136/thx.51.10.1010
   Oosterheert JJ, 2006, BMJ-BRIT MED J, V333, P1193, DOI 10.1136/bmj.38993.560984.BE
   Oosterheert JJ, 2003, J ANTIMICROB CHEMOTH, V52, P555, DOI 10.1093/jac/dkg413
   PREUSS J, 2006, RECHTSMEDIZIN, V16, P165
   Puschel K, 2004, HDB GERICHTLICHEN ME, V1, P1008
   Quagliarello V, 2005, CLIN INFECT DIS, V40, P1, DOI 10.1086/426023
   Reinert RR, 2002, J ANTIMICROB CHEMOTH, V49, P61, DOI 10.1093/jac/49.1.61
   Schnabel A, 1997, FORENSIC SCI INT, V88, P225, DOI 10.1016/S0379-0738(97)00107-2
   Schnoor M, 2007, J INFECTION, V55, P233, DOI 10.1016/j.jinf.2007.04.355
   Shefet D, 2005, ARCH INTERN MED, V165, P1992, DOI 10.1001/archinte.165.17.1992
   Simpson Scot H, 2005, RESPIR CARE CLIN N AM, V11, P1, DOI 10.1016/j.rcc.2004.10.001
   Smith MD, 2003, J CLIN MICROBIOL, V41, P2810, DOI 10.1128/JCM.41.7.2810-2813.2003
   Speets AM, 2006, EUR RESPIR J, V28, P933, DOI 10.1183/09031936.06.00008306
   SPITERI MA, 1988, LANCET, V1, P873
   Terrabuio AA, 2007, CLINICS, V62, P69, DOI 10.1590/S1807-59322007000100011
   Torres A, 2009, INTENS CARE MED, V35, P9, DOI 10.1007/s00134-008-1336-9
   Trotter CL, 2008, EMERG INFECT DIS, V14, P727, DOI 10.3201/eid1405.071011
   Tsokos M, 1999, RECHTSMEDIZIN S1, V9, P0
   Tsokos M, 1997, RECHTSMEDIZIN, V7, P57
   van der Eerden MM, 2005, THORAX, V60, P672, DOI 10.1136/thx.2004.030411
   van der Meer V, 2005, BRIT MED J, V331, P26, DOI 10.1136/bmj.38483.478183.EB
   Waterer GW, 2001, RESP MED, V95, P78, DOI 10.1053/rmed.2000.0977
   Welte T, 2004, INTERNIST, V45, P393, DOI 10.1007/s00108-004-1156-0
   Welte T, 2006, MED KLIN, V101, P313, DOI 10.1007/s00063-006-1040-x
   Welte T, 2009, SEMIN RESP CRIT CARE, V30, P127, DOI 10.1055/s-0029-1202941
   Wipf JE, 1999, ARCH INTERN MED, V159, P1082, DOI 10.1001/archinte.159.10.1082
   YOUNG M, 1994, ARCH INTERN MED, V154, P2729, DOI 10.1001/archinte.1994.00420230122014
NR 90
TC 0
Z9 0
U1 0
U2 6
PU SPRINGER
PI NEW YORK
PA ONE NEW YORK PLAZA, SUITE 4600, NEW YORK, NY, UNITED STATES
SN 0937-9819
EI 1434-5196
J9 RECHTSMEDIZIN
JI Rechtsmedizin
PD AUG 15
PY 2013
VL 23
IS 4
BP 243
EP 254
DI 10.1007/s00194-013-0898-1
PG 12
WC Medicine, Legal
SC Legal Medicine
GA 191GP
UT WOS:000322401500003
DA 2022-10-14
ER

PT J
AU Ushie, BA
   Salami, KK
   Jegede, AS
   Oyetunde, M
AF Ushie, B. A.
   Salami, K. K.
   Jegede, A. S.
   Oyetunde, M.
TI Patients' knowledge and perceived reactions to medical errors in a tertiary health facility in Nigeria
SO AFRICAN HEALTH SCIENCES
LA English
DT Article
DE Healthcare delivery; Malpractice litigation; Medical errors; Negligence; Voluntary disclosure; Nigeria
ID adverse drug event; disclosure; mistake; physician; safety; system
AB Background: Human errors in healthcare delivery pose serious threats to patients undergoing treatment. While clinical concern is growing in response, there is need to report social and behavioural context of the problem in Nigeria. Objective: To examine patients' knowledge and perceived reactions to medical errors. Methods: A cross-sectional survey was conducted using a semi-structured questionnaire was used to collect data from 269 in-patients and 10 In-Depth Interviews were conducted among health caregivers in the University of Calabar Teaching Hospital, Nigeria. Results: Majority (64.5%) of respondents reported annoyance and disappointment with medical errors. Severity of error (88.5%) and the perception of negligence mediated intention to litigate. Voluntary disclosure significantly reduced patients' intention to litigate caregivers (chi(2)=3.584; df=1; P=0.053). Frustration/anger was not more likely to influence patient to litigate than feelings of resignation/forgiveness (chi(2)=2.156; df=1; P>.05). Financial difficulties arising from error had an important influence on litigation. Health caregivers admitted possibility of errors; and insisted that although notifying patients/relatives about errors is appropriate, disclosure was dependent on the seriousness, health implications and the causes. Conclusion: Voluntary disclosure and teamwork is very important in dealing with medical error. The role of medical social workers could be important in the discourse and disclosure of medical error.
C1 [Ushie, B. A.; Oyetunde, M.] Univ Ibadan, Inst Child Hlth, Coll Med, Ibadan, Nigeria.
   [Salami, K. K.; Jegede, A. S.] Univ Ibadan, Dept Sociol, Ibadan, Nigeria.
RP Ushie, BA (通讯作者)，Univ Ibadan, Inst Child Hlth, Coll Med, Ibadan, Nigeria.
EM boniface.ushie@gmail.com
CR AIYESIMOJU A B, 1983, AFRICAN JOURNAL OF MEDICINE AND MEDICAL SCIENCES, V12, P107
   Aladelokun D, 2006, PUNCH 0621, V0, P0
   BATES DW, 1995, J GEN INTERN MED, V10, P199, DOI 10.1007/BF02600255
   BATES DW, 1995, JAMA-J AM MED ASSOC, V274, P29, DOI 10.1001/jama.274.1.29
   Blendon RJ, 2002, NEW ENGL J MED, V347, P1933, DOI 10.1056/NEJMsa022151
   Bracco D, 2001, INTENS CARE MED, V27, P137, DOI 10.1007/s001340000751
   Burton MV, 1997, PSYCHO-ONCOL, V6, P47, DOI 10.1002/(SICI)1099-1611(199703)6:1<47::AID-PON248>3.0.CO;2-S
   Cantor MD, 2002, QUAL SAF HEALTH CARE, V11, P7, DOI 10.1136/qhc.11.1.7-a
   Cleopas A, 2006, QUAL SAF HEALTH CARE, V15, P136, DOI 10.1136/qshc.2005.015602
   Cook RI, 1994, OPERATING SHARP END, V0, P0
   Dean B, 2002, QUAL SAF HEALTH CARE, V11, P340, DOI 10.1136/qhc.11.4.340
   Dyer C, 1999, BRIT MED J, V318, P830, DOI 10.1136/bmj.318.7187.830b
   Gallagher TH, 2005, ARCH INTERN MED, V165, P1819, DOI 10.1001/archinte.165.16.1819
   Garbutt J, 2007, ARCH PEDIAT ADOL MED, V161, P179, DOI 10.1001/archpedi.161.2.179
   Ghaleb MA, 2006, MED ERRORS PAEDIAT P, V91, P0
   Holbrook J, 2003, BRIT MED J, V327, P1118, DOI 10.1136/bmj.327.7424.1118
   Ibrahim A, 2012, PAN AFR MED J, V12, P0
   Imam I, 2004, ANN AFR MED, V3, P167
   Jegede AS, 2007, PLOS MED, V4, P417, DOI 10.1371/journal.pmed.0040073
   Kohn LT, 2000, ERR IS HUMAN BUILDIN, V0, P0
   Kraman SS, 1999, ANN INTERN MED, V131, P963, DOI 10.7326/0003-4819-131-12-199912210-00010
   Kronman AC, 2012, BMJ QUAL SAF, V21, P271, DOI 10.1136/bmjqs-2011-000084
   Liang BA, 2002, QUAL SAF HEALTH CARE, V11, P64, DOI 10.1136/qhc.11.1.64
   Loren DJ, 2010, JT COMM J QUAL PATIE, V36, P101, DOI 10.1016/S1553-7250(10)36018-1
   Mazor KM, 2004, ARCH INTERN MED, V164, P1690, DOI 10.1001/archinte.164.15.1690
   Nolan TW, 2000, BMJ-BRIT MED J, V320, P771, DOI 10.1136/bmj.320.7237.771
   Ogun S A, 2000, WEST AFR J MED, V19, P19
   Ogundiran TO, 2012, MED PRIN PRACT, V21, P238, DOI 10.1159/000333817
   Oyebode F, 2006, ADV PSYCHIAT TREAT, V12, P221
   PAHO, 2007, PAHO NEWSLETTER, V0, P0
   Qu IC, 2002, DOING WHAT COUNTS PA, V0, P0
   Schwappach DLB, 2004, INT J QUAL HEALTH C, V16, P317, DOI 10.1093/intqhc/mzh058
   Stubbs J, 2006, J PSYCHOPHARMACOL, V20, P553, DOI 10.1177/0269881106059808
   Tagaddosinejad F, 2013, INT J MED TOXICOLOGY, V3, P20
   Towse A, 1999, HEALTH ECON, V8, P93, DOI 10.1002/(SICI)1099-1050(199903)8:2<93::AID-HEC419>3.0.CO;2-G
   Upshur RE, 2006, BMC MED ETHICS, V7, P12, DOI 10.1186/1472-6939-7-12
   Witman AB, 1996, ARCH INTERN MED, V156, P2565, DOI 10.1001/archinte.156.22.2565
   Woolf SH, 2004, ANN FAM MED, V2, P317, DOI 10.1370/afm.126
   Wu AW, 1999, ANN INTERN MED, V131, P970, DOI 10.7326/0003-4819-131-12-199912210-00012
   Yusuff K, 2005, J PHARM PHARM SCI, V8, P141
   Zhan CL, 2003, JAMA-J AM MED ASSOC, V290, P1868, DOI 10.1001/jama.290.14.1868
NR 41
TC 9
Z9 9
U1 0
U2 4
PU MAKERERE UNIV, FAC MED
PI KAMPALA
PA PO BOX 7072, KAMPALA, 00000, UGANDA
SN 1680-6905
EI 1729-0503
J9 AFR HEALTH SCI
JI Afr. Health Sci.
PD JUN 15
PY 2013
VL 13
IS 3
BP 820
EP 828
DI 10.4314/ahs.v13i3.43
PG 9
WC Medicine, General & Internal
SC General & Internal Medicine
GA 235EH
UT WOS:000325698500044
PM 24250327
DA 2022-10-14
ER

PT J
AU Gomez-Duran, EL
   Mula-Rosias, JA
   Lailla-Vicens, JM
   Benet-Trave, J
   Arimany-Manso, J
AF Gomez-Duran, Esperanza L.
   Antoni Mula-Rosias, Joan
   Maria Lailla-Vicens, Josep
   Benet-Trave, Josep
   Arimany-Manso, Josep
TI Analysis of obstetrics and gynecology professional liability claims in Catalonia, Spain (1986-2010)
SO JOURNAL OF FORENSIC AND LEGAL MEDICINE
LA English
DT Article
DE Claims; Liability; Malpractice; Negligence
ID medical-legal issue; cesarean delivery; malpractice litigation; cerebral-palsy; vaginal birth; section; rate
AB Objective: To identify relevant factors involved in obstetrics and gynecology (OG) professional liability claims to help archive better management of risks. Study design: Analysis of 885 OG claims opened between 1986 and 2010, with the identification of the most common events leading to a claim, the economical and juridical characteristics of the claims, as well as the relevant trends over the study period. Results: Most claims related to obstetrics. Labor, delivery and its complications accounted for 33.1% of the claims; 12.77% related specifically to cesarean. Oncological diseases, fetus death during labor and delivery, neurologically impaired infant and histerectomy-related problems were the most frequently claimed events. Most cases ended up without an indemnity payment and 37.7% of closed files were solved by an out-of-court procedure. Average payment was higher for the obstetric procedures than for those concerning gynecology cases. The proportion of claims relating to obstetrics increased during the study period, as well as the average payment. Conclusion: OG is at high-risk for malpractice claims, but compensation awards are not frequent. However, particular events, such as retained foreign objects, tubal ligation, ultrasound diagnosis or neurologically impaired newborns, deserve special attention regarding medico-legal issues. (C) 2013 Elsevier Ltd and Faculty of Forensic and Legal Medicine. All rights reserved.
C1 [Gomez-Duran, Esperanza L.; Benet-Trave, Josep; Arimany-Manso, Josep] Barcelonas Official Coll Phys, Profess Liabil Dept, Barcelona 08017, Spain.
   [Antoni Mula-Rosias, Joan] Blanes Hosp, Dept Obstet & Gynecol, Blanes, Spain.
   [Maria Lailla-Vicens, Josep] Univ Barcelona, Dept Obstet & Gynecol, St Joan de Deu Hosp, Barcelona, Spain.
RP Gomez-Duran, EL (通讯作者)，Barcelonas Official Coll Phys, Profess Liabil Serv, Passeig Bonanova 47, Barcelona 08017, Spain.
EM elgomezduran@gmail.com
FU Fondo de Investigaciones Sanitarias of the Instituto de Salud Carlos III, Spanish Ministry of Health [PI 10/00598]
CR BALDWIN LM, 1991, OBSTET GYNECOL, V78, P1050
   Barbieri RL, 2006, OBSTET GYNECOL, V107, P578, DOI 10.1097/01.AOG.0000202400.13898.8b
   Benomran F, 2010, J FORENSIC LEG MED, V17, P188, DOI 10.1016/j.jflm.2009.12.009
   Blickstein I, 2007, CLIN PERINATOL, V34, P319, DOI 10.1016/j.clp.2007.03.009
   BOLAJI II, 1993, EUR J OBSTET GYN R B, V51, P181, DOI 10.1016/0028-2243(93)90033-9
   Bonanno C, 2011, CLIN PERINATOL, V38, P217, DOI 10.1016/j.clp.2011.03.005
   Chervenak FA, 2007, CLIN PERINATOL, V34, P299, DOI 10.1016/j.clp.2007.03.007
   Clark SL, 2003, AM J OBSTET GYNECOL, V188, P628, DOI 10.1067/mob.2003.204
   Cohen WR, 2007, CLIN PERINATOL, V34, P345, DOI 10.1016/j.clp.2007.03.011
   Committee on Professional Liability, 1995, INT J GYNECOL OBSTET, V49, P83
   Consortium on Safe Labour, 2010, AM J OBSTET GYNECOL, V203, P0
   Fraser JJ, 2001, PEDIATRICS, V107, P602, DOI 10.1542/peds.107.3.602
   Fuglenes D, 2009, AM J OBSTET GYNECOL, V200, P0, DOI 10.1016/j.ajog.2008.07.021
   Garamendi PM, 2008, REV ESP MED LEG, V34, P43
   Giesen D, 1988, INT MED MALPRACTICE, V0, P0
   Gilmour DT, 2005, OBSTET GYNECOL, V105, P109, DOI 10.1097/01.AOG.0000144127.78481.8c
   Greer BE, 1997, ARCH PATHOL LAB MED, V121, P246
   Grobman WA, 2011, AM J PERINATOL, V4, P0
   Hager RME, 2004, AM J OBSTET GYNECOL, V190, P428, DOI 10.1016/j.ajog.2003.08.037
   Herczeg J, 1997, EUR J OBSTET GYN R B, V71, P181, DOI 10.1016/S0301-2115(96)02631-0
   Johnson SL, 2011, J FORENSIC LEG MED, V18, P97, DOI 10.1016/j.jflm.2010.12.002
   Legal issues impacting womens access to care in the United States-the malpractice insurance crisis, 2006, INT J GYNAECOL OBSTE, V94, P382
   Liu SL, 2007, CAN MED ASSOC J, V176, P455, DOI 10.1503/cmaj.060870
   Lutgendorf MA, 2011, MIL MED, V176, P702, DOI 10.7205/MILMED-D-10-00438
   Murthy K, 2007, OBSTET GYNECOL, V110, P1264, DOI 10.1097/01.AOG.0000287294.89148.23
   Nelson KB, 2003, NEW ENGL J MED, V349, P1765, DOI 10.1056/NEJMsb035364
   *PHYS INS ASS AM, 1998, NEUR IMP NEWB MALPR, V0, P0
   Physician Insurers Association of America, 2002, PIAA 2002 BREAST CAN, V0, P0
   ROSENBLATT RA, 1989, OBSTET GYNECOL, V74, P710
   Saberi SM, 2009, J FORENSIC LEG MED, V16, P301, DOI 10.1016/j.jflm.2008.12.016
   Schiffin BS, 2007, CLIN PERINATOL, V34, P329, DOI 10.1016/j.clp.2007.03.010
   Seubert DE, 2007, CLIN PERINATOL, V34, P309, DOI 10.1016/j.clp.2007.03.008
   Shwayder JM, 2007, OBSTET GYN CLIN N AM, V34, P617, DOI 10.1016/j.ogc.2007.08.003
   Studdert DM, 2004, NEW ENGL J MED, V350, P283, DOI 10.1056/NEJMhpr035470
   Van Court RL, 2005, J LEGAL MED, V26, P507, DOI 10.1080/01947640500364796
   Wells CE, 2010, SEMIN PERINATOL, V34, P345, DOI 10.1053/j.semperi.2010.05.008
   White AA, 2005, OBSTET GYNECOL, V105, P1031, DOI 10.1097/01.AOG.0000158864.09443.77
   WILSON N, 2007, ACOG CLIN REV, V12, P13
   Xu X, 2008, AM J OBSTET GYNECOL, V198, P0, DOI 10.1016/j.ajog.2007.08.043
   Yang YT, 2009, MED CARE, V47, P234, DOI 10.1097/MLR.0b013e31818475de
NR 40
TC 15
Z9 16
U1 0
U2 8
PU ELSEVIER SCI LTD
PI OXFORD
PA THE BOULEVARD, LANGFORD LANE, KIDLINGTON, OXFORD OX5 1GB, OXON, ENGLAND
SN 1752-928X
EI 1532-2009
J9 J FORENSIC LEG MED
JI J. Forensic Leg. Med.
PD JUL 15
PY 2013
VL 20
IS 5
BP 442
EP 446
DI 10.1016/j.jflm.2012.12.006
PG 5
WC Medicine, Legal
SC Legal Medicine
GA 175LM
UT WOS:000321232200014
PM 23756513
DA 2022-10-14
ER

PT J
AU Wienke, A
AF Wienke, A.
TI Briefing and Accusation of Medical Malpractice - the Second Victim
SO LARYNGO-RHINO-OTOLOGIE
LA German
DT Article
DE error in treatment; error in briefing; documentation; organization default; liability for medical malpractice
AB In June 2012, the German Medical Association (Bundesarzte-kammer) published the statistics of medical malpractice for 2011 [1]. Still ENT-specific accusations of medical malpractice are by far the fewest in the field of hospitals and actually even in the outpatient context. Clearly most of the unforeseen incidents still occur in the disciplines of trauma surgery and orthopedics. In total, however, an increasing number of errors in treatment can be noticed on the multidisciplinary level: in 25.5% of the registered cases, an error in treatment was found to be the origin of damage to health justifying a claim for compensation of the patient. In the year before, it was only 24.7%. The reasons may be manifold, but the medical system itself certainly plays a major role in this context: the recent developments related to health policy lead to a continuous economisation of medical care. Raticonsequences. Finally some current problematic fields will be described with regard to other possible liabilities or responsibilities of physicians in hospitals or doctor's offices. oning and limited remuneration more and more result in the fact that therapeutic decisions are not exclusively made for the benefit of the patient but that they are oriented at economic or bureaucratic aspects. Thus, in the long term, practising medicine undergoes a change. According to the 1, 3 of the professional code of conduct for doctors (Musterberufsordnung fur Arzte; MBO-A) medical practice as liberal profession is principally incompatible with the pursuit of profit, however, even doctors have to earn money which more and more makes him play the role of a businessman. Lack of personnel and staff savings lead to excessive workloads of physicians, caregivers, and nurses, which also favour errors. The quality and even the confidential relationship between doctor and patient, which is important for the treatment success, are necessarily affected by the cost pressure. The victims in this context are not only the patients but also the physicians find themselves in the continuous conflict between ethical requirements of their profession and the actual requirements of the realities in the healthcare field. But also the technical and scientific progress bear new risks beside the therapeutic successes, further especially bigger hospitals require high efforts regarding organisation favouring errors in cases of deficiencies. Even the increasing juridification of the medicine that is expected to achieve a provisional highlight with the planned law of patients' rights leads to an important focus on the quality of medical care [2]. The explicit legal regulation of patients' rights, which have never been out of question up to now, confirms the impression of patients who have to be protected from their doctors. This development favours a natural mistrust in the quality of the treatment and the desire of legal verification in cases of treatment failures. A totally perfect and error-free treatment, however, will never occur. Already this fact leads to the obligation to do everything possible to reduce the risk to an absolute minimum. The risks that might arise from a relation of treatment are manifold. Not only may the patient undergo risks that arise in particular from lacking or insufficient briefing, complications, or medical malpractice. Also the doctor has to fear legal consequences if he does not stick clearly to the increasing requirements that jurisdiction and legislation impose - not least by the planned law of patients' rights. In the following, the basic principles and particularities will be described that apply for the patients' briefing. Further the different types of medical malpractice will be explained in relation to the resulting procedural
C1 [Wienke, A.] Wienke & Becker Koln, D-50677 Cologne, Germany.
RP Wienke, A (通讯作者)，Wienke & Becker Koln, Fachanwalt Med Recht, Sachsenring 6, D-50677 Cologne, Germany.
EM awienke@kanzlei-wbk.de
NR 0
TC 4
Z9 5
U1 0
U2 11
PU GEORG THIEME VERLAG KG
PI STUTTGART
PA RUDIGERSTR 14, D-70469 STUTTGART, GERMANY
SN 0935-8943
EI 1438-8685
J9 LARYNGO RHINO OTOL
JI Laryngo-Rhino-Otol.
PD APR 15
PY 2013
VL 92
IS 
BP S1
EP S22
DI 10.1055/s-0032-1333252
PG 22
WC Otorhinolaryngology
SC Otorhinolaryngology
GA V40SB
UT WOS:000209497200001
PM 23625708
DA 2022-10-14
ER

PT J
AU Kynes, JM
   Schildcrout, JS
   Hickson, GB
   Pichert, JW
   Han, X
   Ehrenfeld, JM
   Westlake, MW
   Catron, T
   St Jacques, P
AF Kynes, J. Matthew
   Schildcrout, Jonathan S.
   Hickson, Gerald B.
   Pichert, James W.
   Han, Xue
   Ehrenfeld, Jesse M.
   Westlake, Margaret W.
   Catron, Tom
   St Jacques, Paul
TI An Analysis of Risk Factors for Patient Complaints About Ambulatory Anesthesiology Care
SO ANESTHESIA AND ANALGESIA
LA English
DT Article
ID malpractice claims risk; satisfaction; physician; surgeon; doctor; model
AB BACKGROUND: Anesthesiology groups continually seek data sources and evaluation metrics for ongoing professional practice evaluation, credentialing, and other quality initiatives. The analysis of patient complaints associated with physicians has been previously shown to be a marker for patient dissatisfaction and a predictor of malpractice claims. Additionally, previous studies in other specialties have revealed a nonuniform distribution of complaints among professionals. In this study, we describe the distribution of complaints among anesthesia providers and identify factors associated with complaint risk in pediatric and adult populations. METHODS: We performed an analysis of a complaint database for an academic medical center. Complaints were recorded as comments during postoperative telephone calls to ambulatory surgery patients-regarding the quality of their anesthesiology care. Calls between July 1, 2006 and June 30, 2010 were included. Risk factors were grouped into 3 categories: patient demographics, procedural, and provider characteristics. RESULTS: A total of 22,871 calls placed on behalf of 120 anesthesiologists were evaluated, of which 307 yielded a complaint. There was no evidence of provider-to-provider heterogeneity in complaint risk in the pediatric population. In the adult population, an unadjusted test for the random intercept variance component in the mixed effects model pointed toward significant heterogeneity (P = 0.01); however, after adjusting for a prespecified set of risk factors, provider-to-provider heterogeneity was no longer observed (P = 0.20). Several risk factors exhibited evidence for complaint risk. In the pediatric patient model, risk factors associated with complaint risk included a 10-year change in age, the use of general anesthesia (versus not), and a 1-hour change in the actual minus scheduled start times. Odds ratios were 1.47 (95% confidence interval (Cl), 1.04-2.08), 0.22 (95% CI, 0.07-0.62), and 1.27 (95% CI, 1.10-1.47), respectively. In the adult patient model, risk factors associated with complaint risk included male gender, general anesthesia, a 10-year change in provider experience, and speaking with the patient (rather than a family member). Odd ratios were 0.66 (95% CI, 0.47-0.92), 0.67 (95% CI, 0.47-0.95), 1.18 (95% CI, 1.01-1.38), and 1.96 (95% CI, 1.17-3.29), respectively. CONCLUSIONS: There was apparent evidence in adult patients to suggest heterogeneity in provider risk for a patient complaint. However, once patient, procedural, and provider factors were acknowledged in analyses, such evidence for heterogeneity is diminished substantially. Further study into how and why these factors are associated with greater complaint risk may reveal potential interventions to decrease complaints.
C1 [Kynes, J. Matthew; Ehrenfeld, Jesse M.; St Jacques, Paul] Vanderbilt Univ, Sch Med, Dept Anesthesiol, Nashville, TN 37232 USA.
   [Schildcrout, Jonathan S.; Han, Xue] Vanderbilt Univ, Dept Biostat, Nashville, TN 37232 USA.
   [Schildcrout, Jonathan S.] Vanderbilt Univ, Dept Anesthesiol, Nashville, TN 37232 USA.
   [Hickson, Gerald B.; Pichert, James W.; Westlake, Margaret W.; Catron, Tom] Vanderbilt Univ, Sch Med, Ctr Patient & Profess Advocacy, Nashville, TN 37232 USA.
RP St Jacques, P (通讯作者)，Vanderbilt Univ, Sch Med, Dept Anesthesiol, Vanderbilt Clin 4648, 1301 Med Ctr Dr, Nashville, TN 37232 USA.
EM paul.stjacques@vanderbilt.edu
CR Allen L W, 2000, JT COMM J QUAL IMPROV, V26, P217
   Burroughs T E, 2001, JT COMM J QUAL IMPROV, V27, P349
   Caljouw MAA, 2008, BRIT J ANAESTH, V100, P637, DOI 10.1093/bja/aen034
   Carroll KN, 2005, AMBUL PEDIATR, V5, P326, DOI 10.1367/A04-187R1.1
   Cass NM, 2004, ANAESTH INTENS CARE, V32, P47, DOI 10.1177/0310057X0403200108
   Chanthong P, 2009, ANESTHESIOLOGY, V110, P1061, DOI 10.1097/ALN.0b013e31819db079
   Chung F, 1996, CAN J ANAESTH, V43, P1121, DOI 10.1007/BF03011838
   Cydulka RK, 2011, J EMERG MED, V41, P405, DOI 10.1016/j.jemermed.2010.10.021
   Department of Health and Human Services, 2008, CMS INT GUID HOSP CO, V0, P0
   Fung D, 1998, ANESTH ANALG, V87, P1089, DOI 10.1097/00000539-199811000-00020
   Hain Paul D, 2007, THER CLIN RISK MANAG, V3, P625
   Heidegger T, 2002, BRIT J ANAESTH, V89, P863, DOI 10.1093/bja/aef277
   Herrera FJ, 2007, ANESTH ANALG, V105, P63, DOI 10.1213/01.ane.0000265534.73169.95
   Hickson GB, 1997, LAW CONTEMP PROBL, V60, P7, DOI 10.2307/1191993
   Hickson GB, 2002, JAMA-J AM MED ASSOC, V287, P2951, DOI 10.1001/jama.287.22.2951
   Hickson GB, 2007, SOUTH MED J, V100, P791, DOI 10.1097/SMJ.0b013e318063bd75
   Hsieh SY, 2010, HEALTH SERV MANAG RE, V23, P5, DOI 10.1258/hsmr.2009.009011
   Jonsson PM, 2008, INT J HEALTH CARE Q, V21, P60, DOI 10.1108/09526860810841165
   Kim ZN, 2006, ANESTH ANALG, V103, P646
   Kleinpell R M, 1997, J PERIANESTH NURS, V12, P336, DOI 10.1016/S1089-9472(97)80052-4
   Le May S, 2001, CAN J ANAESTH, V48, P153, DOI 10.1007/BF03019728
   Levinson W, 1997, JAMA-J AM MED ASSOC, V277, P553, DOI 10.1001/jama.277.7.553
   MAY ML, 1990, LAW SOC REV, V24, P105, DOI 10.2307/3053788
   Moore IN, 2006, VANDERBILT LAW REV, V59, P1175
   Moore IN, 2008, USING PATIENT COMPLA, V0, P421
   Mukherjee K, 2010, J TRAUMA, V69, P549, DOI 10.1097/TA.0b013e3181edb658
   Myles PS, 2000, BRIT J ANAESTH, V84, P6, DOI 10.1093/oxfordjournals.bja.a013383
   Parry J, 2009, INT J HEALTH CARE Q, V22, P663, DOI 10.1108/09526860910995001
   SELF SG, 1987, J AM STAT ASSOC, V82, P605, DOI 10.2307/2289471
   Sloan FA, 1992, JAMA-J AM MED ASSOC, V267, P1583
   Stelfox HT, 2005, AM J MED, V118, P1126, DOI 10.1016/j.amjmed.2005.01.060
   Stimson CJ, 2010, J UROLOGY, V183, P1971, DOI 10.1016/j.juro.2010.01.027
   STRAM DO, 1994, BIOMETRICS, V50, P1171, DOI 10.2307/2533455
   Tong D, 1997, ANESTHESIOLOGY, V87, P856, DOI 10.1097/00000542-199710000-00020
   VINCENT C, 1994, LANCET, V343, P1609, DOI 10.1016/S0140-6736(94)93062-7
NR 35
TC 33
Z9 33
U1 0
U2 11
PU LIPPINCOTT WILLIAMS & WILKINS
PI PHILADELPHIA
PA 530 WALNUT ST, PHILADELPHIA, PA 19106-3621 USA
SN 0003-2999
EI 
J9 ANESTH ANALG
JI Anesth. Analg.
PD JUN 15
PY 2013
VL 116
IS 6
BP 1325
EP 1332
DI 10.1213/ANE.0b013e31827aef83
PG 8
WC Anesthesiology
SC Anesthesiology
GA 154XU
UT WOS:000319710800020
PM 23385054
DA 2022-10-14
ER

PT J
AU Shurtz, I
AF Shurtz, Ity
TI The impact of medical errors on physician behavior: Evidence from malpractice litigation
SO JOURNAL OF HEALTH ECONOMICS
LA English
DT Article
DE Physician treatment styles; Peer effects
ID mistake; outcm; birth; learn
AB How do medical errors affect physician behavior? Despite the importance of this question empirical evidence about it remains limited. This paper studies the impact of obstetricians' medical errors that resulted in malpractice litigation on their subsequent choice of whether to perform a C-section, a common procedure that is thought to be sensitive to physician incentives. The main result is that C-section rates jumped discontinuously by 4% after a medical error, establishing an association between medical errors and treatment patterns. C-section rates continued to increase afterwards, bringing the cumulative increase 2.5 years after a medical error to 8%. (C) 2012 Elsevier B.V. All rights reserved.
C1 Hebrew Univ Jerusalem, Dept Econ, IL-91905 Jerusalem, Israel.
RP Shurtz, I (通讯作者)，Hebrew Univ Jerusalem, Dept Econ, IL-91905 Jerusalem, Israel.
EM ity.shurtz@mail.huji.ac.il
FU Institute of Business and Economics Research in UC Berkeley
CR Abadie A, 2006, ECONOMETRICA, V74, P235, DOI 10.1111/j.1468-0262.2006.00655.x
   Currie J, 2008, Q J ECON, V123, P795, DOI 10.1162/qjec.2008.123.2.795
   Dranove D, 2012, J LAW ECON, V55, P1, DOI 10.1086/661227
   Dranove D, 2010, AM LAW ECON REV, V12, P69, DOI 10.1093/aler/ahp016
   Epstein AJ, 2009, J HEALTH ECON, V28, P1126, DOI 10.1016/j.jhealeco.2009.08.003
   Fischer MA, 2006, J GEN INTERN MED, V21, P419, DOI 10.1111/j.1525-1497.2006.00420.x
   Gallagher TH, 2003, JAMA-J AM MED ASSOC, V289, P1001, DOI 10.1001/jama.289.8.1001
   Gimm GW, 2010, HEALTH SERV RES, V45, P195, DOI 10.1111/j.1475-6773.2009.01062.x
   Grant D, 2004, INQUIRY-J HEALTH CAR, V41, P170, DOI 10.5034/inquiryjrnl_41.2.170
   Kessler DP, 1997, LAW CONTEMP PROBL, V60, P81, DOI 10.2307/1191996
   Kohn LT, 2000, TO ERR IS HUMAN, V0, P0
   MacDorman MF, 2008, CLIN PERINATOL, V35, P293, DOI 10.1016/j.clp.2008.03.007
   Reyes JW, 2010, EFFECT MALPRACTICE L, V0, P0
   Studdert DM, 2005, JAMA-J AM MED ASSOC, V293, P2609, DOI 10.1001/jama.293.21.2609
   WU AW, 1991, JAMA-J AM MED ASSOC, V265, P2089, DOI 10.1001/jama.265.16.2089
   WU AW, 1993, WESTERN J MED, V159, P565
   Wu AW, 2000, BRIT MED J, V320, P726, DOI 10.1136/bmj.320.7237.726
NR 17
TC 28
Z9 28
U1 2
U2 22
PU ELSEVIER SCIENCE BV
PI AMSTERDAM
PA PO BOX 211, 1000 AE AMSTERDAM, NETHERLANDS
SN 0167-6296
EI 
J9 J HEALTH ECON
JI J. Health Econ.
PD MAR 15
PY 2013
VL 32
IS 2
BP 331
EP 340
DI 10.1016/j.jhealeco.2012.11.011
PG 10
WC Economics; Health Care Sciences & Services; Health Policy & Services
SC Business & Economics; Health Care Sciences & Services
GA 112LK
UT WOS:000316593500001
PM 23328349
DA 2022-10-14
ER

PT J
AU Kovalerchik, O
   Mady, LJ
   Svider, PF
   Mauro, AC
   Baredes, S
   Liu, JK
   Eloy, JA
AF Kovalerchik, Olga
   Mady, Leila J.
   Svider, Peter F.
   Mauro, Andrew C.
   Baredes, Soly
   Liu, James K.
   Eloy, Jean Anderson
TI Physician accountability in iatrogenic cerebrospinal fluid leak litigation
SO INTERNATIONAL FORUM OF ALLERGY & RHINOLOGY
LA English
DT Article
DE liability; malpractice; iatrogenic cerebrospinal fluid leak; negligence; malpractice trial; rhinologic procedures
ID skull base defect; endoscopic endonasal resection; pedicled nasoseptal flap; medical malpractice; surgical nuance; reconstruction; repair; liability
AB BackgroundThe potentially severe complications resulting from cerebrospinal fluid (CSF) leak makes iatrogenic injury a medicolegal area of concern for otolaryngologists and neurosurgeons. The objectives of this analysis were to study legal outcomes as well as medical and nonmedical elements affecting malpractice litigation. MethodsPublic court records available in the Westlaw legal database (Thomson Reuters, New York, NY) were searched for medical malpractice litigation related to iatrogenic CSF leak. Of the 18 jury verdicts and settlements included, outcomes and awards, patient demographic data, and other factors instrumental in determining legal responsibility were recorded for comparison. ResultsTen (55.6%) cases were resolved in the defendant's favor, 2 (11.1%) resulted in damages awarded by a jury, and 6 (33.3%) were settled out of court before resolution of trial. Mean damages awarded were $1.1 million, while out of court settlements averaged $966,887. Malpractice stemming from patients who underwent endoscopic sinus surgery comprised 77.8% of cases analyzed. The most frequent alleged factors cited for litigation included having to undergo additional surgery (88.9%), developing meningitis (50.0%), and failing to recognize complications in a timely manner (44.4%). Perceived deficits in informed consent were alleged in one-third of cases. ConclusionAlthough a slight majority of cases were resolved in the defendant's favor, payments made were considerable, averaging approximately $1 million. Strategies to decrease liability and allow patients to make more informed decisions should include clear communication with patients that explicitly states potential risks, such as meningitis, and possible need to undergo additional reparative surgery.
C1 [Kovalerchik, Olga; Mady, Leila J.; Svider, Peter F.; Baredes, Soly; Liu, James K.; Eloy, Jean Anderson] Univ Med & Dent New Jersey, New Jersey Med Sch, Dept Otolaryngol Head & Neck Surg, Newark, NJ 07103 USA.
   [Mauro, Andrew C.] Univ Michigan, Sch Law, Ann Arbor, MI 48109 USA.
   [Baredes, Soly; Liu, James K.; Eloy, Jean Anderson] Univ Med & Dent New Jersey, New Jersey Med Sch, Ctr Skull Base & Pituitary Surg, Newark, NJ 07103 USA.
   [Liu, James K.; Eloy, Jean Anderson] Univ Med & Dent New Jersey, New Jersey Med Sch, Dept Neurol Surg, Newark, NJ 07103 USA.
RP Eloy, JA (通讯作者)，Univ Med & Dent New Jersey, New Jersey Med Sch, Dept Otolaryngol Head & Neck Surg, 90 Bergen St,Suite 8100, Newark, NJ 07103 USA.
EM jean.anderson.eloy@gmail.com
CR Anderson GF, 2005, HEALTH AFFAIR, V24, P903, DOI 10.1377/hlthaff.24.4.903
   Angelo F, 2011, NEUROL SCI, V32, P287, DOI 10.1007/s10072-011-0699-9
   [Anonymous], 2004, J MED PRACT MANAGE, V20, P44
   Burkle Christopher M, 2012, MINN MED, V95, P46
   Cousins MJ, 2004, ANESTH ANALG, V98, P1794, DOI 10.1213/01.ANE.0000117225.31416.36
   Eloy JA, 2013, LARYNGOSCOPE, V123, P1353, DOI 10.1002/lary.23766
   Eloy JA, 2013, INT FORUM ALLERGY RH, V3, P425, DOI 10.1002/alr.21092
   Eloy JA, 2013, AM J OTOLARYNG, V34, P188, DOI 10.1016/j.amjoto.2012.10.005
   Eloy JA, 2013, INT FORUM ALLERGY RH, V3, P204, DOI 10.1002/alr.21089
   Eloy JA, 2012, AM J OTOLARYNG, V33, P735, DOI 10.1016/j.amjoto.2012.07.005
   Eloy JA, 2012, INT FORUM ALLERGY RH, V2, P397, DOI 10.1002/alr.21040
   Eloy JA, 2012, OTOLARYNG HEAD NECK, V147, P161, DOI 10.1177/0194599812437530
   Eloy JA, 2012, LARYNGOSCOPE, V122, P1219, DOI 10.1002/lary.23285
   General Accounting Office, 1995, GAOAIMD95169, V0, P0
   Germani RM, 2007, AM J RHINOL, V21, P615, DOI 10.2500/ajr.2007.21.3080
   Hermer LD, 2010, J GEN INTERN MED, V25, P470, DOI 10.1007/s11606-010-1259-3
   Hertz Beth Thomas, 2011, MED ECON, V88, P24
   Horowitz G, 2011, OTOLARYNG HEAD NECK, V145, P689, DOI 10.1177/0194599811411534
   Kaptain GJ, 2011, NEUROSURGERY, V68, P144, DOI 10.1227/NEU.0b013e318207b3fc
   Lanza DC, 1996, LARYNGOSCOPE, V106, P1119, DOI 10.1097/00005537-199609000-00015
   Liu JK, 2012, NEUROSURG FOCUS, V32, P0, DOI 10.3171/2012.5.FOCUS1255
   Lydiatt DD, 2008, OTOLARYNG HEAD NECK, V139, P677, DOI 10.1016/j.otohns.2008.06.027
   Lydiatt DD, 2003, ARCH OTOLARYNGOL, V129, P50, DOI 10.1001/archotol.129.1.50
   Lynn-Macrae AG, 2004, LARYNGOSCOPE, V114, P1492, DOI 10.1097/00005537-200408000-00032
   Mallardi V, 2005, ACTA OTORHINOLARYNGOL ITAL, V25, P312
   Moffett P, 2011, WEST J EMERG MED, V12, P109
   Nash JJ, 2011, OTOLARYNG HEAD NECK, V144, P10, DOI 10.1177/0194599810390470
   Reilly BK, 2013, LARYNGOSCOPE, V123, P112, DOI 10.1002/lary.23608
   Svider PF, 2013, LARYNGOSCOPE, V123, P2099, DOI 10.1002/lary.24000
   Svider PF, 2013, LARYNGOSCOPE, V123, P1849, DOI 10.1002/lary.23905
   Svider PF, 2013, LARYNGOSCOPE, V123, P1754, DOI 10.1002/lary.23997
   Svider PF, 2013, LARYNGOSCOPE, V123, P1156, DOI 10.1002/lary.23995
   Svider PF, 2013, AM J OTOLARYNGOL, V0, P0
   Wootten CT, 2005, LARYNGOSCOPE, V115, P1256, DOI 10.1097/01.MLG.0000165455.20118.E3
NR 34
TC 32
Z9 32
U1 0
U2 4
PU WILEY
PI HOBOKEN
PA 111 RIVER ST, HOBOKEN 07030-5774, NJ USA
SN 2042-6976
EI 2042-6984
J9 INT FORUM ALLERGY RH
JI Int. Forum Allergy Rhinol.
PD SEP 15
PY 2013
VL 3
IS 9
BP 722
EP 725
DI 10.1002/alr.21169
PG 4
WC Otorhinolaryngology
SC Otorhinolaryngology
GA 227KL
UT WOS:000325111500007
PM 23536469
DA 2022-10-14
ER

PT J
AU Lee, CS
   Nagy, PG
   Weaver, SJ
   Newman-Toker, DE
AF Lee, Cindy S.
   Nagy, Paul G.
   Weaver, Sallie J.
   Newman-Toker, David E.
TI Cognitive and System Factors Contributing to Diagnostic Errors in Radiology
SO AMERICAN JOURNAL OF ROENTGENOLOGY
LA English
DT Review
DE cognitive biases; diagnostic errors; fatigue; medical errors; misdiagnosis
ID computer-aided detection; web-based application; lung-cancer; quality; strategy; program; safety; productivity; malpractice; asthenopia
AB OBJECTIVE. In this article, we describe some of the cognitive and system-based sources of detection and interpretation errors in diagnostic radiology and discuss potential approaches to help reduce misdiagnoses. CONCLUSION. Every radiologist worries about missing a diagnosis or giving a false-positive reading. The retrospective error rate among radiologic examinations is approximately 30%, with real-time errors in daily radiology practice averaging 3-5%. Nearly 75% of all medical malpractice claims against radiologists are related to diagnostic errors. As medical reimbursement trends downward, radiologists attempt to compensate by undertaking additional responsibilities to increase productivity. The increased workload, rising quality expectations, cognitive biases, and poor system factors all contribute to diagnostic errors in radiology. Diagnostic errors are underrecognized and underappreciated in radiology practice. This is due to the inability to obtain reliable national estimates of the impact, the difficulty in evaluating effectiveness of potential interventions, and the poor response to systemwide solutions. Most of our clinical work is executed through type 1 processes to minimize cost, anxiety, and delay; however, type 1 processes are also vulnerable to errors. Instead of trying to completely eliminate cognitive shortcuts that serve us well most of the time, becoming aware of common biases and using metacognitive strategies to mitigate the effects have the potential to create sustainable improvement in diagnostic errors.
C1 [Lee, Cindy S.; Nagy, Paul G.; Weaver, Sallie J.; Newman-Toker, David E.] Johns Hopkins Univ, Sch Med, Russell H Morgan Dept Radiol, Baltimore, MD 21201 USA.
RP Nagy, PG (通讯作者)，Johns Hopkins Univ, Sch Med, Russell H Morgan Dept Radiol, 22 S Greene St, Baltimore, MD 21201 USA.
EM pnagy2@jhmi.edu
CR Accreditation Council for Graduate Medical Education (ACGME) website, 2011, COMM PROGR REQ DUT H, V0, P0
   Ariely D, 2000, PREDICTABLY IRRATION, V0, P0
   Beckmann U, 1998, ANAESTH INTENS CARE, V26, P396, DOI 10.1177/0310057X9802600410
   BERLIN L, 1986, AM J ROENTGENOL, V147, P1291, DOI 10.2214/ajr.147.6.1291
   BERLIN L, 1995, AM J ROENTGENOL, V165, P781, DOI 10.2214/ajr.165.4.7676967
   Berlin L, 2007, AM J ROENTGENOL, V188, P1173, DOI 10.2214/AJR.06.1270
   Blehm C, 2005, SURV OPHTHALMOL, V50, P253, DOI 10.1016/j.survophthal.2005.02.008
   Borgstede James P, 2004, J AM COLL RADIOL, V1, P59, DOI 10.1016/S1546-1440(03)00002-4
   Bosmans JML, 2011, RADIOLOGY, V259, P184, DOI 10.1148/radiol.10101045
   Burnside Elizabeth S, 2009, J AM COLL RADIOL, V6, P851, DOI 10.1016/j.jacr.2009.07.023
   Cheu R A, 1998, OCCUP HEALTH SAF, V67, P20
   COOPER J, 1987, AM J OPTOM PHYS OPT, V64, P430
   Croskerry P, 2003, ACAD MED, V78, P775, DOI 10.1097/00001888-200308000-00003
   Croskerry P, 2003, ANN EMERG MED, V41, P110, DOI 10.1067/mem.2003.22
   Croskerry P, 2002, ACAD EMERG MED, V9, P1184, DOI 10.1197/aemj.9.11.1184
   Croskerry P, 2000, ACAD EMERG MED, V7, P1223, DOI 10.1111/j.1553-2712.2000.tb00467.x
   Croskerry Pat, 2010, J PATIENT SAF, V6, P199, DOI 10.1097/PTS.0b013e3181f6c01a
   Croskerry P, 2009, ADV HEALTH SCI EDUC, V14, P27, DOI 10.1007/s10459-009-9182-2
   de Gelder R, 2011, EPIDEMIOL REV, V33, P111, DOI 10.1093/epirev/mxr009
   Duszak R, 2010, J AM COLL RADIOL, V7, P452, DOI 10.1016/j.jacr.2010.01.026
   Ely JW, 2011, ACAD MED, V86, P307, DOI 10.1097/ACM.0b013e31820824cd
   Eva KW, 2005, MED EDUC, V39, P98, DOI 10.1111/j.1365-2929.2004.01972.x
   Gaba DM, 2002, NEW ENGL J MED, V347, P1249, DOI 10.1056/NEJMsa020846
   GARLAND LH, 1949, RADIOLOGY, V52, P309, DOI 10.1148/52.3.309
   Gawande Atul, 2007, NEW YORKER, V0, P86
   Giess CS, 2012, SEMIN ULTRASOUND CT, V33, P288, DOI 10.1053/j.sult.2012.01.007
   Graber M, 2005, JT COMM J QUAL PATIE, V31, P106, DOI 10.1016/S1553-7250(05)31015-4
   Graber ML, 2012, JAMA-J AM MED ASSOC, V308, P1211, DOI 10.1001/2012.jama.11913
   Graber ML, 2005, ARCH INTERN MED, V165, P1493, DOI 10.1001/archinte.165.13.1493
   Gurian MS, 2011, CLIN IMAG, V35, P421, DOI 10.1016/j.clinimag.2011.01.004
   Hales BM, 2006, J CRIT CARE, V21, P231, DOI 10.1016/j.jcrc.2006.06.002
   Hart EM, 2005, ANESTH ANALG, V101, P246, DOI 10.1213/01.ANE.0000156567.24800.0B
   HEELAN RT, 1984, RADIOLOGY, V151, P289, DOI 10.1148/radiology.151.2.6324279
   Hirschtick RE, 2006, JAMA-J AM MED ASSOC, V295, P2335, DOI 10.1001/jama.295.20.2335
   Houssami N, 2009, J MED IMAG RADIAT ON, V53, P171, DOI 10.1111/j.1754-9485.2009.02062.x
   HSIAO WC, 1987, JAMA-J AM MED ASSOC, V258, P799, DOI 10.1001/jama.258.6.799
   Humphrey LL, 2002, ANN INTERN MED, V137, P347, DOI 10.7326/0003-4819-137-5_Part_1-200209030-00012
   Itri JN, 2011, J DIGIT IMAGING, V24, P897, DOI 10.1007/s10278-011-9360-7
   Itri JN, 2010, ACAD RADIOL, V17, P917, DOI 10.1016/j.acra.2010.03.010
   Iwasaki T, 2005, ACTA OPHTHALMOL SCAN, V83, P81, DOI 10.1111/j.1600-0420.2005.00352.x
   Johnson AJ, 2009, RADIOLOGY, V253, P74, DOI 10.1148/radiol.2531090138
   Johnson CD, 2009, RADIOGRAPHICS, V29, P951, DOI 10.1148/rg.294095006
   Kaewlai R, 2012, AM J ROENTGENOL, V199, PW158, DOI 10.2214/AJR.11.8143
   Kahn CE, 2009, RADIOLOGY, V252, P852, DOI 10.1148/radiol.2523081992
   Krupinski EA, 2012, J AM COLL RADIOL, V9, P191, DOI 10.1016/j.jacr.2011.11.013
   Krupinski EA, 2010, J AM COLL RADIOL, V7, P698, DOI 10.1016/j.jacr.2010.03.004
   Kruskal JB, 2009, RADIOGRAPHICS, V29, P315, DOI 10.1148/rg.292085090
   Lee Joseph K T, 2007, J AM COLL RADIOL, V4, P162, DOI 10.1016/j.jacr.2006.09.020
   Lu Y, 2005, ACAD RADIOL, V12, P1211, DOI 10.1016/j.acra.2005.05.015
   Lu Ying, 2008, J AM COLL RADIOL, V5, P817, DOI 10.1016/j.jacr.2008.02.018
   McCreadie G, 2009, CLIN RADIOL, V64, P491, DOI 10.1016/j.crad.2008.12.010
   Monaghan D A, 2006, J AM COLL RADIOL, V3, P108, DOI 10.1016/j.jacr.2005.10.015
   MUHM JR, 1983, RADIOLOGY, V148, P609, DOI 10.1148/radiology.148.3.6308709
   Newman-Toker DE, 2009, JAMA-J AM MED ASSOC, V301, P1060, DOI 10.1001/jama.2009.249
   Pinto A, 2010, WORLD J RADIOL, V2, P377, DOI 10.4329/wjr.v2.i10.377
   Plebani M, 2006, CLIN CHEM LAB MED, V44, P750, DOI 10.1515/CCLM.2006.123
   Pronovost P, 2006, NEW ENGL J MED, V355, P2725, DOI 10.1056/NEJMoa061115
   Pronovost PJ, 1999, JAMA-J AM MED ASSOC, V281, P1310, DOI 10.1001/jama.281.14.1310
   Quekel LGBA, 1999, CHEST, V115, P720, DOI 10.1378/chest.115.3.720
   Redelmeier DA, 2005, ANN INTERN MED, V142, P115, DOI 10.7326/0003-4819-142-2-200501180-00010
   Reiner BI, 2012, J DIGIT IMAGING, V25, P3, DOI 10.1007/s10278-011-9436-4
   Ruutiainen AT, 2011, J AM COLL RADIOL, V8, P644, DOI 10.1016/j.jacr.2011.04.003
   Saba L, 2007, J COMPUT ASSIST TOMO, V31, P611, DOI 10.1097/rct.0b013e31802e29bf
   Saber-Tehrani AS, 2011, P 4 ANN DIAGN ERR ME, V0, P0
   Schwartz LH, 2011, RADIOLOGY, V260, P174, DOI 10.1148/radiol.11101913
   Sistrom C, 2004, ACAD RADIOL, V11, P76, DOI 10.1016/S1076-6332(03)00598-1
   STITIK FP, 1978, RADIOL CLIN N AM, V16, P347
   Tarnow-Mordi WO, 2000, LANCET, V356, P185, DOI 10.1016/S0140-6736(00)02478-8
   Vertinsky T, 2005, AM J ROENTGENOL, V184, P681, DOI 10.2214/ajr.184.2.01840681
   Wachter RM, 2010, HEALTH AFFAIR, V29, P1605, DOI 10.1377/hlthaff.2009.0513
   Weaver SJ, 2010, J CONTIN EDUC HEALTH, V30, P208, DOI 10.1002/chp.20085
NR 73
TC 174
Z9 177
U1 1
U2 24
PU AMER ROENTGEN RAY SOC
PI RESTON
PA 1891 PRESTON WHITE DR, SUBSCRIPTION FULFILLMENT, RESTON, VA 22091 USA
SN 0361-803X
EI 1546-3141
J9 AM J ROENTGENOL
JI Am. J. Roentgenol.
PD SEP 15
PY 2013
VL 201
IS 3
BP 611
EP 617
DI 10.2214/AJR.12.10375
PG 7
WC Radiology, Nuclear Medicine & Medical Imaging
SC Radiology, Nuclear Medicine & Medical Imaging
GA 207LP
UT WOS:000323601500040
PM 23971454
DA 2022-10-14
ER

PT J
AU Hashemipour, MA
   Pour, FM
   Lotfi, S
   Nassab, AHG
   Rahro, M
   Dadgar, MM
AF Hashemipour, Maryam Alsadat
   Pour, Farshid Movahedi
   Lotfi, Sodabeh
   Nassab, Amir Hossein Gandjalikhan
   Rahro, Masoud
   Dadgar, Mehrak Memaran
TI Evaluation of dental malpractice cases in Kerman province (2000-2011)
SO JOURNAL OF FORENSIC AND LEGAL MEDICINE
LA English
DT Article
DE Dentistry; Legal Medicine; Malpractice; Medical Council
ID adverse event; hospitalized-patient; national survey; patient safety; claim; complaint; dentist
AB Introduction: Dental practitioners, like other health-care professionals, might engage with legal claims and be sued if patients are not satisfied with the dental treatment. The aim of this study was to provide data on dental malpractice claims in Kerman, Iran, from 2000 to 2011. Materials and methods: In the present descriptive cross-sectional research, a retrospective evaluation was carried out of dental malpractice claims in Kerman, Iran, during 2000-2011, based on the decisions of expert committees in medical malpractice cases by the Kerman Legal Medicine Organization and the Medical Council of the Islamic Republic of Iran. A valid and reliable questionnaire was designed in three sections, based on previous studies. The SPSS 18 software program was used for data analysis. Results: During the 11-year period, 64 decisions had been taken in relation to dental malpractices. The majority of complaints involved fixed prosthodontics and oral surgery usually by private practice and general dental practitioners. In 56.7% of clinical cases and 40% of non-clinical cases of malpractice claims, dental practitioners had been found guilty. Conclusions: Like all other medical staff, dental practitioners are under the obligation to comply with the laws of the country they practice. They also have to adhere to ethical principles as well as the acceptable standards and protocols of diagnosis and treatment. These data can alert them to the need for greater care and professionalism when treating their patients. (C) 2013 Elsevier Ltd and Faculty of Forensic and Legal Medicine. All rights reserved.
C1 [Hashemipour, Maryam Alsadat; Nassab, Amir Hossein Gandjalikhan] Kerman Univ Med Sci, Sch Dent, Dept Oral Med, Kerman, Iran.
   [Pour, Farshid Movahedi; Lotfi, Sodabeh; Nassab, Amir Hossein Gandjalikhan; Rahro, Masoud; Dadgar, Mehrak Memaran] Kerman Univ Med Sci, Kerman, Iran.
RP Hashemipour, MA (通讯作者)，Kerman Univ Med Sci, Sch Dent, Dept Oral Med, Kerman, Iran.
EM m_s_hashemipour@yahoo.com
CR Abasi M, 1996, COLLECTION MED LAW, V0, P0
   Ammar W, 2000, SAUDI DENT J, V12, P95
   Blendon RJ, 2002, NEW ENGL J MED, V347, P1933, DOI 10.1056/NEJMsa022151
   Brennan TA, 2004, QUAL SAF HEALTH CARE, V13, P145, DOI 10.1136/qhc.13.2.145
   Charles P, 2006, J AM DENT ASSOC, V137, P1444
   CLARK N, 1984, PUBLIC HEALTH REP, V99, P87
   COHEN TH, 2001, MED MALPRACTICE TRIA, V0, P0
   CONRAD DA, 1995, J AM DENT ASSOC, V126, P1045, DOI 10.14219/jada.archive.1995.0283
   DOYAL L, 1995, BRIT DENT J, V178, P454, DOI 10.1038/sj.bdj.4808802
   Gordon B, 1986, NY STATE DENT J, V6, P602
   Gorney M, 1999, MED SURG, V4, P7
   Griangrego E, 1986, J AM DENT ASSOC, V112, P607
   Hurley JD, 1996, CAS LOSS RES SEM, V0, P0
   Kalantari F, 2012, J MED SCI, V12, P248
   Kiani M, 2009, J FORENSIC LEG MED, V16, P76, DOI 10.1016/j.jflm.2008.08.016
   Lopez-Nicolas M, 2011, MED LAW, V30, P55
   MELLOR AC, 1995, BRIT DENT J, V178, P249, DOI 10.1038/sj.bdj.4808726
   MILGROM P, 1994, J AM DENT ASSOC, V125, P462, DOI 10.14219/jada.archive.1994.0051
   Nakajima K, 2001, JAMA-J AM MED ASSOC, V285, P1632, DOI 10.1001/jama.285.12.1632
   Ozdemir M Hakan, 2005, J CLIN FORENSIC MED, V12, P137, DOI 10.1016/j.jcfm.2005.01.003
   Poloson GJ, 1985, ESSENTIALS FORENSIC, V0, P105
   RENE N, 1991, SWED DENT J, V15, P205
   Robert D, 1982, INTRO ANESTHESIA PRI, V0, P124
   SCHWARZ E, 1988, COMMUNITY DENT ORAL, V16, P143, DOI 10.1111/j.1600-0528.1988.tb00562.x
   Shojania KG, 2002, MED CLIN N AM, V86, P847, DOI 10.1016/S0025-7125(02)00016-0
   Sox H C Jr, 2000, EFF CLIN PRACT, V3, P277
   Swanson A E, 1989, J CAN DENT ASSOC, V55, P383
   Thomas EJ, 2000, MED CARE, V38, P261, DOI 10.1097/00005650-200003000-00003
   Venta I, 1998, ACTA ODONTOL SCAND, V56, P193, DOI 10.1080/00016359850142772
   WHIPPLE JK, 1994, ANN PHARMACOTHER, V28, P655, DOI 10.1177/106002809402800517
   Zinman E, 2001, PERIODONTOL 2000, V25, P114, DOI 10.1034/j.1600-0757.2001.22250110.x
NR 31
TC 7
Z9 10
U1 0
U2 10
PU ELSEVIER SCI LTD
PI OXFORD
PA THE BOULEVARD, LANGFORD LANE, KIDLINGTON, OXFORD OX5 1GB, OXON, ENGLAND
SN 1752-928X
EI 1532-2009
J9 J FORENSIC LEG MED
JI J. Forensic Leg. Med.
PD OCT 15
PY 2013
VL 20
IS 7
BP 933
EP 938
DI 10.1016/j.jflm.2013.06.001
PG 6
WC Medicine, Legal
SC Legal Medicine
GA 232HS
UT WOS:000325484400028
PM 24112349
DA 2022-10-14
ER

PT J
AU Carroll, AE
   Buddenbaum, JL
AF Carroll, Aaron E.
   Buddenbaum, Jennifer L.
TI High and low-risk specialties experience with the US medical malpractice system
SO BMC HEALTH SERVICES RESEARCH
LA English
DT Article
ID defensive medicine; trauma care; physician; crisis; claim; litigation; reform
AB Background: "High-liability risk specialties" tend to be the focus of medical malpractice system research and debate, but concerns and fears are not limited to this group. The objective of this study was to examine whether "high-liability risk" medical specialties have a different experience with the malpractice system than "low-liability risk" specialties. Methods: We reviewed claims data from the Physician Insurers Association of America's Data Sharing Project between January 1985 and December 2008. We used linear regression, controlling for year, to determine how liability risk affected outcomes of interest. Results: In high-liability risk specialties, 33% of claims result in indemnity payments compared to 28% for low-liability risk specialties (p < 0.001). The average indemnity payment for high-liability risk specialties was $315,314 compared to $267,146 for low-liability risk specialties (p = 0.25). Although only a small percentage of claims go to trial, low-liability risk specialties have significantly more claims that are ultimately dropped, withdrawn or dismissed, while high-liability risk specialties have significantly more claims that result in plaintiff settlement (p < 0.001). Conclusions: Malpractice risk exists for all specialties. Variability in indemnity costs are found in both high-and low-liability risk specialties. Differences in the reasons for which claims are initiated for high-and low-liability risk specialties likely necessitate different risk management solutions.
C1 [Carroll, Aaron E.; Buddenbaum, Jennifer L.] Indiana Univ Sch Med, Ctr Hlth Policy & Professionalism Res, Indianapolis, IN 46202 USA.
   [Carroll, Aaron E.; Buddenbaum, Jennifer L.] Indiana Univ Sch Med, Ctr Pediat & Adolescent Comparat Effectivenes Res, Indianapolis, IN 46202 USA.
   [Carroll, Aaron E.] HITS 4099C, Indianapolis, IN 46202 USA.
RP Carroll, AE (通讯作者)，Indiana Univ Sch Med, Ctr Hlth Policy & Professionalism Res, Indianapolis, IN 46202 USA.
EM aaecarro@iupui.edu
FU Agency for Healthcare Research and Quality [R03HS017572]; AGENCY FOR HEALTHCARE RESEARCH AND QUALITY [R03HS017572] Funding Source: NIH RePORTER
CR [Anonymous], 2001, MED PROF LIAB INS PR, V0, P0
   Bishop TF, 2010, ARCH INTERN MED, V170, P1081, DOI 10.1001/archinternmed.2010.155
   Carrier ER, 2010, HEALTH AFFAIR, V29, P1585, DOI 10.1377/hlthaff.2010.0135
   Carroll AE, 2007, PEDIATRICS, V120, P10, DOI 10.1542/peds.2006-3618
   Flannery FT, 2010, J AM BOARD FAM MED, V23, P753, DOI 10.3122/jabfm.2010.06.100056
   Hudson MJ, 2011, J EMERG MED, V41, P598, DOI 10.1016/j.jemermed.2010.07.001
   Jena AB, 2012, ARCH INTERN MED, V172, P892, DOI 10.1001/archinternmed.2012.1416
   Jena AB, 2011, NEW ENGL J MED, V365, P629, DOI 10.1056/NEJMsa1012370
   Kessler DP, 2005, JAMA-J AM MED ASSOC, V293, P2618, DOI 10.1001/jama.293.21.2618
   MARTIN CA, 1991, SOUTHERN MED J, V84, P1300, DOI 10.1097/00007611-199111000-00003
   McGwin G, 2008, J TRAUMA, V64, P607, DOI 10.1097/TA.0b013e3181653411
   Mello MM, 2007, HEALTH AFFAIR, V26, PW425, DOI 10.1377/hlthaff.26.3.w425
   Mello MM, 2005, ANN SURG, V242, P621, DOI 10.1097/01.sla.0000182957.54783.9a
   Mello MM, 2005, OBSTET GYNECOL, V105, P1287, DOI 10.1097/01.AOG.0000163255.56004.b5
   Rodriguez HP, 2008, INT J QUAL HEALTH C, V20, P5, DOI 10.1093/intqhc/mzm065
   Seabury S, 2012, NEW ENGL J MED, V366, P1354, DOI 10.1056/NEJMc1114805
   Stewart RM, 2008, J TRAUMA, V64, P612
   Studdert DM, 2005, JAMA-J AM MED ASSOC, V293, P2609, DOI 10.1001/jama.293.21.2609
NR 19
TC 10
Z9 11
U1 1
U2 11
PU BIOMED CENTRAL LTD
PI LONDON
PA 236 GRAYS INN RD, FLOOR 6, LONDON WC1X 8HL, ENGLAND
SN 1472-6963
EI 
J9 BMC HEALTH SERV RES
JI BMC Health Serv. Res.
PD NOV 6
PY 2013
VL 13
IS 
BP 
EP 
DI 10.1186/1472-6963-13-465
PG 7
WC Health Care Sciences & Services
SC Health Care Sciences & Services
GA 267ZR
UT WOS:000328137700001
PM 24192524
DA 2022-10-14
ER

PT J
AU Johnson, SH
AF Johnson, Sandra H.
TI Customary Standard of Care: A Challenge for Regulation and Practice
SO HASTINGS CENTER REPORT
LA English
DT Article
AB Law wrangles with setting and applying standards for the practice of medicine in many different arenas. One of the most prominent is medical malpractice litigation in which the trial process examines a physician's performance and measures it against the standard of care. The profession's prevailing custom, with some substantial tolerance for respectable minority views, has been the gold standard for scrutinizing physician practice and treatment decisions in the malpractice context. Using the profession's custom as the measure against which a physician's performance is judged defers to the expertise of medicine. Deference to the medical profession is attractive as a tool for reining in law. Reliance on customary practice is criticized, however, for driving physicians to the relative safety of the middle of the herd. Creating such a strong incentive for compliance with customary practice can dampen medical innovation and the diffusion of new clinical knowledge. The safety of the herd can also deprive individual patients of the best care in their particular circumstances.Several current trends are strengthening claims that professional practice patterns are an inappropriate tool for distinguishing between high-quality and substandard care. In particular, advocacy for evidence-based medicine aggressively asserts that the traditional way of making medical treatment decisions is largely untethered from scientific method or data, rendering professional judgment, even in the aggregate, suspect.
C1 St Louis Univ, Sch Law, Ctr Hlth Law Studies, St Louis, MO 63103 USA.
RP Johnson, SH (通讯作者)，St Louis Univ, Sch Law, Ctr Hlth Law Studies, St Louis, MO 63103 USA.
CR Lamas GA, 2013, JAMA-J AM MED ASSOC, V309, P1241, DOI 10.1001/jama.2013.2107
NR 1
TC 4
Z9 4
U1 0
U2 7
PU WILEY-BLACKWELL
PI HOBOKEN
PA 111 RIVER ST, HOBOKEN 07030-5774, NJ USA
SN 0093-0334
EI 1552-146X
J9 HASTINGS CENT REP
JI Hastings Cent. Rep.
PD NOV 15
PY 2013
VL 43
IS 6
BP 9
EP 10
DI 10.1002/hast.225
PG 2
WC Ethics; Health Care Sciences & Services; Medical Ethics; Social Sciences, Biomedical
SC Social Sciences - Other Topics; Health Care Sciences & Services; Medical Ethics; Biomedical Social Sciences
GA 253LP
UT WOS:000327088400008
PM 24249466
DA 2022-10-14
ER

PT J
AU Walters, AL
   Dacey, KT
   Zemlyak, AY
   Lincourt, AE
   Heniford, BT
AF Walters, Amanda L.
   Dacey, Kristian T.
   Zemlyak, Alla Y.
   Lincourt, Amy E.
   Heniford, B. Todd
TI Medical malpractice and hernia repair: An analysis of case law
SO JOURNAL OF SURGICAL RESEARCH
LA English
DT Article
DE Hernia; Malpractice; Litigation; Retained foreign bodies; Informed consent; Case law
ID quality-of-life; inguinal-hernia; chronic pain; mesh repair; lichtenstein; litigation; surgeon; consent; claim; care
AB Background: Litigation analysis and clinician education are essential to reduce the number and cost of malpractice claims. This study evaluates the clinical characteristics and legal outcomes of medical malpractice litigation initiated by patients having undergone a hernia repair operation. Materials and methods: Published civil suits were obtained from a legal database for state and federal decisions constituting case law. The published material includes information on defendants, plaintiffs, allegations, outcomes, and a variety of legal issues. A retrospective review of 44 published cases from 25 states was performed. Results: Complications were present in 20 of 44 (45%) suits, four (9%) of which were because of infection. Death occurred in five (11%) cases, and failure to obtain informed consent was alleged in seven ( 16%) of the suits. Retained foreign bodies were present in 7 of the 44 (16%) suits. Other allegations included incorrect surgical technique, insufficient need for surgery, and emotional distress. Most (64%) patients initiating malpractice litigation were male, and inguinal, hiatal, and ventral hernia repairs account for 39%, 27%, and 14% of cases, respectively. Most suits (40%) were initiated in Southern states. Surgical mesh was indicated in 5 of 44 (11%) suits but four of five were unrelated to the suit. One patient initiated litigation because of the fact that the surgeon did not use mesh during surgery, which was discussed preoperatively during the informed consent. The court ruled in favor of the plaintiff in 12 of 44 (27%) suits, with compensation ranging from roughly $19,000 to $8,000,000. Louisiana and New York had six and seven suits each, which appears disproportionate given their respective populations. Conclusion: Complications and death resulting from alleged clinical negligence play a significant role in both the initiation and the outcome of malpractice litigation. Retained foreign bodies and lack of informed consent account for roughly one-third of malpractice litigation associated with hernia repairs. Many of these suits may be avoided with proper patient education and documentation of such along with standard operative preventative measures. (c) 2013 Elsevier Inc. All rights reserved.
C1 [Walters, Amanda L.; Dacey, Kristian T.; Zemlyak, Alla Y.; Lincourt, Amy E.; Heniford, B. Todd] Carolinas Med Ctr, Dept Gen Surg, Charlotte, NC 28204 USA.
RP Heniford, BT (通讯作者)，Carolinas Med Ctr, 1025 Morehead Med Dr,Suite 300, Charlotte, NC 28204 USA.
EM todd.heniford@carolinas.org
CR Alkhaffaf B, 2010, HERNIA, V14, P181, DOI 10.1007/s10029-009-0595-x
   Balch CM, 2011, J AM COLL SURGEONS, V213, P657, DOI 10.1016/j.jamcollsurg.2011.08.005
   BECKMAN HB, 1994, ARCH INTERN MED, V154, P1365, DOI 10.1001/archinte.154.12.1365
   Belyansky I, 2011, ANN SURG, V254, P709, DOI 10.1097/SLA.0b013e3182359d07
   Brattwall M, 2011, ACTA ANAESTH SCAND, V55, P92, DOI 10.1111/j.1399-6576.2010.02322.x
   Callesen T, 1999, BRIT J SURG, V86, P1528, DOI 10.1046/j.1365-2168.1999.01320.x
   Cohen Thomas, 2004, MED MALPRACTICE TRIA, V0, P0
   Eklund A, 2010, BRIT J SURG, V97, P600, DOI 10.1002/bjs.6904
   Guardado JR, 2011, PROFESSIONAL LIABILI, V0, P0
   Hagihara A, 2003, HEALTH POLICY, V65, P119, DOI 10.1016/S0168-8510(02)00214-2
   Harth KC, 2011, AM J SURG, V201, P396, DOI 10.1016/j.amjsurg.2010.08.023
   Heniford BT, 2008, J AM COLL SURGEONS, V206, P638, DOI 10.1016/j.jamcollsurg.2007.11.025
   Hoosein MM, 2008, ANN ROY COLL SURG, V90, P643, DOI 10.1308/003588408X318165
   Jena AB, 2011, NEW ENGL J MED, V365, P629, DOI 10.1056/NEJMsa1012370
   Langeveld HR, 2010, ANN SURG, V251, P819, DOI 10.1097/SLA.0b013e3181d96c32
   Levinson W, 1997, JAMA-J AM MED ASSOC, V277, P553, DOI 10.1001/jama.277.7.553
   Lincourt AE, 2007, J SURG RES, V138, P170, DOI 10.1016/j.jss.2006.08.001
   Mason RJ, 2011, ANN SURG, V254, P641, DOI 10.1097/SLA.0b013e31823009e6
   Masukawa K, 2010, AM SURGEON, V76, P1115
   Meruelo NC, 2008, J LEGAL MED, V29, P285, DOI 10.1080/01947640802297553
   Negro P, 2011, HERNIA, V15, P7, DOI 10.1007/s10029-010-0706-8
   Nussbaum A, 2009, BLOOMBERG, V0, P0
   Rutkow IM, 2003, SURG CLIN N AM, V83, P1045, DOI 10.1016/S0039-6109(03)00132-4
   Shiwani MH, 2009, HERNIA, V13, P73, DOI 10.1007/s10029-008-0431-8
   Studdert DM, 2006, NEW ENGL J MED, V354, P2024, DOI 10.1056/NEJMsa054479
   Studdert DM, 2004, NEW ENGL J MED, V350, P283, DOI 10.1056/NEJMhpr035470
   Tamblyn R, 2007, JAMA-J AM MED ASSOC, V298, P993, DOI 10.1001/jama.298.9.993
   Uzzaman MM, 2012, INT J SURG, V10, P5, DOI 10.1016/j.ijsu.2011.10.003
   VINCENT C, 1994, LANCET, V343, P1609, DOI 10.1016/S0140-6736(94)93062-7
   Zhao G, 2009, ANN SURG, V250, P35, DOI 10.1097/SLA.0b013e3181ad63cc
NR 30
TC 13
Z9 14
U1 0
U2 14
PU ACADEMIC PRESS INC ELSEVIER SCIENCE
PI SAN DIEGO
PA 525 B ST, STE 1900, SAN DIEGO, CA 92101-4495 USA
SN 0022-4804
EI 
J9 J SURG RES
JI J. Surg. Res.
PD APR 15
PY 2013
VL 180
IS 2
BP 196
EP 200
DI 10.1016/j.jss.2012.04.028
PG 5
WC Surgery
SC Surgery
GA 115BS
UT WOS:000316787900008
PM 22578855
DA 2022-10-14
ER

PT J
AU Chen, KY
   Yang, CM
   Lien, CH
   Chiou, HY
   Lin, MR
   Chang, HR
   Chiu, WT
AF Chen, Kuan-Yu
   Yang, Che-Ming
   Lien, Che-Hui
   Chiou, Hung-Yi
   Lin, Mau-Roung
   Chang, Hui-Ru
   Chiu, Wen-Ta
TI Burnout, Job Satisfaction, and Medical Malpractice among Physicians
SO INTERNATIONAL JOURNAL OF MEDICAL SCIENCES
LA English
DT Article
DE Physician burnout; Medical malpractice; Job Satisfaction; Duty hour limitation
ID error; care; association; resident; distress
AB Objectives: Our objective was to estimate the incidence of recent burnout in a large sample of Taiwanese physicians and analyze associations with job related satisfaction and medical malpractice experience. Methods: We performed a cross-sectional survey. Physicians were asked to fill out a questionnaire that included demographic information, practice characteristics, burnout, medical malpractice experience, job satisfaction, and medical error experience. There are about 2% of total physicians. Physicians who were members of the Taiwan Society of Emergency Medicine, Taiwan Surgical Association, Taiwan Association of Obstetrics and Gynecology, The Taiwan Pediatric Association, and Taiwan Stroke Association, and physicians of two medical centers, three metropolitan hospitals, and two local community hospitals were recruited. Results: There is high incidence of burnout among Taiwan physicians. In our research, Visiting staff (VS) and residents were more likely to have higher level of burnout of the emotional exhaustion (EE) and depersonalization (DP), and personal accomplishment (PA). There was no difference in burnout types in gender. Married had higher-level burnout in EE. Physicians who were 20 similar to 30 years old had higher burnout levels in EE, those 31 similar to 40 years old had higher burnout levels in DP, and PA. Physicians who worked in medical centers had a higher rate in EE, DP, and who worked in metropolitan had higher burnout in PA. With specialty-in-training, physicians had higher-level burnout in EE and DP, but lower burnout in PA. Physicians who worked 13-17hr continuously had higher-level burnout in EE. Those with >= 41 times/week of being on call had higher-level burnout in EE and DP. Physicians who had medical malpractice experience had higher-level burnout in EE, DP, and PA. Physicians who were not satisfied with physician-patient relationships had higher-level burnout than those who were satisfied. Conclusion: Physicians in Taiwan face both burnout and a high risk in medical malpractice. There is high incidence of burnout among Taiwan physicians. This can cause shortages in medical care human resources and affect patient safety. We believe that high burnout in physicians was due to long working hours and several other factors, like mental depression, the evaluation assessment system, hospital culture, patient-physician relationships, and the environment. This is a very important issue on public health that Taiwanese authorities need to deal with.
EM d508097004@tmu.edu.tw
CR Balch CM, 2011, J AM COLL SURGEONS, V213, P657, DOI 10.1016/j.jamcollsurg.2011.08.005
   Balch CM, 2011, ANN SURG, V254, P558, DOI 10.1097/SLA.0b013e318230097e
   Balch CM, 2009, ARCH SURG-CHICAGO, V144, P371, DOI 10.1001/archsurg.2008.575
   Campbell DA, 2001, SURGERY, V130, P696, DOI 10.1067/msy.2001.116676
   Chen KY, 2012, ACAD EMERG MED, V19, P598, DOI 10.1111/j.1553-2712.2012.01360.x
   Cuieford, 1965, FUNDAMENTAL STAT PSY, V0, P0
   Dyrbye LN, 2012, ARCH SURG-CHICAGO, V147, P933, DOI 10.1001/archsurg.2012.835
   Dyrbye LN, 2011, ARCH SURG-CHICAGO, V146, P211, DOI 10.1001/archsurg.2010.310
   Fahrenkopf AM, 2008, BRIT MED J, V336, P488, DOI 10.1136/bmj.39469.763218.BE
   Klein J, 2010, INT J QUAL HEALTH C, V22, P525, DOI 10.1093/intqhc/mzq056
   Kuerer HM, 2007, ANN SURG ONCOL, V14, P3043, DOI 10.1245/s10434-007-9579-1
   Lauris C, 2008, ARCH INTERN MED, V168, P40
   Linzer M, 2009, ANN INTERN MED, V151, P28, DOI 10.7326/0003-4819-151-1-200907070-00006
   Oreskovich MR, 2012, ARCH SURG-CHICAGO, V147, P168, DOI 10.1001/archsurg.2011.1481
   Prins JT, 2007, MED EDUC, V41, P788, DOI 10.1111/j.1365-2923.2007.02797.x
   Prokhorov AV, 2006, PEDIATRICS, V118, PE890, DOI 10.1542/peds.2005-0810
   Schaufeli WB, 1996, MASLACH BURNOUT INVE, V0, P19
   Shanafelt TD, 2012, ARCH INTERN MED, V172, P1377, DOI 10.1001/archinternmed.2012.3199
   Shanafelt TD, 2010, ANN SURG, V251, P995, DOI 10.1097/SLA.0b013e3181bfdab3
   Shanafelt TD, 2003, AM J MED, V114, P513, DOI 10.1016/S0002-9343(03)00117-7
   Shanafelt TD, 2002, ANN INTERN MED, V136, P358, DOI 10.7326/0003-4819-136-5-200203050-00008
   Shirom A, 2006, J OCCUP HEALTH PSYCH, V11, P328, DOI 10.1037/1076-8998.11.4.328
   Thomas NK, 2004, JAMA-J AM MED ASSOC, V292, P2880, DOI 10.1001/jama.292.23.2880
   Wallace JE, 2009, LANCET, V374, P1714, DOI 10.1016/S0140-6736(09)61424-0
   West CP, 2006, JAMA-J AM MED ASSOC, V296, P1071, DOI 10.1001/jama.296.9.1071
   West CP, 2009, JAMA-J AM MED ASSOC, V302, P1294, DOI 10.1001/jama.2009.1389
   Wu AW, 2003, QUAL SAF HEALTH CARE, V12, P221, DOI 10.1136/qhc.12.3.221
NR 27
TC 126
Z9 138
U1 1
U2 47
PU IVYSPRING INT PUBL
PI LAKE HAVEN
PA PO BOX 4546, LAKE HAVEN, NSW 2263, AUSTRALIA
SN 1449-1907
EI 
J9 INT J MED SCI
JI Int. J. Med. Sci.
PD JUN 15
PY 2013
VL 10
IS 11
BP 1471
EP 1478
DI 10.7150/ijms.6743
PG 8
WC Medicine, General & Internal
SC General & Internal Medicine
GA 218DX
UT WOS:000324414100007
PM 24046520
DA 2022-10-14
ER

PT J
AU Svider, PF
   Keeley, BR
   Zumba, O
   Mauro, AC
   Setzen, M
   Eloy, JA
AF Svider, Peter F.
   Keeley, Brieze R.
   Zumba, Osvaldo
   Mauro, Andrew C.
   Setzen, Michael
   Eloy, Jean Anderson
TI From the operating room to the courtroom: A comprehensive characterization of litigation related to facial plastic surgery procedures
SO LARYNGOSCOPE
LA English
DT Article
DE Medicolegal; facial plastic surgery malpractice; litigation; liability
ID medical malpractice; cancer
AB Objectives/Hypothesis Malpractice litigation has increased in recent decades, contributing to higher health-care costs. Characterization of complications leading to litigation is of special interest to practitioners of facial plastic surgery procedures because of the higher proportion of elective cases relative to other subspecialties. In this analysis, we comprehensively examine malpractice litigation in facial plastic surgery procedures and characterize factors important in determining legal responsibility, as this information may be of great interest and use to practitioners in several specialties. Study Design Retrospective analysis. Methods The Westlaw legal database was examined for court records pertaining to facial plastic surgery procedures. The term medical malpractice was searched in combination with numerous procedures obtained from the American Academy of Facial Plastic and Reconstructive Surgery website. Results Of the 88 cases included, 62.5% were decided in the physician's favor, 9.1% were resolved with an out-of-court settlement, and 28.4% ended in a jury awarding damages for malpractice. The mean settlement was $577,437 and mean jury award was $352,341. The most litigated procedures were blepharoplasties and rhinoplasties. Alleged lack of informed consent was noted in 38.6% of cases; other common complaints were excessive scarring/disfigurement, functional considerations, and postoperative pain. Conclusions This analysis characterized factors in determining legal responsibility in facial plastic surgery cases. Several factors were identified as potential targets for minimizing liability. Informed consent was the most reported entity in these malpractice suits. This finding emphasizes the importance of open communication between physicians and their patients regarding expectations as well as documentation of specific risks, benefits, and alternatives.
C1 [Svider, Peter F.; Eloy, Jean Anderson] Univ Med & Dent New Jersey, New Jersey Med Sch, Dept Otolaryngol Head & Neck Surg, Newark, NJ 07103 USA.
   [Eloy, Jean Anderson] Univ Med & Dent New Jersey, New Jersey Med Sch, Dept Neurol Surg, Newark, NJ 07103 USA.
   [Eloy, Jean Anderson] Univ Med & Dent New Jersey, New Jersey Med Sch, Ctr Skull Base & Pituitary Surg, Newark, NJ 07103 USA.
   [Svider, Peter F.] Univ Med & Dent New Jersey, Robert Wood Johnson Med Sch, New Brunswick, NJ USA.
   [Keeley, Brieze R.] Mt Sinai Sch Med, New York, NY USA.
   [Zumba, Osvaldo] Univ Med & Dent New Jersey, Robert Wood Johnson Med Sch, Dept Surg, New Brunswick, NJ 08903 USA.
   [Mauro, Andrew C.] Univ Michigan, Sch Law, Ann Arbor, MI 48109 USA.
   [Setzen, Michael] N Shore Univ Hosp, Rhinol Sect, Manhasset, NY USA.
   [Setzen, Michael] NYU, Sch Med, Dept Otolaryngol, New York, NY USA.
RP Eloy, JA (通讯作者)，UMDNJ New Jersey Med Sch, Dept Otolaryngol Head & Neck Surg, 90 Bergen St,Suite 8100, Newark, NJ 07103 USA.
EM jean.anderson.eloy@gmail.com
CR Dyer C, 2012, BRIT MED J, V344, P0, DOI 10.1136/bmj.e298
   EMORI TG, 1991, AM J INFECT CONTROL, V19, P19, DOI 10.1016/0196-6553(91)90157-8
   General Accounting Office, 1995, MED LIAB IMP HOSP PH, V0, P0
   Hertz Beth Thomas, 2011, MED ECON, V88, P24
   Jena AB, 2011, NEW ENGL J MED, V365, P629, DOI 10.1056/NEJMsa1012370
   Kels BD, 2012, INT J GEN MED, V5, P613, DOI 10.2147/IJGM.S24257
   Leape LL, 2002, NEW ENGL J MED, V347, P1633, DOI 10.1056/NEJMNEJMhpr011493
   Lydiatt DD, 2008, OTOLARYNG HEAD NECK, V139, P677, DOI 10.1016/j.otohns.2008.06.027
   Lydiatt DD, 2002, LARYNGOSCOPE, V112, P816, DOI 10.1097/00005537-200205000-00009
   Lydiatt DD, 2002, LARYNGOSCOPE, V112, P445, DOI 10.1097/00005537-200203000-00007
   Mavroforou Anna, 2004, MED LAW, V23, P479
   Mehta S, 2010, J PLAST RECONSTR AES, V63, P1747, DOI 10.1016/j.bjps.2010.03.007
   National Research Council, 2000, ERR IS HUMAN BUILDIN, V0, P0
   Quality Interagency Coordination Task Force, 2012, DOING WHAT COUNTS PA, V0, P0
   Singer MC, 2012, OTOLARYNG HEAD NECK, V146, P358, DOI 10.1177/0194599811430898
   Thomas EJ, 2000, MED CARE, V38, P261, DOI 10.1097/00005650-200003000-00003
   USDepartment of Health and Human Services Food and Drug Administration, 2011, GUID IND OV CLIN INV, V0, P0
   US Food and Drug Administration, 2012, DOES FDA MON SAF DRU, V0, P0
NR 18
TC 68
Z9 68
U1 0
U2 12
PU WILEY
PI HOBOKEN
PA 111 RIVER ST, HOBOKEN 07030-5774, NJ USA
SN 0023-852X
EI 1531-4995
J9 LARYNGOSCOPE
JI Laryngoscope
PD AUG 15
PY 2013
VL 123
IS 8
BP 1849
EP 1853
DI 10.1002/lary.23905
PG 5
WC Medicine, Research & Experimental; Otorhinolaryngology
SC Research & Experimental Medicine; Otorhinolaryngology
GA 185XN
UT WOS:000322004400008
PM 23299988
DA 2022-10-14
ER

PT J
AU Reilly, BK
   Horn, GM
   Sewell, RK
AF Reilly, Brian K.
   Horn, Gayle M.
   Sewell, Ryan K.
TI Hearing Loss Resulting in Malpractice Litigation: What Physicians Need to Know
SO LARYNGOSCOPE
LA English
DT Article
DE Hearing loss; litigation; malpractice; otolaryngology
ID medical malpractice; risk
AB Objectives/Hypothesis: To evaluate the relationship between hearing loss and malpractice litigation. Study Design: Retrospective study evaluating state and federal civil malpractice litigation pertaining to physician treatment and patient hearing loss in the United States during a 10-year period (20012011). Methods: A Westlaw search of the computer database Jury Verdicts-All for 20012011 was performed using the search terms hearing loss and malpractice. This database includes jury verdicts, judgments, and settlements. Results: Niney-four cases were analyzed. There were 53 verdicts favorable for the defense (56%), 28 verdicts favorable for the plaintiff (30%), and 12 settlements. One case resulted in a mistrial. Settlements ranged from $42,500 to $12,500,000, and verdicts ranged from $0 to $8,784,000. The average payout for adult plaintiffs was less ($549,157) than the payout for minors ($1,349,121). The average payout for a surgical case was $579,098, compared to $960,048 for medical etiology of hearing loss. Otolaryngologists were the most frequently sued treating physician for hearing loss; the second most common defendant was pediatricians (eight cases). In the 13 cases in which an otolaryngologist was sued, there were nine defense verdicts and four verdicts in plaintiffs' favor. The average indemnity for an otolaryngologist was $313,230. Conclusions: Otolaryngologists are successful in most (70%) hearing loss litigation brought against them. This is true regardless of whether the allegations are of medical error or include operative procedures. Pediatric patients received more favorable jury verdicts when litigating malpractice claims than their adult counterparts, and the payouts were highest when there was alleged birth trauma and/or meningitis. Finally, the severity and degree of hearing loss sustained correlate with higher payouts. Laryngoscope, 2013
C1 [Reilly, Brian K.] Childrens Natl Med Ctr, Div Otolaryngol, Washington, DC 20010 USA.
   [Reilly, Brian K.] George Washington Univ, Med Ctr, Washington, DC 20037 USA.
   [Horn, Gayle M.] Loevy & Loevy, Chevy Chase, MD USA.
   [Sewell, Ryan K.] Univ Nebraska Med Ctr, Childrens Hosp, Omaha, NE USA.
RP Reilly, BK (通讯作者)，Childrens Natl Med Ctr, Div Otolaryngol, 111 Michigan Ave NW, Washington, DC 20010 USA.
EM breilly@cnmc.org
CR Ake JK, 2010, AAP NEWSLETTER, V31, P13
   Burke MJ, 2012, INT J PEDIATR OTORHI, V76, P212, DOI 10.1016/j.ijporl.2011.11.004
   Jena AB, 2011, NEW ENGL J MED, V365, P629, DOI 10.1056/NEJMsa1012370
   Kane C, 2010, POLICY RES PERSPECTI, V0, P1
   Lydiatt DD, 2008, OTOLARYNG HEAD NECK, V139, P677, DOI 10.1016/j.otohns.2008.06.027
   Lydiatt DD, 2003, ARCH OTOLARYNGOL, V129, P50, DOI 10.1001/archotol.129.1.50
   Lynn-Macrae AG, 2004, LARYNGOSCOPE, V114, P1492, DOI 10.1097/00005537-200408000-00032
   Mathew R, 2011, LARYNGOSCOPE, V121, P2214, DOI 10.1002/lary.22136
   Nash JJ, 2011, OTOLARYNG HEAD NECK, V144, P10, DOI 10.1177/0194599810390470
   Theunissen SCPM, 2011, INT J PEDIATR OTORHI, V75, P1313, DOI 10.1016/j.ijporl.2011.07.023
NR 11
TC 39
Z9 39
U1 0
U2 3
PU WILEY-BLACKWELL
PI HOBOKEN
PA 111 RIVER ST, HOBOKEN 07030-5774, NJ USA
SN 0023-852X
EI 
J9 LARYNGOSCOPE
JI Laryngoscope
PD JAN 15
PY 2013
VL 123
IS 1
BP 112
EP 117
DI 10.1002/lary.23608
PG 6
WC Medicine, Research & Experimental; Otorhinolaryngology
SC Research & Experimental Medicine; Otorhinolaryngology
GA 062TW
UT WOS:000312946400023
PM 22991223
DA 2022-10-14
ER

PT J
AU Leflar, RB
AF Leflar, Robert B.
TI Medical Malpractice Reform Measures and Their Effects
SO CHEST
LA English
DT Article
ID health-care quality; tort reform; patient safety; damages cap; jury verdict; injury claim; liability; law; state; compensation
AB New rules and methods for medical injury dispute resolution have been launched in New Hampshire and New York, and demonstration projects are underway elsewhere. This article describes major medical malpractice reforms undertaken and proposed in recent years. Reforms are classified as (1) liability-limiting initiatives favoring health-care providers; (2) procedural innovations promoted as improving dispute resolution processes, such as patient compensation funds, "sorry" laws, disclosure and early offer laws, health courts, and safe harbor laws; and (3) major conceptual reforms to move liability away from physicians to hospitals or administrative no-fault compensation systems. Empirical evidence about the practical effects of already-implemented reforms, such as damage caps, is reviewed. In light of declining malpractice claim rates, heavier adverse impacts of damage caps on vulnerable groups (people who have severe injuries, who are elderly, and who are unemployed) and repeated findings of state law unconstitutionality, the rationale for nationwide damage caps is questioned. Attention to innovative reform proposals such as patient compensation funds, disclosure and early offer laws, safe harbor laws, enterprise insurance and no-fault compensation systems, is encouraged.
C1 [Leflar, Robert B.] Univ Arkansas, Sch Law, Fayetteville, AR 72701 USA.
   [Leflar, Robert B.] Univ Arkansas Med Sci, Coll Med, Little Rock, AR 72205 USA.
   [Leflar, Robert B.] Univ Arkansas Med Sci, Coll Publ Hlth, Little Rock, AR 72205 USA.
RP Leflar, RB (通讯作者)，Univ Arkansas, Sch Law, 1045 W Maple St, Fayetteville, AR 72701 USA.
EM rbleflar@uark.edu
CR Ambrose JM, 2007, J HEALTH POLIT POLIC, V32, P843, DOI 10.1215/03616878-2007-032
   [Anonymous], 2012, AHRQ RES ACTIVITIES, V30, P1
   Avraham R, 2007, J LEGAL STUD, V36, PS183, DOI 10.1086/527332
   Avraham R, 2010, AM LAW ECON REV, V12, P319, DOI 10.1093/aler/ahq003
   Baker T, 2006, MEDICAL MALPRACTICE AND THE U.S. HEALTH CARE SYSTEM, V0, PP267, DOI 10.1017/CBO9780511617836.015
   Black B, 2009, J EMPIR LEGAL STUD, V6, P723, DOI 10.1111/j.1740-1461.2009.01158.x
   Bovbjerg RR, 1989, UC DAVIS LAW REV, V22, P499
   Bovbjerg RR, 1997, LAW CONTEMP PROBL, V60, P71
   Bovbjerg RR, 2006, INDIANA HLTH LAW REV, V3, P3
   Brennan TA, 2003, ANN INTERN MED, V139, P267, DOI 10.7326/0003-4819-139-4-200308190-00009
   Clinton HR, 2006, NEW ENGL J MED, V354, P2205, DOI 10.1056/NEJMp068100
   Congressional Budget Office, 2009, COMMUNICATION, V0, P0
   Currie J, 2008, Q J ECON, V123, P795, DOI 10.1162/qjec.2008.123.2.795
   DANZON PM, 1986, LAW CONTEMP PROBL, V49, P57, DOI 10.2307/1191415
   DeVille KA, 2007, J LEGAL MED, V28, P333, DOI 10.1080/01947640701554492
   Dobbs DB, 2000, LAW TORTS, V0, P641
   Ellington CR, 2010, J LAW MED ETHICS, V38, P127, DOI 10.1111/j.1748-720X.2010.00472.x
   Emanuel E, 2012, NEW ENGL J MED, V367, P949, DOI 10.1056/NEJMsb1205901
   Encinosa WE, 2005, HLTH AFF MILLWOOD S, V0, P0
   Frantz Laurent B, 2012, AM LAW REP 3D, V88, P1008
   Fronstin P, 2012, FIND 2012 EBRI MGA C, V0, P0
   FURROW BARRY R, 2000, HLTH LAW, V0, P314
   Gallagher TH, 2007, NEW ENGL J MED, V356, P2713, DOI 10.1056/NEJMra070568
   Gallegos A, 2011, AM MED NEWS OCT, V31, P0
   Garber S, 2009, J EMPIR LEGAL STUD, V6, P637, DOI 10.1111/j.1740-1461.2009.01156.x
   Greaney TL, 2011, NEW ENGL J MED, V364, PE1, DOI 10.1056/NEJMp1013404
   GSell-Macrez F, 2011, CHICAGO-KENT LAW R, V86, P1093
   Hersch J, 2007, J LEGAL STUD, V36, PS231, DOI 10.1086/519464
   Hyman DA, 2009, J LEGAL ANAL, V1, P355, DOI 10.4159/JLA.V1I1.16
   Hyman DA, 2005, CORNELL LAW REV, V90, P893
   Hyman DA, 2012, DOES TORT REFORM AFF, V0, P0
   Hyman DA, 2013, CHEST, V143, P222, DOI 10.1378/chest.12-1916
   Institute of Medicine, 2011, FIND WHAT WORKS HLTH, V0, P0
   Institute of Medicine, 2011, CLIN PRACTICE GUIDEL, V0, P0
   Kessler D, 2002, J PUBLIC ECON, V84, P175, DOI 10.1016/S0047-2727(01)00124-4
   Kessler DP, 2005, JAMA-J AM MED ASSOC, V293, P2618, DOI 10.1001/jama.293.21.2618
   Kessler DP, 1997, LAW CONTEMP PROBL, V60, P81, DOI 10.2307/1191996
   KINNEY ED, 1995, J HEALTH POLIT POLIC, V20, P99, DOI 10.1215/03616878-20-1-99
   Kinney ED, 2012, W NEW ENGL LAW REV, V46, P489
   Kocher R, 2011, NEW ENGL J MED, V364, P1790, DOI 10.1056/NEJMp1101959
   Kohn LT, 2000, ERR IS HUMAN BUILDIN, V0, P0
   Lakdawalla DN, 2012, INT REV LAW ECON, V32, P356, DOI 10.1016/j.irle.2012.07.003
   Leflar RB, 2012, CHI KENT L REV, V87, P79
   Matsa DA, 2007, J LEGAL STUD, V36, PS143, DOI 10.1086/519466
   McKeon DE, 2012, NEW ENGL LAW REV, V46, P475
   Mehlman Maxwell J, 2012, ARIZ ST LJ, V44, P1165
   Mello MA, 2008, HARVARD J LEGIS, V45, P59
   Mello MM, 2006, MILBANK Q, V84, P459, DOI 10.1111/j.1468-0009.2006.00455.x
   Mello MM, 2001, U PENN LAW REV, V149, P645, DOI 10.2307/3312867
   Moller EK, 1999, J LEGAL STUD, V28, P283, DOI 10.1086/468053
   OCONNELL J, 1982, NORTHWEST U LAW REV, V77, P589
   Rodwin MA, 2006, HEALTH AFFAIR, V25, P750, DOI 10.1377/hlthaff.25.3.750
   Rosoff Arnold J, 2012, ANN HLTH LAW, V21, P21
   Sage WM, 2006, MEDICAL MALPRACTICE AND THE U.S. HEALTH CARE SYSTEM, V0, PP318, DOI 10.1017/CBO9780511617836.017
   SAGE WM, 1994, AM J LAW MED, V20, P1
   SCHWARTZ GT, 1994, CORNELL LAW REV, V79, P1339
   Seabury SA, 2013, HEALTH AFFAIR, V32, P111, DOI 10.1377/hlthaff.2012.0967
   Sharkey CM, 2006, MEDICAL MALPRACTICE AND THE U.S. HEALTH CARE SYSTEM, V0, PP154, DOI 10.1017/CBO9780511617836.010
   Siegal G, 2008, AM J LAW MED, V34, P493, DOI 10.1177/009885880803400402
   SLOAN FA, 1989, J HEALTH POLIT POLIC, V14, P663, DOI 10.1215/03616878-14-4-663
   Sloan FA, 2008, MED MALPRACTICE, V0, P[85, 258]
   Studdert DM, 2004, HEALTH AFFAIR, V23, P54, DOI 10.1377/hlthaff.23.4.54
   Tancredi LR, 1991, L CONT PROBS, V54, P147
   Thorpe KE, 2004, HLTH AFF MILLWOOD S, V0, P0
   Todd S, 2011, CHICAGO-KENT LAW R, V86, P1169
   Ulfbeck V, 2012, CHI KENT L REV, V87, P111
   US Congress, 2004, EFF TORT REF EV STA, V0, P0
   Viscusi WK, 2005, J RISK INSUR, V72, P23, DOI 10.1111/j.0022-4367.2005.00114.x
   WEILER PC, 1991, MED MALPRACTICE TRIA, V0, P0
   Yoon A, 2001, AM L EC REV, V3, P199
   Zeiler K, 2012, DO DAMAGES CAPS REDU, V0, P0
   ZUCKERMAN S, 1990, INQUIRY-J HEALTH CAR, V27, P167
NR 76
TC 9
Z9 9
U1 0
U2 27
PU ELSEVIER SCIENCE BV
PI AMSTERDAM
PA PO BOX 211, 1000 AE AMSTERDAM, NETHERLANDS
SN 0012-3692
EI 
J9 CHEST
JI Chest
PD JUL 15
PY 2013
VL 144
IS 1
BP 306
EP 318
DI 10.1378/chest.12-2861
PG 13
WC Critical Care Medicine; Respiratory System
SC General & Internal Medicine; Respiratory System
GA 180OW
UT WOS:000321605500042
PM 23880679
DA 2022-10-14
ER

PT J
AU Svider, PF
   Sunaryo, PL
   Keeley, BR
   Kovalerchik, O
   Mauro, AC
   Eloy, JA
AF Svider, Peter F.
   Sunaryo, Peter L.
   Keeley, Brieze R.
   Kovalerchik, Olga
   Mauro, Andrew C.
   Eloy, Jean Anderson
TI Characterizing Liability for Cranial Nerve Injuries: A Detailed Analysis of 209 Malpractice Trials
SO LARYNGOSCOPE
LA English
DT Article
DE Liability; malpractice; cranial nerve; negligence; malpractice trial
ID medical-malpractice; litigation; outcm; cancer
AB Objectives/Hypothesis: The potential for adverse events with lasting functional effects makes cranial nerve (CN) injury a target for litigation. Our objective was to comprehensively examine records of malpractice trials and detail issues influencing outcomes. Study Design: Retrospective analysis. Methods: The Westlaw database (Thomson Reuters, New York, NY) was searched for jury verdict reports related to medical malpractice and CN injury. After excluding nonrelevant cases, we examined 209 trials for characteristics including nerve(s) injured, alleged causes of malpractice, demographic information, specialty, and outcome. Results: The most commonly litigated CNs were VII (24.4%) and II (19.6%). Sixty-nine (33.0%) trials resulted in damages awarded. Outcomes varied, ranging from a 29.2% plaintiff success rate for CN XI injury to 48.4% for CN II injury. Plaintiffs had less success with increasing age. Average damages awarded were $1.7 million. The most commonly named defendants were otolaryngologists and general surgeons. Individual considerations varied but commonly included alleged deficits in informed consent (25.4%), unnecessary procedures (14.8%), undergoing additional surgery (25.8%), and untimely recognition of complications (23.9%). Conclusions: Malpractice trials were resolved in the defendant's favor the majority of the time. In cases where plaintiffs were successful, however, awards were considerable, averaging nearly $2 million. Factors influencing case outcome included age, location, perceived deficits in informed consent, allegedly unnecessary surgery, requiring additional surgery to repair a complication, and untimely recognition of complications. Although specific factors should be taken into consideration with each procedure, providing detailed informed consent and communicating with patients regarding expectations may minimize liability.
C1 [Svider, Peter F.; Sunaryo, Peter L.; Kovalerchik, Olga; Eloy, Jean Anderson] Univ Med & Dent New Jersey, New Jersey Med Sch, Dept Otolaryngol Head & Neck Surg, Newark, NJ 07103 USA.
   [Eloy, Jean Anderson] Univ Med & Dent New Jersey, New Jersey Med Sch, Dept Neurol Surg, Newark, NJ 07103 USA.
   [Eloy, Jean Anderson] Univ Med & Dent New Jersey, New Jersey Med Sch, Ctr Skull Base & Pituitary Surg, Newark, NJ 07103 USA.
   [Keeley, Brieze R.] Mt Sinai Sch Med, New York, NY USA.
   [Mauro, Andrew C.] Univ Michigan, Sch Law, Ann Arbor, MI 48109 USA.
RP Eloy, JA (通讯作者)，Univ Med & Dent New Jersey, New Jersey Med Sch, Dept Otolaryngol Head & Neck Surg, 90 Bergen St,Suite 8100, Newark, NJ 07103 USA.
EM jean.anderson.eloy@gmail.com
CR Abadin SS, 2010, SURGERY, V148, P718, DOI 10.1016/j.surg.2010.07.019
   Anderson GF, 2005, HEALTH AFFAIR, V24, P903, DOI 10.1377/hlthaff.24.4.903
   [Anonymous], 2004, J MED PRACT MANAGE, V20, P44
   Brennan TA, 1996, NEW ENGL J MED, V335, P1963, DOI 10.1056/NEJM199612263352606
   Health Policy Research Institute ACoS, 2010, SURG WORKF US PROF R, V0, P0
   Hermer LD, 2010, J GEN INTERN MED, V25, P470, DOI 10.1007/s11606-010-1259-3
   Hertz Beth Thomas, 2011, MED ECON, V88, P24
   Jena AB, 2012, ARCH INTERN MED, V172, P892, DOI 10.1001/archinternmed.2012.1416
   Lydiatt DD, 2008, OTOLARYNG HEAD NECK, V139, P677, DOI 10.1016/j.otohns.2008.06.027
   Lydiatt Daniel D, 2004, CURR OPIN OTOLARYNGOL HEAD NECK SURG, V12, P71, DOI 10.1097/00020840-200404000-00003
   Lydiatt DD, 2004, AM J SURG, V187, P688, DOI 10.1016/j.amjsurg.2003.10.018
   Lydiatt DD, 2003, ARCH OTOLARYNGOL, V129, P50, DOI 10.1001/archotol.129.1.50
   Lydiatt DD, 2003, HEAD NECK-J SCI SPEC, V25, P429, DOI 10.1002/hed.10254
   Lydiatt DD, 2002, LARYNGOSCOPE, V112, P445, DOI 10.1097/00005537-200203000-00007
   Lynn-Macrae AG, 2004, LARYNGOSCOPE, V114, P1492, DOI 10.1097/00005537-200408000-00032
   Moffett P, 2011, WEST J EMERG MED, V12, P109
   Morris LGT, 2008, ARCH OTOLARYNGOL, V134, P102, DOI 10.1001/archotol.134.1.102
   Nash JJ, 2011, OTOLARYNG HEAD NECK, V144, P10, DOI 10.1177/0194599810390470
   Peters PG, 2007, REGULATION, V30, P31
   Reilly BK, 2013, LARYNGOSCOPE, V123, P112, DOI 10.1002/lary.23608
   United States General Accounting Office, 1995, MED LIAB IMP HOSP PH, V0, P0
NR 22
TC 61
Z9 61
U1 0
U2 3
PU WILEY
PI HOBOKEN
PA 111 RIVER ST, HOBOKEN 07030-5774, NJ USA
SN 0023-852X
EI 1531-4995
J9 LARYNGOSCOPE
JI Laryngoscope
PD MAY 15
PY 2013
VL 123
IS 5
BP 1156
EP 1162
DI 10.1002/lary.23995
PG 7
WC Medicine, Research & Experimental; Otorhinolaryngology
SC Research & Experimental Medicine; Otorhinolaryngology
GA 169LR
UT WOS:000320782200019
PM 23361657
DA 2022-10-14
ER

PT J
AU Hyman, DA
   Silver, C
AF Hyman, David A.
   Silver, Charles
TI Five Myths of Medical Malpractice
SO CHEST
LA English
DT Article
ID texas closed claim; tort reform; defensive medicine; impact; insurance; cost; litigation; physician; payment; law
AB We identify five myths of medical malpractice that have wide currency in medical circles. The myths are as follows: (1) Malpractice crises are caused by spikes in medical malpractice litigation (ie, sudden rises in payouts and claim frequency), (2) the tort system delivers "jackpot justice," (3) physicians are one malpractice verdict away from bankruptcy, (4) physicians move to states that adopt damages caps, and (5) tort reform will lower health-care spending dramatically. We test each assertion against the available empirical evidence on the subject and conclude by identifying various nonmythical problems with the medical malpractice system. CHEST 2013; 143(1):222-227
C1 [Hyman, David A.] Univ Illinois, Coll Med, Champaign, IL 61820 USA.
   [Hyman, David A.] Univ Illinois, Coll Law, Champaign, IL 61820 USA.
   [Silver, Charles] Univ Texas Austin, Sch Law, Ctr Lawyers Civil Justice & Media, Austin, TX 78712 USA.
RP Hyman, DA (通讯作者)，Univ Illinois, Coll Law, 504 E Penn Ave, Champaign, IL 61820 USA.
EM dhyman@illinois.edu
FU University of Texas School of Law
CR Avraham R, 2012, J LAW ECON ORGAN, V28, P657, DOI 10.1093/jleo/ewq017
   Baicker K, 2007, HEALTH AFFAIR, V26, P841, DOI 10.1377/hlthaff.26.3.841
   Baker T, 2001, LAW SOC REV, V35, P275, DOI 10.2307/3185404
   Baker T, 2004, DEPAUL LAW REV, V54, P393
   Black B, 2008, AM LAW ECON REV, V10, P185, DOI 10.1093/aler/ahn014
   Black Bernard, 2005, J EMPIR LEGAL STUD, V2, P207, DOI 10.1016/J.MRREV.2004.07.002
   Congressional Budget Office, 2004, LIM TORT LIAB MED MA, V0, P0
   Congressional Budget Office, 2006, BAKCGR PAP MED MALPR, V0, P0
   Currie J, 2008, Q J ECON, V123, P835
   Currie J, 2008, Q J ECON, V123, P795, DOI 10.1162/qjec.2008.123.2.795
   Cutler D, 2005, FRONTIERS HLTH POLIC, V0, P16
   Dranove D, 2010, AM LAW ECON REV, V12, P69, DOI 10.1093/aler/ahp016
   Encinosa WE, 2005, HLTH AFF MILLWOOD S, V0, P0
   Frakes M, 2012, J EMPIR LEGAL STUD, V9, P457, DOI 10.1111/j.1740-1461.2012.01259.x
   Gimm GW, 2010, HEALTH SERV RES, V45, P195, DOI 10.1111/j.1475-6773.2009.01062.x
   Grant D, 2004, INQUIRY-J HEALTH CAR, V41, P170, DOI 10.5034/inquiryjrnl_41.2.170
   GRON A, 1994, RAND J ECON, V25, P110, DOI 10.2307/2555856
   HARRINGTON SE, 1994, J BUS, V67, P511, DOI 10.1086/296645
   Harrington SE, 2004, BROOKINGS WHARTON PA, V2004, P97
   Hellinger FJ, 2006, AM J PUBLIC HEALTH, V96, P1375, DOI 10.2105/AJPH.2005.077883
   Hyman DA, 2007, J EMPIR LEGAL STUD, V4, P3, DOI 10.1111/J.1740-1461.2007.00081
   Hyman DA, 2006, VANDERBILT LAW REV, V59, P1085
   Kachalia A, 2011, NEW ENGL J MED, V364, P1564, DOI 10.1056/NEJMhpr1012821
   Kessler D, 1996, Q J ECON, V111, P353, DOI 10.2307/2946682
   Kessler D, 2002, J PUBLIC ECON, V84, P175, DOI 10.1016/S0047-2727(01)00124-4
   Kessler DP, 2005, JAMA-J AM MED ASSOC, V293, P2618, DOI 10.1001/jama.293.21.2618
   Klick J, 2007, J LEGAL STUD, V36, PS121, DOI 10.1086/520416
   Lakdawalla DN, 2009, NBER WORKING PAPER S, V0, P0
   Lee Paul, 2005, DEPAUL L REV, V54, P315
   Matsa DA, 2007, J LEGAL STUD, V36, PS143, DOI 10.1086/519466
   Mello MM, 2010, HEALTH AFFAIR, V29, P1569, DOI 10.1377/hlthaff.2009.0807
   Morrisey MA, 2008, HEALTH SERV RES, V43, P2124, DOI 10.1111/j.1475-6773.2008.00869.x
   Nundy S, 2005, HLTH AFF MILLWOOD S, V26, P0
   Paik M, 2012, J EMPIR LEGAL STUD, V9, P173, DOI 10.1111/j.1740-1461.2012.01251.x
   Rose M, 1999, DEPAUL LAW REV, V48, P265
   Silver C, 2008, GENEVA PAP R I-ISS P, V33, P177, DOI 10.1057/gpp.2008.3
   Sloan FA, 2009, J HEALTH ECON, V28, P481, DOI 10.1016/j.jhealeco.2008.12.006
   Studdert DM, 2006, NEW ENGL J MED, V354, P2024, DOI 10.1056/NEJMsa054479
   Thomas JW, 2010, HEALTH AFFAIR, V29, P1578, DOI 10.1377/hlthaff.2010.0146
   Vidmar N, 2002, MISS COLL LAW REV, V22, P1
   Winter RA, 2004, BROOKINGS WHARTON PA, V0, P128
   Yang YT, 2008, J EMPIR LEGAL STUD, V5, P21, DOI 10.1111/j.1740-1461.2007.00117.x
   Zeiler K, 2007, J LEGAL STUD, V36, PS9, DOI 10.1086/519467
NR 44
TC 8
Z9 8
U1 1
U2 18
PU ELSEVIER SCIENCE BV
PI AMSTERDAM
PA PO BOX 211, 1000 AE AMSTERDAM, NETHERLANDS
SN 0012-3692
EI 
J9 CHEST
JI Chest
PD JAN 15
PY 2013
VL 143
IS 1
BP 222
EP 227
DI 10.1378/chest.12-1916
PG 6
WC Critical Care Medicine; Respiratory System
SC General & Internal Medicine; Respiratory System
GA 070SL
UT WOS:000313531200034
PM 23276845
DA 2022-10-14
ER

PT J
AU Svider, PF
   Pashkova, AA
   Folbe, AJ
   Eloy, JD
   Setzen, M
   Baredes, S
   Eloy, JA
AF Svider, Peter F.
   Pashkova, Anna A.
   Folbe, Adam J.
   Eloy, Jean Daniel
   Setzen, Michael
   Baredes, Soly
   Eloy, Jean Anderson
TI Obstructive Sleep Apnea: Strategies for Minimizing Liability and Enhancing Patient Safety
SO OTOLARYNGOLOGY-HEAD AND NECK SURGERY
LA English
DT Article
DE obstructive sleep apnea; medical malpractice; litigation; physician liability; informed consent; OSA; OSA liability; otolaryngology litigation; sleep apnea malpractice; otolaryngology malpractice
ID endoscopic sinus surgery; readability assessment; education material; medical malpractice; otolaryngology-head; american academy; informed-consent; united-states; litigation; injury
AB Objective To characterize malpractice litigation regarding obstructive sleep apnea (OSA) and educate physicians on frequently cited factors. Study Design and Setting Analysis of the Westlaw legal database Methods Jury verdict and settlement reports were examined for outcome, awards, patient demographic factors, defendant specialty, and alleged causes of malpractice Results Out of 54 identified cases, 33 (61.1%) cases were resolved in favor of defendants, 12 (22.2%) via settlement, and 9 (16.7%) through jury award. Median settlement and jury awards did not significantly differ ($750,000 vs $550,000, P > .50). Age and gender did not affect outcome. Otolaryngologists and anesthesiologists were the most frequently named defendants. Forty-seven cases (87.1%) stemmed from OSA patients who underwent procedures with resultant perioperative adverse events. Common alleged factors included death (48.1%), permanent deficits (42.6%), intraoperative complications (35.2%), requiring additional surgery (25.9%), anoxic brain injury (24.1%), inadequate informed consent (24.1%), inappropriate medication administration (22.2%), and inadequate monitoring (20.4%). Conclusion Litigation related to OSA is frequently associated with perioperative complications more than nonoperative issues such as a failure to diagnose this disorder. Nonetheless, OSA is considerably underdiagnosed, and special attention should be paid to at-risk patients, including close monitoring of their clinical status and the medications they receive. For patients with diagnosed or suspected OSA with planned operative intervention, whether for OSA or an unrelated issue, a comprehensive informed consent process detailing the factors outlined in this analysis is an effective strategy to increase communication and improve the physician-patient relationship, minimize liability, and ultimately improve patient safety.
C1 [Svider, Peter F.; Baredes, Soly; Eloy, Jean Anderson] Rutgers New Jersey Med Sch, Dept Otolaryngol Head & Neck Surg, Newark, NJ 07103 USA.
   [Svider, Peter F.; Folbe, Adam J.] Wayne State Univ, Sch Med, Dept Otolaryngol Head & Neck Surg, Detroit, MI USA.
   [Pashkova, Anna A.] Rutgers Robert Wood Johnson Med Sch, New Brunswick, NJ USA.
   [Eloy, Jean Daniel] Rutgers New Jersey Med Sch, Dept Anesthesiol, Newark, NJ 07103 USA.
   [Setzen, Michael] N Shore Univ Hosp, Rhinol Sect, Manhasset, NY USA.
   [Setzen, Michael] NYU, Sch Med, Dept Otolaryngol, New York, NY USA.
   [Baredes, Soly; Eloy, Jean Anderson] Rutgers New Jersey Med Sch, Ctr Skull Base & Pituitary Surg, Newark, NJ 07103 USA.
   [Eloy, Jean Anderson] Rutgers New Jersey Med Sch, Dept Neurol Surg, Newark, NJ 07103 USA.
RP Eloy, JA (通讯作者)，Rutgers New Jersey Med Sch, Dept Otolaryngol Head & Neck Surg, 90 Bergen St,Suite 8100, Newark, NJ 07103 USA.
EM jean.anderson.eloy@gmail.com
CR Anderson GF, 2005, HEALTH AFFAIR, V24, P903, DOI 10.1377/hlthaff.24.4.903
   Annas GJ, 2012, NEW ENGL J MED, V367, P445, DOI 10.1056/NEJMra1108646
   Blaivas M, 2012, AM J EMERG MED, V30, P338, DOI 10.1016/j.ajem.2010.12.016
   Blake DM, 1900, DOI 10.1177/0194599813498696, V0, P0
   Brooks RG, 2004, ARCH INTERN MED, V164, P2217, DOI 10.1001/archinte.164.20.2217
   Cherla DV, 2012, LARYNGOSCOPE, V122, P1649, DOI 10.1002/lary.23309
   Choudhry AJ, 1900, DOI 10.1007/S11605-013-2248-8, V0, P0
   Chung SA, 2008, ANESTH ANALG, V107, P1543, DOI 10.1213/ane.0b013e318187c83a
   Colaco M, 2013, J UROLOGY, V189, P1048, DOI 10.1016/j.juro.2012.08.255
   de Serres LM, 2000, ARCH OTOLARYNGOL, V126, P1423, DOI 10.1001/archotol.126.12.1423
   Eloy JA, 1900, DOI 10.1177/0194599813498696, V0, P0
   Eloy JA, 2013, OTOLARYNG HEAD NECK, V148, P764, DOI 10.1177/0194599813481943
   Eloy JA, 2012, OTOLARYNG HEAD NECK, V147, P848, DOI 10.1177/0194599812456152
   Erichsen D, 2012, CLIN PEDIATR, V51, P1125, DOI 10.1177/0009922812464548
   Fink AS, 2010, ANN SURG, V252, P27, DOI 10.1097/SLA.0b013e3181e3ec61
   Finkel KJ, 2009, SLEEP MED, V10, P753, DOI 10.1016/j.sleep.2008.08.007
   Frank-Stromborg Marilyn, 2002, SEMIN ONCOL NURS, V18, P128, DOI 10.1053/sonu.2002.32510
   General Accounting Office, 1995, MED LIAB IMP HOSP PH, V0, P0
   Hansberry DR, 1900, DOI 10.1002/LARY.24261, V0, P0
   Hong SS, 2013, OTOLARYNG HEAD NECK, V148, P589, DOI 10.1177/0194599813475566
   Kasabwala K, 2013, INT FORUM ALLERGY RH, V3, P325, DOI 10.1002/alr.21097
   Kasabwala K, 2012, OTOLARYNG HEAD NECK, V147, P466, DOI 10.1177/0194599812442783
   Kezirian EJ, 2010, OTOLARYNG HEAD NECK, V143, P441, DOI 10.1016/j.otohns.2010.05.009
   Kovalerchik O, 1900, DOI 10.1002/ALR.21169, V0, P0
   Lekovic GP, 2007, NEUROSURGERY, V60, P516, DOI 10.1227/01.NEU.0000255337.80285.39
   Lydiatt DD, 2003, ARCH OTOLARYNGOL, V129, P50, DOI 10.1001/archotol.129.1.50
   Lynn-Macrae AG, 2004, LARYNGOSCOPE, V114, P1492, DOI 10.1097/00005537-200408000-00032
   Mehlman MJ, 2006, J LEGAL MED, V27, P17, DOI 10.1080/01947640500533218
   Mello MM, 2011, SYNTH PROJ RES SY S1, V21, P72097
   Misra P, 2013, LARYNGOSCOPE, V123, P90, DOI 10.1002/lary.23574
   MITNICK JS, 1995, J AM COLL SURGEONS, V181, P315
   Moffett P, 2011, WEST J EMERG MED, V12, P109
   Morris LGT, 2008, ARCH OTOLARYNGOL, V134, P102, DOI 10.1001/archotol.134.1.102
   Nash JJ, 2011, OTOLARYNG HEAD NECK, V144, P10, DOI 10.1177/0194599810390470
   Patel CR, 1900, DOI 10.1002/HED.23157, V0, P0
   Reilly BK, 2013, LARYNGOSCOPE, V123, P112, DOI 10.1002/lary.23608
   Sanghvi S, 2012, LARYNGOSCOPE, V122, P1943, DOI 10.1002/lary.23424
   Seabury SA, 2013, HEALTH AFFAIR, V32, P111, DOI 10.1377/hlthaff.2012.0967
   Sohn H, 2003, OTOLARYNG HEAD NECK, V128, P344, DOI 10.1067/mhn.2003.4
   Studdert DM, 2006, NEW ENGL J MED, V354, P2024, DOI 10.1056/NEJMsa054479
   Studdert DM, 2004, NEW ENGL J MED, V350, P283, DOI 10.1056/NEJMhpr035470
   Svider PF, 2013, LARYNGOSCOPE, V123, P2099, DOI 10.1002/lary.24000
   Svider PF, 2013, LARYNGOSCOPE, V123, P1849, DOI 10.1002/lary.23905
   Svider PF, 2013, LARYNGOSCOPE, V123, P1754, DOI 10.1002/lary.23997
   Svider PF, 2013, LARYNGOSCOPE, V123, P1156, DOI 10.1002/lary.23995
   Svider PF, 2013, AM J OTOLARYNG, V34, P31, DOI 10.1016/j.amjoto.2012.08.001
   Svider PF, 1900, DOI 10.1007/S11605-013-2261-Y, V0, P0
   Wegman B, 2012, CLIN ORTHOP RELAT R, V470, P1379, DOI 10.1007/s11999-012-2244-4
   Wolf JS, 2002, LARYNGOSCOPE, V112, P774, DOI 10.1097/00005537-200205000-00002
NR 54
TC 29
Z9 30
U1 0
U2 4
PU SAGE PUBLICATIONS LTD
PI LONDON
PA 1 OLIVERS YARD, 55 CITY ROAD, LONDON EC1Y 1SP, ENGLAND
SN 0194-5998
EI 1097-6817
J9 OTOLARYNG HEAD NECK
JI Otolaryngol. Head Neck Surg.
PD DEC 15
PY 2013
VL 149
IS 6
BP 947
EP 953
DI 10.1177/0194599813504074
PG 7
WC Otorhinolaryngology; Surgery
SC Otorhinolaryngology; Surgery
GA 255ND
UT WOS:000327245700023
PM 24025916
DA 2022-10-14
ER

PT J
AU You, H
AF You, Hwajin
TI Civil liability for medical malpractice
SO JOURNAL OF THE KOREAN MEDICAL ASSOCIATION
LA Korean
DT Article
DE Medical malpractice; Medical dispute; Burden of proof; Duty of explanation
AB Medical disputes are rapidly increasing due to patients' rising awareness of their rights and greater access to medical information. Medical negligence means the breach of the duty of care based on the level of medical acts currently carried out in the field of clinical medicine at the time of performing the medical acts. To hold medical personnel liable for breach of the duty of care, the breach of the duty of care in medical acts, generation of damage, and the existence of causation between them should each be proven. The victim bears the burden of proving the elements. Considering the nature of medical acts such as the high degree of professionalism, doctor's discretion and incompleteness of medicine, judicial precedent has established a theory to ease the victim's burden of proof. When a doctor has corrected medical records after accident, this is an act of obstructing verification. The court can use this fact against the obstructing party upon free evaluation of evidence. The liability for explanation is one of the doctor's most important duties. Moreover, doctors should prove that they fulfill the duty of explanation. This paper reviews the civil liability for medical malpractice. Due to the nature of a doctors' work, being charged with the lives, bodies, and health of patients, medical accidents may be inevitable. Therefore, it is becoming more important for medical personnel to acquire ongoing medical knowledge, keep medical records thoroughly, establish a good rapport with patients and faithfully perform the duty of explanation.
C1 You & Law Law Off, Seoul, South Korea.
RP You, H (通讯作者)，You & Law Law Off, Seoul, South Korea.
EM younlaw@naver.com
CR Choi JO, 2001, MED MALPRACTICE MED, V0, P0
   Kim MJ, 2011, MED LAW, V0, P0
   Kim SS, 1997, LAWYERS ASS J, V484, P5
   Lee SD, 1998, MED CRIMINAL LAW, V0, P0
   Park YH, 2005, LAW MED MALPRACTICE, V0, P0
   Son HS, 2011, SUPREME COURT LAW RE, V53, P1
NR 6
TC 4
Z9 4
U1 1
U2 5
PU KOREAN MEDICAL ASSOC
PI SEOUL
PA 302-75 INCHON-1 DONG, YONGSAN-GU, SEOUL, 140-721, SOUTH KOREA
SN 1975-8456
EI 
J9 J KOREAN MED ASSOC
JI J. Korean Med. Assoc.
PD AUG 15
PY 2013
VL 56
IS 8
BP 648
EP 654
DI 10.5124/jkma.2013.56.8.648
PG 7
WC Medicine, General & Internal
SC General & Internal Medicine
GA 210SE
UT WOS:000323854000003
DA 2022-10-14
ER

PT J
AU Virgo, KS
   Lerro, CC
   Klabunde, CN
   Earle, C
   Ganz, PA
AF Virgo, Katherine S.
   Lerro, Catherine C.
   Klabunde, Carrie N.
   Earle, Craig
   Ganz, Patricia A.
TI Barriers to Breast and Colorectal Cancer Survivorship Care: Perceptions of Primary Care Physicians and Medical Oncologists in the United States
SO JOURNAL OF CLINICAL ONCOLOGY
LA English
DT Article
ID follow-up; society; experience; provider; quality; update; access
AB Purpose High-quality, well-coordinated cancer survivorship care is needed yet barriers remain owing to fragmentation in the United States health care system. This article is a nationwide survey of barriers perceived by primary care physicians (PCPs) and medical oncologists (MOs) regarding breast and colorectal cancer survivorship care beyond 5 years after treatment. Methods The Survey of Physician Attitudes Regarding the Care of Cancer Survivors was mailed out in 2009 to a nationally-representative sample (n = 3,596) of US PCPs and MOs. Ten physician-perceived cancer survivorship care barriers/concerns were compared between the two provider types. Using weighted multinomial logistic regression, we modeled each barrier, adjusting for physician demographics, reimbursement, training, and practice characteristics. Results We received responses from 2,202 physicians (1,072 PCPs; 1,130 MOs; 65.1% cooperation rate). In adjusted patient-related barriers models, MOs were more likely than PCPs to report patient language barriers (odds ratio, [OR], 1.72; 95% CI, 1.22 to 2.42), insurance restrictions impeding test/treatment use (OR, 1.42; 95% CI, 1.03 to 1.96), and patients requesting more aggressive testing (OR, 4.08; 95% CI, 2.73 to 6.10). In adjusted physician-related barriers models, PCPs were more likely to report inadequate training (OR, 3.06; 95% CI, 2.03 to 4.61) and ordering additional tests/treatments because of malpractice concerns (OR, 1.87; 95% CI, 1.20 to 2.93). MOs were more likely to report uncertainty regarding general preventive care responsibility (often/always: OR, 1.97; 95% CI, 1.13 to 3.43; sometimes: OR, 2.16; 95% CI, 1.60 to 2.93). Conclusion MOs and PCPs perceive different cancer follow-up care barriers/concerns to be problematic. Resolving inadequate training, malpractice-driven test ordering, and preventive-care responsibility concerns may require continuing education, explicit guidelines, and survivorship care plans. Reviewing care plans with survivors may also reduce patients' requests for unnecessary testing. (C) 2013 by American Society of Clinical Oncology
C1 [Virgo, Katherine S.] Emory Univ, Atlanta, GA 30329 USA.
   [Lerro, Catherine C.] Yale Univ, New Haven, CT USA.
   [Klabunde, Carrie N.] NCI, Div Canc Control & Populat Sci, Bethesda, MD 20892 USA.
   [Ganz, Patricia A.] Univ Calif Los Angeles, Jonsson Comprehens Canc Ctr, Los Angeles, CA 90024 USA.
   [Earle, Craig] Inst Clin Evaluat Sci, Toronto, ON, Canada.
   [Earle, Craig] Univ Toronto, Toronto, ON, Canada.
RP Virgo, KS (通讯作者)，Emory Univ, Dept Hlth Policy & Management, RSPH, 1360 Stephens Dr NE, Atlanta, GA 30329 USA.
EM kvirgo@emory.edu
FU National Cancer Institute [HHSN261201000316C]; American Cancer Society National Home Office Intramural Research Department
CR ADAY LA, 1980, HLTH CARE US EQUITAB, V0, P0
   American Cancer Society, 2012, CANC TREATM SURV FAC, V0, P0
   American College of Surgeons Commission on Cancer, 1900, P75, V0, P0
   Andersen R, 1968, THESIS PURDUE U, V0, P0
   ANDERSEN RM, 1995, J HEALTH SOC BEHAV, V36, P1, DOI 10.2307/2137284
   [Anonymous], 2012, ASCO POST 0415, V0, P38
   Aubin M, 2010, ANN FAM MED, V8, P526, DOI 10.1370/afm.1171
   Baldwin LM, 2002, MED CARE, V40, P82
   Benson A, 2013, NCCN CLIN PRACTICE G, V0, P0
   Butcher L, 2011, ONCOLOGY TIMES, V33, P45
   Carlson RW, 2013, NCCN CLIN PRACTICE G, V0, P0
   CHERKIN D, 1977, MED CARE, V15, P767
   Cheung WY, 2010, J CLIN ONCOL, V28, P2577, DOI 10.1200/JCO.2009.26.4549
   Desch CE, 2005, J CLIN ONCOL, V23, P8512, DOI 10.1200/JCO.2005.04.0063
   Earle CC, 2004, CANCER, V101, P1712, DOI 10.1002/cncr.20560
   Erikson C, 2007, J ONCOL PRACT, V3, P79, DOI 10.1200/JOP.0723601
   Grunfeld E, 2011, J CLIN ONCOL, V29, P4755, DOI 10.1200/JCO.2011.36.8373
   Hewitt M, 2005, CANC PATIENT CANC SU, V0, P0
   Hewitt M, 2007, IMPL SURV CAR PLANN, V0, P0
   Kantsiper M, 2009, J GEN INTERN MED, V24, P459, DOI 10.1007/s11606-009-1000-2
   Keating NL, 2008, J CLIN ONCOL, V26, P2532, DOI 10.1200/JCO.2007.15.9434
   Khatcheressian JL, 2006, J CLIN ONCOL, V24, P5091, DOI 10.1200/JCO.2006.08.8575
   Mandelblatt JS, 1999, CANCER-AM CANCER SOC, V86, P2378, DOI 10.1002/(SICI)1097-0142(19991201)86:11<2378::AID-CNCR28>3.3.CO;2-C
   Nissen MJ, 2007, FAM MED, V39, P477
   Parry C, 2011, CANCER EPIDEM BIOMAR, V20, P1996, DOI 10.1158/1055-9965.EPI-11-0729
   Potosky AL, 2011, J GEN INTERN MED, V26, P1403, DOI 10.1007/s11606-011-1808-4
   Rechis R, 2011, 129 LIVESTRONG, V0, P0
   Smith SL, 2011, CURR ONCOL, V18, P0
   Smith T, 2007, CANCER-AM CANCER SOC, V109, P1, DOI 10.1002/cncr.22387
NR 34
TC 71
Z9 71
U1 0
U2 12
PU AMER SOC CLINICAL ONCOLOGY
PI ALEXANDRIA
PA 2318 MILL ROAD, STE 800, ALEXANDRIA, VA 22314 USA
SN 0732-183X
EI 
J9 J CLIN ONCOL
JI J. Clin. Oncol.
PD JUN 20
PY 2013
VL 31
IS 18
BP 2322
EP 2336
DI 10.1200/JCO.2012.45.6954
PG 15
WC Oncology
SC Oncology
GA 164XV
UT WOS:000320446700018
PM 23690429
DA 2022-10-14
ER

PT J
AU Lapuyade, KD
   Sorkin, AC
AF Lapuyade, Keith D.
   Sorkin, Alison C.
TI Medical Malpractice Lawsuits and the Value of Skilled and Diverse Legal Counsel
SO SEMINARS IN CUTANEOUS MEDICINE AND SURGERY
LA English
DT Article
DE dermatology; medical malpractice; lawsuits; legal counsel; negligent training; informed consent; physician extenders
AB Medical malpractice claims against dermatologists and dermapathologists arise mostly out of claims for negligence when a patient claims a provider owed a duty to a patient, breached that duty, and caused damages to the patient. When a health care provider files a claim with his or her insurance company, the insurance company will usually retain and pay an attorney for the health care provider. It is important to understand the role the attorney retained by the insurance company plays to evaluate whether a health care provider should seek the advice of independent or "personal" counsel. (C) 2013 Frontline Medical Communications
C1 [Lapuyade, Keith D.] Wade Ash Woods Hill & Farley PC, Denver, CO USA.
   [Sorkin, Alison C.] Kennedy Childs PC, Denver, CO USA.
RP Lapuyade, KD (通讯作者)，Cherry Creek Corp Ctr, Wade Ash Woods Hill & Farley PC, 4500 Cherry Creek Dr South,Suite 600, Denver, CO 80246 USA.
EM klapuyade@wadeash.com
CR [Anonymous], 1993, THE SPECIFIC NATURE, V0, P0
   Carroll AE, 2012, J LAW MED ETHICS, V40, P135, DOI 10.1111/j.1748-720X.2012.00651.x
   Lackham K, 2010, JUST HOW SCARED SHOU, V0, P0
   Mallen, 1989, LEGAL MALPRACTICE, V0, P0
NR 4
TC 2
Z9 2
U1 0
U2 4
PU FRONTLINE MEDICAL COMMUNICATIONS
PI THE WOODLANDS
PA WRIGHTS MEDIA, 2407 TIMBERLOCH PLACE, SUITE B, THE WOODLANDS, TX 77386 USA
SN 1085-5629
EI 1558-0768
J9 SEMIN CUTAN MED SURG
JI Semin. Cutan. Med. Surg.
PD DEC 15
PY 2013
VL 32
IS 4
BP 230
EP 233
DI 10.12788/j.sder.0039
PG 4
WC Dermatology; Surgery
SC Dermatology; Surgery
GA 270JP
UT WOS:000328315000009
PM 24800431
DA 2022-10-14
ER

PT J
AU Hotvedt, R
   Forde, OH
AF Hotvedt, Ragnar
   Forde, Olav Helge
TI Doctors are to blame for perceived medical adverse events. A cross sectional population study. The Tromso study
SO BMC HEALTH SERVICES RESEARCH
LA English
DT Article
DE Medical adverse events; Medical errors; Patient safety; Medical negligence; Occurrence
ID patient safety; primary-care; perception; negligence; hospital; harm
AB Background: Most current knowledge of the incidence of medical adverse events (AEs) comes from studies carried out in hospital settings. Little is known about AEs occurring outside hospitals, in spite the fact that most of contacts between patients and health care take place in primary care. Small sample population studies report that 4-49% of the general public have experienced AEs related to their own or family members' care. The purpose with the present study was to investigate the occurrence of experienced medical adverse events in a large general population. Methods: We invited 19763 inhabitants of a municipality in northern Norway, age 30 years and older, to fill in a questionnaire. Main outcome measures were life time prevalence of AEs experienced by respondents or their first degree relatives, perceived responsibility for and predictors of such events, as well as formal complaints as a reaction to the events. Results: The response rate was 66%. Nine and 10% of the respondents reported self-experienced adverse events, and 15 and 19% (men and women, respectively) that their relatives had experienced AEs. Logistic regression models showed that the strongest predictors of reporting self-experienced adverse events were: Having been persuaded to accept an unwanted examination or treatment, difficulties in getting a referral from primary to specialist health care, and inadequate communication with the doctor. Of the respondents who had experienced adverse events personally, 62% placed the responsibility for the event on the general practitioner, 39% on the hospital doctor, and 19% on failing routines or cooperation. Only 7% of men and 14% of women who reported self-experienced events handed in a formal complaint. Conclusions: The public predominantly place the responsibility for medical adverse events on doctors, in particular general practitioners, and to a lesser degree on the system. This should be emphasised by doctors and managers who communicate with patients who have experienced AEs, and in patient safety work. Only a small fraction of adverse events results in a formal written complaint. Therefore, such complaints are of limited value as a basis for patient safety work.
C1 [Hotvedt, Ragnar; Forde, Olav Helge] Univ Tromso, Fac Hlth Sci, Dept Community Med, N-9037 Tromso, Norway.
RP Hotvedt, R (通讯作者)，Univ Tromso, Fac Hlth Sci, Dept Community Med, N-9037 Tromso, Norway.
EM ragnar.hotvedt@uit.no
CR Adams RJ, 2009, MED J AUSTRALIA, V190, P484, DOI 10.5694/j.1326-5377.2009.tb02523.x
   [Anonymous], 2011, NORWEGIAN SYSTEM COM, V0, P0
   Baker GR, 2004, CAN MED ASSOC J, V170, P1678, DOI 10.1503/cmaj.1040498
   Blendon RJ, 2002, NEW ENGL J MED, V347, P1933, DOI 10.1056/NEJMsa022151
   BRENNAN TA, 1991, NEW ENGL J MED, V324, P370, DOI 10.1056/NEJM199102073240604
   Davis P, 2003, QUAL SAF HEALTH CARE, V12, P251, DOI 10.1136/qhc.12.4.251
   Forster AJ, 2005, CAN MED ASSOC J, V173, P893, DOI 10.1503/cmaj.1041582
   Harmsen M, 2010, IMPLEMENT SCI, V5, P0, DOI 10.1186/1748-5908-5-50
   Institute of Medicine Committee on Quality of Health Care in America, 2000, ERR IS HUMAN BUILDIN, V0, P0
   Kistler CE, 2010, ARCH INTERN MED, V170, P1480, DOI 10.1001/archinternmed.2010.288
   Leistikow IP, 2011, BMJ-BRIT MED J, V342, P0, DOI 10.1136/bmj.d3447
   LOCALIO AR, 1991, NEW ENGL J MED, V325, P245, DOI 10.1056/NEJM199107253250405
   Maguire P, 2002, BRIT MED J, V325, P697, DOI 10.1136/bmj.325.7366.697
   Guijarro PM, 2010, QUAL SAF HEALTH CARE, V19, P144, DOI 10.1136/qshc.2007.025585
   Michel P, 2004, BRIT MED J, V328, P199, DOI 10.1136/bmj.328.7433.199
   Northcott H, 2008, INT J QUAL HEALTH C, V20, P115, DOI 10.1093/intqhc/mzm067
   Pace WD, 2005, ADV PATIENT SAF, V2, P63
   Thomas EJ, 2000, MED CARE, V38, P261, DOI 10.1097/00005650-200003000-00003
   Vanderheyden Laura C, 2005, HEALTHC Q, V8 Spec No, P107
   Vincent C, 2001, BRIT MED J, V322, P517, DOI 10.1136/bmj.322.7285.517
   Wetzels R, 2008, BMC FAM PRACT, V9, P0, DOI 10.1186/1471-2296-9-35
   Wetzels R, 2009, J EVAL CLIN PRACT, V15, P323, DOI 10.1111/j.1365-2753.2008.01005.x
   Wilson RM, 1995, MED J AUSTRALIA, V163, P458, DOI 10.5694/j.1326-5377.1995.tb124691.x
NR 24
TC 11
Z9 11
U1 0
U2 4
PU BMC
PI LONDON
PA CAMPUS, 4 CRINAN ST, LONDON N1 9XW, ENGLAND
SN 1472-6963
EI 
J9 BMC HEALTH SERV RES
JI BMC Health Serv. Res.
PD FEB 5
PY 2013
VL 13
IS 
BP 
EP 
DI 10.1186/1472-6963-13-46
PG 7
WC Health Care Sciences & Services
SC Health Care Sciences & Services
GA 123VR
UT WOS:000317419900001
PM 23384420
DA 2022-10-14
ER

PT J
AU Barjis, J
   Kolfschoten, G
   Maritz, J
AF Barjis, Joseph
   Kolfschoten, Gwendolyn
   Maritz, Johan
TI A sustainable and affordable support system for rural healthcare delivery
SO DECISION SUPPORT SYSTEMS
LA English
DT Article
DE Healthcare model; Rural healthcare; e-Health; Tele-monitoring; Healthcare information system; Home-based healthcare
ID design science research; information-system; developing-country
AB In developing countries, especially where a large proportion of the population still resides in rural areas, healthcare access and delivery are often poor, and can potentially benefit from innovative service models and supporting technologies. In these rural areas, the challenges of healthcare quality are many, ranging from poor infrastructure, low literacy, poverty, to inadequate monitoring of patients with chronic or serious diseases. The myriad of challenges requires innovative solutions that are affordable, robust and sustainable overtime. Furthermore, due to special characteristics of such rural areas and their inhabitants, any healthcare solution should embed a decision support mechanism to prevent basic medical errors and negligence. In this article, we first discuss a healthcare delivery model (home-based healthcare) in displaced rural areas of South Africa, and then we propose a patient monitoring system for supporting the model using Unstructured Supplementary Service Data (USSD) technology. The proposed system is decision support driven in that it supports medical staff (nurses, doctors) to decide on the course of intervention or further treatment based on the vital signs of the patients that are tele-monitored on a regular basis. This patient monitoring system facilitates patient information flow from home-based care workers to a local clinic or hospital, where the information is presented on a desktop computer used by clinic nurses and doctors for monitoring the patients' health and ultimately speeding up decision making. The proposed system is tested through a prototype, which is applied in practice and generates data for evaluation. (C) 2013 Elsevier B.V. All rights reserved.
C1 [Barjis, Joseph; Kolfschoten, Gwendolyn] Delft Univ Technol, NL-2600 AA Delft, Netherlands.
   [Maritz, Johan] CSIR, Pretoria, South Africa.
RP Barjis, J (通讯作者)，Delft Univ Technol, NL-2600 AA Delft, Netherlands.
EM J.Barjis@TUDelft.NL; G.L.Kolfschoten@TUDelft.NL; JMaritz@csir.co.za
CR Ajzen I, 1980, UNDERSTANDING ATTITU, V0, P0
   Binns T, 1997, LEARNING PEOPLE PART, V0, P0
   Chetty M, 2005, DEV LOCALLY RELEVANT, V0, P0
   DAVIS FD, 1993, INT J MAN MACH STUD, V38, P475, DOI 10.1006/imms.1993.1022
   Fortier F, 2003, SUSTAINABLE RURAL NE, V0, P0
   Fourie L, 2007, ENHANCING LIVELIHOOD, V0, P0
   GANAPATHY K, 2008, MAK EHEALTH CONN GLO, V0, P0
   GIGLER BS, 2004, 4 INT C CAP APPR U P, V0, P0
   Government of the Republic of South Africa, 2011, NAT CLIM CHANG RESP, V0, P0
   Government of the Republic of South Africa, 2003, KEY RES NAT HOUS TRA, V0, P0
   Heeks R, 2002, INFORM SOC, V18, P101, DOI 10.1080/01972240290075039
   Heeks R, 2005, ICTS MDGS WRONG TRAC, V0, P0
   Hevner AR, 2007, SCANDINAVIAN J INFOR, V19, P4
   Hevner AR, 2004, MIS QUART, V28, P75, DOI 10.2307/25148625
   Lund F, 2010, INT LABOUR REV, V149, P495, DOI 10.1111/j.1564-913X.2010.00100.x
   Marais M, 2011, 5 IDIA C ICT DEV PEO, V0, P0
   Maritz J, 2006, PHD PROPOSAL IMPACT, V0, P0
   Mashiri M, 2007, PG REPORT RURAL ACCE, V0, P0
   Mashiri MAM, 2008, CSIR C SCI REAL RELE, V0, P0
   Mattson J, 2010, TRANSPORT RES REC, V2265, P192
   McLaren T, 2011, 6 INT C DES SCI RES, V0, P0
   Meyer JP, 1991, HUM RESOUR MANAGE R, V1, P61, DOI 10.1016/1053-4822(91)90011-Z
   Morales-Gomez D, 1998, INFORM TECHNOLOGY DE, V8, P0
   Ouma S, 2008, 2 IFIP INT S WIR COM, V0, P0
   Ozoemena R, 2012, POVERTY ALLEVIATION, V0, P0
   Pade CI, 2007, THESIS RHODES U, V0, P0
   Peffers K, 2007, J MANAGE INFORM SYST, V24, P45, DOI 10.2753/MIS0742-1222240302
   Piirainen K, 2010, LECT NOTES COMPUT SC, V6105, P93, DOI 10.1007/978-3-642-13335-0_7
   Steinmueller WE, 2001, INT LABOUR REV, V140, P193, DOI 10.1111/j.1564-913X.2001.tb00220.x
   Van de Kar E, 2008, DESIGNING MOBIL SERV, V0, P0
   Weedman J, 2008, EUR J INFORM SYST, V17, P476, DOI 10.1057/ejis.2008.46
   WHO, 2011, WHO GLOB POL REC INC, V0, P0
   WHO, 2006, COUTR HLTH FACT SHEE, V0, P0
   World Health Organization, 2008, TELEGRAPH, V0, P0
   Wouters B, 2009, 15 AM C INF SYST SAN, V0, P0
   Zyl Ivan, 2011, JOURNAL OF HEALTH INFORMATICS IN DEVELOPING COUNTRIES, V5, P15
NR 38
TC 36
Z9 36
U1 2
U2 49
PU ELSEVIER SCIENCE BV
PI AMSTERDAM
PA PO BOX 211, 1000 AE AMSTERDAM, NETHERLANDS
SN 0167-9236
EI 1873-5797
J9 DECIS SUPPORT SYST
JI Decis. Support Syst.
PD DEC 15
PY 2013
VL 56
IS 
BP 223
EP 233
DI 10.1016/j.dss.2013.06.005
PG 11
WC Computer Science, Artificial Intelligence; Computer Science, Information Systems; Operations Research & Management Science
SC Computer Science; Operations Research & Management Science
GA 280BZ
UT WOS:000329005000023
DA 2022-10-14
ER

PT J
AU Lu, DW
   Guenther, E
   Wesley, AK
   Gallagher, TH
AF Lu, Dave W.
   Guenther, Elisabeth
   Wesley, Allen K.
   Gallagher, Thomas H.
TI Disclosure of Harmful Medical Errors in Out-of-Hospital Care
SO ANNALS OF EMERGENCY MEDICINE
LA English
DT Article
ID prehospital patient safety; adverse event; ambulance personnel; physicians attitude; pediatric-patient; risk-management; the-literature; ems provider; service; health
AB Safety experts and national guidelines recommend disclosing harmful medical errors to patients. Communicating with patients and families about errors respects their autonomy, supports informed decisionmaking, may decrease malpractice costs, and can enhance patient safety. Yet existing disclosure guidelines may not account for the difficulty in discussing out-of-hospital errors with patients. Emergency medical services (EMS) providers operate in unpredictable environments that require rapid interventions for patients with whom they have only brief relationships. EMS providers also have limited access to patient medical data and risk management resources, which can make conducting disclosure conversations even more difficult. In addition, out-of-hospital errors may be discovered only after the transition of care to the inpatient setting, further complicating the question of who should disclose the error. EMS organizations should support the disclosure of out-of-hospital errors by fostering a nonpunitive culture of error reporting and disclosure, as well as developing guidelines for use by EMS systems. [Ann Emerg Med. 2013;61:215-221.]
C1 [Lu, Dave W.] Univ Washington, Sch Med, Dept Med, Div Emergency Med, Seattle, WA 98195 USA.
   [Guenther, Elisabeth] Univ Utah, Sch Med, Dept Pediat, Div Pediat Emergency Med, Salt Lake City, UT USA.
   [Wesley, Allen K.] HealthE Med Transportat, St Paul, MN USA.
   [Gallagher, Thomas H.] Univ Washington, Sch Med, Dept Med, Div Gen Internal Med, Seattle, WA 98195 USA.
RP Lu, DW (通讯作者)，Univ Washington, Sch Med, Dept Med, Div Emergency Med, Seattle, WA 98195 USA.
EM davelu@u.washington.edu
FU Agency for Healthcare Research and Quality (AHRQ) [1R18HS016506, R18HS01953, R21 HS19498]; RObert Wood Johnson Foundation; Greenwall Foundation; AGENCY FOR HEALTHCARE RESEARCH AND QUALITY [R21HS019498, R01HS016506] Funding Source: NIH RePORTER
CR Alexander DA, 2001, BRIT J PSYCHIAT, V178, P76, DOI 10.1192/bjp.178.1.76
   Atack L, 2010, PREHOSP EMERG CARE, V14, P95, DOI 10.3109/10903120903349887
   Barata IA, 2007, PEDIATR EMERG CARE, V23, P412, DOI 10.1097/01.pec.0000278393.32752.9f
   Bell SK, 2010, ACAD MED, V85, P1010, DOI 10.1097/ACM.0b013e3181dbedd7
   Benitez Fernando L, 2002, CURR OPIN CRIT CARE, V8, P551, DOI 10.1097/00075198-200212000-00012
   Bernius M, 2008, PREHOSP EMERG CARE, V12, P486, DOI 10.1080/10903120802290752
   Bigham BL, 2012, PREHOSP EMERG CARE, V16, P20, DOI 10.3109/10903127.2011.621045
   Bigham BL, 2011, CAN J EMERG MED, V13, P13, DOI 10.2310/8000.2011.100232
   Blendon RJ, 2002, NEW ENGL J MED, V347, P1933, DOI 10.1056/NEJMsa022151
   Brice JH, 2012, PREHOSP EMERG CARE, V16, P3, DOI 10.3109/10903127.2011.626106
   Chan DV, 2005, SURGERY, V138, P851, DOI 10.1016/j.surg.2005.04.015
   Classen DC, 2011, HEALTH AFFAIR, V30, P581, DOI 10.1377/hlthaff.2011.0190
   Clinton HR, 2006, NEW ENGL J MED, V354, P2205, DOI 10.1056/NEJMp068100
   Conway J, 2010, RESPECTFUL MANAGEMEN, V0, P0
   Cushman JT, 2010, PREHOSP EMERG CARE, V14, P477, DOI 10.3109/10903127.2010.497901
   Donnelly E, 2012, PREHOSP EMERG CARE, V16, P76, DOI 10.3109/10903127.2011.621044
   Dyrbye LN, 2011, JAMA-J AM MED ASSOC, V305, P2009, DOI 10.1001/jama.2011.652
   Etchegaray JM, 2012, BMJ QUAL SAF, V21, P594, DOI 10.1136/bmjqs-2011-000530
   Fairbanks RJ, 2008, ACAD EMERG MED, V15, P633, DOI 10.1111/j.1553-2712.2008.00147.x
   Fairbanks RJ, 2007, ANN EMERG MED, V50, P396, DOI 10.1016/j.annemergmed.2007.03.005
   Full Disclosure Working Group, 2006, THINGS GO WRONG RESP, V0, P0
   Gallagher TH, 2003, JAMA-J AM MED ASSOC, V289, P1001, DOI 10.1001/jama.289.8.1001
   Gallagher TH, 2007, NEW ENGL J MED, V356, P2713, DOI 10.1056/NEJMra070568
   Gallagher TH, 2006, ARCH INTERN MED, V166, P1585, DOI 10.1001/archinte.166.15.1585
   Gallagher TH, 2006, ARCH INTERN MED, V166, P1605, DOI 10.1001/archinte.166.15.1605
   Gallagher TH, 2009, RADIOLOGY, V253, P443, DOI 10.1148/radiol.2532082320
   Gallagher TH, 2009, CHEST, V136, P897, DOI 10.1378/chest.09-0030
   Gallagher TH, 2009, JAMA-J AM MED ASSOC, V302, P669, DOI 10.1001/jama.2009.1011
   Garbutt J, 2007, ARCH PEDIAT ADOL MED, V161, P179, DOI 10.1001/archpedi.161.2.179
   Gore DC, 2007, J TRAUMA, V63, P814, DOI 10.1097/TA.0b013e31811f3574
   Greenwood MJ, 2009, J EMERG MED, V36, P408, DOI 10.1016/j.jemermed.2007.10.048
   Hickson GB, 2002, JAMA-J AM MED ASSOC, V287, P2951, DOI 10.1001/jama.287.22.2951
   Hobgood C, 2006, ACAD EMERG MED, V13, P443, DOI 10.1197/j.aem.2005.11.005
   Hobgood C, 2004, ACAD EMERG MED, V11, P196, DOI 10.1197/j.aem.2003.08.020
   Hobgood C, 2006, PREHOSP EMERG CARE, V10, P21, DOI 10.1080/10903120500366011
   Hoyle JD, 2012, PREHOSP EMERG CARE, V16, P59, DOI 10.3109/10903127.2011.614043
   Iedema R, 2008, INT J QUAL HEALTH C, V20, P421, DOI 10.1093/intqhc/mzn043
   Institute of Medicine, 2006, EM MED SERV CROSSR, V0, P0
   Institute of Medicine, 2000, ERR IS HUMAN BUILDIN, V0, P0, DOI DOI 10.17226/9728
   Jennings PA, 2011, EMERG MED J, V28, P526, DOI 10.1136/emj.2010.090738
   Johnson TD, 2006, ACAD EMERG MED, V13, P886, DOI 10.1197/j.aem.2006.03.562
   Kachalia Allen, 2003, JT COMM J QUAL SAF, V29, P503
   Kachalia A, 2010, ANN INTERN MED, V153, P213, DOI 10.7326/0003-4819-153-4-201008170-00002
   Kaldjian LC, 2007, J GEN INTERN MED, V22, P988, DOI 10.1007/s11606-007-0227-z
   Kaldjian LC, 2006, JT COMM J QUAL PATIE, V32, P188, DOI 10.1016/S1553-7250(06)32024-7
   Kaldjian LC, 2006, J GEN INTERN MED, V21, P942, DOI 10.1007/BF02743142
   Kraman SS, 1999, ANN INTERN MED, V131, P963, DOI 10.7326/0003-4819-131-12-199912210-00010
   Kuehl A, 2002, PREHOSPITAL SYSTEMS, V0, P0
   Lazare A, 2006, JAMA-J AM MED ASSOC, V296, P1401, DOI 10.1001/jama.296.11.1401
   Loren DJ, 2008, ARCH PEDIAT ADOL MED, V162, P922, DOI 10.1001/archpedi.162.10.922
   Loren DJ, 2010, JT COMM J QUAL PATIE, V36, P101, DOI 10.1016/S1553-7250(10)36018-1
   Mastroianni AC, 2010, HEALTH AFFAIR, V29, P1611, DOI 10.1377/hlthaff.2009.0134
   Mazor KM, 2006, J GEN INTERN MED, V21, P704, DOI 10.1111/j.1525-1497.2006.00465.x
   Mazor KM, 2004, ARCH INTERN MED, V164, P1690, DOI 10.1001/archinte.164.15.1690
   Mazor KM, 2004, ANN INTERN MED, V140, P409, DOI 10.7326/0003-4819-140-6-200403160-00006
   McDonald TB, 2010, QUAL SAF HEALTH CARE, V19, P0, DOI 10.1136/qshc.2008.031633
   McDonnell WM, 2008, ANN INTERN MED, V149, P811, DOI 10.7326/0003-4819-149-11-200812020-00007
   Meisel ZF, 2008, PREHOSP EMERG CARE, V12, P411, DOI 10.1080/10903120802290851
   Mello MM, 2010, NEW ENGL J MED, V362, P1353, DOI 10.1056/NEJMp1001603
   Morgan D L, 1995, PREHOSP DISASTER MED, V10, P82
   Morgan DL, 1995, PREHOSPITAL DISASTER, V10, P90
   National Quality Forum (NQF), 2010, SAF PRACT BETT HEALT, V0, P0
   OConnor Robert E, 2002, PREHOSP EMERG CARE, V6, P107, DOI 10.1080/10903120290938913
   Paris PM, 2008, PREHOSP EMERG CARE, V12, P92, DOI 10.1080/10903120701710603
   Patterson PD, 2012, AM J MED QUAL, V27, P139, DOI 10.1177/1062860611415515
   Patterson PD, 2011, HEALTH SERV RES, V46, P1319, DOI 10.1111/j.1475-6773.2011.01241.x
   Rafay MF, 2009, STROKE, V40, P58, DOI 10.1161/STROKEAHA.108.519066
   Studdert DM, 2007, HEALTH AFFAIR, V26, P215, DOI 10.1377/hlthaff.26.1.215
   The Joint Commission, 2007, HOSP ACCR STAND, V0, P0
   Truog RD, 2011, TALKING PATIENTS FAM, V0, P0
   van der Ploeg E, 2003, OCCUP ENVIRON MED, V60, P40
   Vilke GM, 2006, PREHOSP EMERG CARE, V10, P457, DOI 10.1080/10903120600885100
   Wang HE, 2008, ANN EMERG MED, V52, P256, DOI 10.1016/j.annemergmed.2008.02.011
   Weaver MD, 2012, PREHOSP EMERG CARE, V16, P43, DOI 10.3109/10903127.2011.614048
NR 74
TC 8
Z9 8
U1 0
U2 20
PU MOSBY-ELSEVIER
PI NEW YORK
PA 360 PARK AVENUE SOUTH, NEW YORK, NY 10010-1710 USA
SN 0196-0644
EI 
J9 ANN EMERG MED
JI Ann. Emerg. Med.
PD FEB 15
PY 2013
VL 61
IS 2
BP 215
EP 221
DI 10.1016/j.annemergmed.2012.07.004
PG 7
WC Emergency Medicine
SC Emergency Medicine
GA 086FJ
UT WOS:000314669200016
PM 22883681
DA 2022-10-14
ER

PT J
AU de Aguiar, JM
   d'Oliveira, AFPL
   Schraiber, LB
AF de Aguiar, Janaina Marques
   Pires Lucas d'Oliveira, Ana Flavia
   Schraiber, Lilia Blima
TI Institutional violence, medical authority, and power relations in maternity hospitals from the perspective of health workers
SO CADERNOS DE SAUDE PUBLICA
LA Portuguese
DT Article
DE Violence Against Women; Maternal Health Services; Women
AB The current article discusses institutional violence in maternity hospitals from the health workers' perspective, based on data from a study in the city of Sao Paulo, Brazil. Eighteen health workers from the public and private sectors were interviewed, including obstetricians, nurses, and nurse technicians. A semi-structured interview was used with questions on professional experience and the definition of violence. The analysis revealed that these health workers acknowledged the existence of discriminatory and disrespectful practices against women during prenatal care, childbirth, and the postpartum. Examples of such practices cited by interviewees included the use of pejorative slang as a form of "humor", threats, reprimands, and negligence in the management of pain. Such practices are not generally viewed by health workers as violent, but rather as the exercise of professional authority in what is considered a "difficult" context. The institutional violence is thus trivialized, disguised as purportedly good practice (i.e., "for the patient's own good"), and rendered invisible in the daily routine of care provided by maternity services.
C1 [de Aguiar, Janaina Marques; Pires Lucas d'Oliveira, Ana Flavia; Schraiber, Lilia Blima] Univ Sao Paulo, Fac Med, BR-01246000 Sao Paulo, Brazil.
RP de Aguiar, JM (通讯作者)，Univ Sao Paulo, Fac Med, Dept Prevent Med, Av Dr Arnaldo 455,Sala 2170, BR-01246000 Sao Paulo, Brazil.
EM jamaragui@gmail.com
CR ARENDT H, 2009, VIOLENCIA, V0, P0
   Chaui M, 1985, PERSPECTIVAS ANTROPO, V4, P25
   Chiarotti S, 2003, CON TODO AIRE REPORT, V0, P0
   Comite de America Latina y el Caribe para la Defensa de los Derechos de la Mujer-Cladem Centro Lega, 1998, SIL COMPL VIOL MUJ S, V0, P0
   dOliveira AFPL, 2002, LANCET, V359, P1681, DOI 10.1016/S0140-6736(02)08592-6
   Dalsgaard AL, 2006, VIDA ESPERANCAS ESTE, V0, P0
   de Aguiar JM, 2011, INTERFACE-BOTUCATU, V15, P79, DOI 10.1590/S1414-32832010005000035
   Deslandes Suely F, 2004, CIÊNC. SAÚDE COLETIVA, V9, P7, DOI 10.1590/S1413-81232004000100002
   Diniz Carmen Simone Grilo, 2005, CIÊNC. SAÚDE COLETIVA, V10, P627
   Teixeira NZF, 2006, REV BRAS ENFERM, V59, P740, DOI 10.1590/S0034-71672006000600004
   Foucault M, 1995, M FOUCAULT TRAJETORI, V0, P231
   Genero Scott J, 1990, CORPO ED REALIDADE P, V16, P1
   Hotimsky Sonia Nussenzweig, 2002, CAD. SAÚDE PÚBLICA, V18, P1303, DOI 10.1590/S0102-311X2002000500023
   McCallum Cecilia, 2006, CAD. SAÚDE PÚBLICA, V22, P1483, DOI 10.1590/S0102-311X2006000700012
   Menezes Daniela Contage Siccardi, 2006, CAD. SAÚDE PÚBLICA, V22, P553, DOI 10.1590/S0102-311X2006000300010
   NOGUEIRA MI, 1994, ASSISTENCIA PRENATAL, V0, P0
   Pizzini F, 1991, DISCOURSE SOC, V2, P477, DOI 10.1177/0957926591002004008
   Richard F, 2003, REV EPIDEMIOL SANTE, V51, P39
   SA MC, 2005, THESIS U SAO PAULO S, V0, P0
   Schraiber LB, 2010, PODER MED CIUDADANIA, V0, P11
   Schraiber LB, 2008, MED SUAS INTERACOES, V0, P0
NR 22
TC 33
Z9 56
U1 0
U2 14
PU CADERNOS SAUDE PUBLICA
PI RIO DE JANIERO
PA RUA LEOPOLDO BUHOES 1480, RIO DE JANIERO, RJ 210410210, BRAZIL
SN 0102-311X
EI 1678-4464
J9 CAD SAUDE PUBLICA
JI Cad. Saude Publica
PD NOV 15
PY 2013
VL 29
IS 11
BP 2287
EP 2296
DI 10.1590/0102-311X00074912
PG 10
WC Public, Environmental & Occupational Health
SC Public, Environmental & Occupational Health
GA 268YV
UT WOS:000328207700015
PM 24233043
DA 2022-10-14
ER

PT J
AU Seabury, SA
   Chandra, A
   Lakdawalla, DN
   Jena, AB
AF Seabury, Seth A.
   Chandra, Amitabh
   Lakdawalla, Darius N.
   Jena, Anupam B.
TI On Average, Physicians Spend Nearly 11 Percent Of Their 40-Year Careers With An Open, Unresolved Malpractice Claim
SO HEALTH AFFAIRS
LA English
DT Article
ID harmful medical error; defense cost; disclosure; outcm; risk
AB The US malpractice system is widely regarded as inefficient, in part because of the time required to resolve malpractice cases. Analyzing data from 40,916 physicians covered by a nationwide insurer, we found that the average physician spends 50.7 months-or almost 11 percent-of an assumed forty-year career with an unresolved, open malpractice claim. Although damages are a factor in how doctors perceive medical malpractice, even more distressing for the doctor and the patient may be the amount of time these claims take to be adjudicated. We conclude that this fact makes it important to assess malpractice reforms by how well they are able to reduce the time of malpractice litigation without undermining the needs of the affected patient.
C1 [Seabury, Seth A.] RAND Corp, Santa Monica, CA 90407 USA.
   [Chandra, Amitabh] Harvard Univ, Kennedy Sch Govt, Boston, MA 02115 USA.
   [Lakdawalla, Darius N.] Univ So Calif, Los Angeles, CA USA.
   [Jena, Anupam B.] Harvard Univ, Sch Med, Boston, MA USA.
RP Seabury, SA (通讯作者)，RAND Corp, Santa Monica, CA 90407 USA.
EM jena@hcp.med.harvard.edu
FU RAND Institute for Civil Justice; National Institute on Aging (NIA) [7R01AG031544, 1RC4AG039036-01, P01 AG19783-02]; NIA Roybal Center at the University of Southern California [5P30AG024968]; NATIONAL INSTITUTE ON AGING [RC4AG039036, R01AG031544, P30AG024968, P01AG019783] Funding Source: NIH RePORTER
CR Baicker K, 2007, HEALTH AFFAIR, V26, P841, DOI 10.1377/hlthaff.26.3.841
   Berlin L, 2006, AM J ROENTGENOL, V187, P10, DOI 10.2214/AJR.06.0110
   Black B, 2008, AM LAW ECON REV, V10, P185, DOI 10.1093/aler/ahn014
   Black Bernard, 2005, J EMPIR LEGAL STUD, V2, P207, DOI 10.1016/J.MRREV.2004.07.002
   Chandra A, 2005, HEALTH AFFAIR, V24, PW240, DOI 10.1377/hlthaff.W5.240
   Cohen TH, 2007, MED MALPRACTICE INSU, V0, P0
   Congressional Budget Office, 2006, MED MALPR TORT LIM H, V0, P0
   Gallagher TH, 2005, ARCH INTERN MED, V165, P1819, DOI 10.1001/archinte.165.16.1819
   Gallagher TH, 2007, NEW ENGL J MED, V356, P2713, DOI 10.1056/NEJMra070568
   Government Accountability Office, 2003, GAO03702, V0, P0
   Government Accountability Office, 1987, MED MALPR CHAR CLAIM, V0, P0
   Hobgood C, 2005, PEDIATRICS, V116, P1276, DOI 10.1542/peds.2005-0946
   Jena AB, 2012, ARCH INTERN MED, V172, P892, DOI 10.1001/archinternmed.2012.1416
   Jena AB, 2011, NEW ENGL J MED, V365, P629, DOI 10.1056/NEJMsa1012370
   Kachalia A, 2010, ANN INTERN MED, V153, P213, DOI 10.7326/0003-4819-153-4-201008170-00002
   Kesselheim AS, 2006, OBSTET GYNECOL, V108, P273, DOI 10.1097/01.AOG.0000225969.08432.75
   LAWTHERS AG, 1992, J HEALTH POLIT POLIC, V17, P463, DOI 10.1215/03616878-17-3-463
   LOCALIO AR, 1991, NEW ENGL J MED, V325, P245, DOI 10.1056/NEJM199107253250405
   Mello M, 2006, MED MALPR IMP CRIS E, V0, P0
   Mello MM, 2010, HEALTH AFFAIR, V29, P1569, DOI 10.1377/hlthaff.2009.0807
   Mello MM, 2009, NEW ENGL J MED, V361, P1, DOI 10.1056/NEJMp0903765
   Mello MM, 2003, NEW ENGL J MED, V348, P2281, DOI 10.1056/NEJMp030064
   Quinn R, 1998, J RISK INSUR, V65, P467, DOI 10.2307/253660
   SAGE WM, 2004, ACCOUNTABILITY PATIE, V0, P159
   Seabury S, 2012, NEW ENGL J MED, V366, P1354, DOI 10.1056/NEJMc1114805
   Sowka M, 1980, MALPRACTICE CLAIMS F, V0, P0
   Studdert DM, 2007, J LEGAL STUD, V36, PS47, DOI 10.1086/519465
   Studdert DM, 2006, NEW ENGL J MED, V354, P2024, DOI 10.1056/NEJMsa054479
   Studdert DM, 2004, NEW ENGL J MED, V350, P283, DOI 10.1056/NEJMhpr035470
   Thorpe KE, 2004, HEALTH AFFAIR, V23, PW20, DOI 10.1377/hlthaff.W4.20
NR 30
TC 74
Z9 74
U1 0
U2 14
PU PROJECT HOPE
PI BETHESDA
PA 7500 OLD GEORGETOWN RD, STE 600, BETHESDA, MD 20814-6133 USA
SN 0278-2715
EI 
J9 HEALTH AFFAIR
JI Health Aff.
PD JAN 15
PY 2013
VL 32
IS 1
BP 111
EP 119
DI 10.1377/hlthaff.2012.0967
PG 9
WC Health Care Sciences & Services; Health Policy & Services
SC Health Care Sciences & Services
GA 077KH
UT WOS:000314026100015
PM 23297278
DA 2022-10-14
ER

PT J
AU Heuberger, JAAC
   Tervaert, JMC
   Schepers, FML
   Vliegenthart, ADB
   Rotmans, JI
   Daniels, JMA
   Burggraaf, J
   Cohen, AF
AF Heuberger, Jules A. A. C.
   Tervaert, Joost M. Cohen
   Schepers, Femke M. L.
   Vliegenthart, Adriaan D. B.
   Rotmans, Joris I.
   Daniels, Johannes M. A.
   Burggraaf, Jacobus
   Cohen, Adam F.
TI Erythropoietin doping in cycling: lack of evidence for efficacy and a negative riskbenefit
SO BRITISH JOURNAL OF CLINICAL PHARMACOLOGY
LA English
DT Review
DE athletic performance; doping in sports; erythropoietin; recombinant proteins
ID recombinant-human-erythropoietin; maximal oxygen-uptake; time-trial performance; peak power output; endurance performance; running performance; anaerobic threshold; hemoglobin concentration; exercise performance; signal-transduction
AB Imagine a medicine that is expected to have very limited effects based upon knowledge of its pharmacology and (patho)physiology and that is studied in the wrong population, with low-quality studies that use a surrogate end-point that relates to the clinical end-point in a partial manner at most. Such a medicine would surely not be recommended. The use of recombinant human erythropoietin (rHuEPO) to enhance performance in cycling is very common. A qualitative systematic review of the available literature was performed to examine the evidence for the ergogenic properties of this drug, which is normally used to treat anaemia in chronic renal failure patients. The results of this literature search show that there is no scientific basis from which to conclude that rHuEPO has performance-enhancing properties in elite cyclists. The reported studies have many shortcomings regarding translation of the results to professional cycling endurance performance. Additionally, the possibly harmful side-effects have not been adequately researched for this population but appear to be worrying, at least. The use of rHuEPO in cycling is rife but scientifically unsupported by evidence, and its use in sports is medical malpractice. What its use would have been, if the involved team physicians had been trained in clinical pharmacology and had investigated this properly, remains a matter of speculation. A single well-controlled trial in athletes in real-life circumstances would give a better indication of the real advantages and risk factors of rHuEPO use, but it would be an oversimplification to suggest that this would eradicate its use.
C1 [Heuberger, Jules A. A. C.; Tervaert, Joost M. Cohen; Schepers, Femke M. L.; Vliegenthart, Adriaan D. B.] Leiden Univ, NL-2324 LX Leiden, Netherlands.
   [Rotmans, Joris I.] Leiden Univ, Dept Nephrol, Med Ctr, NL-2324 LX Leiden, Netherlands.
   [Daniels, Johannes M. A.] Vrije Univ Amsterdam Med Ctr, Dept Pulm Dis, Amsterdam, Netherlands.
   [Burggraaf, Jacobus] Leiden Amsterdam Ctr Drug Res, Leiden, Netherlands.
   [Cohen, Adam F.] Leiden Univ, Med Ctr, NL-2324 LX Leiden, Netherlands.
RP Heuberger, JAAC (通讯作者)，Leiden Univ, NL-2324 LX Leiden, Netherlands.
EM julesheuberger@gmail.com
CR ALEXANIAN R, 1973, J LAB CLIN MED, V82, P438
   ANDERSEN P, 1977, J PHYSIOL-LONDON, V270, P677, DOI 10.1113/jphysiol.1977.sp011975
   Audran M, 1999, MED SCI SPORT EXER, V31, P639, DOI 10.1097/00005768-199905000-00003
   Bassett DR, 1997, MED SCI SPORT EXER, V29, P591, DOI 10.1097/00005768-199705000-00002
   Bassett DR, 2000, MED SCI SPORT EXER, V32, P70, DOI 10.1097/00005768-200001000-00012
   BEAVER WL, 1986, J APPL PHYSIOL, V60, P2020, DOI 10.1152/jappl.1986.60.6.2020
   Bentley DJ, 2001, MED SCI SPORT EXER, V33, P2077, DOI 10.1097/00005768-200112000-00016
   Billat VL, 1999, MED SCI SPORT EXER, V31, P156, DOI 10.1097/00005768-199901000-00024
   Birkeland KI, 2000, MED SCI SPORT EXER, V32, P1238, DOI 10.1097/00005768-200007000-00009
   Bohlius J, 2006, JNCI-J NATL CANCER I, V98, P708, DOI 10.1093/jnci/djj189
   BRIEN AJ, 1987, JAMA-J AM MED ASSOC, V257, P2761, DOI 10.1001/jama.257.20.2761
   Brines M, 2006, KIDNEY INT, V70, P246, DOI 10.1038/sj.ki.5001546
   Brines M, 2010, BLOOD PURIFICAT, V29, P86, DOI 10.1159/000245630
   BROUDY VC, 1991, BLOOD, V77, P2583, DOI 10.1182/blood.V77.12.2583.2583
   Bruegge K, 2007, CURR MED CHEM, V14, P1853
   BUICK FJ, 1980, J APPL PHYSIOL, V48, P636, DOI 10.1152/jappl.1980.48.4.636
   BURCH GE, 1962, AM J MED, V32, P161, DOI 10.1016/0002-9343(62)90286-3
   Carnot P, 1906, CR HEBD ACAD SCI, V143, P384
   Casadevall N, 2004, EUR J HAEMATOL, V73, P389, DOI 10.1111/j.1600-0609.2004.00348.x
   Cazzola M, 2003, HAEMATOLOGICA, V88, P601
   CELSING F, 1987, ACTA PHYSIOL SCAND, V129, P47, DOI 10.1111/j.1748-1716.1987.tb08038.x
   Chicharro JL, 2000, BRIT J SPORT MED, V34, P450, DOI 10.1136/bjsm.34.6.450
   Christensen B, 2012, PLOS ONE, V7, P0, DOI 10.1371/journal.pone.0031857
   CLYNE N, 1995, THROMB RES, V79, P125, DOI 10.1016/0049-3848(95)91520-U
   CONLEY DL, 1980, MED SCI SPORT EXER, V12, P357, DOI 10.1249/00005768-198012050-00010
   Connes P, 2003, PFLUG ARCH EUR J PHY, V447, P231, DOI 10.1007/s00424-003-1174-0
   CONVERTINO V A, 1991, MEDICINE AND SCIENCE IN SPORTS AND EXERCISE, V23, P1338
   Corwin HL, 2007, NEW ENGL J MED, V357, P965, DOI 10.1056/NEJMoa071533
   COTES PM, 1986, NEW ENGL J MED, V315, P283, DOI 10.1056/NEJM198607313150503
   Coyle E F, 1995, EXERC SPORT SCI REV, V23, P25
   Coyle E F, 1999, J SCI MED SPORT, V2, P181
   COYLE EF, 1988, J APPL PHYSIOL, V64, P2622, DOI 10.1152/jappl.1988.64.6.2622
   COYLE EF, 1991, MED SCI SPORT EXER, V23, P93
   COYLE EF, 1992, MED SCI SPORT EXER, V24, P782
   COYLE EF, 1985, J APPL PHYSIOL, V59, P853, DOI 10.1152/jappl.1985.59.3.853
   Coyle EF, 2005, J APPL PHYSIOL, V98, P2191, DOI 10.1152/japplphysiol.00216.2005
   DAVIS HA, 1983, EUR J APPL PHYSIOL, V50, P383, DOI 10.1007/BF00423244
   Delanty N, 1997, NEUROLOGY, V49, P686, DOI 10.1212/WNL.49.3.686
   DINKELAAR RB, 1981, EXP HEMATOL, V9, P796
   DIPRAMPERO PE, 1986, EUR J APPL PHYSIOL O, V55, P259, DOI 10.1007/BF02343797
   ECKARDT KU, 1989, J APPL PHYSIOL, V66, P1785, DOI 10.1152/jappl.1989.66.4.1785
   EICHNER ER, 1992, MED SCI SPORT EXER, V24, P0
   EKBLOM B, 1991, SCANDINAVIAN JOURNAL OF MEDICINE AND SCIENCE IN SPORTS, V1, P88
   Ekblom B, 1996, AM J SPORT MED, V24, PS40, DOI 10.1177/036354659602406S12
   Elliott S, 2003, NAT BIOTECHNOL, V21, P414, DOI 10.1038/nbt799
   Elliott S, 2008, EXP HEMATOL, V36, P1573, DOI 10.1016/j.exphem.2008.08.003
   Enoksen E, 2011, J STRENGTH COND RES, V25, P812, DOI 10.1519/JSC.0b013e3181cc2291
   EQRIE JC, 1988, KIDNEY INT, V33, P262
   Erbayraktar Serhat, 2003, CURR HEMATOL REP, V2, P465
   ESCHBACH JW, 1987, NEW ENGL J MED, V316, P73, DOI 10.1056/NEJM198701083160203
   Esfarjani F, 2007, J SCI MED SPORT, V10, P27, DOI 10.1016/j.jsams.2006.05.014
   European Medicines Agency, 2004, NEORECORMON INN EP B, V0, P0
   European Medicines Agency, 2002, DYN IS EP DELT, V0, P0
   Fandrey J, 2009, ONCOLOGIST, V14, P34, DOI 10.1634/theoncologist.2009-S1-34
   Faria EW, 2005, SPORTS MED, V35, P313, DOI 10.2165/00007256-200535040-00003
   Fisher JW, 2003, EXP BIOL MED, V228, P1
   Fisher JW, 1996, BRIT J HAEMATOL, V95, P27, DOI 10.1046/j.1365-2141.1996.d01-1864.x
   GOBERT S, 1995, EUR J BIOCHEM, V234, P75, DOI 10.1111/j.1432-1033.1995.075_c.x
   GOLDWASSER E, 1974, J BIOL CHEM, V249, P4202
   Gonzalez-Alonso J, 2000, AM J PHYSIOL-HEART C, V278, PH321, DOI 10.1152/ajpheart.2000.278.2.H321
   GonzalezAlonso J, 1997, J APPL PHYSIOL, V82, P1229, DOI 10.1152/jappl.1997.82.4.1229
   GREEN HJ, 1984, PFLUG ARCH EUR J PHY, V400, P432, DOI 10.1007/BF00587545
   Haase VH, 2010, AM J PHYSIOL-RENAL, V299, PF1, DOI 10.1152/ajprenal.00174.2010
   HAWLEY JA, 1992, EUR J APPL PHYSIOL, V65, P79, DOI 10.1007/BF01466278
   Heinicke K, 2001, INT J SPORTS MED, V22, P504, DOI 10.1055/s-2001-17613
   Helgerud J, 2001, MED SCI SPORT EXER, V33, P1925, DOI 10.1097/00005768-200111000-00019
   Helgerud J, 2007, MED SCI SPORT EXER, V39, P665, DOI 10.1249/mss.0b013e3180304570
   Hojman P, 2009, PLOS ONE, V4, P0, DOI 10.1371/journal.pone.0005894
   Hojman P, 2009, CYTOKINE, V45, P154, DOI 10.1016/j.cyto.2008.12.005
   Hoogeveen AR, 1999, INT J SPORTS MED, V20, P114, DOI 10.1055/s-2007-971103
   Hopkins WG, 1999, MED SCI SPORT EXER, V31, P472, DOI 10.1097/00005768-199903000-00018
   HOROWITZ JF, 1994, INT J SPORTS MED, V15, P152, DOI 10.1055/s-2007-1021038
   Imagawa S, 2003, FASEB J, V17, P1742, DOI 10.1096/fj.02-1134fje
   IMAI N, 1990, J BIOCHEM, V107, P352, DOI 10.1093/oxfordjournals.jbchem.a123050
   Ingham SA, 2008, MED SCI SPORT EXER, V40, P345, DOI 10.1249/mss.0b013e31815a83dc
   JACOBS K, 1985, NATURE, V313, P806, DOI 10.1038/313806a0
   Jacobson LO, 2000, J AM SOC NEPHROL, V11, P589
   Jelkmann W, 2000, CURRENT PHARMACEUTICAL BIOTECHNOLOGY, V1, P11, DOI 10.2174/1389201003379068
   Jeukendrup A, 1996, MED SCI SPORT EXER, V28, P266, DOI 10.1097/00005768-199602000-00017
   Jeukendrup A E, 2000, J SCI MED SPORT, V3, P414, DOI 10.1016/S1440-2440(00)80008-0
   Jones AM, 1998, BRIT J SPORT MED, V32, P39, DOI 10.1136/bjsm.32.1.39
   Jones AM, 2006, INT J SPORTS SCI COA, V1, P101, DOI 10.1260/174795406777641258
   Joyner MJ, 2008, J PHYSIOL-LONDON, V586, P35, DOI 10.1113/jphysiol.2007.143834
   KOURY MJ, 1990, SCIENCE, V248, P378, DOI 10.1126/science.2326648
   KOURY MJ, 1984, J CELL PHYSIOL, V121, P526, DOI 10.1002/jcp.1041210311
   KOURY ST, 1989, BLOOD, V74, P645
   KOURY ST, 1991, BLOOD, V77, P2497
   KREBS P S, 1989, MEDICINE AND SCIENCE IN SPORTS AND EXERCISE, V21, P0
   Kuipers H, 2001, INT J SPORTS MED, V22, P545, DOI 10.1055/s-2001-18529
   KUMAGAI S, 1982, EUR J APPL PHYSIOL O, V49, P13, DOI 10.1007/BF00428959
   KURATOWSKA Z, 1961, BLOOD, V18, P527, DOI 10.1182/blood.V18.5.527.527
   Lage JMM, 2002, NEUROLOGY, V58, P665, DOI 10.1212/WNL.58.4.665
   LIN FK, 1985, P NATL ACAD SCI USA, V82, P7580, DOI 10.1073/pnas.82.22.7580
   LINDE T, 1992, J INTERN MED, V231, P601, DOI 10.1111/j.1365-2796.1992.tb01246.x
   LONDEREE BR, 1986, SPORTS MED, V3, P201, DOI 10.2165/00007256-198603030-00004
   LONGHURST JC, 1980, J APPL PHYSIOL, V49, P676, DOI 10.1152/jappl.1980.49.4.676
   Lucia A, 2000, MED SCI SPORT EXER, V32, P1777
   Lucia A, 1999, EUR J APPL PHYSIOL, V79, P512, DOI 10.1007/s004210050546
   Lucia A, 2006, INT J SPORTS MED, V27, P984, DOI 10.1055/s-2006-923833
   Lucia A, 2004, BRIT J SPORT MED, V38, P636, DOI 10.1136/bjsm.2003.008490
   Lucia A, 2003, MED SCI SPORT EXER, V35, P872, DOI 10.1249/01.MSS.0000064999.82036.B4
   Lucia A, 1998, INT J SPORTS MED, V19, P342, DOI 10.1055/s-2007-971928
   Lucia A, 2002, MED SCI SPORT EXER, V34, P2079, DOI 10.1249/01.MSS.0000039306.92778.DF
   Lucia A, 2002, MED SCI SPORT EXER, V34, P320
   Lucia A, 2001, SPORTS MED, V31, P325, DOI 10.2165/00007256-200131050-00004
   Lundby C, 2008, J APPL PHYSIOL, V105, P581, DOI 10.1152/japplphysiol.90484.2008
   Lundby C, 2006, SCAND J MED SCI SPOR, V16, P35, DOI 10.1111/j.1600-0838.2004.00434.x
   Lundby C, 2008, J APPL PHYSIOL, V105, P417, DOI 10.1152/japplphysiol.90529.2008
   Lundby C, 2008, J APPL PHYSIOL, V104, P1154, DOI 10.1152/japplphysiol.01211.2007
   Lundby C, 2007, J PHYSIOL-LONDON, V578, P309, DOI 10.1113/jphysiol.2006.122689
   Macdougall Iain C, 2005, CURR HEMATOL REP, V4, P436
   MIURA Y, 1994, J BIOL CHEM, V269, P29962
   Nalbant D, 2010, J PHARMACOL EXP THER, V333, P528, DOI 10.1124/jpet.109.163568
   Nevill AM, 2005, EUR J APPL PHYSIOL, V94, P705, DOI 10.1007/s00421-005-1321-8
   Ninot G, 2006, J SPORT SCI, V24, P383, DOI 10.1080/02640410500131340
   Padilla S, 2000, J APPL PHYSIOL, V89, P1522, DOI 10.1152/jappl.2000.89.4.1522
   Padilla S, 1999, MED SCI SPORT EXER, V31, P878, DOI 10.1097/00005768-199906000-00017
   Padilla S, 2000, MED SCI SPORT EXER, V32, P850, DOI 10.1097/00005768-200004000-00019
   Padilla S, 2008, EUR J APPL PHYSIOL, V102, P431, DOI 10.1007/s00421-007-0602-9
   Parisotto R, 2000, HAEMATOLOGICA, V85, P564
   PATE RR, 1984, SPORTS MED, V1, P87, DOI 10.2165/00007256-198401020-00001
   Patel NSA, 2011, ANN INTENSIVE CARE, V1, P0, DOI 10.1186/2110-5820-1-40
   PIROFSKY B, 1953, J CLIN INVEST, V32, P292, DOI 10.1172/JCI102738
   Pollock M L, 1977, ANN N Y ACAD SCI, V301, P310, DOI 10.1111/j.1749-6632.1977.tb38209.x
   Rasmussen P, 2010, J APPL PHYSIOL, V109, P476, DOI 10.1152/japplphysiol.00234.2010
   Ratcliffe P, 1996, HDB PHYSL ENV PHYSL, V0, P1125
   Rathod DB, 2011, J INVEST MED, V59, P1083, DOI 10.2310/JIM.0b013e31822cf86e
   RECNY MA, 1987, J BIOL CHEM, V262, P17156
   Remy I, 1999, SCIENCE, V283, P990, DOI 10.1126/science.283.5404.990
   Rosenzweig MQ, 2004, J PAIN SYMPTOM MANAG, V27, P185, DOI 10.1016/j.jpainsymman.2003.06.010
   ROSKAMM H, 1967, CAN MED ASSOC J, V96, P895
   Russell G, 2002, EUR J APPL PHYSIOL, V86, P442, DOI 10.1007/s00421-001-0560-6
   Sackmann E, 1995, STRUCTURE DYNAMICS M, V0, PP1, DOI 10.1016/S1383-8121(06)80018-7
   Saltin B, 1995, SCAND J MED SCI SPORTS, V5, P315
   SALTIN B, 1985, AM J CARDIOL, V55, PD42, DOI 10.1016/0002-9149(85)91054-9
   SALTIN B, 1967, J APPL PHYSIOL, V23, P353, DOI 10.1152/jappl.1967.23.3.353
   SASAKI H, 1987, J BIOL CHEM, V262, P12059
   Schmidt W, 2000, INT J SPORTS MED, V21, P133, DOI 10.1055/s-2000-8871
   Semenza GL, 1999, ANNU REV CELL DEV BI, V15, P551, DOI 10.1146/annurev.cellbio.15.1.551
   SHAND BI, 1994, RENAL FAILURE, V16, P407, DOI 10.3109/08860229409044880
   SINZINGER H, 1988, SPORTS MED, V6, P238, DOI 10.2165/00007256-198806040-00005
   SJODIN B, 1985, SPORTS MED, V2, P83
   SJODIN B, 1981, INT J SPORTS MED, V2, P23, DOI 10.1055/s-2008-1034579
   Smalling Ralph, 2004, BIOTECHNOL ANNU REV, V10, P237, DOI 10.1016/S1387-2656(04)10008-2
   Souillard A, 1996, BRIT J CLIN PHARMACO, V42, P355, DOI 10.1046/j.1365-2125.1996.41911.x
   STEINBERG SE, 1986, BLOOD, V67, P646
   Stohlawetz PJ, 2000, BLOOD, V95, P2983, DOI 10.1182/blood.V95.9.2983.009k27_2983_2989
   STOHLMAN F, 1959, ANN NY ACAD SCI, V77, P710, DOI 10.1111/j.1749-6632.1959.tb36935.x
   Stowell CP, 2009, SPINE, V34, P2479, DOI 10.1097/BRS.0b013e3181bd163f
   SWAIN DP, 1994, MED SCI SPORT EXER, V26, P58
   TESCH PA, 1985, J APPL PHYSIOL, V59, P1716, DOI 10.1152/jappl.1985.59.6.1716
   TESCH PA, 1983, EUR J APPL PHYSIOL O, V52, P98, DOI 10.1007/BF00429033
   Thomsen JJ, 2007, EUR J APPL PHYSIOL, V101, P481, DOI 10.1007/s00421-007-0522-8
   Tobu M, 2004, CLIN APPL THROMB-HEM, V10, P225, DOI 10.1177/107602960401000304
   United States Anti-Doping Agency, 2012, REAS DES US ANT AG D, V0, P0
   Vogel J, 2011, J PHYSIOL-LONDON, V589, P1259, DOI 10.1113/jphysiol.2010.196147
   WADE JPH, 1983, BRAIN, V106, P513, DOI 10.1093/brain/106.2.513
   Wagner P D, 2000, EXERC SPORT SCI REV, V28, P10
   WANG GL, 1993, P NATL ACAD SCI USA, V90, P4304, DOI 10.1073/pnas.90.9.4304
   Weston AR, 1997, EUR J APPL PHYSIOL O, V75, P7
   Widness JA, 2007, CLIN PHARMACOL THER, V81, P873, DOI 10.1038/sj.clpt.6100165
   Wilber RL, 1997, MED SCI SPORT EXER, V29, P1090, DOI 10.1097/00005768-199708000-00015
   Wilkerson DP, 2005, J PHYSIOL-LONDON, V568, P639, DOI 10.1113/jphysiol.2005.089920
NR 163
TC 33
Z9 33
U1 0
U2 45
PU WILEY
PI HOBOKEN
PA 111 RIVER ST, HOBOKEN 07030-5774, NJ USA
SN 0306-5251
EI 1365-2125
J9 BRIT J CLIN PHARMACO
JI Br. J. Clin. Pharmacol.
PD JUN 15
PY 2013
VL 75
IS 6
BP 1406
EP 1421
DI 10.1111/bcp.12034
PG 16
WC Pharmacology & Pharmacy
SC Pharmacology & Pharmacy
GA 148VP
UT WOS:000319276400003
PM 23216370
DA 2022-10-14
ER

PT J
AU Jurek, T
   Rorat, M
AF Jurek, Tomasz
   Rorat, Marta
TI Adverse event analysis in fatal cases of influenza A (H1N1) - A lesson from Poland
SO JOURNAL OF FORENSIC AND LEGAL MEDICINE
LA English
DT Review
DE Pandemic; Risk factor; Strategy; Medical error
ID infection; a(h1n1); adult; virus; death; test
AB During pandemic of influenza A (H1N1) in 2009 the relationship between mortality and medical errors, especially delayed antiviral treatment initiation, was highlighted in many studies. Our study was based on 5 fatal cases of pandemic influenza A (H1N1) hospitalized in Poland between November 2009 and February 2011. The material included data from medical documentation as well as testimonies from medical personnel and patients' families recorded during on-going lawsuits alleging medical malpractice. The risk factors of adverse events were: lack of typical symptoms, lack of detailed medical history, clinical masking of a "trivial" illness, doctors' ignorance and insufficient knowledge, several physicians treating the same patient during hospitalization. Recommendations for improving management of pandemic infectious disease include: an effective, quick and detailed system of information about the epidemiological threat, clear indication of units with diagnostic and medical possibilities, rational health policy and national system of closed claims and adverse event analysis. (C) 2013 Elsevier Ltd and Faculty of Forensic and Legal Medicine. All rights reserved.
C1 [Jurek, Tomasz; Rorat, Marta] Wroclaw Med Univ, Dept Forens Med, PL-50345 Wroclaw, Poland.
RP Rorat, M (通讯作者)，Wroclaw Med Univ, Dept Forens Med, Mikulicza Radeckiego 4, PL-50345 Wroclaw, Poland.
EM rorat.marta@gmail.com
CR Balish A, 2009, MORBIDITY AND MORTALITY WEEKLY REPORT, V58, P826
   Bijl D, 2011, INT J RISK SAF MED, V23, P73, DOI 10.3233/JRS-2011-0523
   Chanel O, 2009, J RISK UNCERTAINTY, V39, P271, DOI 10.1007/s11166-009-9079-8
   Chief Sanitary Inspector, 2010, REP INFL EP STAT POL, V0, P0
   Chien YS, 2010, J INFECTION, V60, P168, DOI 10.1016/j.jinf.2009.12.012
   Committee on Quality of Health Care in America, 1999, ERR IS HUMAN BUILDIN, V0, P0
   Dominguez-Cherit G, 2009, JAMA-J AM MED ASSOC, V302, P1880, DOI 10.1001/jama.2009.1536
   Jefferson T, 2009, BMJ-BRIT MED J, V339, P0, DOI 10.1136/bmj.b5106
   Khazeni N, 2009, ANN INTERN MED, V151, P829, DOI 10.7326/0000605-200912150-00157
   Kopacz E, 2009, CHANGE RULES CONDUCT, V0, P0
   Kuchar E, 2011, 1 INT C CONTR VACC A, V0, PA
   Louie JK, 2009, JAMA-J AM MED ASSOC, V302, P1896, DOI 10.1001/jama.2009.1583
   Mereckiene J, 2012, EUROSURVEILLANCE, V17, P18
   Pizzorno A, 2011, SEMIN RESP CRIT CARE, V32, P409, DOI 10.1055/s-0031-1283281
   Poeppl W, 2011, INFECTION, V39, P341, DOI 10.1007/s15010-011-0121-9
   Stohr K, 2010, NATURE, V465, P161, DOI 10.1038/465161a
   Tabarsi P, 2011, ANN THORAC MED, V6, P91, DOI 10.4103/1817-1737.78429
   Vaillant L, 2009, EUROSURVEILLANCE, V14, P2
   Vasoo S, 2009, CLIN INFECT DIS, V49, P1090, DOI 10.1086/644743
   Viasus D, 2011, CLIN MICROBIOL INFEC, V17, P738, DOI 10.1111/j.1469-0691.2010.03362.x
   Webb SAR, 2009, NEW ENGL J MED, V361, P1925, DOI 10.1056/NEJMoa0908481
   World Health Organization, 2009, PAND INFL VACC MAN P, V0, P0
   World Health Organization [Internet], 2009, CLIN MAN HUM INF NEW, V0, P0
   Wu AW, 2008, JAMA-J AM MED ASSOC, V299, P685, DOI 10.1001/jama.299.6.685
   Yu HJ, 2011, CLIN INFECT DIS, V52, P457, DOI 10.1093/cid/ciq144
NR 30
TC 1
Z9 1
U1 0
U2 11
PU ELSEVIER SCI LTD
PI OXFORD
PA THE BOULEVARD, LANGFORD LANE, KIDLINGTON, OXFORD OX5 1GB, OXON, ENGLAND
SN 1752-928X
EI 1532-2009
J9 J FORENSIC LEG MED
JI J. Forensic Leg. Med.
PD NOV 15
PY 2013
VL 20
IS 8
BP 1131
EP 1134
DI 10.1016/j.jflm.2013.09.012
PG 4
WC Medicine, Legal
SC Legal Medicine
GA 262FM
UT WOS:000327719700043
PM 24237836
DA 2022-10-14
ER

PT J
AU Brooks, E
   Gendel, MH
   Gundersen, DC
   Early, SR
   Schirrmacher, R
   Lembitz, A
   Shore, JH
AF Brooks, E.
   Gendel, M. H.
   Gundersen, D. C.
   Early, S. R.
   Schirrmacher, R.
   Lembitz, A.
   Shore, J. H.
TI Physician health programmes and malpractice claims: reducing risk through monitoring
SO OCCUPATIONAL MEDICINE-OXFORD
LA English
DT Article
DE Mental health; monitoring; occupational health; physician health programmes physicians; substance abuse
ID substance use; impaired physician; diversion program; anesthesiologist; outcm; burnout; abuse
AB Background Physician health programmes (PHPs) are peer-assistance organizations that provide support to physicians struggling with addiction or with physical or mental health challenges. While the services they offer are setting new standards for recovery and care, they are not immune to public debate and criticism since some have concerns about those who are enrolled in, or have completed, such programmes and their subsequent ability to practice medicine safely. Aims To examine whether medical malpractice claims were associated with monitoring by a PHP using a retrospective examination of administrative data. Methods Data on PHP clients who were insured by the largest malpractice carrier in the state were examined. First, a business-model analysis of malpractice risk examined relative risk ratings between programme clients and a matched physician cohort. Second, Wilcoxon analysis examined differences in annual rates of pre- and post-monitoring claims for PHP clients only. Results Data on 818 clients was available for analysis. After monitoring, those enrolled in the programme showed a 20% lower malpractice risk than the matched cohort. Furthermore physicians' annual rate of claims were significantly lower after programme monitoring among PHP clients (P < 0.01). Conclusions This is the only study examining this issue to date. While there are a variety of reasons why physicians present to PHPs, this study demonstrates that treatment and monitoring is associated with a lowered risk of malpractice claims and suggests that patient care may be improved by PHP monitoring.
C1 [Brooks, E.; Shore, J. H.] Univ Colorado Denver, Aurora, CO 80045 USA.
   [Gendel, M. H.; Gundersen, D. C.; Early, S. R.] Colorado Phys Hlth Program, Denver, CO USA.
   [Schirrmacher, R.; Lembitz, A.] COPIC Insurance, Denver, CO USA.
RP Brooks, E (通讯作者)，Univ Colorado Denver, Mail Stop F800,13055 E 17th Ave,Room 238, Aurora, CO 80045 USA.
EM elizabeth.brooks@ucdenver.edu
FU Colorado Physicians Insurance Company
CR American Psychiatric Association, 2004, PSYCHIAT NEWS, V39, P11
   [Anonymous], 1973, JAMA, V223, P684
   BOVBJERG RR, 1994, JAMA-J AM MED ASSOC, V272, P1421, DOI 10.1001/jama.272.18.1421
   Braquehais MD, 2012, INTERNET PSYCHIAT, V0, P0
   Brewster JM, 2008, BMJ-BRIT MED J, V337, P0, DOI 10.1136/bmj.a2098
   Brooks E, 2012, AM J ADDICTION, V21, P327, DOI 10.1111/j.1521-0391.2012.00239.x
   Darbro N, 2005, J ADDICT NURS, V16, P169, DOI 10.1080/10884600500328155
   Domino KB, 2005, JAMA-J AM MED ASSOC, V293, P1453, DOI 10.1001/jama.293.12.1453
   Federation of State Physician Health Programs, 2005, PHYS HLTH PROGR GUID, V0, P1
   Ganley OH, 2005, J ADDICT DIS, V24, P1, DOI 10.1300/J069v24n01_01
   Godlee F, 2008, BR MED J, V337, P0
   Gray Roland W, 2006, TENN MED, V99, P27
   HUGHES PH, 1992, JAMA-J AM MED ASSOC, V267, P2333, DOI 10.1001/jama.267.17.2333
   Kay J, 2008, PSYCHIATRY, V11, P1
   Knight John R, 2007, J PSYCHIATR PRACT, V13, P25, DOI 10.1097/00131746-200701000-00004
   Lee F Joseph, 2008, CAN FAM PHYSICIAN, V54, P234
   Levinson W, 1997, JAMA-J AM MED ASSOC, V277, P553, DOI 10.1001/jama.277.7.553
   LUTSKY I, 1993, CAN J ANAESTH, V40, P915, DOI 10.1007/BF03010092
   Maslach C, 2001, ANNU REV PSYCHOL, V52, P397, DOI 10.1146/annurev.psych.52.1.397
   McLellan AT, 2008, BRIT MED J, V337, P0, DOI 10.1136/bmj.a2038
   Paris RT, 1999, J ADDICT DIS, V18, P1, DOI 10.1300/J069v18n01_01
   PELTON C, 1991, J PSYCHOACTIVE DRUGS, V23, P427, DOI 10.1080/02791072.1991.10471613
   Shanafelt TD, 2009, ANN SURG, V250, P463, DOI 10.1097/SLA.0b013e3181ac4dfd
   Skipper GE, 2007, COUNSELOR, V8, P42
   Skipper GE, 2011, CURR CLIN PSYCHIAT, V0, PP281, DOI 10.1007/978-1-60327-960-4_15
   Spickard A, 2002, JAMA-J AM MED ASSOC, V288, P1447, DOI 10.1001/jama.288.12.1447
   TALBOTT GD, 1980, POSTGRAD MED, V68, P56, DOI 10.1080/00325481.1980.11715621
   WARD CF, 1983, JAMA-J AM MED ASSOC, V250, P922, DOI 10.1001/jama.250.7.922
   Watkins Derek, 2010, J HEALTHC RISK MANAG, V30, P26, DOI 10.1002/jhrm.20040
   Weycker D A, 2000, HEALTH CARE MANAG SCI, V3, P269, DOI 10.1023/A:1019014028914
NR 30
TC 9
Z9 9
U1 0
U2 10
PU OXFORD UNIV PRESS
PI OXFORD
PA GREAT CLARENDON ST, OXFORD OX2 6DP, ENGLAND
SN 0962-7480
EI 1471-8405
J9 OCCUP MED-OXFORD
JI Occup. Med.-Oxf.
PD JUN 15
PY 2013
VL 63
IS 4
BP 274
EP 280
DI 10.1093/occmed/kqt036
PG 7
WC Public, Environmental & Occupational Health
SC Public, Environmental & Occupational Health
GA 151RQ
UT WOS:000319478300006
PM 23606266
DA 2022-10-14
ER

PT J
AU Baker, SR
   Patel, RH
   Yang, L
AF Baker, Stephen R.
   Patel, Ronak H.
   Yang, Lily
TI Malpractice Suits in Chest Radiology An Evaluation of the Histories of 8265 Radiologists
SO JOURNAL OF THORACIC IMAGING
LA English
DT Article
DE malpractice; chest radiology; thoracic imaging
ID medical malpractice; diagnostic-radiology; claim
AB Purpose:The aim of this study was to present rates of claims, causes of error, percentage of cases resulting in a judgment, and average payments made by radiologists in chest-related malpractice cases in a survey of 8265 radiologists.Materials and Methods:The malpractice histories of 8265 radiologists were evaluated from the credentialing files of One-Call Medical Inc., a preferred provider organization for computed tomography/magnetic resonance imaging in workers' compensation cases.Results:Of the 8265 radiologists, 2680 (32.4%) had at least 1 malpractice suit. Of those who were sued, the rate of claims was 55.1 per 1000 person years. The rate of thorax-related suits was 6.6 claims per 1000 radiology practice years (95% confidence interval, 6.0-7.2). There were 496 suits encompassing 48 different causes. Errors in diagnosis comprised 78.0% of the causes. Failure to diagnose lung cancer was by far the most frequent diagnostic error, representing 211 cases or 42.5%. Of the 496 cases, an outcome was known in 417. Sixty-one percent of these were settled in favor of the plaintiff, with a mean payment of $277,230 (95% confidence interval, 226,967-338,614).Conclusions:Errors in diagnosis, and among them failure to diagnose lung cancer, were by far the most common reasons for initiating a malpractice suit against radiologists related to the thorax and its contents.
C1 [Baker, Stephen R.; Patel, Ronak H.; Yang, Lily] Univ Med & Dent New Jersey, Dept Radiol, New Jersey Med Sch, Newark, NJ 07101 USA.
RP Baker, SR (通讯作者)，Univ Med & Dent New Jersey, Dept Radiol, New Jersey Med Sch, 150 Bergen St,RM C320, Newark, NJ 07101 USA.
EM bakersr@umdnj.edu
CR [Anonymous], 2010, PHYS CHAR DISTR US, V0, P[30, 97]
   Baker SR, 2013, RADIOLOGY, V266, P539, DOI 10.1148/radiol.12110971
   BERLIN L, 1995, AM J ROENTGENOL, V165, P781, DOI 10.2214/ajr.165.4.7676967
   Cypel YS, 2005, J AM COLL RADIOL, V2, P595
   DAHLEN RT, 1989, RADIOLOGY, V170, P277, DOI 10.1148/radiology.170.1.2909111
   Gale BD, 2011, J AM COLL RADIOL, V8, P776, DOI 10.1016/j.jacr.2011.06.023
   HAMER MM, 1987, RADIOLOGY, V164, P263, DOI 10.1148/radiology.164.1.3588916
   Jena AB, 2011, NEW ENGL J MED, V365, P629, DOI 10.1056/NEJMsa1012370
   Manning DJ, 2004, BRIT J RADIOL, V77, P231, DOI 10.1259/bjr/28883951
   Physician Insurers Association of America, 2004, CLAIM TREND AN STUD, V0, P0
   Quekel LGBA, 1999, CHEST, V115, P720, DOI 10.1378/chest.115.3.720
   Smith-Bindman R, 2012, JAMA-J AM MED ASSOC, V307, P2400, DOI 10.1001/jama.2012.5960
   SPRING DB, 1986, RADIOLOGY, V159, P811, DOI 10.1148/radiology.159.3.3704163
   Turkington PM, 2002, POSTGRAD MED J, V78, P158, DOI 10.1136/pmj.78.917.158
   Whang JS, 2013, RADIOLOGY, V266, P548, DOI 10.1148/radiol.12111119
NR 15
TC 29
Z9 30
U1 0
U2 6
PU LIPPINCOTT WILLIAMS & WILKINS
PI PHILADELPHIA
PA TWO COMMERCE SQ, 2001 MARKET ST, PHILADELPHIA, PA 19103 USA
SN 0883-5993
EI 1536-0237
J9 J THORAC IMAG
JI J. Thorac. Imaging
PD NOV 15
PY 2013
VL 28
IS 6
BP 388
EP 391
DI 10.1097/RTI.0b013e3182a21be2
PG 4
WC Radiology, Nuclear Medicine & Medical Imaging
SC Radiology, Nuclear Medicine & Medical Imaging
GA 246AN
UT WOS:000326507900013
PM 24149862
DA 2022-10-14
ER

PT J
AU Drossman, DA
AF Drossman, Douglas A.
TI 2012 David Sun Lecture: Helping Your Patient by Helping Yourself-How to Improve the Patient-Physician Relationship by Optimizing Communication Skills
SO AMERICAN JOURNAL OF GASTROENTEROLOGY
LA English
DT Review
ID randomized controlled-trial; consensus statement; medical interview; doctor; satisfaction; empathy; care; malpractice; behavior; school
C1 [Drossman, Douglas A.] Drossman Ctr Educ & Practice Biopsychosocial Care, Chapel Hill, NC 27517 USA.
   [Drossman, Douglas A.] Univ N Carolina, UNC Ctr Funct GI & Motil Disorders, Chapel Hill, NC 27517 USA.
RP Drossman, DA (通讯作者)，Drossman Ctr Educ & Practice Biopsychosocial Care, Chapel Hill, NC 27517 USA.
EM drossman@med.unc.edu
CR ALMY TP, 1980, AM J GASTROENTEROL, V73, P403
   Anderson M, 2008, FAM MED, V40, P111
   Anstiss T, 2009, J CLIN PSYCHOL MED S, V16, P87, DOI 10.1007/s10880-009-9155-x
   Beck Rainer S, 2002, J AM BOARD FAM PRACT, V15, P25
   BECKMAN H, 1994, AM J GASTROENTEROL, V89, P662
   BECKMAN HB, 1994, ARCH INTERN MED, V154, P1365, DOI 10.1001/archinte.154.12.1365
   BECKMAN HB, 1984, ANN INTERN MED, V101, P692, DOI 10.7326/0003-4819-101-5-692
   BERTAKIS KD, 1991, J FAM PRACTICE, V32, P175
   Bird J, 1989, MODELS TEACHING CONS, V0, P1
   BRANDT LH, 1993, AM J GASTROENTEROL, V88, P1817
   Brunett PH, 2001, ACAD MED, V76, P390, DOI 10.1097/00001888-200104000-00021
   Cole S, 2011, FOCUS, V9, P42, DOI 10.1176/foc.9.1.foc42
   Cole S, 2010, TRANSFORMING PATIENT, V0, P20
   Drossman DA, 2005, GASTROENTEROLOGY, V128, P1771, DOI 10.1053/j.gastro.2005.04.020
   Drossman DA, 2004, GASTROENTEROLOGY, V126, P952, DOI 10.1053/j.gastro.2004.02.029
   Drossman DA, 1999, APPROACH TO THE PATIENT WITH CHRONIC GASTROINTESTINAL DISORDERS, V0, P133
   Frostholm L, 2005, PSYCHOSOM MED, V67, P897, DOI 10.1097/01.psy.0000188403.94327.5b
   HALL JA, 1995, APPL PREV PSYCHOL, V4, P21, DOI 10.1016/S0962-1849(05)80049-6
   Hall JA, 2002, PATIENT EDUC COUNS, V48, P69, DOI 10.1016/S0738-3991(02)00071-X
   HALL JA, 1988, SOC SCI MED, V27, P935, DOI 10.1016/0277-9536(88)90284-5
   Hojat M, 2009, ACAD MED, V84, P1182, DOI 10.1097/ACM.0b013e3181b17e55
   Horowitz CR, 2003, INTERNAL MED, V138, P772
   IOM, 2001, CROSSING QUALITY CHA, V0, P0, DOI DOI 10.17226/10027
   Jucks R, 2007, HEALTH COMMUN, V21, P267, DOI 10.1080/10410230701307865
   Levinson W, 1997, JAMA-J AM MED ASSOC, V277, P553, DOI 10.1001/jama.277.7.553
   Lipkin M, 1995, MED INTERVIEW, V0, P0
   Lundahl B, 2009, J CLIN PSYCHOL, V65, P1232, DOI 10.1002/jclp.20638
   MATTHEWS DA, 1993, ANN INTERN MED, V118, P973, DOI 10.7326/0003-4819-118-12-199306150-00010
   McLeod ME, 1998, AM J GASTROENTEROL, V93, P676, DOI 10.1111/j.1572-0241.1998.676_a.x
   Miller WR, 2009, AM PSYCHOL, V64, P527, DOI 10.1037/a0016830
   Morgan Jr WL, 1969, CLIN APPROACH PATIEN, V0, P26
   NOVACK DH, 1993, JAMA-J AM MED ASSOC, V269, P2101, DOI 10.1001/jama.269.16.2101
   QUILL TE, 1989, ANN INTERN MED, V111, P51, DOI 10.7326/0003-4819-111-1-51
   Riess H, 2012, J GEN INTERN MED, V27, P1280, DOI 10.1007/s11606-012-2063-z
   Roter DL, 2006, DOCTORS TALKING PATI, V0, P0
   ROTER DL, 1987, J GEN INTERN MED, V2, P325, DOI 10.1007/BF02596168
   ROTER DL, 1987, MED CARE, V25, P437, DOI 10.1097/00005650-198705000-00007
   ROTER DL, 1995, ARCH INTERN MED, V155, P1877, DOI 10.1001/archinte.155.17.1877
   Roter DL, 1992, DOCTORS TALKING PATI, V0, P0
   Schindler BA, 2006, ACAD MED, V81, P27, DOI 10.1097/00001888-200601000-00008
   SIMPSON M, 1991, BRIT MED J, V303, P1385, DOI 10.1136/bmj.303.6814.1385
   Smith S, 2007, EVAL HEALTH PROF, V30, P3, DOI 10.1177/0163278706297333
   SPIRO H, 1992, ANN INTERN MED, V116, P843, DOI 10.7326/0003-4819-116-10-843
   Suchman AL, 1997, JAMA-J AM MED ASSOC, V277, P678, DOI 10.1001/jama.277.8.678
   Wong RKM, 2010, DIGEST DIS SCI, V55, P662, DOI 10.1007/s10620-009-1089-5
NR 45
TC 49
Z9 49
U1 1
U2 25
PU NATURE PUBLISHING GROUP
PI NEW YORK
PA 75 VARICK ST, 9TH FLR, NEW YORK, NY 10013-1917 USA
SN 0002-9270
EI 
J9 AM J GASTROENTEROL
JI Am. J. Gastroenterol.
PD APR 15
PY 2013
VL 108
IS 4
BP 521
EP 528
DI 10.1038/ajg.2013.56
PG 8
WC Gastroenterology & Hepatology
SC Gastroenterology & Hepatology
GA 141CN
UT WOS:000318703300007
PM 23511457
DA 2022-10-14
ER

PT J
AU Wallace, E
   Lowry, J
   Smith, SM
   Fahey, T
AF Wallace, E.
   Lowry, J.
   Smith, S. M.
   Fahey, T.
TI The epidemiology of malpractice claims in primary care: a systematic review
SO BMJ OPEN
LA English
DT Article
DE Medical Law; Primary Care; Epidemiology
ID adverse event; australian doctor; error; litigation; diagnosis; safety; risk
AB Objectives The aim of this systematic review was to examine the epidemiology of malpractice claims in primary care. Design A computerised systematic literature search was conducted. Studies were included if they reported original data (10 cases) pertinent to malpractice claims, were based in primary care and were published in the English language. Data were synthesised using a narrative approach. Setting Primary care. Participants Malpractice claimants. Primary outcome Malpractice claim (defined as a written demand for compensation for medical injury). We recorded: medical misadventure cited in claims, missed/delayed diagnoses cited in claims, outcome of claims, prevalence of claims and compensation awarded to claimants. Results Of the 7152 articles retrieved by electronic search, a total of 34 studies met the inclusion criteria and were included in the narrative analysis. Twenty-eight studies presented data from medical indemnity malpractice claims databases and six studies presented survey data. Fifteen studies were based in the USA, nine in the UK, seven in Australia, one in Canada and two in France. The commonest medical misadventure resulting in claims was failure to or delay in diagnosis, which represented 26-63% of all claims across included studies. Common missed or delayed diagnoses included cancer and myocardial infarction in adults and meningitis in children. Medication error represented the second commonest domain representing 5.6-20% of all claims across included studies. The prevalence of malpractice claims in primary care varied across countries. In the USA and Australia when compared with other clinical disciplines, general practice ranked in the top five specialties accounting for the most claims, representing 7.6-20% of all claims. However, the majority of claims were successfully defended. Conclusions This review of malpractice claims in primary care highlights diagnosis and medication error as areas to be prioritised in developing educational strategies and risk management systems.
C1 [Wallace, E.; Smith, S. M.; Fahey, T.] Royal Coll Surgeons Ireland, Sch Med, HRB Ctr Primary Care Res, Dublin 2, Ireland.
   [Lowry, J.] Trinity Coll Dublin, Dept Med, Dublin, Ireland.
RP Wallace, E (通讯作者)，Royal Coll Surgeons Ireland, Sch Med, HRB Ctr Primary Care Res, Dublin 2, Ireland.
EM emmawallace@rcsi.ie
FU Health Research Board (HRB) of Ireland through the HRB Centre for Primary Care Research [HRC/2007/1]
CR Avery T, 2012, INVESTIGATING PREVAL, V0, P0
   Bates DW, 2003, NEW ENGL J MED, V348, P2526, DOI 10.1056/NEJMsa020847
   Cheney FW, 2010, ANESTHESIOLOGY, V113, P957, DOI 10.1097/ALN.0b013e3181ef6786
   Elder NC, 2002, J FAM PRACTICE, V51, P927
   Esmail A, 2004, CASE STUDIES LITIGAT, V0, P0
   Fenn P, 2004, EPIDEMIOLOGY ERROR A, V0, P0
   FIELDING SL, 1995, SOC PROBL, V42, P38, DOI 10.1525/sp.1995.42.1.03x0454l
   Flannery FT, 2010, J AM BOARD FAM MED, V23, P753, DOI 10.3122/jabfm.2010.06.100056
   Gandhi TK, 2006, ANN INTERN MED, V145, P488, DOI 10.7326/0003-4819-145-7-200610030-00006
   Graber ML, 2012, JAMA-J AM MED ASSOC, V308, P1211, DOI 10.1001/2012.jama.11913
   Graber ML, 2005, ARCH INTERN MED, V165, P1493, DOI 10.1001/archinte.165.13.1493
   Heneghan C, 2009, BRIT MED J, V338, P0, DOI 10.1136/bmj.b946
   Hurwitz B, 2004, QUAL SAF HEALTH CARE, V13, P90, DOI 10.1136/qshc.2004.010470
   Jacobs S, 2007, CAN FAM PHYSICIAN, V53, P270
   Jena AB, 2011, NEW ENGL J MED, V365, P629, DOI 10.1056/NEJMsa1012370
   Kane CK, 2010, POLICY RES PERSPECTI, V0, P0
   Kessler DP, 2006, LANCET, V368, P240, DOI 10.1016/S0140-6736(06)69045-4
   Kostopoulou O, 2008, FAM PRACT, V25, P400, DOI 10.1093/fampra/cmn071
   Kravitz RL, 1997, MED CARE RES REV, V54, P456, DOI 10.1177/107755879705400404
   Lippman H, 2010, J FAM PRACTICE, V59, P498
   Mackenzie P, 2011, LEARN CLIN CLAIMS PR, V2011, P7
   Medical Protection Society (MPS), 2012, MED CLAIMS REV COURT, V0, P0
   Medical Protection Society (MPS), 2011, GP COMP NAV YOUR WAY, V0, P0
   Meredith V, 1998, DIABETES CARE, V21, P1096, DOI 10.2337/diacare.21.7.1096
   Moher David, 2009, BMJ, V339, Pb2535, DOI 10.1136/bmj.b2535
   Najaf-Zadeh A, 2008, ACTA PAEDIATR, V97, P1486, DOI 10.1111/j.1651-2227.2008.00898.x
   Najaf-Zadeh A, 2011, ARCH DIS CHILD, V96, P127, DOI 10.1136/adc.2010.189209
   Nash L, 2009, AUST FAM PHYSICIAN, V38, P66
   Nash LM, 2010, MED J AUSTRALIA, V193, P579, DOI 10.5694/j.1326-5377.2010.tb04066.x
   Nash LM, 2009, MED J AUSTRALIA, V191, P436, DOI 10.5694/j.1326-5377.2009.tb02879.x
   Nisselle P, 2012, COMMUNICATION, V0, P0
   Phillips RL, 2004, QUAL SAF HEALTH CARE, V13, P121, DOI 10.1136/qshc.2003.008029
   Popay J, 2006, GUIDANCE CONDUCT NAR, V0, P0
   Raine JE, 2011, ARCH DIS CHILD, V96, P838, DOI 10.1136/adc.2011.212555
   Redelmeier DA, 2005, ANN INTERN MED, V142, P115, DOI 10.7326/0003-4819-142-2-200501180-00010
   Rogers SO, 2006, SURGERY, V140, P25, DOI 10.1016/j.surg.2006.01.008
   Rothschild JM, 2002, ARCH INTERN MED, V162, P2414, DOI 10.1001/archinte.162.21.2414
   Sandars J, 2003, FAM PRACT, V20, P231, DOI 10.1093/fampra/cmg301
   Seabury SA, 2013, HEALTH AFFAIR, V32, P111, DOI 10.1377/hlthaff.2012.0967
   Silk N, 2000, ANAL 1000 CONSECUTIV, V0, P0
   Studdert DM, 2007, J LEGAL STUD, V36, PS47, DOI 10.1086/519465
   Studdert DM, 2006, NEW ENGL J MED, V354, P2024, DOI 10.1056/NEJMsa054479
   Thomas EJ, 2003, J GEN INTERN MED, V18, P61, DOI 10.1046/j.1525-1497.2003.20147.x
   Troxel D, 2008, DO HLTH SYSTEM ERROR, V0, P0
   Vanselow N, 1996, PRIM CAR AM HLTH NEW, V0, P0
   Vincent C, 2004, LEARNING LITIGATION, V0, P0
   Vincent C, 2006, J EVAL CLIN PRACT, V12, P665, DOI 10.1111/j.1365-2753.2006.00634.x
   Zuccotti G, 2011, JAMA-J AM MED ASSOC, V305, P2464, DOI 10.1001/jama.2011.858
   Zuckerman S, 1984, HEALTH AFF (MILLWOOD), V3, P128, DOI 10.1377/hlthaff.3.3.128
NR 52
TC 75
Z9 75
U1 0
U2 11
PU BMJ PUBLISHING GROUP
PI LONDON
PA BRITISH MED ASSOC HOUSE, TAVISTOCK SQUARE, LONDON WC1H 9JR, ENGLAND
SN 2044-6055
EI 
J9 BMJ OPEN
JI BMJ Open
PD JUN 15
PY 2013
VL 3
IS 7
BP 
EP 
DI 10.1136/bmjopen-2013-002929
PG 8
WC Medicine, General & Internal
SC General & Internal Medicine
GA 291CO
UT WOS:000329805500023
PM 23869100
DA 2022-10-14
ER

PT J
AU Victoroff, MS
   Drury, BM
   Campagna, EJ
   Morrato, EH
AF Victoroff, Michael S.
   Drury, Barbara M.
   Campagna, Elizabeth J.
   Morrato, Elaine H.
TI Impact of Electronic Health Records on Malpractice Claims in a Sample of Physician Offices in Colorado: A Retrospective Cohort Study
SO JOURNAL OF GENERAL INTERNAL MEDICINE
LA English
DT Article
DE electronic health records; professional liability; office-based practice
ID decision-support-system; care; liability; outcm; quality; saving; error
AB Electronic health records (EHRs) might reduce medical liability claims and potentially justify premium credits from liability insurers, but the evidence is limited. To evaluate the association between EHR use and medical liability claims in a population of office-based physicians, including claims that could potentially be directly prevented by features available in EHRs ("EHR-sensitive" claims). Retrospective cohort study of medical liability claims and analysis of claim abstracts. The 26 % of Colorado office-based physicians insured through COPIC Insurance Company who responded to a survey on EHR use (894 respondents out of 3,502 invitees). Claims incidence rate ratio (IRR); prevalence of "EHR-sensitive" claims. 473 physicians (53 % of respondents) used an office-based EHR. After adjustment for sex, birth cohort, specialty, practice setting and use of an EHR in settings other than an office, IRR for all claims was not significantly different between EHR users and non-users (0.88, 95 % CI 0.52-1.46; p = 0.61), or for users after EHR implementation as compared to before (0.73, 95 % CI 0.41-1.29; p = 0.28). Of 1,569 claim abstracts reviewed, 3 % were judged "Plausibly EHR-sensitive," 82 % "Unlikely EHR-sensitive," and 15 % "Unable to determine." EHR-sensitive claims occurred in six out of 633 non-users and two out of 251 EHR users. Incidence rate ratios were 0.01 for both groups. Colorado physicians using office-based EHRs did not have significantly different rates of liability claims than non-EHR users; nor were rates different for EHR users before and after EHR implementation. The lack of significant effect may be due to a low prevalence of EHR-sensitive claims. Further research on EHR use and medical liability across a larger population of physicians is warranted.
C1 [Victoroff, Michael S.] Univ Colorado, Dept Family Med, Sch Med, Centennial, CO 80121 USA.
   [Drury, Barbara M.] Pricare Inc, Larkspur, CO USA.
   [Campagna, Elizabeth J.] Univ Colorado, Sch Med, Colorado Hlth Outcomes Program, Aurora, CO USA.
   [Morrato, Elaine H.] Univ Colorado, Colorado Hlth Outcomes Program, Dept Hlth Syst Management & Policy, Colorado Sch Publ Hlth,Sch Publ Hlth, Aurora, CO USA.
   [Morrato, Elaine H.] Univ Colorado, Colorado Hlth Outcomes Program, Dept Hlth Syst Management & Policy, Colorado Sch Publ Hlth,Sch Med, Aurora, CO USA.
RP Victoroff, MS (通讯作者)，Univ Colorado, Dept Family Med, Sch Med, 5195 E Weaver Dr, Centennial, CO 80121 USA.
EM michael.victoroff@ucdenver.edu
FU COPIC; Agency for Healthcare Research and Quality [K12HS019464]
CR Amarasingham R, 2009, ARCH INTERN MED, V169, P108, DOI 10.1001/archinternmed.2008.520
   [Anonymous], 2011, ORDER INTERRUPTED TE, V0, P0
   Aspden P, 2004, PATIENT SAFETY ACHIE, V0, P0
   Blumenthal D, 2006, HLTH INFORM TECHNOLO, V0, P0
   Bright TJ, 2012, ANN INTERN MED, V157, P29, DOI 10.7326/0003-4819-157-1-201207030-00450
   CMIC, 2009, CMIC PHYS OWN LIAB C, V0, P0
   Dorr D, 2007, J AM MED INFORM ASSN, V14, P156, DOI 10.1197/jamia.M2255
   Gallagher TH, 2007, NEW ENGL J MED, V356, P2713, DOI 10.1056/NEJMra070568
   Garg AX, 2005, JAMA-J AM MED ASSOC, V293, P1223, DOI 10.1001/jama.293.10.1223
   Goodman C, 2005, HEALTH AFFAIR, V24, P1124, DOI 10.1377/hlthaff.24.5.1124
   Han YY, 2005, PEDIATRICS, V116, P1506, DOI 10.1542/peds.2005-1287
   Hillestad R, 2005, HEALTH AFFAIR, V24, P1103, DOI 10.1377/hlthaff.24.5.1103
   Himmelstein DU, 2010, AM J MED, V123, P40, DOI 10.1016/j.amjmed.2009.09.004
   Hoffman S, 2010, BERKELEY TECHNOL LAW, V24, P1524
   Hsiao C-J HE, 2010, HLTH E STAT, V0, P0
   Jena AB, 2011, NEW ENGL J MED, V365, P629, DOI 10.1056/NEJMsa1012370
   Jha AK, 2009, NEW ENGL J MED, V360, P1628, DOI 10.1056/NEJMsa0900592
   Kleinman MAKA, 2012, ARCH INTERN MED, V0, PE1
   Koppel R, 2005, JAMA-J AM MED ASSOC, V293, P1197, DOI 10.1001/jama.293.10.1197
   Linder JA, 2007, ARCH INTERN MED, V167, P1400, DOI 10.1001/archinte.167.13.1400
   Mangalmurti SS, 2010, NEW ENGL J MED, V363, P2060, DOI 10.1056/NEJMhle1005210
   Mello MM, 2010, NEW ENGL J MED, V362, P1353, DOI 10.1056/NEJMp1001603
   Miller ARTC, 2010, ELECT DISCOVERY ELEC, V0, P0
   Miller RH, 2005, HEALTH AFFAIR, V24, P1127, DOI 10.1377/hlthaff.24.5.1127
   Virapongse A, 2008, ARCH INTERN MED, V168, P2362, DOI 10.1001/archinte.168.21.2362
NR 25
TC 7
Z9 7
U1 0
U2 11
PU SPRINGER
PI NEW YORK
PA 233 SPRING ST, NEW YORK, NY 10013 USA
SN 0884-8734
EI 
J9 J GEN INTERN MED
JI J. Gen. Intern. Med.
PD MAY 15
PY 2013
VL 28
IS 5
BP 637
EP 644
DI 10.1007/s11606-012-2283-2
PG 8
WC Health Care Sciences & Services; Medicine, General & Internal
SC Health Care Sciences & Services; General & Internal Medicine
GA 131IG
UT WOS:000317985900010
PM 23192449
DA 2022-10-14
ER

PT J
AU Hammes, S
   Karsai, S
   Metelmann, HR
   Pohl, L
   Kaiser, K
   Park, BH
   Raulin, C
AF Hammes, Stefan
   Karsai, Syrus
   Metelmann, Hans-Robert
   Pohl, Laura
   Kaiser, Kathrine
   Park, Bo-Hyun
   Raulin, Christian
TI Treatment errors resulting from use of lasers and IPL by medical laypersons: results of a nationwide survey
SO JOURNAL DER DEUTSCHEN DERMATOLOGISCHEN GESELLSCHAFT
LA English
DT Article
ID tattoo removal; therapy; dermatology; melanoma
AB Background: The demand for hair and tattoo removal with laser and IPL technology (intense pulsed light technology) is continually increasing. Nowadays these treatments are often carried out by medical laypersons without medical supervision in franchise companies, wellness facilities, cosmetic institutes and hair or tattoo studios. This is the first survey is to document and discuss this issue and its effects on public health. Patients and methods: Fifty patients affected by treatment errors caused by medical laypersons with laser and IPL applications were evaluated in this retrospective study. We used a standardized questionnaire with accompanying photographic documentation. Among the reports there were some missing or no longer traceable parameters, which is why 7 cases could not be evaluated. Results: The following complications occurred, with possible multiple answers: 81.4% pigmentation changes, 25.6% scars, 14% textural changes and 4.6% incorrect information. The sources of error (multiple answers possible) were the following: 62.8% excessively high energy, 39.5% wrong device for the indication, 20.9% treatment of patients with darker skin or marked tanning, 7% no cooling, and 4.6% incorrect information. Conclusions: The causes of malpractice suggest insufficient training, inadequate diagnostic abilities, and promising unrealistic results. Direct supervision by a medical specialist, comprehensive experience in laser therapy, and compliance with quality guidelines are prerequisites for safe laser and IPL treatments. Legal measures to make such changes mandatory are urgently needed.
C1 [Hammes, Stefan; Pohl, Laura; Kaiser, Kathrine; Park, Bo-Hyun; Raulin, Christian] Laserklin Karlsruhe, D-76133 Karlsruhe, Germany.
   [Raulin, Christian] Univ Heidelberg Hosp, Dept Dermatol, Heidelberg, Germany.
   [Karsai, Syrus] Darmstadt Hosp, Dept Dermatol, Darmstadt, Germany.
   [Karsai, Syrus] Greifswald Univ Hosp, Dept Dermatol, Greifswald, Germany.
   [Hammes, Stefan; Metelmann, Hans-Robert] Greifswald Univ Hosp, Dept Oral & Maxillofacial Surg Plast Surg, Greifswald, Germany.
RP Hammes, S (通讯作者)，Laserklin Karlsruhe, Kaiserstr 104, D-76133 Karlsruhe, Germany.
EM info@raulin.de
CR Alam M, 2007, SKIN THERAPY LETT, V12, P5
   [Anonymous], 2012, MEL NAV LEITL AWMF R, V0, P0
   [Anonymous], 2001, KEIN ARZTVORBEHALT H, V0, P0
   ASHINOFF R, 1995, DERMATOL SURG, V21, P291, DOI 10.1111/j.1524-4725.1995.tb00175.x
   Bahmer Friedrich, 2007, J DTSCH DERMATOL GES, V5, P1036, DOI 10.1111/j.1610-0387.2007.06513.x
   Chave TA, 2004, CLIN EXP DERMATOL, V29, P197, DOI 10.1111/j.1365-2230.2004.01459.x
   Chung WK, 2009, CLIN EXP DERMATOL, V34, PE555, DOI 10.1111/j.1365-2230.2009.03234.x
   CLARKE J, 1979, BRIT J DERMATOL, V100, P451, DOI 10.1111/j.1365-2133.1979.tb01649.x
   Dummer R, 1998, DERMATOLOGY, V197, P71, DOI 10.1159/000017962
   Friedman PM, 2004, DERMATOL SURG, V30, P857, DOI 10.1111/j.1524-4725.2004.30253.x
   Gottschaller C, 2006, ACTA DERM-VENEREOL, V86, P44, DOI 10.1080/00015550510044154
   Greve B, 2002, DERMATOL SURG, V28, P156, DOI 10.1046/j.1524-4725.2002.01087.x
   Haedersdal Merete, 2005, UGESKR LAEGER, V167, P4095
   Hammes S, 2011, QUALITATSSICHERUNG A, V0, P0
   Karsai S, 2010, J EUR ACAD DERMATOL, V24, P756, DOI 10.1111/j.1468-3083.2009.03535.x
   Kazandjieva J, 2007, CLIN DERMATOL, V25, P375, DOI 10.1016/j.clindermatol.2007.05.012
   Krieger G, 2010, DTSCH DERM, V6, P379
   National Board of Health in Denmark, 2007, STAT ORD REG COSM TR, V0, P0
   Paasch U, 2009, J DTSCH DERMATOL GES, V7, P196, DOI 10.1111/j.1610-0387.2008.06780.x
   Pape T, 1997, AORN J, V65, P1122, DOI 10.1016/S0001-2092(06)62955-4
   Pfirrmann Gudrun, 2007, J DTSCH DERMATOL GES, V5, P889, DOI 10.1111/j.1610-0387.2007.06405.x
   Radmanesh M, 2009, J DERMATOL TREAT, V20, P52, DOI 10.1080/09546630802178224
   Raulin C, 2000, HAUTARZT, V51, P463, DOI 10.1007/s001050051155
   Rheingold LM, 1997, PLAST RECONSTR SURG, V99, P1418, DOI 10.1097/00006534-199704001-00035
   Stangl S, 2008, HAUTARZT, V59, P108, DOI 10.1007/s00105-007-1459-x
   Strahlenschutzkommission, 2000, GEF BEI LAS MENSCHL, V0, P0
   Wenzel S, 2009, DERMATOLOGY, V218, P164, DOI 10.1159/000182252
NR 29
TC 20
Z9 20
U1 0
U2 10
PU WILEY
PI HOBOKEN
PA 111 RIVER ST, HOBOKEN 07030-5774, NJ USA
SN 1610-0379
EI 1610-0387
J9 J DTSCH DERMATOL GES
JI J. Dtsch. Dermatol. Ges.
PD FEB 15
PY 2013
VL 11
IS 2
BP 149
EP 156
DI 10.1111/j.1610-0387.2012.08042.x
PG 8
WC Dermatology
SC Dermatology
GA 086CD
UT WOS:000314659700005
PM 23194381
DA 2022-10-14
ER

PT J
AU Massou, S
   Doghmi, N
   Belhaj, A
   Aboulaala, K
   Azendour, H
   Haimeur, C
   Balkhi, H
   Kamili, ND
AF Massou, Salah
   Doghmi, Nawfal
   Belhaj, Ayoub
   Aboulaala, Khalil
   Azendour, Hicham
   Haimeur, Cherqui
   Balkhi, Hicham
   Kamili, Nourreddine Drissi
TI Survey on burn out in healthcare providers working in four Moroccan academic intensive care units
SO ANNALES MEDICO-PSYCHOLOGIQUES
LA French
DT Article
DE Anesthesia; Burn out; Intensive care unit; Maslach Burn out Inventory
ID nurse; stress
AB Background. - Burn out syndrome consists in physical and mental exhaustion observed in professionals whose work involves continuous contact with other people in response to chronic stress. Healthcare providers in intensive care units are exposed to this risk. Our objective is to assess the prevalence and identify risk factors of burn out among the medical and paramedical staff in intensive care unit. Methods. - A multicenter analytical cross-sectional study was conducted among practitioners in four Anesthesia and Intensive Care units in Moroccan University Hospitals. The Maslach Burn out Inventory and a general questionnaire on demographic and professional variables data were used. Results. - High scores for emotional exhaustion, depersonalization, and low score for professional accomplishment were observed in, respectively, 48%, 21% and 43% of cases corresponding to a high score of burn out of 70%. In multivariate analysis, resident physicians and nurses were most at risk of burn out. Disorganization of work, fear of malpractice and the unsatisfactory salaries were associated to a relative risk of burn out respectively of 1.88, 2.09 and 1.93. Conclusion. - This study documents evidences of burn out syndrome in healthcare providers working in intensive care units, preventive strategies are therefore required based on an improvement in the organization of care. (C) 2012 Elsevier Masson SAS. All rights reserved.
C1 [Massou, Salah; Doghmi, Nawfal; Belhaj, Ayoub; Aboulaala, Khalil; Azendour, Hicham; Haimeur, Cherqui; Balkhi, Hicham; Kamili, Nourreddine Drissi] Hop Mil Instruct Mohammed V, Pole Anesthesie Reanimat, Rabat, Morocco.
RP Massou, S (通讯作者)，Hop Mil Instruct Mohammed V, Pole Anesthesie Reanimat, Rabat, Morocco.
EM salah_massou80@hotmail.com
CR Brewer EW, 2004, HUMAN RESOURCE DEV R, V3, P102, DOI 10.1177/1534484304263335
   Catbebras P, 2004, PRESSE MED, V33, P1569
   Chahraoui K, 2011, ANN FR ANESTH, V30, P342, DOI 10.1016/j.annfar.2011.01.020
   Cronin-Stubbs D, 1985, J PSYCHOSOC NURS MENT HEALTH SERV, V23, P8
   De Oliveira GS, 2011, ANESTHESIOLOGY, V114, P181, DOI 10.1097/ALN.0b013e318201cf6c
   Duquette Andre, 2002, KRANKENPFL SOINS INFIRM, V95, P68
   Fahrenkopf AM, 2008, BRIT MED J, V336, P488, DOI 10.1136/bmj.39469.763218.BE
   Garrosa E, 2008, INT J NURS STUD, V45, P418, DOI 10.1016/j.ijnurstu.2006.09.003
   Grau Armand, 2005, GAC SANIT, V19, P463, DOI 10.1016/S0213-9111(05)71397-2
   Guartite A, 2004, J EUR URGENCES, V17, P5
   Halayem-Dhouib S, 2010, REV EPIDEMIOL SANTE, V58, P403, DOI 10.1016/j.respe.2010.07.001
   HARE J, 1988, INT J NURS STUD, V25, P105, DOI 10.1016/0020-7489(88)90078-8
   Howard SK, 2002, ANESTHESIOLOGY, V97, P1281
   Larsson J, 2007, BRIT J ANAESTH, V99, P493, DOI 10.1093/bja/aem233
   Lindfors PM, 2006, ANAESTHESIA, V61, P856, DOI 10.1111/j.1365-2044.2006.04749.x
   McMurray JE, 2000, J GEN INTERN MED, V15, P372, DOI 10.1046/j.1525-1497.2000.9908009.x
   Merat F, 2008, ANN FR ANESTH, V27, P63, DOI 10.1016/j.annfar.2007.10.033
   Nyssen AS, 2003, BRIT J ANAESTH, V90, P333, DOI 10.1093/bja/aeg058
   Pines A M, 1982, J PSYCHOSOC NURS MENT HEALTH SERV, V20, P30
   Poncet MC, 2007, AM J RESP CRIT CARE, V175, P698, DOI 10.1164/rccm.200606-806OC
   Ratanawongsa N, 2007, MED EDUC, V41, P273, DOI 10.1111/j.1365-2929.2007.02687.x
   Sobreques J, 2003, ATEN PRIMARIA, V31, P227, DOI 10.1157/13044898
   Truchot D, 2008, PSYCHOL REP, V103, P875, DOI 10.2466/PR0.103.3.875-881
   Willcock SM, 2004, MED J AUSTRALIA, V181, P357, DOI 10.5694/j.1326-5377.2004.tb06325.x
NR 24
TC 10
Z9 10
U1 3
U2 20
PU MASSON EDITEUR
PI MOULINEAUX CEDEX 9
PA 21 STREET CAMILLE DESMOULINS, ISSY, 92789 MOULINEAUX CEDEX 9, FRANCE
SN 0003-4487
EI 1769-6631
J9 ANN MED-PSYCHOL
JI Ann. Med.-Psychol.
PD SEP 15
PY 2013
VL 171
IS 8
BP 538
EP 542
DI 10.1016/j.amp.2012.02.024
PG 5
WC Pharmacology & Pharmacy; Psychiatry; Psychology; Psychology, Multidisciplinary
SC Pharmacology & Pharmacy; Psychiatry; Psychology
GA 243GD
UT WOS:000326304000005
DA 2022-10-14
ER

PT J
AU Kang, J
   Park, HW
AF Kang, John
   Park, Hyoung Wook
TI Training residents in the prevention of legal disputes
SO JOURNAL OF THE KOREAN MEDICAL ASSOCIATION
LA Korean
DT Article
DE Residents; Legal liability; Training; Communication
AB Unlike medical students, doctors-in-training (residents) are physicians who can legally provide medical treatment with a medical doctor's license obtained from Korea the Ministry of Health and Welfare, and thus they are liable for the care they provide. Therefore, residents need to be aware of the legal and risks they facing in medical practice and ensure that they have the ability to deal with such risks. Legal responsibilities of residents can be examined from three perspectives: the relationships between patients and doctors, the relationships between doctors and medical officials, and the Korean health and welfare system. With regard to the relationships between patients and doctors, the legal responsibilities of doctors-in-training span a diverse range of liability for explanation (informed consent), malpractice, medical records, prohibition on revealing medical secrets, emergency medical treatment, treatment for the opposite sex, and other basic responsibilities. They will be liable for any damage caused under Article 268 of the Criminal Code, which addresses the crime of professional negligence resulting in injury or in death, and Article 750 of the Civil Code, which addresses torts liability, and above and beyond them of legal liability in general. With regard to the relationships between doctors and medical officials, the legal responsibilities can be classified into two types of relationships. One is between a doctor and a senior doctor, and the other is between a doctor and a doctor from a different medical specialization, it there is miscommunication between two or more doctors, it could lead to poor outcomes for patients. Regarding the health and welfare system, the issuance of medical licenses and the duty of notification are the most important legal responsibilities. The system's treatment of residents require special caution as issuance of falsified medical licenses has caused serious social problems. Laws that state the various notification duties allow no exceptions even for the residents. Residints should therefore understand the basic notification duties involved in cases of accidental death, child abuse, and etc. and prepare for contingencies.
C1 [Kang, John] Chung Ang Univ Hosp, Dept Patient Affairs Team, Seoul, South Korea.
   [Kang, John] Hosp Legal Affairs Dept Consultat Meeting, Seoul, South Korea.
   [Park, Hyoung Wook] Dankook Univ, Coll Med, Dept Social Med, Cheonan, South Korea.
   [Park, Hyoung Wook] Korean Acad Med Sci, Seoul, South Korea.
RP Park, HW (通讯作者)，Dankook Univ, Coll Med, Dept Social Med, Cheonan, South Korea.
EM hywopark@gmail.com
CR Jung SY, 2005, LAW TIMES 0809, V0, P0
   Korea Medical Association, 1996, GUID CREAT MED CERT, V0, P0
   Korea Medical Association, 2009, UND MED DISP, V0, P0
   Lee KI, 2013, JIHYANG EVENT 5 PEOP, V0, P0
   Lee SG, 2011, HLTH CARE HOSP LITIG, V0, P0
NR 5
TC 2
Z9 2
U1 0
U2 3
PU KOREAN MEDICAL ASSOC
PI SEOUL
PA 302-75 INCHON-1 DONG, YONGSAN-GU, SEOUL, 140-721, SOUTH KOREA
SN 1975-8456
EI 
J9 J KOREAN MED ASSOC
JI J. Korean Med. Assoc.
PD AUG 15
PY 2013
VL 56
IS 8
BP 686
EP 694
DI 10.5124/jkma.2013.56.8.686
PG 9
WC Medicine, General & Internal
SC General & Internal Medicine
GA 210SE
UT WOS:000323854000007
DA 2022-10-14
ER

PT J
AU Spaniol, K
   Thanos, S
   Weber, B
   Friedburg, D
   Stupp, T
AF Spaniol, K.
   Thanos, S.
   Weber, B.
   Friedburg, D.
   Stupp, T.
TI Medical malpractice in ophthalmology
SO OPHTHALMOLOGE
LA German
DT Article
DE Medical malpractice; Error prevention; Quality improvement; Ophthalmology; Process optimization
ID cataract-surgery; management; claim
AB The increasing number of patients taking action for medical malpractice (MM) is a burden for the medical practitioners accused. After the assessment through an arbitration committee, which is free of cost for the patients,a large number of lawsuits can be avoided. Discussion of patient complaints and analyzing cases of MM is an important concern for the medical community in order to reduce errors in treatment and to contribute to patient safety. The patient applications to the arbitration committee of the medical association of North-Rhine ("Gutachterkommission Nordrhein") for review of MM in the field of ophthalmology in the years 1999-2010 were analyzed statistically. In the years 1999-2010 a total of 583 cases were related to ophthalmology (3% of all cases) and in 122 cases (21%) MM was recognized by the committee. In 61% of the cases MM was caused by errors in diagnosis, in 24% by errors in processes and in 15% by errors in surgical procedures. The proportion of ophthalmological cases in the total number of MM cases is low. Most errors in diagnosis are caused by the lack of basic diagnostic on examination procedures. Errors in processes are caused by instrumental errors and deficient communication. An important reason for errors in surgical procedures is a deficient management of complications. A standardized workflow of medical examinations and a quality management can help to avoid MM.
C1 [Spaniol, K.] Univ Klinikum Dusseldorf, Klin & Poliklin Augenheilkunde, D-40225 Dusseldorf, Germany.
   [Thanos, S.; Stupp, T.] Univ Munster, Inst Expt Ophthalmol, Munster, Germany.
   [Weber, B.; Friedburg, D.] Arztekammer Nordrhein, Gutachterkommiss Arztl Behandlungsfehler, Dusseldorf, Germany.
RP Spaniol, K (通讯作者)，Univ Klinikum Dusseldorf, Klin & Poliklin Augenheilkunde, Moorenstr 5, D-40225 Dusseldorf, Germany.
EM Kristina.Spaniol@med.uni-duesseldorf.de
CR Abbott RL, 2003, OPHTHALMOLOGY, V110, P2137, DOI 10.1016/j.ophtha.2003.07.001
   Ali N, 2011, BRIT J OPHTHALMOL, V95, P490, DOI 10.1136/bjo.2010.182774
   Ali Nadeem, 2007, BMC OPHTHALMOL, V7, P20, DOI 10.1186/1471-2415-7-20
   Arbeitsgemeinschaft der deutschen Arztekammern, 2010, STAT ERH GUT SCHLICH, V0, P0
   Braune S, 2009, KLIN MONATSBL AUGENH, V226, P616, DOI 10.1055/s-0028-1109676
   Brenn J, 2010, RHEINISCHES ARZTEBL, V11, P12
   Brick DC, 1999, SURV OPHTHALMOL, V43, P356, DOI 10.1016/S0039-6257(98)00052-6
   Bundesarztekammer, 2011, NIED ARZT ARZT NACH, V0, P0
   Bundesgerichtshof, 1900, V102, V0, PA
   BVA eV, 2004, ZAHL KAT OP DEUTSCHL, V0, P0
   BVA eVund DOG eV, 2011, LEITL 21 ALT MAK AMD, V0, P2
   Fenger H, 2009, SCHADENSMANAGEMENT A, V0, P2
   Fritz-Beske Institut fur Gesundheits-System-Forschung, 2011, FRITZ BESK I GES SYS, V119, P0
   GKV- Spitzenverband, 2011, GANZ NORM GES KASS 2, V0, P0
   GLOOR B, 1981, KLIN MONATSBL AUGENH, V178, P236, DOI 10.1055/s-2008-1057193
   HOLLAND GN, 1992, OPHTHALMOLOGY, V99, P845
   Laum H-D, 2003, RHA, V12, P10
   Laum HD, 2009, TATIGKEITSBERICHT GU, V0, P0
   Mozaffarieh M, 2006, MED LAW, V25, P257
   Scheppokat K D, 2005, THER UMSCH, V62, P185, DOI 10.1024/0040-5930.62.3.185
   Simon JW, 2007, ARCH OPHTHALMOL-CHIC, V125, P1515, DOI 10.1001/archopht.125.11.1515
   Stupp T, 2007, OPHTHALMOLOGICA, V221, P320, DOI 10.1159/000104762
   Weber B, 2008, Z GASTROENTEROL, V46, P766, DOI 10.1055/s-2008-1027393
   Weinbrenner S, 2008, BUNDESGESUNDHEITSBLA, V51, P558, DOI 10.1007/s00103-008-0528-3
   Wenker M, 2007, ARZTEKAMMER NIEDERSA, V0, P0
NR 25
TC 1
Z9 1
U1 0
U2 7
PU SPRINGER
PI NEW YORK
PA 233 SPRING ST, NEW YORK, NY 10013 USA
SN 0941-293X
EI 
J9 OPHTHALMOLOGE
JI Ophthalmologe
PD APR 15
PY 2013
VL 110
IS 4
BP 339
EP 345
DI 10.1007/s00347-012-2662-4
PG 7
WC Ophthalmology
SC Ophthalmology
GA 131EM
UT WOS:000317975300008
PM 22972176
DA 2022-10-14
ER

PT J
AU Marei, HF
AF Marei, Hesham F.
TI Medical litigation in oral surgery practice: Lessons learned from 20 lawsuits
SO JOURNAL OF FORENSIC AND LEGAL MEDICINE
LA English
DT Article
DE Medical litigation; Oral surgery claims; Dental malpractice; Lawsuits; Surgical error
ID mandibular 3rd molar; professional liability; nerve damage; malpractice; prevention; extraction
AB The aim of this study was to investigate all the lawsuits related to oral surgery practice over a period of three years, and to analyze the different causes of litigation. Inclusion criteria involved all the closed cases that proved malpractice against an oral and maxillofacial surgeon or involved a dentist who performed an oral and maxillofacial surgical procedure. The most common causes of litigation were oroantral communication, neurological deficit, and bleeding. The study presented the lessons learned from 20 cases, and concluded that most of the lawsuits in oral surgery practice can be prevented either through preoperative measures or by dealing with the impact of the surgical error through good patient rapport and communication (C) 2012 Elsevier Ltd and Faculty of Forensic and Legal Medicine. All rights reserved.
C1 [Marei, Hesham F.] Univ Dammam, Coll Dent, Biomed Dent Sci Dept, Dammam 31441, Saudi Arabia.
   [Marei, Hesham F.] Suez Canal Univ, Dept Oral & Maxillofacial Surg, Ismailia, Egypt.
RP Marei, HF (通讯作者)，Univ Dammam, Coll Dent, Biomed Dent Sci Dept, POB 1982, Dammam 31441, Saudi Arabia.
EM hesham.marei@yahoo.com
CR Bataineh AB, 2001, J ORAL MAXIL SURG, V59, P1012, DOI 10.1053/joms.2001.25827
   Bui CH, 2003, J ORAL MAXIL SURG, V61, P1379, DOI 10.1016/j.joms.2003.04.001
   Charles SC, 1999, CLIN PLAST SURG, V26, P69
   CHURCH LE, 1971, ORAL SURG ORAL MED O, V32, P196, DOI 10.1016/0030-4220(71)90223-4
   Greenstein G, 2006, J PERIODONTOL, V77, P1933, DOI 10.1902/jop.2006.060197
   Gulati A, 2011, BR J ORAL MAXILLOFAC, V0, P0, DOI DOI 10.1016/J.BJ0MS.2011.06.003
   Holmes Steven M, 2008, ORAL MAXILLOFAC SURG CLIN NORTH AM, V20, P119, DOI 10.1016/j.coms.2007.09.007
   Howe GL, 1960, BRIT DENT J, V109, P355
   Johnson W Scott, 2005, ORAL MAXILLOFAC SURG CLIN NORTH AM, V17, P123, DOI 10.1016/j.coms.2004.10.006
   Kiani M, 2009, J FORENSIC LEG MED, V16, P76, DOI 10.1016/j.jflm.2008.08.016
   Kim YK, 2011, J ORAL MAXIL SURG, V69, P893, DOI 10.1016/j.joms.2010.10.025
   Krause HR, 2001, J CRANIO MAXILL SURG, V29, P181, DOI 10.1054/jcms.2001.0212
   Lang NP, 2001, AM J SURG, V182, P537, DOI 10.1016/S0002-9610(01)00812-1
   Lee JS, 2007, J ORAL MAXIL SURG, V65, P1793, DOI 10.1016/j.joms.2007.04.012
   MASON DA, 1988, INT J ORAL MAX SURG, V17, P290, DOI 10.1016/S0901-5027(88)80005-5
   National Institute of Dental Research, 1980, NIH CONS DEV SUMM, V2, P0
   Perea-Perez B, 2011, MED ORAL PATOL ORAL, V16, PE526, DOI 10.4317/medoral.16.e526
   Perrott DH, 2003, J ORAL MAXILLOFAC SU, V61, P995
   ROBINSON PP, 1988, BRIT J ORAL MAX SURG, V26, P177, DOI 10.1016/0266-4356(88)90161-1
   ROOD JP, 1990, BRIT J ORAL MAX SURG, V28, P20, DOI 10.1016/0266-4356(90)90005-6
   Vazquez L, 2008, CLIN ORAL IMPLAN RES, V19, P81, DOI 10.1111/j.1600-0501.2007.01402.x
   Williams M, 1996, BRIT J ORAL MAX SURG, V34, P386, DOI 10.1016/S0266-4356(96)90092-3
NR 22
TC 14
Z9 15
U1 0
U2 13
PU ELSEVIER SCI LTD
PI OXFORD
PA THE BOULEVARD, LANGFORD LANE, KIDLINGTON, OXFORD OX5 1GB, OXON, ENGLAND
SN 1752-928X
EI 
J9 J FORENSIC LEG MED
JI J. Forensic Leg. Med.
PD MAY 15
PY 2013
VL 20
IS 4
BP 223
EP 225
DI 10.1016/j.jflm.2012.09.025
PG 3
WC Medicine, Legal
SC Legal Medicine
GA 145XW
UT WOS:000319054200007
PM 23622463
DA 2022-10-14
ER

PT J
AU Svider, PF
   Husain, Q
   Kovalerchik, O
   Mauro, AC
   Setzen, M
   Baredes, S
   Eloy, JA
AF Svider, Peter F.
   Husain, Qasim
   Kovalerchik, Olga
   Mauro, Andrew C.
   Setzen, Michael
   Baredes, Soly
   Eloy, Jean Anderson
TI Determining legal responsibility in otolaryngology: A review of 44 trials since 2008
SO AMERICAN JOURNAL OF OTOLARYNGOLOGY
LA English
DT Review
ID medical-malpractice; outcm; cancer
AB Purpose: Medicolegal factors contribute to increasing healthcare costs through the direct costs of malpractice litigation, malpractice insurance premiums, and defensive medicine. Malpractice litigation trends are constantly changing as a result of technological innovations and changes in laws. In this study, we examine the most recent legal decisions related to Otolaryngology and characterize the factors responsible for determining legal responsibility. Methods: The Westlaw legal database (Thomson Reuters, New York, NY) was used to search for jury verdicts since 2008 in Otolaryngology malpractice cases. The 44 cases included in this analysis were studied to determine the procedures most commonly litigated and progressing to trial, as well as the year, location, alleged cause of malpractice, specialty of co-defendants, and case outcomes. Results: Out of the 44 cases included in this analysis, physicians were not found liable in 36 (81.8%) cases. Rhinologic procedures comprised 38.6% of cases litigated, and rulings were in physicians' favor in 66.7% of endoscopic sinus surgery (ESS) cases and all non-ESS rhinologic cases. A perceived lack of informed consent was noted in 34.1% of cases. The 8 jury awards averaged $940,000 (range, $148,000 $3,600,000). Conclusion: Otolaryngologists were not found liable in the majority of cases reviewed. Rhinologic surgeries were the most common procedures resulting in litigation. Adenotonsillectomies, thyroidectomies, and airway management are also well-represented. Perceived deficits in informed consent and misdiagnosis were noted in a considerable proportion of otolaryngologic malpractice cases resulting in jury decisions. (C) 2013 Elsevier Inc. All rights reserved.
C1 [Svider, Peter F.; Husain, Qasim; Kovalerchik, Olga; Baredes, Soly; Eloy, Jean Anderson] Univ Med & Dent New Jersey, New Jersey Med Sch, Dept Otolaryngol Head & Neck Surg, Newark, NJ 07103 USA.
   [Mauro, Andrew C.] Univ Michigan, Sch Law, Ann Arbor, MI 48109 USA.
   [Setzen, Michael] N Shore Univ Hosp, Rhinol Sect, Manhasset, NY USA.
   [Setzen, Michael] NYU, Sch Med, Dept Otolaryngol, New York, NY USA.
   [Baredes, Soly; Eloy, Jean Anderson] Univ Med & Dent New Jersey, New Jersey Med Sch, Ctr Skull Base & Pituitary Surg, Newark, NJ 07103 USA.
   [Eloy, Jean Anderson] Univ Med & Dent New Jersey, New Jersey Med Sch, Dept Neurol Surg, Newark, NJ 07103 USA.
RP Eloy, JA (通讯作者)，UMDNJ New Jersey Med Sch, Dept Otolaryngol Head & Neck Surg, 90 Bergen St,Suite 8100, Newark, NJ 07103 USA.
EM jean.anderson.eloy@gmail.com
CR Anderson GF, 2005, HEALTH AFFAIR, V24, P903, DOI 10.1377/hlthaff.24.4.903
   [Anonymous], 2008, MED ECON, V85, P36
   [Anonymous], 2004, SOC FACTS FIG, V0, P0
   Brennan TA, 1996, NEW ENGL J MED, V335, P1963, DOI 10.1056/NEJM199612263352606
   Gomey M, 2003, B AM COLL SURG, V88, P12
   Hertz Beth Thomas, 2011, MED ECON, V88, P24
   Hertz BT, 2011, MED ECON, V88, P32
   Hertz BT, 2011, MED ECON, V88, P28
   Jena AB, 2012, ARCH INTERN MED, V172, P892, DOI 10.1001/archinternmed.2012.1416
   Kels BD, 2012, INT J GEN MED, V5, P613, DOI 10.2147/IJGM.S24257
   Lydiatt DD, 2008, OTOLARYNG HEAD NECK, V139, P677, DOI 10.1016/j.otohns.2008.06.027
   Lydiatt DD, 2002, LARYNGOSCOPE, V112, P816, DOI 10.1097/00005537-200205000-00009
   Lydiatt DD, 2002, LARYNGOSCOPE, V112, P445, DOI 10.1097/00005537-200203000-00007
   Lynn-Macrae AG, 2004, LARYNGOSCOPE, V114, P1492, DOI 10.1097/00005537-200408000-00032
   Mathew R, 2011, LARYNGOSCOPE, V121, P2214, DOI 10.1002/lary.22136
   Moffett P, 2011, WEST J EMERG MED, V12, P109
   National Research Council, 2000, ERR IS HUMAN BUILDIN, V0, P0
   Simonsen Andrew R, 2012, OTOLARYNGOL HEAD NECK SURG, V147, P69, DOI 10.1177/0194599812439152
   Svider PF, 2012, LARYNGOSCOP IN PRESS, V0, P0
NR 20
TC 44
Z9 44
U1 0
U2 8
PU W B SAUNDERS CO-ELSEVIER INC
PI PHILADELPHIA
PA 1600 JOHN F KENNEDY BOULEVARD, STE 1800, PHILADELPHIA, PA 19103-2899 USA
SN 0196-0709
EI 1532-818X
J9 AM J OTOLARYNG
JI Am. J. Otolaryngol.
PD NOV-DEC 15
PY 2013
VL 34
IS 6
BP 699
EP 705
DI 10.1016/j.amjoto.2012.12.005
PG 7
WC Otorhinolaryngology
SC Otorhinolaryngology
GA 252YH
UT WOS:000327048300014
PM 23332297
DA 2022-10-14
ER

PT J
AU Enbom, JA
AF Enbom, John A.
TI Should medical malpractice prevention be considered separately or as an integral part of comprehensive health care safety improvement?
SO AMERICAN JOURNAL OF OBSTETRICS AND GYNECOLOGY
LA English
DT Article
ID patient
C1 Oregon Med Board, Portland, OR USA.
RP Enbom, JA (通讯作者)，Oregon Med Board, Portland, OR USA.
CR Brownlee S, 2012, NEWSWEEK 0423, V0, P46
   Clark SL, 2011, AM J OBSTET GYNECOL, V204, P283, DOI 10.1016/j.ajog.2010.12.034
   Gawande A, 2009, CHECKLIST MANIFESTO, V0, P0
   Green MD, 2010, THESIS U TORONTO TOR, V0, P1
   Grunebaum A, 2011, AM J OBSTET GYNECOL, V204, P97, DOI 10.1016/j.ajog.2010.11.009
   Institute of Medicine of the Nation Academies, 2011, 2011 UPD REP LEARN H, V0, P0
   Iverson RE, 2011, AM J OBSTET GYNECOL, V205, P398, DOI 10.1016/j.ajog.2011.03.032
   Kohn Lt, 1999, ERR IS HUMAN, V0, P0
   Milch CE, 2006, J GEN INTERN MED, V21, P165, DOI 10.1111/j.1525-1497.2006.00322.x
   NANCE JJ, 2008, WHY HOSP SHOULD FLY, V0, P0
   Office of Inspector General, 2012, OEI060900091, V0, P0
   Pronovost P, 2010, SMART PATIENTS SMART, V0, P0
   Pronovost P, 2006, NEW ENGL J MED, V355, P2725, DOI 10.1056/NEJMoa061115
   Rosenthal E, 2012, NY TIMES, V0, PED20
   Schulz K, 2010, BEING WRONG ADVENTUR, V0, P0
   Thaler R, 2008, NUDGE, V0, P0
   Thurman AE, 2001, KENNEDY INST ETHIC J, V11, P147, DOI 10.1353/ken.2001.0018
   Verghese A, 2011, NY TIMES 0227, V0, PWK10
   Verghese A, 2008, NEW ENGL J MED, V359, P2748, DOI 10.1056/NEJMp0807461
   Weiss PM, 2012, CONT OB GYN JUN, V0, P40
NR 20
TC 2
Z9 2
U1 0
U2 4
PU MOSBY-ELSEVIER
PI NEW YORK
PA 360 PARK AVENUE SOUTH, NEW YORK, NY 10010-1710 USA
SN 0002-9378
EI 1097-6868
J9 AM J OBSTET GYNECOL
JI Am. J. Obstet. Gynecol.
PD JUN 15
PY 2013
VL 208
IS 6
BP 
EP 
DI 10.1016/j.ajog.2012.12.019
PG 4
WC Obstetrics & Gynecology
SC Obstetrics & Gynecology
GA 166YH
UT WOS:000320596600030
PM 23246317
DA 2022-10-14
ER

PT J
AU Viola, T
   Carlson, C
   Trojian, TH
   Anderson, J
AF Viola, Tracey
   Carlson, Chad
   Trojian, Thomas H.
   Anderson, Jeffrey
TI A survey of state medical licensing boards: can the travelling team physician practice in your state?
SO BRITISH JOURNAL OF SPORTS MEDICINE
LA English
DT Article
AB This was a study that surveyed state medical licensing boards in the USA, to see if they have laws or exemptions for travelling team physicians to practice medicine on their own team, while travelling to that state. Surveys were sent to 58 medical boards, with legislative data being obtained for 54. Eighteen states (33%) allow team physicians travelling with their team to practice medicine with their home-state license. Thirty-six states (67%) do not have a legal pathway to allow the practice of medicine without a license: 27 (50%) do not allow the practice of medicine without a license from their state, 6 (11%) have an exemption for a 'consultant' to act in concert with a home-state physician (though this is not applicable to the team physician) and 3 (6%) do not have an exemption, but recognise that it happens without their involvement. A second survey was sent to 20 malpractice carriers, identified by an internet search to represent a diverse sample, to see if these companies offered policies that would cover the team physician, and if they also had licensure requirements. Of the 11 that responded, only 2 companies would provide coverage regardless of individual state licensing requirements, 5 companies would provide coverage to a provider who travels, but would require the provider to be licensed in any state they travel to and 4 companies would not provide coverage out of the home state, regardless of licensure. The American Medical Society for Sports Medicine is working on a Federal patch for this problem.
C1 [Viola, Tracey] Lake Placid Hlth Ctr, Lake Placid, NY USA.
   [Carlson, Chad] Stadia Sports Med, Dept Sports Med, W Des Moines, IA USA.
   [Trojian, Thomas H.] Univ Connecticut, Dept Sports Med, Hartford, CT 06112 USA.
   [Anderson, Jeffrey] Univ Connecticut, Dept Sports Med, Storrs, CT USA.
RP Viola, T (通讯作者)，29 Church St, Lake Placid, NY 12946 USA.
EM tracey.viola@gmail.com
CR Davis M, 2000, CLIN J SPORT MED, V10, P311
NR 1
TC 5
Z9 5
U1 0
U2 2
PU BMJ PUBLISHING GROUP
PI LONDON
PA BRITISH MED ASSOC HOUSE, TAVISTOCK SQUARE, LONDON WC1H 9JR, ENGLAND
SN 0306-3674
EI 
J9 BRIT J SPORT MED
JI Br. J. Sports Med.
PD JAN 15
PY 2013
VL 47
IS 1
BP 60
EP 62
DI 10.1136/bjsports-2012-091460
PG 3
WC Sport Sciences
SC Sport Sciences
GA 073SF
UT WOS:000313762100016
PM 23038784
DA 2022-10-14
ER

PT J
AU Silva, A
   Gamlaksha, D
   Waidyaratne, D
AF Silva, Anjana
   Gamlaksha, Dayal
   Waidyaratne, Dhananjaya
TI Medico-legal significance of the identification of offending snake in a fatal snake bite: A case report
SO JOURNAL OF FORENSIC AND LEGAL MEDICINE
LA English
DT Article
DE Identification; Snake bite; Krait; Negligence
ID sri-lanka
AB A 19 year old male was admitted to a tertiary care centre in Sri Lanka, with a history of snake bite while sleeping at night. A killed specimen of a snake was brought with the patient. It had been identified as a non-venomous snake by the doctor and handed over to relatives, with a comment to that effect. Patient had no clinical or laboratory evidence of envenoming on admission. Patient developed bilateral ptosis six hours after alleged snake bite, soon followed by respiratory paralysis and was treated with Indian polyvalent anti-venom serum. After 12 h of the bite, patient had developed hypotension that did not respond to ionotropes. Despite intensive management, patient had become deeply comatose and deceased 46 h following the snake bite. Autopsy revealed features suggestive of disseminated intravascular coagulation. Since an allegation of medical negligence too had been levelled by the relations of the patient against the clinical staff, the buried specimen of the snake was recovered by police, on a judicial order, a week later. It was found to be almost completely disintegrated and only the scales and bones were remaining. According to the scale characters, the reconstructed specimen was identified as Indian krait (Bungarus caeruleus). Authentication of snake is important in investigating a death due to snake bite, especially when the snake was initially claimed to be a non-venomous snake. This case suggests the usefulness of forensic identification of species of the snake in investigating suspected snake bite cases. (C) 2013 Elsevier Ltd and Faculty of Forensic and Legal Medicine. All rights reserved.
C1 [Silva, Anjana] Rajarata Univ Sri Lanka, Fac Med & Allied Sci, Dept Parasitol, Saliyapura, Sri Lanka.
   [Gamlaksha, Dayal; Waidyaratne, Dhananjaya] Teaching Hosp, Anuradhapura, Sri Lanka.
RP Silva, A (通讯作者)，Rajarata Univ Sri Lanka, Fac Med & Allied Sci, Dept Parasitol, Saliyapura, Sri Lanka.
EM nkanjanasilva@gmail.com
CR Alirol E, 2010, PLOS NEGLECT TROP D, V4, P0, DOI 10.1371/journal.pntd.0000603
   Ariaratnam CA, 2008, AM J TROP MED HYG, V79, P458, DOI 10.4269/ajtmh.2008.79.458
   Ariaratnam CA, 2009, AM J TROP MED HYG, V81, P725, DOI 10.4269/ajtmh.2009.09-0225
   De Silva PHDH, 1980, SNAKE FAUNA SRI LANK, V0, P0
   Fernando B, 1977, LORIS, V14, P157
   HO M, 1986, TOXICON, V24, P211, DOI 10.1016/0041-0101(86)90147-9
   Joseph JK, 2007, T ROY SOC TROP MED H, V101, P85, DOI 10.1016/j.trstmh.2006.03.008
   Kularatne S A M, 2003, SOUTHEAST ASIAN J TROP MED PUBLIC HEALTH, V34, P855
   Kularatne SAM, 2002, POSTGRAD MED J, V78, P276, DOI 10.1136/pmj.78.919.276
   Nishioka Sergio De Andrade, 1994, REVISTA DO INSTITUTO DE MEDICINA TROPICAL DE SAO PAULO, V36, P279
   Warrell DA, 1995, HDB CLIN TOXICOLOGY, V0, P0
NR 11
TC 9
Z9 9
U1 0
U2 8
PU ELSEVIER SCI LTD
PI OXFORD
PA THE BOULEVARD, LANGFORD LANE, KIDLINGTON, OXFORD OX5 1GB, OXON, ENGLAND
SN 1752-928X
EI 1532-2009
J9 J FORENSIC LEG MED
JI J. Forensic Leg. Med.
PD NOV 15
PY 2013
VL 20
IS 8
BP 965
EP 967
DI 10.1016/j.jflm.2013.09.009
PG 3
WC Medicine, Legal
SC Legal Medicine
GA 262FM
UT WOS:000327719700007
PM 24237800
DA 2022-10-14
ER

PT J
AU Tehrani, ASS
   Lee, H
   Mathews, SC
   Shore, A
   Makary, MA
   Pronovost, PJ
   Newman-Toker, DE
AF Tehrani, Ali S. Saber
   Lee, HeeWon
   Mathews, Simon C.
   Shore, Andrew
   Makary, Martin A.
   Pronovost, Peter J.
   Newman-Toker, David E.
TI 25-Year summary of US malpractice claims for diagnostic errors 1986-2010: an analysis from the National Practitioner Data Bank
SO BMJ QUALITY & SAFETY
LA English
DT Article
DE Diagnostic errors; Adverse events; epidemiology and detection; Medical error; measurement; epidemiology
ID adverse event; medicine; patient; stroke
AB Background We sought to characterise the frequency, health outcomes and economic consequences of diagnostic errors in the USA through analysis of closed, paid malpractice claims. Methods We analysed diagnosis-related claims from the National Practitioner Data Bank (1986-2010). We describe error type, outcome severity and payments (in 2011 US dollars), comparing diagnostic errors to other malpractice allegation groups and inpatient to outpatient within diagnostic errors. Results We analysed 350706 paid claims. Diagnostic errors (n=100249) were the leading type (28.6%) and accounted for the highest proportion of total payments (35.2%). The most frequent outcomes were death, significant permanent injury, major permanent injury and minor permanent injury. Diagnostic errors more often resulted in death than other allegation groups (40.9% vs 23.9%, p<0.001) and were the leading cause of claims-associated death and disability. More diagnostic error claims were outpatient than inpatient (68.8% vs 31.2%, p<0.001), but inpatient diagnostic errors were more likely to be lethal (48.4% vs 36.9%, p<0.001). The inflation-adjusted, 25-year sum of diagnosis-related payments was US$38.8 billion (mean per-claim payout US$386849; median US$213250; IQR US$74545-484500). Per-claim payments for permanent, serious morbidity that was quadriplegic, brain damage, lifelong care' (4.5%; mean US$808591; median US$564300), major' (13.3%; mean US$568599; median US$355350), or significant' (16.9%; mean US$419711; median US$269255) exceeded those where the outcome was death (40.9%; mean US$390186; median US$251745). Conclusions Among malpractice claims, diagnostic errors appear to be the most common, most costly and most dangerous of medical mistakes. We found roughly equal numbers of lethal and non-lethal errors in our analysis, suggesting that the public health burden of diagnostic errors could be twice that previously estimated. Healthcare stakeholders should consider diagnostic safety a critical health policy issue.
C1 [Tehrani, Ali S. Saber; Newman-Toker, David E.] Johns Hopkins Univ, Sch Med, Dept Neurol, Baltimore, MD 21205 USA.
   [Lee, HeeWon; Mathews, Simon C.] Johns Hopkins Univ, Sch Med, Baltimore, MD USA.
   [Shore, Andrew; Makary, Martin A.] Johns Hopkins Univ, Sch Med, Dept Surg, Baltimore, MD 21205 USA.
   [Pronovost, Peter J.] Johns Hopkins Univ, Sch Med, Dept Anesthesiol & Crit Care Med, Baltimore, MD 21205 USA.
RP Newman-Toker, DE (通讯作者)，Johns Hopkins Univ Hosp, Dept Neurol, Meyer 8-154,600 North Wolfe St, Baltimore, MD 21287 USA.
EM toker@jhu.edu
CR AHRQ (Agency for Healthcare Research and Quality), 2007, SPEC EMPH NOT SEN AH, V0, P0
   *AM MED ASS, 2011, MED LIAB REF NOW, V0, P0
   [Anonymous], 2012, OUTP IM EFF MEAS, V0, P0
   Bishop TF, 2011, JAMA-J AM MED ASSOC, V305, P2427, DOI 10.1001/jama.2011.813
   CHANDRA A, 2005, HLTH AFF MILLWOOD S, V0, P0
   Fleeter TB, 2011, AAOS NOW, V5, P0
   Gandhi TK, 2006, ANN INTERN MED, V145, P488, DOI 10.7326/0003-4819-145-7-200610030-00006
   Gawande AA, 2003, NEW ENGL J MED, V348, P229, DOI 10.1056/NEJMsa021721
   Graber M, 2005, JT COMM J QUAL PATIE, V31, P106, DOI 10.1016/S1553-7250(05)31015-4
   Graber ML, 2005, ARCH INTERN MED, V165, P1493, DOI 10.1001/archinte.165.13.1493
   Guirguis-Blake J, 2006, ANN FAM MED, V4, P240, DOI 10.1370/afm.535
   Hanscom R, 2007, CRICO RMF COMMUNITY, V0, P0
   Johnston SC, 2009, LANCET NEUROL, V8, P345, DOI 10.1016/S1474-4422(09)70023-7
   Kain ZN, 2006, ANESTH ANALG, V103, P646, DOI 10.1213/01.ane.0000226218.55224.53
   Kattah JC, 2009, STROKE, V40, P3504, DOI 10.1161/STROKEAHA.109.551234
   Leape LL, 2002, JAMA-J AM MED ASSOC, V288, P2405, DOI 10.1001/jama.288.19.2405-JLT1120-2-3
   LEAPE LL, 1991, NEW ENGL J MED, V324, P377, DOI 10.1056/NEJM199102073240605
   LOCALIO AR, 1991, NEW ENGL J MED, V325, P245, DOI 10.1056/NEJM199107253250405
   Massachusetts Medical Society, 2008, INV DEF MED MASS, V0, P0
   McQuillan LJ, 2010, US TORT LIAB IND 201, V0, P0
   Newman-Toker DE, 2008, ANN NEUROL, V64, P0
   Newman-Toker DE, 2009, ACAD EMERG MED, V16, P970, DOI 10.1111/j.1553-2712.2009.00523.x
   Newman-Toker DE, 2009, JAMA-J AM MED ASSOC, V301, P1060, DOI 10.1001/jama.2009.249
   Romano Michael, 2005, MOD HEALTHC, V35, P6
   Schiff GD, 2005, DIAGNOSING DIAGNOSIS, V0, P255
   Schiff GD, 2009, ARCH INTERN MED, V169, P1881, DOI 10.1001/archinternmed.2009.333
   Shojania K G, 2002, EVID REP TECHNOL ASSESS (SUMM), V0, P1
   Shojania KG, 2003, JAMA-J AM MED ASSOC, V289, P2849, DOI 10.1001/jama.289.21.2849
   Studdert DM, 2006, NEW ENGL J MED, V354, P2024, DOI 10.1056/NEJMsa054479
   Studdert DM, 2005, JAMA-J AM MED ASSOC, V293, P2609, DOI 10.1001/jama.293.21.2609
   Tarnutzer AA, 2011, CAN MED ASSOC J, V183, P1025, DOI 10.1503/cmaj.100174
   Tengs TO, 2000, MED CARE, V38, P583, DOI 10.1097/00005650-200006000-00004
   Tillinghast-Towers Perrin, 2003, US TORT COSTS 2003 U, V0, P0
   US Department of Health and Human Services, 2001, NAT PRACT DAT BANK G, V0, P0
   Van Rensbergen G, 2010, BMC GERIATR, V10, P0, DOI 10.1186/1471-2318-10-46
   West DR, 2008, RELATIONSHIP PATIENT, V0, P0
NR 38
TC 181
Z9 183
U1 0
U2 24
PU BMJ PUBLISHING GROUP
PI LONDON
PA BRITISH MED ASSOC HOUSE, TAVISTOCK SQUARE, LONDON WC1H 9JR, ENGLAND
SN 2044-5415
EI 2044-5423
J9 BMJ QUAL SAF
JI BMJ Qual. Saf.
PD AUG 15
PY 2013
VL 22
IS 8
BP 672
EP 680
DI 10.1136/bmjqs-2012-001550
PG 9
WC Health Care Sciences & Services; Health Policy & Services
SC Health Care Sciences & Services
GA 201TO
UT WOS:000323166100009
PM 23610443
DA 2022-10-14
ER

PT J
AU Abbott, R
   Cohen, M
AF Abbott, Ryan
   Cohen, Michael
TI Medico-Legal Issues in Cardiology
SO CARDIOLOGY IN REVIEW
LA English
DT Review
DE malpractice liability; informed consent; spoliation of records; tissue plasminogen activator; bypass surgery
ID tissue-plasminogen activator; artery-bypass-surgery; acute ischemic-stroke; informed-consent; cardiac-surgery; medical error; adverse event; legal; revascularization; malpractice
AB The aim of this article is to educate physicians about the current litigation climate in cardiology and cardiac surgery, with a focus on the most frequently litigated areas of practice, including failure to diagnose and treat myocardial infarction, coronary artery bypass graft surgery, percutaneous coronary intervention, and the use of tissue plasminogen activator. Empirical research on cardiology malpractice is presented, along with a sampling of up-to-date cases designed to illustrate common issues and important themes. The principles for reducing legal liability are also discussed, including the informed consent process, spoliation of records, and the role of documentation. Finally, practical recommendations are provided for cardiologists and cardiac surgeons to limit their legal liability.
C1 [Abbott, Ryan] Southwestern Law Sch, Los Angeles, CA 90010 USA.
   [Abbott, Ryan] Univ Calif Los Angeles, David Geffen Sch Med, Los Angeles, CA 90095 USA.
   [Cohen, Michael] Michael H Cohen Law Grp, Beverly Hills, CA USA.
RP Abbott, R (通讯作者)，Southwestern Law Sch, 3050 Wilshire Blvd, Los Angeles, CA 90010 USA.
EM rabbott@swlaw.edu
CR Abbott RB, 2012, DEPAUL J HLTH CARE L, V14, P35
   Abbott RB, 2013, IOWA LAW RE IN PRESS, V0, P0
   Alford DM, 2003, GERIATR NURS, V24, P228, DOI 10.1016/S0197-4572(03)00215-5
   [Anonymous], 2000, 2259051 VERDICT CARD, V0, P0
   [Anonymous], 2003, 1625000 VERDICT SUIT, V0, P0
   [Anonymous], 2000, 2 5 MILLION JURY VER, V0, P0
   [Anonymous], 1999, 2 5 MILLION JURY VER, V0, P0
   Apolito RA, 2008, AM HEART J, V155, P267, DOI 10.1016/j.ahj.2007.10.013
   Appelbaum PS, 1987, INFORM CONSENT LEGAL, V0, P0
   Bambauer KZ, 2006, ARCH NEUROL-CHICAGO, V63, P661, DOI 10.1001/archneur.63.5.661
   BRENNAN TA, 1991, JAMA-J AM MED ASSOC, V265, P3265, DOI 10.1001/jama.265.24.3265
   BROCK DW, 1990, NEW ENGL J MED, V322, P1595, DOI 10.1056/NEJM199005313222209
   Brown PP, 2008, ANN THORAC SURG, V85, P1980, DOI 10.1016/j.athoracsur.2008.01.053
   Buchanan A, 2004, J ROY SOC MED, V97, P415, DOI 10.1258/jrsm.97.9.415
   Cohen MH, 2004, SEM INTEGRATIVE MED, V2, P152
   Finkelstein D, 1997, J CLIN ETHIC, V8, P330
   FISHER L, 1983, CIRCULATION, V68, P939, DOI 10.1161/01.CIR.68.5.939
   Food and Drug Administration, 2004, TRANSM LAB CIRC 2004, V0, P0
   Furrow BR, 2008, HLTH LAW CASES MAT P, V0, P1462
   Gallagher TH, 2003, JAMA-J AM MED ASSOC, V289, P1001, DOI 10.1001/jama.289.8.1001
   Gallagher TH, 2007, NEW ENGL J MED, V356, P2713, DOI 10.1056/NEJMra070568
   GUTHEIL TG, 2000, CLIN HDB PSYCHIAT LA, V0, P135
   Hoyert DL, 2012, NATL VITAL STAT REPO, V61, P0
   Johnston SC, 2010, STROKE, V41, PS59, DOI 10.1161/STROKEAHA.110.597351
   Joint Commission on the Accreditation of Healthcare Organizations, 2005, RI290 JOINT COMM RES, V0, P0
   Karhunen JP, 2011, FORENSIC SCI MED PAT, V7, P9, DOI 10.1007/s12024-010-9189-2
   King SB, 2010, ANNU REV MED, V61, P199, DOI 10.1146/annurev.med.032309.063039
   Kleindorfer D, 2004, STROKE, V35, PE27, DOI 10.1161/01.STR.0000109767.11426.17
   Larobina ME, 2007, ANZ J SURG, V77, P530, DOI 10.1111/j.1445-2197.2007.04143.x
   Liang BA, 2008, ANN EMERG MED, V52, P160, DOI 10.1016/j.annemergmed.2007.12.017
   LOCALIO AR, 1991, NEW ENGL J MED, V325, P245, DOI 10.1056/NEJM199107253250405
   Moore PJ, 2000, WESTERN J MED, V173, P244, DOI 10.1136/ewjm.173.4.244
   Nathanson MJ, 2004, PENN STATE LAW REV, V108, P0
   Nesbitt VL, 2007, U MEMPHIS LAW REV, V37, P555
   Nora LM, 1998, NEUROL CLIN, V16, P207, DOI 10.1016/S0733-8619(05)70375-3
   Penofsky DJ, 1998, AM J TRIALS, V151, P0
   Robbennolt JK, 2009, CLIN ORTHOP RELAT R, V467, P376, DOI 10.1007/s11999-008-0580-1
   Robbenolt Jennifer K, 2005, GEORGIA STATE U LAW, V21, P1009
   Rosenbaum JR, 2004, STROKE, V35, PE353, DOI 10.1161/01.STR.0000136555.28503.55
   Rosenblaum JB, 1991, MED MALPRACTICE HAND, V0, P0
   Seidelson DE, 1990, DUQ L REV, V29, P39
   Serruys PW, 2001, NEW ENGL J MED, V344, P1117, DOI 10.1056/NEJM200104123441502
   SPRUNG CL, 1989, CRIT CARE MED, V17, P1346, DOI 10.1097/00003246-198912000-00022
   Ubel PA, 2002, ARCH INTERN MED, V162, P977, DOI 10.1001/archinte.162.9.977
   Wardlaw JM, 2012, LANCET, V379, P2364, DOI 10.1016/S0140-6736(12)60738-7
   Weintraub MI, 1999, NEUROL CLIN, V17, P371, DOI 10.1016/S0733-8619(05)70140-7
   Weintraub MI, 2006, STROKE, V37, P1917, DOI 10.1161/01.STR.0000226651.04862.da
   Whittle J, 2007, AM HEART J, V154, P662, DOI 10.1016/j.ahj.2007.04.065
   Zivin JA, 2009, ANN NEUROL, V66, P6, DOI 10.1002/ana.21750
   Zuckerman MA, 2009, J MARSHALL J COMPUTE, V29, P1
NR 53
TC 8
Z9 8
U1 1
U2 7
PU LIPPINCOTT WILLIAMS & WILKINS
PI PHILADELPHIA
PA 530 WALNUT ST, PHILADELPHIA, PA 19106-3621 USA
SN 1061-5377
EI 
J9 CARDIOL REV
JI Cardiol. Rev.
PD SEP-OCT 15
PY 2013
VL 21
IS 5
BP 222
EP 228
DI 10.1097/CRD.0b013e31828af110
PG 7
WC Cardiac & Cardiovascular Systems
SC Cardiovascular System & Cardiology
GA 202GJ
UT WOS:000323201800002
PM 23422021
DA 2022-10-14
ER

PT J
AU Busardo, FP
   Gulino, M
   Di Luca, NM
   Vergallo, GM
   Pacchiarotti, A
   Frati, P
AF Busardo, Francesco P.
   Gulino, Matteo
   Di Luca, Natale M.
   Vergallo, Gianluca M.
   Pacchiarotti, Arianna
   Frati, Paola
TI Not Only a Clinical Nightmare: Amniotic Fluid Embolism in Court
SO CURRENT PHARMACEUTICAL BIOTECHNOLOGY
LA English
DT Article
DE Amniotic fluid embolism (AFE); maternal death; medical malpractice and negligence; misdiagnosis; national register; risk factors
AB Amniotic fluid embolism (AFE) is an uncommon obstetric condition involving usually women in labour or in the early post-partum period. Clinical consequences of this unpredictable and unpreventable pathology may be extremely serious with high morbidity and mortality rates. Data obtained from the US Amniotic Fluid Embolism Registry show that the process is more similar to anaphylaxis than to embolism, and the term anaphylactoid syndrome of pregnancy has been suggested because foetal tissue or amniotic fluid components are not universally found in women who present signs and symptoms related to AFE. The first aim of this paper has been to focus on the medico-legal aspects concerning the misdiagnosis and the treatment of the AFE and the Authors, with this purpose in mind, reviewed the main national law cases on medical malpractice claims involving both physicians and hospitals. The second aim has been to highlight the need to introduce a National register as a useful tool to raise the awareness of this disease among physicians and to improve the quality of care, which can be achieved through a proper identification and reporting of AFE cases. The application of a national register may limit the number of medico-legal litigations, which according to the national and foreign Jurisprudence are not currently based in favour of the predictability of AFE, but they focus their discussion on the importance of a prompt medical assistance when the effects of this disorder occur.
C1 [Busardo, Francesco P.; Gulino, Matteo; Di Luca, Natale M.; Vergallo, Gianluca M.; Frati, Paola] Univ Roma La Sapienza, Dept Anat Histol Forens & Orthopaed Sci, I-00161 Rome, Italy.
   [Pacchiarotti, Arianna] Univ Roma La Sapienza, Dept Obstet Gynaecol & Urol Sci, I-00189 Rome, Italy.
   [Frati, Paola] Ist Mediterraneo Neurol IRCCS, I-86077 Pozzilli, Isernia, Italy.
RP Frati, P (通讯作者)，Univ Roma La Sapienza, Dept Anat Histol Medicolegal & Orthopaed Sci, Viale Regina Elena 336, I-00185 Rome, Italy.
EM paola.frati@fastwebnet.it
CR CLARK SL, 1995, AM J OBSTET GYNECOL, V172, P1158, DOI 10.1016/0002-9378(95)91474-9
   Fineschi V, 1998, INT J LEGAL MED, V111, P238, DOI 10.1007/s004140050160
   Fineschi V, 2009, VIRCHOWS ARCH, V454, P283, DOI 10.1007/s00428-009-0730-1
   Franchitto N, 2012, J FORENSIC SCI, V57, P1120, DOI 10.1111/j.1556-4029.2012.02098.x
   Guillaume A, 2013, EUR J OBSTET GYN R B, V169, P189, DOI 10.1016/j.ejogrb.2013.02.017
   HOLLAND E, 1951, J OBSTET GYN BRIT EM, V58, P905
   Kramer MS, 2012, BJOG-INT J OBSTET GY, V119, P874, DOI 10.1111/j.1471-0528.2012.03323.x
   Kramer MS, 2006, LANCET, V368, P1444, DOI 10.1016/S0140-6736(06)69607-4
   Lewis PS, 2000, CHERRY MERKATZ COMPL, V0, P763
   Locksmith GJ, 1999, OBSTET GYN CLIN N AM, V26, P435, DOI 10.1016/S0889-8545(05)70088-7
   Meyer JR, 1926, BRAS MED, V1, P301
   Moore J, 2006, LANCET, V368, P1399, DOI 10.1016/S0140-6736(06)69581-0
   Moore LE, 2007, E MED, V0, P0
   Perozzi Katherine J, 2004, CRIT CARE NURSE, V24, P54
   Rudra A, 2009, INDIAN J CRIT CARE M, V13, P129, DOI 10.4103/0972-5229.58537
   Senatore S, 2012, 126 ISTISAN I SUP SA, V0, P0
   Steiner PE, 1941, J AMER MED ASSOC, V117, P1245, DOI 10.1001/jama.1941.02820410023008
   Thomson AJ, 2000, BEST PRACT RES CL OB, V14, P19, DOI 10.1053/beog.1999.0061
   Tuffnell DJ, 2005, BJOG-INT J OBSTET GY, V112, P1625, DOI 10.1111/j.1471-0528.2005.00770.x
   Turillazzi E, 2009, ACTA OBSTET GYN SCAN, V88, P839, DOI 10.1080/00016340902971474
NR 20
TC 18
Z9 19
U1 0
U2 4
PU BENTHAM SCIENCE PUBL LTD
PI SHARJAH
PA EXECUTIVE STE Y-2, PO BOX 7917, SAIF ZONE, 1200 BR SHARJAH, U ARAB EMIRATES
SN 1389-2010
EI 1873-4316
J9 CURR PHARM BIOTECHNO
JI Curr. Pharm. Biotechnol.
PD JUN 15
PY 2013
VL 14
IS 14
BP 1195
EP 1200
DI 10.2174/1389201015666140430103312
PG 6
WC Biochemistry & Molecular Biology; Pharmacology & Pharmacy
SC Biochemistry & Molecular Biology; Pharmacology & Pharmacy
GA AK5DI
UT WOS:000338444200007
PM 24804728
DA 2022-10-14
ER

PT J
AU Bismark, MM
   Spittal, MJ
   Gurrin, LC
   Ward, M
   Studdert, DM
AF Bismark, Marie M.
   Spittal, Matthew J.
   Gurrin, Lyle C.
   Ward, Michael
   Studdert, David M.
TI Identification of doctors at risk of recurrent complaints: a national study of healthcare complaints in Australia
SO BMJ QUALITY & SAFETY
LA English
DT Article
ID malpractice claim; patient complaint; disciplinary action; physician; predictor
AB Objectives (1) To determine the distribution of formal patient complaints across Australia's medical workforce and (2) to identify characteristics of doctors at high risk of incurring recurrent complaints. Methods We assembled a national sample of all 18 907 formal patient complaints filed against doctors with health service ombudsmen ('Commissions') in Australia over an 11-year period. We analysed the distribution of complaints among practicing doctors. We then used recurrent-event survival analysis to identify characteristics of doctors at high risk of recurrent complaints, and to estimate each individual doctor's risk of incurring future complaints. Results The distribution of complaints among doctors was highly skewed: 3% of Australia's medical workforce accounted for 49% of complaints and 1% accounted for a quarter of complaints. Short-term risks of recurrence varied significantly among doctors: there was a strong dose-response relationship with number of previous complaints and significant differences by doctor specialty and sex. At the practitioner level, risks varied widely, from doctors with <10% risk of further complaints within 2 years to doctors with >80% risk. Conclusions A small group of doctors accounts for half of all patient complaints lodged with Australian Commissions. It is feasible to predict which doctors are at high risk of incurring more complaints in the near future. Widespread use of this approach to identify high-risk doctors and target quality improvement efforts coupled with effective interventions, could help reduce adverse events and patient dissatisfaction in health systems.
C1 [Bismark, Marie M.; Spittal, Matthew J.; Gurrin, Lyle C.; Studdert, David M.] Univ Melbourne, Melbourne Sch Populat & Global Hlth, Parkville, Vic 3052, Australia.
   [Ward, Michael] Univ Queensland, Sch Med, Brisbane, Qld, Australia.
   [Studdert, David M.] Univ Melbourne, Melbourne Law Sch, Parkville, Vic 3052, Australia.
RP Studdert, DM (通讯作者)，Univ Melbourne, Melbourne Sch Populat & Global Hlth, 207 Bouverie St, Parkville, Vic 3052, Australia.
EM d.studdert@unimelb.edu.au
FU ARC Laureate Fellowship from the Australian Research Council [FL110100102]
CR Abbott RL, 2003, OPHTHALMOLOGY, V110, P2137, DOI 10.1016/j.ophtha.2003.07.001
   Adamson TE, 1997, WESTERN J MED, V166, P37
   [Anonymous], 2009, NCAS CAS 1 8 YEARS, V0, P0
   *AUSTR I HLTH WELF, 2008, MED LAB FORC 2006, V0, P0
   Australian Bureau of Statistics, 2005, AUSTR STAND GEOGR CL, V0, P0
   Bismark MM, 2011, BMJ QUAL SAF, V20, P806, DOI 10.1136/bmjqs-2011-000109
   Bismark MM, 2011, MED J AUSTRALIA, V195, P25, DOI 10.5694/j.1326-5377.2011.tb03183.x
   Bismark MM, 2006, QUAL SAF HEALTH CARE, V15, P17, DOI 10.1136/qshc.2005.015743
   BOVBJERG RR, 1994, JAMA-J AM MED ASSOC, V272, P1421, DOI 10.1001/jama.272.18.1421
   Carroll KN, 2005, AMBUL PEDIATR, V5, P326, DOI 10.1367/A04-187R1.1
   COOIL B, 1991, J AM STAT ASSOC, V86, P285, DOI 10.2307/2290560
   Cook RJ, 2007, STAT BIOL HEALTH, V0, PP1, DOI 10.1007/978-0-387-69810-6
   DANZON PM, 1991, J ECON PERSPECT, V5, P51, DOI 10.1257/jep.5.3.51
   Elkin K, 2012, MED J AUSTRALIA, V197, P448, DOI 10.5694/mja12.10632
   ELLIS RP, 1990, J RISK INSUR, V57, P66, DOI 10.2307/252925
   Fallberg Lars, 2003, EUR J HEALTH LAW, V10, P343, DOI 10.1163/157180903772757812
   Fishbain DA, 2007, ARCH PHYS MED REHAB, V88, P589, DOI 10.1016/j.apmr.2007.02.007
   GIBBONS RD, 1994, J AM STAT ASSOC, V89, P760, DOI 10.2307/2290901
   Hickson GB, 2002, JAMA-J AM MED ASSOC, V287, P2951, DOI 10.1001/jama.287.22.2951
   Hickson GB, 2007, ACAD MED, V82, P1040, DOI 10.1097/ACM.0b013e31815761ee
   Hickson GB, 2007, SOUTH MED J, V100, P791, DOI 10.1097/SMJ.0b013e318063bd75
   Humphrey C, 2011, BRIT MED J, V342, P0, DOI 10.1136/bmj.d1817
   Jena AB, 2011, NEW ENGL J MED, V365, P629, DOI 10.1056/NEJMsa1012370
   Khaliq AA, 2005, AM J MED, V118, P773, DOI 10.1016/j.amjmed.2005.01.051
   Kohatsu ND, 2004, ARCH INTERN MED, V164, P653, DOI 10.1001/archinte.164.6.653
   Lester G, 2004, BRIT J PSYCHIAT, V184, P352, DOI 10.1192/bjp.184.4.352
   Levinson W, 1997, JAMA-J AM MED ASSOC, V277, P553, DOI 10.1001/jama.277.7.553
   MAKUCH RW, 1982, J CHRON DIS, V35, P437, DOI 10.1016/0021-9681(82)90058-3
   Moore IN, 2006, VANDERBILT LAW REV, V59, P1175
   Morrison J, 1998, JAMA-J AM MED ASSOC, V279, P1889, DOI 10.1001/jama.279.23.1889
   Murff HJ, 2006, QUAL SAF HEALTH CARE, V15, P13, DOI 10.1136/qshc.2005.013847
   Nash LM, 2009, MED J AUSTRALIA, V191, P436, DOI 10.5694/j.1326-5377.2009.tb02879.x
   Nieto FJ, 1996, AM J EPIDEMIOL, V143, P1059
   Nye BF, 1988, J RISK INSUR, V55, P150, DOI 10.2307/253287
   Papadakis MA, 2005, NEW ENGL J MED, V353, P2673, DOI 10.1056/NEJMsa052596
   Paterson R, 2002, HEALTH AFFAIR, V21, P70, DOI 10.1377/hlthaff.21.3.70
   ROLPH JE, 1991, JAMA-J AM MED ASSOC, V266, P2093, DOI 10.1001/jama.266.15.2093
   ROLPH JE, 1981, J RISK INSUR, V48, P247, DOI 10.2307/252739
   Rolph John E, 2007, J EMPIR LEGAL STUD, V4, P125, DOI 10.1111/j.1740-1461.2007.00084.x
   Sage WM, 2002, JAMA-J AM MED ASSOC, V287, P3003, DOI 10.1001/jama.287.22.3003
   SLOAN FA, 1989, JAMA-J AM MED ASSOC, V262, P3291, DOI 10.1001/jama.262.23.3291
   Studdert DM, 2001, JAMA-J AM MED ASSOC, V286, P217, DOI 10.1001/jama.286.2.217
   Tamblyn R, 2007, JAMA-J AM MED ASSOC, V298, P993, DOI 10.1001/jama.298.9.993
   TARAGIN MI, 1992, AM J MED, V93, P537, DOI 10.1016/0002-9343(92)90582-V
   VENEZIAN EC, 1989, J RISK INSUR, V56, P686, DOI 10.2307/253453
   VINCENT C, 1994, LANCET, V343, P1609, DOI 10.1016/S0140-6736(94)93062-7
   Weycker D A, 2000, HEALTH CARE MANAG SCI, V3, P269, DOI 10.1023/A:1019014028914
   Wu CY, 2009, J FORMOS MED ASSOC, V108, P126, DOI 10.1016/S0929-6646(09)60043-7
NR 49
TC 101
Z9 103
U1 1
U2 23
PU BMJ PUBLISHING GROUP
PI LONDON
PA BRITISH MED ASSOC HOUSE, TAVISTOCK SQUARE, LONDON WC1H 9JR, ENGLAND
SN 2044-5415
EI 2044-5423
J9 BMJ QUAL SAF
JI BMJ Qual. Saf.
PD JUL 15
PY 2013
VL 22
IS 7
BP 532
EP 540
DI 10.1136/bmjqs-2012-001691
PG 9
WC Health Care Sciences & Services; Health Policy & Services
SC Health Care Sciences & Services
GA 165TX
UT WOS:000320508400004
PM 23576774
DA 2022-10-14
ER

PT J
AU Chima, SC
AF Chima, Sylvester C.
TI Evaluating the quality of informed consent and contemporary clinical practices by medical doctors in South Africa: An empirical study
SO BMC MEDICAL ETHICS
LA English
DT Article
ID issue
AB Background: Informed consent is a legal and ethical doctrine derived from the principle of respect for autonomy. Generally two rights derived from autonomy are accorded legal protection. The constitutional right to bodily integrity followed by the right to bodily well-being, protected by professional negligence rules. Therefore healthcare professionals treating patients' without valid consent may be guilty of infringing patients' rights. Many challenges are experienced by doctors obtaining informed consent in complex multicultural societies like South Africa. These include different cultural ethos, multilingualism, poverty, education, unfamiliarity with libertarian rights based autonomy, and power asymmetry between doctors and patients. All of which could impact on the ability of doctors to obtain legally valid informed consent. Methods: The objective of this study was to evaluate whether the quality of informed consent obtained by doctors practicing in South Africa is consistent with international ethical standards and local regulations. Responses from 946 participants including doctors, nurses and patients was analyzed, using a semi-structured selfadministered questionnaire and person triangulation in selected public hospitals in Durban, KwaZulu-Natal, South Africa. Results: The median age of 168 doctors participating was 30 years with 51% females, 28% interns, 16% medical officers, 26% registrars, 30% consultant/specialists. A broad range of clinical specialties were represented. Challenges to informed consent practice include language difficulties, lack of interpreters, workload, and time constraints. Doctors spent 5-10 minutes on consent, disclosed most information required to patients, however knowledge of essential local laws was inadequate. Informed consent aggregate scores (ICAS) showed that interns/registrars scored lower than consultants/specialists. ICAS scores were statistically significant by specialty (p <= 0.005), with radiologists and anaesthetists scoring lowest, while internists, GPs and obstetricians/gynaecologists scored highest. Comparative ICAS scores showed that professional nurses scored significantly lower than doctors (p = 0.001). Conclusions: This study shows that though doctors had general knowledge of informed consent requirements, execution in practice was inadequate, with deficiency in knowledge of basic local laws and regulations. Remedying identified deficiencies may require a `corps' of interpreters in local hospitals to assist doctors in dealing with language difficulties, and continuing education in medical law and ethics to improve informed consent practices and overall quality of healthcare service delivery.
C1 [Chima, Sylvester C.] Univ KwaZulu Natal Durban, Coll Hlth Sci, Nelson R Mandela Sch Med, Programme Bio & Res Eth & Med Law, Durban, South Africa.
   [Chima, Sylvester C.] Univ KwaZulu Natal Durban, Coll Hlth Sci, Sch Nursing & Publ Hlth, Durban, South Africa.
RP Chima, SC (通讯作者)，Univ KwaZulu Natal Durban, Coll Hlth Sci, Nelson R Mandela Sch Med, Programme Bio & Res Eth & Med Law, Durban, South Africa.
EM chima@ukzn.ac.za
CR Adami Maria Fenech, 2005, NURSE RES, V12, P19
   Annas GJ, 1999, HLTH HUMAN RIGHTS, V0, P363
   Annas GJ, 1999, HEALTH HUM RIGHTS, V0, P373
   Appelbaum PS, 2007, NEW ENGL J MED, V357, P1834, DOI 10.1056/NEJMcp074045
   Appelbaum Paul S, 2009, IRB, V31, P10
   Beard M, 2005, THRHR, V68, P51
   Beauchamp TL, 1995, ENCY BIOETHICS, V3, P1240
   Bekhet Abir K, 2012, NURSE RES, V20, P40
   Berlin I, 1969, 2 CONCEPTS LIB 4 ESS, V0, P0
   Birnbacher D, 1999, ETHICAL THEORY MORAL, V2, P319, DOI 10.1023/A:1009903815157
   Borry P, 2004, MED HEALTH CARE PHIL, V7, P1, DOI 10.1023/b:mhep.0000022001.91748.47
   Carstens PA, 2007, **NON-TRADITIONAL**, V0, PXXVII AND
   Chima SC, 2009, T J COLL MED S AFRIC, V53, P38
   Chima SC, 2006, THESIS U NORTHUMBRIA, V0, P0
   CIOMS/WHO, 1993, INT ETH GUID BIOM RE, V0, P0
   Cullinan T, 1997, BRIT MED J, V315, P248
   De Vries R, 2009, BIOETHICS, V23, P193, DOI 10.1111/j.1467-8519.2009.01710.x
   Econex, 2010, 7 EC, V0, P0
   Ezeome ER, 2009, DEV WORLD BIOETH, V9, P138, DOI 10.1111/j.1471-8847.2008.00234.x
   Flores G, 2006, NEW ENGL J MED, V355, P229, DOI 10.1056/NEJMp058316
   Green JB, 2003, J PAEDIATR CHILD H, V39, P700, DOI 10.1046/j.1440-1754.2003.00273.x
   Health Systems Trust, 2013, HLTH PERS, V0, P0
   Henley L, 1995, S AFR MED J, V85, P1273
   *HPCSA, 2007, SEEK PAT INF CONS ET, V0, P0
   IBM, 2012, SPSS STAT WIND VERS, V0, P0
   Internationational Bioethics Committee (IBC), 2008, REP INT BIOETH COMM, V0, P0
   Irabor DO, 2009, DEV WORLD BIOETH, V9, P34, DOI 10.1111/j.1471-8847.2007.00198.x
   Jefford M, 2008, LANCET ONCOL, V9, P485, DOI 10.1016/S1470-2045(08)70128-1
   Jennings S, 2003, GALWAY STUDENT LAW R, V2, P0
   Joffe S, 2001, J NATL CANCER I, V93, P139, DOI 10.1093/jnci/93.2.139
   Jukic M, 2009, CROAT MED J, V50, P567, DOI 10.3325/cmj.2009.50.567
   Kiguba R, 2012, BMC MED ETHICS, V13, P0, DOI 10.1186/1472-6939-13-21
   Krosin MT, 2006, CLIN TRIALS, V3, P306, DOI 10.1191/1740774506cn150oa
   KZN Department of Health, 2010, KWAZULU NAT STRAT PL, V0, P0
   Lindegger G, 2000, S AFR J SCI, V96, P313
   Lore W, 1993, MEDICUS, V12, P227
   MAPHAI VT, 1989, SOC DYNAMICS, V15, P1, DOI 10.1080/02533958908458471
   McCormick TR, 1998, INFORM CONSENT ITS B, V0, P0
   Mhlongo SWP, 1997, BRIT MED J, V315, P252
   Minnies Deon, 2008, BMC MED ETHICS, V9, P15, DOI 10.1186/1472-6939-9-15
   National Bioethics Advisory Commission (NBAC), 2001, PRES BIOETH COMM ISS, V0, P0
   Nelson RM, 2011, AM J BIOETHICS, V11, P6, DOI 10.1080/15265161.2011.583318
   Ogundiran TO, 2010, J MED ETHICS, V36, P741, DOI 10.1136/jme.2010.037440
   Richter L, 1999, GUID DEV CULT SENS A, V0, P0
   Schlemmer A, 2006, SAMJ S AFR MED J, V96, P1084
   Sturman ED, 2005, CLIN PSYCHOL REV, V25, P954, DOI 10.1016/j.cpr.2005.04.010
   Sugarman J, 2005, CLIN TRIALS, V2, P34, DOI 10.1191/1740774505cn066oa
   Sulmasy DP, 2001, METHODS IN MEDICAL ETHICS, V0, P3
   Svoboda J S, 2000, J CONTEMP HEALTH LAW POLICY, V17, P61
   Taiwo OO, 2009, BMC MED ETHICS, V10, P0, DOI 10.1186/1472-6939-10-11
   Tekola F, 2009, PLOS NEGLECT TROP D, V3, P0, DOI 10.1371/journal.pntd.0000482
   Terre-Blanche M, 2008, RES PRACTICE, V0, P50
   Van Oosten FFW, 1989, THESIS U S AFRICA SC, V0, P0
   Van Oosten FFW, 1995, JURE, V0, P164
   van Thiel GJMW, 1997, HLTH CARE LATER LIFE, V3, P177
   Vollgraaff R, 2011, SUNDAY TIMES NEWSPAP, V0, P0
   Worthington R, 2002, J MED ETHICS, V28, P377, DOI 10.1136/jme.28.6.377
   Wu AC, 2006, ARCH PEDIAT ADOL MED, V160, P1145, DOI 10.1001/archpedi.160.11.1145
NR 59
TC 32
Z9 33
U1 0
U2 29
PU BMC
PI LONDON
PA CAMPUS, 4 CRINAN ST, LONDON N1 9XW, ENGLAND
SN 1472-6939
EI 
J9 BMC MED ETHICS
JI BMC Med. Ethics
PD DEC 19
PY 2013
VL 14
IS 
BP 
EP 
DI 10.1186/1472-6939-14-S1-S3
PG 17
WC Ethics; Medical Ethics; Social Sciences, Biomedical
SC Social Sciences - Other Topics; Medical Ethics; Biomedical Social Sciences
GA 286CP
UT WOS:000329442400003
PM 24564932
DA 2022-10-14
ER

PT J
AU Windfuhr, JP
AF Windfuhr, J. P.
TI Faults and Failure of Tonsil Surgery and other Standard Procedures in Otorhinolaryngology
SO LARYNGO-RHINO-OTOLOGIE
LA German
DT Article
DE tonsillectomy; tonsillotomy; adenoidectomy; septoplasty; cervical lymph node; malpractice; litigation; complication; negligence; death; fatality
ID post-tonsillectomy hemorrhage; internal carotid-artery; spinal accessory nerve; quality-of-life; nonsteroidal antiinflammatory drug; stenosis following tonsillectomy; partial thromboplastin time; recurrent throat infection; chylous fistula prevention; subcutaneous emphysema
AB Background: Septoplasty, tonsillectomy (with and without adenoidectomy) and cervical lymph node excision are amongst the most common 50 inpatient operations in Germany. Intra-capsular tonsillectomies (i.e., tonsillotomies) are increasingly performed. The aim of this study was to evaluate alleged medical malpractice, technical traps and pitfalls associated with tonsillectomy (TE), adenoidectomy (AE), tonsillotomy (TT), septoplasty (SP) and cervical lymph node excision (LN). Methods: A questionnaire was sent to the Regional Medical Conciliation Boards, Medical Services of the Health Insurance Companies (MDK) and Regional Institutes of Forensic Medicine in Germany to collect anonymized cases of complications or medico legal implications following TE, TT, AE, LN and SP. The results were discussed in the light of the contemporary medical literature and published verdicts in Germany. Results: The response rate of our survey was 55.9 %. The Institutes of Forensic Medicine contributed 9 cases, 49 cases were submitted by the Regional Conciliation Boards and none by MDK. All forensic cases were associated with exsanguinations following tonsillectomy including 2 children (5 and 8 years of age) and 7 adults (aged 20-69 years). The fatal post-tonsillectomy hemorrhage (PTH) had occurred 8.7 days on average; 4 patients experienced the bleeding episode at home (day 5, 8, 9 and 17, respectively). Repeated episodes of bleeding requiring surgical intervention had occurred in 6 patients. 3 Conciliation Boards submitted expert opinions concerning cases TT (1), AE (4), LN (3), SP (16) and TE (25). Cases with lethal outcome were not registered. Only 3 of the 49 cases were assessed as surgical malpractice (6.1 %) including lesion of the spinal accessory nerve, wrong indication for TE and dental lesion after insertion of the mouth gag. The review of the medico legal literature yielded 71 published verdicts after AE and TE (29), LN (28) and SP (14) of which 37 resulted in compensation of malpractice after LN (16; 57 %), TE (11; 41 %), SP (8; 57 %) and AE (2; 100 %). There were 16 cases of PTH amongst 27 trials after TE resulting either in death (5) or apallic syndrome (5). Bleeding complications had occurred on the day of surgery in only 2 patients. 16 trials were based on malpractice claims following SP encompassing lack of informed consent (6), anosmia (4), septal perforation (2), frontobasal injury (2) and dry nose (2). Trials based on LN were associated exclusively with a lesion of the spinal accessory nerve (28), including lack of informed consent in 19 cases. 49 cases (69 %) were decided for the defendant, 22 (31 %) were decided for the plaintiff with monetary compensation in 7 of 29 AE/TE-trials, 9 of 28 LN-trials and 6 of 14 SP-trials. Lack of informed consent was not registered for AE/TE but LN (11) and SP (2). Conclusion: Complicated cases following TE, TT, ATE, SP and LN are not systematically collected in Germany. It can be assumed, that not every complicated case is published in the medical literature or law journals and therefore not obtainable for scientific research. Alleged medical malpracice is proven for less than 6 % before trial stage. Approximately half of all cases result in a plaintiff verdict or settlement at court. Proper documentation of a thorough counselling, examination, indication, informed consent and follow-up assists the surgeon in litigation. An adequate complication management of PTH is essential, including instructions for the patients/parents, instructions for the medical staff, readily available surgical instruments and appropriate airway management in an interdisciplinary approach. Electrosurgical tonsillectomy techniques were repeatedly labeled as a risk factor for bleeding complications following TE. Institutions should analyse the individual PTH rate on a yearly basis. Contradictory expert opinions and verdicts of the courts concerning spinal accesory nerve lesions following LN are due to a lack of a surgical standard.
C1 [Windfuhr, J. P.] Klin HNO Krankheiten, Allergol Kliniken Maria Hilf, Plast Kopf & Hals Chirurg, Sandradstr 43, D-41061 Monchengladbach, Germany.
RP Windfuhr, JP (通讯作者)，Klin HNO Krankheiten, Allergol Kliniken Maria Hilf, Plast Kopf & Hals Chirurg, Sandradstr 43, D-41061 Monchengladbach, Germany.
EM jochen.windfuhr@mariahilf.de
CR Acevedo JL, 2012, OTOLARYNG HEAD NECK, V146, P871, DOI 10.1177/0194599812439017
   Fuster MAA, 2006, ACTA OTORRINOLAR ESP, V57, P247, DOI 10.1016/S0001-6519(06)78701-5
   Akgun D, 2009, J LARYNGOL OTOL, V123, P199, DOI 10.1017/S0022215108002600
   Alabidi A, 2008, EASTERN MEDITERRANEAN HEALTH JOURNAL, V14, P228
   ALBRECHT W, 1934, ZBL HALS NASEN OHREN, V35, P620
   Alexander RJ, 2004, J LARYNGOL OTOL, V118, P937, DOI 10.1258/0022215042790619
   Alexiou VG, 2011, ARCH OTOLARYNGOL, V137, P558, DOI 10.1001/archoto.2011.93
   ALKHAYAT M, 1991, J LARYNGOL OTOL, V105, P1052, DOI 10.1017/S0022215100118171
   Alsarraf R, 2000, OTOLARYNG HEAD NECK, V122, P572, DOI 10.1016/S0194-5998(00)70103-3
   Alvi A, 1998, OTOLARYNG HEAD NECK, V119, P361, DOI 10.1016/S0194-5998(98)70079-8
   Amir I, 2011, EUR ARCH OTORHINOLAR, V0, P0
   [Anonymous], 1924, CAN MED ASSOC J, V14, P745
   [Anonymous], 1956, HNO, V6, P91
   ARNHOLDSCHNEIDER M, 1987, HNO, V35, P195
   Arnoldner C, 2008, WIEN KLIN WOCHENSCHR, V120, P336, DOI 10.1007/s00508-008-0982-9
   Asaf T, 2001, INT J PEDIATR OTORHI, V61, P217, DOI 10.1016/S0165-5876(01)00574-2
   Attner P, 2009, ORL-J OTO-RHIN-LARYN, V71, P273, DOI 10.1159/000245160
   BAGLIONE L, 1961, ANN LARINGOL OTOL RINOL FARINGOL, V60, P652
   Baker LL, 1996, ANN OTO RHINOL LARYN, V105, P295, DOI 10.1177/000348949610500410
   Basaran Bora, 2011, KULAK BURUN BOGAZ IHTIS DERG, V21, P98, DOI 10.5606/kbbihtisas.2011.008
   Bateman ND, 2003, J LARYNGOL OTOL, V117, P186, DOI 10.1258/002221503321192476
   Battiata Andrew P, 2004, EAR NOSE THROAT J, V83, P553
   Baugh RF, 2011, OTOLARYNG HEAD NECK, V144, PS1, DOI 10.1177/0194599810389949
   Baumann I, 2010, LARYNGO RHINO OTOL, V89, P373, DOI 10.1055/s-0030-1252057
   Baumann I, 2007, RHINOLOGY, V45, P220
   Bazner UM, 2005, NERVENARZT, V76, P462, DOI 10.1007/s00115-004-1796-2
   BeanLijewski JD, 1997, ANESTH ANALG, V84, P1232, DOI 10.1097/00000539-199706000-00011
   BECK C, 1979, LARYNG RHINOL OTOL V, V58, P463
   Becker W, 1974, LARYN RHINOL OTOL, V0, P53
   Becker W, 1974, LARYN RHINOL OTOL, V53, P75
   Beppel A, 2007, ARZTLICHE AUFKLARUNG, V0, P0
   BERENDES J, 1953, HNO, V4, P15
   Bergler W, 2000, HNO, V48, P135, DOI 10.1007/s001060050021
   Bergmann K, 2006, NEUE RECHTSPRECHUNG, V0, P0
   BERGQVIST B, 1946, ACTA OTO LARYNGOL STOCKHOLM, V34, P246, DOI 10.3109/00016484609128379
   BETOW K, 1964, Z LARYNGOL RHINOL OTOL, V43, P296
   Bhattacharyya N, 2002, ANN OTO RHINOL LARYN, V111, P983, DOI 10.1177/000348940211101106
   BICKNELL JM, 1988, WESTERN J MED, V149, P457
   Bird Sara, 2006, AUST FAM PHYSICIAN, V35, P535
   Bocciolini C, 2005, ACTA OTORHINOLARYNGOL ITAL, V25, P245
   Bodner G, 2002, J ULTRAS MED, V21, P1159, DOI 10.7863/jum.2002.21.10.1159
   Boenisch Miriam, 2006, FACIAL PLAST SURG, V22, P249, DOI 10.1055/s-2006-954843
   Boenisch Miriam, 2003, ARCH FACIAL PLAST SURG, V5, P316, DOI 10.1001/archfaci.5.4.316
   Boenisch M, 2010, ARCH FACIAL PLAST S, V12, P4, DOI 10.1001/archfacial.2009.103
   BOKU E, 1937, ZBL HALS NASEN OHREN, V27, P620
   BOLLIGER E, 1950, ZENTRALBL HALS NASEN, V40, P187
   BONDING P, 1973, J LARYNGOL OTOL, V87, P1171, DOI 10.1017/S0022215100078142
   BOZZETTI F, 1982, JPEN-PARENTER ENTER, V6, P526, DOI 10.1177/0148607182006006526
   Brigger MT, 2006, OTOLARYNG HEAD NECK, V135, P1, DOI 10.1016/j.otohns.2006.02.036
   Brown P, 2004, LANCET, V364, P697
   BURK CD, 1992, PEDIATRICS, V89, P691
   Burton MJ, 2007, COCHRANE DB SYST REV, V0, P0, DOI DOI 10.1002/14651858.CD004619.pub2
   Byard RW, 2008, TONSILLITIS SUDDEN C, V0, P516
   Cairney J, 1924, J ANAT, V59, P87
   Candy B, 2006, COCHRANE DB SYST REV, V0, P0, DOI DOI 10.1002/14651858.CD004402.pub2
   Cardozo AAJ, 2007, CLIN OTOLARYNGOL, V32, P366, DOI 10.1111/j.1749-4486.2007.01529.x
   Cardwell M, 2005, COCHRANE DB SYST REV, V0, P0, DOI DOI 10.1002/14651858.CD003591.pub2
   Carmack JW, 1929, LARYNGOSCOPE, V39, P707
   Ceylan S, 2010, J CRANIOFAC SURG, V21, P1638, DOI 10.1097/SCS.0b013e3181ef67ba
   CHAHINE A N, 1951, ANN OTOLARYNGOL, V68, P722
   CHIANG TM, 1968, ARCH OTOLARYNGOL, V88, P307
   CLOSE HL, 1994, OTOLARYNG HEAD NECK, V111, P733, DOI 10.1016/S0194-5998(94)70560-7
   Cohen D, 2008, J LARYNGOL OTOL, V122, P88, DOI 10.1017/S0022215107006895
   Cohen D, 2007, J LARYNGOL OTOL, V0, P1
   Collet S, 2005, ANN OTO RHINOL LARYN, V114, P233, DOI 10.1177/000348940511400312
   COTTLE MH, 1958, ARCHIV OTOLARYNGOL, V68, P301
   CRUMLEY RL, 1976, LARYNGOSCOPE, V86, P804, DOI 10.1288/00005537-197606000-00008
   Dagtekin A, 2011, TURK NEUROSURG, V21, P680, DOI 10.5137/1019-5149.JTN.3120-10.1
   DECARPENTIER J, 1994, CLIN OTOLARYNGOL, V19, P352, DOI 10.1111/j.1365-2273.1994.tb01246.x
   DeFatta RJ, 2005, INT J PEDIATR OTORHI, V69, P1135, DOI 10.1016/j.ijporl.2005.03.001
   deGier HHW, 1996, HEAD NECK-J SCI SPEC, V18, P347, DOI 10.1002/(SICI)1097-0347(199607/08)18:4<347::AID-HED6>3.0.CO;2-Y
   DEHNEN T, 1950, Z LARYNGOL RHINOL OTOL, V29, P546
   Deitmer T, 2010, LARYNGO RHINO OTOL, V89, P424, DOI 10.1055/s-0030-1253366
   Deitmer T, 2000, HNO PRAXIS HEUTE, V0, P83
   DEJONG AA, 1991, EUR ARCH OTO-RHINO-L, V248, P132, DOI 10.1007/BF00178921
   DELCASTILLO L, 1940, ZBL HALS NASEN OHREN, V33, P263
   DellAringa Alfredo R, 2005, REV. BRAS. OTORRINOLARINGOL., V71, P18, DOI 10.1590/S0034-72992005000100004
   Demme K, 1901, WIEN MED WOCHENSCHR, V51, P2245
   Denecke H, 1980, OTO RHINO LARYNGOLOG, VV, P0
   Densert O, 2001, ACTA OTO-LARYNGOL, V121, P854
   Deutsch E, 1988, GROBE BEHANDLUNGSFEH, V0, P1
   Dhiwakar M, 2010, COCHRANE DB SYST REV, V0, P0, DOI DOI 10.1002/14651858.CD005607.pub3
   Diakos EA, 2011, CLIN OTOLARYNGOL, V36, P531, DOI 10.1111/j.1749-4486.2011.02373.x
   Dohar JE, 1996, OTOLARYNG HEAD NECK, V115, P94, DOI 10.1016/S0194-5998(96)70143-2
   DONATI F, 1991, SCHWEIZ MED WSCHR, V121, P1612
   Dost P, 2007, HNO, V55, P100, DOI 10.1007/s00106-006-1431-6
   DRESSLER D, 1989, NERVENARZT, V60, P572
   Durst F, 2011, HNO, V0, P0
   ELLIS PP, 1968, ARCH OTOLARYNGOL, V87, P436
   Enoki AM, 2010, BRAZ J OTORHINOLAR, V76, P796, DOI 10.1590/S1808-86942010000600022
   Erdag TK, 2005, INT J PEDIATR OTORHI, V69, P1321, DOI 10.1016/j.ijporl.2005.05.005
   Ericsson E, 2007, LARYNGOSCOPE, V117, P1272, DOI 10.1097/MLG.0b013e31805559e1
   Ericsson E, 2007, LARYNGOSCOPE, V117, P654, DOI 10.1097/mlg.0b013e318030ca69
   Esposito S, 2009, J INFECTION, V58, P113, DOI 10.1016/j.jinf.2008.12.003
   Eufinger H, 2001, MUND KIEFER GESICHTSCHIR, V5, P193, DOI 10.1007/s100060100292
   Evans AS, 2003, CLIN OTOLARYNGOL, V28, P489, DOI 10.1046/j.1365-2273.2003.00763.x
   Faramarzi A, 2009, INT J PEDIATR OTORHI, V73, P1576, DOI 10.1016/j.ijporl.2009.08.008
   Feinerman IL, 1999, INT J PEDIATR OTORHI, V48, P1, DOI 10.1016/S0165-5876(98)00148-7
   Feldman J, 2003, LARYNGO RHINO OTOL, V82, P799
   Feldmann H, 2012, GUTACHTEN HALS NASEN, V7, P0
   FERENCSIK M, 1990, ORVOSI HETILAP, V131, P1465
   FISCHER G, 1956, MONATSSCHR OHRENHEILKD LARYNGORHINOL, V90, P348
   Fisher AGT, 1915, LANCET, V2, P128
   FJERMEDAL O, 1988, J LARYNGOL OTOL, V102, P796, DOI 10.1017/S0022215100106486
   FLEISCHER K, 1981, DEUT MED WOCHENSCHR, V106, P1274
   Ford LC, 2004, LARYNGOSCOPE, V114, P2196, DOI 10.1097/01.mlg.0000149457.13877.d5
   FORSCHNER L, 1927, MSCHR OHRENHEILK, V61, P231
   FOWLER R, 1933, LARYNGOSCOPE, V43, P287
   Fradis M, 1998, EAR NOSE THROAT J, V77, P418
   FRANCOIS M, 1992, ARCH OTOLARYNGOL, V118, P1229
   GAFFNEY RJ, 1992, CLIN OTOLARYNGOL, V17, P208, DOI 10.1111/j.1365-2273.1992.tb01828.x
   GARDNER JF, 1968, ARCH OTOLARYNGOL, V88, P551
   Gendy S, 2005, IR MED J, V98, P243
   GERLINGS PE, 1932, ACTA OTO-LARYNGOL, V17, P420
   Gerst T, 2012, DTSCH ARZTEBL, V109, P0
   Gessini L, 1966, ANN LARINGOL OTOL RINOL FARINGOL, V65, P650
   Giannoni C, 1998, ARCH OTOLARYNGOL, V124, P163, DOI 10.1001/archotol.124.2.163
   Gillot C, 2005, B-ENT, V1, P197
   Glade RS, 2006, OTOLARYNG HEAD NECK, V134, P852, DOI 10.1016/j.otohns.2005.11.005
   Goins MR, 2004, LARYNGOSCOPE, V114, P1206, DOI 10.1097/00005537-200407000-00015
   Goldsher M, 1996, ANN OTO RHINOL LARYN, V105, P868, DOI 10.1177/000348949610501105
   GOODE RL, 1976, LARYNGOSCOPE, V86, P992, DOI 10.1288/00005537-197607000-00013
   Gregor RT, 2000, OTOLARYNG HEAD NECK, V122, P434, DOI 10.1016/S0194-5998(00)70061-1
   Gubisch W, 2005, ARCH FACIAL PLAST S, V7, P218, DOI 10.1001/archfaci.7.4.218
   Gubisch W, 1999, PLAST RECONSTR SURG, V104, P1131, DOI 10.1097/00006534-199909040-00038
   Gubisch Wolfgang, 2006, FACIAL PLAST SURG, V22, P230, DOI 10.1055/s-2006-954841
   GUIDA RA, 1990, LARYNGOSCOPE, V100, P491
   Guirguis M, 2001, INT J PEDIATR OTORHI, V57, P161, DOI 10.1016/S0165-5876(00)00454-7
   GUMPRECHT TF, 1981, ARCH OTOLARYNGOL, V107, P491
   Gunduz Kaan, 2004, J CONTEMP DENT PRACT, V5, P148
   Gunzel T, 2004, LARYNGO RHINO OTOL, V83, P579, DOI 10.1055/s-2004-825810
   Guyuron B, 1999, PLAST RECONSTR SURG, V104, P2202, DOI 10.1097/00006534-199912000-00039
   HAAS E, 1953, Z LARYNGOL RHINOL OTOL, V32, P413
   Haddow K, 2006, J LARYNGOL OTOL, V120, P450, DOI 10.1017/S0022215106000120
   Haegner U, 2002, HNO, V50, P836, DOI 10.1007/s00106-001-0607-3
   HAMMER C, 1933, KLIN MONATSBL AUGENH, V90, P79
   Hampton SM, 1997, J LARYNGOL OTOL, V111, P1077, DOI 10.1017/S0022215100139398
   HANDLER SD, 1986, LARYNGOSCOPE, V96, P1243
   Hanenkamp U, 2008, LARYNGO RHINO OTOL, V87, P870, DOI 10.1055/s-2008-1077387
   Hansis M L, 2004, VERSICHERUNGSMEDIZIN, V56, P148
   Hao SP, 1998, OTOLARYNG HEAD NECK, V118, P732, DOI 10.1016/S0194-5998(98)70254-2
   HAREL G, 1985, HEAD NECK SURG, V7, P225, DOI 10.1002/hed.2890070307
   HARLOWE HD, 1972, LARYNGOSCOPE, V82, P139, DOI 10.1002/lary.5540820119
   Harpf C, 1999, CHIRURG, V70, P690, DOI 10.1007/s001040050706
   Hashimoto Y, 2012, SURG RADIOL ANAT, V34, P373, DOI 10.1007/s00276-011-0875-x
   Heck M, 2010, REPETITORIUM ANASTHE, V0, P0
   HEERMANN J, 1980, LARYNG RHINOL OTOL V, V59, P433, DOI 10.1055/s-2007-1008882
   Heidemann CH, 2009, EUR ARCH OTO-RHINO-L, V266, P1011, DOI 10.1007/s00405-008-0834-2
   Heiser C, 2012, LARYNGOSCOPE, V122, P1265, DOI 10.1002/lary.23270
   Heiser C, 2010, LARYNGOSCOPE, V120, P2119, DOI 10.1002/lary.20971
   HEKSTER REM, 1970, RADIOL CLIN, V39, P357
   Helling K, 2002, HNO, V50, P470, DOI 10.1007/s00106-001-0580-x
   Hellmich S, 1997, LARYNGO RHINO OTOL, V76, P663, DOI 10.1055/s-2007-997502
   HELMUS C, 1990, LARYNGOSCOPE, V100, P593
   Herrmann A, 1968, GEFAHREN BEI OPERATI, V0, P566
   Herrschaft H, 1969, Z LARYNGOL RHINOL OTOL, V48, P85
   HERZON FS, 1995, LARYNGOSCOPE, V105, P1, DOI 10.1288/00005537-199508002-00001
   HEYN G, 1986, ZBL CHIR, V111, P1312
   Hinsley ML, 2010, OTOLARYNG HEAD NECK, V143, P239, DOI 10.1016/j.otohns.2010.03.033
   Hobson JC, 2006, J LARYNGOL OTOL, V120, P800, DOI 10.1017/S0022215106002209
   Hoff M, 2005, LARYNGO RHINO OTOL, V84, P680, DOI 10.1055/s-2005-861400
   Hopf H, 2010, MEDSACH, V0, P240
   Howells RC, 1997, OTOLARYNG HEAD NECK, V117, P628, DOI 10.1016/S0194-5998(97)70044-5
   Huizing EH, 2003, FUNCTIONAL RECONSTRU, V0, P0
   Hultcrantz E, 2005, INT J PEDIATR OTORHI, V69, P463, DOI 10.1016/j.ijporl.2004.11.010
   Hultcrantz E, 1999, INT J PEDIATR OTORHI, V51, P171, DOI 10.1016/S0165-5876(99)00274-8
   Hung Ming-Hui, 2009, ACTA ANAESTHESIOL TAIWAN, V47, P134, DOI 10.1016/S1875-4597(09)60040-0
   Hwang PH, 1999, OTOLARYNG HEAD NECK, V120, P678, DOI 10.1053/hn.1999.v120.a93047
   Hydri AS, 2010, JCPSP-J COLL PHYSICI, V20, P781, DOI 12.2010/JCPSP.781784
   Ilgen F, 2005, LARYNGO RHINO OTOL, V84, P665, DOI 10.1055/s-2004-826197
   Issing PR, 1996, LARYNGO RHINO OTOL, V75, P59, DOI 10.1055/s-2007-997534
   Iyer S, 2006, INT J PEDIATR OTORHI, V70, P853, DOI 10.1016/j.ijporl.2005.09.021
   Izzard Mark E, 2007, OTOLARYNGOL HEAD NECK SURG, V136, PS50, DOI 10.1016/j.otohns.2006.11.017
   JABBAR ASA, 1995, HEAD NECK-J SCI SPEC, V17, P69, DOI 10.1002/hed.2880170115
   Jackel M C, 2003, MIKROCHIRURGISCHE TO, V0, P51
   Jackson JL, 1933, CAN MED ASSOC J, V29, P475
   Jahnke K, 2005, LARYNGO RHINO OTOL, V84, P651, DOI 10.1055/s-2005-870376
   Jang YJ, 2009, ARCH OTOLARYNGOL, V135, P1256, DOI 10.1001/archoto.2009.171
   JEBELES JA, 1993, INT J PEDIATR OTORHI, V25, P149, DOI 10.1016/0165-5876(93)90048-8
   JEBELES JA, 1991, PAIN, V47, P305, DOI 10.1016/0304-3959(91)90220-R
   Johnson LB, 2002, LARYNGOSCOPE, V112, P35
   Jortay A, 2001, ACTA OTORHINOLARYNGOL BELG, V55, P285
   Juszkat R, 2010, POL J RADIOL, V75, P88
   Kaiser AD, 1930, J AMER MED ASSOC, V95, P837, DOI 10.1001/jama.1930.02720120005003
   Kalcioglu MT, 2010, B-ENT, V6, P91
   Kamami YV, 2000, OTOLARYNG HEAD NECK, V122, P445, DOI 10.1016/S0194-5998(00)70062-3
   KAPLAN EB, 1985, JAMA-J AM MED ASSOC, V253, P3576, DOI 10.1001/jama.253.24.3576
   Karas DE, 1997, ARCH OTOLARYNGOL, V123, P345
   Kaygusuz I, 2003, RHINOLOGY, V41, P76
   Kaygusuz I, 2001, INT J PEDIATR OTORHI, V58, P69, DOI 10.1016/S0165-5876(00)00471-7
   Kelly AB, 1925, J LARYNG LONDON, V40, P15, DOI 10.1017/S0022215100026955
   KIMMELMAN CP, 1994, LARYNGOSCOPE, V104, P981
   Kirse DJ, 1997, OTOLARYNG HEAD NECK, V116, P680, DOI 10.1016/S0194-5998(97)70249-3
   Klug T E, 2011, J CARDIOVASC PHARM T, V0, P0
   Kocak A, 2004, ANN PLAS SURG, V53, P492, DOI 10.1097/01.sap.0000120290.25592.2f
   Korneev S T, 1980, VESTN OTORINOLARINGOL, V0, P70
   Koudounarakis E, 2012, INT J GEN MED, V5, P643, DOI 10.2147/IJGM.S34676
   KREUZBAUER F H, 1960, MONATSSCHR OHRENHEILKD LARYNGORHINOL, V94, P164
   Krishna S, 2003, ARCH OTOLARYNGOL, V129, P1086, DOI 10.1001/archotol.129.10.1086
   KRISTENSEN S, 1984, CLIN OTOLARYNGOL, V9, P347, DOI 10.1111/j.1365-2273.1984.tb01519.x
   Krmpotic-Nemanic J, 1985, CHIRURG ANATOMIE KOP, V0, P0
   Kujawski O, 1997, OTOLARYNG HEAD NECK, V117, P641, DOI 10.1016/S0194-5998(97)70046-9
   LAAGE G, 1972, HNO-WEGW FACHARZT PR, V20, P152
   Lackner F, 1970, MONATSSCHR OHRENHEILKD LARYNGORHINOL, V104, P130
   LAING MR, 1991, CLIN OTOLARYNGOL, V16, P21, DOI 10.1111/j.1365-2273.1991.tb01936.x
   LASKIEWICZ A, 1954, REV LARYNGOL OTOL RHINOL (BORD), V75, P448
   Laureyns G, 2006, B-ENT, V2, P109
   Leclere FM, 2010, LASER SURG MED, V42, P693, DOI 10.1002/lsm.20958
   Lee MSW, 2004, OTOLARYNG HEAD NECK, V131, P833, DOI 10.1016/j.otohns.2004.08.008
   LEHMANN KA, 1990, POSTOPERATIVE SCHMER, V0, P0
   Leinbach RF, 2003, OTOLARYNG HEAD NECK, V129, P360, DOI 10.1016/S0194-5998(03)00729-0
   LEKAS MD, 1982, LARYNGOSCOPE, V92, P873
   Leonard D W, 1998, EAR NOSE THROAT J, V77, P830
   Leonard D W, 1998, ENT-EAR NOSE THROAT, V77, P830
   Leuwer R, 1998, LARYNGO RHINO OTOL, V77, P669, DOI 10.1055/s-2007-997063
   Lima Walter Luiz Ferreira, 2005, REV. BRAS. ANESTESIOL., V55, P441, DOI 10.1590/S0034-70942005000400008
   LINK R, 1941, HALS NASEN OHRENARZT, V31, P368
   Liu JH, 2001, ARCH OTOLARYNGOL, V127, P1271, DOI 10.1001/archotol.127.10.1271
   Lorenz KJ, 2005, HNO, V53, P423, DOI 10.1007/s00106-004-1129-6
   LOWE DA, 2002, CME B OTORHINOLARYNG, V6, P102
   Lowe D, 2007, LARYNGOSCOPE, V117, P717, DOI 10.1097/mlg.0b013e318031f0b0
   Lowry TR, 2009, ENT-EAR NOSE THROAT, V88, P790, DOI 10.1177/014556130908800209
   Luckhaupt H, 1999, HALS NASEN OHREN CHI, V0, P127
   Lukianenko V T, 1978, VESTN OTORINOLARINGOL, V0, P74
   MACDOUGALL G, 1993, J LARYNGOL OTOL, V107, P1011, DOI 10.1017/S0022215100125125
   Maini S, 2002, CLIN OTOLARYNGOL, V27, P57, DOI 10.1046/j.0307-7772.2001.00528.x
   Malik V, 2006, LARYNGOSCOPE, V116, P494
   MALLEN RW, 1974, CAN J OTOLARYNGOL, V3, P175
   MANNING SC, 1987, INT J PEDIATR OTORHI, V13, P237, DOI 10.1016/0165-5876(87)90104-2
   Marioni G, 2003, OTOLARYNG HEAD NECK, V128, P298, DOI 10.1067/mhn.2003.25
   Marret E, 2003, ANESTHESIOLOGY, V98, P1497
   Marshall T, 1998, BRIT J GEN PRACT, V48, P1331
   MARTIN IC, 1993, BRIT J ORAL MAX SURG, V31, P236, DOI 10.1016/0266-4356(93)90146-N
   Masing H, 1977, CHIRURG NASENSEPTUMS, V0, P0
   Mathew R, 2012, ANN OTO RHINOL LARYN, V121, P337, DOI 10.1177/000348941212100509
   MATSCHNIG F, 1950, MONATSSCHR OHRENHEILKD LARYNGORHINOL, V84, P208
   Matthias C, 2007, LARYNGO RHINO OTOL, V86, P0
   MAURER J, 1989, LARYNGO RHINO OTOL, V68, P301, DOI 10.1055/s-2007-998339
   MAYER B, 1990, LARYNGO RHINO OTOL, V69, P303, DOI 10.1055/s-2007-998195
   MCDONALD TJ, 1973, ARCH OTOLARYNGOL, V98, P38
   MCGREEVY E J, 1957, SD J MED PHARM, V10, P160
   Mckenzie W, 1959, J LARYNGOL, V73, P596
   McLaughlin KE, 1997, LARYNGOSCOPE, V107, P1322, DOI 10.1097/00005537-199710000-00006
   MCRAE RG, 1994, INT J PEDIATR OTORHI, V30, P227, DOI 10.1016/0165-5876(94)90064-7
   McSeveny W R, 1977, LAMP, V34, P23
   Meher R, 2003, INTERNET J OTORHINOL, V0, PP2, DOI 10.5580/5589e5588
   Menauer F, 1999, LARYNGO RHINO OTOL, V78, P405, DOI 10.1055/s-2007-996897
   Merante Boschin I, 2006, MINERVA CHIR, V61, P57
   METSON R, 1986, ARCH OTOLARYNGOL, V112, P651
   Metternich FU, 2001, HNO, V49, P465, DOI 10.1007/s001060170098
   Midwinter K, 2002, J LARYNGOL OTOL, V116, P272, DOI 10.1258/0022215021910735
   MILLER T, 1976, TRANSACTIONS OF THE PACIFIC COAST OTO-OPHTHALMOLOGICAL SOCIETY, V57, P201
   Miman MC, 2001, PAEDIATR ANAESTH, V11, P491, DOI 10.1046/j.1460-9592.2001.00707.x
   MINNIGERODE B, 1984, HNO, V32, P521
   Mistry D, 2004, CLIN OTOLARYNGOL, V29, P362, DOI 10.1111/j.1365-2273.2004.00818.x
   Mitchell R B, 1997, EAR NOSE THROAT J, V76, P575
   Mlynski G, 2005, LARYNGO RHINO OTOL, V84, PS101, DOI 10.1055/s-2005-861133
   Mosges R, 2011, EUR ARCH OTO-RHINO-L, V268, P807, DOI 10.1007/s00405-011-1535-9
   Moiniche S, 2003, ANESTH ANALG, V96, P68, DOI 10.1213/01.ANE.0000040583.65135.57
   Monroy A, 2008, INT J PEDIATR OTORHI, V72, P565, DOI 10.1016/j.ijporl.2008.01.008
   Monteiro Mário Luiz Ribeiro, 2006, ARQ. BRAS. OFTALMOL., V69, P249, DOI 10.1590/S0004-27492006000200020
   Moralee SJ, 1995, J LARYNGOL OTOL, V109, P1166, DOI 10.1017/S0022215100132347
   Morris LGT, 2008, OTOLARYNG HEAD NECK, V138, P315, DOI 10.1016/j.otohns.2007.11.024
   Morris LGT, 2008, ARCH OTOLARYNGOL, V134, P102, DOI 10.1001/archotol.134.1.102
   Mowatt G, 2006, CLIN OTOLARYNGOL, V31, P95, DOI 10.1111/j.1749-4486.2006.01162.x
   Mueller C, 2003, RHINOLOGY, V41, P2
   Muhammad Iqbal A, 2003, J COLL PHYSICIANS SURG PAK, V13, P565
   Mui S, 1998, LARYNGOSCOPE, V108, P1325, DOI 10.1097/00005537-199809000-00012
   Muller C A, 2007, ARCH OTOLARYNGOL, V0, P133
   Murakawa T, 1998, MASUI, V47, P955
   MYERS EN, 1975, LARYNGOSCOPE, V85, P835, DOI 10.1288/00005537-197505000-00008
   Nason RW, 2000, AM J SURG, V180, P241, DOI 10.1016/S0002-9610(00)00449-9
   NETA L, 1949, REV BRAS OTO RHINO, V17, P105
   NETO I, 1951, ZBL HALS NASEN OHREN, V42, P222
   Neumann A, 2007, LARYNGO RHINO OTOL, V86, P706, DOI 10.1055/s-2007-966196
   Neumann C, 2007, OTOLARYNG HEAD NECK, V137, P378, DOI 10.1016/j.otohns.2007.05.003
   NIELSEN VM, 1981, J LARYNGOL OTOL, V95, P801, DOI 10.1017/S0022215100091441
   Nikoghosyan-Bossen G, 2012, DAN MED J, V59, P0
   Nishino H, 2003, AURIS NASUS LARYNX, V30, P0
   Nix PA, 2001, J LARYNGOL OTOL, V115, P238
   Novoselitskii E M, 1979, ZH USHN NOS GORL BOLEZN, V0, P82
   Nowak Katarzyna, 2011, OTOLARYNGOL POL, V65, P128, DOI 10.1016/S0030-6657(11)70642-4
   Nuara MJ, 2008, ARCH OTOLARYNGOL, V134, P10, DOI 10.1001/archoto.2007.5
   Nussenbaum B, 2000, OTOLARYNG HEAD NECK, V122, P31, DOI 10.1016/S0194-5998(00)70140-9
   OLeary S, 2005, LARYNGOSCOPE, V115, P591, DOI 10.1097/01.mlg.0000161361.66191.60
   Ohtsuka K, 2002, ACTA OTO-LARYNGOL, V122, P99, DOI 10.1080/00016480260046472
   Oluwasanmi AF, 2004, J LARYNGOL OTOL, V118, P248, DOI 10.1258/002221504322928125
   Onerci TM, 2004, AM J OTOLARYNG, V25, P354, DOI 10.1016/j.amjoto.2004.03.005
   ORD RA, 1986, J MAXILLOFAC SURG, V14, P281, DOI 10.1016/S0301-0503(86)80305-8
   ORNTOFT S, 1994, ANAESTHESIA, V49, P151, DOI 10.1111/j.1365-2044.1994.tb03375.x
   OSGUTHORPE JD, 1981, OTOLARYNG HEAD NECK, V89, P758, DOI 10.1177/019459988108900513
   Ovesen T, 2012, DAN MED J, V59, P0
   Ozer C, 2007, AM J OTOLARYNG, V28, P191, DOI 10.1016/j.amjoto.2006.07.009
   PAMAAR CG, 1992, ANESTHESIOLOGY, V76, P869, DOI 10.1097/00000542-199205000-00042
   Panerari Angelo C D, 2005, BRAZ J OTORHINOLARYNGOL, V71, P94
   Papadakis CE, 1998, INT J PEDIATR OTORHI, V45, P243, DOI 10.1016/S0165-5876(98)00096-2
   Papaspyrou K, 2012, HNO, V60, P511, DOI 10.1007/s00106-011-2454-1
   Paradise Jack L, 2002, PEDIATRICS, V110, P7, DOI 10.1542/peds.110.1.7
   PARADISE JL, 1984, NEW ENGL J MED, V310, P674, DOI 10.1056/NEJM198403153101102
   Patel Nitesh, 2005, EAR NOSE THROAT J, V84, P660
   Peeters A, 2001, ACTA OTORHINOLARYNGOL BELG, V55, P207
   Petropoulos I, 2006, EUR ARCH OTO-RHINO-L, V263, P1105, DOI 10.1007/s00405-006-0127-6
   PINDER D, 2001, COCHRANE DB SYST REV, V0, P2211
   PIRSIG W, 1975, ACTA OTO-LARYNGOL, V79, P451, DOI 10.3109/00016487509124711
   Pirsig W, 2004, LARYNGOSCOPE, V114, P627, DOI 10.1097/00005537-200404000-00007
   PIRSIG W, 1977, RHINOLOGY (UTRECHT), V15, P193
   Pirsig W, 1977, HALS NASEN OHREN HEI, V0, P28
   Podoshin L, 1979, ENT-EAR NOSE THROAT, V58, P81
   Pourhassan S, 2007, J PEDIATR SURG, V42, P1961, DOI 10.1016/j.jpedsurg.2007.07.052
   Powell H R, 2012, EUR ARCH OTORHINOLAR, V0, P0
   PRATT L W, 1970, TRANSACTIONS OF THE AMERICAN ACADEMY OF OPHTHALMOLOGY AND OTO-LARYNGOLOGY, V74, P1146
   PRATT LW, 1962, ANN OTO RHINOL LARYN, V71, P158, DOI 10.1177/000348946207100114
   PRATT LW, 1979, OTOLARYNG HEAD NECK, V87, P159, DOI 10.1177/019459987908700201
   Prim MP, 2006, EUR ARCH OTO-RHINO-L, V263, P473, DOI 10.1007/s00405-005-1028-9
   PRUPAS HM, 1977, LARYNGOSCOPE, V87, P1134, DOI 10.1288/00005537-197707000-00014
   RAMACHANDRAN M, 1982, CAN ANAESTH SOC J, V29, P391, DOI 10.1007/BF03007533
   Randall DA, 1998, OTOLARYNG HEAD NECK, V118, P61, DOI 10.1016/S0194-5998(98)70376-6
   RASMUSSEN N, 1987, OTOLARYNG CLIN N AM, V20, P383
   Reilly MJ, 2006, INT J PEDIATR OTORHI, V70, P941, DOI 10.1016/j.ijporl.2005.09.023
   RETTINGER G, 1990, HNO, V38, P105
   RETTINGER G, 1995, LARYNGO RHINO OTOL, V74, P282, DOI 10.1055/s-2007-997740
   Rettinger G, 2006, HNO OPERATIONSLEHRE, V0, P0
   Rettinger Gerhard, 2006, FACIAL PLAST SURG, V22, P289, DOI 10.1055/s-2006-954847
   RHOADS PS, 1955, JAMA-J AM MED ASSOC, V157, P877, DOI 10.1001/jama.1955.02950280001001
   RICCIARDELLI E, 1989, ARCH OTOLARYNGOL, V115, P519
   RICHARDSON GS, 1953, LARYNGOSCOPE, V63, P1197
   Richter Gresham T, 2006, CURR OPIN OTOLARYNGOL HEAD NECK SURG, V14, P375, DOI 10.1097/01.moo.0000247525.56076.54
   RIEDER C, 1981, LARYNG RHINOL OTOL V, V60, P342, DOI 10.1055/s-2007-1008734
   Riederer A, 1978, LARYNGO RHINO OTOL, V66, P583
   Riemann M, 1996, HNO MITTEILUNGEN, V46, P19
   Robbins KT, 2002, ARCH OTOLARYNGOL, V128, P751, DOI 10.1001/archotol.128.7.751
   Rollon A, 1996, INT J ORAL MAX SURG, V25, P363, DOI 10.1016/S0901-5027(06)80031-7
   ROSEBURG B, 1964, HNO, V12, P201
   ROSENFELD RM, 1990, ANN OTO RHINOL LARYN, V99, P187
   Rudack C, 2003, HNO, V51, P986, DOI 10.1007/s00106-003-0854-6
   Sagowski C, 2004, HNO, V52, P251, DOI 10.1007/s00106-003-0846-6
   SAKUMA A, 1990, JPN J TONSIL, V29, P99
   Salonen A, 2002, LARYNGOSCOPE, V112, P94, DOI 10.1097/00005537-200201000-00017
   SAMUEL D, 1995, J LARYNGOL OTOL, V109, P1005, DOI 10.1017/S0022215100131883
   Sancho LMM, 1999, EUR J CARDIO-THORAC, V16, P200, DOI 10.1016/S1010-7940(99)00168-2
   Santaolalla F, 2010, EUR J CANCER CARE, V19, P510, DOI 10.1111/j.1365-2354.2009.01086.x
   Sarny S, 2012, LARYNGO RHINO OTOL, V91, P98, DOI 10.1055/s-0031-1291309
   Sarny S, 2012, LARYNGO RHINO OTOL, V91, P16, DOI 10.1055/s-0031-1291310
   Sarny S, 2012, EUR ARCH OTORHINOLAR, V0, P0
   Sarny S, 2011, LARYNGOSCOPE, V121, P2553, DOI 10.1002/lary.22347
   Sarny S, 2011, EUR ARCH OTO-RHINO-L, V268, P1803, DOI 10.1007/s00405-011-1541-y
   Sautter NB, 2009, OTOLARYNG CLIN N AM, V42, P253, DOI 10.1016/j.otc.2009.01.010
   Scheckenbach K, 2008, RISIKO BLUTUNGEN NAC, V0, P0
   Scherer H, 2003, LARYNGO RHINO OTOL, V82, P754
   Schmidt H, 1996, LARYNGO RHINO OTOL, V75, P447, DOI 10.1055/s-2007-997613
   Schmiegelow E, 1897, MSCHR OHRENHEILK, V31, P115
   SCHOEM SR, 1993, ARCH OTOLARYNGOL, V119, P292
   Schultz-Coulon HJ, 2006, HNO, V54, P59, DOI 10.1007/s00106-005-1355-6
   Schumacher WA, 1998, LARYNGO RHINO OTOL, V77, P517, DOI 10.1055/s-2007-997016
   Schwab J A, 1997, FACIAL PLAST SURG, V13, P3, DOI 10.1055/s-2008-1064461
   Schwalm JD, 2008, CAN J ANAESTH, V55, P376, DOI 10.1007/BF03021494
   Schwentner I, 2007, SWISS MED WKLY, V137, P454
   Sciuto Sebastiano, 1999, RHINOLOGY (UTRECHT), V37, P74
   Senska G, 2010, DTSCH ARZTEBL INT, V107, P622, DOI 10.3238/arztebl.2010.0622
   Shah UK, 2008, ARCH OTOLARYNGOL, V134, P673, DOI 10.1001/archotol.134.6.673-b
   Shi ZP, 2006, EUR ARCH OTO-RHINO-L, V263, P1041, DOI 10.1007/s00405-006-0101-3
   Shihada R, 2008, ANN OTO RHINOL LARYN, V117, P528, DOI 10.1177/000348940811700711
   Shine NP, 2005, INT J PEDIATR OTORHI, V69, P1579, DOI 10.1016/j.ijporl.2005.04.014
   SHISSIAS CG, 1994, AM J OPHTHALMOL, V117, P812, DOI 10.1016/S0002-9394(14)70333-2
   Shlizerman L, 2005, AM J OTOLARYNG, V26, P406, DOI 10.1016/j.amjoto.2005.02.019
   Sia KJ, 2012, J LARYNGOL OTOL, V126, P529, DOI 10.1017/S0022215112000175
   Siegel NS, 2000, OTOLARYNG HEAD NECK, V122, P228, DOI 10.1016/S0194-5998(00)70244-0
   SILVERMAN JJ, 1953, DIS CHEST, V23, P397, DOI 10.1378/chest.23.4.397
   Simoni P, 2001, INT J PEDIATR OTORHI, V59, P125, DOI 10.1016/S0165-5876(01)00478-5
   Simonsen AR, 2010, INT J PEDIATR OTORHI, V74, P977, DOI 10.1016/j.ijporl.2010.05.029
   SMELT GJC, 1984, J LARYNGOL OTOL, V98, P647, DOI 10.1017/S0022215100147231
   Smith E, 2008, LARYNGO RHINO OTOL, V87, P490, DOI 10.1055/s-2007-995627
   SMITH MEN, 1959, LANCET, V1, P671
   Soderman ACH, 2011, LARYNGOSCOPE, V121, P2322, DOI 10.1002/lary.22179
   Sonne JE, 2001, OTOLARYNG HEAD NECK, V125, P670, DOI 10.1067/mhn.2001.119970
   SPILLMANN D, 1981, LARYNG RHINOL OTOL V, V60, P56, DOI 10.1055/s-2007-1008673
   STAFFORD N, 1986, J LARYNGOL OTOL, V100, P175, DOI 10.1017/S0022215100098935
   Stalfors J, 2012, ACTA OTO-LARYNGOL, V132, P533, DOI 10.3109/00016489.2011.644252
   Stathas T, 2010, EUR ARCH OTO-RHINO-L, V267, P1403, DOI 10.1007/s00405-010-1224-0
   Stelter K, 2010, EUR ARCH OTO-RHINO-L, V267, P1129, DOI 10.1007/s00405-009-1200-8
   STEVENS CN, 1985, AM J OTOLARYNG, V6, P264, DOI 10.1016/S0196-0709(85)80053-3
   Stevenson AN, 2012, LARYNGOSCOPE, V122, P71, DOI 10.1002/lary.22438
   STEVENSON DS, 1992, J LARYNGOL OTOL, V106, P989, DOI 10.1017/S0022215100121541
   Stewart AE, 2004, ARCH OTOLARYNGOL, V130, P1324, DOI 10.1001/archotol.130.11.1324
   Stewart MG, 2004, OTOLARYNG HEAD NECK, V130, P283, DOI 10.1016/j.otohns.2003.12.004
   STOKSTED P, 1978, RHINOLOGY (UTRECHT), V16, P123
   Stuck BA, 2008, DTSCH ARZTEBL INT, V105, P852, DOI 10.3238/arztebl.2008.0852
   Stuck BA, 2005, GEMEINSAME STELLUNGN, V0, P0
   STUPKA W, 1938, MISSBILDUNGEN ANOMAL, V0, P0
   STUTZ E, 1953, HNO, V4, P90
   SUCHMAN AL, 1986, JAMA-J AM MED ASSOC, V256, P750, DOI 10.1001/jama.256.6.750
   SUMAYA CV, 1978, AM J EPIDEMIOL, V107, P65, DOI 10.1093/oxfordjournals.aje.a112509
   SWANSON C L, 1958, SD J MED PHARM, V11, P1
   Symes A, 2005, SURG RADIOL ANAT, V27, P404, DOI 10.1007/s00276-005-0004-9
   Tajima K, 1997, J CLIN ANESTH, V9, P236, DOI 10.1016/S0952-8180(97)00028-7
   TAMI TA, 1987, ARCH OTOLARYNGOL, V113, P992
   TARAB S, 1955, PRACT OTORHINOLARYNGOL (BASEL), V17, P260
   Tatla T, 2005, J LARYNGOL OTOL, V119, P906, DOI 10.1258/002221505774783511
   TAYLOR GW, 1950, AMA ARCH OTOLARYNGOL, V52, P642
   TEZEL EB, 1953, ZBL HALS NASEN OHREN, V48, P327
   THAWLEY SE, 1980, LARYNGOSCOPE, V90, P522, DOI 10.1002/lary.5540900321
   Theissing J, 2006, HNO OPERATIONSLEHRE, V0, P0
   Theissing J, 2006, HNO OPERATIONSLEHRE, V0, P151
   Thomaser EG, 2004, LARYNGO RHINO OTOL, V83, P501, DOI 10.1055/s-2004-814467
   THOMPSON AC, 1991, J LARYNGOL OTOL, V105, P836, DOI 10.1017/S0022215100117475
   Thumfart W, 1998, OPERATIVE ZUGANGSWEG, V0, P0
   Tisch M, 2002, HNO, V50, P230, DOI 10.1007/s001060100538
   Tomita H, 2002, ACTA OTO-LARYNGOL, V122, P164, DOI 10.1080/00016480260046571
   Tomkinson A, 2005, CLIN OTOLARYNGOL, V30, P338, DOI 10.1111/j.1365-2273.2005.01045.x
   Tomkinson A, 2011, LARYNGOSCOPE, V121, P279, DOI 10.1002/lary.21242
   Tomofuji S, 2005, AURIS NASUS LARYNX, V32, P381, DOI 10.1016/j.anl.2005.05.005
   Tonsillektomie K, 2007, GEMEINSAME EMPFEHLUN, V0, P0
   TOVI F, 1987, INT J PEDIATR OTORHI, V13, P69, DOI 10.1016/0165-5876(87)90009-7
   Tschopp K, 2002, LARYNGOSCOPE, V112, P1445, DOI 10.1097/00005537-200208000-00022
   TZADIK A, 1988, ARCH OTO-RHINO-LARYN, V245, P74, DOI 10.1007/BF00481439
   Umeda M, 2010, ORAL SURG ORAL MED O, V109, P820, DOI 10.1016/j.tripleo.2009.11.027
   Unkel C, 2005, INT J PEDIATR OTORHI, V69, P1615, DOI 10.1016/j.ijporl.2005.08.017
   Unkel C, 2004, LARYNGO RHINO OTOL, V83, P466, DOI 10.1055/s-2004-814469
   URBANTSCHITSCH E, 1931, WIEN MED WOCHENSCHR, V48, P1600
   Uzun C, 2003, J LARYNGOL OTOL, V117, P314, DOI 10.1258/00222150360600968
   von Heyden H, 2007, HNO, V55, P684, DOI 10.1007/s00106-006-1502-8
   VALTONEN EJ, 1974, ACTA CHIR SCAND, V140, P453
   van den Aardweg MTA, 2011, BMJ-BRIT MED J, V343, P0, DOI 10.1136/bmj.d5154
   van den Aardweg MTA, 2010, COCHRANE DB SYST REV, V0, P0, DOI DOI 10.1002/14651858.CD007810.pub2
   van Staaij BK, 2004, BMJ-BRIT MED J, V329, P651, DOI 10.1136/bmj.38210.827917.7C
   VANCRUIJSEN N, 2007, EUR ARCH OTORHINOLAR, V0, P0
   Vavrova M, 2011, VASA, V40, P491, DOI 10.1024/0301-1526/a000153
   VEIT S, 1993, ANAESTHESIST, V42, P320
   Velegrakis GA, 1998, ORL J OTO-RHINO-LARY, V60, P230, DOI 10.1159/000027600
   Veyssier P, 1976, REV STOMATOL CHIR MAXILLOFAC, V77, P861
   Vories AA, 1999, OTOLARYNG HEAD NECK, V121, P303, DOI 10.1016/S0194-5998(99)70200-7
   VOS GD, 1995, J LARYNGOL OTOL, V109, P440, DOI 10.1017/S0022215100130385
   Vuyk HD, 1997, CLIN OTOLARYNGOL, V22, P226, DOI 10.1046/j.1365-2273.1997.00035.x
   WAGNER GAL, 1991, J OTOLARYNGOL, V20, P33
   Walsh RM, 1997, J LARYNGOL OTOL, V111, P950, DOI 10.1017/S0022215100139040
   Walshe P, 2005, SURG-J R COLL SURG E, V3, P296, DOI 10.1016/S1479-666X(05)80096-4
   Walther LE, 2005, HNO, V53, P383, DOI 10.1007/s00106-004-1210-1
   Watanabe Ken-ichi, 2004, JOURNAL OF NIPPON MEDICAL SCHOOL, V71, P111, DOI 10.1272/jnms.71.111
   WEBER R, 1993, LARYNGO RHINO OTOL, V72, P86, DOI 10.1055/s-2007-997861
   WEIBEL J, 1965, NEUROLOGY, V15, P7, DOI 10.1212/WNL.15.1.7
   WEINSTEIN RE, 1989, AM J HEMATOL, V32, P258, DOI 10.1002/ajh.2830320405
   Weksler N, 2001, ACTA ANAESTH SCAND, V45, P1042, DOI 10.1034/j.1399-6576.2001.450820.x
   Werner J, 2006, HNO OPERATIONSLEHRE, V0, P271
   Werner J, 2006, HNO OPERATIONSLEHRE, V0, P273
   Werner J, 2006, HNO OPERATIONSLEHRE, V0, P[267, 275]
   Werner J, 2006, HNO OPERATIONSLEHRE, V0, P0
   Werner JA, 2002, LYMPHKNOTENERKRANKUN, V0, P0
   WHITE A, 1988, CLIN OTOLARYNGOL, V13, P139, DOI 10.1111/j.1365-2273.1988.tb00754.x
   Wienke A, 2006, LARYNGO RHINO OTOL, V85, P665, DOI 10.1055/s-2006-925243
   Wienke A, 2011, LARYNGO RHINO OTOL, V90, P489, DOI 10.1055/s-0031-1277221
   Wienke A, 2010, LARYNGO RHINO OTOL, V89, P100, DOI 10.1055/s-0029-1224114
   Wienke A, 1999, LARYNGO RHINO OTOL, V78, P408, DOI 10.1055/s-2007-996898
   Wienke A, 1999, LARYNGO RHINO OTOL, V78, P293, DOI 10.1055/s-2007-996874
   WIENKE A, 1992, LARYNGO RHINO OTOL, V71, P487, DOI 10.1055/s-2007-997339
   WIENKE A, 1992, LARYNGO RHINO OTOL, V71, P332, DOI 10.1055/s-2007-997307
   Williams MD, 2003, HUM PATHOL, V34, P1053, DOI 10.1053/S0046-8177(03)00408-8
   Windfuhr J, 2012, ORL J OTORH IN PRESS, V0, P0
   Windfuhr JP, 2008, EUR ARCH OTO-RHINO-L, V265, P1527, DOI 10.1007/s00405-008-0699-4
   Windfuhr JP, 2008, INT J PEDIATR OTORHI, V72, P1029, DOI 10.1016/j.ijporl.2008.03.009
   Windfuhr J P, 2001, EAR NOSE THROAT J, V80, P795
   Windfuhr JP, 2010, J LARYNGOL OTOL, V124, P59, DOI 10.1017/S0022215109990922
   Windfuhr JP, 2009, EUR ARCH OTO-RHINO-L, V266, P111, DOI 10.1007/s00405-008-0720-y
   Windfuhr JP, 2008, LARYNGOSCOPE, V118, P1389, DOI 10.1097/MLG.0b013e3181734f7e
   Windfuhr Jochen P, 2004, EAR NOSE THROAT J, V83, P0
   Windfuhr JP, 2011, ACTA OTO-LARYNGOL, V131, P67, DOI 10.3109/00016489.2010.502185
   Windfuhr JP, 2010, ANZ J SURG, V80, P668, DOI 10.1111/j.1445-2197.2010.05421.x
   Windfuhr JP, 2010, EUR ARCH OTO-RHINO-L, V267, P289, DOI 10.1007/s00405-009-1057-x
   Windfuhr JP, 2010, ORAL SURG ORAL MED O, V109, PE5, DOI 10.1016/j.tripleo.2009.08.031
   Windfuhr JP, 2009, OTOLARYNG HEAD NECK, V140, P191, DOI 10.1016/j.otohns.2008.11.012
   Windfuhr JP, 2005, HNO, V53, P46, DOI 10.1007/s00106-003-1036-2
   Windfuhr JP, 2005, OTOLARYNG HEAD NECK, V132, P281, DOI 10.1016/j.otohns.2004.09.007
   Windfuhr JP, 2003, AURIS NASUS LARYNX, V30, P391, DOI 10.1016/j.anl.2003.07.004
   Windfuhr JP, 2002, J OTOLARYNGOL, V31, P18, DOI 10.2310/7070.2002.19160
   Windfuhr JP, 2002, J LARYNGOL OTOL, V116, P299, DOI 10.1258/0022215021910591
   Windfuhr JP, 2002, AURIS NASUS LARYNX, V29, P159, DOI 10.1016/S0385-8146(01)00138-9
   Windfuhr JP, 2001, HNO, V49, P706, DOI 10.1007/s001060170041
   Windfuhr JP, 2001, ENT-EAR NOSE THROAT, V80, P795
   Windfuhr JP, 2001, ENT-EAR NOSE THROAT, V80, P800
   WOOLF RM, 1970, PLAST RECONSTR SURG, V45, P352, DOI 10.1097/00006534-197004000-00007
   Yaddanapudi S, 1996, J LARYNGOL OTOL, V110, P281, DOI 10.1017/S0022215100133432
   Yammine NV, 2004, J OTOLARYNGOL, V33, P403, DOI 10.2310/7070.2004.04061
   Yildirim I, 2003, J LARYNGOL OTOL, V117, P619, DOI 10.1258/002221503768199951
   Yoshimura Y, 2002, BRIT J ORAL MAX SURG, V40, P138, DOI 10.1054/bjom.2001.0653
   Yu KK, 2003, LARYNGOSCOPE, V113, P1047, DOI 10.1097/00005537-200306000-00024
   Zenner HP, 1997, LEHRBUCH HALS NASEN, V0, P386
   Zhemchyev V I, 1973, ZH USHN NOS GORL BOLEZN, V33, P103
   Zinder DJ, 1996, OTOLARYNG HEAD NECK, V115, P145, DOI 10.1016/S0194-5998(96)70152-3
   Zollner B, 1971, MONATSSCHR OHRENHEILKD LARYNGORHINOL, V105, P228
   Zwack GC, 1997, INT J PEDIATR OTORHI, V39, P67, DOI 10.1016/S0165-5876(96)01465-6
   ZWEIGHAFT JFB, 1949, ANESTHESIOLOGY, V10, P729, DOI 10.1097/00000542-194911000-00008
NR 490
TC 13
Z9 13
U1 0
U2 2
PU GEORG THIEME VERLAG KG
PI STUTTGART
PA RUDIGERSTR 14, D-70469 STUTTGART, GERMANY
SN 0935-8943
EI 1438-8685
J9 LARYNGO RHINO OTOL
JI Laryngo-Rhino-Otol.
PD APR 15
PY 2013
VL 92
IS 
BP S33
EP S72
DI 10.1055/s-0032-1333253
PG 40
WC Otorhinolaryngology
SC Otorhinolaryngology
GA V40SB
UT WOS:000209497200003
PM 23625716
DA 2022-10-14
ER

PT J
AU Padubidri, JR
   Menezes, RG
   Pant, S
   Shetty, SB
AF Padubidri, Jagadish Rao
   Menezes, Ritesh G.
   Pant, Sadip
   Shetty, Soumya B.
TI Deaths among women of reproductive age: A forensic autopsy study
SO JOURNAL OF FORENSIC AND LEGAL MEDICINE
LA English
DT Article
DE Forensic autopsy; Women; Reproductive age group; Medico-legal case; Unnatural death; Suicide; Accident; Homicide; Burns
ID malaria
AB Unnatural deaths in women of reproductive age (range 12-49 years) have a serious psychological and social impact on the family and community. Deaths among women of reproductive age reported as medico-legal cases were investigated to see the trend in terms of cause and manner of death. The study group consisted of a series of 328 consecutive forensic autopsies on women in the reproductive age group, performed between 2009 and 2011 at the Government Wenlock District Hospital, Mangalore, India by qualified specialist forensic medicine experts. Unnatural deaths formed 93.6% of the cohort. The top three causes of death included burns, poisoning and hanging forming 69.5% of the cases. The manner of death was suicide in 45.4% cases, accident in 43.6% cases and homicide in 4.6% cases. The circumstances of death were related to alleged medical negligence in 2.4% cases. Death in 4% cases was natural mannered with a disease being the cause of death. Three-fourths of the victims were married. Married women formed 63.1% of the suicidal victims. Homicidal deaths were not reported among unmarried women. The preponderant method of suicide was by poisoning at 42.3% (63 cases), followed by hanging (34.9%), burns (11.4%) and drowning (9.4%). These four methods comprised 98% of the total suicidal deaths in this study cohort. Accidental deaths were predominantly caused by burns (62.2%) and road traffic accident (23.1%). Two-thirds of the homicidal deaths were due to assault caused by blunt-force trauma, ligature strangulation and sharp-force trauma. One-third of the homicidal victims died due to burns. With a clear understanding of the cause and manner of death, it may be possible to predict, and hopefully prevent, future cases of unnatural deaths in women of reproductive age who form a very important group of society. (c) 2013 Elsevier Ltd and Faculty of Forensic and Legal Medicine. All rights reserved.
C1 [Padubidri, Jagadish Rao] Kasturba Med Coll & Hosp, Dept Forens Med, Mangalore, India.
   [Menezes, Ritesh G.] Srinivas Inst Med Sci & Res Ctr, Dept Forens Med, Mangalore, India.
   [Pant, Sadip] Univ Arkansas Med Sci, Dept Internal Med, Little Rock, AR 72205 USA.
   [Shetty, Soumya B.] Srinivas Inst Med Sci & Res Ctr, Dept Community Med, Mangalore, India.
RP Menezes, RG (通讯作者)，Srinivas Inst Med Sci & Res Ctr, Dept Forens Med, Mangalore, India.
EM mangalore971@yahoo.co.in
CR Bhagavath P, 2009, J FORENSIC LEG MED, V16, P27, DOI 10.1016/j.jflm.2008.05.019
   Menezes RG, 2012, J S INDIA MEDICOLEGA, V4, P61
   Menezes RG, 2008, BURNS, V34, P427, DOI 10.1016/j.burns.2007.07.002
   Menezes Ritesh G, 2012, MED LEG J, V80, P151, DOI 10.1258/mlj.2012.012015
   Menezes RG, 2012, LEGAL MED-TOKYO, V14, P111, DOI 10.1016/j.legalmed.2012.01.007
   Menezes RG, 2010, J FORENSIC SCI, V55, P835, DOI 10.1111/j.1556-4029.2010.01328.x
   Shetty BSK, 2010, J FORENSIC LEG MED, V17, P316, DOI 10.1016/j.jflm.2010.04.013
   Shrivastava P, 2011, SAF SCI MONIT, V15, P0
   Yusuf HR, 2007, J HEALTH POPUL NUTR, V25, P302
NR 10
TC 7
Z9 9
U1 1
U2 8
PU ELSEVIER SCI LTD
PI OXFORD
PA THE BOULEVARD, LANGFORD LANE, KIDLINGTON, OXFORD OX5 1GB, OXON, ENGLAND
SN 1752-928X
EI 
J9 J FORENSIC LEG MED
JI J. Forensic Leg. Med.
PD AUG 15
PY 2013
VL 20
IS 6
BP 651
EP 654
DI 10.1016/j.jflm.2013.03.029
PG 4
WC Medicine, Legal
SC Legal Medicine
GA 204JO
UT WOS:000323361800024
PM 23910855
DA 2022-10-14
ER

PT J
AU Eloy, JA
   Svider, PF
   Patel, D
   Setzen, M
   Baredes, S
AF Eloy, Jean Anderson
   Svider, Peter F.
   Patel, Dharti
   Setzen, Michael
   Baredes, Soly
TI Comparison of Plaintiff and Defendant Expert Witness Qualification in Malpractice Litigation in Otolaryngology
SO OTOLARYNGOLOGY-HEAD AND NECK SURGERY
LA English
DT Article
DE medical expert witness testimony; expert witness ethical obligations; medical malpractice; litigation; medicolegal; witness expertise; h-index
ID medical malpractice; academic otolaryngology; research productivity; fellowship; surgery; physician; ethics; reform; impact; index
AB Objective. Malpractice litigation contributes to rising health care costs in the United States. The role of expert witness testimony has been controversial in the past, with medical professional societies issuing statements regarding ethical obligations of physicians. Our objectives were to examine the relative qualifications of expert witnesses testifying on behalf of plaintiffs vs defendants. Study Design and Setting. Analysis of expert witness and physician demographic data available on several databases. Methods. The Westlaw legal database (Thomson Reuters, New York, New York) was searched for otolaryngologist expert witness testimony. Length of experience, practice setting, and subspecialty training information were obtained from hospital, practice, departmental, and state licensing board sites. Scholarly impact was assessed using calculation of the h-index from the Scopus database. Results. Plaintiff expert witnesses had significantly less experience than those testifying for defendants (31.8 vs 35.4 years, P = .047) and lower scholarly impact (h = 6.3 vs 10, P = .045). A significantly higher proportion of defendant witnesses were in academic practice (49.3% vs 31.7%, P = .042). No differences were detected in postresidency fellowship training patterns. Conclusion. Upon comparison of otolaryngologist expert witnesses, practitioners testifying on behalf of plaintiffs had statistically fewer years of experience, had a lower scholarly impact, and were less likely to work in an academic setting. Otolaryngologists who repeatedly served as expert witnesses were more likely to be testifying on behalf of plaintiffs than defendants. Professional societies may need to frequently update guidelines on expert witness testimony and address the ethical obligations of practitioners.
C1 [Eloy, Jean Anderson; Svider, Peter F.; Patel, Dharti; Baredes, Soly] Univ Med & Dent New Jersey, New Jersey Med Sch, Dept Otolaryngol Head & Neck Surg, Newark, NJ 07103 USA.
   [Eloy, Jean Anderson] Univ Med & Dent New Jersey, New Jersey Med Sch, Dept Neurol Surg, Newark, NJ 07103 USA.
   [Eloy, Jean Anderson; Baredes, Soly] Univ Med & Dent New Jersey, New Jersey Med Sch, Ctr Skull Base & Pituitary Surg, Newark, NJ 07103 USA.
   [Setzen, Michael] N Shore Univ Hosp, Rhinol Sect, Manhasset, NY USA.
   [Setzen, Michael] NYU, Dept Otolaryngol, Sch Med, New York, NY 10016 USA.
RP Eloy, JA (通讯作者)，Univ Med & Dent New Jersey, New Jersey Med Sch, Dept Otolaryngol Head & Neck Surg, 90 Bergen St,Suite 8100, Newark, NJ 07103 USA.
EM jean.anderson.eloy@gmail.com
CR Abadin SS, 2010, SURGERY, V148, P718, DOI 10.1016/j.surg.2010.07.019
   Anderson GF, 2005, HEALTH AFFAIR, V24, P903, DOI 10.1377/hlthaff.24.4.903
   [Anonymous], 2004, J MED PRACT MANAGE, V20, P44
   [Anonymous], 2008, MED EC, V85, P36
   Balch CM, 2011, ANN SURG, V254, P558, DOI 10.1097/SLA.0b013e318230097e
   Batra PS, 2011, INT FORUM ALLERGY RH, V1, P206, DOI 10.1002/alr.20032
   Brenner R James, 2004, J AM COLL RADIOL, V1, P18, DOI 10.1016/S1546-1440(03)00008-5
   Eloy JA, 2013, OTOLARYNG HEAD NECK, V148, P215, DOI 10.1177/0194599812466055
   Eloy JA, 2012, LARYNGOSCOPE, V122, P2690, DOI 10.1002/lary.23749
   Golub JS, 2011, LARYNGOSCOPE, V121, P882, DOI 10.1002/lary.21445
   Gorney Mark, 2003, BULL AM COLL SURG, V88, P11
   Guglielmo Wayne J, 2007, MED ECON, V84, P50
   Guglielmo WJ, 2007, MED ECON, V84, P56
   Hermer LD, 2010, J GEN INTERN MED, V25, P470, DOI 10.1007/s11606-010-1259-3
   Hirsch JE, 2005, P NATL ACAD SCI USA, V102, P16569, DOI 10.1073/pnas.0507655102
   Horton JB, 2007, PLAST RECONSTR SURG, V120, P2095, DOI 10.1097/01.prs.0000296049.42259.39
   Jena AB, 2012, ARCH INTERN MED, V172, P892, DOI 10.1001/archinternmed.2012.1416
   Jones JW, 2012, J VASC SURG, V56, P528, DOI 10.1016/j.jvs.2012.06.001
   Jones JW, 2004, SURGERY, V136, P100, DOI 10.1016/j.surg.2004.04.003
   Lee J, 2009, J NEUROSURG, V111, P387, DOI 10.3171/2008.10.JNS08978
   Levett LM, 2008, LAW HUMAN BEHAV, V32, P363, DOI 10.1007/s10979-007-9113-9
   Lydiatt DD, 2003, ARCH OTOLARYNGOL, V129, P50, DOI 10.1001/archotol.129.1.50
   Lydiatt DD, 2003, HEAD NECK-J SCI SPEC, V25, P429, DOI 10.1002/hed.10254
   Lynn-Macrae AG, 2004, LARYNGOSCOPE, V114, P1492, DOI 10.1097/00005537-200408000-00032
   Nash JJ, 2011, OTOLARYNG HEAD NECK, V144, P10, DOI 10.1177/0194599810390470
   Reed DN, 2005, SURGERY, V137, P667, DOI 10.1016/j.surg.2005.03.009
   Reilly BK, 2013, LARYNGOSCOPE, V123, P112, DOI 10.1002/lary.23608
   Rice S, 1898, GREEN BAG, V10, P464
   Rosenfeld RM, 1998, OTOLARYNG HEAD NECK, V118, P144, DOI 10.1016/S0194-5998(98)80002-8
   Snider JE, 2006, SUICIDE LIFE-THREAT, V36, P511, DOI 10.1521/suli.2006.36.5.511
   Svider PF, 2013, LARYNGOSCOPE, V123, P1156, DOI 10.1002/lary.23995
   Svider PF, 2013, LARYNGOSCOPE, V123, P884, DOI 10.1002/lary.23951
   Svider PF, 2013, LARYNGOSCOPE, V123, P118, DOI 10.1002/lary.23659
   Svider PF, 2013, LARYNGOSCOPE, V123, P103, DOI 10.1002/lary.23569
   Svider PF, 1900, DOI 10.1016/J.AMJOTO.2012.12.005, V0, P0
   Vallabhajosula B, 2001, J AM ACAD PSYCHIATRY, V29, P207
   Wang T, 2010, SURGERY, V148, P722
   Ward NO, 1999, ARCH OTOLARYNGOL, V125, P263, DOI 10.1001/archotol.125.3.263
   Watson DC, 2004, ANN THORAC SURG, V78, P1137, DOI 10.1016/j.athoracsur.2004.07.001
   Weiss Gail Garfinkel, 2003, MED ECON, V80, P55
NR 43
TC 47
Z9 47
U1 0
U2 9
PU SAGE PUBLICATIONS LTD
PI LONDON
PA 1 OLIVERS YARD, 55 CITY ROAD, LONDON EC1Y 1SP, ENGLAND
SN 0194-5998
EI 
J9 OTOLARYNG HEAD NECK
JI Otolaryngol. Head Neck Surg.
PD MAY 15
PY 2013
VL 148
IS 5
BP 764
EP 769
DI 10.1177/0194599813481943
PG 6
WC Otorhinolaryngology; Surgery
SC Otorhinolaryngology; Surgery
GA 136LN
UT WOS:000318363500008
PM 23482474
DA 2022-10-14
ER

PT J
AU Svider, PF
   Pashkova, AA
   Vidal, GP
   Mauro, AC
   Eloy, JA
   Chokshi, RJ
AF Svider, Peter F.
   Pashkova, Anna A.
   Vidal, Gian-Paul
   Mauro, Andrew C.
   Eloy, Jean Anderson
   Chokshi, Ravi J.
TI Esophageal Perforation and Rupture: a Comprehensive Medicolegal Examination of 59 Jury Verdicts and Settlements
SO JOURNAL OF GASTROINTESTINAL SURGERY
LA English
DT Article
DE Esophageal injury; Esophageal perforation; Esophageal rupture; Medicolegal; Malpractice; Litigation
ID liability insurance crisis; medical malpractice; litigation; management; physician; injury; surgery; care
AB Consequences accompanying esophageal perforation make this complication a prime litigation target. We characterize factors in jury verdicts and settlements regarding esophageal perforation, including operative procedure, patient demographics, alleged cause(s) of malpractice, outcome, and other factors. Pertinent court records were examined for the aforementioned factors. Gastroenterologists, general surgeons, and anesthesiologists were the most commonly named defendants. Two thirds of outcomes were for the defendant, and 11.9 % were settled (median-$650,000); 20.3 % resulted in awarded damages (median-$1.2 M). Esophagogastroduodenoscopy was the most commonly litigated procedure, followed by intubation and Nissen fundoplication. Necessity of repair, delayed diagnosis, death, and inadequate consent were the most frequently cited factors in litigation. An understanding of the factors important in determining legal responsibility is of great interest for practitioners in multiple specialties. The requirement of surgical repair and a delay in diagnosis are two of the most common factors present in litigated cases resulting in a payment. The importance of explicitly listing esophageal perforation in the informed consent for esophagogastroduodenoscopy, abdominal surgery, and any patients at risk of intubation injury needs to be emphasized.
C1 [Svider, Peter F.; Chokshi, Ravi J.] Univ Med & Dent New Jersey, New Jersey Med Sch, Div Surg Oncol, Dept Surg, Newark, NJ 07103 USA.
   [Svider, Peter F.; Pashkova, Anna A.] Univ Med & Dent New Jersey, Robert Wood Johnson Med Sch, Newark, NJ 07103 USA.
   [Vidal, Gian-Paul] Univ Med & Dent New Jersey, Robert Wood Johnson Med Sch, Dept Surg, Newark, NJ 07103 USA.
   [Mauro, Andrew C.] Univ Michigan, Sch Law, Ann Arbor, MI 48109 USA.
   [Eloy, Jean Anderson] Univ Med & Dent New Jersey, New Jersey Med Sch, Dept Otolaryngol Head & Neck Surg, Newark, NJ 07103 USA.
   [Eloy, Jean Anderson] Univ Med & Dent New Jersey, New Jersey Med Sch, Dept Neurol Surg, Newark, NJ 07103 USA.
   [Eloy, Jean Anderson] Univ Med & Dent New Jersey, New Jersey Med Sch, Ctr Skull Base & Pituitary Surg, Newark, NJ 07103 USA.
   [Svider, Peter F.] Univ Med & Dent New Jersey, New Jersey Med Sch, Newark, NJ 07103 USA.
RP Svider, PF (通讯作者)，Univ Med & Dent New Jersey, New Jersey Med Sch, 90 Bergen St,Suite 8100, Newark, NJ 07103 USA.
EM psvider@gmail.com
CR Amon E, 2004, AM J OBSTET GYNECOL, V190, P1534, DOI 10.1016/j.ajog.2004.03.057
   Anderson GF, 2005, HEALTH AFFAIR, V24, P903, DOI 10.1377/hlthaff.24.4.903
   [Anonymous], 2004, J MED PRACTICE MANAG, V20, P44
   Blaivas M, 2012, AM J EMERG MED, V30, P338, DOI 10.1016/j.ajem.2010.12.016
   Brenner R James, 2004, J AM COLL RADIOL, V1, P18, DOI 10.1016/S1546-1440(03)00008-5
   Brooks RG, 2004, ARCH INTERN MED, V164, P2217, DOI 10.1001/archinte.164.20.2217
   Eroglu A, 2009, DIS ESOPHAGUS, V22, P374, DOI 10.1111/j.1442-2050.2008.00918.x
   Floyd TK, 2008, GASTROENTEROLOGY, V134, P1822, DOI 10.1053/j.gastro.2008.05.001
   Frank-Stromborg Marilyn, 2002, SEMIN ONCOL NURS, V18, P128, DOI 10.1053/sonu.2002.32510
   Gupta NM, 2004, AM J SURG, V187, P58, DOI 10.1016/j.amjsurg.2002.11.004
   Hermer LD, 2010, J GEN INTERN MED, V25, P470, DOI 10.1007/s11606-010-1259-3
   Hong SS, 2013, OTOLARYNG HEAD NECK, V148, P589, DOI 10.1177/0194599813475566
   Huber-Lang M, 2006, SURG TODAY, V36, P332, DOI 10.1007/s00595-005-3158-5
   Kovalerchik O, 2013, INT FORUM ALLERGY RH, V0, P0
   Lekovic GP, 2007, NEUROSURGERY, V60, P516, DOI 10.1227/01.NEU.0000255337.80285.39
   Litvin SG, 2005, CLIN ORTHOP RELAT R, V0, PP8, DOI 10.1097/01.blo.0000160019.12596.6f
   Lydiatt DD, 2003, ARCH OTOLARYNGOL, V129, P50, DOI 10.1001/archotol.129.1.50
   Lynn-Macrae AG, 2004, LARYNGOSCOPE, V114, P1492, DOI 10.1097/00005537-200408000-00032
   Mello MM, 2011, MED MALPRACTICE A S1, V0, P0
   MITNICK JS, 1995, J AM COLL SURGEONS, V181, P315
   Moffett P, 2011, WEST J EMERG MED, V12, P109
   Nahed BV, 2012, PLOS ONE, V7, P0, DOI 10.1371/journal.pone.0039237
   Nash JJ, 2011, OTOLARYNG HEAD NECK, V144, P10, DOI 10.1177/0194599810390470
   PF vider, 2013, LARYNGOSCOPE, V0, P0
   Reilly BK, 2013, LARYNGOSCOPE, V123, P112, DOI 10.1002/lary.23608
   Sepesi B, 2010, CURR OPIN GASTROEN, V26, P379, DOI 10.1097/MOG.0b013e32833ae2d7
   Singer MC, 2012, OTOLARYNG HEAD NECK, V146, P358, DOI 10.1177/0194599811430898
   Svider PF, 2013, LARYNGOSCOPE, V123, P1156, DOI 10.1002/lary.23995
   Svider PF, 2013, LARYNGOSCOPE, V0, P0
   Svider PF KB, 2013, LARYNGOSCOP IN PRESS, V0, P0
   Walters AL, 2013, J SURG RES, V180, P196, DOI 10.1016/j.jss.2012.04.028
   Wegman B, 2012, CLIN ORTHOP RELAT R, V470, P1379, DOI 10.1007/s11999-012-2244-4
NR 32
TC 9
Z9 9
U1 0
U2 0
PU SPRINGER
PI NEW YORK
PA 233 SPRING ST, NEW YORK, NY 10013 USA
SN 1091-255X
EI 
J9 J GASTROINTEST SURG
JI J. Gastrointest. Surg.
PD OCT 15
PY 2013
VL 17
IS 10
BP 1732
EP 1738
DI 10.1007/s11605-013-2261-y
PG 7
WC Gastroenterology & Hepatology; Surgery
SC Gastroenterology & Hepatology; Surgery
GA 224GI
UT WOS:000324870500002
PM 23797884
DA 2022-10-14
ER

PT J
AU Gupta, R
   High, WA
   Butler, D
   Murase, JE
AF Gupta, Rishu
   High, Whitney A.
   Butler, Daniel
   Murase, Jenny E.
TI Medicolegal Aspects of Prescribing Dermatological Medications in Pregnancy
SO SEMINARS IN CUTANEOUS MEDICINE AND SURGERY
LA English
DT Article
DE account billing; anti-kickback; anti-markup; client billing; dermatology; electronic medical record technology; laboratory; pathology; safe harbor; Stark law
ID topical tretinoin; birth-defect; risk classification; ocular toxicity; maternal use; hydroxychloroquine; exposure; drug; isotretinoin; malformation
AB Medications are commonly used during pregnancy; in fact, female patients take an average of 2.9 medications during pregnancy. Due to this high prevalence, malpractice litigation poses a high legal risk to dermatologists who prescribe medications to female patients who are or may become pregnant. This article introduces the medicolegal risks involved in prescribing dermatological medications to a pregnant patient and discusses ways for a dermatologist to mitigate those risks. International safety classification systems are reviewed, and potential high risk dermatologic medications prescribed in acne, psoriasis, atopic dermatitis, and connective tissue disease are discussed. In addition, the article summarizes resources available to patients as well as the important elements for dermatologists to include when documenting their discussion with the patient in the medical record. (C) 2013 Frontline Medical Communications
C1 [Gupta, Rishu] Univ So Calif, Keck Sch Med, Los Angeles, CA 90033 USA.
   [Gupta, Rishu; Butler, Daniel; Murase, Jenny E.] Univ Calif San Francisco, San Francisco, CA 94143 USA.
   [High, Whitney A.] Univ Colorado, Hlth Sci Ctr, Denver, CO USA.
   [Butler, Daniel] Univ Arizona, Sch Med, Tucson, AZ USA.
   [Murase, Jenny E.] Palo Alto Fdn Med Grp, Mountain View, CA 94040 USA.
RP Murase, JE (通讯作者)，Palo Alto Fdn Med Grp, Dept Dermatol, 701 East El Camino Real 31-104, Mountain View, CA 94040 USA.
EM jemurase@gmail.com
CR ACOG, 2013, OBSTET GYNECOL, V121, P220
   Addis A, 2000, DRUG SAFETY, V23, P245, DOI 10.2165/00002018-200023030-00006
   Annas GJ, 2012, NEW ENGL J MED, V367, P445, DOI 10.1056/NEJMra1108646
   [Anonymous], 2013, LIST EXPOSURE PREGNA, V0, P0
   [Anonymous], 2011, SOR AC PACK INS, V0, P0
   Armenti Vincent T, 2005, CLIN TRANSPL, V0, P69
   ARMENTI VT, 1994, TRANSPLANTATION, V57, P502
   Bar-Oz B, 2001, TRANSPLANTATION, V71, P1051, DOI 10.1097/00007890-200104270-00006
   Berard A, 2007, BRIT J CLIN PHARMACO, V63, P196, DOI 10.1111/j.1365-2125.2006.02837.x
   BONATI M, 1992, INT J GYNECOL OBSTET, V39, P185
   Boothby LA, 2001, ANN PHARMACOTHER, V35, P1485
   CAMERA G, 1992, LANCET, V339, P687, DOI 10.1016/0140-6736(92)90854-V
   Charlton RA, 2008, DRUG SAFETY, V31, P39, DOI 10.2165/00002018-200831010-00004
   Clowse MEB, 2006, ARTHRITIS RHEUM, V54, P3640, DOI 10.1002/art.22159
   Colley SMJ, 1998, MED J AUSTRALIA, V168, P467, DOI 10.5694/j.1326-5377.1998.tb139031.x
   Copeland LJ, 2000, TXB GYNECOLOGY, V0, P0
   Couzi L, 2009, PATIENT EDUC COUNS, V74, P132, DOI 10.1016/j.pec.2008.08.010
   Cunningham F, 2010, WILLIAMS OBSTET, V23rd, P0
   Ellington D P, 1997, MO MED, V94, P323
   FDA, 2008, FDA PROP NEW RUL PRO, V0, P0
   Food and Drug Administration, 2012, CELLC MED GUID, V0, P0
   Galvan-Banqueri M, 2013, J CLIN PHARM THER, V38, P121, DOI 10.1111/jcpt.12044
   Garner P, 2006, COCHRANE DB SYST REV, V0, P0, DOI DOI 10.1002/14651858.CD000169.pub2
   Goldsmith LA, 2004, J AM ACAD DERMATOL, V50, P900, DOI 10.1016/j.jaad.2004.02.012
   Henshaw SK, 1998, FAM PLANN PERSPECT, V30, P24, DOI 10.2307/2991522
   Hviid A, 2011, CAN MED ASSOC J, V183, P796, DOI 10.1503/cmaj.101063
   Izmirly PM, 2012, CIRCULATION, V126, P76, DOI 10.1161/CIRCULATIONAHA.111.089268
   Jena AB, 2011, NEW ENGL J MED, V365, P629, DOI 10.1056/NEJMsa1012370
   JICK SS, 1993, LANCET, V341, P1181, DOI 10.1016/0140-6736(93)91004-6
   Johnston JC, 2013, J CHILD NEUROL, V28, P484, DOI 10.1177/0883073813479669
   Kamangar F, 2012, INT J DERMATOL, V51, P1162, DOI 10.1111/j.1365-4632.2012.05519.x
   Kim M, 2013, AM J TRANSPLANTATION, V0, P0
   Klinger G, 2001, LANCET, V358, P813, DOI 10.1016/S0140-6736(01)06004-4
   Leachman SA, 2006, DERMATOL CLIN, V24, P167, DOI 10.1016/j.det.2006.01.001
   Levy RA, 2001, LUPUS, V10, P401, DOI 10.1191/096120301678646137
   LIPSON AH, 1993, LANCET, V341, P1352, DOI 10.1016/0140-6736(93)90868-H
   Lowenstein EB, 2011, CLIN DERMATOL, V29, P652, DOI 10.1016/j.clindermatol.2011.08.026
   Maloney ME, 2011, J AM ACAD DERMATOL, V65, P418, DOI 10.1016/j.jaad.2011.04.006
   Marsch A, 2012, DERMATOL CLIN, V30, P593, DOI 10.1016/j.det.2012.06.011
   Moran T, 1995, TEX MED, V91, P24
   Mosher William D, 2012, NATL HEALTH STAT REPORT, V0, P1
   Navarre-Belhassen C, 1998, ANN PHARMACOTHER, V32, P505, DOI 10.1345/aph.17138
   Osadchy A, 2011, J RHEUMATOL, V38, P2504, DOI 10.3899/jrheum.110686
   Panchaud A, 2012, J CLIN PHARMACOL, V52, P1844, DOI 10.1177/0091270011429566
   Park-Wyllie L, 2000, TERATOLOGY, V62, P385, DOI 10.1002/1096-9926(200012)62:6<385::AID-TERA5>3.0.CO;2-Z
   Patterson R, 2012, DRUGS LITIGATION DAM, V0, P0
   Rojansky N, 2002, J REPROD MED, V47, P241
   Ruiz-Irastorza G, 2010, ANN RHEUM DIS, V69, P20, DOI 10.1136/ard.2008.101766
   Sannerstedt R, 1996, DRUG SAFETY, V14, P69, DOI 10.2165/00002018-199614020-00001
   Schaefer C, 2007, DRUGS DURING PREGNANCY AND LACTATION: TREATMENT OPTIONS AND RISK ASSESSMENT, V0, P1
   Shapiro J, 2003, J CUTAN MED SURG, V7, P322, DOI 10.1007/s10227-002-0121-6
   Shapiro L, 1997, LANCET, V350, P1143, DOI 10.1016/S0140-6736(05)63790-7
   Smorlesi C, 2003, BIRTH DEFECTS RES A, V67, P997, DOI 10.1002/bdra.10095
   Sperber K, 2009, PEDIATR RHEUMATOL, V7, P0, DOI 10.1186/1546-0096-7-9
   Tyler KH, 2013, J AM ACAD DERMATOL, V68, P663, DOI 10.1016/j.jaad.2012.09.034
   Vidmar N, 2009, CLIN ORTHOP RELAT R, V467, P367, DOI 10.1007/s11999-008-0608-6
   WARRELL DW, 1968, LANCET, V1, P117
   Wong Jillian W, 2012, DERMATOL ONLINE J, V18, P15
   Yang QH, 1997, AM J MED GENET, V73, P251, DOI 10.1002/(SICI)1096-8628(19971219)73:3<251::AID-AJMG4>3.0.CO;2-V
NR 59
TC 2
Z9 2
U1 0
U2 2
PU FRONTLINE MEDICAL COMMUNICATIONS
PI THE WOODLANDS
PA WRIGHTS MEDIA, 2407 TIMBERLOCH PLACE, SUITE B, THE WOODLANDS, TX 77386 USA
SN 1085-5629
EI 1558-0768
J9 SEMIN CUTAN MED SURG
JI Semin. Cutan. Med. Surg.
PD DEC 15
PY 2013
VL 32
IS 4
BP 209
EP 216
DI 10.12788/j.sder.0034
PG 8
WC Dermatology; Surgery
SC Dermatology; Surgery
GA 270JP
UT WOS:000328315000006
PM 24800428
DA 2022-10-14
ER

PT J
AU Harreus, U
AF Harreus, U.
TI Surgical Errors and Risks - the Head and Neck Cancer Patient
SO LARYNGO-RHINO-OTOLOGIE
LA German
DT Article
DE oncology; head and neck surgery; surgical error; surgical risk; prevention of surgical error
AB Head and neck surgery is one of the basic principles of head and neck cancer therapy. Surgical errors and malpractice can have fatal consequences for the treated patients. This can lead into functional impairment and even have impact in future chances for disease related survival. There are many risks for head and neck surgeons which can cause errors and malpractice. To avoid surgical errors, thorough preoperative management of patients is demanded for. Such is ensuring operability, cautious evaluation of preoperative diagnostics and operative planning. Moreover knowledge of anatomical structures of the head and neck, of medical studies and data as well as qualifications in modern surgical techniques and the surgeons ability for critical self assessment are basic but important prerequisites for head and neck surgeons in order to prevent from mistakes. Moreover it is important to have profound knowledge in nutrition management of cancer patients, wound healing and to realize and be capable of dealing with complications, when they occur. Despite all preventive precaution and surgical care, mistakes cannot always be avoided. For that it is important to be able to deal with errors and to establish an appropriate and clear communication and management for such events. The manuscript comments on recognition and prevention of risks and mistakes in the preoperative, operative and postoperative phase of head and neck cancer surgery.
C1 [Harreus, U.] Klinikum Univ Munchen, Klin Hals Nasen & Ohrenheilkunde, D-81377 Munich, Germany.
RP Harreus, U (通讯作者)，Klinikum Univ Munchen, Klin & Poliklin Hals Nasen Ohrenheilkunde, Campus Grosshadern & Innenstadt,Marchioninistr 15, D-81377 Munich, Germany.
EM uli.harreus@med.uni-muenchen.de
CR Adoga AA, 2009, HEAD NECK ONCOL, V1, P0, DOI 10.1186/1758-3284-1-9
   Ahmed F, 2010, EUR ARCH OTO-RHINO-L, V267, P1779, DOI 10.1007/s00405-010-1312-1
   AHN C, 1989, J SURG ONCOL, V40, P252, DOI 10.1002/jso.2930400410
   Ambrosch Petra, 2007, CURR OPIN OTOLARYNGOL HEAD NECK SURG, V15, P82, DOI 10.1097/MOO.0b013e3280147336
   Ansarin M, 2009, ARCH OTOLARYNGOL, V135, P385, DOI 10.1001/archoto.2009.10
   Arakawa A, 1996, ACTA RADIOL, V37, P700, DOI 10.3109/02841859609177703
   Ashraf M, 2011, INT J CLIN ONCOL, V16, P686, DOI 10.1007/s10147-011-0250-2
   Association AD, 2004, JAMA-J AM MED ASSOC, V0, P838
   Batsakis JG, 1999, ADV ANAT PATHOL, V6, P140, DOI 10.1097/00125480-199905000-00002
   Becker M, 2008, EUR J RADIOL, V66, P460, DOI 10.1016/j.ejrad.2008.03.027
   Berg KT, 2010, CLIN OPHTHALMOL, V4, P531
   Betz CS, 2009, J PLAST RECONSTR AES, V62, P1602, DOI 10.1016/j.bjps.2008.07.042
   Blackwell KE, 1996, ARCH OTOLARYNGOL, V122, P672
   Bohannon IA, 2011, HEAD NECK ONCOL, V3, P0, DOI 10.1186/1758-3284-3-29
   Bosaeus I, 2002, J NUTR, V132, P3465S, DOI 10.1093/jn/132.11.3465S
   Buntzel J, 2012, ANTICANCER RES, V32, P2119
   Cameron M, 2009, INT J ORAL MAX SURG, V38, P846, DOI 10.1016/j.ijom.2009.03.713
   Castelijns JA, 1996, EUR RADIOL, V6, P156
   Cohan DM, 2009, CURR OPIN OTOLARYNGO, V17, P88, DOI 10.1097/MOO.0b013e32832984c0
   Coskun H, 2000, OTOLARYNG HEAD NECK, V123, P328, DOI 10.1067/mhn.2000.105253
   Coskun HH, 2011, HEAD NECK-J SCI SPEC, V33, P1520, DOI 10.1002/hed.21526
   Dai TS, 2003, OTOLARYNG HEAD NECK, V128, P137, DOI 10.1067/mhn.2003.28
   de Almeida JR, 2012, CURR ONCOL REP, V14, P148, DOI 10.1007/s11912-012-0219-y
   DEDO DD, 1975, ANN OTO RHINOL LARYN, V84, P833, DOI 10.1177/000348947508400616
   DESANTO LW, 1994, AM J OTOLARYNG, V15, P242, DOI 10.1016/0196-0709(94)90090-6
   Dirven R, 2009, LARYNGOSCOPE, V119, P1691, DOI 10.1002/lary.20521
   Eicker SA, 1996, ARCH OTOLARYNGOL, V122, P634
   EISELE DW, 1991, LARYNGOSCOPE, V101, P433
   ESTEBAN F, 1993, J LARYNGOL OTOL, V107, P527, DOI 10.1017/S0022215100123618
   Ethier JL, 2009, J OTOLARYNGOL-HEAD N, V38, P632, DOI 10.2310/7070.2009.080269
   Ferlito A, 2006, ORAL ONCOL, V42, P14, DOI 10.1016/j.oraloncology.2005.03.009
   GEHANNO P, 1993, HEAD NECK-J SCI SPEC, V15, P185, DOI 10.1002/hed.2880150302
   Ghogomu NT, 2010, OTOLARYNG HEAD NECK, V142, P728, DOI 10.1016/j.otohns.2010.01.027
   Goerres GW, 2005, RADIOLOGY, V237, P281, DOI 10.1148/radiol.2371041228
   Grant DG, 2006, LARYNGOSCOPE, V116, P2150, DOI 10.1097/01.mlg.0000244159.64179.f0
   GREGOR RT, 1984, ACTA OTO-LARYNGOL, V97, P177, DOI 10.3109/00016488409130978
   Halfpenny W, 2000, BRIT J ORAL MAX SURG, V38, P509, DOI 10.1054/bjom.2000.0310
   Halfpenny W, 2001, J LARYNGOL OTOL, V115, P202
   Hamdi M, 1999, PLAST RECONSTR SURG, V103, P86, DOI 10.1097/00006534-199901000-00015
   Harreus U, 2010, CUMMINGS OTOLARYNGOL, V0, P0
   Hartl DM, 2011, EUR ARCH OTO-RHINO-L, V268, P1249, DOI 10.1007/s00405-011-1620-0
   Haspel AC, 2012, J ORAL MAXIL SURG, V70, P890, DOI 10.1016/j.joms.2011.09.022
   Hermans R, 2006, EUR RADIOL, V16, P2386, DOI 10.1007/s00330-006-0301-7
   Hilgers FJM, 2010, CUMMINGS OTOLARYNGOL, V0, P0
   Hinni ML, 2012, HEAD NECK, V0, P0
   Ho CM, 1997, ARCH OTOLARYNGOL, V123, P959
   Huang CJ, 2001, HEAD NECK-J SCI SPEC, V23, P758, DOI 10.1002/hed.1108
   HUVOS AG, 1973, AM J SURG, V126, P570, DOI 10.1016/S0002-9610(73)80051-0
   Iro H, 2011, LARYNGO RHINO OTOL, V90, P481, DOI 10.1055/s-0031-1283154
   Ishikawa K, 2010, J VOICE, V24, P379, DOI 10.1016/j.jvoice.2008.10.011
   Jackel MC, 2007, LARYNGOSCOPE, V117, P350, DOI 10.1097/01.mlg.0000251165.48830.89
   JOHNSON JT, 1984, LARYNGOSCOPE, V94, P46, DOI 10.1002/lary.5540940111
   Kao J, 2009, CANCER-AM CANCER SOC, V115, P4586, DOI 10.1002/cncr.24493
   Kasler M, 2008, IN VIVO, V22, P803
   Kerawala CJ, 2009, HEAD NECK ONCOL, V1, P0, DOI 10.1186/1758-3284-1-35
   Khillan R, 2012, INT J HEMATOL, V95, P282, DOI 10.1007/s12185-012-1024-y
   KHOURI RK, 1992, CLIN PLAST SURG, V19, P757
   Kinshuck AJ, 2012, J LARYNGOL OTOL, V126, P302, DOI 10.1017/S0022215111003331
   KIRCHNER JA, 1975, ANN OTO RHINOL LARYN, V84, P793, DOI 10.1177/000348947508400611
   Klotch DW, 1999, OTOLARYNG HEAD NECK, V121, P388, DOI 10.1016/S0194-5998(99)70226-3
   Kostrzewa JP, 2010, LARYNGOSCOPE, V120, P267, DOI 10.1002/lary.20743
   Kothari P, 2008, BRIT J ORAL MAX SURG, V46, P283, DOI 10.1016/j.bjoms.2007.11.017
   Krabbe CA, 2008, ORAL ONCOL, V44, P31, DOI 10.1016/j.oraloncology.2006.12.003
   Kurokawa H, 2002, HEAD NECK-J SCI SPEC, V24, P731, DOI 10.1002/hed.10130
   Langmore S, 2012, DYSPHAGIA, V27, P251, DOI 10.1007/s00455-011-9360-2
   Lauchlan DT, 2008, EUR J CANCER CARE, V17, P542, DOI 10.1111/j.1365-2354.2007.00862.x
   Layfield L J, 1996, PATHOLOGY (PHILA), V4, P409
   Lee DH, 2011, ORAL ONCOL, V47, P528, DOI 10.1016/j.oraloncology.2011.04.002
   Lee SC, 2008, CURR OPIN OTOLARYNGO, V16, P135, DOI 10.1097/MOO.0b013e3282f495b6
   Liao CT, 2008, ANN SURG ONCOL, V15, P915, DOI 10.1245/s10434-007-9761-5
   Liao CT, 2006, CANCER, V107, P337, DOI 10.1002/cncr.21984
   LOREE TR, 1990, AM J SURG, V160, P410, DOI 10.1016/S0002-9610(05)80555-0
   Madhoun MF, 2011, WORLD J GASTROENTERO, V17, P1004, DOI 10.3748/wjg.v17.i8.1004
   Mantsopoulos K, 2010, HNO, V58, P333, DOI 10.1007/s00106-010-2095-9
   MARKS SC, 1990, HEAD NECK-J SCI SPEC, V12, P342, DOI 10.1002/hed.2880120412
   MCFADZEAN WA, 1990, BRIT MED J, V301, P1428, DOI 10.1136/bmj.301.6766.1428
   MCGUIRT WF, 1982, LARYNGOSCOPE, V92, P569
   Meier JD, 2005, HEAD NECK-J SCI SPEC, V27, P952, DOI 10.1002/hed.20269
   Melugin MB, 2001, J ORAL MAXIL SURG, V59, P409, DOI 10.1053/joms.2001.21879
   Mistry RC, 2005, J SURG ONCOL, V91, P131, DOI 10.1002/jso.20285
   OMalley BW, 2006, LARYNGOSCOPE, V116, P1465, DOI 10.1097/01.mlg.0000227184.90514.1a
   Oeken J, 2001, EUR ARCH OTO-RHINO-L, V258, P250, DOI 10.1007/s004050100353
   Olzowy B, 2011, HEAD NECK-J SCI SPEC, V33, P239, DOI 10.1002/hed.21436
   Ong Cheng K, 2006, CANCER IMAGING, V6, P186, DOI 10.1102/1470-7330.2006.0029
   Paleri V, 2010, ORAL ONCOL, V46, P712, DOI 10.1016/j.oraloncology.2010.07.008
   Patel RS, 2010, HEAD NECK-J SCI SPEC, V32, P1345, DOI 10.1002/hed.21331
   Patel UA, 2011, LARYNGOSCOPE, V121, P106, DOI 10.1002/lary.21181
   Patel UA, 2009, OTOLARYNG HEAD NECK, V141, P190, DOI 10.1016/j.otohns.2009.03.024
   Piccirillo JF, 2000, LARYNGOSCOPE, V110, P593, DOI 10.1097/00005537-200004000-00011
   Pinar E, 2008, J OTOLARYNGOL-HEAD N, V37, P312, DOI 10.2310/7070.2008.0064
   Powitzky R, 2010, ANN OTO RHINOL LARYN, V119, P476, DOI 10.1177/000348941011900709
   Preuss SF, 2009, EJSO-EUR J SURG ONC, V35, P235, DOI 10.1016/j.ejso.2008.01.012
   Prim MP, 2006, EUR ARCH OTO-RHINO-L, V263, P473, DOI 10.1007/s00405-005-1028-9
   Rao LP, 2012, SURG ONCOL, V21, P109, DOI 10.1016/j.suronc.2011.06.003
   Reason J, 2000, BMJ-BRIT MED J, V320, P768, DOI 10.1136/bmj.320.7237.768
   Reiter M, 2012, AM J OTOLARYNGOL, V0, P0
   Rich JT, 2011, LARYNGOSCOPE, V121, P2381, DOI 10.1002/lary.21406
   Richards P S, 2007, CANCER IMAGING, V7, P167, DOI 10.1102/1470-7330.2007.0024
   Robbins K T, 2010, CUMMINGS OTOLARYNGOL, V0, P0
   ROBBINS KT, 1986, OTOLARYNG HEAD NECK, V94, P605
   Roediger F C, 2010, CUMMINGS OTOLARYNGOL, V0, P0
   Roh JL, 2008, ORAL ONCOL, V44, P844, DOI 10.1016/j.oraloncology.2007.11.003
   Rosenthal EL, 2005, HEAD NECK-J SCI SPEC, V27, P970, DOI 10.1002/hed.20265
   Rumboldt Zoran, 2006, CURR TREAT OPTIONS ONCOL, V7, P23, DOI 10.1007/s11864-006-0029-2
   Saffold SH, 2000, ARCH OTOLARYNGOL, V126, P425, DOI 10.1001/archotol.126.3.425
   Saha S, 2011, EUR J RADIOL, V80, P792, DOI 10.1016/j.ejrad.2010.10.020
   Sato J, 2011, SUPPORT CARE CANCER, V19, P409, DOI 10.1007/s00520-010-0853-6
   SCHOLL P, 1986, AM J SURG, V152, P354, DOI 10.1016/0002-9610(86)90304-1
   Sewnaik A, 2012, ACTA OTO-LARYNGOL, V132, P96, DOI 10.3109/00016489.2011.617779
   SHAH JP, 1990, AM J SURG, V160, P352, DOI 10.1016/S0002-9610(05)80541-0
   SHESTAK KC, 1991, PLAST RECONSTR SURG, V88, P259, DOI 10.1097/00006534-199108000-00014
   Silander E, 2012, HEAD NECK-J SCI SPEC, V34, P1, DOI 10.1002/hed.21700
   Sobin L, 1991, WHO CLASSIFICATION U, V0, P0
   SPIRO JD, 1990, LARYNGOSCOPE, V100, P771
   SPIRO RH, 1986, AM J SURG, V152, P345, DOI 10.1016/0002-9610(86)90302-8
   Steiner W, 2000, ENDOSCOPIC LASER SUR, V0, P0
   Suarez-Fernandez MJ, 2010, CLIN OPHTHALMOL, V4, P95
   Talwar B, 2012, CURR OPIN SUPPORT PA, V6, P41, DOI 10.1097/SPC.0b013e32834feafd
   Tatomirovic Z, 2009, J BUON, V14, P653
   Tei K, 2004, J ORAL MAXIL SURG, V62, P834, DOI 10.1016/j.joms.2003.09.014
   Thiele OC, 2012, J CRANIO MAXILL SURG, V40, P67, DOI 10.1016/j.jcms.2011.02.001
   Thomas M, 2010, INDIAN J SURG, V72, P463, DOI 10.1007/s12262-010-0161-x
   Tsao GJ, 2010, OTOLARYNG HEAD NECK, V142, P500, DOI 10.1016/j.otohns.2010.01.008
   URKEN M, 1986, HEAD NECK-J SCI SPEC, V8, P332, DOI 10.1002/hed.2890080504
   Urken ML, 2012, REGIONAL FREE FLAPS, V0, P0
   van Bokhorst-de van der Schueren Marian A E, 2005, EUR J ONCOL NURS, V9 Suppl 2, PS74, DOI 10.1016/j.ejon.2005.09.004
   Vilaseca I, 2012, CURR OPIN OTOLARYNGO, V20, P97, DOI 10.1097/MOO.0b013e32834fa8fe
   VINCENT C, 1994, LANCET, V343, P1609, DOI 10.1016/S0140-6736(94)93062-7
   Vogel DWT, 2010, CANCER IMAGING, V10, P62, DOI 10.1102/1470-7330.2010.0008
   WEBER RS, 1992, ARCH OTOLARYNGOL, V118, P1159
   WEBER RS, 1993, OTOLARYNG HEAD NECK, V108, P11, DOI 10.1177/019459989310800102
   Wei WI, 2002, ARCH OTOLARYNGOL, V128, P229, DOI 10.1001/archotol.128.3.229
   Wein R, 2010, CUMMINGS OTOLARYNGOL, V0, P1310
   Weinstein GS, 2012, LARYNGOSCOPE, V122, P1701, DOI 10.1002/lary.23294
   Wemhoner G, 2004, DTSCH MED WOCHENSCHR, V129, P327, DOI 10.1055/s-2004-818630
   Wensing BM, 2010, ORAL ONCOL, V46, P87, DOI 10.1016/j.oraloncology.2009.11.015
   Withrow KP, 2007, LARYNGOSCOPE, V117, P781, DOI 10.1097/MLG.0b013e3180332e39
   Wolff K-D, 2005, RAISING MICROVASCULA, V1, P0
   Wong CH, 2010, HEAD NECK-J SCI SPEC, V32, P1236, DOI 10.1002/hed.21284
   Yoo GH, 2000, LARYNGOSCOPE, V110, P386, DOI 10.1097/00005537-200003000-00010
   Yung KC, 2008, ARCH OTOLARYNGOL, V134, P1045, DOI 10.1001/archotol.134.10.1045
   Zafereo ME, 2009, CANCER-AM CANCER SOC, V115, P5723, DOI 10.1002/cncr.24595
   Zbaren P, 1996, CANCER, V77, P1263, DOI 10.1002/(SICI)1097-0142(19960401)77:7<1263::AID-CNCR6>3.0.CO;2-J
   ZEITOUNI AG, 1994, J OTOLARYNGOL, V23, P61
   Zima Aaron J, 2007, TOP MAGN RESON IMAGING, V18, P237, DOI 10.1097/RMR.0b013e318157112a
   Zussman B, 2012, WORLD NEUROSURG, V78, P0, DOI 10.1016/j.wneu.2011.08.024
NR 146
TC 4
Z9 4
U1 1
U2 5
PU GEORG THIEME VERLAG KG
PI STUTTGART
PA RUDIGERSTR 14, D-70469 STUTTGART, GERMANY
SN 0935-8943
EI 1438-8685
J9 LARYNGO RHINO OTOL
JI Laryngo-Rhino-Otol.
PD APR 15
PY 2013
VL 92
IS 
BP S177
EP S198
DI 10.1055/s-0032-1333250
PG 22
WC Otorhinolaryngology
SC Otorhinolaryngology
GA V40SB
UT WOS:000209497200007
PM 23625711
DA 2022-10-14
ER

PT J
AU Verhoff, MA
   Ramsthaler, F
AF Verhoff, M. A.
   Ramsthaler, F.
TI Acute myocardial infarction. Forensic assessment of accusations of diagnostic and treatment errors
SO RECHTSMEDIZIN
LA German
DT Article
DE Evidence based medicine; Malpractice; Medical errors; Guidelines; Assessment
ID disease; population; burden
AB Acute myocardial infarction is the most commonly found cause of death during medicolegal autopsies ordered to investigate cases of sudden unexpected death. In many cases a medicolegal examination is ordered to explore whether a myocardial infarction may have been overlooked. To adequately answer this question the medicolegal examiner has to be aware of the current standards in the diagnostics and treatment of acute myocardial infarction. In view of the immense significance of coronary heart disease as a public health challenge with only slow improvement in the morbidity and mortality rates, the last few years have seen the development of validated, high quality healthcare guidelines that are based on extensive data and characterized by a high measure of interdisciplinary consensus. These guidelines can serve the medicolegal expert as a compass in the evaluation. In finding an answer to the far-reaching forensic question whether the life of a patient could have been saved or at least have been prolonged if a myocardial infarction had been diagnosed in time for successful treatment, criteria from evidence-based medicine should be considered along with the specifics of the particular case.
C1 [Verhoff, M. A.] Univ Giessen, Inst Rechtsmed, D-35392 Giessen, Germany.
   [Ramsthaler, F.] Univ Homburg Saar, Inst Rechtsmed, Homburg, Germany.
RP Verhoff, MA (通讯作者)，Univ Giessen, Inst Rechtsmed, Frankfurter Str 58, D-35392 Giessen, Germany.
EM Marcel.A.Verhoff@forens.med.uni-giessen.de
CR Bosner S, 2010, CAN MED ASSOC J, V182, P1295, DOI 10.1503/cmaj.100212
   Bonzel T, 2008, CLIN RES CARDIOL, V97, P513, DOI 10.1007/s00392-008-0697-y
   Bosner S, 2009, EUR J GEN PRACT, V15, P141, DOI 10.3109/13814780903329528
   Chambless L, 1997, CIRCULATION, V96, P3849
   Daly CA, 2006, BMJ-BRIT MED J, V332, P262, DOI 10.1136/bmj.38695.605440.AE
   DETTMEYER R, 2006, MED RECHT, V0, P0
   Dettmeyer R, 2011, FORENSIC HISTOPATHOL, V0, P246
   Deutsche Gesellschaft fur Allgemeinmedizin und Familienmedizin, 2011, BRUSTSCHM, V0, P0
   Gottwik MG, 2008, KARDIOLOGE, V2, P325, DOI 10.1007/s12181-008-0109-6
   Hamm CW, 2011, EUR HEART J, V32, P2999, DOI 10.1093/eurheartj/ehr236
   HEINEMANN A, 1995, MED WELT, V46, P487
   Institut fur Qualitat und Patientensicherheit, 2005, QUAL 2004 KOR PERK T, V0, P0
   Lopez AD, 2006, LANCET, V367, P1747, DOI 10.1016/S0140-6736(06)68770-9
   Mathers CD, 2009, BRIT MED BULL, V92, P7, DOI 10.1093/bmb/ldp028
   Murray CJL, 1997, LANCET, V349, P1269, DOI 10.1016/S0140-6736(96)07493-4
   Nationale Versorgungsleitline, 2011, CHRON KHK, V0, P0
   Nauta ST, 2011, PLOS ONE, V6, P0, DOI 10.1371/journal.pone.0026917
   Puschel K, 2007, MEDIZINSCHADENSFALLE, V0, P0
   Puschel K, 2003, HDB GERICHTLICHE MED, V1, P974
   Statistisches Bundesamt, 2012, TOD DEUTSCHL 2011, V0, P0
   van Buuren F, 2009, KARDIOLOGE, V3, P512, DOI 10.1007/s12181-009-0232-z
[truncated: 131,467 more chars]
