# Supplementary material for: Evolutionary game theory and simulations based on doctor and patient medical malpractice under government regulation
Source: Sci Rep. 2023 Oct 25;13:18234. doi: 10.1038/s41598-023-44915-9 (PMC10600196; doi:10.1038/s41598-023-44915-9)
Supplement: Supplementary file 1 — Supplementary Information. [file 41598_2023_44915_MOESM1_ESM.zip › raw data /fig 1-2/data-no/download2018u128.txt]

PT J
AU Keohane, CA
   Dwyer, K
   Boulanger, J
   Zigmont, K
   Babayan, A
   Cushing, E
   Walsh, B
AF Keohane, Carol A.
   Dwyer, Kathy
   Boulanger, Jason
   Zigmont, Katherine
   Babayan, Astrid
   Cushing, Elizabeth
   Walsh, Brian
TI Partnering With a Medical Malpractice Insurer to Improve Patient Safety and Decrease Risk
SO JOURNAL OF PERINATAL & NEONATAL NURSING
LA English
DT Article
DE consensus-based guidelines; implementation science; malpractice claims; neonatal encephalopathy; patient safety; root-cause analysis; therapeutic hypothermia
ID hypoxic-ischemic encephalopathy; neonatal encephalopathy; hypothermia; infant; transport; outcm; trial; nicu; care
AB Implementing evolving science into clinical practice remains challenging. Assimilating new scientific evidence into clinical protocols and best practice recommendations, in a timely manner, can be difficult. In this article, we examine the value of partnering with a captive medical malpractice insurance company and its Patient Safety Organization to use data and convening opportunities to build upon the principles of implementation science and foster efficient and widespread adoption of the most current evidence-based interventions. Analyses of medical malpractice and root-cause analysis data set the context for this partnership and acted as a catalyst for creating best practice guidelines for adopting therapeutic hypothermia in the treatment of neonatal encephalopathy. What follows is a powerful example of successfully leveraging the collective wisdom of healthcare providers across specialties and institutional lines to move patient safety forward while managing risk.
C1 [Keohane, Carol A.; Dwyer, Kathy; Boulanger, Jason; Zigmont, Katherine; Babayan, Astrid] Harvard Med Inst, CRICO Risk Management Fdn, Dept Patient Safety, 1325 Boylston St, Boston, MA 02215 USA.
   [Cushing, Elizabeth] Harvard Med Inst, CRICO Risk Management Fdn, Claims Dept, 1325 Boylston St, Boston, MA 02215 USA.
   [Walsh, Brian] Brigham & Womens Hosp, Dept Newborn Med, 75 Francis St, Boston, MA 02115 USA.
RP Keohane, CA (通讯作者)，Harvard Med Inst, CRICO Risk Management Fdn, Dept Patient Safety, 1325 Boylston St, Boston, MA 02215 USA.
EM ckeohane@rmf.harvard.edu
CR [Anonymous], 2014, PEDIATRICS, V0, P0
   Chaudhary R, 2013, PEDIATRICS, V132, P841, DOI 10.1542/peds.2013-1686
   Drury PP, 2014, CLIN PERINATOL, V41, P161, DOI 10.1016/j.clp.2013.10.005
   Fanaroff AA, 2016, ACTA PAEDIATR, V105, P1009, DOI 10.1111/apa.13435
   Goel N, 2017, AM J PERINAT, V34, P19, DOI 10.1055/s-0036-1584151
   Kurinczuk JJ, 2010, EARLY HUM DEV, V86, P329, DOI 10.1016/j.earlhumdev.2010.05.010
   Martinello K, 2017, ARCH DIS CHILD-FETAL, V102, PF346, DOI 10.1136/archdischild-2015-309639
   Munro CL, 2016, AM J CRIT CARE, V25, P194, DOI 10.4037/ajcc2016449
   Murray DM, 2010, DEV MED CHILD NEUROL, V52, Pe55, DOI 10.1111/j.1469-8749.2009.03550.x
   Natarajan G, 2012, PEDIATR RES, V72, P414, DOI 10.1038/pr.2012.103
   OReilly D, 2013, J PERINATOL, V33, P435, DOI 10.1038/jp.2012.138
   Papile LA, 2014, PEDIATRICS, V133, P1146, DOI 10.1542/peds.2014-0899
   Pfister RH, 2010, J PERINATOL, V30, PS82, DOI 10.1038/jp.2010.91
   SARNAT HB, 1976, ARCH NEUROL-CHICAGO, V33, P696, DOI 10.1001/archneur.1976.00500100030012
   Shankaran S, 2014, JAMA-J AM MED ASSOC, V312, P2629, DOI 10.1001/jama.2014.16058
   Shankaran S, 2012, CURR TREAT OPTION NE, V14, P608, DOI 10.1007/s11940-012-0200-y
   Shankaran S, 2012, NEW ENGL J MED, V366, P2085, DOI 10.1056/NEJMoa1112066
   Smith JR, 2015, J PERINAT NEONAT NUR, V29, P255, DOI 10.1097/JPN.0000000000000122
   van de Riet JE, 1999, AM J OBSTET GYNECOL, V180, P1024, DOI 10.1016/S0002-9378(99)70676-9
   Volpe JJ, 2008, NEUROLOGY NEWBORN, V0, P0
   Wyatt JS, 2010, SEMIN FETAL NEONAT M, V15, P299, DOI 10.1016/j.siny.2010.03.002
NR 21
TC 1
Z9 1
U1 0
U2 4
PU LIPPINCOTT WILLIAMS & WILKINS
PI PHILADELPHIA
PA TWO COMMERCE SQ, 2001 MARKET ST, PHILADELPHIA, PA 19103 USA
SN 0893-2190
EI 1550-5073
J9 J PERINAT NEONAT NUR
JI J. Perinat. Neonatal Nurs.
PD JAN-MAR 15
PY 2018
VL 32
IS 1
BP 66
EP 71
DI 10.1097/JPN.0000000000000312
PG 6
WC Nursing; Obstetrics & Gynecology; Pediatrics
SC Nursing; Obstetrics & Gynecology; Pediatrics
GA FX6PS
UT WOS:000426208600013
PM 29373421
DA 2022-10-14
ER

PT J
AU Gracindo, GCL
   Gallo, JHD
   Nunes, R
AF Gracindo, G. C. L.
   da Silva Gallo, J. H.
   Nunes, R.
TI Threats to bioethical principles in medical practice in Brazil: new medical ethics code period
SO BRAZILIAN JOURNAL OF MEDICAL AND BIOLOGICAL RESEARCH
LA English
DT Article
DE Bioethics; Ethics codes; Medical ethics; Threats
AB We aimed to outline the profile of medical professionals in Brazil who have violated the deontological norms set forth in the ethics code of the profession, and whose cases were judged by the higher tribunal for medical ethics between 2010 and 2016. This survey was conducted using a database formed from professional ethics cases extracted from the plenary of the medical ethics tribunal of the Federal Council of Medicine. These were disciplinary ethics cases that were judged at appeal level between 2010 and 2016. Most of these professionals were male (88.5%) and their mean age was 59.9 years (SD=11.62) on the date of judgment of their appeals, ranging from 28 to 95 years. Most of them were based in the southeastern region of Brazil (50.89%). Articles 1 and 18 of the medical ethics code were the rules most frequently violated. The sentence given most often was the cancellation of their professional license (37.6%) and the acts most often sentenced involved malpractice, imprudence, and negligence (18.49%). It is acknowledged that concern for the principles of bioethics was present in the appeal decisions made by the plenary of the medical ethics tribunal of the Federal Council of Medicine.
C1 [Gracindo, G. C. L.; Nunes, R.] Univ Porto, Fac Med, Porto, Portugal.
   [da Silva Gallo, J. H.] Conselho Fed Med, Brasilia, DF, Brazil.
RP Gracindo, GCL (通讯作者)，Univ Porto, Fac Med, Porto, Portugal.
EM ggiselle@portalmedico.org.br
CR [Anonymous], 2015, DEMOGRAFIA MED BRASI, V0, P0
   Beauchamp TL, 2019, PRINCIPLES BIOMEDICA, V0, P0
   Bitencourt Almir Galvão Vieira, 2007, REV. BRAS. EDUC. MED., V31, P223, DOI 10.1590/S0100-55022007000300004
   Brandao C, 2013, HEALTH CARE ANAL, V21, P390, DOI 10.1007/s10728-012-0206-3
   Carneiro MB, 2004, MED SEU TRABALHO ASP, V0, P0
   Carvalho BR, 2012, REV CIEN MED, V15, P539
   Carvalho Fortes PA, 2003, BIOETICA SAUDE PUBLI, V0, P0
   Davila RL, 1998, COMPORTAMENTO ETICOP, V0, P0
   Fagundes Maria José Delgado, 2007, CIÊNC. SAÚDE COLETIVA, V12, P221, DOI 10.1590/S1413-81232007000100025
   Kohn L, 2000, ERR IS HUMAN BUILDIN, V0, P0
   Martins EMLR, 2017, POLITICA RESIDENCIA, V15, P843
NR 11
TC 1
Z9 1
U1 1
U2 4
PU ASSOC BRAS DIVULG CIENTIFICA
PI RIBEIRAO PRETO
PA FACULDADE MEDICINA, CASA 10, 14049 RIBEIRAO PRETO, RIBEIRAO PRETO, SP 14049, BRAZIL
SN 0100-879X
EI 1414-431X
J9 BRAZ J MED BIOL RES
JI Brazilian J. Med. Biol. Res.
PD JUN 15
PY 2018
VL 51
IS 5
BP 
EP 
DI 10.1590/1414-431X20176988
PG 7
WC Biology; Medicine, Research & Experimental
SC Life Sciences & Biomedicine - Other Topics; Research & Experimental Medicine
GA GA0BS
UT WOS:000427977900001
PM 29561957
DA 2022-10-14
ER

PT J
AU Lindor, RA
   McMahon, EM
   Wood, JP
   Sadosty, AT
   Boie, ET
   Campbell, RL
AF Lindor, Rachel A.
   McMahon, Erika M.
   Wood, Joseph P.
   Sadosty, Annie T.
   Boie, Eric T.
   Campbell, Ronna L.
TI Anaphylaxis-related Malpractice Lawsuits
SO WESTERN JOURNAL OF EMERGENCY MEDICINE
LA English
DT Article
ID emergency-department; intramuscular epinephrine; postmortem finding; allergic reaction; diagnosis; management; medicine; overdose
AB Introduction: Anaphylaxis continues to cause significant morbidity and mortality. Healthcare providers struggle to promptly recognize and appropriately treat anaphylaxis patients. The goal of this study was to characterize anaphylaxis-related malpractice lawsuits. Methods: We collected jury verdicts, settlements, and court opinions regarding alleged medical malpractice involving anaphylaxis from May 2011 through May 2016 from an online legal database (Thomson Reuters Westlaw). Data were abstracted onto a standardized data form. Results: We identified 30 anaphylaxis-related malpractice lawsuits, In 80% of cases, the trigger was iatrogenic (40% intravenous [IV] contrast, 33% medications, 7% latex). Sixteen (53%) cases resulted in death, 7 (23%) in permanent cardiac and/or neurologic damage, and 7 (23%) in less severe outcomes. Fourteen (47%) of the lawsuits were related to exposure to a known trigger. Delayed recognition or treatment was cited in 12 (40%) cases and inappropriate IV epinephrine dosing was reported in 5 (17%) cases. Defendants were most commonly physicians (n=15, 50%) and nurses (n=5, 17%). The most common physician specialties named were radiology and primary care (n=3, 10% each), followed by emergency medicine, anesthesiology, and cardiology (n=2, 7% each). Among the 30 cases, 14 (47%) favored the defendant, 8 (37%) resulted in findings of negligence, 3 (10%) cases settled, and 5 (17%) had an unknown legal outcome. Conclusion: Additional anaphylaxis education, provision of epinephrine autoinjectors or other alternatives to reduce dosing errors, and stronger safeguards to prevent administration of known allergens would all likely reduce anaphylaxis-related patient morbidity and mortality and providers' legal vulnerability to anaphylaxis-related lawsuits.
C1 [Lindor, Rachel A.; McMahon, Erika M.; Sadosty, Annie T.; Boie, Eric T.; Campbell, Ronna L.] Mayo Clin, Dept Emergency Med, 200 1st St SW, Rochester, MN 55905 USA.
   [Wood, Joseph P.] Mayo Clin, Dept Emergency Med, Phoenix, AZ USA.
RP Campbell, RL (通讯作者)，Mayo Clin, Dept Emergency Med, 200 1st St SW, Rochester, MN 55905 USA.
EM campbell.ronna@mayo.edu
CR Campbell RL, 2016, WEST J EMERG MED, V17, P775, DOI 10.5811/westjem.2016.8.30505
   Campbell RL, 2015, J ALLER CL IMM-PRACT, V3, P76, DOI 10.1016/j.jaip.2014.06.007
   Campbell RL, 2014, ANN ALLERG ASTHMA IM, V113, P599, DOI 10.1016/j.anai.2014.10.007
   Campbell RL, 2012, J ALLERGY CLIN IMMUN, V129, P748, DOI 10.1016/j.jaci.2011.09.030
   Clark S, 2004, J ALLERGY CLIN IMMUN, V113, P347, DOI 10.1016/j.jaci.2003.10.053
   Ferreira Manuel Branco, 2006, EUR ANN ALLERGY CLIN IMMUNOL, V38, P83
   Greenberger PA, 2007, ANN ALLERG ASTHMA IM, V98, P252, DOI 10.1016/S1081-1206(10)60714-4
   Kaji AH, 2014, ANN EMERG MED, V64, P292, DOI 10.1016/j.annemergmed.2014.03.025
   Kanwar M, 2010, ANN EMERG MED, V55, P341, DOI 10.1016/j.annemergmed.2009.11.008
   Kerddonfak S, 2010, ASIAN PAC J ALLERGY, V28, P53
   Krugman SD, 2006, PEDIATRICS, V118, PE554, DOI 10.1542/peds.2005-2906
   Liang BA, 2008, ANN EMERG MED, V52, P160, DOI 10.1016/j.annemergmed.2007.12.017
   Lightfoot CB, 2009, RADIOLOGY, V251, P691, DOI 10.1148/radiol.2513081651
   Lindor RA, 2014, ANN EMERG MED, V64, P439, DOI 10.1016/j.annemergmed.2014.01.005
   Manivannan V, 2014, J ALLER CL IMM-PRACT, V2, P294, DOI 10.1016/j.jaip.2013.11.009
   Nowak R, 2013, J EMERG MED, V45, P299, DOI 10.1016/j.jemermed.2013.01.018
   Pumphrey RSH, 2000, J CLIN PATHOL, V53, P273, DOI 10.1136/jcp.53.4.273
   Pumphrey RSH, 2000, CLIN EXP ALLERGY, V30, P1144, DOI 10.1046/j.1365-2222.2000.00864.x
   Sampson Hugh A, 2006, J ALLERGY CLIN IMMUNOL, V117, P391, DOI 10.1016/j.jaci.2005.12.1303
   Sclar DA, 2014, AM J MED, V127, PS1, DOI 10.1016/j.amjmed.2013.09.007
   The American Heart Association in collaboration with the International Liaison Committee on Resuscitation, 2000, CIRCULATION S1, V102, P1241
   Wang CL, 2008, AM J ROENTGENOL, V191, P409, DOI 10.2214/AJR.07.3421
   Wood JP, 2013, WORLD J EMERG MED, V4, P245, DOI 10.5847/wjem.j.issn.1920-8642.2013.04.001
NR 23
TC 7
Z9 7
U1 1
U2 3
PU WESTJEM
PI ORANGE
PA C/O SHAHRAM LOTFIPOUR, MD, MPH, 333 CITY BLVD W STE 640, RT 128-01, ORANGE, CA 92868 USA
SN 1936-900X
EI 1936-9018
J9 WEST J EMERG MED
JI West. J. Emerg. Med.
PD JUL 15
PY 2018
VL 19
IS 4
BP 693
EP 700
DI 10.5811/westjem.2018.4.37453
PG 8
WC Emergency Medicine
SC Emergency Medicine
GA GY8OF
UT WOS:000448890500011
PM 30013706
DA 2022-10-14
ER

PT J
AU Agarwal, N
   Gupta, R
   Agarwal, P
   Matthew, P
   Wolferz, R
   Shah, A
   Adeeb, N
   Prabhu, AV
   Kanter, AS
   Okonkwo, DO
   Hamilton, DK
AF Agarwal, Nitin
   Gupta, Raghav
   Agarwal, Prateek
   Matthew, Pravin
   Wolferz, Richard, Jr.
   Shah, Aakash
   Adeeb, Nimer
   Prabhu, Arpan V.
   Kanter, Adam S.
   Okonkwo, David O.
   Hamilton, David Kojo
TI Descriptive Analysis of State and Federal Spine Surgery Malpractice Litigation in the United States
SO SPINE
LA English
DT Article
DE malpractice; medical liability; neurosurgery; orthopedic surgery; spine surgery; tort reform
ID medical-malpractice; defensive medicine; adverse event; tort reform; claim; liability; risk; physician; otolaryngology; experience
AB Study Design. A retrospective review. Objective. This study aimed to determine the factors associated with malpractice litigation in cases involving spine surgery in the United States. Summary of Background Data. Medical malpractice is of substantial interest to the medical community due to concerns of increased health care costs and medical decision-making for the sole purpose of reducing legal liability. Methods. The Westlaw online legal database (Thomson Reuters, New York, NY) was searched for verdict and settlement reports pertaining to spine surgery from 2010 to 2015. Data were collected regarding type of procedure, patient age and gender, defendant specialty, outcome, award, alleged cause of malpractice, and factors involved in the plaintiff's decision to file. Initial search queried 187 cases, after which exclusion criteria were applied to eliminate duplicates and cases unrelated to spine surgery, yielding a total of 98 cases for analysis. Results. The verdict was in favor of the defendant in 62 cases (63.3%). Neurosurgeons and orthopedic surgeons were the most common defendants in 29 (17.3%) and 40 (23.8%) of the cases, respectively. A perceived lack of informed consent was noted as a factor in 24 (24.4%) of the cases. A failure to diagnose or a failure to treat was noted in 31 (31.6%) and 32 (32.7%) cases, respectively. Median payments for plaintiff verdicts were nearly double those of settlements ($2,525,000 vs. $1,300,000). A greater incidence of plaintiff verdicts was noted in cases in which a failure to treat (P<0.05) was cited, a patient death occurred (P<0.05), or an emergent surgery had been performed (P<0.01). Conclusion. Overall, physicians were not found liable in the majority of spine surgery malpractice cases queried.
C1 [Agarwal, Nitin; Prabhu, Arpan V.; Kanter, Adam S.; Okonkwo, David O.; Hamilton, David Kojo] Univ Pittsburgh, Sch Med, Dept Neurosurg, Pittsburgh, PA 15261 USA.
   [Gupta, Raghav; Matthew, Pravin; Wolferz, Richard, Jr.; Shah, Aakash] Rutgers New Jersey Med Sch, Newark, NJ USA.
   [Agarwal, Prateek] Univ Penn, Perelman Sch Med, Philadelphia, PA 19104 USA.
   [Adeeb, Nimer] Louisiana State Univ, Dept Neurosurg, Shreveport, LA 71105 USA.
RP Hamilton, DK (通讯作者)，Univ Pittsburgh, Med Ctr, Dept Neurol Surg, UPMC Mercy, 200 Lothrop St,Suite B-400, Pittsburgh, PA 15213 USA.
EM hamiltondk@upmc.edu
CR Agarwal N, 2014, J NEUROSURG-SPINE, V21, P468, DOI 10.3171/2014.5.SPINE13600
   Agarwal N, 2014, SPINE, V39, PE701, DOI 10.1097/BRS.0000000000000308
   Bal BS, 2009, CLIN ORTHOP RELAT R, V467, P339, DOI 10.1007/s11999-008-0636-2
   Brennan TA, 1996, NEW ENGL J MED, V335, P1963, DOI 10.1056/NEJM199612263352606
   Carrier ER, 2010, HEALTH AFFAIR, V29, P1585, DOI 10.1377/hlthaff.2010.0135
   DANZON PM, 1986, LAW CONTEMP PROBL, V49, P57, DOI 10.2307/1191415
   de Vries EN, 2011, ANN SURG, V253, P624, DOI 10.1097/SLA.0b013e3182068880
   Epstein NE, 2011, J SPINAL DISORD TECH, V24, P15, DOI 10.1097/BSD.0b013e3181c752ab
   Epstein NE, 2002, SPINE, V27, P2425, DOI 10.1097/00007632-200211150-00002
   FAGER CA, 1985, NEUROSURGERY, V16, P866, DOI 10.1227/00006123-198506000-00026
   Goodkin R, 2004, SURG NEUROL, V61, P323, DOI 10.1016/j.surneu.2003.08.022
   Gupta R, 2017, J NEUROSURG, V127, P1077, DOI 10.3171/2016.9.JNS161124
   Hong SS, 2014, LARYNGOSCOPE, V124, P896, DOI 10.1002/lary.24377
   JENA AB, 2015, BMJ-BRIT MED J, V351, P0, DOI 10.1136/BMJ.H5516
   Jena AB, 2012, ARCH INTERN MED, V172, P892, DOI 10.1001/archinternmed.2012.1416
   Jena AB, 2011, NEW ENGL J MED, V365, P629, DOI 10.1056/NEJMsa1012370
   Kessler DP, 2011, J ECON PERSPECT, V25, P93, DOI 10.1257/jep.25.2.93
   Lekovic GP, 2007, NEUROSURGERY, V60, P516, DOI 10.1227/01.NEU.0000255337.80285.39
   Lydiatt DD, 2008, OTOLARYNG HEAD NECK, V139, P677, DOI 10.1016/j.otohns.2008.06.027
   Lydiatt DD, 2003, ARCH OTOLARYNGOL, V129, P50, DOI 10.1001/archotol.129.1.50
   Lydiatt DD, 2002, LARYNGOSCOPE, V112, P816, DOI 10.1097/00005537-200205000-00009
   Lydiatt DD, 2002, LARYNGOSCOPE, V112, P445, DOI 10.1097/00005537-200203000-00007
   Makhni MC, 2018, SPINE J, V18, P209, DOI 10.1016/j.spinee.2017.06.038
   Mangalmurti SS, 2010, NEW ENGL J MED, V363, P2060, DOI 10.1056/NEJMhle1005210
   Mello MM, 2010, HEALTH AFFAIR, V29, P1569, DOI 10.1377/hlthaff.2009.0807
   Mello MM, 2006, SYNTH PROJ RES SYNTH, V0, P0
   Moffett P, 2011, WEST J EMERG MED, V12, P109
   Morris JA, 2003, ANN SURG, V237, P844, DOI 10.1097/00000658-200306000-00013
   Mulloy Deborah F, 2008, PATIENT SAFETY QUALI, V0, P0
   Nahed BV, 2012, PLOS ONE, V7, P0, DOI 10.1371/journal.pone.0039237
   Nash JJ, 2011, OTOLARYNG HEAD NECK, V144, P10, DOI 10.1177/0194599810390470
   Paik AM, 2014, AESTHET SURG J, V34, P79, DOI 10.1177/1090820X13515702
   Punia V, 2014, J CLIN NEUROSCI, V21, P2179, DOI 10.1016/j.jocn.2014.05.043
   Read S, 2005, J AM ACAD DERMATOL, V53, P134, DOI 10.1016/j.jaad.2005.02.019
   Regenbogen SE, 2007, ANN SURG, V246, P705, DOI 10.1097/SLA.0b013e31815865f8
   Reilly BK, 2013, LARYNGOSCOPE, V123, P112, DOI 10.1002/lary.23608
   Rogers SO, 2006, SURGERY, V140, P25, DOI 10.1016/j.surg.2006.01.008
   Rose C, 2014, LARYNGOSCOPE, V124, P2161, DOI 10.1002/lary.24663
   Rothberg MB, 2014, JAMA INTERN MED, V174, P1867, DOI 10.1001/jamainternmed.2014.4649
   Rothstein MA, 2010, J LAW MED ETHICS, V38, P871, DOI 10.1111/j.1748-720X.2010.00540.x
   Rovit RL, 2007, J NEUROSURG, V106, P1108, DOI 10.3171/jns.2007.106.6.1108
   Segal Jeffrey, 2012, MED ECON, V89, P70
   SLOAN FA, 1989, J HEALTH POLIT POLIC, V14, P663, DOI 10.1215/03616878-14-4-663
   Stewart RM, 2005, ANN SURG, V241, P969, DOI 10.1097/01.sla.0000164179.48276.45
   Studdert DM, 2006, NEW ENGL J MED, V354, P2024, DOI 10.1056/NEJMsa054479
   Studdert DM, 2005, JAMA-J AM MED ASSOC, V293, P2609, DOI 10.1001/jama.293.21.2609
   Svider PF, 2013, AM J OTOLARYNG, V34, P699, DOI 10.1016/j.amjoto.2012.12.005
   Svider PF, 2013, LARYNGOSCOPE, V123, P2099, DOI 10.1002/lary.24000
   Svider PF, 2013, LARYNGOSCOPE, V123, P1849, DOI 10.1002/lary.23905
   Thorpe KE, 2004, HLTH AFF MILWOOD S, V0, P0
   Young A, 2014, JMR, V101, P0
   ZUCKERMAN S, 1990, INQUIRY-J HEALTH CAR, V27, P167
NR 52
TC 33
Z9 33
U1 0
U2 3
PU LIPPINCOTT WILLIAMS & WILKINS
PI PHILADELPHIA
PA TWO COMMERCE SQ, 2001 MARKET ST, PHILADELPHIA, PA 19103 USA
SN 0362-2436
EI 1528-1159
J9 SPINE
JI SPINE
PD JUL 15
PY 2018
VL 43
IS 14
BP 984
EP 990
DI 10.1097/BRS.0000000000002510
PG 7
WC Clinical Neurology; Orthopedics
SC Neurosciences & Neurology; Orthopedics
GA HC9WI
UT WOS:000452157900016
PM 29215494
DA 2022-10-14
ER

PT J
AU Rayess, HM
   Svider, PF
   Hanba, C
   Patel, VS
   DeJoseph, LM
   Carron, M
   Zuliani, GF
AF Rayess, Hani M.
   Svider, Peter F.
   Hanba, Curtis
   Patel, Vivek Sagar
   DeJoseph, Louis M.
   Carron, Michael
   Zuliani, Giancarlo F.
TI A Cross-sectional Analysis of Adverse Events and Litigation for Injectable Fillers
SO JAMA FACIAL PLASTIC SURGERY
LA English
DT Article; Proceedings Paper
ID soft-tissue augmentation; l-lactic acid; dermal filler; calcium hydroxylapatite; malpractice litigation; nasolabial fold; basic science; complication; efficacy; safety
AB IMPORTANCE Injectable fillers are increasing in popularity as a noninvasive option to address concerns related to facial aging and volume loss. To our knowledge, there have been no large-scale analyses of adverse events and associated litigation related to filler injections. OBJECTIVES To determine risks of injectable fillers and analyze factors raised in litigation related to injectable fillers. DESIGN, SETTING, AND PARTICIPANTS In this cross-sectional review, the US Food and Drug Administration's (FDA) manufacturer and user facility device experience (MAUDE) database was evaluated for complications from the use of the following fillers: Juvederm, Restylane, Belotero, Sculptra, Radiesse, Artefill, Bellafill, and Juvederm Voluma from 2014 to 2016. The Westlaw Next database was used to identify jury verdicts. MAIN OUTCOMES AND MEASURES Complications were organized by type of filler used, location of injection, and severity. Intra-arterial injections without sequelae and those resulting in blindness or necrosis were considered severe complications. Factors raised during the litigation process were also analyzed. RESULTS Of 1748 adverse events analyzed, most cases stemmed from cheek (751 [43.0%]) or lip (524 [30.0%]) injection. Commonly reported adverse events reported included swelling (755 [43.2%]) and infection (725 [41.5%]). Among FDA-reported complications, blindness was significantly associated with dorsal nasal injections (P < .001). Vascular compromise with and without sequela of dermal necrosis and blindness were significantly associated with Radiesse injections P < .001. Of the 9 malpractice cases identified, two-thirds involved allegations of inadequate informed consent, and the median award in cases resolved with payment was $262 000. CONCLUSIONS AND RELEVANCE Although specific complication profiles vary by material and injection site, common adverse events associated with injectable fillers include swelling and infection. More serious events include vascular compromise, resulting in necrosis and blindness; these events are also raised in cases involving litigation. This analysis illustrates the importance of outlining these risks in a comprehensive preoperative informed consent process. (C) 2017 American Medical Association. All rights reserved.
C1 [Rayess, Hani M.; Svider, Peter F.; Hanba, Curtis; Carron, Michael; Zuliani, Giancarlo F.] Wayne State Univ, Sch Med, Dept Otolaryngol Head & Neck Surg, 4201 St Antoine,5E UHC, Detroit, MI 48201 USA.
   [Patel, Vivek Sagar] Facial Plast Surg Associates, Houston, TX USA.
   [DeJoseph, Louis M.] Premier Image Cosmet & Laser Surg, Atlanta, GA USA.
   [Carron, Michael; Zuliani, Giancarlo F.] Wayne State Univ, Sch Med, Dept Otolaryngol Head & Neck Surg, Div Facial Plast & Reconstruct Surg, Detroit, MI 48201 USA.
RP Rayess, HM (通讯作者)，Wayne State Univ, Sch Med, Dept Otolaryngol Head & Neck Surg, 4201 St Antoine,5E UHC, Detroit, MI 48201 USA.
EM hrayess@wayne.edu
CR Alemzadeh H, 2016, PLOS ONE, V11, P0, DOI 10.1371/journal.pone.0151470
   American Society of Plastic Surgeons Plastic Surgery, 2014, PLAST SURG STAT REP, V0, P0
   [Anonymous], 2014, PLAST SURG STAT REP, V0, P0
   [Anonymous], 2015, PLAST SURG STAT REP, V0, P0
   ASPS National Clearinghouse of Plastic Surgery Procedural Statistics, 2016, PLAST SURG STAT, V0, P0
   Barbucci R, 1998, J THROMB THROMBOLYS, V6, P109, DOI 10.1023/A:1008841303634
   Bass LS, 2010, AESTHET SURG J, V30, P235, DOI 10.1177/1090820X10366549
   BRAVERMAN IM, 1983, J INVEST DERMATOL, V81, P438, DOI 10.1111/1523-1747.ep12522612
   Burgess CM, 2006, DERMATOL SURG, V32, P1530, DOI 10.1111/j.1524-4725.2006.32369.x
   Burgess CM, 2005, J AM ACAD DERMATOL, V52, P233, DOI 10.1016/j.jaad.2004.08.056
   Colbert SD, 2013, BRIT DENT J, V214, P339, DOI 10.1038/sj.bdj.2013.326
   Connor MJ, 2017, INT J RADIAT ONCOL, V97, P18, DOI 10.1016/j.ijrobp.2016.08.050
   Cox SE, 2011, DERMATOL THER, V24, P524, DOI 10.1111/j.1529-8019.2012.01455.x
   DeLorenzi C, 2014, AESTHET SURG J, V34, P584, DOI 10.1177/1090820X14525035
   Duracinsky M, 2014, BMC INFECT DIS, V14, P0, DOI 10.1186/1471-2334-14-474
   Emer J, 2013, J DRUGS DERMATOL, V12, P1345
   Fulton J, 2012, J DRUGS DERMATOL, V11, P1098
   Funt D, 2013, CLIN COSMET INVESTI, V6, P295, DOI 10.2147/CCID.S50546
   Gilbert E, 2012, J DRUGS DERMATOL, V11, P1059
   Gilbert E, 2012, J DRUGS DERMATOL, V11, P1069
   Goldman MP, 2011, DERMATOL SURG, V37, P688, DOI 10.1111/j.1524-4725.2011.01975.x
   Grippaudo FR, 2013, EUR J NUCL MED MOL I, V40, P418, DOI 10.1007/s00259-012-2305-7
   Haneke Eckart, 2015, J CUTAN AESTHET SURG, V8, P198, DOI 10.4103/0974-2077.172191
   Inoue K, 2008, PLAST RECONSTR SURG, V121, P127E, DOI 10.1097/01.prs.0000300188.82515.7f
   Kandinov A, 2017, JAMA FACIAL PLAST SU, V19, P255, DOI 10.1001/jamafacial.2016.1782
   Keni Sanjay P, 2007, FACIAL PLAST SURG CLIN NORTH AM, V15, P91, DOI 10.1016/j.fsc.2006.10.005
   Klein AW, 2000, DERMATOL SURG, V26, P1096, DOI 10.1046/j.1524-4725.2000.t01-1-00512.x
   Kovalerchik O, 2013, INT FORUM ALLERGY RH, V3, P722, DOI 10.1002/alr.21169
   Ledon J, 2013, AM J CLIN DERMATOL, V14, P401, DOI 10.1007/s40257-013-0043-7
   Lemperle G, 2006, PLAST RECONSTR SURG, V118, P92S, DOI 10.1097/01.prs.0000234672.69287.77
   Lopez J, 2016, BURNS, V42, PE74, DOI 10.1016/j.burns.2015.08.014
   McCleve D E, 1995, EAR NOSE THROAT J, V74, P182
   Mehta S, 2010, J PLAST RECONSTR AES, V63, P1747, DOI 10.1016/j.bjps.2010.03.007
   Omar A, 2016, CARDIOVASC REVASCULA, V17, P404, DOI 10.1016/j.carrev.2016.06.002
   Rayess H, 2017, JAMA FACIAL PLAST SU, V19, P115, DOI 10.1001/jamafacial.2016.1219
   Rayess HM, 2017, LARYNGOSCOPE, V127, P134, DOI 10.1002/lary.26167
   Sadick NS, 2007, DERMATOL SURG, V33, PS122, DOI 10.1111/j.1524-4725.2007.33351.x
   Saththianathan M, 2017, PLAST RECONSTR SURG, V139, P613, DOI 10.1097/PRS.0000000000003067
   Silva MTT, 2004, ARQ NEURO-PSIQUIAT, V62, P873, DOI 10.1590/S0004-282X2004000500025
   Singer MC, 2012, OTOLARYNG HEAD NECK, V146, P358, DOI 10.1177/0194599811430898
   Studdert DM, 2006, NEW ENGL J MED, V354, P2024, DOI 10.1056/NEJMsa054479
   Svider PF, 2015, ANN OTO RHINOL LARYN, V124, P515, DOI 10.1177/0003489414567937
   Svider PF, 2014, JAMA FACIAL PLAST SU, V16, P277, DOI 10.1001/jamafacial.2014.21
   Svider PF, 2014, OPHTHAL PLAST RECONS, V30, P119, DOI 10.1097/IOP.0000000000000025
   Svider PF, 2014, AM J OTOLARYNG, V35, P198, DOI 10.1016/j.amjoto.2013.07.001
   Sykes JM, 2017, JAMA FACIAL PLAST SU, V19, P259, DOI 10.1001/jamafacial.2016.2137
   Tambyraja RR, 2005, ARCH OTOLARYNGOL, V131, P245, DOI 10.1001/archotol.131.3.245
   Woodward J, 2015, FACIAL PLAST SURG CL, V23, P447, DOI 10.1016/j.fsc.2015.07.006
NR 49
TC 58
Z9 59
U1 1
U2 5
PU AMER MEDICAL ASSOC
PI CHICAGO
PA 330 N WABASH AVE, STE 39300, CHICAGO, IL 60611-5885 USA
SN 2168-6076
EI 2168-6092
J9 JAMA FACIAL PLAST SU
JI JAMA Facial Plast. Surg.
PD MAY-JUN 15
PY 2018
VL 20
IS 3
BP 207
EP 214
DI 10.1001/jamafacial.2017.1888
PG 8
WC Surgery
SC Surgery
GA GG1RH
UT WOS:000432463900006
PM 29270603
DA 2022-10-14
ER

PT J
AU Kasina, P
   Enocson, A
   Lindgren, V
   Lapidus, LJ
AF Kasina, Piotr
   Enocson, Anders
   Lindgren, Viktor
   Lapidus, Lasse J.
TI Patient claims in prosthetic hip infections: a comparison of nationwide incidence in Sweden and patient insurance data
SO ACTA ORTHOPAEDICA
LA English
DT Article
ID malpractice claim; medical injury; arthroplasty; management; behavior; system
AB Background and purpose - Patients in Sweden are insured against avoidable patient injuries. Prosthetic joint infections (PJIs) resulting from Intraoperative contamination are regarded as compensable by the Swedish public insurance system. According to the Patient Injury Act, healthcare personnel must inform patients about any injury resulting from treatment and the possibility of filing a claim. To analyze any under-reporting of claims and their outcome, we investigated patients' claims of PJI in a nationwide setting. Patients and methods - The national cohort of PJI after primary total hip replacement, initially operated between 2005 and 2008, was established through cross-matching of registers and review of individual medical records. We analyzed 441 PJIs and the number of filed patients' claims, with regards to incidence, outcome, and any national, sex-linked or socioeconomic differences. Results - We identified 329/441 (75%) patients with PJIs as non-claimants. 96% of the filed claims were accepted. 64 (57%) of claimants sustained permanent disability. 2 factors were found to statistically significantly reduce the odds of filing claims: patient's age above 73 years and fracture as indication for surgery. There were no significant national, sex-linked, or socioeconomic differences. Interpretation - The incidence of patients' claims of PJI is low but claims are usually accepted when filed. Healthcare personnel should increase their knowledge of the Patient Injury Act to inform patients about possibilities of eligible compensation.
C1 [Kasina, Piotr; Enocson, Anders; Lapidus, Lasse J.] Karolinska Inst, Sodersjukhuset, Dept Clin Sci & Educ, Stockholm, Sweden.
   [Enocson, Anders; Lindgren, Viktor] Karolinska Inst, Dept Mol Med & Surg, Stockholm, Sweden.
RP Kasina, P (通讯作者)，Karolinska Inst, Sodersjukhuset, Dept Clin Sci & Educ, Stockholm, Sweden.
EM piotrkasina@yahoo.se
CR Azzam KA, 2010, J ARTHROPLASTY, V25, P1022, DOI 10.1016/j.arth.2010.01.104
   Bismark MM, 2006, MED J AUSTRALIA, V185, P203, DOI 10.5694/j.1326-5377.2006.tb00532.x
   Blomfeldt R, 2015, INT ORTHOP, V39, P2091, DOI 10.1007/s00264-015-2989-y
   Espersson C, 2016, PATIENTSKADELAGEN EN, V0, P0
   ISInsurance Sweden, 2013, MED INV SKAD 2013, V0, P0
   Jarvelin J, 2012, ACTA ORTHOP, V83, P190, DOI 10.3109/17453674.2012.672089
   Kachalia AB, 2008, SOC SCI MED, V66, P387, DOI 10.1016/j.socscimed.2007.08.020
   Karrholm J, 2016, SWEDISH HIP ARTHROPL, V0, P0
   Lee J, 2010, J HOSP INFECT, V75, P273, DOI 10.1016/j.jhin.2010.03.012
   Lindgren V, 2014, INFECT CONT HOSP EP, V35, P1491, DOI 10.1086/678600
   LoF, 2017, INJ REP 2016, V0, P0
   Parvizi J, 2011, CLIN ORTHOP RELAT R, V469, P3022, DOI 10.1007/s11999-011-1971-2
   Pukk-Harenstam K, 2008, QUAL SAF HEALTH CARE, V17, P259, DOI 10.1136/qshc.2007.022897
   SAGER M, 1990, ARCH INTERN MED, V150, P1091, DOI 10.1001/archinte.150.5.1091
   Sendi P, 2017, BONE JOINT J, V99B, P330, DOI 10.1302/0301-620X.99B3.BJJ-2016-0609.R1
   Studdert DM, 2000, MED CARE, V38, P250, DOI 10.1097/00005650-200003000-00002
   Zengerink I, 2016, J ARTHROPLASTY, V31, P1890, DOI 10.1016/j.arth.2016.02.055
   Zimmerli W, 2003, INFECTION, V31, P99, DOI 10.1007/s15010-002-3079-9
NR 18
TC 6
Z9 6
U1 0
U2 0
PU TAYLOR & FRANCIS LTD
PI ABINGDON
PA 2-4 PARK SQUARE, MILTON PARK, ABINGDON OR14 4RN, OXON, ENGLAND
SN 1745-3674
EI 1745-3682
J9 ACTA ORTHOP
JI Acta Orthop.
PD JUN 15
PY 2018
VL 89
IS 4
BP 394
EP 398
DI 10.1080/17453674.2018.1477708
PG 5
WC Orthopedics
SC Orthopedics
GA GO1IN
UT WOS:000439704100007
PM 29808747
DA 2022-10-14
ER

PT J
AU Simiti, IV
AF Simiti, Ionut Vida
TI Medical Liability for Off Label Use of Drugs in Romania
SO REVISTA DE CHIMIE
LA English
DT Article
DE authorized chemical substances; drugs; off label; patient rights; medical consent; malpractice
AB Breaking the limits of the risks for the human body, health or even the life of the patient, as assumed by the pharmaceutical producers, by using a drug off label, for its side effects, in another purpose or even against the purpose for which the drug was authorized by the National Agency of Medicine and Medical Devices, is not in itself illegal if the off label use has the common consent of both the doctor and the patient for a treatment and only for a treatment which, although a spread procedure, has little or no scientific support. But if the patient is subjected to unreasonable risks, endangering his body, health or life beyond the possible benefits of the treatment, without being informed about the lack of scientific support, the doctor is liable not only for malpractice (civil medical liability) but also for a criminal offence.
C1 [Simiti, Ionut Vida] Iuliu Hatieganu Univ Med & Pharm, 8 Victor Babes Str, Cluj Napoca 400012, Romania.
RP Simiti, IV (通讯作者)，Iuliu Hatieganu Univ Med & Pharm, 8 Victor Babes Str, Cluj Napoca 400012, Romania.
EM ionut_jus@yahoo.com
CR Briem S, 2011, Z RHEUMATOL, V70, P123, DOI 10.1007/s00393-010-0685-2
   Goldberg AB, 2001, NEW ENGL J MED, V344, P38, DOI 10.1056/NEJM200101043440107
   Kulier R, 2011, COCHRANE DB SYST REV, V0, P0, DOI DOI 10.1002/14651858.CD002855.pub4
   Radley DC, 2006, ARCH INTERN MED, V166, P1021, DOI 10.1001/archinte.166.9.1021
   REGHINI I, 2013, INTRO DREPTUL CIVIL, V0, P528
   Simiti IV, 2018, REV CHIM-BUCHAREST, V69, P267
   VIDA-SIMITI I, 2011, REV DREPTUL, V0, P111
NR 7
TC 1
Z9 1
U1 0
U2 0
PU CHIMINFORM DATA S A
PI BUCHAREST
PA CALEA PLEVNEI NR 139, SECTOR 6, BUCHAREST R-77131, ROMANIA
SN 0034-7752
EI 
J9 REV CHIM-BUCHAREST
JI Rev. Chim.
PD MAR 15
PY 2018
VL 69
IS 3
BP 755
EP 757
DI 
PG 3
WC Chemistry, Multidisciplinary; Engineering, Chemical
SC Chemistry; Engineering
GA GE0ZS
UT WOS:000430946500050
DA 2022-10-14
ER

PT J
AU [Anonymous]
AF [Anonymous]
TI Medical Malpractice Following Carpal Tunnel Surgery
SO ORTHOPEDICS
LA English
DT Article
ID claim; litigation; specialty
AB There is a paucity of literature examining the reasons for litigation following carpal tunnel surgery in the United States. The purpose of this retrospective study was to examine a nationwide legal database to describe the most frequent reasons for malpractice litigation following carpal tunnel surgery. All malpractice claims that occurred following carpal tunnel surgery were included. In total, 46 cases met inclusion criteria, representing 15 male and 31 female patients with an average age of 46.4 years (+/- 14.7 years). Four cases (8.7%) resulted in settlement. Of the 42 cases that went to trial, 33.3% ended in a decision in favor of the plaintiff and 66.7% ended in a decision in favor of the physician. The average payment for all lawsuits was $637,140.97. There was no significant difference in the average payment for cases lost in court ($329,690 +/-$233,910) vs cases that ended in settlement ($422,286 +/-$388,973). The 3 most frequent reasons for malpractice litigation after carpal tunnel surgery were nerve injury (n=18, 39.1%), persistent pain and numbness (n=15, 32.6%), and regional sympathetic dystrophy (n=9, 19.6%). Complications of carpal tunnel release should be emphasized during the consent process. [Orthopedics. 2018; 41(4):e569-e571.]
CR Ajwani SH, 2016, J HAND MICROSURG, V8, P96, DOI 10.1055/s-0036-1583939
   Cheney FW, 2006, ANESTHESIOLOGY, V105, P1081, DOI 10.1097/00000542-200612000-00007
   Cheney FW, 1999, ANESTHESIOLOGY, V91, P552, DOI 10.1097/00000542-199908000-00030
   DeVille K, 2011, NEW ENGL J MED, V365, P1939, DOI 10.1056/NEJMc1111003
   Durand MA, 2015, BMC HEALTH SERV RES, V15, P0, DOI 10.1186/s12913-015-0823-2
   Epstein Nancy E, 2010, SURG NEUROL INT, V1, P3, DOI 10.4103/2152-7806.62261
   Epstein NE, 2002, SPINE, V27, P2425, DOI 10.1097/00007632-200211150-00002
   Harrison W, 2015, EUR J EMERG MED, V22, P142, DOI 10.1097/MEJ.0000000000000152
   Jena AB, 2011, NEW ENGL J MED, V365, P629, DOI 10.1056/NEJMsa1012370
   Khan IH, 2010, J HAND SURG-EUR VOL, V35E, P61, DOI 10.1177/1753193409347422
   Padua L, 2016, LANCET NEUROL, V15, P1271, DOI 10.1016/S1474-4422(16)30231-9
   Papadonikolakis A, 2013, J BONE JOINT SURG AM, V95A, P2205, DOI 10.2106/JBJS.L.00552
   Quigley RS, 2015, SPINE, V40, P851, DOI 10.1097/BRS.0000000000000878
   Seabury SA, 2014, HEALTH AFFAIR, V33, P2048, DOI 10.1377/hlthaff.2014.0492
   Soltani AM, 2014, ANN PLAS SURG, V72, P572, DOI 10.1097/SAP.0b013e3182956475
NR 15
TC 4
Z9 4
U1 0
U2 4
PU SLACK INC
PI THOROFARE
PA 6900 GROVE RD, THOROFARE, NJ 08086 USA
SN 0147-7447
EI 1938-2367
J9 ORTHOPEDICS
JI Orthopedics
PD JUL-AUG 15
PY 2018
VL 41
IS 4
BP E569
EP E571
DI 10.3928/01477447-20180524-05
PG 3
WC Orthopedics
SC Orthopedics
GA GQ0WL
UT WOS:000441340700020
PM 29813166
DA 2022-10-14
ER

PT J
AU Montanari, E
   Polonara, G
   Montalti, R
   Vivarelli, M
   Ricciuti, RA
   Giorgetti, R
   Tagliabracci, A
AF Montanari, Eva
   Polonara, Gabriele
   Montalti, Roberto
   Vivarelli, Marco
   Ricciuti, Riccardo Antonio
   Giorgetti, Raffaele
   Tagliabracci, Adriano
TI Delayed Intracerebral Hemorrhage After Pseudoaneurysm of Middle Meningeal Artery Rupture: Case Report, Literature Review, and Forensic Issues
SO WORLD NEUROSURGERY
LA English
DT Review
DE CT angiography; Forensic science; Intraparenchymal hemorrhage; Middle meningeal artery pseudoaneurysm
ID blunt cerebrovascular injury; of-the-literature; traumatic pseudoaneurysm; intraparenchymal hematoma; spontaneous resolution; computed-tomography; extradural hematoma; false aneurysm; lesion; angiography
AB BACKGROUND: Traumatic pseudoaneurysm of the middle meningeal artery (PMMA) is rare. Its rupture is associated with high mortality, so an early diagnosis is recommended for this risky condition. In the absence of a specific guideline, computed tomography (CT), digital subtraction angiography, and CT angiography (CTA) are proposed for its diagnosis. CTA is the technique of choice even if it is almost never performed, especially in mild head injury. We report a rare case of a delayed rupture of PMMA, analyzed from a forensic point of view. METHODS: Fifteen days after mild blunt head trauma, characterized by temporal fracture and a small hemorrhage near the rim, a wide intraparenchymal hemorrhage (IPH) occurred. The onset of IPH was marked by neurologic deterioration and arm paralysis. Immediate head CT showed IPH, and CTA showed PMMA. Prompt surgery could not help patient survival. The goal of autopsy was to formulate the cause of death and to individuate potential medical negligence. RESULTS: In the literature, 16 cases of 54 are related to PMMA (26%) and are associated with IPH. IPH can be acute or delayed. Eight cases of acute IPH and 8 cases of delayed IPH (including our case), both coexisting with PMMA, are described. The literature review showed that the association of temporal rim fracture and a small hemorrhage nearby is highly predictive of PMMA formation. CONCLUSIONS: Therefore, in the presence of these 2 risk factors after heat trauma, CTA is strongly suggested.
C1 [Montanari, Eva; Giorgetti, Raffaele; Tagliabracci, Adriano] Polytech Univ Marche, Sect Legal Med, Ancona, Italy.
   [Polonara, Gabriele] Polytech Univ Marche, Div Neuroradiol, Ancona, Italy.
   [Montalti, Roberto; Vivarelli, Marco] Polytech Univ Marche, Dept Hepatobiliary & Abdominal Transplantat Surg, Ancona, Italy.
   [Ricciuti, Riccardo Antonio] Belcolle Hosp, Div Neurosurg, Viterbo, Italy.
RP Montanari, E (通讯作者)，Polytech Univ Marche, Sect Legal Med, Ancona, Italy.
EM evamontanari11@gmail.com
CR AOKI N, 1992, SURG NEUROL, V37, P59, DOI 10.1016/0090-3019(92)90068-X
   AULD AW, 1965, ARCH NEUROL-CHICAGO, V13, P369, DOI 10.1001/archneur.1965.00470040035005
   BERK ME, 1961, BRIT J RADIOL, V34, P667, DOI 10.1259/0007-1285-34-406-667
   Bezircioglu H, 1996, J TRAUMA, V41, P696, DOI 10.1097/00005373-199610000-00016
   Biffl WL, 2009, J TRAUMA, V67, P1150, DOI 10.1097/TA.0b013e3181c1c1d6
   Biffl WL, 2002, ANN SURG, V235, P699, DOI 10.1097/00000658-200205000-00012
   Bozzetto-Ambrosi P, 2006, SURG NEUROL, V66, PS29, DOI 10.1016/j.surneu.2006.08.048
   Bruneau M, 2002, SURG NEUROL, V57, P174, DOI 10.1016/S0090-3019(01)00668-1
   de Andrade AF, 2008, NEUROSURGERY, V62, P416, DOI 10.1227/01.neu.0000316008.11388.f2
   DILENGE D, 1962, NEUROCHIRURGIA, V4, P202
   FLORES JS, 1986, NEUROSURGERY, V18, P200, DOI 10.1227/00006123-198602000-00016
   GARZAMERCADO R, 1979, NEUROSURGERY, V5, P500, DOI 10.1227/00006123-197910000-00018
   HIGAZI I, 1969, J NEUROSURG, V30, P172, DOI 10.3171/jns.1969.30.2.0172
   HIRSCH JF, 1962, NEURO-CHIR, V8, P189
   JIN K, 1981, BRAIN DEV-JPN, V3, P323, DOI 10.1016/S0387-7604(81)80055-1
   Jussen D, 2012, NEURORADIOLOGY, V54, P1133, DOI 10.1007/s00234-011-1003-7
   Kahara VJ, 1999, J NEUROSURG, V91, P518, DOI 10.3171/jns.1999.91.3.0518
   Kawaguchi T, 2002, NEUROL MED-CHIR, V42, P221, DOI 10.2176/nmc.42.221
   KIA-NOURY M, 1961, ZENTRALBL NEUROCHIR, V21, P351
   Kim Dong Ho, 2015, KOREAN J NEUROTRAUMA, V11, P167, DOI 10.13004/kjnt.2015.11.2.167
   Ko JH, 2014, INTERV NEURORADIOL, V20, P352, DOI 10.15274/NRJ-2014-10025
   Koebbe CJ, 2004, AM J NEURORADIOL, V25, P574
   KUHN RA, 1964, J NEUROSURG, V21, P92, DOI 10.3171/jns.1964.21.2.0092
   Kumar RJ, 2011, NEUROL INDIA, V59, P921, DOI 10.4103/0028-3886.91387
   KURAMOTO S, 1970, KURUME MEDICAL JOURNAL, V17, P97
   Laser A, 2016, J TRAUMA ACUTE CARE, V81, P1063, DOI 10.1097/TA.0000000000001223
   Lee JY, 2014, J KOREAN NEUROSURG S, V56, P423, DOI 10.3340/jkns.2014.56.5.423
   LILIEQUIST B, 1967, ACTA RADIOL DIAGN, V6, P513, DOI 10.1177/028418516700600602
   Lim DH, 2007, J KOREAN NEUROSURG S, V42, P416, DOI 10.3340/jkns.2007.42.5.416
   MARKWALDER H, 1961, SCHWEIZ ARCH NEUROL NEUROCHIR PSYCHIATR, V87, P298
   Marvin Eric, 2016, SURG NEUROL INT, V7, PS23, DOI 10.4103/2152-7806.173564
   Namba K, 1972, RINSHO SHINKEIGAKU, V12, P165
   Naraghi L, 2015, J AM COLL SURGEONS, V220, P1027, DOI 10.1016/j.jamcollsurg.2015.03.002
   Nayil K, 2012, TURK NEUROSURG, V22, P239, DOI 10.5137/1019-5149.JTN.3165-10.1
   NEW P F, 1965, CLIN RADIOL, V16, P236, DOI 10.1016/S0009-9260(65)80048-4
   New P F, 1967, CLIN RADIOL, V18, P154, DOI 10.1016/S0009-9260(67)80008-4
   OHTA H, 1991, NEUROLOGIA MEDICO-CHIRURGICA, V31, P203, DOI 10.2176/nmc.31.203
   Okuno S, 1998, ACTA NEUROCHIR, V140, P629, DOI 10.1007/s007010050152
   ONEILL OR, 1995, NEUROSURGERY, V36, P396, DOI 10.1227/00006123-199502000-00022
   Paiva WS, 2014, BIOMED RES INT, V2014, P0, DOI 10.1155/2014/413916
   Paiva WS, 2010, CASE REP MED, V2010, P0, DOI 10.1155/2010/219572
   PARKINSON D, 1980, J NEUROSURG, V52, P11, DOI 10.3171/jns.1980.52.1.0011
   POUYANNE H, 1959, NEUROCHIRURGIE, V5, P311
   ROSKI RA, 1982, SURG NEUROL, V17, P200, DOI 10.1016/0090-3019(82)90280-4
   Sandin JA, 1999, J NEUROSURG, V90, P951, DOI 10.3171/jns.1999.90.5.0951
   Schubl SD, 2016, INJURY, V47, P1893, DOI 10.1016/j.injury.2016.06.026
   SCHULZE A, 1957, ZENTRALBL NEUROCHIR, V17, P40
   Shah Q, 2005, AM J NEURORADIOL, V26, P2530
   Shah Qaisar A, 2006, RADIOL CASE REP, V1, P73, DOI 10.2484/rcr.v1i3.22
   Sicat L C, 1975, SURG NEUROL, V3, P97
   Singh M, 2006, SURG NEUROL, V66, P321, DOI 10.1016/j.surneu.2005.11.029
   Srinivasan A, 2006, AM J NEURORADIOL, V27, P882
   Tsutsumi M, 2002, SURG NEUROL, V58, P325, DOI 10.1016/S0090-3019(02)00834-0
   Ushikoshi S, 1996, J NEUROSURG, V84, P269, DOI 10.3171/jns.1996.84.2.0269
   Wang CH, 2007, SURG NEUROL, V68, P676, DOI 10.1016/j.surneu.2006.11.048
   Wu XH, 2014, J CRANIOFAC SURG, V25, PE111, DOI 10.1097/SCS.0000000000000450
   ZINGESSER LH, 1965, BRIT J RADIOL, V38, P835, DOI 10.1259/0007-1285-38-455-835
NR 57
TC 7
Z9 7
U1 0
U2 6
PU ELSEVIER SCIENCE INC
PI NEW YORK
PA 360 PARK AVE SOUTH, NEW YORK, NY 10010-1710 USA
SN 1878-8750
EI 1878-8769
J9 WORLD NEUROSURG
JI World Neurosurg.
PD SEP 15
PY 2018
VL 117
IS 
BP 394
EP 410
DI 10.1016/j.wneu.2018.06.158
PG 17
WC Clinical Neurology; Surgery
SC Neurosciences & Neurology; Surgery
GA GR2UR
UT WOS:000442440400154
PM 29966779
DA 2022-10-14
ER

PT J
AU Kucuk, M
AF Kucuk, Mert
TI Defensive medicine among obstetricians and gynaecologists in Turkey
SO JOURNAL OF OBSTETRICS AND GYNAECOLOGY
LA English
DT Article
DE Defensive medicine; obstetricians and gynaecologists; Turkey; medical malpractice; health transformation programme
ID external cephalic version
AB In recent years, there has been a remarkable increase in medical malpractice litigations against OB/GYNs in Turkey and globally. This high litigation atmosphere may have changed attitudes, behaviour and practice of OB/GYNs. In the current study, opinions and attitudes of OB/GYNs regarding defensive medicine and to what extent they practice it were investigated. One hundred and eight OB/GYNs participated in the study. All participants found obstetrics and gynaecology riskier when compared with other medical branches and reported that they were increasingly practising defensive medicine. The majority of the OB/GYNs stated that they abstained from many risky interventions and expressed their belief that the high caesarean section (C-section) rate was associated with medico-legal concerns. The majority of the participants supported enacting of a specific medical malpractice law and supported the establishment of medically specialised courts. These regulations demanded by OB/GYNs should be taken into account by health authorities.Impact statementWhat is already known on this subject: In recent years, there has been a remarkable increase in medical malpractice litigations against OB/GYNs in Turkey and globally. Turkey has serious problems with the high C-section rate, which has been suggested to be related to medicolegal issues in a previous research. Fifty-one percent of babies, namely most of them, are delivered via C-section. There is no specific medical malpractice law and medically specialised court in Turkey.What the results of this study add: It seems like there is a professional liability crisis among OB/GYNs in Turkey. OB/GYNs reported that they were increasingly practising defensive medicine, and stated that they abstained from many risky interventions. A high C-section rate was found to be related to medicolegal concerns in OB/GYNs' perspective in the current study. OB/GYNs demanded some reasonable regulations.What the implications are of these findings for clinical practice and/or further research: Regulations demanded by OB/GYNs, which were probed in the current study, such as enacting a specific medical malpractice law and establishment of a medically specialised court, should be taken into account by health authorities in Turkey. The findings of the current study is believed to produce important results for the success of Health transformation programme put into practice in Turkey, which was not able to stop increasing C-section rates. Studies evaluating the direct or indirect costs related to defensive medicine practices of OB/GYNs in Turkey should be performed in subsequent research.
C1 [Kucuk, Mert] Mugla Sitki Kocman Univ, Dept Obstet & Gynecol, Mugla, Turkey.
   [Kucuk, Mert] Mugla Sitki Kocman Univ, Dept Med Educ & Bioinformat, Mugla, Turkey.
RP Kucuk, M (通讯作者)，Mugla Sitki Kocman Univ, Dept Obstet & Gynecol, Mugla, Turkey.
EM dr.mertkucuk@gmail.com
CR AlDakhil LO, 2016, J FORENSIC LEG MED, V40, P8, DOI 10.1016/j.jflm.2016.02.001
   Asher E, 2013, PLOS ONE, V8, P0, DOI 10.1371/journal.pone.0057108
   Barbieri RL, 2006, OBSTET GYNECOL, V107, P578, DOI 10.1097/01.AOG.0000202400.13898.8b
   Buken Erhan, 2004, J CLIN FORENSIC MED, V11, P233, DOI 10.1016/j.jcfm.2004.01.005
   Collaris R, 2009, BJOG-INT J OBSTET GY, V116, P74, DOI 10.1111/j.1471-0528.2008.01991.x
   Guirguis-Blake J, 2006, ANN FAM MED, V4, P240, DOI 10.1370/afm.535
   Hankins GDV, 2006, OBSTET GYNECOL, V107, P1382, DOI 10.1097/01.AOG.0000220531.25707.27
   Jena AB, 2011, NEW ENGL J MED, V365, P629, DOI 10.1056/NEJMsa1012370
   Rauf B, 2007, JCPSP-J COLL PHYSICI, V17, P550
   Sekhar MS, 2013, ANN MED HEALTH SCI R, V3, P295, DOI 10.4103/2141-9248.113688
   Shaaban MM, 2012, ARCH GYNECOL OBSTET, V286, P317, DOI 10.1007/s00404-012-2277-7
   Solaroglu I, 2014, PLOS ONE, V9, P0, DOI 10.1371/journal.pone.0111446
   TCSalk Bakanl Salk statistikleri Yll, 2014, T C SALK BAK SALK ST, V0, P0
   Tumer Ali Riza, 2006, LEG MED (TOKYO), V8, P11, DOI 10.1016/j.legalmed.2005.06.006
   Xu X, 2008, AM J OBSTET GYNECOL, V198, P0, DOI 10.1016/j.ajog.2007.08.043
NR 15
TC 15
Z9 16
U1 2
U2 12
PU TAYLOR & FRANCIS INC
PI PHILADELPHIA
PA 530 WALNUT STREET, STE 850, PHILADELPHIA, PA 19106 USA
SN 0144-3615
EI 1364-6893
J9 J OBSTET GYNAECOL
JI J. Obstet. Gynaecol.
PD JUN 15
PY 2018
VL 38
IS 2
BP 200
EP 205
DI 10.1080/01443615.2017.1340933
PG 6
WC Obstetrics & Gynecology
SC Obstetrics & Gynecology
GA FV0UP
UT WOS:000424275300009
PM 28891358
DA 2022-10-14
ER

PT J
AU Ramelson, H
   Nederlof, A
   Karmiy, S
   Neri, P
   Kiernan, D
   Krishnamurthy, R
   Allen, A
   Bates, DW
AF Ramelson, Harley
   Nederlof, Amanda
   Karmiy, Sam
   Neri, Pamela
   Kiernan, David
   Krishnamurthy, Rajlakshmi
   Allen, Adrienne
   Bates, David W.
TI Closing the loop with an enhanced referral management system
SO JOURNAL OF THE AMERICAN MEDICAL INFORMATICS ASSOCIATION
LA English
DT Article
DE referral and consultation; quality of care; risk management; electronic health records; medical malpractice
ID primary-care provider; consultation; impact; communication; satisfaction; service; access
AB Objective: To evaluate the impact of a referral manager tool on primary care practices. Materials and Methods: We evaluated a referral manager module in a locally developed electronic health record (EHR) that was enhanced to improve the referral management process in primary care practices. Baseline (n = 61) and follow-up (n = 35) provider and staff surveys focused on the ease of performing various steps in the referral process, confidence in completing those steps, and user satisfaction. Additional metrics were calculated that focused on completed specialist visits, acknowledged notes, and patient communication. Results: Of 1341 referrals that were initiated during the course of the study, 76.8% were completed. All the steps of the referral process were easier to accomplish following implementation of the enhanced referral manager module in the EHR. Specifically, tracking the status of an in-network referral became much easier (+1.43 [3.91-2.48] on a 5-point scale, P<.0001). Although we found improvement in the ease of performing out-of-network referrals, there was a greater impact on in-network referrals. Discussion: Implementation of an electronic tool developed using user-centered design principles along with adequate staff to monitor and intervene when necessary made it easier for primary care practices to track referrals and to identify if a breakdown in the process occurred. This is especially important for high-priority referrals. Out-of-network referrals continue to present challenges, which may eventually be helped by improving interoperability among EHRs and scheduling systems. Conclusion: An enhanced referral manager system can improve referral workflows, leading to enhanced efficiency and patient safety and reduced malpractice risk.
C1 [Ramelson, Harley; Nederlof, Amanda; Karmiy, Sam; Neri, Pamela; Kiernan, David; Bates, David W.] Partners HealthCare, Informat Syst, Somerville, MA USA.
   [Ramelson, Harley; Bates, David W.] Brigham & Womens Hosp, Div Gen Internal Med, 75 Francis St, Boston, MA 02115 USA.
   [Ramelson, Harley; Bates, David W.] Harvard Med Sch, Dept Med, Boston, MA USA.
   [Krishnamurthy, Rajlakshmi] Newton Wellesley Hosp, Newton, MA USA.
   [Allen, Adrienne] NorthShore Phys Grp, Danvers, MA USA.
   [Bates, David W.] Harvard Sch Publ Hlth, Dept Hlth Policy & Management, Boston, MA USA.
RP Ramelson, H (通讯作者)，399 Revolut Dr,Suite 1325, Somerville, MA 02145 USA.
EM hramel-son@bwh.harvard.edu
FU CRICO/Risk Management Foundation
CR Callahan CW, 2005, ARCH PEDIAT ADOL MED, V159, P389, DOI 10.1001/archpedi.159.4.389
   Esquivel A, 2012, BMC MED INFORM DECIS, V12, P0, DOI 10.1186/1472-6947-12-107
   Forrest CB, 2000, ARCH PEDIAT ADOL MED, V154, P499, DOI 10.1001/archpedi.154.5.499
   Gandhi TK, 2008, ADV PATIENT SAFETY N, V3, P1
   Gandhi TK, 2001, J INT MED, V15, P626
   Ireson CL, 2009, BMC HEALTH SERV RES, V9, P0, DOI 10.1186/1472-6963-9-163
   Kim Y, 2009, J GEN INTERN MED, V24, P614, DOI 10.1007/s11606-009-0955-3
   Liddy C, 2016, FAM PRACT, V33, P274, DOI 10.1093/fampra/cmw024
   Liddy C, 2015, J AM BOARD FAM MED, V28, P394, DOI 10.3122/jabfm.2015.03.140255
   Murthy R, 2017, OPEN FORUM INFECT DI, V4, P0, DOI 10.1093/ofid/ofx030
   OMalley AS, 2011, ARCH INTERN MED, V171, P56, DOI 10.1001/archinternmed.2010.480
   Poon Eric G, 2003, AMIA ANNU SYMP PROC, V0, P1072
   SAS Institute Inc, 2015, SAS 9 4, V0, P0
   Schumacher RM, 2010, 7741 NISTIR, V7741, P0
   Sittig DF, 2010, QUAL SAF HEALTH CARE, V19, PI68, DOI 10.1136/qshc.2010.042085
   Stille CJ, 2006, PEDIATRICS, V118, P1341, DOI 10.1542/peds.2005-3010
   Stoves J, 2010, QUAL SAF HEALTH CARE, V19, P0, DOI 10.1136/qshc.2009.038984
   Straus Susan G, 2011, AMIA ANNU SYMP PROC, V2011, P1337
   Vimalananda VG, 2015, J TELEMED TELECARE, V21, P323, DOI 10.1177/1357633X15582108
   Witherspoon L, 2017, CUAJ-CAN UROL ASSOC, V11, P270, DOI 10.5489/cuaj.4314
NR 21
TC 7
Z9 7
U1 0
U2 10
PU OXFORD UNIV PRESS
PI OXFORD
PA GREAT CLARENDON ST, OXFORD OX2 6DP, ENGLAND
SN 1067-5027
EI 1527-974X
J9 J AM MED INFORM ASSN
JI J. Am. Med. Inf. Assoc.
PD JUN 15
PY 2018
VL 25
IS 6
BP 715
EP 721
DI 10.1093/jamia/ocy004
PG 7
WC Computer Science, Information Systems; Computer Science, Interdisciplinary Applications; Health Care Sciences & Services; Information Science & Library Science; Medical Informatics
SC Computer Science; Health Care Sciences & Services; Information Science & Library Science; Medical Informatics
GA GI1EN
UT WOS:000434113600014
PM 29471355
DA 2022-10-14
ER

PT J
AU Oh, K
   Hingorani, A
AF Oh, Kenny
   Hingorani, Anil
TI Outcomes and associated factors in malpractice litigation involving inferior vena cava filters
SO JOURNAL OF VASCULAR SURGERY-VENOUS AND LYMPHATIC DISORDERS
LA English
DT Article; Proceedings Paper
DE Inferior vena cava filter; IVC filter; Malpractice; Litigation
ID medical malpractice
AB Objective: Placement of inferior vena cava (IVC) filters is a controversial focus of medical malpractice. Clinicians currently have little information to guide them regarding key issues and outcomes in litigation. In this retrospective legal case review, we analyzed the factors associated with malpractice actions involving IVC filters. Methods: The legal databases LexisNexis and Westlaw were searched from 1967 to 2016 for all published legal cases in the United States involving placement of IVC filters. Keywords included "IVC." "inferior vena cava," "filter," and "malpractice." Social Security Disability claims, product liability actions. and hospital employment contract disputes were excluded. Results: There were 310 search results eligible for initial review. After application of exclusion criteria, 29 cases involving medical malpractice were included in final analysis. The majority of excluded cases were insurance disputes and tax revenue cases. Overall. private practitioners were most often sued (11/29 [37.9%]). whereas 24.1% of defendants were academic hospitals (7/29). 20.7% were prisons (6/29). and 17.2% were community hospitals (5/29). The most common specialty named was vascular surgery (8/29), whereas interventional radiologists were named only twice. The most common indications for IVC filter placement were hypercoagulable state (8/29 [29.6%]), recurrent pulmonary embolism (PE; 6/29 [22.2%]), and trauma (5/29 [18.5%]). The most common underlying allegations involved failure to insert IVC filter when indicated (14/29 [48.3%]), intraprocedural negligence (5/29 [17.2%]), and failure to timely remove device (5/29 [17.2%]). Common complications included failure to prevent occurrence of PE (14/29 [48.3%]), device migration (4/29 [13.8%]), and perforation of organs or vasculature (3/29 [10.3%]). Death of the patient occurred in 41.4% of total cases (12/29). In cases in which the patient died, the most common indications for filter placement were trauma (4/12 [33.3%]) and deep venous thrombosis (3/12 [25.0%]), and the most common complication in those patients who died was the failure to prevent a subsequent PE (9/12 [75.0%]). Available verdicts favored defendants (13/14 [92.9%]). In cases with defense verdicts, the most common indications for filter placement similarly were trauma (4/13 [30.8%]) and deep venous thrombosis (3/13 [23.1%)]. and the most common complication was failure to prevent PE (9/14 [64.3%]). Conclusions: Analysis of malpractice cases involving IVC filters revealed key factors associated with litigation. Overall, verdicts favored defendants. Private practitioners were most commonly sued, and the most common reasons for bringing suit were failure to insert filter, intraprocedural complications, and failure to remove filter. Deeper awareness of issues related to malpractice litigation can inform clinical practice and improve patient care and safety.
C1 [Oh, Kenny] Temple Univ, Sch Med, Div Vasc Surg, Philadelphia, PA 19122 USA.
   [Hingorani, Anil] Vasc Inst New York, Brooklyn, NY USA.
RP Oh, K (通讯作者)，Temple Univ, Sch Med, Vasc Surg, 400 N Front St,Apt A, Philadelphia, PA 19123 USA.
EM koh00001@temple.edu
CR Ahmed O, 2017, J VASC INTERV RADIOL, V28, P886, DOI 10.1016/j.jvir.2017.02.020
   Angel LF, 2011, J VASC INTERV RADIOL, V22, P1522, DOI 10.1016/j.jvir.2011.08.024
   Carroll AE, 2007, PEDIATRICS, V120, P10, DOI 10.1542/peds.2006-3618
   Dawson DE, 2007, AM J RHINOL, V21, P584, DOI 10.2500/ajr.2007.21.3076
   DeYoung E, 2016, SEMIN INTERVENT RAD, V33, P65, DOI 10.1055/s-0036-1581088
   FDAUS Food and Drug Administration, 2010, REM RETR INF VEN CAV, V0, P0
   Gasparis AP, 2011, J VASC SURG, V54, P34S, DOI 10.1016/j.jvs.2011.05.094
   Jena AB, 2012, ARCH INTERN MED, V172, P892, DOI 10.1001/archinternmed.2012.1416
   Karmy-Jones R, 2007, J TRAUMA, V62, P17, DOI 10.1097/TA.0b013e31802dd72a
   Keller EJ, 2016, SEMIN INTERVENT RAD, V33, P132, DOI 10.1055/s-0036-1581086
   Kim HS, 2008, J VASC INTERV RADIOL, V19, P393, DOI 10.1016/j.jvir.2007.09.019
   Meltzer AJ, 2013, SURGERY, V153, P683, DOI 10.1016/j.surg.2012.11.005
   Young T, 2010, COCHRANE DB SYST REV, V2, P0
NR 13
TC 8
Z9 9
U1 0
U2 4
PU ELSEVIER SCIENCE BV
PI AMSTERDAM
PA PO BOX 211, 1000 AE AMSTERDAM, NETHERLANDS
SN 2213-333X
EI 
J9 J VASC SURG-VENOUS L
JI J. Vasc. Surg.-Venous Lymphat. Dis.
PD JUL 15
PY 2018
VL 6
IS 4
BP 541
EP 544
DI 10.1016/j.jvsv.2018.01.016
PG 4
WC Surgery; Peripheral Vascular Disease
SC Surgery; Cardiovascular System & Cardiology
GA GN9OT
UT WOS:000439533700018
PM 29909860
DA 2022-10-14
ER

PT J
AU Gross, T
   Laugesen, MJ
AF Gross, Tal
   Laugesen, Miriam J.
TI The Price of Health Care: Why Is the United States an Outlier?
SO JOURNAL OF HEALTH POLITICS POLICY AND LAW
LA English
DT Article
DE health care prices; health care; health care costs; health economics; medical fees
ID managed care; cost; physician; hospital; country; pay; incm; system; canada; fee
AB Higher prices are increasingly recognized as a significant cause of the outlier status of the United States in health care expenditures. At the same time, various explanations are often invoked to justify higher prices as rational or even defensible. We evaluate- and mostly counter-potential explanations of why health care prices are higher in the United States: upper-tail income inequality explains higher physician incomes; physicians need to recoup higher training costs; American patients are perceived to have different preferences, while providers face higher medical malpractice and administrative costs; health care purchasing occurs in a fragmented marketplace; and rent seeking rewards providers with favorable prices at the expense of consumers. Of these explanations, rent seeking is compelling partly because it is more consistent than other explanations in explaining higher prices across all sectors of the health care system. We also discuss why administrative costs are gaining recognition as an important factor; however, the understanding of their contribution and the knowledge of solutions is evolving, rather than fully developed. Policy solutions to address rent seeking are challenging, because they threaten provider income. Most solutions, such as price transparency, are often touted as a magic bullet, but these are likely to be effective only in combination with other solutions.
C1 [Gross, Tal] Boston Univ, Questrom Sch Business, Markets Publ Policy & Law, Boston, MA 02215 USA.
   [Laugesen, Miriam J.] Columbia Univ, Dept Hlth Policy & Management, New York, NY 10027 USA.
RP Gross, T (通讯作者)，Boston Univ, Questrom Sch Business, Markets Publ Policy & Law, Boston, MA 02215 USA.
EM talgross@bu.edu
CR AAMC, 2016, MED STUD ED DEBT COS, V0, P0
   AAMC (Association of American Medical Colleges), 2016, TABL A 16 MCAT SCOR, V0, P0
   Abboud C, 2013, BLOOD, V121, P4439, DOI 10.1182/blood-2013-03-490003
   Anderson GF, 2003, HEALTH AFFAIR, V22, P89, DOI 10.1377/hlthaff.22.3.89
   [Anonymous], 2020, OECD HLTH STAT 2020, V0, P0
   Barua B, 2013, WAITING YOUR TURN WA, V0, P0
   Batty M, 2017, HEALTH AFFAIR, V36, P689, DOI 10.1377/hlthaff.2016.0986
   Bivens J, 2013, J ECON PERSPECT, V27, P57, DOI 10.1257/jep.27.3.57
   Brot-Goldberg ZC, 2017, Q J ECON, V132, P1261, DOI 10.1093/qje/qjx013
   Casalino LP, 2009, HEALTH AFFAIR, V28, PW533, DOI 10.1377/hlthaff.28.4.w533
   Chen A, 2016, AM ECON J-ECON POLIC, V8, P89, DOI 10.1257/pol.20140224
   Cutler DM, 2011, J ECON PERSPECT, V25, P3, DOI 10.1257/jep.25.2.3
   Cutler DM, 2000, RAND J ECON, V31, P526, DOI 10.2307/2600999
   Dafny L, 2012, AM ECON REV, V102, P1161, DOI 10.1257/aer.102.2.1161
   Dewan Shiela, 2012, NY TIMES, V0, P0
   EVANS RG, 2002, 27 COMM FUT HLTH CAR, V0, P0
   Freedman S, 2015, J PUBLIC ECON, V121, P117, DOI 10.1016/j.jpubeco.2014.10.005
   Garthwaite C, 2018, AM ECON J-APPL ECON, V10, P1, DOI 10.1257/app.20150581
   Glied S, 2000, HANDB ECON, V17, P707
   Gray BH, 2003, HEALTH AFFAIR, V22, P0
   Grischkan J, 2017, JAMA INTERN MED, V177, P1532, DOI 10.1001/jamainternmed.2017.4023
   Hackey RB, 1999, J ECON ISSUES, V33, P625, DOI 10.1080/00213624.1999.11506189
   Hatch Orrin G, 2009, COMMUNICATION, V0, P0
   Himmelstein DU, 2014, HEALTH AFFAIR, V33, P1586, DOI 10.1377/hlthaff.2013.1327
   Horwitz JR, 2003, UCLA LAW REV, V50, P1345
   International Federation of Health Plans, 2015, 2015 COMP PRIC REP, V0, P0
   Kahn JG, 2005, HEALTH AFFAIR, V24, P1629, DOI 10.1377/hlthaff.24.6.1629
   Laugesen MJ, 2011, HEALTH AFFAIR, V30, P1647, DOI 10.1377/hlthaff.2010.0204
   Laugesen MJ, 2010, HEALTH POLICY, V97, P225, DOI 10.1016/j.healthpol.2010.05.006
   Laugesen MJ, 2009, J HEALTH POLIT POLIC, V34, P157, DOI 10.1215/03616878-2008-043
   Laugesen Miriam J, 2016, FIXING MED PRICE PHY FIXING MED PRICE PHY, V0, P0
   Lesser CS, 2003, HEALTH SERV RES, V38, P337, DOI 10.1111/1475-6773.00119
   Lieber EMJ, 2017, AM ECON J-ECON POLIC, V9, P154, DOI 10.1257/pol.20150124
   McGuire TG, 2000, HANDB ECON, V17, P461
   Mello MM, 2010, HEALTH AFFAIR, V29, P1569, DOI 10.1377/hlthaff.2009.0807
   Mettler Suzanne, 2011, SUBMERGED STATE INVI, V0, P0
   Morra D, 2011, HEALTH AFFAIR, V30, P1443, DOI 10.1377/hlthaff.2010.0893
   Murray Robert, 2015, HOSP RATE SETTING RE, V0, P0
   Oberlander J, 2011, J HEALTH POLIT POLIC, V36, P477, DOI 10.1215/03616878-1271126
   Pauly M, 2012, J HEALTH POLIT POLIC, V37, P697, DOI 10.1215/03616878-1597502
   Peterson Chris L, 2007, RL34175 CONGR RES SE, V0, P0
   Pinkovskiy Maxim L, 2013, IMPACT MANAGED CARE, V0, P0
   Pozen A, 2010, INQUIRY-J HEALTH CAR, V47, P124, DOI 10.5034/inquiryjrnl_47.02.124
   Rechel B, 2016, HEALTH POLICY, V120, P377, DOI 10.1016/j.healthpol.2016.02.008
   Reinhardt U, 2012, HEALTH ECON, V21, P41, DOI 10.1002/hec.1813
   Squires David, 2015, US HLTH ACR GLOB PER, V0, P0
   Stremikis K, 2011, CALL CHANGE 2011 COM, V0, P0
   Sullivan K, 2013, J HEALTH POLIT POLIC, V38, P479, DOI 10.1215/03616878-2079523
   Vladeck BC, 2009, HEALTH AFFAIR, V28, P1305, DOI 10.1377/hlthaff.28.5.1305
   White J, 2011, J HEALTH POLIT POLIC, V36, P775, DOI 10.1215/03616878-1334731
   Woolhandler S, 2003, NEW ENGL J MED, V349, P768, DOI 10.1056/NEJMsa022033
NR 51
TC 7
Z9 7
U1 0
U2 20
PU DUKE UNIV PRESS
PI DURHAM
PA 905 W MAIN ST, STE 18-B, DURHAM, NC 27701 USA
SN 0361-6878
EI 
J9 J HEALTH POLIT POLIC
JI J. Health Polit. Policy Law
PD OCT 1
PY 2018
VL 43
IS 5
BP 771
EP 791
DI 10.1215/03616878-6951127
PG 21
WC Health Care Sciences & Services; Health Policy & Services; Medicine, Legal; Social Issues; Social Sciences, Biomedical
SC Health Care Sciences & Services; Legal Medicine; Social Issues; Biomedical Social Sciences
GA GT3VK
UT WOS:000444431800004
DA 2022-10-14
ER

PT J
AU Hyde, GA
   Biderman, MD
   Nelson, EC
AF Hyde, Glendon A.
   Biderman, Michael D.
   Nelson, Eric C.
TI Resident Operative Reports before and after Structured Education
SO AMERICAN SURGEON
LA English
DT Article
ID dictation; taught
AB The operative note records surgical indication and pertinent events.In addition, it is a central facet in billing, malpractice lawsuits, research, and future medical planning. However, few residencies have structured education concerning dictation and there is little research on effective techniques for dictation training. The purpose of this study was to evaluate the efficacy of an educational intervention on the dictations of operative cases in which the residents were participants. Two hundred and eighty operative reports were reviewed for the presence or absence of criteria listed in Table 1 and given a score equal to the number of items included. One hundred and forty reports were evaluated before and 140 after an educational intervention. The intervention consisted of a lecture provided by a faculty expert while residents received an instructional card similar to Table 1 as a template. Primary endpoint was dictation score before and after the intervention. The pre- and postintervention scores for all residents were 16.28 and 17.37, respectively (P = 0.001). Junior and senior residents' preintervention average differed by 1.18 (P < 0.001), however there was no significant postintervention difference. The four most commonly missed data points were the amount of intravenous fluids given, preoperative indications, intraoperative findings, and whether or not a drain was placed. This study used real operative reports to show the benefit of dictation templates for improving resident dictations. These data support previous studies on dictation templates and depict the benefits within one surgical program after implementing a formal plan for dictation education.
C1 [Hyde, Glendon A.; Nelson, Eric C.] Univ Tennessee, Coll Med Chattanooga, Dept Surg, 979 East Third St,Suite B-401, Chattanooga, TN 37403 USA.
   [Biderman, Michael D.] Univ Tennessee Chattanooga, Dept Psychol, Chattanooga, TN USA.
RP Hyde, GA; Nelson, EC (通讯作者)，Univ Tennessee, Coll Med Chattanooga, Dept Surg, 979 East Third St,Suite B-401, Chattanooga, TN 37403 USA.
EM alanhyde1@gmail.com; enelson06m@gmail.com
CR Eichholz AC, 2004, OBSTET GYNECOL, V103, P342, DOI 10.1097/01.AOG.0000109521.44989.53
   Flynn MB, 2004, AM SURGEON, V70, P570
   Gillman LM, 2010, CAN J SURG, V53, P246
   Gillman LM, 2010, AM J SURG, V199, P846, DOI 10.1016/j.amjsurg.2009.06.030
   Hyde GA, 2015, AM SURGEON, V81, P0
   Moore RA, 2000, J AM COLL SURGEONS, V190, P639, DOI 10.1016/S1072-7515(00)00247-7
   Novitsky YW, 2005, AM SURGEON, V71, P627
   Painter M N, 1994, BULL AM COLL SURG, V79, P6
   Vergis A, 2008, AM J SURG, V195, P24, DOI 10.1016/j.amjsurg.2007.08.053
NR 9
TC 2
Z9 2
U1 0
U2 0
PU SOUTHEASTERN SURGICAL CONGRESS
PI CUMMING
PA 115 SAMARITAN DR, #200, CUMMING, GA 30040-2354 USA
SN 0003-1348
EI 1555-9823
J9 AM SURGEON
JI Am. Surg.
PD JUN 15
PY 2018
VL 84
IS 6
BP 987
EP 990
DI 
PG 4
WC Surgery
SC Surgery
GA GM4JF
UT WOS:000438084600052
PM 29981636
DA 2022-10-14
ER

PT J
AU Kheir, MM
   Rondon, AJ
   Woolsey, A
   Hansen, H
   Tan, TL
   Parvizi, J
AF Kheir, Michael M.
   Rondon, Alexander J.
   Woolsey, Alexandra
   Hansen, Heather
   Tan, Timothy L.
   Parvizi, Javad
TI Infection Following Total Joint Arthroplasty Is the Main Cause of Litigation: Data From One Metropolitan Area
SO JOURNAL OF ARTHROPLASTY
LA English
DT Article
DE total joint arthroplasty; surgeons; complications; lawsuits; infection
ID total knee arthroplasty; total hip-arthroplasty; medical malpractice; fracture; care
AB Background: A prior survey of members of the American Association of Hip and Knee Surgeons revealed that 78% of responding surgeons were named as a defendant in at least 1 lawsuit, and 69% of these lawsuits were dismissed or settled out of court. The most common sources of litigation were nerve injury, limb-length discrepancy, and infection. This study examined common reasons for lawsuits after total joint arthroplasty (TJA) in a single metropolitan area. Methods: A retrospective review of lawsuits filed between 2009 and 2015 in a 5-county metropolitan area was performed, including 30 hospitals and 113 TJA surgeons. Complaints underwent a manual review to determine the number of lawsuits and the specific allegations filed against each surgeon. Results: Thirty-one (27.4%) surgeons were named as a defendant in at least 1 lawsuit. Eighty-three total lawsuits were filed during the period, 50 of which were dismissed or settled outside of court. Top reasons for lawsuits were, in descending order, infection, nerve injury, chronic pain, vascular injury, periprosthetic fracture, retention of foreign body, dislocation, limb-length discrepancy, venous thromboembolism, loosening, compartment syndrome, and other medical complaints. Conclusion: Infection appears to be the basis of most lawsuits after TJA. Surgeons should be aware of the potential for a lawsuit for complications and should strive to better communicate with patients regarding preoperative informed consent and disclosure after adverse events. Surgeons should minimize performing surgery in patients at high risk of complications, such as patients with a higher likelihood of developing postoperative infection or patients on chronic pain medications. (C) 2017 Elsevier Inc. All rights reserved.
C1 [Kheir, Michael M.; Rondon, Alexander J.; Tan, Timothy L.; Parvizi, Javad] Thomas Jefferson Univ, Rothman Inst, Philadelphia, PA 19107 USA.
   [Woolsey, Alexandra; Hansen, Heather] Obrien & Ryan LLP, Philadelphia, PA USA.
RP Parvizi, J (通讯作者)，Rothman Inst, 125 S 9th St Ste 1000, Philadelphia, PA 19107 USA.
CR Attarian DE, 2005, CLIN ORTHOP RELAT R, V0, PP72, DOI 10.1097/01.blo.0000159765.42036.56
   Blackwood Craig, 2017, SHOULDER ELBOW, V9, P15, DOI 10.1177/1758573216652082
   BRENNAN TA, 1991, NEW ENGL J MED, V324, P370, DOI 10.1056/NEJM199102073240604
   FITZGERALD RH, 1988, CLIN ORTHOP RELAT R, V0, P61
   Gallagher TH, 2006, ARCH INTERN MED, V166, P1605, DOI 10.1001/archinte.166.15.1605
   Guinan JL, 2005, AM J INFECT CONTROL, V33, P310, DOI 10.1016/j.ajic.2005.03.005
   Jena AB, 2011, NEW ENGL J MED, V365, P629, DOI 10.1056/NEJMsa1012370
   Kim KI, 2006, CLIN ORTHOP RELAT R, V0, PP167, DOI 10.1097/01.blo.0000214417.29335.19
   McGrory BJ, 2009, CLIN ORTHOP RELAT R, V467, P358, DOI 10.1007/s11999-008-0581-0
   Nercessian O A, 1994, J ARTHROPLASTY, V9, P645
   Padegimas EM, 2016, J ARTHROPLASTY, V31, P1583, DOI 10.1016/j.arth.2016.01.013
   Papadonikolakis A, 2013, J BONE JOINT SURG AM, V95A, P2205, DOI 10.2106/JBJS.L.00552
   Phillips JE, 2006, J BONE JOINT SURG BR, V88B, P943, DOI 10.1302/0301-620X.88B7.17150
   Schinsky MF, 2001, J ARTHROPLASTY, V16, P1048, DOI 10.1054/arth.2001.26591
   Studdert DM, 2000, MED CARE, V38, P250, DOI 10.1097/00005650-200003000-00002
   Upadhyay A, 2007, J ARTHROPLASTY, V22, P2, DOI 10.1016/j.arth.2007.05.003
NR 16
TC 6
Z9 6
U1 0
U2 1
PU CHURCHILL LIVINGSTONE INC MEDICAL PUBLISHERS
PI PHILADELPHIA
PA CURTIS CENTER, INDEPENDENCE SQUARE WEST, PHILADELPHIA, PA 19106-3399 USA
SN 0883-5403
EI 1532-8406
J9 J ARTHROPLASTY
JI J. Arthroplast.
PD MAY 15
PY 2018
VL 33
IS 5
BP 1520
EP 1523
DI 10.1016/j.arth.2017.12.007
PG 4
WC Orthopedics
SC Orthopedics
GA GD5FL
UT WOS:000430531000039
PM 29398260
DA 2022-10-14
ER

PT J
AU Gschwandtner, E
   Seemann, R
   Bures, C
   Preldzic, L
   Szucsik, E
   Hermann, M
AF Gschwandtner, Elisabeth
   Seemann, Rudolf
   Bures, Claudia
   Preldzic, Lejla
   Szucsik, Eduard
   Hermann, Michael
TI How many parathyroid glands can be identified during thyroidectomy?
SO EUROPEAN SURGERY-ACTA CHIRURGICA AUSTRIACA
LA English
DT Article
DE Hypoparathyroidism; Thyroid surgery; Parathyroid glands; Quality control; Autotransplantation
ID risk-factor; postoperative hypoparathyroidism; permanent hypoparathyroidism; multivariate-analysis; neck dissection; surgery; autotransplantation; hypocalcemia; complication; preservation
AB Background The purpose of this study is to provide guidance for medical experts regarding malpractice claims on permanent hypoparathyroidism by analyzing the number of parathyroid glands (PGs) identified during thyroidectomy and the clinical outcome. Methods Parathyroid findings were documented in a standardized protocol for 357 patients undergoing thyroidectomy and treated by a single specialized surgeon. The resected thyroid was routinely dissected for accidentally removed PGs with consecutive autotransplantation and the pathological report also described unintentionally resected PGs. Follow-up was performed for 6 months. Results The mean number of identified PGs was 2.28. No PGs were found in 20 (5.6%), one in 56 (15.7%), two in 126 (35.3%), three in 114 (31.9%), and four in 41 (11.5%) cases. One patient (0.28%) had manifest permanent hypoparathyroidism, while ten patients (2.8%) had latent permanent hypoparathyroidism (hypocalcemia and normoparathyroidism). The risk factors identified for postoperative hypoparathyroidism were an increasing number of visualized PGs, autotransplantation, central neck dissection, and PGs in the histopathological work-up. For permanent hypoparathyroidism, PGs in the histology examination and neck dissection were significant, but the number of identified PGs was not. Conclusion Even an experienced surgeon is not always able to find all four PGs during thyroidectomy and occasionally identifies none. Rather than focusing on identifying a minimum number of PGs, it is more important not to miss them in risky positions. A documented awareness of PGs, i.e., knowledge of variable parathyroid positions and their saving, is a prerequisite for surgical quality and to protect surgeons from claims.
C1 [Gschwandtner, Elisabeth; Bures, Claudia; Preldzic, Lejla; Szucsik, Eduard; Hermann, Michael] Krankenanstalt Rudolfstiftung Wien, Dept Surg Kaiserin Elisabeth 2, Juchgasse 25, A-1030 Vienna, Austria.
   [Seemann, Rudolf] Med Univ Vienna, Dept Cranio Maxillofacial & Oral Surg, Vienna, Austria.
RP Seemann, R (通讯作者)，Med Univ Vienna, Dept Cranio Maxillofacial & Oral Surg, Vienna, Austria.
EM elisabeth.gschwandtner@gmail.com; Rudolf.seemann@meduniwien.ac.at
FU Medical University of Vienna
CR AKERSTROM G, 1984, SURGERY, V95, P14
   ATTIE JN, 1975, AM J SURG, V130, P399, DOI 10.1016/0002-9610(75)90472-9
   Bauch J, 2011, BEHANDLUNGSFEHLER HA, V0, P0
   Bergamaschi R, 1998, AM J SURG, V176, P71, DOI 10.1016/S0002-9610(98)00099-3
   Bergenfelz A, 2008, LANGENBECK ARCH SURG, V393, P667, DOI 10.1007/s00423-008-0366-7
   Bures C, 2014, EUR SURG, V46, P38, DOI 10.1007/s10353-013-0247-3
   Bures C, 2014, SURGERY, V155, P675, DOI 10.1016/j.surg.2013.12.002
   DELATTRE JF, 1982, J CHIR-PARIS, V119, P633
   Delbridge L, 2002, ANZ J SURG, V72, P852, DOI 10.1046/j.1445-2197.2002.02637.x
   Dralle H, 2012, HEAD NECK-J SCI SPEC, V34, P1591, DOI 10.1002/hed.21970
   Dubernard X, 2016, HEAD NECK-J SCI SPEC, V38, P1091, DOI 10.1002/hed.24402
   El-Sharaky MI, 2003, HEAD NECK-J SCI SPEC, V25, P799, DOI 10.1002/hed.10278
   Glinoer D, 2000, EUR J SURG ONCOL, V26, P571, DOI 10.1053/ejso.2000.0949
   Grimm O, 2004, LANGENBECKSARCH SURG, V389, P555
   Hermann M, 2002, ANN SURG, V235, P261, DOI 10.1097/00000658-200202000-00015
   Hermann M, 2011, SCHILDDRUSENCHIRURGI, V0, P297
   Hermann N, 2008, BRIT J SURG, V95, P1480, DOI 10.1002/bjs.6410
   Jarhult J, 2016, BRIT J SURG, V103, P676, DOI 10.1002/bjs.10086
   Jensen PVF, 2015, DAN MED J, V62, P0
   Kihara M, 2000, SURG TODAY, V30, P333, DOI 10.1007/s005950050596
   Kim YS, 2012, J KOREAN SURG SOC, V83, P75, DOI 10.4174/jkss.2012.83.2.75
   Lang BHH, 2016, WORLD J SURG, V40, P1611, DOI 10.1007/s00268-016-3462-9
   Lang BHH, 2016, LANGENBECK ARCH SURG, V401, P231, DOI 10.1007/s00423-016-1386-3
   Lo CY, 1998, SURGERY, V124, P1081, DOI 10.1067/msy.1998.92560
   Lo CY, 2001, SURGERY, V129, P318, DOI 10.1067/msy.2001.111125
   Lorente-Poch L, 2015, BRIT J SURG, V102, P359, DOI 10.1002/bjs.9676
   Noussios G, 2012, EXP CLIN ENDOCR DIAB, V120, P604, DOI 10.1055/s-0032-1327628
   Olson JA, 1996, ANN SURG, V223, P472, DOI 10.1097/00000658-199605000-00003
   Ott J, 2006, EUR SURG, V38, P368
   Ott J, 2011, VIRCHOWS ARCH, V459, P277, DOI 10.1007/s00428-011-1130-x
   Pattou F, 1998, WORLD J SURG, V22, P718, DOI 10.1007/s002689900459
   Phitayakorn R, 2006, AM J SURG, V191, P418, DOI 10.1016/j.amjsurg.2005.10.049
   Prazenica P, 2015, HEAD NECK-J SCI SPEC, V37, P393, DOI 10.1002/hed.23613
   Promberger R, 2012, BRIT J SURG, V99, P373, DOI 10.1002/bjs.7824
   Promberger R, 2014, AM J SURG, V208, P13, DOI 10.1016/j.amjsurg.2013.11.007
   Promberger R, 2011, THYROID, V21, P145, DOI 10.1089/thy.2010.0067
   Reeve T, 2000, WORLD J SURG, V24, P971, DOI 10.1007/s002680010160
   Richards ML, 2003, ARCH SURG-CHICAGO, V138, P632, DOI 10.1001/archsurg.138.6.632
   Rios-Zambudio A, 2004, ANN SURG, V240, P18, DOI 10.1097/01.sla.0000129357.58265.3c
   Rosato L, 2004, WORLD J SURG, V28, P271, DOI 10.1007/s00268-003-6903-1
   Roy M, 2013, WORLD J SURG, V37, P102, DOI 10.1007/s00268-012-1773-z
   SHAHA AR, 1991, J SURG ONCOL, V46, P21, DOI 10.1002/jso.2930460106
   Sheahan P, 2013, LARYNGOSCOPE, V123, P2324, DOI 10.1002/lary.23954
   Tartaglia F, 2016, INT J SURG, V28, PS79, DOI 10.1016/j.ijsu.2015.05.059
   Testini M, 2004, INT SURG, V89, P125
   Thomusch O, 2003, SURGERY, V133, P180, DOI 10.1067/msy.2003.61
   Thomusch O, 2000, WORLD J SURG, V24, P1335, DOI 10.1007/s002680010221
   Trupka A, 2002, ZBL CHIR, V127, P439, DOI 10.1055/s-2002-31974
   WADE JSH, 1965, BRIT J SURG, V52, P497, DOI 10.1002/bjs.1800520705
   WALKER RP, 1994, OTOLARYNG HEAD NECK, V111, P258, DOI 10.1016/S0194-5998(94)70600-X
   Weber CJ, 1998, SURGERY, V124, P1086
   Zedenius J, 1999, AUST NZ J SURG, V69, P794, DOI 10.1046/j.1440-1622.1999.01697.x
   Zhou HY, 2016, J SURG RES, V205, P70, DOI 10.1016/j.jss.2016.06.019
NR 53
TC 17
Z9 18
U1 0
U2 0
PU SPRINGER WIEN
PI WIEN
PA SACHSENPLATZ 4-6, PO BOX 89, A-1201 WIEN, AUSTRIA
SN 1682-8631
EI 1682-4016
J9 EUR SURG
JI Eur. Surg.
PD FEB 15
PY 2018
VL 50
IS 1
BP 14
EP 21
DI 10.1007/s10353-017-0502-0
PG 8
WC Surgery
SC Surgery
GA FV0IO
UT WOS:000424239400004
PM 29445392
DA 2022-10-14
ER

PT J
AU Kornmehl, H
   Singh, S
   Adler, BL
   Wolf, AE
   Bochner, DA
   Armstrong, AW
AF Kornmehl, Heather
   Singh, Sanminder
   Adler, Brandon L.
   Wolf, Alexander E.
   Bochner, Dean A.
   Armstrong, April W.
TI Characteristics of Medical Liability Claims Against Dermatologists From 1991 Through 2015
SO JAMA DERMATOLOGY
LA English
DT Article
ID united-states; malpractice claim; internal-medicine; laser-surgery; physician; program; implementation; communication; specialty; error
AB IMPORTANCE Recognizing malpractice trends in the field of dermatology is important for establishing safeguards for patient care and minimizing liability. However, there is a lack of published data on malpractice claims against dermatologists. OBJECTIVE To determine characteristics of medical professional liability claims in the field of dermatology and to compare these claims with those against all physicians. DESIGN, SETTING, AND PARTICIPANTS We examined malpractice liability data collected on dermatologists and other physicians insured by companies that report data to the Physician Insurers Association of America Data Sharing Project (PIAA-DSP), a nationally representative liability claims registry. Data analyzed spanned the years 1991 through 2015. MAIN OUTCOMES AND MEASURES Demographic characteristics of dermatologists subject to claims, characteristics of closed claims, medical errors associated with closed claims, and patient outcomes leading to closed claims. RESULTS Data on a total of 90 743 closed claims were analyzed, 1084 (1.2%) against dermatologists and 89 659 (98.8%) against nondermatologists. More lawsuits were brought against male (n = 753, 69.5%) than female dermatologists (n = 270, 24.9%); 5.6% of claims (n = 61) did not identify the physician's sex. Full-time practitioners (n = 1035, 95.5%) and those in solo practice (n = 600, 55.4%) were more likely to be sued than those in group practices (n = 429, 39.6%) and institutions (n = 31, 2.9%). Most claims against dermatologists were abandoned, withdrawn, or dismissed (n = 735, 67.8%). Between 2006 and 2015, trial verdicts favoring defendants exceeded trial verdicts favoring plaintiffs by a factor of 7. Errors that occurred during a procedure spawned the most claims (n = 305), of which 102 were paid. Misdiagnoses comprised the second-highest number of claims (n = 192), of which 62 were paid. The average recovery per claim was $238 145. The most common procedure leading to claims was skin operations (420 claims, of which 130 were paid). The most common adverse patient outcome associated with claims was dyschromia, resulting in 171 claims, of which 40 were paid. CONCLUSIONS AND RELEVANCE Male dermatologists were sued more often than female dermatologists. Overall, alleged errors in procedures and misdiagnosis gave rise to the most lawsuits. Dyschromia was the most common adverse outcome alleged in lawsuits.
C1 [Kornmehl, Heather] Drexel Univ, Coll Med, Philadelphia, PA 19104 USA.
   [Singh, Sanminder] Univ Calif Davis, Sch Med, Davis, CA 95616 USA.
   [Adler, Brandon L.; Armstrong, April W.] Univ Southern Calif, Keck Sch Med, Dept Dermatol, Los Angeles, CA 90089 USA.
   [Wolf, Alexander E.] Akin Gump Strauss Hauer & Feld LLP, Los Angeles, CA USA.
   [Bochner, Dean A.] Horvitz & Levy LLP, Burbank, CA USA.
RP Armstrong, AW (通讯作者)，Univ Southern Calif, 1975 Zonal Ave,KAM 510, Los Angeles, CA 90089 USA.
EM aprilarmstrong@post.harvard.edu
CR AAMC, 2016, PHYS SPEC DAT REP, V0, P0
   Ahn CS, 2013, DERMATOL SURG, V39, P1912, DOI 10.1111/dsu.12364
   Bal BS, 2009, CLIN ORTHOP RELAT R, V467, P339, DOI 10.1007/s11999-008-0636-2
   Callender VD, 2011, AM J CLIN DERMATOL, V12, P87, DOI 10.2165/11536930-000000000-00000
   DSouza LS, 2015, JAMA DERMATOL, V151, P529, DOI 10.1001/jamadermatol.2014.4495
   Dereure O, 2001, AM J CLIN DERMATOL, V2, P253, DOI 10.2165/00128071-200102040-00006
   Graber ML, 2005, ARCH INTERN MED, V165, P1493, DOI 10.1001/archinte.165.13.1493
   Haynes AB, 2009, NEW ENGL J MED, V360, P491, DOI 10.1056/NEJMsa0810119
   Huntington Beth, 2003, PROC (BAYL UNIV MED CENT), V16, P157
   Hyman DA, 2011, J EMPIR LEGAL STUD, V8, P48, DOI 10.1111/j.1740-1461.2010.01207.x
   Jacobson CC, 2004, ARCH DERMATOL, V140, P1477, DOI 10.1001/archderm.140.12.1477
   Jalian HR, 2014, JAMA DERMATOL, V150, P407, DOI 10.1001/jamadermatol.2013.7117
   Jalian HR, 2013, JAMA DERMATOL, V149, P188, DOI 10.1001/jamadermatol.2013.1384
   Jena AB, 2011, NEW ENGL J MED, V365, P629, DOI 10.1056/NEJMsa1012370
   Kachalia A, 2011, NEW ENGL J MED, V364, P1564, DOI 10.1056/NEJMhpr1012821
   Kachalia A, 2010, ANN INTERN MED, V153, P213, DOI 10.7326/0003-4819-153-4-201008170-00002
   Levinson W, 1997, JAMA-J AM MED ASSOC, V277, P553, DOI 10.1001/jama.277.7.553
   Mello MM, 2014, JAMA-J AM MED ASSOC, V312, P2146, DOI 10.1001/jama.2014.10705
   Moshell AN, 2012, J AM ACAD DERMATOL, V66, P78, DOI 10.1016/j.jaad.2010.12.003
   Paskewich B, 2015, DATELINE NEWSLETTER, V14, P6
   Pettker CM, 2014, AM J OBSTET GYNECOL, V211, P319, DOI 10.1016/j.ajog.2014.04.038
   Pronovost PJ, 2016, BMJ QUAL SAF, V25, P396, DOI 10.1136/bmjqs-2015-004720
   Roter DL, 2002, JAMA-J AM MED ASSOC, V288, P756, DOI 10.1001/jama.288.6.756
   Rush JL, 2017, INT J DERMATOL, V56, P669, DOI 10.1111/ijd.13532
   Schaffer AC, 2017, JAMA INTERN MED, V177, P710, DOI 10.1001/jamainternmed.2017.0311
   Silver Charles, 2015, U C IRVINE L REV, V5, P559
   Starmer AJ, 2014, NEW ENGL J MED, V371, P1803, DOI 10.1056/NEJMsa1405556
   Unwin E, 2015, BMC MED, V13, P0, DOI 10.1186/s12916-015-0413-5
   Witman AB, 1996, ARCH INTERN MED, V156, P2565, DOI 10.1001/archinte.156.22.2565
NR 30
TC 15
Z9 15
U1 0
U2 1
PU AMER MEDICAL ASSOC
PI CHICAGO
PA 330 N WABASH AVE, STE 39300, CHICAGO, IL 60611-5885 USA
SN 2168-6068
EI 2168-6084
J9 JAMA DERMATOL
JI JAMA Dermatol.
PD FEB 15
PY 2018
VL 154
IS 2
BP 160
EP 166
DI 10.1001/jamadermatol.2017.3713
PG 7
WC Dermatology
SC Dermatology
GA FW2LP
UT WOS:000425134900004
PM 29214284
DA 2022-10-14
ER

PT J
AU Miron-Shatz, T
   Rapaport, SR
   Srebnik, N
   Hanoch, Y
   Rabinowitz, J
   Doniger, GM
   Levi, L
   Rolison, JJ
   Tsafrir, A
AF Miron-Shatz, Talya
   Rapaport, Sivan R.
   Srebnik, Naama
   Hanoch, Yaniv
   Rabinowitz, Jonina
   Doniger, Glen M.
   Levi, Linda
   Rolison, Jonathan J.
   Tsafrir, Avi
TI Invasive Prenatal Diagnostic Testing Recommendations are Influenced by Maternal Age, Statistical Misconception and Perceived Liability
SO JOURNAL OF GENETIC COUNSELING
LA English
DT Article
DE Decision making; Prenatal testing; Clinician recommendation; Bias; Maternal age; Amniocentesis; Defensive medicine; Funding policy
ID national-survey; genetic counselor; cystic-fibrosis; service; future; amniocentesis; laboratory; physician; rate
AB Funding policy and medico-legal climate are part of physicians' reality and might permeate clinical decisions. This study evaluates the influence of maternal age and government funding on obstetrician/gynecologist recommendation for invasive prenatal testing (i.e. amniocentesis) for Down syndrome (DS), and its association with the physician's assessment of the risk of liability for medical malpractice unless they recommend amniocentesis. Israeli physicians (N = 171) completed a questionnaire and provided amniocentesis recommendations for women at 18 weeks gestation with normal preliminary screening results, identical except aged 28 and 37. Amniocentesis recommendations were reversed for the younger ('yes' regardless of testing results: 6.4%; 'no' regardless of testing results: 31.6%) versus older woman ('yes' regardless of testing results: 40.9%; 'no' regardless of testing results: 7.0%; chi(2) = 71.55, p<.01). About half of the physicians endorsed different recommendations per scenario; of these, 65.6% recommended amniocentesis regardless of testing results for the 37-year-old woman. Physicians routinely performing amniocentesis and those advocating for amniocentesis for all women >= age 35 were approximately twice as likely to vary their recommendations per scenario. Physicians who perceived risk of liability for malpractice as large were nearly one-and-a-half times more likely to vary recommendations. The results indicate physicians' recommendations are influenced by maternal age, though age is already incorporated in prenatal DS risk evaluations. The physician's assessment of the risk that they will be sued unless they recommend amniocentesis may contribute to this spurious influence.
C1 [Miron-Shatz, Talya; Rabinowitz, Jonina] Ono Acad Coll, Ctr Med Decis Making, 104 Zahal St, Kiryat Ono, Israel.
   [Miron-Shatz, Talya] Ctr Med Publ Interest, New York, NY 10017 USA.
   [Rapaport, Sivan R.] Columbia Univ, Dept Mkt, New York, NY USA.
   [Srebnik, Naama; Tsafrir, Avi] Shaare Zedek Med Ctr, Dept Obstet & Gynecol, Jerusalem, Israel.
   [Srebnik, Naama] Hebrew Univ Jerusalem, Sch Med, Jerusalem, Israel.
   [Hanoch, Yaniv] Plymouth Univ, Sch Psychol, Portland Sq, Plymouth PL4 8AA, Devon, England.
   [Doniger, Glen M.] Sheba Med Ctr, Joseph Sagol Neurosci Ctr, Ramat Gan, Israel.
   [Doniger, Glen M.] Sheba Med Ctr, Ctr Adv Technol Rehabil, Ramat Gan, Israel.
   [Levi, Linda] Sheba Med Ctr, Dept Psychiat, Ramat Gan, Israel.
   [Rolison, Jonathan J.] Univ Essex, Dept Psychol, Wivenhoe Pk, Colchester, Essex, England.
RP Miron-Shatz, T (通讯作者)，Ono Acad Coll, Ctr Med Decis Making, 104 Zahal St, Kiryat Ono, Israel.; Miron-Shatz, T (通讯作者)，Ctr Med Publ Interest, New York, NY 10017 USA.
EM talyam@ono.ac.il
CR American College of Obstetricians and Gynecologists, 2013, OBSTET GYNECOL, V121, P220, DOI http://10.1097/01.AOG.0000425665.64635.1c
   American College of Obstetricians & Gynecologists (ACOG), 2015, OBSTET GYNECOLOGY, V126, P691
   Anderson BL, 2014, J HEALTHC QUAL, V36, P5, DOI 10.1111/j.1945-1474.2011.00194.x
   Asher E, 2013, PLOS ONE, V8, P0, DOI 10.1371/journal.pone.0057108
   Asher E, 2012, PLOS ONE, V7, P0, DOI 10.1371/journal.pone.0042613
   Bishop TF, 2010, ARCH INTERN MED, V170, P1081, DOI 10.1001/archinternmed.2010.155
   Blumenthal-Barby JS, 2015, MED DECIS MAKING, V35, P539, DOI 10.1177/0272989X14547740
   Buchanan A, 2014, PRENATAL DIAG, V34, P850, DOI 10.1002/pd.4382
   Croskerry P, 2015, PEDIAT CONGENITAL CA, V2, P397
   DIXON WJ, 1946, J AM STAT ASSOC, V41, P557, DOI 10.2307/2280577
   Ghaderi I, 2013, SURGERY, V153, P762, DOI 10.1016/j.surg.2012.11.027
   Grinshpun-Cohen J, 2015, HEALTH EXPECT, V18, P2306, DOI 10.1111/hex.12200
   Grinshpun-Cohen J, 2015, ISR J HEALTH POLICY, V4, P0, DOI 10.1186/s13584-015-0019-6
   Gyselaers W, 2015, PRENATAL DIAG, V35, P1347, DOI 10.1002/pd.4704
   Hayashi Y, 2012, VACCINE, V30, P5547, DOI 10.1016/j.vaccine.2012.06.038
   Israel Ministry of Health, 2011, NEW PROV REG AMN CHO, V0, P0
   Israel Ministry of Health, 1992, EXP EL AG AMN, V0, P0
   Israel Ministry of Health, 2017, GEN COUNS DIAGN ILLN, V0, P0
   Israel Ministry of Health, 2007, SCREEN FET SYNDR, V0, P0
   Israel Ministry of Health, 2013, SCREEN TESTS ID WOM, V0, P0
   Jena AB, 2015, BMJ-BRIT MED J, V351, P0, DOI 10.1136/bmj.h5516
   Jennings JC, 2014, OBSTET GYNECOL, V124, P1, DOI 10.1097/AOG.0000000000000323
   Kaufman DJ, 2008, CLIN GENET, V74, P367, DOI 10.1111/j.1399-0004.2008.01070.x
   Lesser Y, 2001, AM J PUBLIC HEALTH, V91, P639, DOI 10.2105/AJPH.91.4.639
   McGovern MM, 2003, AM J MED GENET A, V119A, P297, DOI 10.1002/ajmg.a.20196
   Minkoff H, 2012, SEMIN PERINATOL, V36, P390, DOI 10.1053/j.semperi.2012.04.025
   Morgan MA, 2004, GENET MED, V6, P450, DOI 10.1097/01.GIM.0000139509.04177.4B
   National Health Service (UK), 2014, AMN IT IS US, V0, P0
   Pergament D, 2014, J CLIN MED, V3, P1437, DOI 10.3390/jcm3041437
   Raffi F, 2012, HUM REPROD, V27, P2712, DOI 10.1093/humrep/des195
   Rossignol M, 2013, J OBSTET GYNAECOL CA, V35, P434, DOI 10.1016/S1701-2163(15)30934-8
   Sagi M, 2013, J GENET COUNS, V22, P890, DOI 10.1007/s10897-013-9576-4
   Shen O, 2010, MED DECIS MAKING, V30, P518, DOI 10.1177/0272989X09353451
   Shurtz I, 2016, J HEALTH ECON, V48, P61, DOI 10.1016/j.jhealeco.2016.02.001
   Shwayder JM, 2010, OBSTET GYNECOL, V116, P8, DOI 10.1097/AOG.0b013e3181e5e2ec
   Simpson JL, 2012, BEST PRACT RES CL OB, V26, P625, DOI 10.1016/j.bpobgyn.2012.05.007
   Socol ML, 2012, CLIN OBSTET GYNECOL, V55, P1014, DOI 10.1097/GRF.0b013e3182704f55
   Srebnik N, 2013, HUM REPROD, V28, P3007, DOI 10.1093/humrep/det354
   Stark Z, 2013, TWIN RES HUM GENET, V16, P601, DOI 10.1017/thg.2012.152
   Wegwarth O, 2012, ANN INTERN MED, V156, P340, DOI 10.7326/0003-4819-156-5-201203060-00005
   Zhao XL, 2013, J COMMUN GENET, V4, P379, DOI 10.1007/s12687-013-0144-2
NR 42
TC 1
Z9 1
U1 0
U2 4
PU SPRINGER
PI NEW YORK
PA 233 SPRING ST, NEW YORK, NY 10013 USA
SN 1059-7700
EI 1573-3599
J9 J GENET COUNS
JI J. Genet. Couns.
PD FEB 15
PY 2018
VL 27
IS 1
BP 59
EP 68
DI 10.1007/s10897-017-0120-9
PG 10
WC Genetics & Heredity; Health Policy & Services; Social Sciences, Biomedical
SC Genetics & Heredity; Health Care Sciences & Services; Biomedical Social Sciences
GA GB0IC
UT WOS:000428728300007
PM 28616831
DA 2022-10-14
ER

PT J
AU Blomgren, K
   Aaltonen, LM
   Lehtonen, L
   Helmio, P
AF Blomgren, K.
   Aaltonen, L. -M.
   Lehtonen, L.
   Helmio, P.
TI Patient injuries in operative rhinology during a ten-year period: Review of national patient insurance charts
SO CLINICAL OTOLARYNGOLOGY
LA English
DT Review
ID endoscopic sinus surgery; chronic rhinosinusiti; medical malpractice; otolaryngology; checklist; complication; safety
AB Objectives: To assess factors contributing to patient injuries in operative rhinology. Design: Data of the accepted patient injury claims involving operative rhinology, between the years 2001 and 2011, were obtained from the Finnish Patient Insurance Centre registry. Two senior otolaryngologists analysed and evaluated the injury mechanisms. Main outcome measures: Analysis and classification of factors contributing to patient injuries. Results: During the ten-year study period, there were 67 patient injuries in operative rhinology, comprising 36% of all patient injuries in otorhinolaryngologic surgery. The majority (78%) of patients were treated in university or central hospitals and almost all (90%) by fully trained otolaryngology specialists. The factors contributing to the injuries were errors in surgical technique, like lesions to the orbit, skull base and meninges, and adjacent nerves, as well as mistakes with removable packings left in situ. Nearly half of the patients had undergone endoscopic sinus surgery. One patient died because of bleeding from the intracranial artery. Fourteen patients (21%) needed a re-operation due to the injury. Conclusions: Patient injuries in rhinology were caused by typical complications of common operations performed by otorhinolaryngology specialists. The increased volume of endoscopic sinus surgery was evident also in patient injuries.
C1 [Blomgren, K.; Aaltonen, L. -M.] Univ Helsinki, Dept Otorhinolaryngol, Helsinki Univ Hosp, Helsinki, Finland.
   [Lehtonen, L.] Univ Helsinki, Dept Publ Hlth, Helsinki, Finland.
   [Lehtonen, L.] Helsinki Univ Hosp, Adm Ctr, Helsinki, Finland.
   [Helmio, P.] Turku Univ Hosp, Dept Vasc Surg, Turku, Finland.
   [Helmio, P.] Univ Turku, Turku, Finland.
RP Blomgren, K (通讯作者)，Helsinki Univ Hosp, Dept Otorhinolaryngol, Helsinki, Finland.
EM karin.blomgren@hus.fi
FU Helsinki University Central Hospital Research Fund
CR Dawson DE, 2007, AM J RHINOL, V21, P584, DOI 10.2500/ajr.2007.21.3076
   de Vries EN, 2010, NEW ENGL J MED, V363, P1928, DOI 10.1056/NEJMsa0911535
   Helmio P, 2015, CLIN OTOLARYNGOL, V40, P443, DOI 10.1111/coa.12396
   Hong SS, 2014, LARYNGOSCOPE, V124, P896, DOI 10.1002/lary.24377
   Lehtivuori T, 2013, LARYNGOSCOPE, V123, P2397, DOI 10.1002/lary.23872
   Lynn-Macrae AG, 2004, LARYNGOSCOPE, V114, P1492, DOI 10.1097/00005537-200408000-00032
   Makary MA, 2010, ARCH SURG-CHICAGO, V145, P984, DOI 10.1001/archsurg.2010.186
   Ramakrishnan VR, 2012, INT FORUM ALLERGY RH, V2, P34, DOI 10.1002/alr.20101
   Re M, 2014, EUR ARCH OTO-RHINO-L, V271, P2103, DOI 10.1007/s00405-013-2652-4
   Regenbogen SE, 2007, ANN SURG, V246, P705, DOI 10.1097/SLA.0b013e31815865f8
   Shah RK, 2010, OTOLARYNG HEAD NECK, V143, P37, DOI 10.1016/j.otohns.2010.04.003
   Shah Rahul K, 2006, CURR OPIN OTOLARYNGOL HEAD NECK SURG, V14, P164, DOI 10.1097/01.moo.0000193185.38310.43
   Shah RK, 2004, LARYNGOSCOPE, V114, P1322, DOI 10.1097/00005537-200408000-00003
   Smith TL, 2007, AM J RHINOL, V21, P80, DOI 10.2500/ajr.2007.21.2962
   Soler ZM, 2012, LARYNGOSCOPE, V122, P2132, DOI 10.1002/lary.23437
   Soler ZM, 2012, LARYNGOSCOPE, V122, P137, DOI 10.1002/lary.22430
   Stankiewicz JA, 2011, LARYNGOSCOPE, V121, P2684, DOI 10.1002/lary.21446
   Sunkaraneni VS, 2013, J LARYNGOL OTOL, V127, P368, DOI 10.1017/S0022215113000261
   Svider PF, 2013, LARYNGOSCOPE, V123, P2099, DOI 10.1002/lary.24000
   Tolisano AM, 2016, LARYNGOSCOPE, V126, P14, DOI 10.1002/lary.25533
   Winford TW, 2015, OTOLARYNG HEAD NECK, V152, P536, DOI 10.1177/0194599814566787
NR 21
TC 5
Z9 5
U1 0
U2 0
PU WILEY
PI HOBOKEN
PA 111 RIVER ST, HOBOKEN 07030-5774, NJ USA
SN 1749-4478
EI 1749-4486
J9 CLIN OTOLARYNGOL
JI Clin. Otolaryngol.
PD FEB 15
PY 2018
VL 43
IS 1
BP 7
EP 12
DI 10.1111/coa.12894
PG 6
WC Otorhinolaryngology
SC Otorhinolaryngology
GA FT5QO
UT WOS:000423208500002
PM 28463440
DA 2022-10-14
ER

PT J
AU Helmio, P
   Saarinen, R
   Aaltonen, LM
   Lehtonen, L
   Blomgren, K
AF Helmio, Paivi
   Saarinen, Riitta
   Aaltonen, Leena-Maija
   Lehtonen, Lasse
   Blomgren, Karin
TI Iatrogenic patient injuries in otology during a 10-year period: review of national patient insurance charts
SO ACTA OTO-LARYNGOLOGICA
LA English
DT Review
DE Patient injury; patient safety; adverse events; otosurgery
ID surgical safety checklist; medical malpractice; adverse event; otolaryngology; surgery; negligence; claim; error; care
AB Objective: To assess patient injury characteristics and contributing factors in otology. Methods: Data on the accepted patient-injury claims involving otorhinolaryngology (ORL), closed between 2001 and 2011, from the Finnish Patient Insurance Centre registry was retrieved. We included all injuries concerning otology, with evaluation and classification of their causes and types. Results: During the 10-year study period, a total of 44 claims were accepted as compensated patient injuries in otology. From a total of 233 patient injuries in all ORL, this amounted to 19%. In outpatient care, occurred 12 (27%) injuries and in surgical procedures 32 (73%). Five (11%) patients were children. Errors in surgical technique were identified as the primary cause of the injury in 22 (69%) operation-related cases. Failure to remove all auricular tampons or packing in postoperative control was a contributing factor in 4 (13%) injuries, a facial nerve was damaged in 9 (28%) operations, and in 12 (38%) patients, the injury resulted in severe hearing loss or deafness. Six patients (21%) needed one or more re-operations related to the injury, of which two were due to an incomplete primary operation. Conclusion: Typical compensated patient injuries in operative otology resulted from common complications of common operations in high volume centres.
C1 [Helmio, Paivi] Turku Univ Hosp, Dept Surg, POB 52, FI-20521 Turku, Finland.
   [Saarinen, Riitta; Aaltonen, Leena-Maija; Blomgren, Karin] Helsinki Univ Hosp, Dept Otorhinolaryngol Head & Neck Surg, Helsinki, Finland.
   [Saarinen, Riitta; Aaltonen, Leena-Maija; Lehtonen, Lasse; Blomgren, Karin] Univ Helsinki, Helsinki, Finland.
   [Lehtonen, Lasse] Helsinki Univ Hosp, Dept Publ Hlth, Helsinki, Finland.
RP Helmio, P (通讯作者)，Turku Univ Hosp, Dept Surg, POB 52, FI-20521 Turku, Finland.
EM pamais@utu.fi
FU Helsinki University Hospital Research Fund
CR Andrews LB, 1997, LANCET, V349, P309, DOI 10.1016/S0140-6736(96)08268-2
   Bosma E, 2011, BRIT J SURG, V98, P1654, DOI 10.1002/bjs.7594
   BRENNAN TA, 1991, NEW ENGL J MED, V324, P370, DOI 10.1056/NEJM199102073240604
   Dawson DE, 2007, AM J RHINOL, V21, P584, DOI 10.2500/ajr.2007.21.3076
   de Vries EN, 2011, ANN SURG, V253, P624, DOI 10.1097/SLA.0b013e3182068880
   Haynes AB, 2009, NEW ENGL J MED, V360, P491, DOI 10.1056/NEJMsa0810119
   Helmio P, 2015, CLIN OTOLARYNGOL, V40, P443, DOI 10.1111/coa.12396
   Hong SS, 2014, LARYNGOSCOPE, V124, P896, DOI 10.1002/lary.24377
   Lehtivuori T, 2013, LARYNGOSCOPE, V123, P2397, DOI 10.1002/lary.23872
   Liou TN, 2014, LARYNGOSCOPE, V124, P104, DOI 10.1002/lary.24140
   Lydiatt DD, 2003, ARCH OTOLARYNGOL, V129, P50, DOI 10.1001/archotol.129.1.50
   Mathew R, 2011, LARYNGOSCOPE, V121, P2214, DOI 10.1002/lary.22136
   Regenbogen SE, 2007, ANN SURG, V246, P705, DOI 10.1097/SLA.0b013e31815865f8
   Roberson DW, 2004, LARYNGOSCOPE, V114, P1810, DOI 10.1097/00005537-200410000-00025
   Shah RK, 2011, ARCH OTOLARYNGOL, V137, P69, DOI 10.1001/archoto.2010.232
   Shah RK, 2010, OTOLARYNG HEAD NECK, V143, P37, DOI 10.1016/j.otohns.2010.04.003
   Shah RK, 2004, LARYNGOSCOPE, V114, P1322, DOI 10.1097/00005537-200408000-00003
   Svider PF, 2013, LARYNGOSCOPE, V123, P1156, DOI 10.1002/lary.23995
   Thomas EJ, 2000, MED CARE, V38, P261, DOI 10.1097/00005650-200003000-00003
NR 19
TC 2
Z9 2
U1 0
U2 1
PU TAYLOR & FRANCIS LTD
PI ABINGDON
PA 2-4 PARK SQUARE, MILTON PARK, ABINGDON OR14 4RN, OXON, ENGLAND
SN 0001-6489
EI 1651-2251
J9 ACTA OTO-LARYNGOL
JI Acta Oto-Laryngol.
PD JUN 15
PY 2018
VL 138
IS 1
BP 16
EP 20
DI 10.1080/00016489.2017.1375153
PG 5
WC Otorhinolaryngology
SC Otorhinolaryngology
GA GA5MS
UT WOS:000428378700004
PM 28906175
DA 2022-10-14
ER

PT J
AU Paterick, ZR
   Patel, NJ
   Paterick, TE
AF Paterick, Zachary R.
   Patel, Nachiket J.
   Paterick, Timothy Edward
TI Unintended consequences of the electronic medical record on physicians in training and their mentors
SO POSTGRADUATE MEDICAL JOURNAL
LA English
DT Article
DE electronic medical record; clinical-decision support care guidelines; HITECH ACT of 2009; technological efficiency; EMR sanctioned copy and paste functions; fiduciary relationship; resident education; liability
ID copy
AB For physicians in training and their mentors, the process of learning and teaching clinical medicine has become challenging in the electronic medical record (EMR) era. Trainees and their mentors exist in a milieu of incessant box checking and laborious documentation that has no clinical educational value, limits the time for teaching and curtails clinical cognitive skill development. These unintended consequences of the EMR are juxtaposed against the EMR's intended benefits of improved patient care and safety with reduced medical errors, improved clinical support systems, reduced potential for negligence with clinical data and metadata data supporting compliance with the standard of care. Although the mindset was technology would be the solution to many healthcare issues, there was not an appreciation of the cumulative impact of the non-educational workload on physician time and education. The EMR was intended to improve the efficiency of medical care and time management. It appears that the unintended consequences of the EMR with numerous checkboxes, automatic filling of computer screens, pre-worded templates, and automatic history and physical examination functions with detailed administrative oversight and compliance monitoring were not appreciated, and many believe that burden has overwhelmed the intended benefits of the EMR. This juxtaposition of the intended and unintended consequences of the EMR has left trainees and mentors struggling to optimise medical education and development of clinical skills while providing high-quality patient medical care. Physician educators must identify how to use the benefits of the EMR and overcome the unintended consequences. A major unintended consequence of the EMR is time dedicated to automate functions that detract from the time spent with mentors and patients. This time loss has the potential to restrict the physician from meeting the essential canons of medical informed consent and interfere with a physician meeting her fiduciary duties to the patient. To raise awareness and stimulate a search for solutions that benefit medical education and patient care, we will explore the intended and unintended consequences of the EMR and potential solutions using the intelligent systems of the EMR.
C1 [Paterick, Zachary R.] Univ Michigan, Law Sch Grad, Ann Arbor, MI 48109 USA.
   [Patel, Nachiket J.] Univ Arizona, Coll Med Phoenix, Phoenix, AZ USA.
   [Paterick, Timothy Edward] Aurora Hlth Care Green Bay, Hobart, WI 54155 USA.
RP Paterick, TE (通讯作者)，Aurora Hlth Care Green Bay, Hobart, WI 54155 USA.
EM tpaterick@gmail.com
CR Block L, 2013, J GEN INTERN MED, V28, P1042, DOI 10.1007/s11606-013-2376-6
   Buntin MB, 2011, HEALTH AFFAIR, V30, P464, DOI 10.1377/hlthaff.2011.0178
   Campbell EM, 2006, J AM MED INFORM ASSN, V13, P547, DOI 10.1197/jamia.M2042
   Hirschtick RE, 2006, JAMA-J AM MED ASSOC, V295, P2335, DOI 10.1001/jama.295.20.2335
   Markel A, 2010, AM J MED, V123, PE9, DOI 10.1016/j.amjmed.2009.10.012
   Paterick TJ, 2008, MAYO CLIN PROC, V83, P313, DOI 10.4065/83.3.313
   Paterick ZR, 2018, BAYLOR U MED CTR P, V0, P1
   Stewart E, 2015, J HOSP MED, V10, P525, DOI 10.1002/jhm.2379
NR 8
TC 11
Z9 11
U1 0
U2 4
PU BMJ PUBLISHING GROUP
PI LONDON
PA BRITISH MED ASSOC HOUSE, TAVISTOCK SQUARE, LONDON WC1H 9JR, ENGLAND
SN 0032-5473
EI 1469-0756
J9 POSTGRAD MED J
JI Postgrad. Med. J.
PD NOV 15
PY 2018
VL 94
IS 1117
BP 659
EP 661
DI 10.1136/postgradmedj-2018-135849
PG 3
WC Medicine, General & Internal
SC General & Internal Medicine
GA HK2YV
UT WOS:000457780200009
PM 30554171
DA 2022-10-14
ER

PT J
AU Hwang, CY
   Wu, CH
   Cheng, FC
   Yen, YL
   Wu, KH
AF Hwang, Chi-Yuan
   Wu, Chien-Hung
   Cheng, Fu-Cheng
   Yen, Yung-Lin
   Wu, Kuan-Han
TI A 12-year analysis of closed medical malpractice claims of the Taiwan civil court: A retrospective study
SO MEDICINE
LA English
DT Article
DE civil; claims; medical litigation; medical malpractice
ID compensation payment; defensive medicine; liability claim; patient safety; primary-care; error; impact; risk; decision
AB Malpractices lawsuits cause increased physician stress and decreased career satisfaction, which might result in defensive medicine for avoiding litigation. It is, consequently, important to learn experiences from previous malpractice claims. The aim of this study was to examine the epidemiologic factors related to medical malpractice claims, identify specialties at high risk of such claims, and determine clinical which errors tend to lead to medical malpractice lawsuits, by analyzing closed malpractice claims in the civil courts of Taiwan.The current analysis reviewed the verdicts of the Taiwan judicial system from a retrospective study using the population-based databank, focusing on 946 closed medical claims between 2002 and 2013.Among these medical malpractice claims, only 14.1% of the verdicts were against clinicians, with a mean indemnity payment of $83,350. The most common single specialty involved was obstetrics (10.7%), while the surgery group accounted for approximately 40% of the cases. In total, 46.3% of the patients named in the claims had either died or been gravely injured. Compared to the $75,632 indemnity for deceased patients, the mean indemnity payment for plaintiffs with grave outcomes was approximately 4.5 times higher. The diagnosis groups at high risk of malpractice litigation were infectious diseases (7.3%), malignancies (7.2%), and limb fractures (4.9%). A relatively low success rate was found in claims concerning undiagnosed congenital anomalies (4.5%) and infectious diseases (5.8%) group. A surgery dispute was the most frequent argument in civil malpractice claims (38.8%), followed by diagnosis error (19.3%).Clinicians represent 85.9% of the defendants who won their cases, but they spent an average of 4.7 years to reach final adjudication. Increased public education to prevent unrealistic expectations among patients is recommended to decrease frivolous lawsuits. Further investigation to improve the lengthy judicial process is also necessary to relieve the stress of medical malpractice claims on clinicians and practitioners, as well as on the judicial system and rightful claimants.
C1 [Hwang, Chi-Yuan; Wu, Chien-Hung; Cheng, Fu-Cheng; Yen, Yung-Lin; Wu, Kuan-Han] Chang Gung Univ, Coll Med, Dept Emergency Med, Kaohsiung Chang Gung Mem Hosp, Niaosong Township, Kaohsiung Count, Taiwan.
RP Wu, KH (通讯作者)，21F-3,123-11 Dapi Rd, Niaosong Township 833, Kaohsiung Count, Taiwan.
EM hayatowu1120@gmail.com
FU Kaohsiung Chang Gung Memorial Hospital [CMRP-G8F0641]
CR Balch CM, 2011, J AM COLL SURGEONS, V213, P657, DOI 10.1016/j.jamcollsurg.2011.08.005
   Brown TW, 2010, ACAD EMERG MED, V17, P553, DOI 10.1111/j.1553-2712.2010.00729.x
   Carrier ER, 2013, HEALTH AFFAIR, V32, P1383, DOI 10.1377/hlthaff.2013.0233
   Carroll AE, 2013, BMC HEALTH SERV RES, V13, P0, DOI 10.1186/1472-6963-13-465
   Chen J, 2015, AM J SURG, V210, P462, DOI 10.1016/j.amjsurg.2015.03.016
   Gimm GW, 2010, HEALTH SERV RES, V45, P195, DOI 10.1111/j.1475-6773.2009.01062.x
   Jena AB, 2012, ARCH INTERN MED, V172, P892, DOI 10.1001/archinternmed.2012.1416
   Jena AB, 2011, NEW ENGL J MED, V365, P629, DOI 10.1056/NEJMsa1012370
   Kanzaria HK, 2015, ACAD EMERG MED, V22, P390, DOI 10.1111/acem.12625
   Knaak JP, 2014, INT J LEGAL MED, V128, P1049, DOI 10.1007/s00414-014-0976-2
   Li H, 2014, BMC HEALTH SERV RES, V14, P0, DOI 10.1186/1472-6963-14-390
   Mello MM, 2007, HEALTH AFFAIR, V26, PW425, DOI 10.1377/hlthaff.26.3.w425
   Mello MM, 2010, HEALTH AFFAIR, V29, P1569, DOI 10.1377/hlthaff.2009.0807
   Pegalis SE, 2012, CLIN ORTHOP RELAT R, V470, P1398, DOI 10.1007/s11999-012-2308-5
   Pettker CM, 2014, AM J OBSTET GYNECOL, V211, P319, DOI 10.1016/j.ajog.2014.04.038
   Phillips RL, 2004, QUAL SAF HEALTH CARE, V13, P121, DOI 10.1136/qshc.2003.008029
   Roberts B, 2009, HEALTH ECON, V18, P1394, DOI 10.1002/hec.1436
   Schiff GD, 2013, JAMA INTERN MED, V173, P2063, DOI 10.1001/jamainternmed.2013.11070
   Shurtz I, 2013, J HEALTH ECON, V32, P331, DOI 10.1016/j.jhealeco.2012.11.011
   Studdert DM, 2006, NEW ENGL J MED, V354, P2024, DOI 10.1056/NEJMsa054479
   Studdert DM, 2005, JAMA-J AM MED ASSOC, V293, P2609, DOI 10.1001/jama.293.21.2609
   Studdert DM, 2004, NEW ENGL J MED, V350, P283, DOI 10.1056/NEJMhpr035470
   Tehrani ASS, 2013, BMJ QUAL SAF, V22, P672, DOI 10.1136/bmjqs-2012-001550
   da Silva DBVN, 2015, AESTHET SURG J, V35, P477, DOI 10.1093/asj/sju089
   Wallace E, 2013, BMJ OPEN, V3, P0, DOI 10.1136/bmjopen-2013-002929
   Waxman DA, 2014, NEW ENGL J MED, V371, P1518, DOI 10.1056/NEJMsa1313308
   Wu KH, 2016, INT J QUAL HEALTH C, V28, P47, DOI 10.1093/intqhc/mzv093
   Wu KH, 2014, AM J EMERG MED, V32, P990, DOI 10.1016/j.ajem.2014.05.033
NR 28
TC 16
Z9 16
U1 1
U2 9
PU LIPPINCOTT WILLIAMS & WILKINS
PI PHILADELPHIA
PA TWO COMMERCE SQ, 2001 MARKET ST, PHILADELPHIA, PA 19103 USA
SN 0025-7974
EI 1536-5964
J9 MEDICINE
JI Medicine (Baltimore)
PD MAR 15
PY 2018
VL 97
IS 13
BP 
EP 
DI 10.1097/MD.0000000000010237
PG 7
WC Medicine, General & Internal
SC General & Internal Medicine
GA GC0CJ
UT WOS:000429444000048
PM 29595675
DA 2022-10-14
ER

PT J
AU Hagensen, G
   Nilsen, G
   Mehus, G
   Henriksen, N
AF Hagensen, Gunn
   Nilsen, Gudrun
   Mehus, Grete
   Henriksen, Nils
TI The struggle against perceived negligence. A qualitative study of patients' experiences of adverse events in Norwegian hospitals
SO BMC HEALTH SERVICES RESEARCH
LA English
DT Article
DE Patient experience; Medical errors/adverse events; Open disclosure; Patient safety
ID health-care professional; safety; disclosure
AB Background: Every year, 14 % of patients in Norwegian hospitals experience adverse events, which often have health-damaging consequences. The government, hospital management and health personnel attempt to minimize such events. Limited research on the first-hand experience of the patients affected is available. The aim of this study is to present patients' perspectives of the occurrence of, disclosure of, and healthcare organizations' responses to adverse events. Findings are discussed within a social constructivist framework and with reference to principles of open disclosure policy. Methods: This qualitative study with an explorative descriptive design included fifteen in-depth interviews with former patients recruited by the Health and Social Services ombudsmen in the two northernmost counties of Norway. Inclusion criteria were as follows: 1) experience of adverse events in connection with surgical, orthopedic or medical treatment in general hospitals; 2) men and women; 3) aged 20-70; and 4) a minimum of one year since the event occurred. Transcribed audio-recorded interviews were analyzed through qualitative content analysis. Results: The analysis revealed three main topics regarding patients' experiences of adverse events: 1) ignored concerns or signs of complications; 2) lack of responsibility and error correction; and 3) lack of support, loyalty and learning opportunities. Patients had to struggle to demonstrate the error that had occurred and to receive the necessary treatment and monitoring in the aftermath of the events. Conclusions: Patient narratives reveal a lack of openness, care and responsibility in connection with adverse events. Conflicting power structures, attitudes and established procedures may inhibit prevention, learning and patient safety work in spite of major efforts and good intentions. Attitudes in day-to-day patient care and organizational procedures should be challenged to invite patients into open disclosure processes and include them in health and safety work to a greater extent. The study's small sample of self-selected participants limits the generalizability of the findings, and future studies should include a larger number of patients as well as professional perspectives.
C1 [Hagensen, Gunn; Nilsen, Gudrun; Mehus, Grete] UiT Arctic Univ Norway, Dept Hlth & Care Sci, Hammerfest, Norway.
   [Henriksen, Nils] UiT Arctic Univ Norway, Dept Hlth & Care Sci, Tromso, Norway.
RP Hagensen, G (通讯作者)，UiT Arctic Univ Norway, Dept Hlth & Care Sci, Hammerfest, Norway.
EM gunn.hagensen@uit.no
FU UiT, The Arctic University of Norway
CR [Anonymous], 2015, 11 NOU MIN HLTH CAR, V0, P0
   [Anonymous], 2012, 10 NOU MIN HLTH, V0, P0
   [Anonymous], 2017, HLTH SOCIAL SERVICES, V0, P0
   Argyris C, 1996, ORG LEARNING, V0, P0
   Berger PL, 2000, SAMFUNNSSKAPTE VIRKE, V0, P0
   Denzin NK, 2005, SAGE HDB QUALITATIVE, V3rd, P0
   Directorate of health, 2015, 247 DIR HLTH, V0, P0
   Eriksson U, 2007, J CLIN NURS, V16, P438, DOI 10.1111/j.1365-2702.2005.01544.x
   Flyvbjerg B, 1991, RATIONALITET MAGT 1, V0, P0
   Foucault M, 1999, ORDRE DISCOURS, V0, P0
   Frank AW, 2001, HDB PHENOMENOLOGY ME, V0, P229
   Gadamer Hans-Georg, 2010, SANNHET METODE GRUNN, V0, P0
   Gallagher TH, 2009, CHEST, V136, P897, DOI 10.1378/chest.09-0030
   Goffman E, 1974, FRAME ANAL ESSAY ORG, V0, P0
   Graneheim UH, 2004, NURS EDUC TODAY, V24, P105, DOI 10.1016/j.nedt.2003.10.001
   Holden RJ, 2013, ERGONOMICS, V56, P1669, DOI 10.1080/00140139.2013.838643
   Hor SY, 2013, HEALTH-LONDON, V17, P567, DOI 10.1177/1363459312472082
   Iedema R, 2011, BMJ-BRIT MED J, V343, P0, DOI 10.1136/bmj.d4423
   Kohn LT, 2000, ERR IS HUMAN BUILDIN, V0, P0
   LOCALIO AR, 1991, NEW ENGL J MED, V325, P245, DOI 10.1056/NEJM199107253250405
   Malterud K, 2011, KVALITATIVE METODER, V3, P0
   Manser T, 2005, ACTA ANAESTH SCAND, V49, P728, DOI 10.1111/j.1399-6576.2005.00746.x
   Guijarro PM, 2010, QUAL SAF HEALTH CARE, V19, P144, DOI 10.1136/qshc.2007.025585
   Mazor KM, 2013, PATIENT EDUC COUNS, V90, P341, DOI 10.1016/j.pec.2011.07.010
   Mik-Meyer N, 2007, MAGTENS FORMER SOCIO, V0, P0
   Ministry of Health and Care Services, 2015, PUBL CONS STEER INT, V0, P0
   Ocloo J, 2011, SOCIO-CULTURAL PERSPECTIVE ON PATIENT SAFETY, V0, P29
   Ocloo JE, 2010, SOC SCI MED, V71, P510, DOI 10.1016/j.socscimed.2010.03.050
   Ovretveit J, 2009, SOC SCI MED, V69, P1780, DOI 10.1016/j.socscimed.2009.09.053
   Patton, 2002, QUALITATIVE RES EVAL, V0, P0
   Phillips-Bute B, 2013, CAMPBELL LAW REV, V35, P333
   Rowley E, 2011, SOCIO-CULTURAL PERSPECTIVE ON PATIENT SAFETY, V0, P1
   Sharpe VA, 1998, MED HARM HIST CONCEP, V0, P0
   Thomassen M, 2006, VITENSKAP KUNNSKAP P, V0, P0
   Vincent C, 1995, QUAL HEALTH CARE, V4, P144, DOI 10.1136/qshc.4.2.144
   Vincent C A, 1993, QUAL HEALTH CARE, V2, P77, DOI 10.1136/qshc.2.2.77
   Vincent CA, 2002, QUAL SAF HEALTH CARE, V11, P76, DOI 10.1136/qhc.11.1.76
   Waring JJ, 2009, SOC SCI MED, V69, P1722, DOI 10.1016/j.socscimed.2009.09.052
   WHO, 2005, DRAFT GUID ADV EV RE, V0, P0
   Wiig S, 2013, BMC HEALTH SERV RES, V13, P0, DOI 10.1186/1472-6963-13-206
   Wu AW, 2000, BRIT MED J, V320, P726, DOI 10.1136/bmj.320.7237.726
NR 43
TC 10
Z9 10
U1 1
U2 6
PU BIOMED CENTRAL LTD
PI LONDON
PA 236 GRAYS INN RD, FLOOR 6, LONDON WC1X 8HL, ENGLAND
SN 1472-6963
EI 
J9 BMC HEALTH SERV RES
JI BMC Health Serv. Res.
PD APR 25
PY 2018
VL 18
IS 
BP 
EP 
DI 10.1186/s12913-018-3101-2
PG 11
WC Health Care Sciences & Services
SC Health Care Sciences & Services
GA GF4HD
UT WOS:000431922900001
PM 29699556
DA 2022-10-14
ER

PT J
AU Labarge, B
   Walter, V
   Lengerich, EJ
   Crist, H
   Karamchandani, D
   Williams, N
   Goldenberg, D
   Bann, DV
   Warrick, JI
AF Labarge, Brandon
   Walter, Vonn
   Lengerich, Eugene J.
   Crist, Henry
   Karamchandani, Dipti
   Williams, Nicole
   Goldenberg, David
   Bann, Darrin V.
   Warrick, Joshua I.
TI Evidence of a positive association between malpractice climate and thyroid cancer incidence in the United States
SO PLOS ONE
LA English
DT Article
ID socioeconomic-status; medical malpractice; colorectal-cancer; defensive medicine; breast-cancer; carcinoma; diagnosis; interobserver; california; mortality
AB The incidence of thyroid cancer has risen dramatically in the past few decades. The cause of this is unclear, but several lines of evidence indicate it is largely due to overdiagnosis, the diagnosis of tumors that would have never manifest clinically if untreated. Practices leading to overdiagnosis may relate to defensive medicine. In this study, we evaluated the association between malpractice climate and incidence of thyroid, breast, prostate, colon, and lung cancer in U.S. states from 1999-2012 using publicly available government data. State-level malpractice risk was quantified as malpractice payout rate, the number of malpractice payouts per 100,000 people per state per year. Associations between state-level cancer incidence, malpractice payout rate, and several cancer risk factors were evaluated. Risk factors included several social determinants of health, including factors predicting healthcare access. States with higher malpractice payout rate had higher thyroid cancer incidence, on both univariate analysis (r = 0.51, P = 0.009, Spearman) and multivariate analysis (P<0.001, multilevel model). In contrast, state-level malpractice payout rate was not associated with incidence of any other cancer type. Malpractice climate may be a social determinant for being diagnosed with thyroid cancer. This may be a product of greater defensive medicine in states with higher malpractice risk, which leads to increased diagnostic testing of patients with thyroid nodules and potential overdiagnosis. Alternatively, malpractice risk may be a proxy for another, unmeasured risk factor.
C1 [Labarge, Brandon] Penn State Univ, Coll Med, Hershey, PA USA.
   [Walter, Vonn; Lengerich, Eugene J.] Penn State Univ, Coll Med, Dept Publ Hlth Sci, Hershey, PA USA.
   [Walter, Vonn] Penn State Univ, Coll Med, Dept Biochem, Hershey, PA USA.
   [Lengerich, Eugene J.; Warrick, Joshua I.] Penn State Canc Inst, Hershey, PA 17033 USA.
   [Crist, Henry; Karamchandani, Dipti; Williams, Nicole; Warrick, Joshua I.] Penn State Univ, Coll Med, Dept Pathol, Hershey, PA 17033 USA.
   [Goldenberg, David; Bann, Darrin V.] Penn State Univ, Coll Med, Dept Surg, Div Otolaryngol, Hershey, PA USA.
RP Warrick, JI (通讯作者)，Penn State Canc Inst, Hershey, PA 17033 USA.; Warrick, JI (通讯作者)，Penn State Univ, Coll Med, Dept Pathol, Hershey, PA 17033 USA.
EM jwarrick@pennstatehealth.psu.edu
CR [Anonymous], 2017, R PACKAGE CORRPLOT V, V0, P0
   [Anonymous], 2015, UROLOGY PRACTICE, V2, P17
   Aschebrook-Kilfoy B, 2014, OCCUP ENVIRON MED, V71, P366, DOI 10.1136/oemed-2013-101929
   Bardou M, 2013, GUT, V62, P933, DOI 10.1136/gutjnl-2013-304701
   Bibbins-Domingo K, 2017, JAMA-J AM MED ASSOC, V317, P1882, DOI 10.1001/jama.2017.4011
   Carney PA, 2016, J AM ACAD DERMATOL, V74, P317, DOI 10.1016/j.jaad.2015.09.037
   CDC, 2016, BRFSS PREV TRENDS DA, V0, P0
   Chan AT, 2010, GASTROENTEROLOGY, V138, P2029, DOI 10.1053/j.gastro.2010.01.057
   Cheng I, 2009, CANCER CAUSE CONTROL, V20, P1431, DOI 10.1007/s10552-009-9369-0
   Cheng JM, 2015, EUR J CANCER PREV, V24, P6, DOI 10.1097/CEJ.0000000000000011
   Clegg LX, 2009, CANCER CAUSE CONTROL, V20, P417, DOI 10.1007/s10552-008-9256-0
   Dubay L, 1999, J HEALTH ECON, V18, P491, DOI 10.1016/S0167-6296(99)00004-1
   Franc B, 2003, HUM PATHOL, V34, P1092, DOI 10.1016/S0046-8177(03)00403-9
   Furuya-Kanamori L, 2016, J CLIN ONCOLOGY OFFI, V0, P0
   Goldberg JCP, 2010, OXFORD INTRO US LAW, V0, Pxv
   Goyal N, 2015, LARYNGOSCOPE, V125, PE45, DOI 10.1002/lary.24815
   Hall SF, 2014, CANCER MED-US, V3, P154, DOI 10.1002/cam4.184
   HAMMOND EC, 1958, JAMA-J AM MED ASSOC, V166, P1294, DOI 10.1001/jama.1958.02990110030007
   Heiman H, 2015, HJ KAISER FAMILY FDN, V0, P0
   Kojima M, 2017, HUM PATHOL, V66, P230, DOI 10.1016/j.humpath.2017.04.031
   Lehrer S, 2016, BREAST J, V22, P564, DOI 10.1111/tbj.12630
   Lloyd RV, 2004, AM J SURG PATHOL, V28, P1336, DOI 10.1097/01.pas.0000135519.34847.f6
   Lydiatt DD, 2003, HEAD NECK-J SCI SPEC, V25, P429, DOI 10.1002/hed.10254
   Moffett P, 2011, WEST J EMERG MED, V12, P109
   Morris LGT, 2013, THYROID, V23, P886, DOI 10.1089/thy.2013.0045
   Neuhaus JM, 1998, BIOMETRICS, V54, P638, DOI 10.2307/3109770
   Pampel FC, 2010, ANNU REV SOCIOL, V36, P349, DOI 10.1146/annurev.soc.012809.102529
   Park S, 2016, BMJ-BRIT MED J, V355, P0, DOI 10.1136/bmj.i5745
   Reisch LM, 2015, AM J CLIN PATHOL, V144, P916, DOI 10.1309/AJCP80LYIMOOUJIF
   Reitzel LR, 2014, THYROID, V24, P556, DOI 10.1089/thy.2013.0284
   Rundle A, 2013, CANCER CAUSE CONTROL, V24, P297, DOI 10.1007/s10552-012-0108-6
   Singh H, 2007, J CLIN ONCOL, V25, P5009, DOI 10.1200/JCO.2007.13.2142
   Smith TR, 2015, NEUROSURGERY, V76, P105, DOI 10.1227/NEU.0000000000000576
   Steinbrecher A, 2012, CANCER EPIDEM BIOMAR, V21, P1814, DOI 10.1158/1055-9965.EPI-12-0659
   Team RC, 2014, R LANG ENV STAT COMP, V0, P0
   The Surveillance E and End Results Program (SEER), 1992, SURV EP END RES PROG, V0, P0
   Tozbikian G, 2017, INT J SURG PATHOL, V25, P100, DOI 10.1177/1066896916662154
   Troxel DB, 2006, ARCH PATHOL LAB MED, V130, P617
   United States Census Bureau, 2016, HIST INC TABL HOUS T, V0, P0
   Wallace E, 2013, BMJ OPEN, V3, P0, DOI 10.1136/bmjopen-2013-002929
   Yost K, 2001, CANCER CAUSE CONTROL, V12, P703, DOI 10.1023/A:1011240019516
   Zevallos JP, 2015, CANCER-AM CANCER SOC, V121, P741, DOI 10.1002/cncr.29122
NR 44
TC 11
Z9 11
U1 0
U2 3
PU PUBLIC LIBRARY SCIENCE
PI SAN FRANCISCO
PA 1160 BATTERY STREET, STE 100, SAN FRANCISCO, CA 94111 USA
SN 1932-6203
EI 
J9 PLOS ONE
JI PLoS One
PD JUL 18
PY 2018
VL 13
IS 7
BP 
EP 
DI 10.1371/journal.pone.0199862
PG 12
WC Multidisciplinary Sciences
SC Science & Technology - Other Topics
GA GN4SJ
UT WOS:000439022400029
PM 30020955
DA 2022-10-14
ER

PT J
AU Teixeira, CM
   Carvalho, AS
   Pereira, SM
AF Teixeira, Carla Margarida
   Carvalho, Ana Sofia
   Pereira, Sandra Martins
TI RESPONSIBILITY: FROM ITS CONCEPTUAL FOUNDATIONS TO ITS PRACTICAL APPLICATION IN INTENSIVE CARE UNITS
SO ACTA BIOETHICA
LA English
DT Article
DE professional ethics; clinical ethics; end-of-life care; decision-making; inter-personal relations; professional-patient relationship
ID patient-relationship; decision-making; medical-ethics; autonomy; life; end; future; limit; icu
AB There has been a shift in the language of responsibility because the threat of malpractice litigation is encouraging physicians to assume a more responsible role in caring for their patients. Consequently, instead of paying attention to the moral dimension of this principle, professionals are sometimes much more concerned about legal repercussions. This article aims therefore at analyzing the recent literature on responsibility in intensive care, focusing on its ethical dimension. By analyzing the contributions of Emmanuel Levinas, Hans Jonas and Paul Ricoeur, who placed special emphasis on the theme of "moral responsibility", we will attempt to shed some light on this ethical principle within the specific context of Intensive Care Medicine. This paper underlines the importance of responsibility in order to draw attention to the need to establish an appropriate balance between autonomy and self/other-oriented responsibilities. A tridimensional approach is suggested to frame responsibility within the context of intensive care.
C1 [Teixeira, Carla Margarida] Hosp Santo Antonio, Ctr Hosp Porto, Porto, Portugal.
   [Teixeira, Carla Margarida] Univ Porto, Inst Ciencias Biomed Dr Abel Salazar, Porto, Portugal.
   [Teixeira, Carla Margarida; Carvalho, Ana Sofia; Pereira, Sandra Martins] Univ Catolica Portuguesa, Inst Bioet, Porto, Portugal.
RP Pereira, SM (通讯作者)，Univ Catolica Portuguesa, Inst Bioet, Porto, Portugal.
EM smpereira@porto.ucp.pt
CR Arnason V, 2016, CAMB Q HEALTHC ETHIC, V25, P209, DOI 10.1017/S0963180115000511
   Atlan H, 2002, SERA CIENCIA INUMANA, V0, P0
   Azoulay E, 2014, ANN INTENSIVE CARE, V4, P0, DOI 10.1186/s13613-014-0037-5
   Baggs JG, 2000, NURS OUTLOOK, V48, P158, DOI 10.1067/mno.2000.100364
   BAUMANN H, 2008, ANAL KRITIK, V30, P445, DOI 10.1515/AUK-2008-0206
   Bevan D, 2007, BUSINESS ETHICS EURO, V16, P208, DOI 10.1111/j.1467-8608.2007.00493.x
   Birnbacher D, 2009, INTERGENERATIONAL JU, V0, P273
   Blackburn, 2001, VERY SHORT INTRO ETH, V0, P0
   Carlet J, 2004, INTENS CARE MED, V30, P770, DOI 10.1007/s00134-004-2241-5
   da Rocha AC, 2014, CAMB Q HEALTHC ETHIC, V23, P200, DOI 10.1017/S096318011300073X
   Davidson JE, 2007, CRIT CARE MED, V35, P605, DOI 10.1097/01.CCM.0000254067.14607.EB
   Feldman MD, 2010, J GEN INTERN MED, V25, P639, DOI 10.1007/s11606-010-1391-0
   Fins JJ, 1999, J PAIN SYMPTOM MANAG, V17, P6, DOI 10.1016/S0885-3924(98)00109-2
   Gracia Diego, 2003, MED HEALTH CARE PHILOS, V6, P227, DOI 10.1023/A:1025969701538
   Gracia D, 2012, THEOR MED BIOETH, V33, P57, DOI 10.1007/s11017-012-9208-2
   Groves C, 2006, INT J HUMANITIES, V4, P57
   Henriot J, 1990, ENCY PHILOS UNIVERSE, V0, P2250
   Heyland DK, 2013, INTENS CARE MED, V29, P75
   Hottois G, 2003, NOVA ENCICLOPEDIA BI, V0, P0
   Introna LD, 2010, AI SOC, V25, P93, DOI 10.1007/s00146-009-0242-1
   JONAS H, 1995, IMPERATIVE RESPONSIB, V0, P0
   KIPNIS K, 2001, ETHICAL POLICY ISSUE, V0, P0
   Kirby J, 2016, AM J BIOETHICS, V16, P38, DOI 10.1080/15265161.2015.1115141
   Ladriere J, 2001, TROIS ESSAIS ETHIQUE, V0, P143
   LEVINAS Emmanuel, 2007, ETICA E INFINITO, V0, P0
   MCMILLAN RC, 1995, J MED ETHICS, V21, P112, DOI 10.1136/jme.21.2.112
   Meltzer LS, 2004, AM J CRIT CARE, V13, P202, DOI 10.4037/ajcc2004.13.3.202
   Moran G, 1996, GRAMMAR RESPONSIBILI, V0, P0
   Nordgreen A, 2001, RESPONSIBLE GENETIC, V0, P1
   Orfali K, 2004, THEOR MED BIOETH, V25, P329, DOI 10.1007/s11017-004-3135-9
   Pellegrino ED, 2012, THEOR MED BIOETH, V33, P21, DOI 10.1007/s11017-012-9209-1
   Philippe MD, 1991, TEMPS RESPONSABILITE, V0, P292
   RICOEUR Paul, 1995, JUSTO ESSENCIA JUSTI, V0, P0
   Rocha AC, 2011, ENCICLOPEDIA BIODERE, V0, P1471
   Ruhnke GW, 2000, CHEST, V118, P1172, DOI 10.1378/chest.118.4.1172
   Schramm F R, 2001, CAD SAUDE PUBLICA, V17, P949, DOI 10.1590/S0102-311X2001000400029
   Silverman HJ, 2007, J FR FRANCOPH PHILOS, V17, P81, DOI 10.5195/JFFP.2007.206
   Tatransky T, 2008, ETHICAL PERSPECT, V15, P293, DOI 10.2143/EP.15.3.2033153
   Thornton T, 2006, J MED ETHICS, V32, P365, DOI 10.1136/jme.2005.012518
   van Niekerk AA, 2013, S AFR J BIOETH LAW, V6, P28, DOI 10.7196/SAJBL.262
   Walter JK, 2014, PEDIATRICS, V133, PS16, DOI 10.1542/peds.2013-3608D
   Weiss GL, 2000, DEATH STUD, V24, P307
   Williams Teresa A, 2008, AUST CRIT CARE, V21, P6, DOI 10.1016/j.aucc.2007.11.001
   Zeiler Kristin, 2004, MED HEALTH CARE PHILOS, V7, P175, DOI 10.1023/B:MHEP.0000034323.68025.d5
NR 45
TC 0
Z9 1
U1 0
U2 3
PU UNIV CHILE, CENTRO INTERDISCIPLINARIO ESTUDIOS BIOETICA
PI SANTIAGO
PA DIAGONAL PARAGUAY #265, TORRE 15, PISO 8, SANTIAGO, 00000, CHILE
SN 1726-569X
EI 
J9 ACTA BIOETH
JI Acta Bioet.
PD JUN 15
PY 2018
VL 24
IS 1
BP 47
EP 56
DI 10.4067/S1726-569X2018000100047
PG 10
WC Ethics; Medical Ethics; Social Sciences, Biomedical
SC Social Sciences - Other Topics; Medical Ethics; Biomedical Social Sciences
GA GI6QO
UT WOS:000434512900006
DA 2022-10-14
ER

PT J
AU Saint, S
   Vaughn, VM
   Chopra, V
   Fowler, KE
   Kachalia, A
AF Saint, Sanjay
   Vaughn, Valerie M.
   Chopra, Vineet
   Fowler, Karen E.
   Kachalia, Allen
TI Perception of Resources Spent on Defensive Medicine and History of Being Sued Among Hospitalists: Results from a National Survey
SO JOURNAL OF HOSPITAL MEDICINE
LA English
DT Article
ID risk
AB The United States spends substantially more per capita for healthcare than any other nation. Defensive medicine is 1 source of such spending, but its extent is unclear. Using a national survey of approximately 1500 US hospitalists, we report the estimates the US hospitalists provided of the percent of resources spent on defensive medicine and correlates of their estimates. We also ascertained how many reported being sued. Sixty-eight percent of eligible recipients responded. Overall, respondents estimated that 37.5% of healthcare costs are due to defensive medicine. Just over 25% of our respondents, including 55% of those in practice for 20 years or more, reported being sued for medical malpractice. Veterans Affairs ( VA) hospital affiliation, more years practicing as a physician, being male, and being a non-Hispanic white individual were all independently associated with decreased estimates of resources spent for defensive medicine. (C) 2018 Society of Hospital Medicine
C1 [Saint, Sanjay; Vaughn, Valerie M.; Chopra, Vineet; Fowler, Karen E.] VA Ann Arbor Healthcare Syst, Ctr Clin Management Res, Ann Arbor, MI USA.
   [Saint, Sanjay; Vaughn, Valerie M.; Chopra, Vineet] Univ Michigan, Inst Hlth Policy & Innovat, Ann Arbor, MI 48109 USA.
   [Saint, Sanjay; Vaughn, Valerie M.; Chopra, Vineet] Univ Michigan, Dept Internal Med, Ann Arbor, MI 48109 USA.
   [Saint, Sanjay; Vaughn, Valerie M.; Chopra, Vineet; Fowler, Karen E.] Univ Michigan, Patient Safety Enhancement Program, Ann Arbor, MI 48109 USA.
   [Saint, Sanjay; Vaughn, Valerie M.; Chopra, Vineet; Fowler, Karen E.] VA Ann Arbor Hlth Syst, Ann Arbor, MI USA.
   [Kachalia, Allen] Harvard Med Sch, Brigham & Womens Hosp, Dept Med, Boston, MA USA.
RP Saint, S (通讯作者)，VA Ann Arbor Healthcare Syst, Med, 2800 Plymouth Rd,Bldg 16,Room 430W, Ann Arbor, MI 48109 USA.; Saint, S (通讯作者)，Univ Michigan, Med, 2800 Plymouth Rd,Bldg 16,Room 430W, Ann Arbor, MI 48109 USA.
EM saint@med.umich.edu
FU Blue Cross Blue Shield of Michigan Foundation; Department of Veterans Affairs Health Services Research and Development Center for Clinical Management Research; University of Michigan Specialist-Hospitalist Allied Research Program; Ann Arbor University of Michigan VA Patient Safety Enhancement Program
CR Centers for Medicare and Medicaid Services, 2015, NAT HLTH EXP 2014 HI, V0, P0
   Eibner C, 2015, CURRENT PROJECTED CH, V0, P0
   Finucane ML, 2000, HEALTH RISK SOC, V2, P159, DOI 10.1080/713670162
   Glassman PA, 1996, J HEALTH POLIT POLIC, V21, P219, DOI 10.1215/03616878-21-2-219
   Jena AB, 2011, NEW ENGL J MED, V365, P629, DOI 10.1056/NEJMsa1012370
   Kachalia A, 2015, ANN INTERN MED, V162, P100, DOI 10.7326/M14-0694
   Mello MM, 2014, JAMA-J AM MED ASSOC, V312, P2146, DOI 10.1001/jama.2014.10705
   Mello MM, 2010, HEALTH AFFAIR, V29, P1569, DOI 10.1377/hlthaff.2009.0807
   OECD, 2015, HLTH EXP CAP HLTH GL, V0, P0
   Pugatch MB, 2008, J LEGAL NURSE CONSUL, V19, P3
   U. S. Congress Office of Technology Assessment, 1994, OTAH602, V0, P0
   Unwin E, 2015, BMC MED, V13, P0, DOI 10.1186/s12916-015-0413-5
NR 12
TC 8
Z9 8
U1 0
U2 5
PU FRONTLINE MEDICAL COMMUNICATIONS
PI THE WOODLANDS
PA WRIGHTS MEDIA, 2407 TIMBERLOCH PLACE, SUITE B, THE WOODLANDS, TX 77386 USA
SN 1553-5592
EI 1553-5606
J9 J HOSP MED
JI J. Hosp. Med.
PD JAN 15
PY 2018
VL 13
IS 1
BP 26
EP 29
DI 10.12788/jhm.2800
PG 4
WC Medicine, General & Internal
SC General & Internal Medicine
GA FS3NV
UT WOS:000419689900005
PM 29068439
DA 2022-10-14
ER

PT J
AU Dudeja, S
   Dhirar, N
AF Dudeja, Sankalp
   Dhirar, Nonita
TI Defensive medicine: Sword of Damocles
SO NATIONAL MEDICAL JOURNAL OF INDIA
LA English
DT Article
ID prevalence; patient
AB Defensive medicine is the deliberate departure by doctors from standard operating procedures with a view to safeguard themselves against possible medical malpractice litigation. It is on the rise in both developed and developing nations and across all fields of medicine. Different aspects of this practice are evident and many new are unfolding by the day. It is silently encroaching on the healthcare systems and could be detrimental for patients, doctors and healthcare systems. We probe the determinants of defensive medicine, the possible implications and the recommendations for addressing it.
C1 [Dudeja, Sankalp] Post Grad Inst Med Educ & Res, Dept Paediat, Chandigarh 160012, India.
   [Dhirar, Nonita] Post Grad Inst Med Educ & Res, Dept Community Med, Chandigarh 160012, India.
RP Dhirar, N (通讯作者)，Post Grad Inst Med Educ & Res, Dept Community Med, Chandigarh 160012, India.
EM nonita183@yahoo.com
CR [Anonymous], 2014, TIMES INDIA, V0, P0
   [Anonymous], 2015, TIMES INDIA, V0, P0
   Broom A, 2017, QUAL HEALTH RES, V27, P1994, DOI 10.1177/1049732317721478
   Chen J, 2015, AM J SURG, V210, P462, DOI 10.1016/j.amjsurg.2015.03.016
   Durrance CP, 2018, HEALTH SERV RES, V53, P2633, DOI 10.1111/1475-6773.12813
   He AJ, 2014, SOC SCI MED, V123, P64, DOI 10.1016/j.socscimed.2014.10.055
   Hvidt EA, 2017, BMJ OPEN, V7, P0, DOI 10.1136/bmjopen-2017-019851
   Jamoulle M, 2015, INT J HEALTH POLICY, V4, P61, DOI 10.15171/ijhpm.2015.24
   Kucuk M, 2018, J OBSTET GYNAECOL, V38, P200, DOI 10.1080/01443615.2017.1340933
   McKinlay JB, 1973, POLITICS LAW HLTH CA, V0, P101
   MCQUADE JS, 1991, J ROY SOC MED, V84, P408, DOI 10.1177/014107689108400710
   Osti M, 2015, J EVAL CLIN PRACT, V21, P278, DOI 10.1111/jep.12305
   Panella M, 2017, J HEALTH SERV RES PO, V22, P211, DOI 10.1177/1355819617707224
   Reschovsky JD, 2018, HEALTH SERV RES, V53, P1498, DOI 10.1111/1475-6773.12660
   Saint S, 2018, J HOSP MED, V13, P26, DOI 10.12788/jhm.2800
   USCongress of OTA, 1994, OTAH602 US C, V0, P0
NR 16
TC 2
Z9 2
U1 0
U2 7
PU ALL INDIA INST MEDICAL SCIENCES
PI NEW DELHI
PA ANSARI NAGAR, NEW DELHI 110 029, INDIA
SN 0970-258X
EI 
J9 NATL MED J INDIA
JI Natl. Med. J. India
PD NOV-DEC 15
PY 2018
VL 31
IS 6
BP 364
EP 365
DI 10.4103/0970-258X.262898
PG 2
WC Medicine, General & Internal
SC General & Internal Medicine
GA IO0VP
UT WOS:000479098700013
PM 31397373
DA 2022-10-14
ER

PT J
AU Trybek, G
   Chamarczuk, A
   Falkowska, J
   Grzegorzewska, M
   Preuss, O
   Aniko-Wlodarczyk, M
AF Trybek, Grzegorz
   Chamarczuk, Agnieszka
   Falkowska, Joanna
   Grzegorzewska, Malgorzata
   Preuss, Olga
   Aniko-Wlodarczyk, Magda
TI Intraoral odontogenic abscesses in patients of The Department of Oral Surgery at the Pomeranian Medical University in Szczecin: 7 years of observation
SO POSTEPY HIGIENY I MEDYCYNY DOSWIADCZALNEJ
LA English
DT Article
DE odontogenic abscess; intraoral abscess; dental infection
ID infection; management
AB Introduction: Intraoral abscesses are mainly odontogenic abscesses which need ambulatory treatment, which often involves the extraction of the causal tooth. This is a clinical analysis of occurrence and treatment of an odontogenic abscess in patients of The Department Oral Surgery at the Pomeranian Medical University in Szczecin treated between 2010-2016. Material/Methods: The estimate made was based on medical records between the years 2010-2016. Research applied to 327 patients, comprising 183 males and 144 females. The age of the patients ranged from 3 to 87. In the data analysis the patients' demographic data, treatment, location and causes of abscess were taken into account. Results: The largest age group in which abscesses occurred was comprised of people between the ages of 21-30. Abscess occurrence was more common in males. The molar was the most common causal tooth in permanent as well as primary dentition. The most common abscess location was vestibule of the oral cavity. Conclusions: Due to hygiene negligence, a large amount of odontogenic tissue inflammation and intraoral abscesses have been found to require surgical intervention despite widespread access to dental care. The most important in abscess treatment is surgical incision; pharmacotherapy should be additional treatment. The most common antibiotic used for inflammation treatment was clindamycin.
C1 [Trybek, Grzegorz; Chamarczuk, Agnieszka; Falkowska, Joanna; Grzegorzewska, Malgorzata; Preuss, Olga; Aniko-Wlodarczyk, Magda] Pomeranian Med Univ, Dept Oral Surg, Ul Powstancow Wielkopolskich 72, PL-70111 Szczecin, Poland.
RP Preuss, O (通讯作者)，Pomeranian Med Univ, Dept Oral Surg, Ul Powstancow Wielkopolskich 72, PL-70111 Szczecin, Poland.
EM olga.preuss@gmail.com
CR Abubaker AO, 2016, ORAL MAXILLOFACIAL S, V0, P0
   Akhtar N, 2015, MED J, V22, P787
   Att M, 2012, ORAL SURG, V5, P132
   Bali Rishi Kumar, 2015, NATL J MAXILLOFAC SURG, V6, P136, DOI 10.4103/0975-5950.183867
   Becker Daniel E, 2006, ANESTH PROG, V53, P98, DOI 10.2344/0003-3006(2006)53[98:EOLAP]2.0.CO;2
   Burgess J, 2014, DENT EC, V12, P78
   Kityamuwesi R, 2015, BMC MICROBIOL, V15, P0, DOI 10.1186/s12866-015-0382-z
   Lewandowski B, 2010, DENT MED PROBL, V47, P41
   Olsen I, 2014, PERIODONTOL 2000, V65, P178, DOI 10.1111/prd.12018
   Opitz D, 2015, J CRANIO MAXILL SURG, V43, P285, DOI 10.1016/j.jcms.2014.12.002
   Ottaviani G, 2014, ORAL DIS, V20, P499, DOI 10.1111/odi.12164
   Pourdanesh Fereydoun, 2013, J DENT (TEHRAN), V10, P319
   Segura-Egea JJ, 2010, INT ENDOD J, V43, P342, DOI 10.1111/j.1365-2591.2010.01691.x
   Serkan Agacayak K, 2013, J INT DENT MED RES, V6, P36
   Shama SA, 2013, ALEX J MED, V49, P273, DOI 10.1016/j.ajme.2012.10.005
   Troeltzsch M, 2015, QUINTESSENCE INT, V46, P351, DOI 10.3290/j.qi.a33448
   Verma S, 2014, AUST DENT J, V59, P329, DOI 10.1111/adj.12202
NR 17
TC 2
Z9 2
U1 0
U2 1
PU POLISH ACAD SCIENCES, INST IMMUNOL & EXP THERAPY
PI WROCLAW
PA RUDOLF WEIGL 12, WROCLAW, 53-114, POLAND
SN 0032-5449
EI 1732-2693
J9 POSTEP HIG MED DOSW
JI Postep. Hig. Med. Dosw.
PD JUN 4
PY 2018
VL 72
IS 
BP 
EP 
DI 10.5604/01.3001.0012.0756
PG 8
WC Medicine, Research & Experimental
SC Research & Experimental Medicine
GA GK6IV
UT WOS:000436289000001
DA 2022-10-14
ER

PT J
AU Zaami, S
   Vergallo, GM
   Napoletano, S
   Signore, F
   Marinelli, E
AF Zaami, Simona
   Vergallo, Gianluca Montanari
   Napoletano, Simona
   Signore, Fabrizio
   Marinelli, Enrico
TI The issue of delivery room infections in the Italian law. A brief comparative study with English and French jurisprudence
SO JOURNAL OF MATERNAL-FETAL & NEONATAL MEDICINE
LA English
DT Article
DE Delivery; infection; responsibilities; antibiotics; negligence; medical record
ID onset neonatal sepsis; management; infant
AB Delivery room infections are frequent, and many of them could be avoided through higher standards of care. The authors examine this issue by comparing it to English and French reality. Unlike England, in Italy and France the relationship established between health facility, physician and patient is outlined in a contract. In England, the judges' decisions converge toward a better and higher protection of the patient-the actor-and facilitate the probative task.In case of infections, including those occurring in the delivery room, three issues are evaluated: the hospital's negligent conduct, damages if any and causal nexus. Therefore, the hospital must demonstrate to have taken the appropriate asepsis measures according to current scientific knowledge concerning not only treatment, but also diagnosis, previous activities, surgery and post-surgery.In order to avoid a negative sentence, both physicians and hospital have to demonstrate their correct behavior and that the infection was caused by an unforeseeable event. The authors examine the most significant rulings by the Courts and the Supreme Court. They show that hospitals can avoid being accused of negligence and recklessness only if they can demonstrate to have implemented all the preventive measures provided for in the guidelines or protocols.
C1 [Zaami, Simona; Vergallo, Gianluca Montanari; Napoletano, Simona; Marinelli, Enrico] Sapienza Univ Rome, Dept Anat Histol Forens & Orthopaed Sci, Viale Regina Elena 336, I-00161 Rome, Italy.
   [Signore, Fabrizio] San Camillo Hosp, Dept Obstet & Gyneacol, Rome, Italy.
RP Napoletano, S (通讯作者)，Sapienza Univ Rome, Dept Anat Histol Forens & Orthopaed Sci, Viale Regina Elena 336, I-00161 Rome, Italy.
EM simonanapoletano85@gmail.com
CR Almeida CC, 2016, J MATERN-FETAL NEO M, V3, P1
   [Anonymous], 2007, JUDGMENT 0413, V0, P0
   Blot S, 2005, DRUGS, V65, P1611, DOI 10.2165/00003495-200565120-00002
   Bolyard EA, 1998, INFECT CONT HOSP EP, V19, P407
   Bonelli A, 2012, RIV IT MED LEGALE SA, V2, P471
   CASTILLA ROSALES J, 1956, TOKOGINECOL PRACT, V15, P743
   Castro-Cuenca Alejandro, 2015, GINECOL OBSTET MEX, V83, P120
   Clement C, 1999, RESPONSIBILITY HLTH, V0, P0
   Dellinger RP, 2008, CRIT CARE MED, V36, P296, DOI 10.1097/01.CCM.0000298158.12101.41
   Doll M, 2016, CURR INFECT DIS REP, V18, P0, DOI 10.1007/s11908-016-0523-z
   Dong Y, 2015, ARCH DIS CHILD-FETAL, V100, PF257, DOI 10.1136/archdischild-2014-306213
   Ericson JE, 2015, JAMA PEDIATR, V169, P1105, DOI 10.1001/jamapediatrics.2015.2380
   Fusch C, 2015, ACTA PAEDIATR, V104, Pe344, DOI 10.1111/apa.13005
   Istituto Superiore di Sanita ISS, 2010, CENTRO NAZIONALE DI, V0, P0
   Jo E, 2016, STUD HEALTH TECHNOL, V225, P852, DOI 10.3233/978-1-61499-658-3-852
   Marsh, 2013, NOS INF AN CLAIMS PU, V0, P0
   Ricci N, 1983, MINERVA PEDIATR, V35, P929
   Smaill F, 2003, COCHRANE LIB, V2, P0
   Topcuoglu S, 2016, J MATERN-FETAL NEO M, V29, P1834, DOI 10.3109/14767058.2015.1064885
NR 19
TC 19
Z9 19
U1 0
U2 0
PU TAYLOR & FRANCIS LTD
PI ABINGDON
PA 2-4 PARK SQUARE, MILTON PARK, ABINGDON OR14 4RN, OXON, ENGLAND
SN 1476-7058
EI 1476-4954
J9 J MATERN-FETAL NEO M
JI J. Matern.-Fetal Neonatal Med.
PD JUN 15
PY 2018
VL 31
IS 2
BP 223
EP 227
DI 10.1080/14767058.2017.1281243
PG 5
WC Obstetrics & Gynecology
SC Obstetrics & Gynecology
GA FQ8DZ
UT WOS:000418594400014
PM 28076992
DA 2022-10-14
ER

PT J
AU Yousem, DM
   Zoarski, GH
   Mark, AS
   Schwartz, ES
AF Yousem, D. M.
   Zoarski, G. H.
   Mark, A. S.
   Schwartz, E. S.
TI Perspectives on Neuroradiology Medical Expert Testimony: Fact and Fiction
SO AMERICAN JOURNAL OF NEURORADIOLOGY
LA English
DT Article
ID witnesse
AB There are numerous misconceptions about serving as a medical malpractice expert witness. By maintaining an objective perspective based in the unbiased interpretation of the images provided (for both sides of the conflict), one can best serve society as a whole. Most cases for which a neuroradiology expert is recruited are the following: 1) not with the radiologist as a defendant, 2) resolved without court testimony, and 3) short-lived if frivolous. One can learn much about medicine, our nonradiology colleagues, and the litigation process by participating as an expert witness.
C1 [Yousem, D. M.] Johns Hopkins Med Inst, Div Neuroradiol, Dept Radiol, Baltimore, MD 21205 USA.
   [Zoarski, G. H.] Christiana Care Hlth Syst, Dept Neurointervent Surg, Newark, DE USA.
   [Mark, A. S.] Bethesda MRI & CT, Rockville, MD USA.
   [Schwartz, E. S.] Perelman Sch Med, Dept Radiol, Div Neuroradiol, Philadelphia, PA USA.
   [Schwartz, E. S.] Childrens Hosp Philadelphia, Philadelphia, PA 19104 USA.
RP Yousem, DM (通讯作者)，Johns Hopkins Med Inst, 600 North Wolfe St,Phipps B100F, Baltimore, MD 21287 USA.
EM dyousem1@jhu.edu
CR Gutheil TG, 2006, J AM ACAD PSYCHIATRY, V34, P518
   Pereira NP, 2014, AM J NEURORADIOL, V35, P638, DOI 10.3174/ajnr.A3730
   Pereira NP, 2014, J AM COLL RADIOL, V11, P984, DOI 10.1016/j.jacr.2014.04.009
NR 4
TC 2
Z9 2
U1 0
U2 1
PU AMER SOC NEURORADIOLOGY
PI DENVILLE
PA PO BOX 3000, DENVILLE, NJ 07834-9349 USA
SN 0195-6108
EI 1936-959X
J9 AM J NEURORADIOL
JI Am. J. Neuroradiol.
PD DEC 15
PY 2018
VL 39
IS 12
BP 2177
EP 2181
DI 10.3174/ajnr.A5779
PG 5
WC Clinical Neurology; Neuroimaging; Radiology, Nuclear Medicine & Medical Imaging
SC Neurosciences & Neurology; Radiology, Nuclear Medicine & Medical Imaging
GA HD7JV
UT WOS:000452729200010
PM 30361432
DA 2022-10-14
ER

PT J
AU Kwak, JY
   Choi, KR
   Jun, RM
   Han, KE
AF Kwak, Ji Yoon
   Choi, Kyu-Ryong
   Jun, Roo Min
   Han, Kyung Eun
TI Medical Litigations Associated with Cataract Surgery in Korea
SO JOURNAL OF KOREAN MEDICAL SCIENCE
LA English
DT Article
DE Cataract Surgery; Medical Disputes; Medical Litigations; Ophthalmology; Violation of Duty of Care; Violation of Informed Consent
ID malpractice claim; negligence; physician; liability
AB Background: To analyze the results of court rulings about medical litigations related to cataract surgery in Korea. Methods: We collected 50 anonymized judgements regarding cataract surgery between 2000 and 2016 and analyzed the reasons for the medical litigations, the court rulings, the reasons for compensation, and the amount claimed and finally awarded. Results: Forty-eight litigations (96%) resulted from errors in treatment, and the reasons were as follows: endophthalmitis, dissatisfaction of visual outcome or ocular discomfort, bullous keratopathy or corneal opacity, retinal detachment, glaucoma or vitreous hemorrhage due to the progression of an underlying diabetic retinopathy, and others in order. Two litigations (4%) arose due to errors in diagnosis. Among the 50 final cases, 21 litigations (42%) were decided in favor of the plaintiff, and 29 litigations (58%) were decided against the plaintiff and dismissed. Ten cases awarded damages to the plaintiffs because of a violation of duty of care, and 11 cases awarded damages due to a violation of informed consent. When comparing cases with errors in diagnosis to cases with errors in treatment, there was no significant difference in the relative risk of a defendant's verdict (P = 0.503). The total amount of awarded damages was KRW 439,124,496 (USD 399,204), and the average amount was KRW 20,910,690 (USD 19,010). Conclusion: Nearly half of the cases were decided in favor of the plaintiff due to the violation of informed consent. This study's results will be helpful in understanding the results of medical litigations regarding cataract surgery and reducing future lawsuits.
C1 [Kwak, Ji Yoon; Choi, Kyu-Ryong; Jun, Roo Min; Han, Kyung Eun] Ewha Womans Univ, Coll Med, Dept Ophthalmol, Seoul, South Korea.
RP Han, KE (通讯作者)，Ewha Womans Univ, Coll Med, Dept Ophthalmol, Mokdong Hosp, 1071 Anyangcheon Ro, Seoul 07985, South Korea.
EM hkeoph@gmail.com
FU Young Medical Science Researcher Grants from Ewha Womans University College of Medicine; National Research Foundation of Korea (NRF) - Korea government (MSIT) [2017R1C1B1011577]
CR Agresta B, 2012, BMC OPHTHALMOL, V12, P0, DOI 10.1186/1471-2415-12-41
   Ali N, 2011, BRIT J OPHTHALMOL, V95, P490, DOI 10.1136/bjo.2010.182774
   Ali Nadeem, 2007, BMC OPHTHALMOL, V7, P20, DOI 10.1186/1471-2415-7-20
   Alio JL, 2017, CLIN EXP OPHTHALMOL, V0, P0
   Barry P, 2007, J CATARACT REFR SURG, V33, P978, DOI 10.1016/j.jcrs.2007.02.032
   Bhan A, 2005, EYE, V19, P264, DOI 10.1038/sj.eye.6701493
   Brick DC, 1999, SURV OPHTHALMOL, V43, P356, DOI 10.1016/S0039-6257(98)00052-6
   Chen XF, 2016, INDIAN J OPHTHALMOL, V64, P285, DOI 10.4103/0301-4738.182939
   Delbanco T, 2007, NEW ENGL J MED, V357, P1682, DOI 10.1056/NEJMp078104
   HICKSON GB, 1992, JAMA-J AM MED ASSOC, V267, P1359, DOI 10.1001/jama.267.10.1359
   Iezzoni LI, 2012, HEALTH AFFAIR, V31, P383, DOI 10.1377/hlthaff.2010.1137
   Kachalia A, 2010, ANN INTERN MED, V153, P213, DOI 10.7326/0003-4819-153-4-201008170-00002
   Kretz FTA, 2015, BMC OPHTHALMOL, V15, P0, DOI 10.1186/s12886-015-0089-9
   Lee BS, 2015, CURR OPIN OPHTHALMOL, V26, P66, DOI 10.1097/ICU.0000000000000110
   Lee J, 2005, INHA U GRADUATE SCH, V8, P85
   Lin ZN, 2017, INT J OPHTHALMOL-CHI, V10, P1586, DOI 10.18240/ijo.2017.10.17
   Mathew RG, 2013, OPHTHALMOLOGY, V120, P859, DOI 10.1016/j.ophtha.2012.01.009
   Mavroforou A, 2003, ACTA OPHTHALMOL SCAN, V81, P321, DOI 10.1034/j.1600-0420.2003.00111.x
   MOORE MC, 1988, AUST NZ J OPHTHALMOL, V16, P137, DOI 10.1111/j.1442-9071.1988.tb01264.x
   Sanios W, 2010, ARQ BRAS OFTALMOL, V73, P501, DOI 10.1590/S0004-27492010000600006
   VINCENT C, 1994, LANCET, V343, P1609, DOI 10.1016/S0140-6736(94)93062-7
   Yoo Yung Ju, 2015, JOURNAL OF THE KOREAN OPHTHALMOLOGICAL SOCIETY 대한안과학회지, V56, P1104
NR 22
TC 2
Z9 2
U1 0
U2 1
PU KOREAN ACAD MEDICAL SCIENCES
PI SEOUL
PA 302 75 DONG DU ICHON, DONG YONGSAN KU, SEOUL 140 031, SOUTH KOREA
SN 1011-8934
EI 1598-6357
J9 J KOREAN MED SCI
JI J. Korean Med. Sci.
PD JUL 2
PY 2018
VL 33
IS 27
BP 
EP 
DI 10.3346/jkms.2018.33.e180
PG 9
WC Medicine, General & Internal
SC General & Internal Medicine
GA GL6XO
UT WOS:000437338100002
PM 29962925
DA 2022-10-14
ER

PT J
AU Sonar, V
   Patil, S
AF Sonar, Vaibhav
   Patil, Sachin
TI Unusual case of choking due to assassin bug (Cydnocoris gilvus)
SO MEDICINE SCIENCE AND THE LAW
LA English
DT Article
DE Choking; assassin bug; haemorrhages
ID lepomis-macrochirus; leech infestation; killer fish; death; obstruction
AB Choking is a form of asphyxia which is caused by an obstruction within the air passages. Here, we report a case of obstruction of the upper respiratory tract due to assassin bug (Cydnocoris gilvus) where allegations of medical negligence were made by relatives of the deceased. Autopsy findings demonstrated that an insect was present inside the larynx, lodged at the epiglottis. Multiple haemorrhagic patches were present at the base of the tongue, larynx, epiglottis, vocal cords and tracheal bifurcation. As Reduviidae can be successfully used as a biological pest-control agents, they should be used with due precaution.
C1 [Sonar, Vaibhav] Govt Med Coll, Dept Forens Med, Miraj 416410, MS, India.
   [Patil, Sachin] Seth GS Med Coll, Dept Forens Med, Bombay, MS, India.
RP Sonar, V (通讯作者)，Govt Med Coll, Dept Forens Med, Miraj 416410, MS, India.
EM sonufm76@gmail.com
CR Bal A, 2013, HDB MAJOR HEMIPTERAN, V0, P0
   Barbera N, 2012, ROM J LEG MED, V20, P33, DOI 10.4323/rjlm.2012.33
   Deidiker R, 2002, AM J FOREN MED PATH, V23, P197, DOI 10.1097/00000433-200206000-00017
   Dhruv VK, 2005, J INDIAN ACAD FORENS, V27, P120
   Evangelin G, 2014, BIOLIFE, V2, P615
   Mekonnen D, 2013, ETHIOP J HEALTH SCI, V23, P65
   Pinheiro J, 2003, AM J FOREN MED PATH, V24, P177, DOI 10.1097/01.PAF.0000069564.43504.b7
   PRITCHARD JR, 1989, AM J FOREN MED PATH, V10, P245, DOI 10.1097/00000433-198909000-00017
   Tam Tiffany, 2013, BMJ CASE REP, V2013, P0, DOI 10.1136/bcr-2013-010486
   TREVETT AJ, 1992, BRIT MED J, V305, P1578, DOI 10.1136/bmj.305.6868.1578-a
   Ulkumen B, 2012, PAK J MED SCI, V28, P543
NR 11
TC 1
Z9 1
U1 0
U2 2
PU SAGE PUBLICATIONS INC
PI THOUSAND OAKS
PA 2455 TELLER RD, THOUSAND OAKS, CA 91320 USA
SN 0025-8024
EI 2042-1818
J9 MED SCI LAW
JI Med. Sci. Law
PD JAN 15
PY 2018
VL 58
IS 1
BP 67
EP 69
DI 10.1177/0025802417747429
PG 3
WC Law; Medicine, Legal; Pathology
SC Government & Law; Legal Medicine; Pathology
GA GC6JQ
UT WOS:000429897100011
PM 29451084
DA 2022-10-14
ER

PT J
AU Tibble, HM
   Broughton, NS
   Studdert, DM
   Spittal, MJ
   Hill, N
   Morris, JM
   Bismark, MM
AF Tibble, Holly M.
   Broughton, Nigel S.
   Studdert, David M.
   Spittal, Matthew J.
   Hill, Nicola
   Morris, Jennifer M.
   Bismark, Marie M.
TI Why do surgeons receive more complaints than their physician peers?
SO ANZ JOURNAL OF SURGERY
LA English
DT Article
DE complaint; disruptive behaviour; neurosurgery; orthopaedic surgery; patient safety; plastic surgery; surgical education
ID patient complaint; malpractice risk; care; prevalence; doctor; prone
AB BackgroundCompared with other doctors, surgeons are at an increased risk of medicolegal events, including patient complaints and negligence claims. This retrospective study aimed to describe the frequency and nature of complaints involving surgeons compared with physicians. MethodsWe assembled a national data set of complaints about surgeons and physicians lodged with medical regulators in Australia from 2011 to 2016. We classified the complaints into 19 issues across four domains: treatment and procedures, other performance, professional conduct and health. We assessed differences in complaint risk using incidence rate ratios (IRRs). Finally, we used a multivariate model to identify predictors of complaints among surgeons. ResultsThe rate of complaints was 2.3 times higher for surgeons than physicians (112 compared with 48 complaints per 1000 practice years, P<0.001). Two-fifths (41%) of the higher rate of complaints among surgeons was attributable to issues other than treatments and procedures, including fees (IRR=2.68), substance use (IRR=2.10), communication (IRR=1.98) and interpersonal behaviour (IRR=1.92). Male surgeons were at a higher risk of complaints, as were specialists in orthopaedics, plastic surgery and neurosurgery. DiscussionSurgeons are more than twice as likely to attract complaints as their physician peers. This elevated risk arises partly from involvement in surgical procedures and treatments, but also reflects wider concerns about interpersonal skills, professional ethics and substance use. Improved understanding of these patterns may assist efforts to reduce harm and support safe practise.
C1 [Tibble, Holly M.; Spittal, Matthew J.; Morris, Jennifer M.; Bismark, Marie M.] Univ Melbourne, Melbourne Sch Populat & Global Hlth, Melbourne, Vic, Australia.
   [Broughton, Nigel S.] Monash Univ, Dept Surg, Cent Clin Sch, Melbourne, Vic, Australia.
   [Broughton, Nigel S.] Peninsula Hlth, Orthopaed Div, Melbourne, Vic, Australia.
   [Studdert, David M.] Stanford Univ, Sch Med, Ctr Primary Care & Outcomes Res, Ctr Hlth Policy, Stanford, CA 94305 USA.
   [Studdert, David M.] Stanford Univ, Stanford Law Sch, Stanford, CA 94305 USA.
   [Hill, Nicola] Nelson Marlborough Dist Hlth Board, Dept Otolaryngol, Nelson, New Zealand.
RP Bismark, MM (通讯作者)，Univ Melbourne, Melbourne Sch Populat & Global Hlth, Level 4,Room 442,207-221 Bouverie St, Parkville, Vic 3010, Australia.
EM mbismark@unimelb.edu.au
FU NHMRC; Australian Health Practitioner Regulation Agency; NHMRC Early Career Fellowship
CR Balch CM, 2009, ARCH SURG-CHICAGO, V144, P371, DOI 10.1001/archsurg.2008.575
   Bismark MM, 2013, BMJ QUAL SAF, V22, P532, DOI 10.1136/bmjqs-2012-001691
   Bismark MM, 2006, QUAL SAF HEALTH CARE, V15, P17, DOI 10.1136/qshc.2005.015743
   Brown Stephen D, 2009, J AM COLL RADIOL, V6, P479, DOI 10.1016/j.jacr.2008.11.029
   Department of Health, 2015, NAT HLTH WORKF DAT, V0, P0
   Fahrenkopf AM, 2008, BRIT MED J, V336, P488, DOI 10.1136/bmj.39469.763218.BE
   Hickson GB, 2007, SOUTH MED J, V100, P791, DOI 10.1097/SMJ.0b013e318063bd75
   Jena AB, 2011, NEW ENGL J MED, V365, P629, DOI 10.1056/NEJMsa1012370
   Khaliq AA, 2005, AM J MED, V118, P773, DOI 10.1016/j.amjmed.2005.01.051
   Knowles R, 2015, EXPERT ADVISORY GROU, V0, P0
   McNamara S, 2011, SURG TOP MULTIPLE CO, V0, P24
   Oreskovich MR, 2012, ARCH SURG-CHICAGO, V147, P168, DOI 10.1001/archsurg.2011.1481
   Rolph John E, 2007, J EMPIR LEGAL STUD, V4, P125, DOI 10.1111/j.1740-1461.2007.00084.x
   Royal Australasian College of Surgeons, 2015, BUILD RESP IMPR PAT, V0, P0
   Spittal MJ, 2015, BMJ QUAL SAF, V24, P360, DOI 10.1136/bmjqs-2014-003834
   Studdert DM, 2016, NEW ENGL J MED, V374, P354, DOI 10.1056/NEJMsa1506137
   TARAGIN MI, 1992, AM J MED, V93, P537, DOI 10.1016/0002-9343(92)90582-V
NR 17
TC 21
Z9 21
U1 0
U2 2
PU WILEY
PI HOBOKEN
PA 111 RIVER ST, HOBOKEN 07030-5774, NJ USA
SN 1445-1433
EI 1445-2197
J9 ANZ J SURG
JI ANZ J. Surg.
PD APR 15
PY 2018
VL 88
IS 4
BP 269
EP 273
DI 10.1111/ans.14225
PG 5
WC Surgery
SC Surgery
GA GB3XS
UT WOS:000428994400041
PM 28889480
DA 2022-10-14
ER

PT J
AU Grayson, CT
   Criman, ET
   Cefalu, LM
   Roedel, EQ
   Hong, SS
   Yheulon, CG
AF Grayson, Cary T.
   Criman, Erik T.
   Cefalu, Lindsay M.
   Roedel, Erik Q.
   Hong, Steven S.
   Yheulon, Christopher G.
TI Litigation Patterns in Inguinal Hernia Surgery: A 25 Year Review
SO JOURNAL OF SURGICAL RESEARCH
LA English
DT Review
DE Inguinal hernia; Malpractice; Litigation
ID medical malpractice; repair; risk; consent; damage; pain
AB Background: Inguinal herniorraphyis among the most common procedures performed by general surgeons, but risk factors for litigation related to this surgery are poorly defined. Methods: Cases were retrieved by searching the Westlaw database from 1991 through 2016 using the search terms "inguinal hernia"OR "inguinal herniorrhaphy"OR "inguinal hernioplasty" and "medical malpractice."Data were compiled on the demographics of the patient, operative case details, nature of injury, legal allegations, verdicts, and indemnities. Results: Forty- six cases met inclusion criteria and were selected for review. Verdicts for the defendant predominated (67%). The average plaintiff's monetary award for a plaintiff verdict or settlement was $ 1.21 million (median $ 500,000). The most frequent legal argument was improper performance (n = 35, 76%), followed by failure of informed consent (n = 14, 30%). The most common complications were nerve/chronic pain (n = 20, 45%) and testicular damage (n = 10, 23%). No association was discovered between case outcome and patient gender (P = 0.231) or age (P = 0.899). Case outcome was not different between open and laparoscopic repairs (P = 0.722). Patient mortality was not associated with case outcome (P = 0.311). There was no chronological trend in case outcome or award amount. Settlement award amounts were not significantly different than plaintiff awards (P = 0.390). Conclusions: Successful litigation after inguinal hernia surgery was relatively infrequentdonly 21.7% dwith an additional 10.9% resulting in settlement awards. Case outcome in litigation for hernia surgery was not predicted by patient demographics, type of procedure, or type of complication in this data set. Published by Elsevier Inc.
C1 [Grayson, Cary T.; Criman, Erik T.; Cefalu, Lindsay M.; Roedel, Erik Q.; Hong, Steven S.; Yheulon, Christopher G.] Tripler Army Med Ctr, Dept Surg, 1 Jarrett White Rd, Honolulu, HI 96859 USA.
RP Grayson, CT (通讯作者)，Tripler Army Med Ctr, Dept Surg, 1 Jarrett White Rd, Honolulu, HI 96859 USA.
EM cary.t.grayson2.mil@mail.mil
CR Aasvang EK, 2010, ANESTHESIOLOGY, V112, P957, DOI 10.1097/ALN.0b013e3181d31ff8
   Alkhaffaf B, 2010, HERNIA, V14, P181, DOI 10.1007/s10029-009-0595-x
   Andresen K, 2018, J PAIN RES, V11, P675, DOI 10.2147/JPR.S127820
   Balch CM, 2011, J AM COLL SURGEONS, V213, P657, DOI 10.1016/j.jamcollsurg.2011.08.005
   Bischoff JM, 2012, HERNIA, V16, P573, DOI 10.1007/s10029-012-0946-x
   Chandrasekar S, 2018, INT J SURG, V0, P0
   Charalambous MP, 2018, HERNIA, V22, P401, DOI 10.1007/s10029-018-1753-9
   Choudhry AJ, 2013, J GASTROINTEST SURG, V17, P1796, DOI 10.1007/s11605-013-2248-8
   DeFrances Carol J, 2007, VITAL HEALTH STAT 13, V0, P1
   Hong SS, 2014, LARYNGOSCOPE, V124, P896, DOI 10.1002/lary.24377
   Jena AB, 2011, NEW ENGL J MED, V365, P629, DOI 10.1056/NEJMsa1012370
   Jenkins JT, 2008, BMJ-BRIT MED J, V336, P269, DOI 10.1136/bmj.39450.428275.AD
   Moore JB, 2007, PATIENT SAF SURG, V1, P0, DOI 10.1186/1754-9493-1-3
   Nordin P, 2017, HERNIA, V21, P215, DOI 10.1007/s10029-017-1585-z
   Orosco RK, 2012, J AM COLL SURGEONS, V215, P480, DOI 10.1016/j.jamcollsurg.2012.04.028
   Pisanu A, 2015, HERNIA, V19, P355, DOI 10.1007/s10029-014-1281-1
   Shiwani MH, 2009, HERNIA, V13, P73, DOI 10.1007/s10029-008-0431-8
   Simons MP, 2018, HERNIA, V22, P1, DOI 10.1007/s10029-017-1668-x
   THORPE KE, 2004, HLTH AFF MILLWOOD, V0, P0
   Uzzaman MM, 2012, INT J SURG, V10, P5, DOI 10.1016/j.ijsu.2011.10.003
   Walters AL, 2013, J SURG RES, V180, P196, DOI 10.1016/j.jss.2012.04.028
NR 27
TC 5
Z9 5
U1 0
U2 0
PU ACADEMIC PRESS INC ELSEVIER SCIENCE
PI SAN DIEGO
PA 525 B ST, STE 1900, SAN DIEGO, CA 92101-4495 USA
SN 0022-4804
EI 1095-8673
J9 J SURG RES
JI J. Surg. Res.
PD DEC 15
PY 2018
VL 232
IS 
BP 266
EP 270
DI 10.1016/j.jss.2018.06.049
PG 5
WC Surgery
SC Surgery
GA GY1YP
UT WOS:000448333700037
PM 30463728
DA 2022-10-14
ER

PT J
AU Gomez-Duran, EL
   Martin-Fumado, C
   Benet-Trave, J
   Arimany-Manso, J
AF Gomez-Duran, E. L.
   Martin-Fumado, C.
   Benet-Trave, J.
   Arimany-Manso, J.
TI Malpractice risk at the physician level: Claim-prone physicians
SO JOURNAL OF FORENSIC AND LEGAL MEDICINE
LA English
DT Article
DE Patient safety; Professional liability; Quality improvement; Medical errors; Malpractice; Claims
ID professional liability; specialty; insurance
AB Professional liability and patient safety are worldwide concerns and efforts to identify claimed physicians' characteristics cross borders. Interventions with "at risk populations" would help to better address the underlying problems that lead to many claims. We analyzed physicians' characteristics of every paid claim between 2005 and 2014 in Catalonia region (Spain). We identified 808 physicians involved in 725 paid claims. A total of 12.38% physicians had at least two paid claims over the study period. Physicians' risk of future paid claims was increased if they had more than one previous paid claim (hazard ratio, 1.87; 95% confidence interval [CI], 1.67-2,1). More than half the claims were accounted for by physicians in four specialty groups: obstetrics and gynecology (20.4%), traumatology and orthopedic Surgery (17.5%), plastic surgery (10%) and general surgery (9.7%). The risk of recurrence was higher among surgery-related specialties than among non-surgery-related specialties. Specialty is a particularly strong determinant of claim incidence, so the risk issue may not be so individually determined, but conditioned by the kind of medicine or procedures we practice. Nevertheless, physicians' risk of future paid-claims increases after the second claim. Management systems should take advantage of this information, in order to prevent patient safety events and malpractice claims. Our results support both specialty-based interventions in high-risk specialties, such us Plastic Surgery, as well as interventions at a physician level in those physicians with more than one paid claim.
C1 [Gomez-Duran, E. L.; Martin-Fumado, C.; Benet-Trave, J.; Arimany-Manso, J.] Barcelonas Coll Phys, Profess Liabil Dept, Barcelona, Spain.
   [Gomez-Duran, E. L.; Martin-Fumado, C.] Univ Int Catalunya, Dept Med, Barcelona, Spain.
   [Arimany-Manso, J.] Univ Barcelona, Legal Med Unit, Dept Publ Hlth, Barcelona, Spain.
RP Gomez-Duran, EL (通讯作者)，Passeig Bonanova 47, Barcelona 08017, Spain.
EM elgomezduran@comb.cat
CR Arimany-Manso J, 2016, J HEALTHC QUAL, V38, P290, DOI 10.1111/jhq.12074
   Arimany-Manso J, 2013, REV ESP MED LEGAL, V39, P142, DOI 10.1016/J.REML.2013.09.001
   Arimany-Manso Josep, 2014, MED CLIN (BARC), V142 Suppl 2, P47, DOI 10.1016/S0025-7753(14)70072-7
   Arimany-Manso J, 2013, MED CLIN-BARCELONA, V141, P300, DOI 10.1016/j.medcli.2013.02.025
   Arimany-Manso J, 2013, GAC SANIT, V27, P92, DOI 10.1016/j.gaceta.2012.03.006
   Bismark MM, 2013, BMJ QUAL SAF, V22, P532, DOI 10.1136/bmjqs-2012-001691
   BOVBJERG RR, 1994, JAMA-J AM MED ASSOC, V272, P1421, DOI 10.1001/jama.272.18.1421
   Bruguera M, 2014, MED CLIN-BARCELONA, V143, P420, DOI 10.1016/j.medcli.2013.10.008
   Gomez-Duran EL, 2013, INT J LEGAL MED, V127, P1051, DOI 10.1007/s00414-013-0885-9
   Gomez-Duran Esperanza Luisa, 2016, J EMERG MED, V51, P736, DOI 10.1016/j.jemermed.2015.11.041
   Jena AB, 2011, NEW ENGL J MED, V365, P629, DOI 10.1056/NEJMsa1012370
   La Pietra L, 2005, ACTA OTORHINOLARYNGOL ITAL, V25, P339
   Li Y, 2017, J FORENSIC LEG MED, V48, P30, DOI 10.1016/j.jflm.2017.04.005
   Martin-Fumado C, 2015, ACTAS ESP PSIQUIATRI, V43, P205
   Parera-Ruiz A, 2016, MINERVA ANESTESIOL, V82, P805
   Pichert JW, 2008, ADV PATIENT SAFETY N, V2, P421
   Roche E, 2014, ANN VASC SURG, V28, P324, DOI 10.1016/j.avsg.2012.11.015
   Studdert DM, 2016, N ENGL J MED, V374, P0
   Vargas-Blasco Cesar, 2014, MED CLIN (BARC), V142 Suppl 2, P52, DOI 10.1016/S0025-7753(14)70073-9
   Weycker D A, 2000, HEALTH CARE MANAG SCI, V3, P269, DOI 10.1023/A:1019014028914
   Wu KH, 2017, J FORENSIC LEG MED, V48, P41, DOI 10.1016/j.jflm.2017.04.003
NR 21
TC 9
Z9 9
U1 1
U2 5
PU ELSEVIER SCI LTD
PI OXFORD
PA THE BOULEVARD, LANGFORD LANE, KIDLINGTON, OXFORD OX5 1GB, OXON, ENGLAND
SN 1752-928X
EI 1532-2009
J9 J FORENSIC LEG MED
JI J. Forensic Leg. Med.
PD AUG 15
PY 2018
VL 58
IS 
BP 152
EP 154
DI 10.1016/j.jflm.2018.06.004
PG 3
WC Medicine, Legal
SC Legal Medicine
GA GO5CN
UT WOS:000440035700028
PM 29981507
DA 2022-10-14
ER

PT J
AU Purshouse, C
AF Purshouse, Craig
TI AUTONOMY, AFFINITY, AND THE ASSESSMENT OF DAMAGES: ACB v THOMSON MEDICAL PTE LTD [2017] SGCA 20 AND SHAW v KOVAK [2017] EWCA Civ 1028
SO MEDICAL LAW REVIEW
LA English
DT Article
DE autonomy; genetic affinity; wrongful fertilisation; damages; negligence
AB In ACB v Thomson Medical Pte Ltd [2017] SGCA 20 and Shaw v Kovak [2017] EWCA Civ 1028, the idea that 'lost autonomy' should be recognised as a new form of actionable damage in the tort of negligence was rejected in Singapore and England, respectively. This, it will be argued, was the correct outcome. Protecting an interest in autonomy via the tort of negligence would undermine the coherence of that tort. In ACB, however, a new, different, form of damage was recognised: loss of 'genetic affinity'. This commentary will discuss some problems that protecting an interest in 'genetic affinity' raises before critiquing the approach to assessing damages in ACB.
C1 [Purshouse, Craig] Univ Liverpool, Sch Law & Social Justice, Liverpool L69 7ZY, Merseyside, England.
RP Purshouse, C (通讯作者)，Univ Liverpool, Sch Law & Social Justice, Liverpool L69 7ZY, Merseyside, England.
EM craig.purshouse@liverpool.ac.uk
CR [Anonymous], 2015, CAUSATION NEGLIGENCE, V0, P0
   Blackburn-Starza Antony, 2015, REVISITING REGULATIO, V0, P0
   Burrows Andrew, 1996, WRONGS REMEDIES 21 C, V0, P157
   Cane P, 2004, LAW Q REV, V120, P181
   Cane Peter, 2013, ATIYAHS ACCIDENTS CO, V0, P161
   CHICO V, 2011, BIOMED LAW ETHICS LI, V0, P1
   Coggon J, 2007, HEALTH CARE ANAL, V15, P235, DOI 10.1007/s10728-007-0062-8
   Donchin A, 2000, RELATIONAL AUTONOMY, V0, P0
   DWORKIN G, 1976, HASTINGS CENT REP, V6, P23, DOI 10.2307/3560358
   Ford Mary, 2003, CHILD FAM LQ, V15, P199
   Frankfurt Harry G, 1971, J PHILOS, V68, P5, DOI 10.2307/2024717
   Glover J, 1977, CAUSING DEATH SAVING, V0, P77
   Goudkamp James, 2017, COMMERCIAL REMEDIES, V0, P340
   Hogano L, 2002, MOD LAW REV, V65, P883
   Holm Soren, 1998, ENCY APPL ETHICS, V1, P269
   Hoyano L, 2015, LANDMARK CASE, V0, P193
   Keren-Paz Tsachi, 2017, PRIVATE LAW 21 CENTU, V0, P0
   McBride Nicholas, 1996, WRONGS REMEDIES 21 C, V0, P193
   McGregor H, 2009, MCGREGOR ON DAMAGES, V0, P0
   Mill JS, 1991, LIBERTY OTHER ESSAYS, V0, P14
   Miola J, 2017, ETHICAL JUDGMENTS RE, V0, P0
   Nedelsky Jennifer, 1989, YALE J FEMINISM, V1, P7
   NOLAN D, 2007, MLR, V70, P59
   Nolan Donal, 2007, MLR, V70, P73
   Norton F, 1999, NEW YORK U LAW REV, V74, P793
   OMahony LF, 2014, CURR LEGAL PROBL, V67, P409, DOI 10.1093/clp/cuu003
   Priaulx Nicolette, 2007, THE HARM PARADOX, V0, P0
   Purshouse Craig, 2015, TLJ, V22, P226
   Purshouse Craig, 2015, CLIN ETHICS, V10, P107
   Purshouse Craig, 2016, TLJ, V23, P17
   Sheldon S, 2011, MED LAW REV, V19, P657, DOI 10.1093/medlaw/fwr029
   Todd S, 2005, SYD LAW REV, V27, P525
   Turton Gemma, 2015, EVIDENTIAL UNCERTAIN, V0, P0
   Zalta EN, 2011, STANFORD ENCY PHILOS, V0, P0
NR 35
TC 5
Z9 5
U1 0
U2 1
PU OXFORD UNIV PRESS
PI OXFORD
PA GREAT CLARENDON ST, OXFORD OX2 6DP, ENGLAND
SN 0967-0742
EI 1464-3790
J9 MED LAW REV
JI Med. Law. Rev.
PD FAL 15
PY 2018
VL 26
IS 4
BP 675
EP 692
DI 10.1093/medlaw/fwx056
PG 18
WC Law; Medicine, Legal
SC Government & Law; Legal Medicine
GA HD7RF
UT WOS:000452750300006
PM 29161410
DA 2022-10-14
ER

PT J
AU Jolly, J
   Bowie, P
   Price, J
   Mason, M
   Dinwoodie, M
AF Jolly, John
   Bowie, Paul
   Price, Julie
   Mason, Matt
   Dinwoodie, Mark
TI Qualitative evaluation of an educational intervention to reduce medicolegal risks for medical doctors experiencing significantly more cases than their peers in the UK and Ireland
SO BMJ OPEN
LA English
DT Article
ID malpractice risk; physician; prevalence; remediation; performance; complaint; prone
AB Objectives The Medical Protection Society (MPS) is a leading protection organisation for healthcare professionals worldwide. In the UK and Ireland, a small minority of MPS members experience significantly more medicolegal cases than their peers and are invited to participate in a risk education (RE) remediation process. To understand more about this educational intervention, we sought to explore participating doctors' views of their experiences of this process and identify self-reported performance improvements and what elements of the intervention could be improved. Design Qualitative semistructured telephone interviews with a convenience sample of doctors with significantly more medicolegal cases than their peers identified by MPS. Setting UK and Ireland MPS members. Participants A convenience sample of 20 general medical practitioners and hospital specialists from a total of 79 who completed the RE process (25.3% response rate), with a particular focus on the Member Risk Review programme, between November 2013 and October 2015. Results 19 participants were male and 16 were based in general medical (office) practice. Three key themes were generated: personal and professional impacts and actions (eg, member has taken action to reduce clinical workload); comprehension and validity of RE interventions (eg, risks were related to wider patient management); and feedback and proposals (eg, the supportive nature of the educational interventions should be clear from the start). A number of recommendations were made by participants to improve the RE process and enhance the educational experience. Conclusions The RE process was largely valued by participants with many reporting that participation led to some positive professional behaviour changes and improvements in practice processes and personal well-being.
C1 [Jolly, John; Price, Julie; Mason, Matt; Dinwoodie, Mark] Med Protect Soc Ltd, Leeds, W Yorkshire, England.
   [Bowie, Paul] Univ Glasgow, Inst Hlth & Wellbeing, Glasgow, Lanark, Scotland.
RP Bowie, P (通讯作者)，Univ Glasgow, Inst Hlth & Wellbeing, Glasgow, Lanark, Scotland.
EM pslhumanfactors@gmail.com
CR Birkeland S, 2013, SCAND J PRIM HEALTH, V31, P153, DOI 10.3109/02813432.2013.823768
   Bismark MM, 2013, BMJ QUAL SAF, V22, P532, DOI 10.1136/bmjqs-2012-001691
   Bismark MM, 2011, MED J AUSTRALIA, V195, P25, DOI 10.5694/j.1326-5377.2011.tb03183.x
   Bourne T, 2015, BMJ OPEN, V5, P0, DOI 10.1136/bmjopen-2014-006687
   Bunting R F Jr, 1998, J HEALTHC RISK MANAG, V18, P29
   Castledine Sir George, 2008, BR J NURS, V17, P1305
   Chamberlain JM, 2011, HEALTH RISK SOC, V13, P561, DOI 10.1080/13698575.2011.613984
   Cleland J, 2013, MED EDUC, V47, P242, DOI 10.1111/medu.12052
   Cohen D, 2006, OCCUP MED-OXFORD, V56, P438, DOI 10.1093/occmed/kql076
   Cunningham Wayne, 2004, N Z MED J, V117, P0
   Donaldson LJ, 2014, BMJ QUAL SAF, V23, P147, DOI 10.1136/bmjqs-2013-002054
   Dowell AC, 2000, NEW ZEAL MED J, V113, P269
   General Medical Council, 2016, STAT MED ED PRACT UK, V0, P0
   Hickson GB, 2002, JAMA-J AM MED ASSOC, V287, P2951, DOI 10.1001/jama.287.22.2951
   Humphrey C, 2011, BRIT MED J, V342, P0, DOI 10.1136/bmj.d1817
   Jena AB, 2011, NEW ENGL J MED, V365, P629, DOI 10.1056/NEJMsa1012370
   Khaliq AA, 2005, AM J MED, V118, P773, DOI 10.1016/j.amjmed.2005.01.051
   Kohatsu ND, 2004, ARCH INTERN MED, V164, P653, DOI 10.1001/archinte.164.6.653
   Matthews P, 2007, EDUC PRIM CARE, V18, P316, DOI 10.1080/14739879.2007.11493557
   Medical Protection Society, 2015, 88 GPS BEL THEY AR M, V0, P0
   Nash LM, 2009, MED J AUSTRALIA, V191, P436, DOI 10.5694/j.1326-5377.2009.tb02879.x
   Norfolk Tim, 2013, QUAL PRIM CARE, V21, P315
   OBrien M, 2014, ASIA-PAC J HEALTH MA, V9, P8
   Panesar SS, 2016, BMJ QUAL SAF, V25, P544, DOI 10.1136/bmjqs-2015-004178
   Press I, 1984, LAW MED HLTH CARE, V12, P53
   Saldana J, 2015, CODING MANUAL QUALIT, V0, P0
   Smith Elizabeth M, 2005, NURSE RES, V12, P32
   Studdert DM, 2016, NEW ENGL J MED, V374, P354, DOI 10.1056/NEJMsa1506137
   Swanwick T, 2013, POSTGRAD MED J, V89, P1, DOI 10.1136/postgradmedj-2012-131642
   Vincent C, 2002, ASSESSMENT PERFORMAN, V0, P0
   Wallace E, 2013, BMJ OPEN, V3, P0, DOI 10.1136/bmjopen-2013-002929
   Warwick Medical School, 2014, REP MED PROT SOC CLI, V0, P0
   Williams BW, 2006, J CONTIN EDUC HEALTH, V26, P173, DOI 10.1002/chp.68
NR 35
TC 7
Z9 7
U1 0
U2 0
PU BMJ PUBLISHING GROUP
PI LONDON
PA BRITISH MED ASSOC HOUSE, TAVISTOCK SQUARE, LONDON WC1H 9JR, ENGLAND
SN 2044-6055
EI 
J9 BMJ OPEN
JI BMJ Open
PD APR 15
PY 2018
VL 8
IS 4
BP 
EP 
DI 10.1136/bmjopen-2017-020838
PG 11
WC Medicine, General & Internal
SC General & Internal Medicine
GA GJ3FT
UT WOS:000435176700201
PM 29678988
DA 2022-10-14
ER

PT J
AU Reschovsky, JD
   Saiontz-Martinez, CB
AF Reschovsky, James D.
   Saiontz-Martinez, Cynthia B.
TI Malpractice Claim Fears and the Costs of Treating Medicare Patients: A New Approach to Estimating the Costs of Defensive Medicine
SO HEALTH SERVICES RESEARCH
LA English
DT Article
DE Defensive medicine; medical malpractice liability; Medicare; health care costs
ID physician; liability; risk; reform
AB ObjectiveTo estimate the cost of defensive medicine among elderly Medicare patients. Data SourcesWe use a 2008 national physician survey linked to respondents' elderly Medicare patients' claims data. Study DesignUsing a sample of survey respondent/beneficiary dyads stratified by physician specialty, we estimated cross-sectional regressions of annual costs on patient covariates and a medical malpractice fear index formed from five validated physician survey questions. Defensive medicine costs were calculated as the difference between observed patient costs and those under hypothetical alternative levels of malpractice concern, and then aggregated to estimate average defensive medicine costs per beneficiary. Data Collection MethodsThe physician survey was conducted by mail. Patient claims were linked to survey respondents and reweighted to approximate the elderly Medicare beneficiary population. Principal FindingsHigher levels of the malpractice fear index were associated with higher patient spending. Based on the measured associations, we estimated that defensive medicine accounted for 8 to 20 percent of total costs under alternative scenarios. The highest estimate is associated with a counterfactual of no malpractice concerns, which is unlikely to be socially optimal as some extrinsic incentives to avoid medical errors are desirable. Among specialty groups, primary care physicians contributed the most to defensive medicine spending. Higher costs resulted mostly from more hospital admissions and greater postacute care. ConclusionsAlthough results are based on measured associations between malpractice fears and spending, and may not reflect the true causal effects, they suggest defensive medicine likely contributes substantial additional costs to Medicare.
C1 [Reschovsky, James D.] Math Policy Res, 1100 First St NE,12th Floor, Washington, DC 20002 USA.
   [Saiontz-Martinez, Cynthia B.] Social & Sci Syst Inc, Silver Spring, MD USA.
RP Reschovsky, JD (通讯作者)，Math Policy Res, 1100 First St NE,12th Floor, Washington, DC 20002 USA.
EM jreschovsky@mathematica-mpr.com
FU National Institute for Health Care Reform through the Center for Studying Health System Change
CR Avraham R, 2009, IMPACT TORT REFORM E, V0, P0
   Baicker K, 2007, HEALTH AFFAIR, V26, P841, DOI 10.1377/hlthaff.26.3.841
   Baicker K, 2015, J HEALTH POLIT POLIC, V40, P1157, DOI 10.1215/03616878-3424462
   Buntin MB, 2004, J HEALTH ECON, V23, P525, DOI 10.1016/j.jhealeco.2003.10.005
   Carrier ER, 2013, HEALTH AFFAIR, V32, P1383, DOI 10.1377/hlthaff.2013.0233
   Carrier ER, 2010, HEALTH AFFAIR, V29, P1585, DOI 10.1377/hlthaff.2010.0135
   Fiscella K, 2000, J FAM PRACTICE, V49, P12
   Frakes M, 2014, W19841 NAT BUR EC RE, V0, P0
   Glassman PA, 1996, J HEALTH POLIT POLIC, V21, P219, DOI 10.1215/03616878-21-2-219
   Hermer LD, 2010, J GEN INTERN MED, V25, P470, DOI 10.1007/s11606-010-1259-3
   Kachalia A, 2013, JAMA INTERN MED, V173, P1056, DOI 10.1001/jamainternmed.2013.7293
   Kachalia A, 2011, NEW ENGL J MED, V364, P1564, DOI 10.1056/NEJMhpr1012821
   Katz DA, 2005, ANN EMERG MED, V46, P525, DOI 10.1016/j.annemergmed.2005.04.016
   Kessler D, 1996, Q J ECON, V111, P353, DOI 10.2307/2946682
   Kessler D, 2002, J PUBLIC ECON, V84, P175, DOI 10.1016/S0047-2727(01)00124-4
   Klingman D, 1996, J HEALTH POLIT POLIC, V21, P185, DOI 10.1215/03616878-21-2-185
   Lakdawalla DN, 2012, INT REV LAW ECON, V32, P356, DOI 10.1016/j.irle.2012.07.003
   LAWTHERS AG, 1992, J HEALTH POLIT POLIC, V17, P463, DOI 10.1215/03616878-17-3-463
   LOCALIO AR, 1991, NEW ENGL J MED, V325, P245, DOI 10.1056/NEJM199107253250405
   Mello MM, 2010, HEALTH AFFAIR, V29, P1569, DOI 10.1377/hlthaff.2009.0807
   Reed DA, 2008, TEACH LEARN MED, V20, P205, DOI 10.1080/10401330802199443
   Sethi MK, 2012, SPORTS MED, V421, P5
   Sloan FA, 2009, J HEALTH ECON, V28, P481, DOI 10.1016/j.jhealeco.2008.12.006
   Strouse R, 2009, HSC 2008 HLTH TRACKI, V0, P0
   Studdert DM, 2005, JAMA-J AM MED ASSOC, V293, P2609, DOI 10.1001/jama.293.21.2609
   Thomas JW, 2010, HEALTH AFFAIR, V29, P1578, DOI 10.1377/hlthaff.2010.0146
   Wright BJ, 2012, OREGON DEFENSIVE MED, V0, P0
NR 27
TC 26
Z9 28
U1 0
U2 15
PU WILEY
PI HOBOKEN
PA 111 RIVER ST, HOBOKEN 07030-5774, NJ USA
SN 0017-9124
EI 1475-6773
J9 HEALTH SERV RES
JI Health Serv. Res.
PD JUN 15
PY 2018
VL 53
IS 3
BP 1498
EP 1516
DI 10.1111/1475-6773.12660
PG 19
WC Health Care Sciences & Services; Health Policy & Services
SC Health Care Sciences & Services
GA GI1EB
UT WOS:000434112400012
PM 28127752
DA 2022-10-14
ER

PT J
AU Konetzka, RT
   Sharma, H
   Park, J
AF Konetzka, R. Tamara
   Sharma, Hari
   Park, Jeongyoung
TI Malpractice Environment vs Direct Litigation: What Drives Nursing Home Exit?
SO INQUIRY-THE JOURNAL OF HEALTH CARE ORGANIZATION PROVISION AND FINANCING
LA English
DT Article
DE malpractice; nursing homes; exit; ownership; probit models
ID quality-of-care; predicting lawsuit; defensive medicine; obstetric care; ownership; market; competition; hospital; service; industry
AB An ongoing concern about medical malpractice litigation is that it may induce provider exit, potentially affecting consumer welfare. The nursing home sector is subject to substantial litigation activity but remains generally understudied in terms of the effects of litigation, due perhaps to a paucity of readily available data. In this article, we estimate the association between litigation and nursing home exit (closure or change in ownership), separating the impact of malpractice environment from direct litigation. We use 2 main data sources for this study: Westlaw's Adverse Filings database (1997-2005) and Online Survey, Certification and Reporting data sets (1997-2005). We use probit models with state and year fixed effects to examine the relationship between litigation and the probability of nursing home closure or change in ownership with and without adjustment for malpractice environment. We examine the relationship on average and also stratify by profit status, chain membership, and market competition. We find that direct litigation against a nursing home has a nonsignificant effect on the probability of closure or change in ownership within the subsequent 2 years. In contrast, the broader malpractice environment has a significant effect on change in ownership, even for nursing homes that have not been sued, but not on closure. Effects are stronger among for-profit and chain facilities and those in more competitive markets. A high-risk malpractice environment is associated with change of ownership of nursing homes regardless of whether they have been directly sued, indicating that it is too blunt an instrument for weeding out low-quality nursing homes.
C1 [Konetzka, R. Tamara; Sharma, Hari] Univ Chicago, Chicago, IL 60637 USA.
   [Park, Jeongyoung] George Washington Univ, Washington, DC 20052 USA.
RP Konetzka, RT (通讯作者)，Univ Chicago Biol Sci, Dept Publ Hlth Sci, Dept Med, 5841 South Maryland Ave,Room W255,MC2000, Chicago, IL 60637 USA.
EM konetzka@uchicago.edu
FU Center for Health Administration Studies (CHAS) at the University of Chicago
CR Abraham JM, 2007, J IND ECON, V55, P265, DOI 10.1111/j.1467-6451.2007.00311.x
   Baicker K, 2007, HEALTH AFFAIR, V26, P841, DOI 10.1377/hlthaff.26.3.841
   BOURDON TW, 2004, LONG TERM CARE GEN L, V0, P0
   Bowblis JR, 2014, J COMPET LAW ECON, V10, P909, DOI 10.1093/joclec/nhu017
   Bowblis JR, 2011, INQUIRY-J HEALTH CAR, V48, P138, DOI 10.5034/inquiryjrnl_48.02.03
   Bowblis JR, 2011, HEALTH ECON, V20, P631, DOI 10.1002/hec.1618
   Bowblis JR, 2009, MIAMI U FARMER SCH B, V0, P0
   Brickley JA, 2002, J LAW ECON, V45, P227, DOI 10.1086/339493
   Brickley JA, 2017, J EMPIR LEGAL STUD, V14, P301, DOI 10.1111/jels.12148
   Castle NG, 2005, INQUIRY-J HEALTH CAR, V42, P281, DOI 10.5034/inquiryjrnl_42.3.281
   Comondore VR, 2009, BMJ BR MED J, V339, P381, DOI 10.1136/BMJ.B2732
   Cowles, 2010, NURSING HOME STAT YB, V0, P0
   Dranove D, 2003, J IND ECON, V51, P433, DOI 10.1111/j.0022-1821.2003.00209.x
   ENTMAN SS, 1994, JAMA-J AM MED ASSOC, V272, P1588, DOI 10.1001/jama.272.20.1588
   Fisher A, 2012, SOC WORK PUBLIC HLTH, V27, P409, DOI 10.1080/19371910903182823
   Greene W, 2004, ECONOMET REV, V23, P125, DOI 10.1081/ETC-120039606
   Harrington C, 2001, AM J PUBLIC HEALTH, V91, P1452, DOI 10.2105/AJPH.91.9.1452
   Holmes JS, 1996, HEALTH SERV RES, V31, P327
   Horrace WC, 2006, ECON LETT, V90, P321, DOI 10.1016/j.econlet.2005.08.024
   Huckfeldt PJ, 2013, HEALTH SERV RES, V48, P1557, DOI 10.1111/1475-6773.12059
   Johnson CE, 2004, HEALTH SERV RES, V39, P1713, DOI 10.1111/j.1475-6773.2004.00314.x
   Johnson CE, 2004, GERONTOLOGIST, V44, P339, DOI 10.1093/geront/44.3.339
   Jung Kyoungrae, 2012, MEDICARE MEDICAID RES REV, V2, P0, DOI 10.5600/mmrr.002.04.a06
   Kaiser Family Foundation, 2011, DISTR CERT NURS FAC, V0, P0
   Kessler D, 1996, Q J ECON, V111, P353, DOI 10.2307/2946682
   Kessler DP, 2005, JAMA-J AM MED ASSOC, V293, P2618, DOI 10.1001/jama.293.21.2618
   Konetzka RT, 2013, HEALTH SERV RES, V48, P1920, DOI 10.1111/1475-6773.12072
   Mello MM, 2007, HEALTH AFFAIR, V26, PW425, DOI 10.1377/hlthaff.26.3.w425
   Polsky D, 2010, INQUIRY-J HEALTH CAR, V47, P48, DOI 10.5034/inquiryjrnl_47.01.48
   Porell FW, 2006, HEALTH SERV RES, V41, P1847, DOI 10.1111/j.1475-6773.2006.00561.x
   Rhoades S, 1993, FEDERAL RESERVE B US, V79, P188
   SLOAN FA, 1995, MED CARE, V33, P700, DOI 10.1097/00005650-199507000-00006
   Sloan FA, 1998, J POLICY ANAL MANAG, V17, P234, DOI 10.1002/(SICI)1520-6688(199821)17:2<234::AID-PAM7>3.0.CO;2-I
   Stevenson DG, 2013, MED CARE, V51, P430, DOI 10.1097/MLR.0b013e3182881ccc
   Stevenson DG, 2013, J AGING SOC POLICY, V25, P30, DOI 10.1080/08959420.2012.705702
   Stevenson DG, 2006, NURSING HOME DIVESTI, V0, P0
   Studdert DM, 2011, NEW ENGL J MED, V364, P1243, DOI 10.1056/NEJMsa1009336
   Studdert DM, 2005, JAMA-J AM MED ASSOC, V293, P2609, DOI 10.1001/jama.293.21.2609
   Studdert DM, 2004, GERONTOLOGIST, V44, P588, DOI 10.1093/geront/44.5.588
   USDEPT OF JUST& FEDTRADE COMMN, 2010, HORIZONTAL MERGER GU, V0, P0
   WOOLDRIDGE JEFFREY, 2002, ECONOMETRIC ANAL CRO, V0, P0
   Xu X, 2009, J RURAL HEALTH, V25, P33, DOI 10.1111/j.1748-0361.2009.00196.x
   Zhao M, 2011, HEALTH CARE MANAGE R, V36, P78, DOI 10.1097/HMR.0b013e3181e62c36
   Zwanziger J, 2002, INQUIRY-J HEALTH CAR, V39, P56, DOI 10.5034/inquiryjrnl_39.1.56
NR 44
TC 3
Z9 3
U1 0
U2 3
PU SAGE PUBLICATIONS INC
PI THOUSAND OAKS
PA 2455 TELLER RD, THOUSAND OAKS, CA 91320 USA
SN 0046-9580
EI 1945-7243
J9 INQUIRY-J HEALTH CAR
JI Inquiry-J. Health Care Organ. Provis. Financ.
PD AUG 15
PY 2018
VL 55
IS 
BP 
EP 
DI 10.1177/0046958018787995
PG 12
WC Health Care Sciences & Services; Health Policy & Services
SC Health Care Sciences & Services
GA GQ7NA
UT WOS:000441927500001
PM 30111267
DA 2022-10-14
ER

PT J
AU Titus, LJ
   Reisch, LM
   Tosteson, ANA
   Nelson, HD
   Frederick, PD
   Carney, PA
   Barnhill, RL
   Elder, DE
   Weinstock, MA
   Piepkorn, MW
   Elmore, JG
AF Titus, Linda J.
   Reisch, Lisa M.
   Tosteson, Anna N. A.
   Nelson, Heidi D.
   Frederick, Paul D.
   Carney, Patricia A.
   Barnhill, Raymond L.
   Elder, David E.
   Weinstock, Martin A.
   Piepkorn, Michael W.
   Elmore, Joann G.
TI Malpractice Concerns, Defensive Medicine, and the Histopathology Diagnosis of Melanocytic Skin Lesions
SO AMERICAN JOURNAL OF CLINICAL PATHOLOGY
LA English
DT Article
DE Medical malpractice; Defensive medicine; Assurance behaviors; Skin pathology; Diagnosis; Melanoma; Melanocytic skin lesions
ID physician; pathology; trend; experience; melanoma; claim; error; rate
AB Objectives: The impact of malpractice concerns on pathologists' use of defensive medicine and interpretations of melanocytic skin lesions (MSLs) is unknown. Methods: A total of 207 pathologists interpreting MSLs responded to a survey about past involvement in malpractice litigation, influence of malpractice concerns on diagnosis, and use of assurance behaviors (defensive medicine) to alleviate malpractice concerns. Assurance behaviors included requesting second opinions, additional slides, additional sampling, and ordering specialized tests. Results: Of the pathologists, 27.5% reported that malpractice concerns influenced them toward a more severe MSL diagnosis. Nearly all (95.2%) pathologists reported practicing at least one assurance behavior due to malpractice concerns, and this practice was associated with being influenced toward a more severe MSL diagnosis (odds ratio, 2.72; 95% confidence interval, 1.41-5.26). Conclusions: One of four US skin pathologists upgrade MSL diagnosis due to malpractice concerns, and nearly all practice assurance behaviors. Assurance behaviors are associated with rendering a more severe MSL diagnosis.
C1 [Titus, Linda J.] Geisel Sch Med Dartmouth, Norris Cotton Canc Ctr, Dartmouth Inst Hlth Policy & Clin Practice, Dept Epidemiol, Hanover, NH USA.
   [Titus, Linda J.] Geisel Sch Med Dartmouth, Norris Cotton Canc Ctr, Dartmouth Inst Hlth Policy & Clin Practice, Dept Pediat, Hanover, NH USA.
   [Reisch, Lisa M.; Tosteson, Anna N. A.; Frederick, Paul D.] Geisel Sch Med Dartmouth, Norris Cotton Canc Ctr, Dartmouth Inst Hlth Policy & Clin Practice, Dept Med, Hanover, NH USA.
   [Tosteson, Anna N. A.] Geisel Sch Med Dartmouth, Norris Cotton Canc Ctr, Dartmouth Inst Hlth Policy & Clin Practice, Dept Community & Family Med, Hanover, NH USA.
   [Nelson, Heidi D.] Oregon Hlth & Sci Univ, Dept Med Informat & Clin Epidemiol, Portland, OR 97201 USA.
   [Nelson, Heidi D.] Oregon Hlth & Sci Univ, Dept Med, Portland, OR 97201 USA.
   [Carney, Patricia A.] Oregon Hlth & Sci Univ, Dept Family Med, Portland, OR 97201 USA.
   [Barnhill, Raymond L.] Univ Paris 05, Paris Sci & Letters Res Univ, Inst Curie, Dept Pathol, Paris, France.
   [Elder, David E.] Hosp Univ Penn, Dept Pathol & Lab Med, 3400 Spruce St, Philadelphia, PA 19104 USA.
   [Weinstock, Martin A.] Rhode Isl Hosp, Providence Dept Dermatol, VA Med Ctr, Ctr Dermatoepidemiol, Providence, RI USA.
   [Weinstock, Martin A.] Brown Univ, Dept Dermatol, Providence, RI 02912 USA.
   [Weinstock, Martin A.] Brown Univ, Dept Epidemiol, Providence, RI 02912 USA.
   [Piepkorn, Michael W.] Univ Washington, Sch Med, Dept Med, Div Dermatol, Seattle, WA 98195 USA.
   [Piepkorn, Michael W.] Dermatopathol Northwest, Bellevue, WA USA.
   [Elmore, Joann G.] Univ Calif Los Angeles, David Geffen Sch Med, Dept Med, Los Angeles, CA 90095 USA.
RP Elmore, JG (通讯作者)，Univ Calif Los Angeles, 10940 Wilshire Blvd,Suite 710, Los Angeles, CA 90024 USA.
EM jelmore@uw.edu
FU National Cancer Institute [R01 CA151306, R01 CA201376]; NATIONAL CANCER INSTITUTE [R01CA201376] Funding Source: NIH RePORTER
CR Bishop TF, 2010, ARCH INTERN MED, V170, P1081, DOI 10.1001/archinternmed.2010.155
   Carney PA, 2016, J AM ACAD DERMATOL, V74, P317, DOI 10.1016/j.jaad.2015.09.037
   Carrier ER, 2010, HEALTH AFFAIR, V29, P1585, DOI 10.1377/hlthaff.2010.0135
   Elmore JG, 2017, BMJ-BRIT MED J, V357, P0, DOI 10.1136/bmj.j2813
   FIRTH D, 1993, BIOMETRIKA, V80, P27, DOI 10.1093/biomet/80.1.27
   Hermer LD, 2010, J GEN INTERN MED, V25, P470, DOI 10.1007/s11606-010-1259-3
   Kornstein MJ, 2007, ARCH PATHOL LAB MED, V131, P615
   Krader CG, 2012, DERMATOLOGY TIMES, V0, P0
   Lott JP, 2018, JAMA DERMATOL, V154, P24, DOI 10.1001/jamadermatol.2017.4060
   Marsch A, 2012, DERMATOL CLIN, V30, P593, DOI 10.1016/j.det.2012.06.011
   OLeary KJ, 2012, ACAD MED, V87, P142, DOI 10.1097/ACM.0b013e31823f2c86
   Paik M, 2013, J EMPIR LEGAL STUD, V10, P612, DOI 10.1111/jels.12021
   Reisch LM, 2015, AM J CLIN PATHOL, V144, P916, DOI 10.1309/AJCP80LYIMOOUJIF
   Schaffer AC, 2017, JAMA INTERN MED, V177, P710, DOI 10.1001/jamainternmed.2017.0311
   Studdert DM, 2005, JAMA-J AM MED ASSOC, V293, P2609, DOI 10.1001/jama.293.21.2609
   Summerton N, 2000, BRIT J GEN PRACT, V50, P565
   The American Cancer Society, 2017, KEY STAT MEL SKIN CA, V0, P0
   Troxel DB, 2006, ARCH PATHOL LAB MED, V130, P617
   Troxel DB, 2012, AM J SURG PATHOL, V36, PE1, DOI 10.1097/PAS.0b013e31823836bb
   Welch HG, 2005, BRIT MED J, V331, P481, DOI 10.1136/bmj.38516.649537.E0
NR 20
TC 14
Z9 14
U1 0
U2 3
PU OXFORD UNIV PRESS INC
PI CARY
PA JOURNALS DEPT, 2001 EVANS RD, CARY, NC 27513 USA
SN 0002-9173
EI 1943-7722
J9 AM J CLIN PATHOL
JI Am. J. Clin. Pathol.
PD OCT 15
PY 2018
VL 150
IS 4
BP 338
EP 345
DI 10.1093/AJCP/AQY057
PG 8
WC Pathology
SC Pathology
GA GS3SN
UT WOS:000443541200008
PM 30007278
DA 2022-10-14
ER

PT J
AU Shin, S
   Jang, SG
   Min, K
   Lee, W
   Kim, SY
AF Shin, SuHwan
   Jang, Seung Gyeong
   Min, KyeongTae
   Lee, Won
   Kim, So Yoon
TI The Legal Doctrine on the Liability of Physicians in Medical Malpractice Lawsuits Involving Complex Regional Pain Syndrome
SO JOURNAL OF KOREAN MEDICAL SCIENCE
LA English
DT Article
DE Complex Regional Pain Syndromes; Malpractice; Jurisprudence
ID reflex sympathetic dystrophy; diagnosis; surgery
AB Background: Complex regional pain syndrome (CRPS) involves severe pain and it is difficult to identify the exact cause or pathogenesis. Therefore, there are controversies regarding legal issues related to the establishment of damage in medical malpractice lawsuits involving CRPS. This study aimed to analyze malpractice lawsuits involving CRPS, which occurred after the disputed medical treatment, to provide information on the courts' opinion and characteristics of the cases. Methods: This study analyzed 23 lawsuit judgments involving CRPS that were sentenced from 2005 to 2015. Results: A total of 12 of the 23 cases were partially ruled in favor of the plaintiff. The average amount (KRW) claimed was 470,638,385 +/- 860,634,092 (21,000,000 to 4,020,000,000), and that awarded was 72,906,843 +/- 53,389,367 (15,000,000 to 181,080,803). Sixteen of the 23 cases had CRPS type I. In 11 of 23 cases, the site of the pain was located in the lower limb and in 14 cases there was no presence of trauma or event prior to medical treatment. Conclusion: Nerve injury was the most frequent reason for taking responsibility in compensating damage in malpractice cases involving CRPS. Physicians should consider various possibilities of such complications in medical practices. It is important to identify and improve areas which need to be improved for patient safety through analyzing the lawsuit judgment cases.
C1 [Shin, SuHwan; Jang, Seung Gyeong] Yonsei Univ, Doctoral Program Med Law & Eth, Seoul, South Korea.
   [Jang, Seung Gyeong; Lee, Won; Kim, So Yoon] Yonsei Univ, Asian Inst Bioeth & Hlth Law, Seoul, South Korea.
   [Min, KyeongTae] Yonsei Univ, Coll Med, Dept Anesthesiol & Pain Med, Seoul, South Korea.
   [Lee, Won; Kim, So Yoon] Yonsei Univ, Coll Med, Dept Med Law & Eth, Seoul, South Korea.
RP Lee, W (通讯作者)，Yonsei Univ, Univ Hlth Syst, Coll Med, Dept Med Law & Eth, 410 Adm B-D,50-1 Yonsei Ro, Seoul 03722, South Korea.
EM oness38@hanmail.net
CR Choi YS, 2008, J KOREAN MED SCI, V23, P772, DOI 10.3346/jkms.2008.23.5.772
   de Mos M, 2007, PAIN, V129, P12, DOI 10.1016/j.pain.2006.09.008
   Field J, 2013, J HAND SURG-EUR VOL, V38, P616, DOI 10.1177/1753193412471021
   Goh EL, 2017, BURNS TRAUMA, V5, P0, DOI 10.1186/s41038-016-0066-4
   Harden RN, 2010, PAIN, V150, P268, DOI 10.1016/j.pain.2010.04.030
   Kang JE, 2012, J KOREAN MED SCI, V27, P929, DOI 10.3346/jkms.2012.27.8.929
   Kim C, 2008, J KOREAN MED ASSOC, V51, P553, DOI 10.5124/jkma.2008.51.6.553
   Lazaro RP, 2015, MEDICINE, V94, P0, DOI 10.1097/MD.0000000000000422
   Li ZY, 2010, HAND CLIN, V26, P281, DOI 10.1016/j.hcl.2009.11.001
   Lunden LK, 2016, SCAND J PAIN, V11, P27, DOI 10.1016/j.sjpain.2015.11.004
   Merskey H, 1994, CLASSIFICATION CHRON, V0, P0
   NEALE G, 1993, BRIT MED J, V307, P1483, DOI 10.1136/bmj.307.6917.1483
   Ock M, 2016, THESIS, V0, P0
   Ock M, 2017, J KOREAN MED ASSOC, V60, P417, DOI 10.5124/jkma.2017.60.5.417
   Ock Minsu, 2017, J PREV MED PUBLIC HEALTH, V50, P68, DOI 10.3961/jpmph.16.105
   Park BY, 2016, ARCH PLAST SURG-APS, V43, P402, DOI 10.5999/aps.2016.43.5.402
   Reuben SS, 2004, ANESTHESIOLOGY, V101, P1215, DOI 10.1097/00000542-200411000-00023
   Richards R L, 1967, MED HIST, V11, P97
   Sandroni P, 2003, PAIN, V103, P199, DOI 10.1016/S0304-3959(03)00065-4
   STANTONHICKS M, 1995, PAIN, V63, P127, DOI 10.1016/0304-3959(95)00110-E
   VELDMAN PHJM, 1993, LANCET, V342, P1012, DOI 10.1016/0140-6736(93)92877-V
   Wuppenhorst N, 2010, CLIN J PAIN, V26, P182, DOI 10.1097/AJP.0b013e3181c20207
   Yoon JH, 2004, KOREAN J PAIN, V17, P243
   배현모, 2010, THE KOREAN SOCIETY OF LAW AND MEDICINE 의료법학, V11, P91
NR 24
TC 7
Z9 7
U1 0
U2 4
PU KOREAN ACAD MEDICAL SCIENCES
PI SEOUL
PA 302 75 DONG DU ICHON, DONG YONGSAN KU, SEOUL 140 031, SOUTH KOREA
SN 1011-8934
EI 1598-6357
J9 J KOREAN MED SCI
JI J. Korean Med. Sci.
PD FEB 15
PY 2018
VL 33
IS 9
BP 
EP 
DI 10.3346/jkms.2018.33.e46
PG 9
WC Medicine, General & Internal
SC General & Internal Medicine
GA FX8PP
UT WOS:000426357500001
PM 29441736
DA 2022-10-14
ER

PT J
AU Engelhard, SB
   Shah, CT
   Sim, AJ
   Reddy, AK
AF Engelhard, Stephanie B.
   Shah, Christopher T.
   Sim, Austin J.
   Reddy, Ashvini K.
TI Malpractice Litigation in Cornea and Refractive Surgery: A Review of the WestLaw Database
SO CORNEA
LA English
DT Review
DE LASIK; risk; corneal transplant; lawsuit
ID medical malpractice; risk-factor; pupil size; lasik; physician; specialty; liability; lawsuit; laser
AB Purpose: To report and analyze the causes and outcomes of malpractice litigation in cornea and refractive surgery. Methods: The WestLaw database was reviewed for all malpractice litigation related to ophthalmology in the United States between 1930 and 2014. Search terms included ophthalmology or ophthalmologist and malpractice anywhere in the retrieved results. All cases involving cornea and refractive surgery were included in this analysis, and results were compared with ophthalmology as a whole. Results: One hundred fifty-nine cornea and refractive surgery cases between the years 1964 and 2014 were included. Ninety-three cases (58.5%) were resolved through a jury trial, 21.5% of which were associated with plaintiff verdicts with a median adjusted jury award of $588,896 (mean $1,518,686). Nineteen cases (11.9%) resulted in settlements with a median adjusted indemnity of $782,533 (mean $761,963). Commonly litigated scenarios included laser-assisted in situ keratomileusis (74.2%) and corneal transplantation (8.2%). Overall, 88.7% of cases involved surgical or procedural claims, 8.8% involved noninterventional claims, and 2.5% involved medical claims only. Conclusions: Cornea and refractive surgery is a high-risk sub-specialty of ophthalmology. Laser-assisted in situ keratomileusis and corneal transplant claims were the most commonly litigated entities in this series. Many cases focus on failure to achieve patients' desired expectations after elective refractive procedures or the negligent performance of refractive surgery on patients with contra-indications to surgery, both highlighting the importance of detailed informed consent discussions, realistic goal setting with patients, and thorough examinations and preoperative evaluation.
C1 [Engelhard, Stephanie B.] Univ Virginia, Dept Ophthalmol, Charlottesville, VA USA.
   [Shah, Christopher T.] Carolina Eye Associates, Southern Pines, NC USA.
   [Sim, Austin J.] Univ Virginia, Sch Law, Charlottesville, VA 22903 USA.
   [Sim, Austin J.] Univ Virginia, Sch Med, Charlottesville, VA 22908 USA.
   [Reddy, Ashvini K.] Johns Hopkins Univ, Wilmer Eye Inst, Div Ocular Immunol, Baltimore, MD 21218 USA.
RP Reddy, AK (通讯作者)，600 N Wolfe St,Woods 472, Baltimore, MD 21231 USA.
EM areddy16@jhmi.edu
CR Abbott R L, 1998, CURR OPIN OPHTHALMOL, V9, P29, DOI 10.1097/00055735-199808000-00005
   Abbott Richard L, 2003, TRANS AM OPHTHALMOL SOC, V101, P239
   Abbott RL, 2003, OPHTHALMOLOGY, V110, P2137, DOI 10.1016/j.ophtha.2003.07.001
   Carrier ER, 2010, HEALTH AFFAIR, V29, P1585, DOI 10.1377/hlthaff.2010.0135
   Chan A, 2011, OPHTHALMOLOGY, V118, P736, DOI 10.1016/j.ophtha.2010.07.030
   Choudhry AJ, 2017, AM J SURG, V213, P558, DOI 10.1016/j.amjsurg.2016.12.006
   Choudhry AJ, 2016, SURGERY, V160, P1017, DOI 10.1016/j.surg.2016.06.031
   Colaco M, 2014, J UROLOGY, V191, P1770, DOI 10.1016/j.juro.2013.12.003
   Di Zazzo A, 2017, SURV OPHTHALMOL, V62, P816, DOI 10.1016/j.survophthal.2016.12.010
   Ellis JH, 1997, SURV OPHTHALMOL, V42, P279, DOI 10.1016/S0039-6257(97)00093-3
   Engelhard SB, 2016, JAMA OPHTHALMOL, V134, P1230, DOI 10.1001/jamaophthalmol.2016.3190
   Gower EW, 2010, OPHTHALMOLOGY, V117, P2263, DOI 10.1016/j.ophtha.2010.03.048
   Hong SS, 2013, OTOLARYNG HEAD NECK, V148, P589, DOI 10.1177/0194599813475566
   Jalian HR, 2013, JAMA DERMATOL, V149, P188, DOI 10.1001/jamadermatol.2013.1384
   Jena AB, 2011, NEW ENGL J MED, V365, P629, DOI 10.1056/NEJMsa1012370
   Kandinov A, 2017, JAMA FACIAL PLAST SU, V19, P255, DOI 10.1001/jamafacial.2016.1782
   Keay LJ, 2011, OPHTHALMOLOGY, V118, P920, DOI 10.1016/j.ophtha.2010.09.011
   Kraushar MF, 1996, ARCH OPHTHALMOL-CHIC, V114, P333, DOI 10.1001/archopht.1996.01100130329019
   Lee BS, 2015, CURR OPIN OPHTHALMOL, V26, P66, DOI 10.1097/ICU.0000000000000110
   Myung D, 2013, J REFRACT SURG, V29, P734, DOI 10.3928/1081597X-20131021-02
   Paik AM, 2014, AESTHET SURG J, V34, P79, DOI 10.1177/1090820X13515702
   Panda A, 2007, SURV OPHTHALMOL, V52, P375, DOI 10.1016/j.survophthal.2007.04.008
   Probst LE, 2004, J CATARACT REFR SURG, V30, P2, DOI 10.1016/j.jcrs.2003.12.007
   Randleman JB, 2003, OPHTHALMOLOGY, V110, P267, DOI 10.1016/S0161-6420(02)01727-X
   Reddy AK, 2016, OCUL IMMUNOL INFLAMM, V0, P1
   Santhiago MR, 2016, CLIN OPHTHALMOL, V10, P0, DOI 10.2147/OPTH.S51313
   Schaffer AC, 2017, JAMA INTERN MED, V177, P710, DOI 10.1001/jamainternmed.2017.0311
   Schallhorn SC, 2003, OPHTHALMOLOGY, V110, P1606, DOI 10.1016/S0161-6420(03)00494-9
   Shoji J, 2016, JPN J OPHTHALMOL, V60, P294, DOI 10.1007/s10384-016-0448-y
   Steven Bailey C, 2007, CONT LENS ANTERIOR EYE, V30, P144, DOI 10.1016/j.clae.2007.01.003
   Svider PF, 2013, LARYNGOSCOPE, V123, P1156, DOI 10.1002/lary.23995
   WILLIAMS KA, 1992, OPHTHALMOLOGY, V99, P403
NR 33
TC 14
Z9 14
U1 0
U2 3
PU LIPPINCOTT WILLIAMS & WILKINS
PI PHILADELPHIA
PA TWO COMMERCE SQ, 2001 MARKET ST, PHILADELPHIA, PA 19103 USA
SN 0277-3740
EI 1536-4798
J9 CORNEA
JI Cornea
PD MAY 15
PY 2018
VL 37
IS 5
BP 537
EP 541
DI 10.1097/ICO.0000000000001534
PG 5
WC Ophthalmology
SC Ophthalmology
GA GR9IK
UT WOS:000443068700005
PM 29419553
DA 2022-10-14
ER

PT J
AU Sun, JP
   Tadano, K
AF Sun, Junpeng
   Tadano, Kotaro
TI FORCE CHARACTERISTICS AND EFFECTIVE STOPPING UPON THE ABDOMINAL WALL IS PENETRATED OUT BY TROCAR DURING LAPAROSCOPIC SURGERY
SO JOURNAL OF MECHANICS IN MEDICINE AND BIOLOGY
LA English
DT Article
DE Abdominal structure; force characteristics; trocar insertion; effective stopping; laparoscopic surgery
ID needle insertion; system; entry; safe
AB Overshooting during trocar insertion may injury patient viscera and arteries or even lead to death. It has been extensively cited as a kind of common medical negligence. Hence, this paper investigated the force characteristics during a trocar inserted into the abdominal wall and developed strategies for effective stopping upon the trocar penetrated out of the abdominal wall. First, an experimental platform with two degrees of freedom was assembled. Second, two insertion methods were compared and the insertion forces using three types of trocars were measured respectively. Subsequently, we interpreted the force characteristics in terms of insertion principle and the abdominal structure. And based on the force characteristics, we generated two algorithms for the two insertion methods, which can be utilized to stop inserting effectively upon the trocar penetrated out of the abdominal wall. Finally, we evaluated the merits and demerits of the two algorithms. This paper proposed the interpretation of force characteristics during trocar insertion and achieved effective stopping to avoid overshooting. It provides foundations for the development of automatic trocar insertion device in the future.
C1 [Sun, Junpeng; Tadano, Kotaro] Tokyo Inst Technol, Dept Mech Engn, Midori Ku, 4259 Nagatsuta Cho, Yokohama, Kanagawa 2268503, Japan.
RP Sun, JP (通讯作者)，Tokyo Inst Technol, Dept Mech Engn, Midori Ku, 4259 Nagatsuta Cho, Yokohama, Kanagawa 2268503, Japan.
EM junpengsun@hotmail.com; tadano.k.aa@m.titech.ac.jp
CR Berch BR, 2006, SURG ENDOSC, V20, P1238, DOI 10.1007/s00464-005-0188-4
   Brown JA, 2005, J ENDOUROL, V19, P853, DOI 10.1089/end.2005.19.853
   Brown Patricia, 2009, AORN J, V90, P513
   Chowriappa A, 2013, IEEE WORLD HAPT C 20, V0, P0, DOI DOI 10.1109/WHC.2013.6548395
   Crouch JR, 2005, LECT NOTES COMPUT SC, V3750, P624
   DiMaio SP, 2005, IEEE T BIO-MED ENG, V52, P1167, DOI 10.1109/TBME.2005.847548
   DiMaio SP, 2003, IEEE T ROBOTIC AUTOM, V19, P864, DOI 10.1109/TRA.2003.817044
   Krishnakumar S, 2009, J GYNECOL ENDOSC SURG, V1, P4, DOI 10.4103/0974-1216.51902
   Kucklick T, 2006, MED DEVICE R D HDB, V0, P0
   Lin Y-S, 2001, 33 ANN INT C IEEE EM, V0, P8005
   Mahvash M, 2010, IEEE T BIO-MED ENG, V57, P934, DOI 10.1109/TBME.2009.2036856
   Okamura AM, 2004, IEEE T BIO-MED ENG, V51, P1707, DOI 10.1109/TBME.2004.831542
   Orlando R, 2003, J LAPAROENDOSC ADV A, V13, P181, DOI 10.1089/109264203766207708
   Passerotti CC, 2009, J AM COLL SURGEONS, V209, P222, DOI 10.1016/j.jamcollsurg.2009.03.022
   Sakaguchi M, 2006, INT J COMPUT ASS RAD, V1, P159
   Sakaguchi M, 2008, 5 INT C UB ROB AMB I, V0, P643
   Semm K, 1999, GYNAECOL ENDOSC, V8, P339, DOI 10.1046/j.1365-2508.1999.00333.x
   Seo YW, 2014, PROCEEDINGS OF THE ASME INTERNATIONAL MECHANICAL ENGINEERING CONGRESS AND EXPOSITION, V0, P0
   Sharp HT, 2002, OBSTET GYNECOL, V99, P553, DOI 10.1016/S0029-7844(02)01656-3
   Simon-Allue R, 2015, J MECH BEHAV BIOMED, V51, P40, DOI 10.1016/j.jmbbm.2015.06.029
   van Gerwen DJ, 2012, MED ENG PHYS, V34, P665, DOI 10.1016/j.medengphy.2012.04.007
   Wang YC, 2014, MED ENG PHYS, V36, P1093, DOI 10.1016/j.medengphy.2014.05.013
   Yen PL, 1996, MECHATRONICS, V6, P423, DOI 10.1016/0957-4158(96)00004-9
NR 24
TC 0
Z9 0
U1 0
U2 3
PU WORLD SCIENTIFIC PUBL CO PTE LTD
PI SINGAPORE
PA 5 TOH TUCK LINK, SINGAPORE 596224, SINGAPORE
SN 0219-5194
EI 1793-6810
J9 J MECH MED BIOL
JI J. Mech. Med. Biol.
PD MAY 15
PY 2018
VL 18
IS 3
BP 
EP 
DI 10.1142/S0219519418500252
PG 15
WC Biophysics; Engineering, Biomedical
SC Biophysics; Engineering
GA GH0LJ
UT WOS:000433093400005
DA 2022-10-14
ER

PT J
AU Datta, S
AF Datta, Saheli
TI An endogenous explanation of growth: direct-to-consumer stem cell therapies in PR China, India and the USA
SO REGENERATIVE MEDICINE
LA English
DT Article
DE PR China; direct-to-consumer stem cell therapies; disruptive innovation; emerging models of production; governance; India; knowledge production; regulation; stem cell; USA
ID versus-host-disease; innovation; intervention; competition; tourism; clinics; need; biotechnology; response; industry
AB The recent expansion of direct-to-consumer stem cell therapies (DSCTs) across nations where medical malpractice laws are the strongest globally challenges the causal assumption that low regulatory standards in developing countries bolster DSCTs. Drawing on firm-level data of existing biopharmaceuticals, approved stem cell therapies (SCTs) and DSCT clinics across the USA, PR China and India, this paper provides an innovation studies perspective of the ways in which the paradigmatic shift in fundamental knowledge production - from in vitro to in vivo stem cells - is transforming SCT discovery and delivery. It argues that the endogenous and inherent disruptive attributes of SCTs, rather than exogenous conditions like regulations, provide a substantive explanation for the recent expansion of DSCTs and urges regulatory adaptation to endogenous imperatives for effective governance of SCTs.
C1 [Datta, Saheli] Kings Coll London, Global Hlth & Social Med Strand, London WC2R 2LS, England.
RP Datta, S (通讯作者)，Kings Coll London, Global Hlth & Social Med Strand, London WC2R 2LS, England.
EM saheli.1.datta@kcl.ac.uk
FU UK Economic and Social Research Council's Rising Powers programme [ES/J012521/1]
CR Abbott A, 2013, NATURE, V0, P1
   ABERNATHY WJ, 1985, RES POLICY, V14, P3, DOI 10.1016/0048-7333(85)90021-6
   Abou-El-Enein M, 2016, CELL STEM CELL, V19, P293, DOI 10.1016/j.stem.2016.08.012
   Adner R, 2002, STRATEGIC MANAGE J, V23, P667, DOI 10.1002/smj.246
   Amgen, 2016, FDA APPR IMLYGIC TAL, V0, P0
   [Anonymous], 2011, HINDU, V0, P0
   [Anonymous], 2009, HINDU, V0, P0
   Audretsch DB, 2015, J TECHNOL TRANSFER, V40, P363, DOI 10.1007/s10961-014-9359-6
   Baldini N, 2015, CHICAGO HDB U TECHNO, V0, PP218, DOI 10.7208/CHICAGO/9780226178486.003.0008
   Berger I, 2016, CELL STEM CELL, V19, P158, DOI 10.1016/j.stem.2016.07.015
   Bersenev A, 2016, CELL PRODUCT CELL SE, V0, P0
   Carlsson B, 1991, J EVOL ECON, V1, P93, DOI 10.1007/BF01224915
   Cerilli JJ, 2002, FUTURE CLEANROOM DES, V0, P0
   Chandy RK, 2000, J MARKETING, V64, P1, DOI 10.1509/jmkg.64.3.1.18033
   Charitou CD, 2003, MIT SLOAN MANAGE REV, V44, P55
   Chen HD, 2013, BIOETHICS, V27, P194, DOI 10.1111/j.1467-8519.2011.01929.x
   Christensen C, 2000, INNOVATORS DILEMMA, V0, P1
   Christensen C, 2013, INNOVATORS SOLUTION, V0, P0
   Christensen CM, 2006, J PROD INNOVAT MANAG, V23, P39, DOI 10.1111/j.1540-5885.2005.00180.x
   Cohen CB, 2010, KENNEDY INST ETHIC J, V20, P27, DOI 10.1353/ken.0.0305
   Collier R, 2013, CAN MED ASSOC J, V185, PE385, DOI 10.1503/cmaj.109-4466
   Crossan MM, 2010, J MANAGE STUD, V47, P1154, DOI 10.1111/j.1467-6486.2009.00880.x
   EMA, 2014, CLOS EU MAN SIT MACI, V0, P0
   EPAR ChondroCelect, 2010, CHONDROCELECT SUMM P, V0, P1
   EPAR Holoclar Holoclar, 2015, HOL SUMM CHAR, V0, P0
   EPAR Imlygic Imlygic, 2015, IML SUMM PROD CHAR, V0, P1
   EPAR MACI MACI, 2013, MACI SUMM PROD CHAR, V0, P0
   EPAR Provenge Provenge, 2010, PROV SUMM PROD CHAR, V0, P1
   EPAR Strimvelis Strimvelis, 2016, STRIMV SUMM PROD CHA, V0, P1
   European Medicines Agency, 2012, GUID INV DRUG INT, V0, P0
   Fda, 2015, AN PROC METH VAL DRU, V0, P1
   Food and Drug Administration (FDA), 2007, HIGHL PRESCR INF, V0, P0
   FOSTER RN, 1985, TECHNOL SOC, V7, P127, DOI 10.1016/0160-791X(85)90022-3
   GEN, 2016, FIBR AX 50 WORKF, V0, P0
   Global StemCells Group, 2016, GLOB STEM CELLS GROU, V0, P0
   GREIS NP, 1995, RES POLICY, V24, P609, DOI 10.1016/S0048-7333(94)00789-6
   Griffin Fibrocell Science Inc, 2013, IN REP, V0, P1
   Harvoni, 2016, SIMPL TREATM REG HEP, V0, P0
   Health Canada, 2005, SUMM BAS DEC SBD PRO, V0, P0
   HENDERSON R, 1993, RAND J ECON, V24, P248, DOI 10.2307/2555761
   Hill CWL, 2003, ACAD MANAGE REV, V28, P257
   Hiltzik Michael, 2015, L A TIMES, V0, P0
   Hirschler B, 2014, EXCLUSIVE 1 GENE THE, V0, P0
   Horton R, 2004, LANCET, V364, P1995, DOI 10.1016/S0140-6736(04)17523-5
   Humira, 2003, ADV COMM BRIEF DOC, V0, P0
   Hunt CJ, 2003, CRYOBIOLOGY, V46, P76, DOI 10.1016/S0011-2240(02)00181-5
   Ikonomou L, 2016, ANN AM THORAC SOC, V13, P1205, DOI 10.1513/AnnalsATS.201604-277ED
   Imlygic, 2016, IMLYGIC IMLYGIC 1 ST, V0, P0
   Imlygic, 2015, IMLYGIC FULL PRESCRI, V0, P0
   Jansen JJP, 2009, LEADERSHIP QUART, V20, P5, DOI 10.1016/j.leaqua.2008.11.008
   Kapoor R, 2015, ACAD MANAGE J, V58, P1180, DOI 10.5465/amj.2013.0430
   Kiatpongsan S, 2009, SCIENCE, V323, P1564, DOI 10.1126/science.1168451
   Lambert H, 2013, EVID POLICY, V9, P43, DOI 10.1332/174426413X662518
   Lau D, 2008, CELL STEM CELL, V3, P591, DOI 10.1016/j.stem.2008.11.001
   Leemhuis T, 2014, BONE MARROW TRANSPL, V49, P1098, DOI 10.1038/bmt.2014.104
   Mahalatchimy A, 2016, MED LAW REV, V24, P234, DOI 10.1093/medlaw/fww009
   Markides C, 2006, J PROD INNOVAT MANAG, V23, P19, DOI 10.1111/j.1540-5885.2005.00177.x
   Master Z, 2014, CELL STEM CELL, V15, P267, DOI 10.1016/j.stem.2014.08.009
   Master Z, 2013, J LAW MED ETHICS, V41, P254, DOI 10.1111/jlme.12017
   Master Z, 2011, EMBO REP, V12, P992, DOI 10.1038/embor.2011.156
   Matthews KRW, 2015, BMC MED ETHICS, V16, P0, DOI 10.1186/s12910-015-0069-x
   McFarling UL, 2016, FDA MOVES CRACK UNPR, V0, P0
   McLean AK, 2015, STEM CELL RES THER, V6, P0, DOI 10.1186/s13287-015-0047-8
   Mendick R, 2011, TELEGRAPH, V0, P0
   Mesoblast, 2015, MES JAP LIC REV PRIC, V0, P0
   Mijovic Aleksandar, 2007, ASIAN J TRANSFUS SCI, V1, P16, DOI 10.4103/0973-6247.28068
   Mulin E, 2017, MIT TECHNOL REV, V0, P0
   NHS, 2016, FOC ANT UK AV NEW ME, V0, P0
   NICE, 2016, SUMM APPR COMM KEY C, V0, P0
   NICE, 2016, NICE CONS REC SKIN C, V0, P0
   NICE, 2015, NICE CONS RES REC KN, V0, P0
   NICE, 2015, NICE ISS FIN GUID AX, V0, P0
   Novas C, 2006, BIOSOCIETIES, V1, P289, DOI 10.1017/S1745855206003024
   Petersen A, 2014, SOCIOL HEALTH ILL, V36, P670, DOI 10.1111/1467-9566.12092
   Pfizer, 2009, PFIZ OP NEW FACT STR, V0, P0
   PISANO GP, 1991, RES POLICY, V20, P237, DOI 10.1016/0048-7333(91)90054-T
   Porter ME, 2000, ECON DEV Q, V14, P15, DOI 10.1177/089124240001400105
   Pricebuysideffectsorg, 2016, BUY HEMACORD 5000000, V0, P0
   Przepiorka D, 2001, BLOOD, V98, P1695, DOI 10.1182/blood.V98.6.1695
   Qiu J, 2009, NAT BIOTECHNOL, V27, P790, DOI 10.1038/nbt0909-790
   Regalado, 2016, MIT TECHNOL REV, V0, P0
   Regalado A, 2016, WORLDS MOST EXPENSIV, V0, P0
   Regenberg AC, 2014, REGEN MED, V9, P125, DOI 10.2217/rme.13.94
   Rosemann A, 2016, REGEN MED, V11, P5, DOI 10.2217/rme.15.80
   Rothaermel FT, 2000, TECHNOL ANAL STRATEG, V12, P149, DOI 10.1080/713698467
   Salter B, 2013, POLITICAL EC GLOBAL, V0, P0
   Salter B, 2015, SOC SCI MED, V131, P156, DOI 10.1016/j.socscimed.2015.03.015
   Salter B, 2014, REGEN MED, V9, P353, DOI 10.2217/RME.13.99
   Schlatter S, 1900, V30, V0, P0
   Schoenberger CR, 2006, FORBES MAGAZINE, V0, P0
   Sipp D, 2009, NATURE REPORTS STEM, V0, P0
   Sipp D, 2013, STEM CELL TRANSL MED, V2, P638, DOI 10.5966/sctm.2013-0040
   Sleeboom-Faulkner ME, 2016, TECHNOL FORECAST SOC, V109, P76, DOI 10.1016/j.techfore.2016.04.023
   Soetanto D, 2015, TECHNOVATION, V36-37, P26, DOI 10.1016/j.technovation.2014.10.008
   Song SU, 2012, STEM CELL CANC STEM, V2, P249, DOI 10.1007/978-94-007-2016-9_26
   Stanton D, 2016, SHORT SHELF LIFE POS, V0, P0
   Stem Genn, 2015, ADV STEM CELL TRAIN, V0, P0
   Thermo Scientific, 2015, GIBC PLUR STEM CELL, V0, P0
   Thomas GS, 2016, DECCAN HERALD, V0, P2
   Turner L, 2016, CELL STEM CELL, V19, P154, DOI 10.1016/j.stem.2016.06.007
   Turner LG, 2015, REGEN MED, V10, P397, DOI 10.2217/RME.15.10
   US NIH, 2012, US GOV CONTR PROC ID, V0, P0
   USFDA, 2011, HEM FULL PRESCR INST, V0, P1
   Vericel, 2015, ANN SHAR PRES, V0, P0
   Waldby C, 2002, HEALTH-LONDON, V6, P305, DOI 10.1177/136345930200600304
   Waldby C, 2006, TISSUE EC BLOOD ORGA, V0, P0
   WALSH V, 1995, TECHNOVATION, V15, P303, DOI 10.1016/0166-4972(95)96602-P
   Webster A, 2016, BIOOBJECTS LIFE 21 C, V0, P15
   Weintraub A, 2015, FORBES, V0, P0
   Wong S, 2013, NEW TREATMENTS COULD, V0, P0
   Zarzeczny A, 2010, NAT BIOTECHNOL, V28, P1243, DOI 10.1038/nbt1210-1243b
NR 113
TC 0
Z9 0
U1 0
U2 7
PU FUTURE MEDICINE LTD
PI LONDON
PA UNITEC HOUSE, 3RD FLOOR, 2 ALBERT PLACE, FINCHLEY CENTRAL, LONDON, N3 1QB, ENGLAND
SN 1746-0751
EI 1746-076X
J9 REGEN MED
JI Regen. Med.
PD JUL 15
PY 2018
VL 13
IS 5
BP 559
EP 579
DI 10.2217/rme-2017-0144
PG 21
WC Cell & Tissue Engineering; Engineering, Biomedical
SC Cell Biology; Engineering
GA GZ0EY
UT WOS:000449034700006
PM 30129871
DA 2022-10-14
ER

PT J
AU Jeffres, MN
   Hall-Lipsy, EA
   King, ST
   Cleary, JD
AF Jeffres, Meghan N.
   Hall-Lipsy, Elizabeth A.
   King, S. Travis
   Cleary, John D.
TI Systematic review of professional liability when prescribing beta-lactams for patients with a known penicillin allergy
SO ANNALS OF ALLERGY ASTHMA & IMMUNOLOGY
LA English
DT Review
ID hospitalized-patient; history
AB Objective: To describe medical negligence and malpractice cases in which a patient with a known penicillin allergy received a beta-lactam and experienced an adverse reaction related to the beta-lactam. Data Sources: Lexis-Nexus, Westlaw, and Google Scholar were searched. Study Selections: Medical negligence and malpractice cases were eligible for inclusion if they met the following criteria: the plaintiff had a known penicillin allergy, received a beta-lactam, and experienced an adverse event. All United States federal and state cases were eligible. Results: Twenty-seven unique casesmet the inclusion criteria. Eighteen cases involved the receipt of a penicillin-based antibiotic; of these cases with a known legal outcome, the plaintiff (patient or representative) prevailed or settled in 3 cases and defendants (providers) prevailed in 7 cases. Seven cases involved the receipt of a cephalosporin; of these cases with a known legal outcome, the plaintiff settled with physicians before trial in 1 case and defendants prevailed in 3 cases. Two cases involved the receipt of a carbapenem. Defendants prevailed in one case and the legal outcome of the other case is unknown. In cases in which the defense successfully moved for summary judgment, judges cited a lack of scientific evidence demonstrating a cephalosporin or carbapenem was contraindicated for a patient with a penicillin allergy. Conclusion: The cases with published legal outcomes found limited professional liability for clinicians who prescribed cephalosporins or carbapenems to a patient with a known penicillin allergy. These results may decrease the litigation fears of practitioners and risk managers within health care systems. (c) 2018 American College of Allergy, Asthma & Immunology. Published by Elsevier Inc. All rights reserved.
C1 [Jeffres, Meghan N.] Univ Colorado, Dept Clin Pharm, Skaggs Sch Pharm & Pharmaceut Sci, Aurora, CO USA.
   [Hall-Lipsy, Elizabeth A.] Univ Arizona, Coll Pharm, Dept Pharm Practice & Sci, Tucson, AZ 85721 USA.
   [King, S. Travis] Ochsner Med Ctr, Dept Pharm, New Orleans, LA USA.
   [Cleary, John D.] St Dominic Hosp, Dept Pharm, Jackson, MS USA.
RP Jeffres, MN (通讯作者)，Univ Colorado, Dept Clin Pharm, Skaggs Sch Pharm & Pharmaceut Sci, Aurora, CO USA.; Jeffres, MN (通讯作者)，Univ Colorado, Skaggs Sch Pharm & Pharmaceut Sci, Anschutz Med Campus,Mail Stop C 238, Aurora, CO 80045 USA.
EM Meghan.Jeffres@ucdenver.edu
CR Campagna JD, 2012, J EMERG MED, V42, P612, DOI 10.1016/j.jemermed.2011.05.035
   Castells MC, 2017, J ALLER CL IMM-PRACT, V5, P333, DOI 10.1016/j.jaip.2016.12.010
   del Real GA, 2007, ANN ALLERG ASTHMA IM, V98, P355, DOI 10.1016/S1081-1206(10)60882-4
   DePestel DD, 2008, J AM PHARM ASSOC, V48, P530, DOI 10.1331/JAPhA.2008.07006
   FINK JL, 1983, DRUG INTEL CLIN PHAR, V17, P667, DOI 10.1177/106002808301700920
   Jeffres MN, 2016, J ALLERGY CLIN IMMUN, V137, P1148, DOI 10.1016/j.jaci.2015.10.026
   Jena AB, 2011, NEW ENGL J MED, V365, P629, DOI 10.1056/NEJMsa1012370
   Lee CE, 2000, ARCH INTERN MED, V160, P2819, DOI 10.1001/archinte.160.18.2819
   Li M, 2014, J CLIN PATHOL, V67, P1088, DOI 10.1136/jclinpath-2014-202438
   Macy E, 2014, J ALLERGY CLIN IMMUN, V133, P790, DOI 10.1016/j.jaci.2013.09.021
   PERKINS RL, 1966, ANN INTERN MED, V64, P13, DOI 10.7326/0003-4819-64-1-13
   Picard M, 2013, J ALLER CL IMM-PRACT, V1, P252, DOI 10.1016/j.jaip.2013.01.006
   Poetker DM, 2015, INT FORUM ALLERGY RH, V5, P104, DOI 10.1002/alr.21433
   SULLIVAN TJ, 1981, J ALLERGY CLIN IMMUN, V68, P171, DOI 10.1016/0091-6749(81)90180-9
NR 14
TC 14
Z9 15
U1 0
U2 2
PU ELSEVIER SCIENCE INC
PI NEW YORK
PA 360 PARK AVE SOUTH, NEW YORK, NY 10010-1710 USA
SN 1081-1206
EI 1534-4436
J9 ANN ALLERG ASTHMA IM
JI Ann. Allergy Asthma Immunol.
PD NOV 15
PY 2018
VL 121
IS 5
BP 530
EP 536
DI 10.1016/j.anai.2018.03.010
PG 7
WC Allergy; Immunology
SC Allergy; Immunology
GA GY6AD
UT WOS:000448665400005
PM 29551402
DA 2022-10-14
ER

PT J
AU Ledermann, W
AF Ledermann, Walter
TI The way of the rubber
SO REVISTA CHILENA DE INFECTOLOGIA
LA Spanish
DT Article
DE Rubber; Hevea brasiliensis; medicine
AB Investigations first by Markham, and then by Spruce, performed in the middle of multiple risks, in the deep of dense jungle, through the wild rivers and facing up natives many times hostile, brought the knowledge of the life cycle of Hevea brasiliensis, the rubber's tree, necessary for take its seeds to Asia, its adaptation to this continent and its culture at industrial level. Undoubtedly these men were the heroes of this history, but they were wise, modest and quite people, so the glory was for an entrepreneur decided and of scare scruples, like Wickham. And Brazil, as a good Latin American nation, sinned of naivety, improvidence and negligence, allowing itself the lost of an unimaginable fortune: the monopoly of the rubber. Because the many applications of rubber in medical practice, the history of this tree may interest our colleagues.
C1 [Ledermann, Walter] Ctr Estudios Humanistas Julio Prado, Santiago, Chile.
RP Ledermann, W (通讯作者)，Ctr Estudios Humanistas Julio Prado, Santiago, Chile.
EM oncemayor@gmail.com
CR DIAZ DEL CASTILLO B, 2011, HIST VERDADERA CONQU, V0, P0
   Jackson J, 2008, RUBBER EMPIRE OBSESS, V0, P0
   Loadman J, 2005, TEARS TREE STORY RUB, V0, P85
   Pearson M, 2004, R SPRUCE NATURALIST, V0, P0
   Ponting Clive, 2007, NEW GREEN HIST WORLD, V0, P183
   SCHULTES RE, 1977, ENDEAVOUR, V1, P133, DOI 10.1016/0160-9327(77)90172-7
   Spruce Richard, 1908, NOTES BOT AMAZON AND, VI-II, P0, DOI 10.5962/bhl.title.17908
   Tully John, 2011, DEVILS MILK SOCIAL H, V0, P0
   Zang JF, 2013, NAT MATER, V12, P321, DOI 10.1038/NMAT3542
NR 10
TC 0
Z9 0
U1 0
U2 3
PU SOC CHILENA INFECTOLOGIA
PI PROVIDENCIA
PA BERNARDA MORIN 488, 2 PISO, PROVIDENCIA, SANTIAGO 00000, CHILE
SN 0716-1018
EI 0717-6341
J9 REV CHIL INFECTOL
JI Rev. Chil. Infectol.
PD APR 15
PY 2018
VL 35
IS 2
BP 191
EP 194
DI 10.4067/s0716-10182018000200191
PG 4
WC Infectious Diseases
SC Infectious Diseases
GA GH9RL
UT WOS:000434006500012
PM 29912258
DA 2022-10-14
ER

PT J
AU Norum, J
   Balteskard, L
   Thomsen, MW
   Kvernmo, HD
AF Norum, Jan
   Balteskard, Lise
   Thomsen, Mette Willumstad
   Kvernmo, Hebe Desiree
TI Wrist malpractice claims in Northern Norway 2005-2014. Lessons to be learned
SO INTERNATIONAL JOURNAL OF CIRCUMPOLAR HEALTH
LA English
DT Article
DE Wrist surgery; complains; compensation; Northern Norway
ID distal radius; hand surgery; medical malpractice; fracture; complication; epidemiology; fixation; registry
AB Rough weather conditions in the subarctic areas of Norway may influence on the risk of wrist fracture. We implemented data from the Norwegian System of Patient Injury Compensation (NPE). All claims due to wrist surgery, performed at the public hospitals in Northern Norway, during 2005-2014 were analyzed. We employed the ICD-10 classification codes S52.5 (fracture of distal end of radius) and S52.6 (fracture of distal end of radius and ulna). Treatment was defined by NCSP codes. 84 patients (0.3%) complained. Females complained four times more often than males did (P = 0.005) and received five times more frequently a compensation (P < 0.001). NPE accepted 34 claims (40%) for injury compensation (0.1% of patients). The percentage of claims accepted for compensation decreased from 48% to 30% during study period, probably due to delay in filling claims. The main causes of complains were pain, reduced range of motion, malfunction and weakness (35/84). The main causes of compensation were operative treatment should have been performed (14/34) and wrong operative method applied (13/34). The mean amount per compensation was Euro14,927 (Euro0-Euro52,995). Stonger focus on quality of care, updated guidelines and shared decission-making may reduce the number og complains and compensations.
C1 [Norum, Jan; Kvernmo, Hebe Desiree] UiT Arctic Univ Norway, Med Imaging Res Grp, Dept Clin Med, Fac Hlth Sci, Tromso, Norway.
   [Norum, Jan] Finnmark Hosp Trust, Dept Surg, Hammerfest, Norway.
   [Balteskard, Lise] Northern Norway Reg Hlth Author Ttrust, Ctr Clin Documentat & Evaluat, Tromso, Norway.
   [Thomsen, Mette Willumstad] Norwegian Syst Patient Injury Compensat, Dept Econ, Oslo, Norway.
   [Kvernmo, Hebe Desiree] Univ Hosp North Norway, Dept Orthopaed Hand & Plast Surg, Tromso, Norway.
RP Norum, J (通讯作者)，Finnmark Hosp Trust, Dept Surg, Hammerfest, Norway.
EM jan.norum@uit.no
FU UiT - The Arctic University of Norway
CR Bentohami A, 2014, J HAND SURG-EUR VOL, V39, P745, DOI 10.1177/1753193413511936
   Berthold E, 2013, ACTA ORTHOP, V84, P495, DOI 10.3109/17453674.2013.842431
   Bongartz T, 2007, J RHEUMATOL, V34, P653
   Delavary BM, 2010, J HAND SURG-EUR VOL, V35E, P381, DOI 10.1177/1753193409355735
   Flinkkila T, 2011, OSTEOPOROSIS INT, V22, P2307, DOI 10.1007/s00198-010-1463-3
   Gaspar MP, 2016, J HAND SURG-AM, V41, P47, DOI 10.1016/j.jhsa.2015.10.021
   Johnson SP, 2014, J HAND SURG-AM, V39, P1877, DOI 10.1016/j.jhsa.2014.01.027
   Knaak JP, 2014, INT J LEGAL MED, V128, P1049, DOI 10.1007/s00414-014-0976-2
   Kvernmo Hebe Desiree, 2017, TIDSSKR NOR LAEGEFOREN, V137, P0, DOI 10.4045/tidsskr.17.0065
   Kvernmo Hebe Desiree, 2013, TIDSSKR NOR LAEGEFOREN, V133, P405, DOI 10.4045/tidsskr.12.0297
   Lipira AB, 2015, J HAND SURG-AM, V40, P1852, DOI 10.1016/j.jhsa.2015.06.103
   Mahajan RP, 2011, BEST PRACT RES-CLIN, V25, P161, DOI 10.1016/j.bpa.2011.02.002
   Marcheix PS, 2010, J HAND SURG-EUR VOL, V35E, P646, DOI 10.1177/1753193410364179
   Matsen FA, 2014, J HAND SURG-AM, V39, P91, DOI 10.1016/j.jhsa.2013.10.014
   Navarro CM, 2015, J ORTHOP TRAUMA, V29, PE36, DOI 10.1097/BOT.0000000000000199
   Norwegian System of Patient Injury Compensation, 2016, STAT PRIV HLTH CAR 2, V0, P0
   Norwegian System of Patient Injury Compensation, 2016, STAT REG HLTH CAR AU, V0, P0
   Norwegian System of Patient Injury Compensation, 2016, 2015 ANN REP, V0, P0
   Pappas ND, 2014, J HAND SURG-AM, V39, P168, DOI 10.1016/j.jhsa.2013.06.021
   Reichert B, 2001, HANDCHIR MIKROCHIR PLAST CHIR, V33, P354, DOI 10.1055/s-2001-17768
   Rozental TD, 2009, J BONE JOINT SURG AM, V91A, P1837, DOI 10.2106/JBJS.H.01478
   Ward Christina M, 2011, HAND (N Y), V6, P185, DOI 10.1007/s11552-010-9313-5
   Wilcke MKT, 2013, ACTA ORTHOP, V84, P292, DOI 10.3109/17453674.2013.792035
   World Health Organization, 2009, WHO GUIDELINES SAFE, V0, P0
NR 24
TC 2
Z9 2
U1 0
U2 4
PU TAYLOR & FRANCIS LTD
PI ABINGDON
PA 2-4 PARK SQUARE, MILTON PARK, ABINGDON OR14 4RN, OXON, ENGLAND
SN 1239-9736
EI 2242-3982
J9 INT J CIRCUMPOL HEAL
JI Int. J. Circumpolar Health
PD JUN 18
PY 2018
VL 77
IS 1
BP 
EP 
DI 10.1080/22423982.2018.1483690
PG 6
WC Public, Environmental & Occupational Health
SC Public, Environmental & Occupational Health
GA GJ9AA
UT WOS:000435682500001
PM 29912658
DA 2022-10-14
ER

PT J
AU Otaki, Y
   DaSilva, MI
   Saito, Y
   Oyama, Y
   Oiso, G
   Yoshida, T
   Fukuhara, M
   Moriyama, M
AF Otaki, Yasuhiro
   DaSilva, Makiko Ishida
   Saito, Yuichi
   Oyama, Yasuaki
   Oiso, Giichiro
   Yoshida, Tomohiko
   Fukuhara, Masakazu
   Moriyama, Mitsuru
TI Characteristics of claims in the management of septic arthritis in Japan: Retrospective analyses of judicial precedents and closed claims
SO JOURNAL OF THE CHINESE MEDICAL ASSOCIATION
LA English
DT Article
DE Closed claim; Malpractice; Precedence; Septic arthritis
ID pediatric musculoskeletal infection; adverse event; hospitalized-patient; malpractice claim; negligence; sequelae; care; hip
AB Background: Septic arthritis (SA) cases can result in claims or litigation because of poor prognosis even if it is unavoidable. Although these claims or litigation are useful for understanding causes and background factors of medical errors, the characteristics of malpractice claims associated with SA remain undetermined in Japan. This study aimed to increase our understanding of malpractice claims in the clinical management of SA. Methods: We analyzed 6 civil precedents and 16 closed claims of SA from 8530 malpractice claims processed between July 2004 and June 2014 by the Tokyo office of Sompo Japan Nipponkoa Insurance, Incorporated. We also studied 5 accident and 21 incident reports of SA based on project data compiled by the Japan Council for Quality Health Care. Results: The rate of negligence was 83.3% in the precedents and 75.0% in closed claims. Two main malpractice claim patterns were revealed: SA in a lower extremity joint following sepsis caused by methicillin-resistant Staphylococcus aureus in newborns and SA in an injection site following joint injection. These two patterns accounted for 83.3% and 56.3% of judicial cases and closed claim cases, respectively. Breakdowns in care process of accident and incident reports were clearly differentiated from judicial cases or closed claim cases (Fisher's exact test, p < 0.001). Conclusion: It is important to pay particular attention to SA following sepsis in newborns and to monitor for any signs of SA after joint injection to ensure early diagnosis. Analysis of both malpractice claims and accident and incident reports is essential to ensure a full understanding of the situation in Japan. Copyright (C) 2017, the Chinese Medical Association. Published by Elsevier Taiwan LLC.
C1 [Otaki, Yasuhiro] Teikyo Univ, Gen Med Educ & Res Ctr, Tokyo, Japan.
   [DaSilva, Makiko Ishida] Natl Ctr Neurol & Psychiat, Tokyo, Japan.
   [Saito, Yuichi; Oyama, Yasuaki] Sompo Japan Nipponkoa Insurance Inc, Specialty Claims Dept, Tokyo, Japan.
   [Oiso, Giichiro] Hamamatsu Univ Sch Med, Dept Integrated Human Sci, Shizuoka, Japan.
   [Yoshida, Tomohiko] Setagaya Rheumatol Clin, Tokyo, Japan.
   [Fukuhara, Masakazu; Moriyama, Mitsuru] Moriyama Management Law Off, Tokyo, Japan.
RP Otaki, Y (通讯作者)，Teikyo Univ, Gen Med Educ & Res Ctr, Itabashi Ward, 1-11-2 Kaga, Tokyo 1738605, Japan.
EM y-otaki@med.teikyo-u.ac.jp
FU Japan Society for the Promotion of Science (JSPS) KAKENHI [15K21382]
CR BETZ RR, 1990, J PEDIATR ORTHOPED, V10, P365, DOI 10.1097/01241398-199005000-00014
   BRENNAN TA, 1991, NEW ENGL J MED, V324, P370, DOI 10.1056/NEJM199102073240604
   Castellazzi L, 2016, INT J MOL SCI, V17, P0, DOI 10.3390/ijms17060855
   CHOI IH, 1990, J BONE JOINT SURG AM, V72A, P1150, DOI 10.2106/00004623-199072080-00005
   Copley LAB, 2009, J AM ACAD ORTHOP SUR, V17, P618
   Gafur OA, 2008, J PEDIATR ORTHOPED, V28, P777, DOI 10.1097/BPO.0b013e318186eb4b
   Hamdan A, 2015, BRIT J NEUROSURG, V29, P169, DOI 10.3109/02688697.2014.971709
   Jordan Lorraine M, 2015, AANA J, V83, P318
   Kang SN, 2009, J BONE JOINT SURG BR, V91B, P1127, DOI 10.1302/0301-620X.91B9.22530
   Kiuchi A, 2009, LEG MED TOKYO S1, V11, P370
   Kohn L, 2000, ERROR IS HUMAN BUILD, V0, P0
   LEAPE LL, 1991, NEW ENGL J MED, V324, P377, DOI 10.1056/NEJM199102073240605
   LOCALIO AR, 1991, NEW ENGL J MED, V325, P245, DOI 10.1056/NEJM199107253250405
   Maeda S, 2001, LEG MED (TOKYO), V3, P56, DOI 10.1016/S1344-6223(01)00007-4
   Mathews CJ, 2007, ANN RHEUM DIS, V66, P440, DOI 10.1136/ard.2006.058909
   Mathews CJ, 2008, CURR OPIN RHEUMATOL, V20, P457, DOI 10.1097/BOR.0b013e3283036975
   Mathews CJ, 2010, LANCET, V375, P846, DOI 10.1016/S0140-6736(09)61595-6
   OECD, 2006, MED MALPR PREV INS C, V0, P0
   Pendleton A, 2015, J AM ACAD ORTHOP SUR, V23, P29, DOI 10.5435/JAAOS-23-01-29
   Pioro MH, 1997, RHEUM DIS CLIN N AM, V23, P239, DOI 10.1016/S0889-857X(05)70328-8
   Schiff GD, 2013, JAMA INTERN MED, V173, P2063, DOI 10.1001/jamainternmed.2013.11070
   Seara JLV, 2002, ARCH ORTHOP TRAUM SU, V122, P204, DOI 10.1007/s00402-001-0386-z
   Singh H, 2007, ARCH INTERN MED, V167, P2030, DOI 10.1001/archinte.167.19.2030
   Thomas EJ, 2000, MED CARE, V38, P261, DOI 10.1097/00005650-200003000-00003
   Wall C, 2015, AUST FAM PHYSICIAN, V44, P213
   Yamagishi Y, 2009, PEDIATR INT, V51, P371, DOI 10.1111/j.1442-200X.2008.02740.x
   Yoshikawa K, 1998, SURVEY CONT LITIGATI, V7, P15
   Yu F, 2011, ORTHOPEDICS, V34, P0, DOI 10.3928/01477447-20110124-13
NR 28
TC 1
Z9 1
U1 0
U2 0
PU LIPPINCOTT WILLIAMS & WILKINS
PI PHILADELPHIA
PA TWO COMMERCE SQ, 2001 MARKET ST, PHILADELPHIA, PA 19103 USA
SN 1726-4901
EI 1728-7731
J9 J CHIN MED ASSOC
JI J. Chin. Med. Assoc.
PD MAR 15
PY 2018
VL 81
IS 3
BP 236
EP 241
DI 10.1016/j.jcma.2017.06.023
PG 6
WC Medicine, General & Internal
SC General & Internal Medicine
GA GA8QD
UT WOS:000428603900005
PM 29290546
DA 2022-10-14
ER

PT J
AU Jin, RH
   Wu, P
   Ho, JK
   Wang, XG
   Han, CM
AF Jin, Ronghua
   Wu, Pan
   Ho, Jon Kee
   Wang, Xingang
   Han, Chunmao
TI Five-year epidemiology of liquefied petroleum gas-related burns
SO BURNS
LA English
DT Article
DE Burn epidemiology; Liquefied petroleum gas; Burn prevention; Flame burn; China
ID lpg tanker explosion; injury; india; death; car
AB Background: The incidence of liquefied petroleum gas (LPG)-related burns has increased over recent years, and it has become a serious public health issue in developing countries such as India and Turkey. This paper aims to investigate the epidemiological characteristics of LPG-related burns to provide assistance and suggestions for planning prevention strategies. Methods: A 5-year retrospective study was conducted in patients with LPG-related burns admitted to the Department of Burns & Wound Care Center, Second Affiliated Hospital of Zhejiang University, College of Medicine, between 1st January 2011 and 31st December 2015. Information obtained for each patient included age, gender, education status, occupation, medical insurance, average hospital cost, length of hospital stay, monthly distribution of incidence, place of burns, mechanism of burns, extent of burns, site of burns, accompanying injuries, and treatment outcomes. Results: For the first 4 years (2011-2014), the yearly incidence of LPG-related burns was at approximately 10% of all burns; however, in the fifth year (2015) alone, there was a surge to 26.94%. A total of 1337 burn patients were admitted during this period. Of these, 195 patients were admitted because of 169 LPG-related accidents; there were 11 accidents involving more than one victim. LPG-related burns occurred most frequently in patients aged 21-60 years (73.85%). The majority of injuries occurred from May to August (56.41%), and the most common place was home (83.08%, 162 patients). Gas leak (81.03%) was the main cause of LPG-related burns, followed by inappropriate operation (7.69%) and cooking negligence (2.05%). The mean burn area was 31.32 +/- 25.40% of TBSA. The most common sites of burns were the upper extremities (37.47%), followed by the head/face and neck (24.80%) and lower extremities (19.95%). The most common accompanying injuries included inhalation injury (23.59%), shock (8.71%), and external injury (7.18%). The average hospital stay was 22.90 +/- 19.47days (range 2-84 days). Only 48 patients (24.62%) had medical insurance, while 124 patients (63.59%) had no medical insurance. The average hospital cost of the no medical insurance group was significantly higher (p<0.0001) than that of the medical insurance group. In addition, 72.73% of patients who left against medical advice (LAMA) were uninsured. The number of patients who recovered at our hospital was 165 (84.62%), while 22 patients (11.28%) LAMA. The overall mortality rate was 4.10% (8 patients). Conclusion: Our study shows that the exponential increase in LPG-related burns is alarming. This calls for rigorous precautions. Because gas leak was the main cause of LPG-related burns, any part of LPG stove system that shows signs of weathering should be replaced regularly. In addition, we also found that most of the LAMA patients were uninsured. Thus, comprehensive medical insurance should be involved early in the recovery process to assure a safe and adequate discharge. (c) 2017 Elsevier Ltd and ISBI. All rights reserved.
C1 [Jin, Ronghua; Wu, Pan; Ho, Jon Kee; Wang, Xingang; Han, Chunmao] Zhejiang Univ, Coll Med, Affiliated Hosp 2, Dept Burns & Wound Care Ctr, Hangzhou, Zhejiang, Peoples R China.
RP Han, CM (通讯作者)，Zhejiang Univ, Coll Med, Affiliated Hosp 2, Dept Burns & Wound Care Ctr, Hangzhou, Zhejiang, Peoples R China.
EM hanchunmao1@126.com
FU National Key Research Project of China [2016YFC1100800, 2016YFC1100803]
CR Ahuja RB, 2009, BURNS, V35, P650, DOI 10.1016/j.burns.2009.01.008
   Ahuja RB, 2011, BURNS, V37, P1403, DOI 10.1016/j.burns.2011.03.014
   Ambade VN, 2006, BURNS, V32, P902, DOI 10.1016/j.burns.2006.03.001
   Assi-Dje BDV, 2014, ANN BURNS FIRE DISAS, V27, P132
   DSa A, 2004, ENERGY SUSTAIN DEV, V8, P91, DOI 10.1016/S0973-0826(08)60471-8
   den Hollander D, 2014, BURNS, V40, P1201, DOI 10.1016/j.burns.2013.12.018
   Desouches C, 2006, BURNS, V32, P1028, DOI 10.1016/j.burns.2006.03.019
   Farrell RT, 2010, J BURN CARE RES, V31, P385, DOI 10.1097/BCR.0b013e3181db516b
   Golshan A, 2013, J PUBLIC HEALTH-UK, V35, P384, DOI 10.1093/pubmed/fds102
   Grivna M, 2014, BURNS, V40, P500, DOI 10.1016/j.burns.2013.08.010
   Khalessi A, 2008, BURNS, V34, P1002, DOI 10.1016/j.burns.2008.01.021
   Kumar P, 2013, BURNS, V39, P1479, DOI 10.1016/j.burns.2013.04.004
   Kumar S, 2013, BURNS, V39, P1599, DOI 10.1016/j.burns.2013.04.008
   Li A, 2001, LI AO BURNS, V0, P0
   Murugkar PM, 2006, BURNS, V32, P515, DOI 10.1016/j.burns.2005.11.008
   Paltiwal G, 2014, BURNS, V40, P1219, DOI 10.1016/j.burns.2013.12.023
   Peck MD, 2011, BURNS, V37, P1087, DOI 10.1016/j.burns.2011.06.005
   Ringo Y, 2014, BURNS, V40, P1024, DOI 10.1016/j.burns.2013.10.019
   Scarr B, 2010, EMERG MED AUSTRALAS, V22, P82, DOI 10.1111/j.1742-6723.2010.01260.x
   Sharma BR, 2002, BURNS, V28, P250, DOI 10.1016/S0305-4179(02)00003-7
   Smolle C, 2017, BURNS, V43, P249, DOI 10.1016/j.burns.2016.08.013
   Tarim MA, 2014, J BURN CARE RES, V35, PE159, DOI 10.1097/BCR.0b013e31829575aa
   Zengin Y, 2015, BURNS, V41, P1347, DOI 10.1016/j.burns.2015.02.002
NR 23
TC 6
Z9 6
U1 0
U2 9
PU ELSEVIER SCI LTD
PI OXFORD
PA THE BOULEVARD, LANGFORD LANE, KIDLINGTON, OXFORD OX5 1GB, OXON, ENGLAND
SN 0305-4179
EI 1879-1409
J9 BURNS
JI Burns
PD FEB 15
PY 2018
VL 44
IS 1
BP 210
EP 217
DI 10.1016/j.burns.2017.05.011
PG 8
WC Critical Care Medicine; Dermatology; Surgery
SC General & Internal Medicine; Dermatology; Surgery
GA FS8MG
UT WOS:000422665600027
PM 28781135
DA 2022-10-14
ER

PT J
AU Cruikshanks, A
   Bryden, DC
AF Cruikshanks, A.
   Bryden, D. C.
TI What to do when complications occur
SO ANAESTHESIA
LA English
DT Review
DE quality measures: patient care; root cause analysis: essential elements; transfusion reaction: management
ID adverse event; medical error; safety
AB Adverse events and complications, even if minor, can result in considerable negative effects on patients, including loss of life. They can also have an impact on the healthcare workers involved. Offering an apology to a patient who has suffered a complication is necessary, and is not an admission of fault. In England and Wales, there are also statutory obligations of candour in cases of more severe notifiable events. Local and national systems exist for incident reporting, with a strong emphasis on learning from events and sharing of best practice. Complaints may arise from poor management of a patient's complications, and in situations where there is a clear breach of a professional duty that has resulted in patient harm, negligence may be deemed to have occurred. National Health Service Resolution focuses on learning from events to help reduce the growth in litigation and emphasises that discussions should be timely, include appropriate explanation and information, and provide ongoing support and, if necessary, continuity of care.
C1 [Cruikshanks, A.; Bryden, D. C.] Sheffield Teaching Hosp NHS Fdn Trust, Crit Care Dept, Crit Care & Anaesthesia, Sheffield, S Yorkshire, England.
RP Bryden, DC (通讯作者)，Sheffield Teaching Hosp NHS Fdn Trust, Crit Care Dept, Crit Care & Anaesthesia, Sheffield, S Yorkshire, England.
EM daniele.bryden@sth.nhs.uk
CR [Anonymous], 2015, NEV EV LIST 2015 6, V0, P0
   CLAVIEN PA, 1992, SURGERY, V111, P518
   de Vries EN, 2008, QUAL SAF HEALTH CARE, V17, P216, DOI 10.1136/qshc.2007.023622
   General Medical Council, 2013, GOOD MED PRACTICE, V0, P0
   Griffin FA, 2009, IHI GLOBAL TRIGGER T, V2nd, P0
   Grober ED, 2005, CAN J SURG, V48, P39
   Haller G, 2011, BEST PRACT RES-CLIN, V25, P123, DOI 10.1016/j.bpa.2011.02.008
   Harrison R, 2014, CLIN MED, V14, P585, DOI 10.7861/clinmedicine.14-6-585
   Jenkins K, 2003, ANAESTHESIA, V58, P962, DOI 10.1046/j.1365-2044.2003.03410.x
   Li G, 2009, ANESTHESIOLOGY, V110, P759, DOI 10.1097/ALN.0b013e31819b5bdc
   National Patient Safety Agency, 2007, SAF DOS MED SAF INC, V0, P0
   National Patient Safety Agency, 2004, 7 STEPS PAT SAF, V0, P0
   NHS England, 2015, SER INC FRAM, V0, P0
   NHS Resolution, 2017, SAYING SORR, V0, P0
   Parker M, 2012, J LAW MED, V20, P35
   Samuels Alec, 2006, MED LEG J, V74, P171
   Sari ABA, 2007, BMJ-BRIT MED J, V334, P79, DOI 10.1136/bmj.39031.507153.AE
   Sirriyeh R, 2010, QUAL SAF HEALTH CARE, V19, P0, DOI 10.1136/qshc.2009.035253
   Sokol Daniel K, 2008, WORLD J SURG, V32, P942, DOI 10.1007/s00268-008-9471-6
   The Stationery Office, 2013, REP MIDST NHS FDN TR, V0, P0
   Vincent C, 2001, BRIT MED J, V322, P517, DOI 10.1136/bmj.322.7285.517
   White SM, 2009, EUR J ANAESTH, V26, P463, DOI 10.1097/EJA.0b013e328324b6d1
NR 26
TC 2
Z9 2
U1 0
U2 1
PU WILEY
PI HOBOKEN
PA 111 RIVER ST, HOBOKEN 07030-5774, NJ USA
SN 0003-2409
EI 1365-2044
J9 ANAESTHESIA
JI Anaesthesia
PD JAN 15
PY 2018
VL 73
IS 
BP 95
EP 101
DI 10.1111/anae.14145
PG 7
WC Anesthesiology
SC Anesthesiology
GA FR5LZ
UT WOS:000419109300012
PM 29313902
DA 2022-10-14
ER

PT J
AU Amatullah, AF
AF Amatullah, Amira F.
TI Using Interprofessional Simulation-Based Training to Improve Management of Obstetric Emergencies: A Systematic Review
SO CLINICAL SIMULATION IN NURSING
LA English
DT Review
DE simulation-based training; review; obstetrical emergencies
AB Inadequate staff training was identified as the most common cause of adverse events in obstetric (OB) emergencies. There is a plethora of evidence supporting the use of simulation-based training (SBT) specifically in the management of OB emergencies. A review of the evidence evaluating the effectiveness of SBT in the management of OB emergencies indicates that SBT is associated with improvement in staff skills, patient safety, and quality of care. Life-threatening OB emergencies are not frequent but require skill and prompt action. SBT of delivery room teams in the management of OB emergencies could improve clinical performance and reduce incidence of medical negligence. (C) 2017 International Nursing Association for Clinical Simulation and Learning. Published by Elsevier Inc.
C1 [Amatullah, Amira F.] Univ San Francisco, Sch Nursing & Hlth Profess, San Francisco, CA 94117 USA.
RP Amatullah, AF (通讯作者)，Univ San Francisco, Sch Nursing & Hlth Profess, San Francisco, CA 94117 USA.
EM afamatullaha@dons.usfca.edu
CR Agency for Healthcare Research and Quality (AHRQ). Health Care Innovations Exchange, 2011, CRIS MAN SIM COURS R, V0, P0
   Amatullah AF, 2016, INTERPROFESSIONAL TE, V0, P0
   Amatullah AF, 2017, IMPROVING PATIENT SA, V0, P0
   Ameh CA, 2015, BEST PRACT RES CL OB, V29, P1077, DOI 10.1016/j.bpobgyn.2015.03.019
   Crofts JF, 2015, B WORLD HEALTH ORGAN, V93, P347, DOI 10.2471/BLT.14.145532
   Fransen AF, 2015, COCHRANE DATABASE SY, V0, P0
   Gjeraa K, 2014, ACTA ANAESTH SCAND, V58, P775, DOI 10.1111/aas.12336
   Lentz GM, 2001, AM J OBSTET GYNECOL, V184, P1462, DOI 10.1067/mob.2001.114850
   Macedonia CR, 2003, OBSTET GYNECOL, V102, P388, DOI 10.1016/S0029-7844(03)00483-6
   Melnyk MB, 2015, A GUIDE TO BEST PRAC, V0, P0
   Merien AER, 2010, OBSTET GYNECOL, V115, P1021, DOI 10.1097/AOG.0b013e3181d9f4cd
   MERRIEL A, 2016, COCHRANE DB SYST REV, V0, P0
   Reeves S, 2013, COCHRANE DB SYST REV, V0, P0, DOI DOI 10.1002/14651858.CD002213.pub3
   Watson K, 2012, MED EDUC, V46, P657, DOI 10.1111/j.1365-2923.2012.04295.x
   Yuan HB, 2012, INT NURS REV, V59, P26, DOI 10.1111/j.1466-7657.2011.00964.x
NR 15
TC 9
Z9 9
U1 2
U2 8
PU ELSEVIER SCIENCE INC
PI NEW YORK
PA STE 800, 230 PARK AVE, NEW YORK, NY 10169 USA
SN 1876-1399
EI 1876-1402
J9 CLIN SIMUL NURS
JI Clin. Simul. Nurs.
PD JAN 15
PY 2018
VL 14
IS 
BP 45
EP 53
DI 10.1016/j.ecns.2017.10.014
PG 9
WC Nursing
SC Nursing
GA FR5HB
UT WOS:000419096400007
DA 2022-10-14
ER

PT J
AU Patel, NJ
   Paterick, ZR
   Schmidt, M
   Tajik, AJ
   Paterick, TE
AF Patel, Nachiket J.
   Paterick, Zachary R.
   Schmidt, Matthew
   Tajik, A. Jamil
   Paterick, Timothy E.
TI Cardiology consultation for non-cardiac surgery: Medical and legal explorations for clinicians
SO INTERNATIONAL JOURNAL OF CARDIOLOGY
LA English
DT Article
ID perioperative cardiovascular evaluation; management
AB Cardiologists performing preoperative cardiac evaluations for non-cardiac surgery have a unique opportunity to assess and optimize the patient's baseline and general health; determine the patient's inherent surgical risk based upon a comprehensive history, physical examination and pertinent laboratory data; ensure the patient has made an informed choice regarding surgery, and identify post-operative risks that must be considered to reduce the potential for major adverse cardiovascular events. There is always a small but inherent risk in surgical procedures. When an adverse outcome occurs there is potential for an allegation of negligence resulting in a detailed autopsy of the medical record. The best defense to an allegation of negligence is comprehensive documentation and a detailed rational for the cardiologist's management decisions. (c) 2018 Elsevier B.V. All rights reserved.
C1 [Patel, Nachiket J.] Banner Univ Arizona, Coll Med, Phoenix, AZ USA.
   [Paterick, Zachary R.] Univ Michigan, Law Sch, Ann Arbor, MI 48109 USA.
   [Schmidt, Matthew; Tajik, A. Jamil; Paterick, Timothy E.] Aurora Hlth Care, Milwaukee, WI 53212 USA.
RP Paterick, TE (通讯作者)，Aurora Hlth Care, Milwaukee, WI 53212 USA.
EM tpaterick@gmail.com
CR Cutlip D, 2018, NONCARDIAC SURG PERC, V0, P0
   Doherty JU, 2017, J AM COLL CARDIOL, V69, P871, DOI 10.1016/j.jacc.2016.11.024
   Fleisher LA, 2007, CIRCULATION, V116, PE418, DOI 10.1161/CIRCULATIONAHA.107.185699
   Fleisher LA, 2015, J NUCL CARDIOL, V22, P162, DOI 10.1007/s12350-014-0025-z
   Freeman WK, 2009, MAYO CLIN PROC, V84, P79, DOI 10.1016/S0025-6196(11)60812-4
   Lee TH, 1999, CIRCULATION, V100, P1043, DOI 10.1161/01.CIR.100.10.1043
   Paterick TJ, 2008, MAYO CLIN PROC, V83, P313, DOI 10.4065/83.3.313
NR 7
TC 2
Z9 2
U1 0
U2 4
PU ELSEVIER IRELAND LTD
PI CLARE
PA ELSEVIER HOUSE, BROOKVALE PLAZA, EAST PARK SHANNON, CO, CLARE, 00000, IRELAND
SN 0167-5273
EI 1874-1754
J9 INT J CARDIOL
JI Int. J. Cardiol.
PD SEP 15
PY 2018
VL 267
IS 
BP 74
EP 76
DI 10.1016/j.ijcard.2018.05.093
PG 3
WC Cardiac & Cardiovascular Systems
SC Cardiovascular System & Cardiology
GA GK9LJ
UT WOS:000436570700018
PM 29859708
DA 2022-10-14
ER

PT J
AU Walden, PA
   Zeybek, B
   Phelps, JY
AF Walden, Paul A.
   Zeybek, Burak
   Phelps, John Y.
TI Understanding the Legal Essentials of a Bowel Injury Lawsuit in Minimally Invasive Gynecologic Surgery
SO JOURNAL OF MINIMALLY INVASIVE GYNECOLOGY
LA English
DT Review
DE Bowel injury; Minimally invasive gynecologic surgery; Lawsuit; Liability
ID laparoscopy
AB Bowel injury is a known inherent complication of minimally invasive gynecologic surgery; however, it does not automatically signify medical malpractice. Plaintiff attorneys representing patients seeking legal recourse from a bowel injury typically allege claims of intraoperative negligence, delay in diagnosis, or lack of informed consent in an effort to circumvent the assertion that it is a known inherent complication. In addition, damage awards in bowel injury lawsuits can easily exceed the amount covered by the policy limits of a medical malpractice insurance plan, leaving the gynecologist financially responsible for the difference. Therefore, it is crucial to understand when it may be appropriate to consent to a settlement offer, which can relieve the gynecologist from financial liability for amounts awarded above the medical malpractice policy limits. The purpose of this medical-legal review is to make minimally invasive gynecologic surgeons more aware of the legal strategies used by plaintiff attorneys representing patients who have incurred bowel injuries, and how to limit liability in lawsuits. (C) 2017 AAGL. All rights reserved.
C1 [Walden, Paul A.] Univ Texas Med Branch, Sch Med, Galveston, TX 77555 USA.
   [Zeybek, Burak; Phelps, John Y.] Univ Texas Med Branch, Dept Obstet & Gynecol, Galveston, TX 77555 USA.
RP Phelps, JY (通讯作者)，301 Univ Blvd, Galveston, TX 77555 USA.
EM jyphelps@utmb.edu
CR Collins D, 2014, CONT OB GYN, V59, P20
   Collins D, 2010, CONT OB GYN, V55, P16
   Fuller J, 2005, J MINIM INVAS GYN, V12, P302, DOI 10.1016/j.jmig.2005.05.008
   Goldman SM, 1998, BAD FAITH INSURANCE, V0, P0
   Karadag Mert Ali, 2015, J CLIN MED RES, V7, P203, DOI 10.14740/jocmr2090w
   Llarena NC, 2015, OBSTET GYNECOL, V125, P1407, DOI 10.1097/AOG.0000000000000855
   Makai G, 2009, CLIN OBSTET GYNECOL, V52, P401, DOI 10.1097/GRF.0b013e3181b0c080
   Picerno T, 2017, AM J OBSTET GYNECOL, V216, P10, DOI 10.1016/j.ajog.2016.08.040
   Thornton Russell G, 2002, PROC (BAYL UNIV MED CENT), V15, P336
   Zeiler K, 2007, J LEGAL STUD, V36, PS9, DOI 10.1086/519467
NR 21
TC 7
Z9 7
U1 0
U2 0
PU ELSEVIER SCIENCE INC
PI NEW YORK
PA 360 PARK AVE SOUTH, NEW YORK, NY 10010-1710 USA
SN 1553-4650
EI 1553-4669
J9 J MINIM INVAS GYN
JI J. Mimim. Invasive Gynecol.
PD JAN 15
PY 2018
VL 25
IS 1
BP 30
EP 37
DI 10.1016/j.jmig.2017.09.018
PG 8
WC Obstetrics & Gynecology
SC Obstetrics & Gynecology
GA FS9ZG
UT WOS:000422778600016
PM 28970057
DA 2022-10-14
ER

PT J
AU Beuermann, C
AF Beuermann, Christine
TI DO HOSPITALS OWE A SO-CALLED 'NON-DELEGABLE' DUTY OF CARE TO THEIR PATIENTS?
SO MEDICAL LAW REVIEW
LA English
DT Article
DE Authority; Consent; Medical negligence; Non-delegable duty of care; Strict liability; Vicarious liability
ID liability; tort
AB It is not uncommon for the duty of care owed by a hospital to its patients to be described as 'non-delegable'. Use of this label suggests that a hospital may be held strictly liable to a patient for the wrongdoing of a third party beyond the circumstances in which vicarious liability might be imposed. To date, no higher court has used the label to impose such liability. Notwithstanding, it was assumed by Lord Sumption in Woodland v Swimming Teachers Association that the duty of care owed by a hospital to a patient could be so described when formulating his test for determining the existence of a 'non-delegable duty of care'. This article challenges that assumption and, in turn, the veracity of the test devised by Lord Sumption.
C1 [Beuermann, Christine] Newcastle Univ, Newcastle Law Sch, 21-24 Windsor Terrace, Newcastle Upon Tyne NE1 7RU, Tyne & Wear, England.
RP Beuermann, C (通讯作者)，Newcastle Univ, Newcastle Law Sch, 21-24 Windsor Terrace, Newcastle Upon Tyne NE1 7RU, Tyne & Wear, England.
EM christine.beuermann@ncl.ac.uk
CR Barker K, 1993, LQR, V109, P461
   Bartlett P, 1997, MED LAW REV, V5, P193
   BENDER L, 1988, J LEGAL EDUC, V38, P3
   BEUERMANN C, 2014, TORTS LAW J, V21, P169
   Beuermann C, 2013, TLJ, V20, P265
   Cane Peter, 1997, ANATOMY OF TORT LAW, V0, P0
   Cane Peter, 2001, RELATING RESPONSIBIL, V0, P81
   Hor SY, 2013, HEALTH-LONDON, V17, P567, DOI 10.1177/1363459312472082
   Lupton Deborah, 2003, MED CULTURE, V0, P0
   Murphy J, 2007, U NSW LAW J, V30, P86
   ONeill O, 2002, QUESTION TRUST BBC R, V0, P0
   Smith L, 2014, LAW Q REV, V130, P608
   STAPLETON J, 2004, CENTENARY ESSAYS HIG, V0, P242
   Stevens Robert, 2007, TORTS AND RIGHTS, V0, P117
   Witting C, 2006, U NSW LAW J, V29, P33
NR 15
TC 4
Z9 4
U1 0
U2 25
PU OXFORD UNIV PRESS
PI OXFORD
PA GREAT CLARENDON ST, OXFORD OX2 6DP, ENGLAND
SN 0967-0742
EI 1464-3790
J9 MED LAW REV
JI Med. Law. Rev.
PD WIN 15
PY 2018
VL 26
IS 1
BP 1
EP 26
DI 10.1093/medlaw/fwx040
PG 26
WC Law; Medicine, Legal
SC Government & Law; Legal Medicine
GA FY5KE
UT WOS:000426865800001
PM 28981806
DA 2022-10-14
ER

PT J
AU Elsamadicy, AA
   Sergesketter, AR
   Frakes, MD
   Lad, SP
AF Elsamadicy, Aladine A.
   Sergesketter, Amanda R.
   Frakes, Michael D.
   Lad, Shivanand P.
TI Review of Neurosurgery Medical Professional Liability Claims in the United States
SO NEUROSURGERY
LA English
DT Review
DE Indemnity; Liability; Malpractice; Neurosurgery; Performance
ID defensive medicine; patient complaint; malpractice; physician; risk; rate
AB Due to disparaging costs and rates of malpractice claims in neurosurgery, there has been significant interest in identifying high-risk specialties, types of malpractice claims, and characteristics of claim-prone physicians. To characterize the malpractice claims against neurosurgeons. This was a comprehensive analysis of all malpractice liability claims involving a neurosurgeon as the primary defendant, conducted using the Physician Insurers Association of America Data Sharing Project from January 1, 2003 and December 31, 2012. From 2003 to 2012, 2131 closed malpractice claims were filed against a neurosurgeon. The total amount of indemnity paid collective between 1998 to 2002, 2003 to 2007, and 2008 to 2012 was $109 614 935, $140 031 875, and $122 577 230, respectively. Of all the neurosurgery claims, the most prevalent chief medical factor was improper performance (42.1%, $124 943 933), presenting medical condition was intervertebral disc disorder (20.6%, $54 223 206), and operative procedure performed involved the spinal cord and/or spinal canal (21.0%, $62 614 995). Eighty-five (22.91%) of the total neurosurgery claims resulted in patient death, resulting in $32 067 759 paid. Improper performance of the actual procedure was the most prevalent and highest total paid cause for patient death ($9 584 519). From 2003 to 2012, we found that neurosurgery malpractice claims rank among one of the most costly and prevalent, with the average indemnities paid annually and the overall economic burden increasing. Diagnoses and procedures involving the spine, along with improper performance, were the most prevalent malpractice claims against neurosurgeons. Continued medical malpractice reform is essential to correct the overall health care cost burdens, and ultimately improve patient safety.
C1 [Elsamadicy, Aladine A.; Sergesketter, Amanda R.; Lad, Shivanand P.] Duke Univ, Med Ctr, Dept Neurosurg, Box 3807, Durham, NC 27710 USA.
   [Frakes, Michael D.] Duke Univ, Sch Law, Durham, NC 27706 USA.
   [Frakes, Michael D.] Natl Bur Econ Res, Cambridge, MA 02138 USA.
RP Lad, SP (通讯作者)，Duke Univ, Med Ctr, Dept Neurosurg, Box 3807, Durham, NC 27710 USA.
EM nandan.lad@duke.edu
CR Adams MA, 2014, JAMA-J AM MED ASSOC, V312, P1348, DOI 10.1001/jama.2014.7960
   Berenson Robert A, 2003, ISSUE BRIEF CENT STUD HEALTH SYST CHANGE, V0, P1
   Burkle CM, 2011, MAYO CLIN PROC, V86, P326, DOI 10.4065/mcp.2010.0834
   Byrne RW, 2008, NEUROSURGERY, V62, P709, DOI 10.1227/01.neu.0000317320.79106.7e
   Ciric IS, 2013, WORLD NEUROSURG, V80, P691, DOI 10.1016/j.wneu.2012.10.021
   Cobb MIPH, 2016, WORLD NEUROSURG, V89, P583, DOI 10.1016/j.wneu.2015.11.068
   Coysh T, 2014, JRSM OPEN, V5, P0
   Fargen Kyle M, 2014, WORLD NEUROSURG, V82, Pe21, DOI 10.1016/j.wneu.2014.03.030
   Gallagher TH, 2013, BMJ QUAL SAF, V22, P521, DOI 10.1136/bmjqs-2013-001880
   Hammers R, 2010, J NEUROSURG, V112, P257, DOI 10.3171/2009.6.JNS081235
   Hickson GB, 2002, JAMA-J AM MED ASSOC, V287, P2951, DOI 10.1001/jama.287.22.2951
   Jena AB, 2011, NEW ENGL J MED, V365, P629, DOI 10.1056/NEJMsa1012370
   Kass Joseph S, 2016, AMA J ETHICS, V18, P299, DOI 10.1001/journalofethics.2016.18.3.pfor6-1603
   Mangalmurti SS, 2014, JAMA INTERN MED, V174, P993, DOI 10.1001/jamainternmed.2014.1116
   McLaughlin N, 2016, J NEUROSURG, V124, P199, DOI 10.3171/2014.11.JNS132653
   Mello MM, 2010, HEALTH AFFAIR, V29, P1569, DOI 10.1377/hlthaff.2009.0807
   Nahed BV, 2012, PLOS ONE, V7, P0, DOI 10.1371/journal.pone.0039237
   Rothberg MB, 2014, JAMA INTERN MED, V174, P1867, DOI 10.1001/jamainternmed.2014.4649
   Rovit RL, 2007, J NEUROSURG, V106, P1108, DOI 10.3171/jns.2007.106.6.1108
   RUBIN RJ, 1994, J AM HEALTH POLICY, V4, P7
   Schaffer AC, 2017, JAMA INTERN MED, V177, P710, DOI 10.1001/jamainternmed.2017.0311
   Seabury SA, 2013, HEALTH AFFAIR, V32, P111, DOI 10.1377/hlthaff.2012.0967
   Smith TR, 2015, NEUROSURGERY, V76, P105, DOI 10.1227/NEU.0000000000000576
   Stamm JA, 2016, AM J MED, V129, P20, DOI 10.1016/j.amjmed.2015.08.026
   Studdert DM, 2016, NEW ENGL J MED, V374, P354, DOI 10.1056/NEJMsa1506137
   Studdert DM, 2006, NEW ENGL J MED, V354, P2024, DOI 10.1056/NEJMsa054479
   Svider PF, 2014, JAMA FACIAL PLAST SU, V16, P277, DOI 10.1001/jamafacial.2014.21
   Taylor CL, 2016, WORLD NEUROSURG, V93, P159, DOI 10.1016/j.wneu.2016.06.017
   Taylor CL, 2014, NEUROSURGERY, V75, P609, DOI 10.1227/NEU.0000000000000543
   United States Bone and Joint Initiative, 2014, US BONE JOINT INITIA, VThird, P0
   Yang BW, 2016, WORLD NEUROSURG, V86, P88, DOI 10.1016/J.WNEU.2015.09.039
NR 31
TC 25
Z9 25
U1 0
U2 0
PU OXFORD UNIV PRESS INC
PI CARY
PA JOURNALS DEPT, 2001 EVANS RD, CARY, NC 27513 USA
SN 0148-396X
EI 1524-4040
J9 NEUROSURGERY
JI Neurosurgery
PD NOV 15
PY 2018
VL 83
IS 5
BP 997
EP 1005
DI 10.1093/neuros/nyx565
PG 9
WC Clinical Neurology; Surgery
SC Neurosciences & Neurology; Surgery
GA HF1MP
UT WOS:000453930700030
PM 29325137
DA 2022-10-14
ER

PT J
AU Mulambia, Y
   Miller, AJ
   MacDonald, G
   Kennedy, N
AF Mulambia, Yabwile
   Miller, Aaron J.
   MacDonald, Geraldine
   Kennedy, Neil
TI Are one-stop centres an appropriate model to deliver services to sexually abused children in urban Malawi?
SO BMC PEDIATRICS
LA English
DT Article
DE Child sexual abuse; Treatment; Program development; Law enforcement; Prosecution
ID advocacy center
AB Background: The Republic of Malawi is creating a country-wide system of 28 One-Stop Centres (known as 'Chikwanekwanes' - 'everything under one roof') to provide medical, legal and psychosocial services for survivors of child maltreatment and adult intimate partner violence. No formal evaluation of the utility of such services has ever been undertaken. This study focused on the experiences of the families served at the country's first Chikwanekwane in the large, urban city of Blantyre. Methods: One hundred seven families were surveyed in their home three months after their initial evaluation for sexual abuse at the Blantyre One Stop Centre, and 25 families received a longer interview. The survey was designed to inquire what types of initial evaluation and follow-up services the children received from the medical, legal and social welfare services. Results: All 107 received an initial medical exam and HIV testing, and 83% received a follow-up HIV test by 3 months; 80.2% were seen by a social welfare worker on the initial visit, and 29% had a home visit by 3 months; 84% were seen by a therapist at the initial visit, and 12% returned for further treatment; 95.3% had an initial police report and 27.1% ended in a criminal conviction for child sexual abuse. Most of the families were satisfied with the service they received, but a quarter of the families were not satisfied with the law enforcement response, and 2% were not happy with the medical assessment. Conclusions: Although a perception of corruption or negligence by police may discourage use of service, we believe that the One-Stop model is an appropriate means to deliver high quality care to survivors of abuse in Malawi.
C1 [Mulambia, Yabwile; Kennedy, Neil] Univ Malawi, Coll Med, Blantyre 3, Malawi.
   [Miller, Aaron J.] Bldg Reg Alliances Nurture Child Hlth, 2 Gold St, New York, NY 10038 USA.
   [MacDonald, Geraldine] Queens Univ, Inst Child Care Res, Univ Rd, Belfast BT7 1NN, Antrim, North Ireland.
   [Kennedy, Neil] Queenss Univ Belfast, Ctr Med Educ, Univ Rd, Belfast BT7 1NN, Antrim, North Ireland.
RP Mulambia, Y (通讯作者)，Univ Malawi, Coll Med, Blantyre 3, Malawi.
EM yabwile@gmail.com
FU Association of Physicians in Britain and Ireland
CR Allnock D, 2009, SEXUAL ABUSE THERAPE, V0, P0
   [Anonymous], 2015, NAT GUID PROV SERV P, V0, P0
   Burton A, 2005, GENDER SEXUALITY COL, V0, P0
   Chesshyre ELD, 2009, MALAWI MED J, V21, P54
   Cross TP, 2007, CHILD ABUSE NEGLECT, V31, P1031, DOI 10.1016/j.chiabu.2007.04.007
   Jones LM, 2007, CHILD ABUSE NEGLECT, V31, P1069, DOI 10.1016/j.chiabu.2007.07.003
   Miller A, 2009, CHILD ABUSE NEGLECT, V33, P12, DOI 10.1016/j.chiabu.2008.07.002
   Miller AJ, 2014, J CHILD SEX ABUS, V23, P247, DOI 10.1080/10538712.2014.888120
   Ministry of Gender Children Disability and Social Welfare of the Re-public of Malawi United Nations Childrens Fund The Center for Social Research at the University of Malawi Centers for Disease Control and Prevention, 2014, VIOL CHILDR YOUNG WO, V0, P0
   Molyneux EM, 2013, PAEDIATR INT CHILD H, V33, P239, DOI 10.1179/2046905513Y.0000000087
   Mtibo C, 2011, CHILD ABUSE NEGLECT, V35, P142, DOI 10.1016/j.chiabu.2010.10.001
   Reza A, 2009, LANCET, V373, P1966, DOI 10.1016/S0140-6736(09)60247-6
   Richter L, 2005, SEXUAL ABUSE YOUNG C, V0, P0
   Walsh WA, 2008, CHILD MALTREATMENT, V13, P3, DOI 10.1177/1077559507307839
   Walsh WA, 2007, CHILD ABUSE NEGLECT, V31, P1053, DOI 10.1016/j.chiabu.2007.04.006
NR 15
TC 0
Z9 0
U1 0
U2 3
PU BIOMED CENTRAL LTD
PI LONDON
PA 236 GRAYS INN RD, FLOOR 6, LONDON WC1X 8HL, ENGLAND
SN 1471-2431
EI 
J9 BMC PEDIATR
JI BMC Pediatr.
PD APR 30
PY 2018
VL 18
IS 
BP 
EP 
DI 10.1186/s12887-018-1121-z
PG 7
WC Pediatrics
SC Pediatrics
GA GE8WN
UT WOS:000431512000001
PM 29712552
DA 2022-10-14
ER

PT J
AU Ateriya, N
   Saraf, A
   Meshram, VP
   Setia, P
AF Ateriya, Navneet
   Saraf, Ashish
   Meshram, Vikas Premlal
   Setia, Puneet
TI Telemedicine and virtual consultation: The Indian perspective
SO NATIONAL MEDICAL JOURNAL OF INDIA
LA English
DT Review
ID legal
AB Telemedicine was considered futuristic and experimental some years ago, but it is a reality today. It is now emerging as an important tool for convenient as well as specialized healthcare, particularly for patients in remote locations with limited access to standardized healthcare services. However, there are multiple challenges to realizing its full potential. We focus on some key medicolegal and ethical issues such as doctor-patient relationship, informed consent, rights of the patient, malpractice, and principles of confidentiality relevant to the practice of telemedicine and virtual consultation. We explore the global as well as the Indian legal perspective pertaining to the application of telemedicine. The absence of specific laws for registration and practice of telemedicine and virtual consul-tation in India acts as a deterrent for medical practitioners to engage in its potential use. Hence, there is a need for specific legislation.
C1 [Ateriya, Navneet; Saraf, Ashish; Meshram, Vikas Premlal; Setia, Puneet] All India Inst Med Sci, Dept Forens Med & Toxicol, Jodhpur 342005, Rajasthan, India.
RP Ateriya, N (通讯作者)，All India Inst Med Sci, Dept Forens Med & Toxicol, Jodhpur 342005, Rajasthan, India.
EM dr.navneet06@gmail.com
CR [Anonymous], 2011, INFORM TECHNOLOGY RE, V0, P0
   [Anonymous], 2011, INFORM TECHNOLOGY IN, V0, P0
   [Anonymous], 2011, CLARIFICATION INFORM, V0, P0
   Arne JL, 2014, B ACAD NAT MED PARIS, V198, P119, DOI 10.1016/S0001-4079(19)31363-9
   Caryl C J, 1997, J LAW HEALTH, V12, P173
   de Bustos Elisabeth Medeiros, 2009, CEREBROVASC DIS, V27 Suppl 4, P36, DOI 10.1159/000213057
   Greenhalgh T, 2016, BMJ OPEN, V6, P0, DOI 10.1136/bmjopen-2015-009388
   Jack C, 2013, S AFR J BIOETH LAW, V6, P55, DOI 10.7196/SAJBL.287
   Langarizadeh Mostafa, 2017, MED ARCH, V71, P351, DOI 10.5455/medarh.2017.71.351-355
   Raposo Vera Lucia, 2016, GMS HEALTH TECHNOL ASSESS, V12, PDoc03, DOI 10.3205/hta000126
   Rosenkrantz AB, 2016, J AM COLL RADIOL, V13, P995, DOI 10.1016/j.jacr.2016.02.029
   Sarhan Firas, 2009, NURS TIMES, V105, P18
   Siegal G, 2011, OTOLARYNG CLIN N AM, V44, P1375, DOI 10.1016/j.otc.2011.08.011
   Silverman RD, 2003, J TELEMED TELECARE, V9, P0
NR 14
TC 28
Z9 28
U1 0
U2 4
PU ALL INDIA INST MEDICAL SCIENCES
PI NEW DELHI
PA ANSARI NAGAR, NEW DELHI 110 029, INDIA
SN 0970-258X
EI 
J9 NATL MED J INDIA
JI Natl. Med. J. India
PD JUL-AUG 15
PY 2018
VL 31
IS 4
BP 215
EP 218
DI 10.4103/0970-258X.258220
PG 4
WC Medicine, General & Internal
SC General & Internal Medicine
GA HZ8AD
UT WOS:000469074900006
PM 31134926
DA 2022-10-14
ER

PT J
AU Agout, C
   Rosset, P
   Druon, J
   Brilhault, J
   Favard, L
AF Agout, C.
   Rosset, P.
   Druon, J.
   Brilhault, J.
   Favard, L.
TI Epidemiology of malpractice claims in the orthopedic and trauma surgery department of a French teaching hospital: A 10-year retrospective study
SO ORTHOPAEDICS & TRAUMATOLOGY-SURGERY & RESEARCH
LA English
DT Article
DE Compensation; Litigation; Personal injury claims
ID medical malpractice; patient information; reconstruction; risk
AB Introduction: Orthopedic and trauma surgery is the specialty for which claims for compensation are most often filed. Little data exists on the subject in France, especially in a teaching hospital. We conducted a retrospective study aimed at (1) identifying the epidemiological characteristics of patients filing claims against the orthopedic surgery and traumatology department of a teaching hospital in France, (2) analyzing the surgical procedures involved, the type of legal proceedings, and the financial consequences. Hypothesis: The epidemiological profile of proceedings seeking damages in France is consistent with the data from European and American studies. Materials and methods: An observational, retrospective, single-center study of all claims for damages between 2007 and 2016 involving the orthopedic and trauma surgery department of a teaching hospital was carried out. Patients' epidemiological data, the surgical procedure, type of legal proceeding, and financial consequences were analyzed. Results: Of the 51,582 surgical procedures performed, 71 claims (0.0014%) were analyzed (i.e., 1/726 procedures). A significant increase in the number of cases (p = 0.040) was found over a 10-year period. Of these, 36/71 (53.7%) were submitted to the French regional conciliation and compensation commission (CRCI), 23/71 (32.8%) were filed with the administrative court, and 12/71 (13.4%) were submitted for an amicable settlement. The most common reason for which patients filed claims was hospital-acquired infections, with 36/71 (50.7%) cases. Twenty-nine complaints (40.8%) resulted in monetary damages being awarded to the patient, with an average award of (sic) 28,301 ((sic) 2,400-299,508). Damage awards were significantly higher (p < 0.05) for cases involving surgery on a lower limb than those involving an upper limb. Conclusion: Claims against orthopedic surgeons have been increasing significantly over the last 10 years. Although rare, they represent a significant cost to society. Hospital-acquired infections are the main reason for disputes in our specialization. (C) 2017 Elsevier Masson SAS. All rights reserved.
C1 [Agout, C.; Rosset, P.; Druon, J.; Brilhault, J.; Favard, L.] CHRU Tours, Hop Trousseau, Serv Chirurg Orthoped & Traumatol, Ave Republ, F-37170 Chambray Les Tours, France.
RP Agout, C (通讯作者)，CHRU Tours, Hop Trousseau, Serv Chirurg Orthoped & Traumatol, Ave Republ, F-37170 Chambray Les Tours, France.
EM dgout_c@hotmail.fr
CR Atrey Amit, 2010, J BONE JOINT SURG AM, V92, Pe36, DOI 10.2106/JBJS.J.00277
   Cailliez J, 2012, ORTHOP TRAUMATOL-SUR, V98, P491, DOI 10.1016/j.otsr.2012.03.007
   Delaunay C, 2006, REV CHIR ORTHOP REPA, V92, P0
   Giudici K, 2015, ORTHOP TRAUMATOL-SUR, V101, P133, DOI 10.1016/j.otsr.2014.10.020
   Gleyze P, 2016, ORTHOP TRAUMATOL-SUR, V102, PS105, DOI 10.1016/j.otsr.2015.06.028
   Jena AB, 2011, NEW ENGL J MED, V365, P629, DOI 10.1056/NEJMsa1012370
   Khan IH, 2012, ORTHOPEDICS, V35, PE726, DOI 10.3928/01477447-20120426-28
   Marmor S, 2009, ORTHOP TRAUMATOL-SUR, V95, P278, DOI 10.1016/j.otsr.2009.04.009
   Matsen FA, 2013, BONE JOINT SURG AM, V95, P201
   McGrory BJ, 2009, CLIN ORTHOP RELAT R, V467, P358, DOI 10.1007/s11999-008-0581-0
   Mouton J, 2016, ORTHOP TRAUMATOL-SUR, V102, P1009, DOI 10.1016/j.otsr.2016.09.018
   Oetgen ME, 2016, J PEDIATR ORTHOPED, V36, P213, DOI 10.1097/BPO.0000000000000412
   Pappas ND, 2014, J HAND SURG-AM, V39, P168, DOI 10.1016/j.jhsa.2013.06.021
   Sanger EF, 2009, CLIN ORTHOP RELAT R, V467, P328, DOI 10.1007/s11999-008-0639-z
   Studdert DM, 2005, JAMA-J AM MED ASSOC, V293, P2609, DOI 10.1001/jama.293.21.2609
   Suk M, 2005, J AM ACAD ORTHOP SUR, V13, P397, DOI 10.5435/00124635-200510000-00004
   Tarantino U, 2013, CLIN ORTHOP RELAT R, V471, P3349, DOI 10.1007/s11999-013-3165-6
NR 17
TC 17
Z9 17
U1 0
U2 4
PU ELSEVIER MASSON, CORPORATION OFFICE
PI PARIS
PA 65 CAMILLE DESMOULINS CS50083 ISSY-LES-MOULINEAUX, 92442 PARIS, FRANCE
SN 1877-0568
EI 
J9 ORTHOP TRAUMATOL-SUR
JI Orthop. Traumatol.-Surg. Res.
PD FEB 15
PY 2018
VL 104
IS 1
BP 11
EP 15
DI 10.1016/j.otsr.2017.11.007
PG 5
WC Orthopedics; Surgery
SC Orthopedics; Surgery
GA FX5UO
UT WOS:000426146500003
PM 29247818
DA 2022-10-14
ER

PT J
AU Liu, G
   Zhang, PF
   Liu, Y
   Zhang, DY
   Chen, HW
AF Liu, Guang
   Zhang, Pengfei
   Liu, Yang
   Zhang, Deyuan
   Chen, Huawei
TI Self-Lubricanting Slippery Surface with Wettability Gradients for Anti-Sticking of Electrosurgical Scalpel
SO MICROMACHINES
LA English
DT Article
DE self-lubricating slippery surface; wettability gradient; electrosurgical scalpels; anti-sticking; soft tissue
ID solid-surface; antiadhesion; monopolar; film
AB Soft tissue sticking on electrosurgical scalpels in minimally invasive surgery can increase the difficulty of operation and easily lead to medical malpractice. It is significant to develop new methods for anti-sticking of soft tissue on electrosurgical scalpels. Based on the characteristics of biomimetic ultra-slippery surface, a self-lubricating slippery surface with wettability gradients on electrosurgical scalpel was designed and fabricated. Non-uniformly distributed cylindrical micro pillars, which constitute the wettability gradients, were prepared by an electrolytic etching process and the theoretic of the spontaneous liquid spreading process was analyzed. The silicophilic property of wettability gradients surface was modified by octadecyltrichlorosilane (OTS) self-assembling coat with biocompatible liquid lubricant dimethyl silicone oil. The contact angle of gradient's surface at different temperatures was measured. The transportation behaviors of both water and dimethyl silicone oil on the wettability gradient's surface were investigated; the results illustrate that the wettability gradient's slippery surface can successfully self-lubricate from regions with low pillar density to regions with high pillar density, ascribed to the unbalanced Young's force. The anti-sticking capability of the electrosurgical scalpel with self-lubricating slippery surface was tested. Both the adhesion force and adhesion mass under different cycles were calculated. The results suggest that the as-prepared slippery surface has excellent anti-sticking ability associated with better durability.
C1 [Liu, Guang; Liu, Yang; Zhang, Deyuan; Chen, Huawei] Beihang Univ, Sch Mech Engn & Automat, Beijing 100191, Peoples R China.
   [Zhang, Pengfei; Zhang, Deyuan; Chen, Huawei] Beihang Univ, Beijing Adv Innovat Ctr Biomed Engn, Beijing 100191, Peoples R China.
   [Zhang, Pengfei] Univ Calif San Francisco, Dept Bioengn & Therapeut Sci, San Francisco, CA 94158 USA.
RP Chen, HW (通讯作者)，Beihang Univ, Sch Mech Engn & Automat, Beijing 100191, Peoples R China.; Chen, HW (通讯作者)，Beihang Univ, Beijing Adv Innovat Ctr Biomed Engn, Beijing 100191, Peoples R China.
EM liuguang0701@buaa.edu.cn; pengfei89.zhang@gmail.com; liuyang168@buaa.edu.cn; zhangdy@buaa.edu.cn; chenhw75@buaa.edu.cn
FU National Science Fund for Distinguished Young Scholars [51725501]
CR Badv M, 2018, ACS NANO, V12, P10890, DOI 10.1021/acsnano.8b03938
   Badv M, 2017, SCI REP-UK, V7, P0, DOI 10.1038/s41598-017-12149-1
   CHAUDHURY MK, 1992, SCIENCE, V256, P1539, DOI 10.1126/science.256.5063.1539
   Chen HW, 2016, NATURE, V532, P85, DOI 10.1038/nature17189
   Choi MY, 2012, PLASMA PROCESS POLYM, V9, P1015, DOI 10.1002/ppap.201200003
   Han Yi Cheng KLO, 2015, J NANOMED NANOTECHNO, V6, P0, DOI 10.4172/2157-7439.1000291
   Han ZW, 2017, RSC ADV, V7, P45287, DOI 10.1039/c7ra08184g
   Han ZW, 2017, J BIONIC ENG, V14, P540, DOI 10.1016/S1672-6529(16)60420-1
   Heib F, 2015, APPL SURF SCI, V342, P11, DOI 10.1016/j.apsusc.2015.03.032
   Hosseini A, 2018, ADV MATER INTERFACES, V5, P0, DOI 10.1002/admi.201800617
   Hsiao WT, 2015, J MATER SCI-MATER M, V26, P0, DOI 10.1007/s10856-015-5416-4
   Ju J, 2012, NAT COMMUN, V3, P0, DOI 10.1038/ncomms2253
   Juuti P, 2017, APPL PHYS LETT, V110, P0, DOI 10.1063/1.4981905
   Kang SK, 2012, PLASMA PROCESS POLYM, V9, P446, DOI 10.1002/ppap.201100155
   Koch BML, 2014, LANGMUIR, V30, P14039, DOI 10.1021/la503362t
   Lee JH, 2005, BIOMATERIALS, V26, P671, DOI 10.1016/j.biomaterials.2004.03.009
   Lee MW, 2005, BIOMATERIALS, V26, P3793, DOI 10.1016/j.biomaterials.2004.10.009
   Lin CC, 2017, J BIOMED MATER RES B, V105, P865, DOI 10.1002/jbm.b.33613
   Lin LH, 2015, J NANOMATER, V2015, P0, DOI 10.1155/2015/357943
   Liu CR, 2017, SCI REP-UK, V7, P0, DOI 10.1038/s41598-017-07867-5
   Massarweh NN, 2006, J AM COLL SURGEONS, V202, P520, DOI 10.1016/j.jamcollsurg.2005.11.017
   Muschi M, 2018, SOFT MATTER, V14, P1100, DOI 10.1039/c7sm02026k
   Phan N, 2017, J ADV MECH DES SYST, V11, P0, DOI 10.1299/jamdsm.2017jamdsm0013
   Ou KL, 2014, SURG ENDOSC, V28, P2174, DOI 10.1007/s00464-014-3450-9
   SCHULZE RD, 1989, J ADHES SCI TECHNOL, V3, P39, DOI 10.1163/156856189X00038
   Scott JE, 2017, VET SURG, V46, P520, DOI 10.1111/vsu.12650
   Shen YD, 2016, J BIOMED MATER RES B, V104, P96, DOI 10.1002/jbm.b.33363
   Sotiri I, 2016, EXP BIOL MED, V241, P909, DOI 10.1177/1535370216640942
   Sutton PA, 2010, BRIT J SURG, V97, P428, DOI 10.1002/bjs.6901
   Togasawa R, 2018, ACS APPL MATER INTER, V10, P4198, DOI 10.1021/acsami.7b15689
   Villegas M, 2018, ANAL CHIM ACTA, V1000, P248, DOI 10.1016/j.aca.2017.11.063
   Wenzel RN, 1936, IND ENG CHEM, V28, P988, DOI 10.1021/ie50320a024
   Wong TS, 2011, NATURE, V477, P443, DOI 10.1038/nature10447
   Wooh S, 2017, ANGEW CHEM INT EDIT, V56, P4965, DOI 10.1002/anie.201611277
   Wu J, 2011, APPL PHYS LETT, V98, P0, DOI 10.1063/1.3592997
   Xu Q, 2016, J R SOC INTERFACE, V13, P0, DOI 10.1098/rsif.2016.0300
   Yang DJ, 2009, ACTA BIOMATER, V5, P2467, DOI 10.1016/j.actbio.2009.03.034
   Yong JL, 2017, CHEM SOC REV, V46, P4168, DOI 10.1039/c6cs00751a
   Zhang PF, 2018, ACS APPL MATER INTER, V10, P33713, DOI 10.1021/acsami.8b13373
   Zhang PF, 2017, ADV MATER, V29, P0, DOI 10.1002/adma.201702995
   Zhang PF, 2016, J MATER CHEM A, V4, P12212, DOI 10.1039/c6ta03857c
   Zhang PF, 2016, APPL SURF SCI, V385, P249, DOI 10.1016/j.apsusc.2016.05.110
   Zhao Y, 2017, SMALL, V13, P0, DOI 10.1002/smll.201601070
   Zheng YM, 2010, NATURE, V463, P640, DOI 10.1038/nature08729
   Zhou K, 2014, RSC ADV, V4, P31988, DOI 10.1039/c4ra02498b
NR 45
TC 8
Z9 12
U1 8
U2 40
PU MDPI
PI BASEL
PA ST ALBAN-ANLAGE 66, CH-4052 BASEL, SWITZERLAND
SN 2072-666X
EI 
J9 MICROMACHINES-BASEL
JI Micromachines
PD NOV 15
PY 2018
VL 9
IS 11
BP 
EP 
DI 10.3390/mi9110591
PG 12
WC Chemistry, Analytical; Nanoscience & Nanotechnology; Instruments & Instrumentation; Physics, Applied
SC Chemistry; Science & Technology - Other Topics; Instruments & Instrumentation; Physics
GA HB8DI
UT WOS:000451314900054
PM 30428579
DA 2022-10-14
ER

PT J
AU Vargas-Blasco, C
   Gomez-Duran, EL
   Martin-Fumado, C
   Arimany-Manso, J
AF Vargas-Blasco, Cesar
   Gomez-Duran, Esperanza L.
   Martin-Fumado, Caries
   Arimany-Manso, Josep
TI Malpractice in Urology: lessons of clinical and legal safety
SO ARCHIVOS ESPANOLES DE UROLOGIA
LA Spanish
DT Article
DE Medical liability; Malpractice; Urology; Patient safety
ID medical malpractice; litigation; state
AB OBJECTIVES: Data about urology malpractice claims in our environment are scarce and should be considered a potential opportunity to "learn from errors". METHODS: We analyzed every claim for alleged malpractice in Urology managed by the Council of Medical Colleges of Catalonia between 1990 and 2012, and specifically evaluated the clinical and medicolegal features of those cases with medical professional responsibility. RESULTS: We identified 182 cases in 22 years, but only the 25,74% showed professional liability. Testicular torsion misdiagnosis, pregnancies after vasectomy and complications of lithiasis should be noted for their frequency of claims and rate of liability. 246 physicians were involved, 89% were males and mean age was 45.6 years. Most cases (n=137, 75.27%) were processed in the courts. DISCUSSION: Urology has a medium risk of claims, with a moderate rate of medical professional liability and amount of compensation. There are specific actions that would lead to clinical safety improvements, particularly in testicular pathologies, vasectomy and lithiasis. Finally, more attention should be paid to proper patient information.
C1 [Vargas-Blasco, Cesar] Hosp Viladecans, Unidad Urol, ICS, Barcelona, Spain.
   [Gomez-Duran, Esperanza L.] Hestia Group, Unidad Psiquiatria, Barcelona, Spain.
   [Gomez-Duran, Esperanza L.; Martin-Fumado, Caries] Univ Int Catalunya, Fac Med, Dept Med, Barcelona, Spain.
   [Gomez-Duran, Esperanza L.; Martin-Fumado, Caries; Arimany-Manso, Josep] Consejo Colegios Med Cataluna, Colegio Med Barcelona, Area Praxis, Serv Responsabilidad Profes, Barcelona, Spain.
   [Martin-Fumado, Caries] Inst Med Legal & Ciencies Forenses Catalunya, Dept Justicia, Barcelona, Spain.
   [Arimany-Manso, Josep] Univ Barcelona, Fac Med, Dept Salud Publ, Unidad Med Legal & Forense, Barcelona, Spain.
RP Gomez-Duran, EL (通讯作者)，Passeig Bonanova 47, Barcelona 08170, Spain.
EM elgomezduran@comb.cat
CR Arimany-Manso J, 2013, REV ESP MED LEGAL, V39, P142, DOI 10.1016/J.REML.2013.09.001
   Arimany-Manso J, 2007, HUMANITAS HUMANIDADE, V12, P0
   Arimany-Manso J, 2013, MED CLIN-BARCELONA, V141, P300, DOI 10.1016/j.medcli.2013.02.025
   Arimany-Manso J, 2013, GAC SANIT, V27, P92, DOI 10.1016/j.gaceta.2012.03.006
   Badger WJ, 2007, J UROLOGY, V178, P2537, DOI 10.1016/j.juro.2007.08.040
   Benson JS, 2010, J UROLOGY, V184, P1086, DOI 10.1016/j.juro.2010.05.034
   Colaco M, 2015, J EMERG MED, V49, P849, DOI 10.1016/j.jemermed.2015.06.052
   Colaco M, 2014, J UROLOGY, V191, P1770, DOI 10.1016/j.juro.2013.12.003
   Dohle GR, 2012, ACTAS UROL ESP, V36, P276, DOI 10.1016/j.acuro.2012.01.005
   Duty B, 2012, J UROLOGY, V187, P528, DOI 10.1016/j.juro.2011.10.045
   Gomez-Duran EL, 2013, INT J LEGAL MED, V127, P1051, DOI 10.1007/s00414-013-0885-9
   Gomez-Duran EL, 2014, MED CLIN BARC S2, V142, P52
   Gomez-Duran EL, 1900, DOI 10.1016/JJEMER-MED.2015.11.041, V0, P0
   Gomez-Duran EL, 2013, MED CLIN-BARCELONA, V141, P558, DOI 10.1016/j.medcli.2013.04.025
   Jena AB, 2011, NEW ENGL J MED, V365, P629, DOI 10.1056/NEJMsa1012370
   Kaplan AI, 2009, UROL CLIN N AM, V36, P347, DOI 10.1016/j.ucl.2009.05.002
   Michota Franklin A, 2009, CLEVE CLIN J MED, V76 Suppl 4, PS119, DOI 10.3949/ccjm.76.s4.19
   Osman NI, 2011, BJU INT, V108, P162, DOI 10.1111/j.1464-410X.2011.10130.x
   Perrotti M, 2006, J UROLOGY, V176, P2154, DOI 10.1016/j.juro.2006.07.024
   Studdert DM, 2016, NEW ENGL J MED, V374, P354, DOI 10.1056/NEJMsa1506137
   Vargas Blasco C, 2016, ACTAS UROL ESP, V40, P400
   Vargas-Blasco C, 2015, UROLOGY, V86, P845, DOI 10.1016/j.urology.2015.05.032
NR 22
TC 4
Z9 4
U1 0
U2 0
PU INIESTARES, S.A.
PI MADRID
PA SAN GREGORIO, 8, 3 PTA. 4, MADRID, SPAIN
SN 0004-0614
EI 1576-8260
J9 ARCH ESP UROL
JI Arch. Esp. Urol.
PD JUN 15
PY 2018
VL 71
IS 5
BP 459
EP 465
DI 
PG 7
WC Urology & Nephrology
SC Urology & Nephrology
GA HK3LM
UT WOS:000457818000001
PM 29889035
DA 2022-10-14
ER

PT J
AU Li, Y
   Gao, D
   Liang, WB
   Qiu, LR
   Liu, X
   Zhang, L
   Deng, ZH
AF Li, Yuan
   Gao, Dong
   Liang, Weibo
   Qiu, Lirong
   Liu, Xin
   Zhang, Lin
   Deng, Zhenhua
TI A comparison of malpractice lawsuits mediated and judged in court in China
SO JOURNAL OF FORENSIC AND LEGAL MEDICINE
LA English
DT Article
DE Malpractice lawsuit; Medical risk; Patient safety
ID medical malpractice; litigation; liability; surgery; error; health; claim; complaint; doctor
AB Objective: An analysis of malpractice lawsuits judged in court compared with those mediated in court may help explain perceptions of malpractice risk. Methods: We conducted a retrospective study of malpractice lawsuits mediated and judged in court using data from district courts in Beijing from 2010 through 2014. We evaluated the number of cases, the payment amount, and the time to resolution, by resolution type. Patient age, sex, the severity of injury, and adverse event type were measured. Subsequently, a binary logistic regression identified factors associated with patients' pursuit of judgment. Results: Between 2010 and 2014, there were 1226 lawsuits (49.9%) mediated in court and 1259 (50.1%) judged in court. The proportion of the judged lawsuits varied significantly across the study period (p < 0.001). The mean payment amount and the time to resolution were significantly higher in judgment lawsuits (p < 0.001). The younger the patients, the greater the possibility of being judged in court (odds ratio [OR] = 0.831, p < 0.0001). Lawsuits where the adverse event type was treatment, obstetrics, or diagnostics were more likely to be judged than those where the adverse event type was surgical (OR = 2.311, p < 0.0001; OR = 2.311, p < 0.0001; OR = 3.302, p < 0.0001, respectively). When lawsuits were for a temporary injury, they were more likely to be judged in court than those for a permanent injury (OR = 0.723, p = 0.0139). results Conclusions: The patient-physician relationship may in fact not be particularly close in our country. Lawsuits with certain characteristics tend to be judged in court. Understanding these characteristics may be useful for predicting the outcome of lawsuits against physicians. conclusions
C1 [Li, Yuan; Qiu, Lirong; Deng, Zhenhua] Sichuan Univ, West China Sch Preclin & Forens Med, Dept Forens Pathol, 3 17 South Renmin Rd, Chengdu 610041, Sichuan, Peoples R China.
   [Li, Yuan; Liang, Weibo; Zhang, Lin] Sichuan Univ, West China Sch Preclin & Forens Med, Dept Forens Genet, 3 17 South Renmin Rd, Chengdu 610041, Sichuan, Peoples R China.
   [Gao, Dong] Minist Justice, Inst Forens Sci, Key Lab Forens Med, 1347 West Guang Fu Rd, Shanghai 200063, Peoples R China.
   [Liu, Xin] Collaborat Innovat Ctr Judicial Civilizat, Beijing 100088, Peoples R China.
RP Deng, ZH (通讯作者)，Sichuan Univ, West China Sch Preclin & Forens Med, Dept Forens Pathol, 3 17 South Renmin Rd, Chengdu 610041, Sichuan, Peoples R China.; Zhang, L (通讯作者)，Sichuan Univ, West China Sch Preclin & Forens Med, Dept Forens Genet, 3 17 South Renmin Rd, Chengdu 610041, Sichuan, Peoples R China.
EM zhanglin@scu.edu.cn; fydzh63@163.com
CR Berlemann M, 2014, DETERMINANTS INCOURT, V0, P0
   Carroll AE, 2013, BMC HEALTH SERV RES, V13, P1
   Chiu YC, 2010, SOC SCI MED, V71, P702, DOI 10.1016/j.socscimed.2010.04.040
   Cunningham W, 2011, BMJ QUAL SAF, V20, P449, DOI 10.1136/bmjqs.2011.051722
   Deitschel CH, 2002, PEDIATRICS, V109, P974
   Eisenberg T, 2009, J EMPIR LEGAL STUD, V6, P111, DOI 10.1111/j.1740-1461.2009.01139.x
   Ervasti K, 2014, COURT CONNECTED COUR, V0, P2014
   FISHER CW, 1995, AM J OBSTET GYNECOL, V172, P1792, DOI 10.1016/0002-9378(95)91413-7
   Gulati A, 2012, BRIT J ORAL MAX SURG, V50, P385, DOI 10.1016/j.bjoms.2011.06.003
   Hagihara A, 2003, HEALTH POLICY, V65, P119, DOI 10.1016/S0168-8510(02)00214-2
   Hamasaki T, 2011, BMC MED ETHICS, V12, P0, DOI 10.1186/1472-6939-12-7
   He AJ, 2014, SOC SCI MED, V123, P64, DOI 10.1016/j.socscimed.2014.10.055
   He FG, 2015, MEDICINE, V94, P0, DOI 10.1097/MD.0000000000002026
   Hickson GB, 2002, JAMA-J AM MED ASSOC, V287, P2951, DOI 10.1001/jama.287.22.2951
   Jena AB, 2012, ARCH INTERN MED, V172, P892, DOI 10.1001/archinternmed.2012.1416
   Jena AB, 2011, NEW ENGL J MED, V365, P629, DOI 10.1056/NEJMsa1012370
   Kachalia A, 2011, NEW ENGL J MED, V364, P1564, DOI 10.1056/NEJMhpr1012821
   Knaak JP, 2014, INT J LEGAL MED, V128, P1049, DOI 10.1007/s00414-014-0976-2
   Lyu ZJ, 2016, LANCET, V388, P2991, DOI 10.1016/S0140-6736(16)32521-1
   Marei HF, 2013, J FORENSIC LEG MED, V20, P223, DOI 10.1016/j.jflm.2012.09.025
   Nahed BV, 2012, PLOS ONE, V7, P0, DOI 10.1371/journal.pone.0039237
   Newman-Toker DE, 2009, JAMA-J AM MED ASSOC, V301, P1060, DOI 10.1001/jama.2009.249
   Ortashi O, 2013, BMC MED ETHICS, V14, P0, DOI 10.1186/1472-6939-14-42
   Pan J, 2015, SOC SCI MED, V143, P145, DOI 10.1016/j.socscimed.2015.08.051
   Rogers SO, 2006, SURGERY, V140, P25, DOI 10.1016/j.surg.2006.01.008
   Rubin JB, 2013, BMJ OPEN, V3, P0, DOI 10.1136/bmjopen-2013-002985
   Schiff GD, 2009, ARCH INTERN MED, V169, P1881, DOI 10.1001/archinternmed.2009.333
   Seabury SA, 2013, HEALTH AFFAIR, V32, P111, DOI 10.1377/hlthaff.2012.0967
   Studdert DM, 2016, NEW ENGL J MED, V374, P354, DOI 10.1056/NEJMsa1506137
   Studdert DM, 2006, NEW ENGL J MED, V354, P2024, DOI 10.1056/NEJMsa054479
   Studdert DM, 2005, JAMA-J AM MED ASSOC, V293, P2609, DOI 10.1001/jama.293.21.2609
   Svider PF, 2013, AM J OTOLARYNG, V34, P699, DOI 10.1016/j.amjoto.2012.12.005
   Yang YT, 2012, J EMPIR LEGAL STUD, V9, P217, DOI 10.1111/j.1740-1461.2012.01252.x
   Zenilman JC, 2012, AM J SURG, V203, P733, DOI 10.1016/j.amjsurg.2012.02.002
   Zhao L, 2014, LANCET, V384, P744, DOI 10.1016/S0140-6736(14)61436-7
NR 36
TC 2
Z9 2
U1 0
U2 11
PU ELSEVIER SCI LTD
PI OXFORD
PA THE BOULEVARD, LANGFORD LANE, KIDLINGTON, OXFORD OX5 1GB, OXON, ENGLAND
SN 1752-928X
EI 1532-2009
J9 J FORENSIC LEG MED
JI J. Forensic Leg. Med.
PD FEB 15
PY 2018
VL 54
IS 
BP 109
EP 113
DI 10.1016/j.jflm.2018.01.002
PG 5
WC Medicine, Legal
SC Legal Medicine
GA FX9OP
UT WOS:000426432400020
PM 29413951
DA 2022-10-14
ER

PT J
AU Lally, N
   Hartman, B
AF Lally, Nathan
   Hartman, Brian
TI Estimating loss reserves using hierarchical Bayesian Gaussian process regression with input warping
SO INSURANCE MATHEMATICS & ECONOMICS
LA English
DT Article
DE Loss reserves; Claims triangles; Input warping; Gaussian process regression; Spatial statistics
ID model
AB In this paper, we visualize the loss reserve runoff triangle as a spatially-organized data set. We apply Gaussian Process (GP) regression with input warping and several covariance functions to estimate future claims. We then compare our results over a range of product lines, including workers' comp, medical malpractice, and personal auto. Even though the claims development of the lines are very different, the GP method is very flexible and can be applied to each without much customization. We find that our model generally outperforms the classical chain ladder model as well as the recently proposed hierarchical growth curve models of Guszcza (2008) in terms of point-wise predictive accuracy and produces dramatically better estimates of outstanding claims liabilities. (C) 2018 Elsevier B.V. All rights reserved.
C1 [Lally, Nathan] Hartford Steam Boiler, Hartford, CT USA.
   [Hartman, Brian] Brigham Young Univ, Provo, UT 84602 USA.
RP Hartman, B (通讯作者)，Brigham Young Univ, Provo, UT 84602 USA.
EM hartman@stat.byu.edu
CR Adler RJ, 2010, CLASS APPL MATH, V62, P1, DOI 10.1137/1.9780898718980
   Antonio K, 2008, J RISK INSUR, V75, P643, DOI 10.1111/j.1539-6975.2008.00278.x
   Barnett G, 1998, P CASUALTY ACTUARIAL, V87, P245
   Chen MH, 1999, J COMPUT GRAPH STAT, V8, P69, DOI 10.2307/1390921
   Cressie N, 2011, STAT SPATIO TEMPORAL, V0, P0, DOI DOI 10.1111/gcb.15035
   de Alba E, 2008, INSUR MATH ECON, V43, P368, DOI 10.1016/j.insmatheco.2008.05.007
   Duvenaud DK, 2011, ADV NEURAL INF PROCE, V24, P226
   England P, 2002, BRIT ACTUAR J, V8, P443, DOI 10.1017/S1357321700003809
   Flaxman S, 2015, FAST HIERARCHICAL GA, V0, P0
   GUSZCZA J, 2008, CAS FORUM, V0, P146
   Hoffman MD, 2014, J MACH LEARN RES, V15, P1593
   Lopes H, 2012, INT J UNCERTAIN QUAN, V2, P39, DOI 10.1615/Int.J.UncertaintyQuantification.v2.i1.40
   Murray I, 2010, ELLIPTICAL SLICE SAM, V0, P0
   Myers Glenn, 2011, NATL ASS INSURANCE C, V0, P0
   Neal RM, 1997, PHYSICS9701026 ARXIV, V0, P0
   Peters GW, 2009, ASTIN BULL, V39, P1, DOI 10.2143/AST.39.1.2038054
   Rasmussen CE, 2005, ADAPT COMPUT MACH LE, V0, P1
   Shi P, 2016, NATURAL DISASTERS CH, V0, PP1, DOI 10.1007/978-3-662-50270-9
   Shi P, 2012, N AM ACTUAR J, V16, P29, DOI 10.1080/10920277.2012.10590631
   Snoek Jasper, 2014, ARXIV14020929, V0, P0
   Spedicato Giorgio Alfredo, 2014, CASUALTY ACTUARIAL S, V2, P0
   STAN Development Team, 2017, STAN MATH LIB VERS 2, V0, P0
   Stein ML, 1999, STAT INTERPOLATION S, V0, P0, DOI DOI 10.1007/978-1-4612-1494-6
   Stelljes Scott, 2006, NONLINEAR REGRESSION, V0, P353
   Taylor, 2012, LOSS RESERVING ACTUA, V21, P0
   Wuthrich MV, 2008, STOCHASTIC CLAIMS RE, V435, P0
   Zhang YW, 2013, J RISK INSUR, V80, P891, DOI 10.1111/j.1539-6975.2012.01480.x
   Zhang YW, 2012, J R STAT SOC A STAT, V175, P637, DOI 10.1111/j.1467-985X.2011.01002.x
NR 28
TC 3
Z9 3
U1 0
U2 3
PU ELSEVIER SCIENCE BV
PI AMSTERDAM
PA PO BOX 211, 1000 AE AMSTERDAM, NETHERLANDS
SN 0167-6687
EI 1873-5959
J9 INSUR MATH ECON
JI Insur. Math. Econ.
PD SEP 15
PY 2018
VL 82
IS 
BP 124
EP 140
DI 10.1016/j.insmatheco.2018.06.008
PG 17
WC Economics; Mathematics, Interdisciplinary Applications; Social Sciences, Mathematical Methods; Statistics & Probability
SC Business & Economics; Mathematics; Mathematical Methods In Social Sciences
GA GV3GF
UT WOS:000445981700011
DA 2022-10-14
ER

PT J
AU Marella, GL
   De Dominicis, E
   Paliani, GB
   Santeusanio, G
   Marsella, LT
   Potenza, S
AF Marella, Gian Luca
   De Dominicis, Enrico
   Paliani, Giovanni Battista
   Santeusanio, Giuseppe
   Marsella, Luigi Tonino
   Potenza, Saverio
TI Necrotizing fasciitis. Possible profiles of professional liability with reference to two cases
SO ANNALI ITALIANI DI CHIRURGIA
LA English
DT Article
DE Abscess; Medical malpractice; Mortality; Necrotizing fasciitis; Professional liability
ID infection; management
AB Necrotizing fasciitis is one of the most dangerous complication of an abscess and it is still a disease with a high mortality. In this work, we decided to consider two cases: the first one concerns a male subject, aged 66, deceased because of a fatal necrotizing fasciitis associated to a cervical descending mediastinitis, which evolved from a primary peritonsillar abscess; the second is about a 50-year-old woman with a perineal abscess, then evolved into necrotizing fasciitis associated to a fatal septis shock. After a systematic consideration of necrotizing fasciitis as pathology and an analysis of the possible related risks to a diagnostic or therapeutic delay, we analyzed the particular history of both cases to underline the possible critical issues in professional behavior of the medical staff intervened.
C1 [Marella, Gian Luca; Santeusanio, Giuseppe] Univ Roma Toir Vergata, Dipartimento Med Sperimentale & Chirurg, Rome, Italy.
   [De Dominicis, Enrico; Paliani, Giovanni Battista] Univ Roma Toir Vergata, Sez Med Legale, Rome, Italy.
   [Marsella, Luigi Tonino; Potenza, Saverio] Univ Roma Toir Vergata, Dipartimento Biomed & Prevenz, Rome, Italy.
RP De Dominicis, E (通讯作者)，Univ Roma Tor Vogata, Sez Med Legale, Fac Med & Chirurg, Via Montpellier 1, I-00133 Rome, Italy.
EM e.dedominicis75@gmail.com
CR Abu Abeeleh M, 2010, HEART LUNG CIRC, V19, P254, DOI 10.1016/j.hlc.2009.11.010
   Bahu SJ, 2001, OTOLARYNG HEAD NECK, V125, P245, DOI 10.1067/mhn.2001.118182
   Bellapianta JM, 2009, J AM ACAD ORTHOP SUR, V17, P174, DOI 10.5435/00124635-200903000-00006
   Bono Giovanna, 2008, J FORENSIC LEG MED, V15, P391, DOI 10.1016/j.jflm.2007.12.008
   Caputo M, 2016, RIV IT MED LEG DIR S, V38, P1361
   Djupesland PG, 2000, ACTA OTO-LARYNGOL, V0, P186
   Edlich RF, 2010, J EMERG MED, V39, P261, DOI 10.1016/j.jemermed.2008.06.024
   Feola A, 2015, EUR J HEALTH LAW, V22, P347, DOI 10.1163/15718093-12341357
   GIULIANO A, 1977, AM J SURG, V134, P52, DOI 10.1016/0002-9610(77)90283-5
   Green RJ, 1996, CHEST, V110, P219, DOI 10.1378/chest.110.1.219
   Jabbour G, 2016, WORLD J EMERG SURG, V11, P0, DOI 10.1186/s13017-016-0097-y
   Kihiczak GG, 2006, J EUR ACAD DERMATOL, V20, P365, DOI 10.1111/J.1468-3083.2006.01487.x
   MCHENRY CR, 1995, ANN SURG, V221, P558, DOI 10.1097/00000658-199505000-00013
   Mills MK, 2010, AM J SURG, V200, P790, DOI 10.1016/j.amjsurg.2010.06.008
   Misiakos Evangelos P, 2017, FRONT SURG, V4, P5, DOI 10.3389/fsurg.2017.00005
   Morgan MS, 2010, J HOSP INFECT, V75, P249, DOI 10.1016/j.jhin.2010.01.028
   PETRUZZELLI GJ, 1990, POSTGRAD MED, V88, P99
   Sarani B, 2009, J AM COLL SURGEONS, V208, P279, DOI 10.1016/j.jamcollsurg.2008.10.032
   Shindo ML, 1997, LARYNGOSCOPE, V107, P1071, DOI 10.1097/00005537-199708000-00013
   Singh G, 2002, EUR J SURG, V168, P366, DOI 10.1080/11024150260284897
   Waldron C, 2015, SURG-J R COLL SURG E, V13, P194, DOI 10.1016/j.surge.2014.01.005
   WILSON B, 1952, AM SURG, V18, P416
NR 22
TC 2
Z9 2
U1 0
U2 0
PU EDIZIONI LUIGI POZZI
PI ROME
PA VIA PANAMA 68, 00198 ROME, ITALY
SN 0003-469X
EI 2239-253X
J9 ANN ITAL CHIR
JI Ann. Ital. Chir.
PD JAN-FEB 15
PY 2018
VL 89
IS 1
BP 70
EP 74
DI 
PG 5
WC Surgery
SC Surgery
GA GU5IM
UT WOS:000445319200012
PM 29629889
DA 2022-10-14
ER

PT J
AU Faisant, M
   Papin-Lefebvre, F
   Rerolle, C
   Saint-Martin, P
   Rouge-Maillart, C
AF Faisant, Maxime
   Papin-Lefebvre, Frederique
   Rerolle, Camille
   Saint-Martin, Pauline
   Rouge-Maillart, Clotilde
TI Twenty-five years of French jurisprudence in criminal medical liability
SO MEDICINE SCIENCE AND THE LAW
LA English
DT Article
DE Medical liability; criminal procedure; offence; France
ID malpractice
AB We report on a comprehensive 25-year study on criminal medical liability in France, undertaken to establish trends in the number of cases being brought before the criminal courts. We did this by interrogating the database on the Legifrance website using a Boolean equation (penal' (criminal) AND medecin' (physician) OR docteur' (doctor)). In total 539 cases were selected, in which the status of the physician either influenced the punishment imposed, or was a prerequisite for the commission of the offence. The results of the search produced two outcomes: offences and the dates of the most recent criminal judgements (which had been left blank). Further data were also collected: references to court cases, hearing dates, offence dates, procedural time limits, numbers of accused parties, types of punishments and physician characteristics. The number of court hearings increased from the 1980s until the late 1990s. Since then, it has remained stable at around 25 cases per year. Of the defendants appearing before the courts, 39.2% have been found guilty. On average, 10 to 13 physicians every year - that is, one per month - are punished. Those most often punished are obstetrician-gynaecologists (13%), followed by intensive care anaesthetists (11%) and then by general practitioners (6.7%). The offences most frequently occurring are manslaughter (36.5%), illegal profits (12%), unintentional injuries (11.5%) and sexual offences (10.1%). The results are most reassuring in terms of the risks posed by the practice of medicine in France. Such a risk does indeed exist; however, it is at a low level and stable.
C1 [Faisant, Maxime; Papin-Lefebvre, Frederique] Caen Univ Hosp, Forens Inst, Hop Cote de Nacre, Caen, France.
   [Faisant, Maxime; Rerolle, Camille; Saint-Martin, Pauline] Reg Univ Hosp, Inst Forens Med, Tours, France.
   [Rouge-Maillart, Clotilde] Angers Univ Hosp, Dept Forens Med, LUNAM, Angers, France.
RP Faisant, M (通讯作者)，Reg Univ Hosp, Forens Inst, F-37044 Tours 9, France.
EM ma.faisant@gmail.com
CR [Anonymous], 1990, LANCET, V336, P1309
   BAUER G, 1986, FORENSIC SCI INT, V30, P11, DOI 10.1016/0379-0738(86)90173-8
   Bernard M, 2010, 160 QUESTIONS RESPON, V0, P195
   Brahams D, 1989, LANCET, V2, P1309
   CNOM, 2007, ATL DEM MED FRANC, V0, P0
   Ferrara SD, 2013, INT J LEGAL MED, V127, P541, DOI 10.1007/s00414-013-0839-2
   Knaak JP, 2014, INT J LEGAL MED, V128, P1049, DOI 10.1007/s00414-014-0976-2
   KORCOK M, 1984, CAN MED ASSOC J, V131, P645
   Lin Pyng Jing, 2009, LEG MED (TOKYO), V11 Suppl 1, PS376, DOI 10.1016/j.legalmed.2009.01.006
   Pradel J, 2010, PROCEDURE PENALE, V0, P0
   Wallace E, 2013, BMJ OPEN, V3, P0, DOI 10.1136/bmjopen-2013-002929
   Yokota T, 2006, AM J EMERG MED, V24, P756, DOI 10.1016/j.ajem.2006.01.006
   Zhu S, 2011, LEGAL MED-TOKYO, V13, P116, DOI 10.1016/j.legalmed.2010.12.003
NR 13
TC 1
Z9 1
U1 0
U2 1
PU SAGE PUBLICATIONS INC
PI THOUSAND OAKS
PA 2455 TELLER RD, THOUSAND OAKS, CA 91320 USA
SN 0025-8024
EI 2042-1818
J9 MED SCI LAW
JI Med. Sci. Law
PD JAN 15
PY 2018
VL 58
IS 1
BP 39
EP 46
DI 10.1177/0025802417737402
PG 8
WC Law; Medicine, Legal; Pathology
SC Government & Law; Legal Medicine; Pathology
GA GC6JQ
UT WOS:000429897100006
PM 29105556
DA 2022-10-14
ER

PT J
AU Liu, ZF
   Zhang, Y
   Asante, JO
   Huang, YX
   Wang, X
   Chen, LJ
AF Liu, Zifeng
   Zhang, Yong
   Asante, Joseph Obiri
   Huang, Yixiang
   Wang, Xin
   Chen, Lijin
TI Characteristics of medical disputes arising from dental practice in Guangzhou, China: an observational study
SO BMJ OPEN
LA English
DT Article
ID malpractice; trauma; claim; risk
AB Objectives Doctor-patient conflict is a phenomenon that has become one of the major social problems affecting China's medical system today. This study aimed to analyse the nature of medical dispute incidents arising from dental practice, discover the related factors that may have incited such disputes and explore measures whereby the incidents of patients' conflicts towards dentists can be reduced. Methods A survey conducted in six public hospitals in Guangzhou, one of the largest cities in China, showed that more than two million patients received dental treatment between 2008 and 2012. chi(2) test and binary logistic regression analysis were used to identify statistically significant differences in incident rates. Results In a total of more than two million outpatients, 541 reported dental disputes and lodged complaints with the medical service centre. Male patients reported higher dispute rates than did females (chi(2)=9.74, P<0.01). Binary logistic regression analysis further showed that disputes developed into conflicts depending on five factors: patient gender, dental specialty, cause of dispute, mode of payment and resolution duration. Conclusions Gender, specialties, cause of dispute, mode of payment and resolution duration are associated with the incidence of dental conflicts, suggesting that medical quality is positively correlated to dental disputes, the coverage of stomatology in medical insurance should be expanded and detailed negotiation system should be developed for resolving dental disputes.
C1 [Liu, Zifeng] Sun Yat Sen Univ, Hosp Stomatol, Guanghua Sch Stomatol, Guangzhou, Guangdong, Peoples R China.
   [Liu, Zifeng] Sun Yet Sen Univ, Guangdong Prov Key Lab Stomatol, Guangzhou, Guangdong, Peoples R China.
   [Zhang, Yong; Asante, Joseph Obiri; Huang, Yixiang; Wang, Xin; Chen, Lijin] Sun Yat Sen Univ, Sch Publ Hlth, Guangzhou, Guangdong, Peoples R China.
RP Huang, YX (通讯作者)，Sun Yat Sen Univ, Sch Publ Hlth, Guangzhou, Guangdong, Peoples R China.
EM huangyx@mail.sysu.edu.cn
FU Guangdong Science and Technology Foundation for Social Science [2016A070705025]
CR [Anonymous], 2014, LANCET, V383, P1013, DOI 10.1016/S0140-6736(14)60501-8
   [Anonymous], 2012, LANCET, V379, P1764, DOI 10.1016/S0140-6736(12)60729-6
   [Anonymous], 2000, GINGIVAL RETRACTION, V0, P0
   Association CMD, 2011, 4 CHIN PHYS PRACT ST, V0, P0
   Bal BS, 2009, CLIN ORTHOP RELAT R, V467, P339, DOI 10.1007/s11999-008-0636-2
   Chang-chao L, 2014, CHINESE HLTH SERVICE, V308, P125
   Chenxi L, 2016, PEOPLE MOURN DOCTOR, V0, P0
   Hesketh T, 2012, BMJ-BRIT MED J, V345, P0, DOI 10.1136/bmj.e5730
   Jena AB, 2015, BMJ-BRIT MED J, V351, P0, DOI 10.1136/bmj.h5516
   Jena AB, 2011, NEW ENGL J MED, V365, P629, DOI 10.1056/NEJMsa1012370
   Karhunen S, 2016, ACTA ODONTOL SCAND, V74, P236, DOI 10.3109/00016357.2015.1103898
   Kiani M, 2009, J FORENSIC LEG MED, V16, P76, DOI 10.1016/j.jflm.2008.08.016
   Knaak JP, 2014, INT J LEGAL MED, V128, P1049, DOI 10.1007/s00414-014-0976-2
   Li H, 2014, BMC HEALTH SERV RES, V14, P0, DOI 10.1186/1472-6963-14-390
   Liu H, 2015, INT J ENV RES PUB HE, V12, P6801, DOI 10.3390/ijerph120606801
   Lyu SY, 2011, AESTHET PLAST SURG, V35, P764, DOI 10.1007/s00266-011-9684-1
   Murray JM, 2013, EMERG MED CLIN N AM, V31, P553, DOI 10.1016/j.emc.2013.02.002
   Nassani MZ, 2017, J PROSTHODONT, V26, P672, DOI 10.1111/jopr.12636
   Osti M, 2015, J EVAL CLIN PRACT, V21, P278, DOI 10.1111/jep.12305
   Santos Palmira, 2015, J HEALTHC RISK MANAG, V34, P20, DOI 10.1002/jhrm.21168
   Sox H C Jr, 2000, EFF CLIN PRACT, V3, P277
   Spittal MJ, 2015, BMJ QUAL SAF, V24, P360, DOI 10.1136/bmjqs-2014-003834
   Tucker JD, 2015, BMJ OPEN, V5, P0, DOI 10.1136/bmjopen-2015-008221
   Turillazzi E, 2015, MED HEALTH CARE PHIL, V18, P449, DOI 10.1007/s11019-015-9637-6
   ZHANG H, 2013, J MED COLL PLA, V28, P120
   Zhang J, 2017, PUBLIC MANAGEMENT NE, V14, P61
   Zhang NL, 2014, MED SOC, V0, P27
   Zhang XQ, 2011, CAMB Q HEALTHC ETHIC, V20, P458, DOI 10.1017/S0963180111000144
NR 28
TC 10
Z9 10
U1 3
U2 16
PU BMJ PUBLISHING GROUP
PI LONDON
PA BRITISH MED ASSOC HOUSE, TAVISTOCK SQUARE, LONDON WC1H 9JR, ENGLAND
SN 2044-6055
EI 
J9 BMJ OPEN
JI BMJ Open
PD MAY 15
PY 2018
VL 8
IS 2
BP 
EP 
DI 10.1136/bmjopen-2017-018738
PG 6
WC Medicine, General & Internal
SC General & Internal Medicine
GA GH0ZB
UT WOS:000433129800166
PM 29439073
DA 2022-10-14
ER

PT J
AU Dossett, LA
   Kauffmann, RM
   Lee, JS
   Singh, H
   Lee, MC
   Morris, AM
   Jagsi, R
   Quinn, GP
   Dimick, JB
AF Dossett, Lesly A.
   Kauffmann, Rondi M.
   Lee, Jay S.
   Singh, Harkamal
   Lee, M. Catherine
   Morris, Arden M.
   Jagsi, Reshma
   Quinn, Gwendolyn P.
   Dimick, Justin B.
TI Specialist Physicians' Attitudes and Practice Patterns Regarding Disclosure of Pre-referral Medical Errors
SO ANNALS OF SURGERY
LA English
DT Article
DE communication; disclosure; feedback; medical errors; patient safety; peer review
ID patients want; legal action; malpractice; clinician; health; care; bioethics; mistake; doctor
AB Objective: Our objective was to determine specialist physicians' attitudes and practices regarding disclosure of pre-referral errors. Summary Background Data: Physicians are encouraged to disclose their own errors to patients. However, no clear professional norms exist regarding disclosure when physicians discover errors in diagnosis or treatment that occurred at other institutions before referral. Methods: We conducted semistructured interviews of cancer specialists from 2 National Cancer Institute-designated Cancer Centers. We purposively sampled specialists by discipline, sex, and experience-level who self-described a >50% reliance on external referrals (n = 30). Thematic analysis of verbatim interview transcripts was performed to determine physician attitudes regarding disclosure of pre-referral medical errors; whether and how physicians disclose these errors; and barriers to providing full disclosure. Results: Participants described their experiences identifying different types of pre-referral errors including errors of diagnosis, staging and treatment resulting in adverse events ranging from decreased quality of life to premature death. The majority of specialists expressed the belief that disclosure provided no benefit to patients, and might unnecessarily add to their anxiety about their diagnoses or prognoses. Specialists had varying practices of disclosure including none, non-verbal, partial, event-dependent, and full disclosure. They identified a number of barriers to disclosure, including medicolegal implications and damage to referral relationships, the profession's reputation, and to patient-physician relationships. Conclusions: Specialist physicians identify pre-referral errors but struggle with whether and how to provide disclosure, even when clinical circumstances force disclosure. Education- or communication-based interventions that overcome barriers to disclosing pre-referral errors warrant development.
C1 [Dossett, Lesly A.; Lee, Jay S.; Singh, Harkamal; Dimick, Justin B.] Univ Michigan, Inst Hlth Policy & Innovat, Ctr Hlth Outcomes & Policy, Ann Arbor, MI 48109 USA.
   [Kauffmann, Rondi M.] Vanderbilt Univ, Med Ctr, Dept Surg, Nashville, TN USA.
   [Lee, M. Catherine] H Lee Moffitt Canc Ctr & Res Inst, Comprehens Breast Program, Tampa, FL USA.
   [Morris, Arden M.] Stanford Surg Policy Improvement Res & Educ Ctr, Palo Alto, CA USA.
   [Jagsi, Reshma] Univ Michigan, IHPI, Ctr Bioeth & Social Sci Med, Dept Radiat Oncol, Ann Arbor, MI 48109 USA.
   [Quinn, Gwendolyn P.] H Lee Moffitt Canc Ctr & Res Inst, Dept Hlth Outcomes & Behav, Tampa, FL USA.
RP Dossett, LA (通讯作者)，Univ Michigan, Inst Hlth Policy & Innovat, Surg, 1500 E Med Ctr Dr, Ann Arbor, MI 48109 USA.
EM ldossett@umich.edu
FU NCI NIH HHS [T32 CA009672] Funding Source: Medline
CR AMA, 2000, COD MED ETH CURR OP, V0, P0
   BECKMAN HB, 1994, ARCH INTERN MED, V154, P1365, DOI 10.1001/archinte.154.12.1365
   Bell SK, 2015, J PATIENT SAF, V0, P0
   Birt L, 2016, QUAL HLTH RES, V0, P0
   Boothman Richard, 2013, BULL AM COLL SURG, V98, P21
   Boothman RC, 2016, HEALTH SERV RES, V51, P2487, DOI 10.1111/1475-6773.12626
   Braun V, 2014, INT J QUAL STUD HEAL, V9, P0, DOI 10.3402/qhw.v9.26152
   CHARLES SC, 1988, WESTERN J MED, V148, P358
   Dossett LA, 2016, CA CANC J CLIN, V0, P0
   Fein S, 2005, CONCEPTS METHODOLOGY, V2, P483
   Gallagher TH, 2003, JAMA-J AM MED ASSOC, V289, P1001, DOI 10.1001/jama.289.8.1001
   Gallagher TH, 2013, NEW ENGL J MED, V369, P1752, DOI 10.1056/NEJMsb1303119
   Giacomini MK, 2000, JAMA-J AM MED ASSOC, V284, P357, DOI 10.1001/jama.284.3.357
   Gostin L, 2000, JAMA-J AM MED ASSOC, V283, P1742, DOI 10.1001/jama.283.13.1742
   Guest G, 2006, FIELD METHOD, V18, P59, DOI 10.1177/1525822X05279903
   Hebert PC, 2001, CAN MED ASSOC J, V164, P509
   Hebert PC, 1997, CAN MED ASSOC J, V156, P225
   HICKSON GB, 1992, JAMA-J AM MED ASSOC, V267, P1359, DOI 10.1001/jama.267.10.1359
   Hingorani M, 1999, BRIT MED J, V318, P640, DOI 10.1136/bmj.318.7184.640
   Hobgood C, 2005, PEDIATRICS, V116, P1276, DOI 10.1542/peds.2005-0946
   Hobgood C, 2002, ACAD EMERG MED, V9, P1156, DOI 10.1197/aemj.9.11.1156
   Kaldjian LC, 2007, J GEN INTERN MED, V22, P988, DOI 10.1007/s11606-007-0227-z
   Kohn LT, 2000, ERR IS HUMAN BUILDIN, V0, P0
   Kraman SS, 1999, ANN INTERN MED, V131, P963, DOI 10.7326/0003-4819-131-12-199912210-00010
   Leape LL, 1998, JAMA-J AM MED ASSOC, V280, P1444, DOI 10.1001/jama.280.16.1444
   Liang BA, 2002, QUAL SAF HEALTH CARE, V11, P64, DOI 10.1136/qhc.11.1.64
   Mazor K, 2016, BMJ QUAL SAF, V25, P787, DOI 10.1136/bmjqs-2015-004353
   McCannon CJ, 2007, JT COMM J QUAL PATIE, V33, P477, DOI 10.1016/S1553-7250(07)33051-1
   McDaniel SH, 2013, J GEN INTERN MED, V28, P1405, DOI 10.1007/s11606-013-2499-9
   Paul P, 2000, HUM IMMUNOL, V61, P1177, DOI 10.1016/S0198-8859(00)00154-3
   VINCENT C, 1994, LANCET, V343, P1609, DOI 10.1016/S0140-6736(94)93062-7
   Vincent C, 1999, J EVAL CLIN PRACT, V5, P13, DOI 10.1046/j.1365-2753.1999.00147.x
   Witman AB, 1996, ARCH INTERN MED, V156, P2565, DOI 10.1001/archinte.156.22.2565
   WU AW, 1991, JAMA-J AM MED ASSOC, V265, P2089, DOI 10.1001/jama.265.16.2089
   Wu AW, 2000, BRIT MED J, V320, P726, DOI 10.1136/bmj.320.7237.726
NR 35
TC 7
Z9 8
U1 0
U2 2
PU LIPPINCOTT WILLIAMS & WILKINS
PI PHILADELPHIA
PA TWO COMMERCE SQ, 2001 MARKET ST, PHILADELPHIA, PA 19103 USA
SN 0003-4932
EI 1528-1140
J9 ANN SURG
JI Ann. Surg.
PD JUN 15
PY 2018
VL 267
IS 6
BP 1077
EP 1083
DI 10.1097/SLA.0000000000002427
PG 7
WC Surgery
SC Surgery
GA GI3VX
UT WOS:000434301200021
PM 28742712
DA 2022-10-14
ER

PT J
AU Turner, AD
   Stawicki, SP
   Guo, WA
AF Turner, Anthony D.
   Stawicki, Stanislaw P.
   Guo, Weidun Alan
TI Competitive Advantage of MBA for Physician Executives: A Systematic Literature Review
SO WORLD JOURNAL OF SURGERY
LA English
DT Article; Proceedings Paper
ID leadership; management; care; md
AB In response to systemic challenges facing the US healthcare system, many medical students, residents and practicing physicians are pursuing a Master in Business Administration (MBA) degree. The value of such proposition remains poorly defined. The aim of this review is to analyze current literature pertaining to the added value of MBA training for physician executives (PEs). We hypothesized that physicians who supplement their clinical expertise with business education gain a significant competitive advantage. A detailed literature search of four electronic databases (PubMed, SCOPUS, Embase and ERIC) was performed. Included were studies published between Jan 2000 and June 2017, focusing specifically on PEs. Among 1580 non-duplicative titles, we identified 23 relevant articles. Attributes which were found to add value to one's competitiveness as PE were recorded. A quality index score was assigned to each article in order to minimize bias. Results were tabulated by attributes and by publication. We found that competitive domains deemed to be most important for PEs in the context of MBA training were leadership (n = 17), career advancement opportunities (n = 12), understanding of financial aspects of medicine (n = 9) and team-building skills (n = 10). Among other prominent factors associated with the desire to engage in an MBA were higher compensation, awareness of public health issues/strategy, increased negotiation skills and enhanced work-life balance. Of interest, the learning of strategies for reducing malpractice litigation was less important than the other drivers. This comprehensive systemic review supports our hypothesis that a business degree confers a competitive advantage for PEs. Physician executives equipped with an MBA degree appear to be better equipped to face the challenge of the dynamically evolving healthcare landscape. This information may be beneficial to medical schools designing or implementing combined dual-degree curricula.
C1 [Turner, Anthony D.; Guo, Weidun Alan] SUNY Buffalo, Dept Surg, Buffalo, NY 14260 USA.
   [Stawicki, Stanislaw P.] St Lukes Univ Hlth Network, Dept Res & Innovat, Bethlehem, PA USA.
   [Turner, Anthony D.] Morehouse Sch Med, Dept Surg, Atlanta, GA 30310 USA.
RP Guo, WA (通讯作者)，SUNY Buffalo, Dept Surg, Buffalo, NY 14260 USA.
EM waguo@buffalo.edu
CR Ackerly DC, 2011, ACAD MED, V86, P575, DOI 10.1097/ACM.0b013e318212e51b
   [Anonymous], 2017, WEBP MD MBA PROGR, V0, P0
   Attri JP, 2015, SAUDI J ANAESTH, V9, P457, DOI 10.4103/1658-354X.159476
   Burns Theresa, 2008, HOME HEALTHC NURSE, V26, P452, DOI 10.1097/01.NHH.0000335600.71526.ee
   Butcher L, 2010, MDS MBAS REPORT BIGG, V0, P0
   Butcher Lola, 2011, PHYSICIAN EXEC, V37, P22
   Chesluk BJ, 2012, HEALTH AFFAIR, V31, P2485, DOI 10.1377/hlthaff.2011.0611
   Corbin CL, 2000, AM J SURG, V180, P81, DOI 10.1016/S0002-9610(00)00430-X
   Frich JC, 2015, J GEN INTERN MED, V30, P656, DOI 10.1007/s11606-014-3141-1
   Goldman JT, 2010, MD MBA DUAL DEGREE T, V0, P0
   Gunderman R, 2009, ACAD MED, V84, P1348, DOI 10.1097/ACM.0b013e3181b6eb42
   Hall JF, 2013, CLIN COLON RECT SURG, V26, P250, DOI 10.1055/s-0033-1356726
   Keogh TJ, 2011, US CHINA ED REV, V1, P222
   Krupat E, 2017, EVAL HEALTH PROF, V40, P203, DOI 10.1177/0163278715620831
   Larson DB, 2003, ACAD MED, V78, P335, DOI 10.1097/00001888-200303000-00021
   Lazarus Arthur, 2010, J MED PRACT MANAGE, V26, P188
   Love DB, 2015, ADM ISSUES J ED PRAC, V5, P3
   Lusco VC, 2005, AM J SURG, V189, P11, DOI 10.1016/j.amjsurg.2004.05.002
   Moawad H, 2013, CAREERS CLIN MED, V0, P0
   Moher D, 2009, J CLIN EPIDEMIOL, V62, P1006, DOI 10.1016/j.jclinepi.2009.06.005
   Orlando Rocco 3rd, 2012, CONN MED, V76, P417
   Parekh SG, 2007, J BONE JOINT SURG AM, V89A, P442, DOI 10.2106/JBJS.F.01245
   Patel MS, 2014, ACAD MED, V89, P1282, DOI 10.1097/ACM.0000000000000366
   Pham HH, 2005, J GEN INTERN MED, V20, P101, DOI 10.1111/j.1525-1497.2005.40184.x
   Satiani B, 2004, AM J SURG, V188, P13, DOI 10.1016/j.amjsurg.2003.12.056
   Satiani B, 2014, J VASC SURG, V59, P542, DOI 10.1016/j.jvs.2013.10.074
   Sherrill Windsor Westbrook, 2004, MED EDUC ONLINE, V9, P4353, DOI 10.3402/meo.v9i.4353
   Sherrill WW, 2000, ACAD MED, V75, PS37, DOI 10.1097/00001888-200010001-00012
   Slattery EL, 2011, OTOLARYNG HEAD NECK, V144, P831, DOI 10.1177/0194599811399724
   Spehar I, 2014, BMC HEALTH SERV RES, V14, P0, DOI 10.1186/1472-6963-14-251
   Zheng F, 2012, B AM COLL SURG, V97, P3
   Zwarenstein M, 2013, BMC HEALTH SERV RES, V13, P0, DOI 10.1186/1472-6963-13-494
NR 32
TC 6
Z9 7
U1 1
U2 21
PU SPRINGER
PI NEW YORK
PA 233 SPRING ST, NEW YORK, NY 10013 USA
SN 0364-2313
EI 1432-2323
J9 WORLD J SURG
JI World J.Surg.
PD JUN 15
PY 2018
VL 42
IS 6
BP 1655
EP 1665
DI 10.1007/s00268-017-4370-3
PG 11
WC Surgery
SC Surgery
GA GE7PM
UT WOS:000431425300011
PM 29159602
DA 2022-10-14
ER

PT J
AU Bjorslev, N
   Ebskov, LB
   Merso, C
   Wong, C
AF Bjorslev, Naja
   Ebskov, Lars Bo
   Merso, Camilla
   Wong, Christian
TI Complications and patient-injury after ankle fracture surgery. -A closed claim analysis with data from the Patient Compensation Association in Denmark
SO INJURY-INTERNATIONAL JOURNAL OF THE CARE OF THE INJURED
LA English
DT Article
DE Ankle fracture; Closed claim analysis; Malpractice; Orthopaedic surgery
ID risk-factor; epidemiology; negligence
AB Background: The Patient Compensation Association (PCA) receives claims for financial compensation from patients who believe they have sustained damage from their treatment in the Danish health care system. In this study, we have analysed closed claims in which patients suffered injuries due to the surgical treatment of their ankle fracture. We identified causalities contributing to these injuries and malpractices, as well as the economic consequences of these damages. Methods: Fifty-one approved closed claims from the PCA database from the years 2004-2009 were analysed in a retrospective systematic review. All patients were adults with an iatrogenic injury, and received compensation. A root cause analysis was performed to identify whether the patient suffered the damage preoperatively, during surgery or postoperatively, and to determine the level of education of the injurious doctor. Economic compensation, co-morbidities and end-result complications were registered. Results: In 9 of the cases the injuries happened preoperatively, but the majority of the injuries, namely 34 occurred during surgery. In 21 of the cases the damage happened postoperatively. Thirty percentages of the patients were mistreated in more than one phase. Level of competence was medical specialists in 2/3 and junior doctors in 1/3 of the cases. In the preoperative phase both groups were equally responsible for the inflicted damage. In the perioperative-and postoperative group, medical specialists inflicted the majority of damages. General recommendations regarding ORIF were not followed in 21/49 of the perioperative damages. The pronation fracture was the most common. The patients received a total average compensation of 17.561 USD each. Conclusion: Managing the complex ankle fracture, requires considerable experience. This study indicates that extra attention should be paid to the most technically demanding fractures as the pronation-external-rotation-, diabetic-and fragility fractures. Surgeons should follow the recommendations for ORIF. Emphasis should also focus on adequate postoperative plans. This study finds a high readmission-burden, re-operation rate and great expenses in form of compensation. (c) 2017 Elsevier Ltd. All rights reserved.
C1 [Bjorslev, Naja] Bispebjerg Hosp, Orthopaed Dept M, Copenhagen, Denmark.
   [Ebskov, Lars Bo; Merso, Camilla; Wong, Christian] Hvidovre Univ Hosp, Orthopaed Dept 333, Copenhagen, Denmark.
RP Bjorslev, N (通讯作者)，Bispebjerg Bakke 23, DK-2400 Copenhagen NV, Denmark.
EM naja.bjoerslev@gmail.com
CR BEAUCHAMP CG, 1983, J BONE JOINT SURG BR, V65, P329, DOI 10.1302/0301-620X.65B3.6404905
   Bjorslev Naja, 2014, UGESKR LAEGER, V176, P1494
   Bock J, 2011, UGESKRIFT LAEGER, V173, P1990
   Court-Brown C, 2006, ORTHOPAEDIC SURG ESS, V0, P369
   Ganesh SP, 2005, J BONE JOINT SURG AM, V87A, P1712, DOI 10.2106/JBJS.D.02625
   Gardner MJ, 2006, FOOT ANKLE INT, V27, P788, DOI 10.1177/107110070602701005
   Hove LD, 2012, ACTA PAEDIATR, V101, P1074, DOI 10.1111/j.1651-2227.2012.02760.x
   Jensen SL, 1998, ACTA ORTHOP SCAND, V69, P48, DOI 10.3109/17453679809002356
   Koval KJ, 2005, J ORTHOP TRAUMA, V19, P61, DOI 10.1097/00005131-200501000-00013
   Leach WJ, 2011, FOOT ANKLE INT, V32, P599
   Leeberg V, 2014, DAN MED J, V61, P0
   LOCALIO AR, 1991, NEW ENGL J MED, V325, P245, DOI 10.1056/NEJM199107253250405
   Miller AG, 2012, J BONE JOINT SURG AM, V94A, P2047, DOI 10.2106/JBJS.K.01088
   Miller AN, 2009, FOOT ANKLE INT, V30, P419, DOI 10.3113/FAI.2009.0419
   Ovaska MT, 2014, INT ORTHOP, V38, P83, DOI 10.1007/s00264-013-2168-y
   Ovaska MT, 2013, J BONE JOINT SURG AM, V95A, P348, DOI 10.2106/JBJS.K.01672
   Pakarinen H, 2012, ACTA ORTHOP, V83, P4, DOI 10.3109/17453674.2012.745657
   Ranum Darrell, 2014, J HEALTHC RISK MANAG, V34, P31, DOI 10.1002/jhrm.21156
   Ring J, 2014, BONE JOINT J, V96B, P1510, DOI 10.1302/0301-620X.96B11.33963
   Schepers T, 2013, INT ORTHOP, V37, P489, DOI 10.1007/s00264-012-1753-9
   SooHoo NF, 2009, J BONE JOINT SURG AM, V91A, P1042, DOI 10.2106/JBJS.H.00653
   Thur CK, 2012, ACTA ORTHOP, V83, P276, DOI 10.3109/17453674.2012.672091
   YDE J, 1980, ACTA ORTHOP SCAND, V51, P181, DOI 10.3109/17453678008990784
NR 23
TC 3
Z9 3
U1 1
U2 3
PU ELSEVIER SCI LTD
PI OXFORD
PA THE BOULEVARD, LANGFORD LANE, KIDLINGTON, OXFORD OX5 1GB, OXON, ENGLAND
SN 0020-1383
EI 1879-0267
J9 INJURY
JI Injury-Int. J. Care Inj.
PD FEB 15
PY 2018
VL 49
IS 2
BP 430
EP 436
DI 10.1016/j.injury.2017.11.025
PG 7
WC Critical Care Medicine; Emergency Medicine; Orthopedics; Surgery
SC General & Internal Medicine; Emergency Medicine; Orthopedics; Surgery
GA FX9TX
UT WOS:000426451500046
PM 29173965
DA 2022-10-14
ER

PT J
AU Rayess, HM
   Svider, P
   Hanba, C
   Patel, VS
   Carron, M
   Zuliani, G
AF Rayess, Hani M.
   Svider, Peter
   Hanba, Curtis
   Patel, Vivek Sagar
   Carron, Michael
   Zuliani, Giancarlo
TI Adverse Events in Facial Implant Surgery and Associated Malpractice Litigation
SO JAMA FACIAL PLASTIC SURGERY
LA English
DT Article
ID malar augmentation; complication; physician; database; utility
AB IMPORTANCE Facial implants represent an important strategy for providing instant and long-lasting volume enhancement to address both aging and posttraumatic defects. OBJECTIVE To better understand risks of facial implants by examining national resources encompassing adverse events and considerations facilitating associated litigation. DESIGN, SETTING, AND PARTICIPANTS A cross-sectional study reviewed complications following facial implants. The procedures reviewed were performed on patients at locations throughout the United States from January 2006 to December 2016. Data collection was completed in March 2017. The Manufacturer and User Facility Device Experience database, which contains medical device reports submitted to the US Food and Drug Administration (FDA), was searched for complications that occurred from January 2006 to December 2016 involving facial implants made by Implantech, MEDPOR, Stryker, KLS Martin, and Synthes. Furthermore, the Thomson ReutersWestlaw legal database was searched for relevant litigation. MAIN OUTCOMES AND MEASURES The complications of facial implants were analyzed in relation to the location of implant and severity of complication. Litigation was analyzed to determine which factors determine outcome. RESULTS Thirty-nine instances of adverse events reported to the FDA were identified. Sixteen (41%) involved malar implants, followed by 12 chin implants (31%). The most common complications included infection (18 [46%]), implant migration (9 [23%]), swelling (7 [18%]), and extrusion (4 [10%]). Thirty-two patients (83%) had to have their implants removed. Infection occurred at a mean (SD) of 83.3 (68.8) days following the surgery. One-third of complications involved either migration or extrusion. The mean (range) time to migration or extrusion was 381.1 (10-2400) days. In 12 malpractice cases identified in publicly available court proceedings, alleged inadequate informed consent and requiring additional surgical intervention (ie, removal) were the most commonly cited factors. CONCLUSIONS AND RELEVANCE Infection and implant migration or extrusion are the most common complications of facial implants. Most of these complications necessitate removal. These considerations need to be discussed with patients preoperatively as part of the informed consent process, as allegedly inadequate informed consent was cited in a significant proportion of resultant litigation, and there were overlapping considerations among adverse events reported to the FDA and factors brought up in relevant litigation. Cases resolved with settlements and jury-awarded damages encompassed considerable award totals.
C1 [Rayess, Hani M.; Svider, Peter; Hanba, Curtis; Carron, Michael; Zuliani, Giancarlo] Wayne State Univ, Sch Med, Dept Otolaryngol Head & Neck Surg, 4201 St Antoine,5E UHC, Detroit, MI 48201 USA.
   [Patel, Vivek Sagar] Facial Plast Surg Associates, Houston, TX USA.
   [Carron, Michael; Zuliani, Giancarlo] Wayne State Univ, Sch Med, Dept Otolaryngol Head & Neck Surg, Div Facial Plast & Reconstruct Surg, Detroit, MI USA.
RP Rayess, HM (通讯作者)，Wayne State Univ, Sch Med, Dept Otolaryngol Head & Neck Surg, 4201 St Antoine,5E UHC, Detroit, MI 48201 USA.
EM hrayess@med.wayne.edu
CR Alemzadeh H, 2016, PLOS ONE, V11, P0, DOI 10.1371/journal.pone.0151470
   BINDER WJ, 1994, PLAST RECONSTR SURG, V94, P775, DOI 10.1097/00006534-199411000-00004
   Blake DM, 2013, OTOLARYNG HEAD NECK, V149, P554, DOI 10.1177/0194599813498696
   Connor MJ, 2017, INT J RADIAT ONCOL, V97, P18, DOI 10.1016/j.ijrobp.2016.08.050
   Constantinides M S, 2000, FACIAL PLAST SURG, V16, P35, DOI 10.1055/s-2000-7324
   Farida JP, 2016, HEAD NECK-J SCI SPEC, V38, P751, DOI 10.1002/hed.23950
   Herruer JM, 2015, PLAST RECONSTR SURG, V135, P1596, DOI 10.1097/PRS.0000000000001264
   Kovalerchik O, 2013, INT FORUM ALLERGY RH, V3, P722, DOI 10.1002/alr.21169
   Lopez J, 2016, BURNS, V42, PE74, DOI 10.1016/j.burns.2015.08.014
   Metzinger SE, 1999, ARCH OTOLARYNGOL, V125, P980, DOI 10.1001/archotol.125.9.980
   Patel K, 2016, FACIAL PLAST SURG, V32, P520, DOI 10.1055/s-0036-1586497
   PRENDERGAST M, 1989, ARCH OTOLARYNGOL, V115, P964
   Rayess HM, 2017, LARYNGOSCOPE, V127, P134, DOI 10.1002/lary.26167
   Raz Y, 2005, ARCH OTOLARYNGOL, V131, P251, DOI 10.1001/archotol.131.3.251
   Svider PF, 2015, ANN OTO RHINOL LARYN, V124, P515, DOI 10.1177/0003489414567937
   Svider PF, 2014, OPHTHAL PLAST RECONS, V30, P119, DOI 10.1097/IOP.0000000000000025
   Svider PF, 2013, LARYNGOSCOPE, V123, P1849, DOI 10.1002/lary.23905
   Tambyraja RR, 2005, ARCH OTOLARYNGOL, V131, P245, DOI 10.1001/archotol.131.3.245
   Taylor CL, 2016, WORLD NEUROSURG, V93, P159, DOI 10.1016/j.wneu.2016.06.017
   WILKINSON TS, 1983, PLAST RECONSTR SURG, V71, P643, DOI 10.1097/00006534-198305000-00011
NR 20
TC 7
Z9 7
U1 0
U2 1
PU AMER MEDICAL ASSOC
PI CHICAGO
PA 330 N WABASH AVE, STE 39300, CHICAGO, IL 60611-5885 USA
SN 2168-6076
EI 2168-6092
J9 JAMA FACIAL PLAST SU
JI JAMA Facial Plast. Surg.
PD MAY-JUN 15
PY 2018
VL 20
IS 3
BP 244
EP 248
DI 10.1001/jamafacial.2017.2242
PG 5
WC Surgery
SC Surgery
GA GG1RH
UT WOS:000432463900011
PM 29346485
DA 2022-10-14
ER

PT J
AU Yamashita, K
   Kusuda, K
   Ito, Y
   Komino, M
   Tanaka, K
   Kurokawa, S
   Ameya, M
   Eba, D
   Masamune, K
   Muragaki, Y
   Ohta, Y
   Rinoie, C
   Yamada, K
   Sawa, Y
AF Yamashita, Kazuhiko
   Kusuda, Kaori
   Ito, Yoshitomo
   Komino, Masaru
   Tanaka, Kiyohito
   Kurokawa, Satoru
   Ameya, Michitaka
   Eba, Daiji
   Masamune, Ken
   Muragaki, Yoshihiro
   Ohta, Yuji
   Rinoie, Chugo
   Yamada, Kenji
   Sawa, Yoshiki
TI Evaluation of Surgical Instruments With Radiofrequency Identification Tags in the Operating Room
SO SURGICAL INNOVATION
LA English
DT Article
DE surgical instruments with RFID tags; operating room; tracking system
ID prevention; surgery
AB Background. Surgical instrument retention and instrument breakage compromise surgery quality and lead to medical malpractice. We developed an instrument tracking system that could alert surgeons to instrument retention during surgery and monitor instrument use to reduce the risk of breakage. Methods. This prospective, experimental clinical trial included 15 patients undergoing inguinal hernia surgery or lumpectomy under general anesthesia at Saiseikai Kurihashi Hospital. Radiofrequency identification (RFID)-tagged surgical instruments were used, and a detection antenna was placed on a mayo stand during the operation. We analyzed the 1-loop detection ratio (OLDR)that is, the capability of the antenna to detect devices in a single readingand the total detection rate (TDR)that is, the data accumulated for the duration of the operationof the RFID-tagged instruments. Results. Data analysis revealed that the OLDR was 95% accurate, whereas the TDR was 100% accurate. The antenna could not detect the RFID tag when there was interference from electrocautery noise radiation, and 6% of instrument movement was undetected by the antenna; however, the TDR and instrument use were detected at all times. Conclusions. Surgical instruments can be tracked during surgery, and this tracking can clarify the usage rate of each instrument and serve as a backup method of instrument counting. However, this study was conducted on a small scale, and RFID tags cannot be attached to small surgical instruments used in complex operations such as neurosurgery. Further efforts to develop a tracking system for these instruments are warranted.
C1 [Yamashita, Kazuhiko; Yamada, Kenji; Sawa, Yoshiki] Osaka Univ, Osaka, Japan.
   [Kusuda, Kaori; Masamune, Ken; Muragaki, Yoshihiro] Tokyo Womens Med Univ, Tokyo, Japan.
   [Ito, Yoshitomo; Komino, Masaru] Saiseikai Kurihashi Hosp, Saitama, Japan.
   [Tanaka, Kiyohito] Japanese Red Cross Kyoto Daini Hosp, Kyoto, Japan.
   [Kurokawa, Satoru; Ameya, Michitaka] Natl Inst Adv Ind Sci & Technol, Tsukuba, Japan.
   [Eba, Daiji] EBA Corp, Nagoya, Aichi, Japan.
   [Ohta, Yuji] Ochanomizu Univ, Tokyo, Japan.
   [Rinoie, Chugo] Methodist Hosp Southern Calif, Arcadia, CA USA.
RP Yamashita, K (通讯作者)，Osaka Univ, Grad Sch Med, 1-3 Yamadaoka, Suita, Osaka 5650871, Japan.
EM k-yamashita@obd.med.osaka-u.ac.jp
FU [15K12608];  [974682]
CR Bani-Hani Kamal E, 2005, ASIAN J SURG, V28, P109, DOI 10.1016/S1015-9584(09)60273-6
   Beyea Suzanne C, 2003, AORN J, V78, P293, DOI 10.1016/S0001-2092(06)60778-3
   Egorova NN, 2008, ANN SURG, V247, P13, DOI 10.1097/SLA.0b013e3180f633be
   Gawande AA, 2003, NEW ENGL J MED, V348, P229, DOI 10.1056/NEJMsa021721
   Gonzalez-Ojeda A, 1999, HEPATO-GASTROENTEROL, V46, P808
   Kusuda K, 2016, INT J HEALTH CARE Q, V29, P236, DOI 10.1108/IJHCQA-03-2015-0034
   Van Wicklin Sharon A, 2011, AORN J, V94, P443, DOI 10.1016/j.aorn.2011.07.018
   World Health Organization, 2009, WHO GUID SAF SURV SA, V0, P0
   Wubben I, 2010, QUAL SAF HEALTH CARE, V19, P0, DOI 10.1136/qshc.2009.037515
   Yamashita K, 2013, IEEE ENG MED BIO, V0, PP926, DOI 10.1109/EMBC.2013.6609653
   Yasuhara H, 2012, SURGERY, V151, P153, DOI 10.1016/j.surg.2011.06.029
NR 11
TC 5
Z9 5
U1 1
U2 19
PU SAGE PUBLICATIONS INC
PI THOUSAND OAKS
PA 2455 TELLER RD, THOUSAND OAKS, CA 91320 USA
SN 1553-3506
EI 1553-3514
J9 SURG INNOV
JI Surg. Innov.
PD AUG 15
PY 2018
VL 25
IS 4
BP 374
EP 379
DI 10.1177/1553350618772771
PG 6
WC Surgery
SC Surgery
GA GO0KR
UT WOS:000439617900009
PM 29716450
DA 2022-10-14
ER

PT J
AU Ingrid, L
   Peter, F
AF Ingrid, Lengyel
   Peter, Felkai
TI Pre-travel advice and patient education of Hungarian travellers
SO ORVOSI HETILAP
LA Hungarian
DT Article
DE patient education; pre-travel advice; travel medicine; patient's right; international travel
AB Introduction: According to international surveys, over half of the travellers face some kind of health issue when travelling. The overwhelming majority of travel-related illnesses can be prevented with pre-travel medical consultations, but the syllabus and content of the consultation have to match the travel habits and culture of the given society. Aim: This publication explores the specificities and travel habits of Hungarian travellers. Method: One hundred participants of a travel exhibition completed a survey about their international travel. As the survey was not representative, the data could only be processed through simple statistical methods. However, since the exhibition was presumably attended by those wishing to travel, the conclusions drawn from the results are worth publishing, since no similar survey in Hungary has been published before. Results: Based on the suitable classification of age groups in travel medicine, 11% of the participants were adolescents /young adults (aged 15-24), 81% adults (25-59) and 8% elderly (60-74). Twenty-eight percent of the participants travel multiple times a year, 40% yearly and 32% of them less frequently; 16% of the adults, 8% of the adolescents and 4% of the elderly age group travel multiple times a year. Conclusions: The travel destinations of Hungarian travellers have remained practically unchanged since a study was conducted 13 years ago: the vast majority (95%) travelled within Europe, 2% to the United States, and 11% of them elsewhere. Since Hungarians do not travel to endemic areas, only 5% consulted their general practitioners (GPs) prior to travelling, and 29% did when they had to be vaccinated. Forty-two percent of those wishing to travel never consult their GPs, even though 29% of them are aware of some chronic illness. Instead, 51% gather their health information from the internet and only 6% from their doctors. By the contradiction between the poor health status of the majority of Hungarian travellers and the negligence of seeking pre-travel advice, our survey clearly points out the importance of the propagation of doctor's advice before trips, even if the travellers visit exclusively non-endemic countries like the European Union.
C1 [Ingrid, Lengyel] Semmelweis Egyet, Altalanos Orvostudomanyi Kar, Magatartastud Int, Budapest, Hungary.
   [Peter, Felkai] Debreceni Egyet, Orvos Egeszsegtudomanyi Kar, Belgyogyaszati Int, Utazasorvostani Tanszeki Csoport, Debrecen, Hungary.
RP Ingrid, L (通讯作者)，Jokai U 12, H-1195 Budapest, Hungary.
EM lengyel.ingrid@gmail.com
CR [Anonymous], 2005, TURIZMUS B, V1, P21
   [Anonymous], 2017, HUNG TOUR AG NAT INT, V0, P0
   [Anonymous], 2005, CHARACTERISTICS INT, V0, P0
   AXMANN A, 1988, THERAPIA HUNGARICA, V36, P51
   Backer E, 2012, FAMILY TOURISM MULTI, V0, P169
   Bovagnet CL, 2006, STAT FOCUS, V18, P2
   Felkai P, 2005, LAM, V15, P632
   Felkai Peter, 2008, ORVOSI HETILAP, V149, P1707, DOI 10.1556/OH.2008.28434
   Gagneux-Brunon A, 2016, J TRAVEL MED, V23, P0, DOI 10.1093/jtm/taw013
   GETZ L, 1990, SCANDINAVIAN JOURNAL OF PRIMARY HEALTH CARE, V8, P95, DOI 10.3109/02813439008994938
   Hamer DH, 2004, J TRAVEL MED, V11, P23, DOI 10.2310/7060.2004.13577
   LaRocque RC, 2010, J TRAVEL MED, V17, P387, DOI 10.1111/j.1708-8305.2010.00457.x
   MCINTOSH IB, 1994, SCOT MED J, V39, P40, DOI 10.1177/003693309403900203
   Reed, 1994, J TRAVEL MED, V1, P192, DOI 10.1111/j.1708-8305.1994.tb00594.x
   STEFFEN R, 1987, J INFECT DIS, V156, P84, DOI 10.1093/infdis/156.1.84
   Walz A, 2013, THER UMSCH, V70, P313, DOI 10.1024/0040-5930/a000409
   Wirtanen W, 2011, INT TRAVEL NEWS, V8, P58
NR 18
TC 1
Z9 1
U1 0
U2 5
PU AKADEMIAI KIADO ZRT
PI BUDAPEST
PA BUDAFOKI UT 187-189-A-3, H-1117 BUDAPEST, HUNGARY
SN 0030-6002
EI 1788-6120
J9 ORVOSI HETILAP
JI Orvosi Hetilap
PD MAR 15
PY 2018
VL 159
IS 9
BP 357
EP 362
DI 10.1556/650.2018.30987
PG 6
WC Medicine, General & Internal
SC General & Internal Medicine
GA FY1OZ
UT WOS:000426583700004
PM 29480045
DA 2022-10-14
ER

PT J
AU Park, HY
   Zoller, SD
   Sheppard, WL
   Hegde, V
   Smith, RA
   Borthwell, RM
   Clarkson, SJ
   Hamad, CD
   Proal, JD
   Bernthal, NM
AF Park, Howard Y.
   Zoller, Stephen D.
   Sheppard, William L.
   Hegde, Vishal
   Smith, Ryan A.
   Borthwell, Rachel M.
   Clarkson, Samuel J.
   Hamad, Christopher D.
   Proal, Joshua D.
   Bernthal, Nicholas M.
TI A Comparison of Defense and Plaintiff Expert Witnesses in Orthopaedic Surgery Malpractice Litigation
SO JOURNAL OF BONE AND JOINT SURGERY-AMERICAN VOLUME
LA English
DT Article
ID qualification; testimony
AB Background: According to the American Academy of Orthopaedic Surgeons (AAOS) Standards of Professionalism, the responsible testimony of expert witnesses in orthopaedic surgery malpractice lawsuits is important to the public interest. However, these expert witnesses are recruited and compensated without established standards, and their testimony can potentially sway court opinion, with substantial consequences. The objective of this study was to characterize defense and plaintiff expert orthopaedic surgeon witnesses in orthopaedic surgery malpractice litigation. Methods: Utilizing the WestlawNext legal database, defense and plaintiff expert witnesses involved in orthopaedic surgery malpractice lawsuits from 2013 to 2017 were identified. Each witness's subspecialty, mean years of experience, involvement in academic or private practice, fellowship training, and scholarly impact, as measured by the Hirsch index (h-index), were determined through a query of professional profiles, the Scopus database, and a PubMed search. Statistical comparisons were made for each parameter among defense and plaintiff expert witnesses. Results: Between 2013 and 2017, 306 expert medical witnesses for orthopaedic cases were identified; 174 (56.9%) testified on behalf of the plaintiff, and 132 (43.1%) testified on behalf of the defense. Orthopaedic surgeons who identified themselves as general orthopaedists comprised the largest share of expert witnesses on both the plaintiff (n = 61) and defense (n = 25) sides. The plaintiff witnesses averaged 36 years of experience versus 31 years for the defense witnesses (p < 0.001); 26% of the plaintiff witnesses held an academic position versus 43% of the defense witnesses (p = 0.013). Defense witnesses exhibited a higher proportion of fellowship training in comparison to plaintiff expert witnesses (80.5% versus 64.5%, respectively, p = 0.003). The h-index for the plaintiff group was 6.6 versus 9.1 for the defense group (p = 0.04). Two witnesses testified for both the plaintiff and defense sides. Conclusions: Defense expert witnesses held higher rates of academic appointments and exhibited greater scholarly impact than their plaintiff counterparts, with both sides averaging >30 years of experience. These data collectively show that there are differences in characteristics between plaintiff and defense witnesses. Additional study is needed to illuminate the etiology of these differences.
C1 [Park, Howard Y.; Zoller, Stephen D.; Sheppard, William L.; Hegde, Vishal; Smith, Ryan A.; Borthwell, Rachel M.; Clarkson, Samuel J.; Hamad, Christopher D.; Proal, Joshua D.; Bernthal, Nicholas M.] Univ Calif Los Angeles, David Geffen Sch Med, Dept Orthopaed Surg, Los Angeles, CA 90095 USA.
RP Park, HY (通讯作者)，Univ Calif Los Angeles, David Geffen Sch Med, Dept Orthopaed Surg, Los Angeles, CA 90095 USA.
FU National Institutes of Health
CR American Academy of Orthopaedic Surgeons, 2010, STAND PROF ORTH EXP, V0, P0
   Eloy JA, 2014, J NEUROSURG, V120, P185, DOI 10.3171/2013.8.JNS13584
   Eloy JA, 2013, OTOLARYNG HEAD NECK, V148, P764, DOI 10.1177/0194599813481943
   Ferreres AR, 2014, WORLD J SURG, V38, P1644, DOI 10.1007/s00268-014-2641-9
   Guglielmo Wayne J, 2007, MED ECON, V84, P50
   Guglielmo WJ, 2007, MED ECON, V84, P56
   Huang G, 2015, AM J OPHTHALMOL, V159, P584, DOI 10.1016/j.ajo.2014.11.037
   Jena AB, 2011, NEW ENGL J MED, V365, P629, DOI 10.1056/NEJMsa1012370
   Pardes H, 2000, JAMA-J AM MED ASSOC, V283, P2427, DOI 10.1001/jama.283.18.2427
   Radvansky BM, 2015, ANESTH ANALG, V120, P1369, DOI 10.1213/ANE.0000000000000673
   Sunaryo PL, 2014, UROLOGY, V83, P704, DOI 10.1016/j.urology.2013.11.045
   The Expert Institute, 2017, EXP WITN FEE CALC, V0, P0
NR 12
TC 7
Z9 7
U1 0
U2 2
PU LIPPINCOTT WILLIAMS & WILKINS
PI PHILADELPHIA
PA TWO COMMERCE SQ, 2001 MARKET ST, PHILADELPHIA, PA 19103 USA
SN 0021-9355
EI 1535-1386
J9 J BONE JOINT SURG AM
JI J. Bone Joint Surg.-Am. Vol.
PD JUN 6
PY 2018
VL 100
IS 11
BP 
EP 
DI 10.2106/JBJS.17.01146
PG 6
WC Orthopedics; Surgery
SC Orthopedics; Surgery
GA GL6KH
UT WOS:000437294200003
PM 29870452
DA 2022-10-14
ER

PT J
AU Marcus, HJ
   Jain, A
   Grieve, J
   Dorward, NL
AF Marcus, Hani J.
   Jain, Abhiney
   Grieve, Joan
   Dorward, Neil L.
TI Informed Consent for Patients Undergoing Transsphenoidal Excision of Pituitary Adenoma: Development and Evaluation of a Procedure-Specific Online Educational Resource
SO WORLD NEUROSURGERY
LA English
DT Article
DE Consent; Pituitary; Surgery; Transsphenoidal
AB OBJECTIVE: The results of recent high-profile delict and medical negligence cases now require doctors to take "reasonable care to ensure that the patient is aware of any material risks involved in any recommended treatment, and of any reasonable alternative or variant treatments." Thus, we report the development and evaluation of a procedure-specific online educational resource to support the informed consent process for patients undergoing transsphenoidal excision of pituitary adenomas. METHODS: An interactive educational multimedia website was developed using a combination of text, images, and videos. A telephone questionnaire was devised to evaluate patients' understanding that included 15 true/false questions. The questionnaire was administered to separate cohorts of patients on the waiting list for transsphenoidal excision of a pituitary adenoma before and after introduction of the website. The patients were also asked to rate the extent to which they found the website easy to understand and useful on a 10-point Likert scale. Data were compared using the chi(2) and Mann-Whitney U test, with P < 0.05 considered to indicate statistical significance. RESULTS: Ten consecutive patients completed the questionnaire before the introduction of the website and nine afterward. The median questionnaire scores were significantly greater after the introduction of the website (14 of 15 vs. 12 of 15; P=0.002), and all patients subjectively found the website easy to understand and useful (10 of 10 in both groups). CONCLUSIONS: An interactive educational multimedia website appears to be a helpful adjunct to the informed consent process for patients undergoing transsphenoidal excision of a pituitary adenoma.
C1 [Marcus, Hani J.; Jain, Abhiney; Grieve, Joan; Dorward, Neil L.] Natl Hosp Neurol & Neurosurg, Dept Neurosurg, London, England.
   [Marcus, Hani J.] UCL, Wellcome EPSRC Ctr Intervent & Surg Sci, London, England.
RP Marcus, HJ (通讯作者)，Natl Hosp Neurol & Neurosurg, Dept Neurosurg, London, England.; Marcus, HJ (通讯作者)，UCL, Wellcome EPSRC Ctr Intervent & Surg Sci, London, England.
EM h.marcus@ucl.ac.uk
CR Bowers N, 2017, SURG-J R COLL SURG E, V15, P7, DOI 10.1016/j.surge.2015.09.001
   Brame CJ, 2016, CBE-LIFE SCI EDUC, V15, P0, DOI 10.1187/cbe.16-03-0125
   Chan SW, 2017, BMJ-BRIT MED J, V357, P0, DOI 10.1136/bmj.j2224
   Debronkart D, 2015, BMJ-BRIT MED J, V350, P0, DOI 10.1136/bmj.h148
   Fahey N, 2014, WORLD NEUROSURG, V82, P0, DOI 10.1016/j.wneu.2014.09.014
   Hallock JL, 2017, AM J OBSTET GYNECOL, V217, P0, DOI 10.1016/j.ajog.2017.03.020
   Jena AB, 2011, NEW ENGL J MED, V365, P629, DOI 10.1056/NEJMsa1012370
   Keulers BJ, 2008, WORLD J SURG, V32, P964, DOI 10.1007/s00268-008-9581-1
   Park J, 2017, J NEUROSURG, V126, P825, DOI 10.3171/2016.2.JNS151830
   Schenker Y, 2011, MED DECIS MAKING, V31, P151, DOI 10.1177/0272989X10364247
   Sokol DK, 2015, BMJ-BRIT MED J, V350, P0, DOI 10.1136/bmj.h1481
   von Elm E, 2007, PREV MED, V45, P247, DOI 10.1016/j.jclinepi.2007.11.008
NR 12
TC 4
Z9 4
U1 0
U2 2
PU ELSEVIER SCIENCE INC
PI NEW YORK
PA STE 800, 230 PARK AVE, NEW YORK, NY 10169 USA
SN 1878-8750
EI 1878-8769
J9 WORLD NEUROSURG
JI World Neurosurg.
PD OCT 15
PY 2018
VL 118
IS 
BP E933
EP E937
DI 10.1016/j.wneu.2018.07.102
PG 5
WC Clinical Neurology; Surgery
SC Neurosciences & Neurology; Surgery
GA GU1NY
UT WOS:000445032000121
PM 30031952
DA 2022-10-14
ER

PT J
AU Pippi, R
   Spota, A
   Santoro, M
AF Pippi, Roberto
   Spota, Andrea
   Santoro, Marcello
TI Medicolegal Considerations Involving Iatrogenic Lingual Nerve Damage
SO JOURNAL OF ORAL AND MAXILLOFACIAL SURGERY
LA English
DT Article
ID 3rd molar region; inferior alveolar nerve; somatosensory evoked-potential; of-the-literature; sagittal split osteotomy; maxillofacial surgery; informed-consent; oral-surgery; anatomic position; mental nerve
AB The aim of this review is to improve risk management strategies through analysis of the anatomic, semeiotic, and medicolegal aspects that characterize iatrogenic lingual nerve damage (LND) and its legal consequences in the case of legal proceedings for a claim for compensation. In dental practice, LND can be caused by local or general anesthesia or by mechanical, chemical, or thermal mechanisms. A certain postoperative identification of LND etiopathogenesis is often very challenging because it can be difficult to show at what time the damage occurred and which mechanism actually caused it. Clinical tests assessing lingual nerve sensory capabilities have a low sensitivity and moderate specificity, whereas instrumental tests have the advantage of not being affected by data interpretation subjectivity by both the operator and the patient. The quantification of permanent LND is not uniformly established, and there are no specific standard worldwide indications. From a medicolegal point of view, LND is a complication that may or may not be caused by surgical error. The 2 different concepts of "expectability'' and avoidability or preventability allow one to discriminate between professional liability and fate and therefore to determine the surgeon's imputability in LND. Despite clinical competence and practice in performing the medical or surgical procedure, the clinician risks a lawsuit for negligence if he or she does not warn the patient about all relevant risks regardless of their frequency. Informed consent plays an essential role in minimizing litigation; the patient must be informed-with both his or her level of culture and ability to understand being taken into consideration-of the diagnosis, prognosis, and therapeutic perspectives and their consequences, in addition to all other viable alternative therapies, as well as the risks of nontreatment. (C) 2018 American Association of Oral and Maxillofacial Surgeons
C1 [Pippi, Roberto; Spota, Andrea; Santoro, Marcello] Sapienza Univ Rome, Dept Odontostomatol & Maxillo Facial Sci, Via Caserta 6, I-00161 Rome, Italy.
RP Santoro, M (通讯作者)，Sapienza Univ Rome, Dept Odontostomatol & Maxillo Facial Sci, Via Caserta 6, I-00161 Rome, Italy.
EM santoro_marcello@yahoo.it
CR ALTENMULLER E, 1990, ELECTROEN CLIN NEURO, V77, P403, DOI 10.1016/0168-5597(90)90001-T
   AppiahAnane S, 1997, BRIT J ORAL MAX SURG, V35, P170, DOI 10.1016/S0266-4356(97)90557-X
   Babu HSC, 2013, J MAXILLOFAC ORAL SU, V12, P168, DOI 10.1007/s12663-012-0391-5
   Bagheri SC, 2010, J ORAL MAXIL SURG, V68, P715, DOI 10.1016/j.joms.2009.09.111
   BAILEY PH, 1984, J ORAL MAXIL SURG, V42, P722, DOI 10.1016/0278-2391(84)90420-8
   BARKER GR, 1987, INT J ORAL MAX SURG, V16, P586, DOI 10.1016/S0901-5027(87)80110-8
   BARKER GR, 1987, BRIT J ORAL MAX SURG, V25, P308, DOI 10.1016/0266-4356(87)90070-2
   Behnia H, 2000, J ORAL MAXIL SURG, V58, P649
   Benninger B, 2013, BRIT J ORAL MAX SURG, V51, P541, DOI 10.1016/j.bjoms.2012.10.014
   Biasiotta A, 2011, J HEADACHE PAIN, V12, P485, DOI 10.1007/s10194-011-0354-0
   BLACKBURN CW, 1990, BRIT J ORAL MAX SURG, V28, P238, DOI 10.1016/0266-4356(90)90059-T
   Boffano P, 2012, OR SURG OR MED OR PA, V113, PE10, DOI 10.1016/j.tripleo.2011.06.034
   Britton D, 2016, BRIT J ORAL MAX SURG, V54, P788, DOI 10.1016/j.bjoms.2016.05.010
   Chan HL, 2010, J PERIODONTOL, V81, P372, DOI 10.1902/jop.2009.090506
   Cheung LK, 2010, INT J ORAL MAX SURG, V39, P320, DOI 10.1016/j.ijom.2009.11.010
   Chossegros C, 2002, INT J ORAL MAX SURG, V31, P620, DOI 10.1054/ijom.2002.0236
   Cruccu G, 2005, BRAIN, V128, P386, DOI 10.1093/brain/awh366
   Cruccu G, 2000, CLIN NEUROPHYSIOL, V111, P371, DOI 10.1016/S1388-2457(99)00291-6
   Dawson-Bowling S, 2011, SURG OXF INT, V29, P97
   de Almeida Lopes, 2014, J ORAL MAXILLOFAC RE, V4, P0
   de Beukelaer JGP, 1998, ORAL SURG ORAL MED O, V85, P366, DOI 10.1016/S1079-2104(98)90058-0
   Degerliyurt K, 2010, J ORAL MAXIL SURG, V68, P1849, DOI 10.1016/j.joms.2010.04.004
   Dias GJ, 2015, BRIT J ORAL MAX SURG, V53, P347, DOI 10.1016/j.bjoms.2015.01.011
   Erdogmus S, 2008, J CRANIOFAC SURG, V19, P264, DOI 10.1097/scs.0b013e31815c9411
   Faden RuthR, 1986, HIST THEORY INFORM C, V0, P0
   Ferrara SD, 2013, MALPRACTICE MED LIAB, V0, P279
   Ferrrara SD, 2013, MALPRACTICE MED LIB, V0, P3
   Ferrus-Torres E, 2011, J ORAL MAXIL SURG, V69, P54, DOI 10.1016/j.joms.2010.05.036
   Fielding AF, 1997, ORAL SURG ORAL MED O, V84, P345, DOI 10.1016/S1079-2104(97)90029-9
   Frati P, 2013, MALPRACTICE MED LIAB, V0, P69
   Gaffen AS, 2009, J CAN DENT ASSOC, V75, P579
   GHALI GE, 1989, J ORAL MAXIL SURG, V47, P1074, DOI 10.1016/0278-2391(89)90184-5
   GHALI GE, 1990, INT J ORAL MAX SURG, V19, P18, DOI 10.1016/S0901-5027(05)80562-4
   Goslings J C, 2008, WORLD J SURG, V32, P952, DOI 10.1007/s00268-008-9563-3
   Grober ED, 2005, CAN J SURG, V48, P39
   Gulati A, 2012, BRIT J ORAL MAX SURG, V50, P385, DOI 10.1016/j.bjoms.2011.06.003
   Haas D A, 1995, J CAN DENT ASSOC, V61, P319
   HARN SD, 1990, J AM DENT ASSOC, V121, P519, DOI 10.14219/jada.archive.1990.0198
   Henderson SJ, 2011, BRIT DENT J, V210, P17, DOI 10.1038/sj.bdj.2010.1182
   HERNESS MS, 1985, J GEN PHYSIOL, V86, P59, DOI 10.1085/jgp.86.1.59
   Hillerup S, 2007, INT J ORAL MAX SURG, V36, P884, DOI 10.1016/j.ijom.2007.06.004
   Holzle FW, 2001, INT J ORAL MAX SURG, V30, P333, DOI 10.1054/ijom.2001.0064
   Hupp James R, 2007, ORAL MAXILLOFAC SURG CLIN NORTH AM, V19, P129, DOI 10.1016/j.coms.2006.11.008
   Hutchings ML, 1996, J AM DENT ASSOC, V127, P25, DOI 10.14219/jada.archive.1996.0013
   JAASKELAINEN SK, 1994, NEUROLOGY, V44, P2356, DOI 10.1212/WNL.44.12.2356
   JAASKELAINEN SK, 1995, ACTA NEUROL SCAND, V91, P477
   Jenkinson A, 2014, BRIT J ORAL MAX SURG, V52, P279, DOI 10.1016/j.bjoms.2013.11.004
   Jerjes W, 2010, ORAL SURG ORAL MED O, V109, P335, DOI 10.1016/j.tripleo.2009.10.010
   Julian LJ, 2011, ARTHRIT CARE RES, V63, PS467, DOI 10.1002/acr.20561
   Karakas P, 2007, BRIT DENT J, V203, P29, DOI 10.1038/bdj.2007.584
   KIESSELBACH JE, 1984, J ORAL MAXIL SURG, V42, P565, DOI 10.1016/0278-2391(84)90085-5
   Kim SY, 2004, SURG RADIOL ANAT, V26, P128, DOI 10.1007/s00276-003-0179-x
   Kirihara Y, 2003, ANESTHESIOLOGY, V99, P961, DOI 10.1097/00000542-200310000-00032
   Krause HR, 2001, J CRANIO MAXILL SURG, V29, P181, DOI 10.1054/jcms.2001.0212
   Kushnerev E, 2015, J ORAL REHABIL, V42, P786, DOI 10.1111/joor.12313
   Lam R, 2014, AUST DENT J, V59, P432, DOI 10.1111/adj.12222
   LAYTON S, 1994, BRIT J ORAL MAX SURG, V32, P34, DOI 10.1016/0266-4356(94)90170-8
   LAYTON SA, 1992, BRIT J ORAL MAX SURG, V30, P319, DOI 10.1016/0266-4356(92)90182-I
   LEANDRI M, 1989, ANN NEUROL, V25, P527, DOI 10.1002/ana.410250522
   Leung YY, 2012, J ORAL MAXIL SURG, V70, P768, DOI 10.1016/j.joms.2011.08.032
   Lydiatt DD, 2003, J ORAL MAXIL SURG, V61, P197, DOI 10.1053/joms.2003.50036
   Marei HF, 2013, J FORENSIC LEG MED, V20, P223, DOI 10.1016/j.jflm.2012.09.025
   MCCALL GN, 1969, J SPEECH HEAR DISORD, V34, P151, DOI 10.1044/jshd.3402.151
   Miloro M, 1997, J ORAL MAXIL SURG, V55, P134, DOI 10.1016/S0278-2391(97)90228-7
   National Institute of Dental Research, 1980, NIH CONS DEV SUMM, V2, P0
   Nixdorf D, 1990, JCCA, V34, P87
   Nizam SA, 2015, ORAL MAXIL SURG CLIN, V27, P411, DOI 10.1016/j.coms.2015.04.006
   Norelli G-A, 2016, EVALUATION TABLES OD, V0, P0
   North Ireland Government- Department of Health Social Services and Public Safety, 2013, SOC SERV PUBL SAF 1, V0, P0
   Pilowsky I, 1983, MANUAL ILLNESS BEHAV, V0, P0
   Pinchi V, 2016, PERSONAL INJURY DAMA, V0, P507
   Pippi R, 2017, J ORAL MAXIL SURG, V75, P890, DOI 10.1016/j.joms.2016.12.040
   Pogrel MA, 2006, J ORAL MAXIL SURG, V64, P1790, DOI 10.1016/j.joms.2006.05.060
   Pogrel MA, 2000, J AM DENT ASSOC, V131, P901, DOI 10.14219/jada.archive.2000.0308
   POGREL MA, 1995, J AM DENT ASSOC, V126, P1150, DOI 10.14219/jada.archive.1995.0336
   Pogrel MA, 2004, J ORAL MAXIL SURG, V62, P1125, DOI 10.1016/j.joms.2004.04.013
   POGREL MA, 1995, J ORAL MAXIL SURG, V53, P1178, DOI 10.1016/0278-2391(95)90630-4
   Pogrel MA, 2003, J AM DENT ASSOC, V134, P195, DOI 10.14219/jada.archive.2003.0133
   POGREL MA, 1992, J DENT, V20, P298, DOI 10.1016/0300-5712(92)90054-G
   Poort LJ, 2009, J ORAL MAXIL SURG, V67, P292, DOI 10.1016/j.joms.2008.06.076
   Renton T, 2005, BRIT J ORAL MAX SURG, V43, P238, DOI 10.1016/j.bjoms.2004.11.014
   Renton T, 2011, FACULTY DENT J, V2, P164
   Robert RC, 2005, J ORAL MAXIL SURG, V63, P732, DOI 10.1016/j.joms.2005.02.006
   Robinson PP, 2004, BRIT J ORAL MAX SURG, V42, P285, DOI 10.1016/j.bjoms.2004.02.024
   ROBINSON RC, 1986, ORAL SURG ORAL MED O, V62, P128, DOI 10.1016/0030-4220(86)90029-0
   Rusu MC, 2008, INT J ORAL MAX SURG, V37, P835, DOI 10.1016/j.ijom.2008.05.014
   Saray A, 2003, J RECONSTR MICROSURG, V19, P401
   SCHULTZEMOSGAU S, 1993, INT J ORAL MAX SURG, V22, P214, DOI 10.1016/S0901-5027(05)80638-1
   Shukla G, 2005, CLIN NEUROL NEUROSUR, V107, P486, DOI 10.1016/j.clineuro.2004.12.016
   Sicher H, 1965, ORAL ANATOMY, V0, P0
   SINGH N, 1982, NEUROLOGY, V32, P97, DOI 10.1212/WNL.32.1.97
   Smith MH, 2006, J CAN DENT ASSOC, V72, P559
   STACY GC, 1994, ORAL SURG ORAL MED O, V77, P585, DOI 10.1016/0030-4220(94)90315-8
   Sunderland S, 1968, NERVES NERVE INJURIE, V0, P0
   Toure G, 2005, SURG RADIOL ANAT, V27, P297, DOI 10.1007/s00276-005-0335-6
   Trost O, 2009, SURG RADIOL ANAT, V31, P447, DOI 10.1007/s00276-009-0466-2
   Valmaseda-Castellon E, 2000, ORAL SURG ORAL MED O, V90, P567, DOI 10.1067/moe.2000.110034
   Viel G, 2016, PERSONAL INJURY DAMA, V0, P523
   Westermark A, 1999, INT J ADULT ORTHODON ORTHOGNATH SURG, V14, P268
   WEWERS ME, 1990, RES NURS HEALTH, V13, P227, DOI 10.1002/nur.4770130405
   Yegiyants S, 2010, J CRANIOFAC SURG, V21, P998, DOI 10.1097/SCS.0b013e3181e17aef
   Ylikontiola L, 1998, INT J ORAL MAX SURG, V27, P417
   Ylikontiola L, 2000, ORAL SURG ORAL MED O, V90, P275, DOI 10.1067/moe.2000.108920
   Ziccardi VB, 2007, J ORAL MAXIL SURG, V65, P1341, DOI 10.1016/j.joms.2005.11.090
   Ziccardi VB, 2012, J ORAL MAXIL SURG, V70, P289, DOI 10.1016/j.joms.2011.08.019
   Zuniga JR, 1998, J ORAL MAXIL SURG, V56, P2, DOI 10.1016/S0278-2391(98)90904-1
   Zur KB, 2004, CLIN ANAT, V17, P88, DOI 10.1002/ca.10166
NR 107
TC 4
Z9 4
U1 0
U2 3
PU W B SAUNDERS CO-ELSEVIER INC
PI PHILADELPHIA
PA 1600 JOHN F KENNEDY BOULEVARD, STE 1800, PHILADELPHIA, PA 19103-2899 USA
SN 0278-2391
EI 1531-5053
J9 J ORAL MAXIL SURG
JI J. Oral Maxillofac. Surg.
PD AUG 15
PY 2018
VL 76
IS 8
BP 
EP 
DI 10.1016/j.joms.2018.03.020
PG 13
WC Dentistry, Oral Surgery & Medicine
SC Dentistry, Oral Surgery & Medicine
GA GO1II
UT WOS:000439703500011
PM 29678488
DA 2022-10-14
ER

PT J
AU Fais, P
   Viero, A
   Viel, G
   Giordano, R
   Raniero, D
   Kusstatscher, S
   Giraudo, C
   Cecchetto, G
   Montisci, M
AF Fais, Paolo
   Viero, Alessia
   Viel, Guido
   Giordano, Renzo
   Raniero, Dario
   Kusstatscher, Stefano
   Giraudo, Chiara
   Cecchetto, Giovanni
   Montisci, Massimo
TI Necrotizing fasciitis: case series and review of the literature on clinical and medico-legal diagnostic challenges
SO INTERNATIONAL JOURNAL OF LEGAL MEDICINE
LA English
DT Review
DE Forensic pathology; Clinical forensic medicine; Necrotizing fasciitis; Medical malpractice; LRINEC score
ID laboratory risk indicator; soft-tissue infection; fulminant bacterial-infection; toxic-shock-syndrome; vibrio-vulnificus; pseudomonas-aeruginosa; emergency-department; lrinec score; death; celluliti
AB Necrotizing fasciitis (NF) is a life-threatening infection of soft tissues spreading along the fasciae to the surrounding musculature, subcutaneous fat and overlying skin areas that can rapidly lead to septic shock and death. Due to the pandemic increase of medical malpractice lawsuits, above all in Western countries, the forensic pathologist is frequently asked to investigate post-mortem cases of NF in order to determine the cause of death and to identify any related negligence and/or medical error. Herein, we review the medical literature dealing with cases of NF in a post-mortem setting, present a case series of seven NF fatalities and discuss the main ante-mortem and post-mortem diagnostic challenges of both clinical and forensic interests. In particular, we address the following issues: (1) origin of soft tissue infections, (2) micro-organisms involved, (3) time of progression of the infection to NF, (4) clinical and histological staging of NF and (5) pros and cons of clinical and laboratory scores, specific forensic issues related to the reconstruction of the ideal medical conduct and the evaluation of the causal value/link of any eventual medical error.
C1 [Fais, Paolo] Univ Bologna, Inst Legal Med, Dept Med & Surg Sci DIMEC, Bologna, Italy.
   [Viero, Alessia; Viel, Guido; Giordano, Renzo; Cecchetto, Giovanni; Montisci, Massimo] Univ Hosp Padova, Dept Legal & Occupat Med Toxicol & Publ Hlth, Via Falloppio 50, I-35128 Padua, Italy.
   [Raniero, Dario] Univ Verona, Dept Publ Hlth & Community Med, Unit Forens Med, Ple LA Scuro 10, Verona, Italy.
   [Kusstatscher, Stefano] Rovigo Hosp, Emergency Dept, ULSS Polesana 5, Rovigo, Italy.
   [Giraudo, Chiara] Univ Hosp Padova, Inst Radiol, Dept Med DiMED, Via Giustiniani 2, I-35128 Padua, Italy.
RP Viel, G (通讯作者)，Univ Hosp Padova, Dept Legal & Occupat Med Toxicol & Publ Hlth, Via Falloppio 50, I-35128 Padua, Italy.
EM guido.viel@unipd.it
CR Abella BS, 2003, J EMERG MED, V24, P401, DOI 10.1016/S0736-4679(03)00037-4
   Akamine M, 2008, INTERNAL MED, V47, P553, DOI 10.2169/internalmedicine.47.0651
   Batalis NI, 2007, AM J FOREN MED PATH, V28, P63, DOI 10.1097/01.paf.0000248775.34108.da
   Bechar J, 2017, ANN ROY COLL SURG, V99, P341, DOI 10.1308/rcsann.2017.0053
   Bono Giovanna, 2008, J FORENSIC LEG MED, V15, P391, DOI 10.1016/j.jflm.2007.12.008
   Borschitz T, 2015, PLOS ONE, V10, P0, DOI 10.1371/journal.pone.0132775
   Bozkurt O, 2015, INT UROL NEPHROL, V47, P243, DOI 10.1007/s11255-014-0897-5
   Burner E, 2016, WEST J EMERG MED, V17, P333, DOI 10.5811/westjem.2016.2.29069
   Callister MEJ, 2001, SCAND J INFECT DIS, V33, P771, DOI 10.1080/003655401317074608
   Chao WN, 2012, J TRAUMA ACUTE CARE, V73, P1576, DOI 10.1097/TA.0b013e318270d761
   Chaudhry AA, 2015, AM J ROENTGENOL, V204, P128, DOI 10.2214/AJR.14.12676
   Christensen RD, 2007, J PERINATOL, V27, P390, DOI 10.1038/sj.jp.7211733
   Cope TE, 2013, AGE AGEING, V42, P266, DOI 10.1093/ageing/afs198
   DESCAMPS V, 1994, LANCET, V344, P556, DOI 10.1016/S0140-6736(94)91956-9
   Dunbar NM, 2007, J FORENSIC SCI, V52, P920, DOI 10.1111/j.1556-4029.2007.00452.x
   El-Menyar A, 2017, SCAND J TRAUMA RESUS, V25, P0, DOI 10.1186/s13049-017-0359-z
   Fernando DMG, 2013, AM J FOREN MED PATH, V34, P234, DOI 10.1097/PAF.0b013e3182a18b0b
   Ferrara SD, 2013, INT J LEGAL MED, V127, P541, DOI 10.1007/s00414-013-0839-2
   Ferrara SD, 2016, INT J LEGAL MED, V130, P1, DOI 10.1007/s00414-015-1244-9
   Ferrara SD, 2013, INT J LEGAL MED, V127, P545, DOI 10.1007/s00414-013-0836-5
   Finn SP, 2003, ARCH PATHOL LAB MED, V127, P1465
   Francque SM, 2001, EUR J GASTROEN HEPAT, V13, P1261, DOI 10.1097/00042737-200110000-00024
   Fugitt JB, 2004, RADIOGRAPHICS, V24, P1472, DOI 10.1148/rg.245035169
   Hayeri MR, 2016, RADIOGRAPHICS, V36, P1888, DOI 10.1148/rg.2016160068
   Heinze S, 2011, FORENSIC SCI MED PAT, V7, P278, DOI 10.1007/s12024-010-9211-8
   Hidalgo-Carballal A, 2006, AM J FOREN MED PATH, V27, P93, DOI 10.1097/01.paf.0000203152.62134.1f
   Hodgins N, 2015, J PLAST RECONSTR AES, V68, P304, DOI 10.1016/j.bjps.2014.11.003
   Hourmozdi JJ, 2014, J EMERG MED, V46, P436, DOI 10.1016/j.jemermed.2013.08.048
   Iwata K, 2011, MOD RHEUMATOL, V21, P669, DOI 10.1007/s10165-011-0454-3
   Kincius M, 2016, SURG INFECT, V17, P448, DOI 10.1089/sur.2015.076
   Kiratisin P, 2012, ASIAN BIOMED, V6, P495, DOI 10.5372/1905-7415.0603.082
   Liao CI, 2012, TZU CHI MED J, V24, P73, DOI 10.1016/j.tcmj.2012.02.009
   Loughnan BA, 2010, INT J OBSTET ANESTH, V19, P327, DOI 10.1016/j.ijoa.2010.02.003
   Malghem J, 2013, JOINT BONE SPINE, V80, P146, DOI 10.1016/j.jbspin.2012.08.009
   Matsubara Kousaku, 2006, J INFECT, V53, Pe139, DOI 10.1016/j.jinf.2005.11.023
   McGuigan CC, 2002, J MED MICROBIOL, V51, P971, DOI 10.1099/0022-1317-51-11-971
   Morgan MS, 2010, J HOSP INFECT, V75, P249, DOI 10.1016/j.jhin.2010.01.028
   Muldrew KL, 2007, J CLIN MICROBIOL, V45, P1058, DOI 10.1128/JCM.00979-06
   Muldrew KL, 2005, J MOL DIAGN, V7, P641, DOI 10.1016/S1525-1578(10)60599-5
   Murphy G, 2013, J PLAST RECONSTR AES, V66, P1712, DOI 10.1016/j.bjps.2013.07.008
   Narasimhan V, 2017, ANZ J SURG, V87, P1062, DOI 10.1111/ans.14228
   Neeki MM, 2017, WEST J EMERG MED, V18, P684, DOI 10.5811/westjem.2017.3.33607
   Patterson JW, 2013, PRACTICAL SKIN PATHO, V0, P251
   Poeze M, 1996, YB INTENSIVE CARE EM, V0, P533
   Porter CJW, 2005, J INFECTION, V50, P149, DOI 10.1016/j.jinf.2003.10.018
   Putnam LR, 2016, J PEDIATR SURG, V51, P1022, DOI 10.1016/j.jpedsurg.2016.02.076
   Radovan K, 2011, ROM J LEG MED, V19, P95, DOI 10.4323/rjlm.2011.95
   Reinders JSK, 2011, NETH J CRIT CARE, V15, P212
   Reisman JS, 2012, SCAND J INFECT DIS, V44, P216, DOI 10.3109/00365548.2011.626441
   Rellinger EJ, 2016, J PEDIAT SURG CASE R, V10, P35, DOI 10.1016/j.epsc.2016.04.008
   Roje Z, 2011, WORLD J EMERG SURG, V6, P0, DOI 10.1186/1749-7922-6-46
   Rutty GN, 2000, AM J FOREN MED PATH, V21, P151, DOI 10.1097/00000433-200006000-00012
   Sandner A, 2015, J ORAL MAXIL SURG, V73, P2319, DOI 10.1016/j.joms.2015.05.035
   Su YC, 2008, ANZ J SURG, V78, P968, DOI 10.1111/j.1445-2197.2008.04713.x
   Sugimoto T, 2007, APLAR J RHEUMATOL, V10, P57
   Sugiyama T, 2010, J OBSTET GYNAECOL RE, V36, P852, DOI 10.1111/j.1447-0756.2010.01259.x
   Suzuki H, 2013, LEGAL MED-TOKYO, V15, P209, DOI 10.1016/j.legalmed.2012.12.004
   Swain RA, 2013, ANN ROY COLL SURG, V95, P57, DOI 10.1308/003588413X13511609956093
   Tajiri T, 2008, INTERNAL MED, V47, P1499, DOI 10.2169/internalmedicine.47.1160
   Tajiri T, 2008, PATHOL INT, V58, P196, DOI 10.1111/j.1440-1827.2007.02211.x
   Tajiri T, 2012, J INFECT CHEMOTHER, V18, P637, DOI 10.1007/s10156-012-0384-9
   Tan JH, 2016, BONE JOINT J, V98B, P1563, DOI 10.1302/0301-620X.98B11.37526
   Thomas AJ, 2012, LARYNGOSCOPE, V122, P2683, DOI 10.1002/lary.23680
   van der Oord BM, 2011, NETH J CRIT CARE, V15, P27
   Vongpaisarnsin K, 2015, INT J LEGAL MED, V129, P815, DOI 10.1007/s00414-014-1056-3
   Wall DB, 2000, J AM COLL SURGEONS, V191, P227, DOI 10.1016/S1072-7515(00)00318-5
   Wang TL, 2004, ANN EMERG MED, V44, P222, DOI 10.1016/j.annemergmed.2004.03.022
   Wang TL, 2005, ANN EMERG MED, V45, P462, DOI 10.1016/j.annemergmed.2004.11.028
   WILSON B, 1952, AM SURG, V18, P416
   Wong CH, 2004, CRIT CARE MED, V32, P1535, DOI 10.1097/01.CCM.0000129486.35458.7D
   Wong CH, 2005, CRIT CARE MED, V33, P1677, DOI 10.1097/01.CCM.0000170199.43624.B8
   Wong CH, 2005, ANN EMERG MED, V45, P461, DOI 10.1016/j.annemergmed.2004.10.039
   Wong Chin-Ho, 2005, CURR OPIN INFECT DIS, V18, P101, DOI 10.1097/01.qco.0000160896.74492.ea
   Wu YE, 2014, ARCH PATHOL LAB MED, V138, P837, DOI 10.5858/arpa.2013-0104-CR
   Yang ZH, 2006, LABMEDICINE, V37, P611, DOI 10.1309/94X2G6YM7KK3C42W
   Yonekura S, 2016, AM J CASE REP, V17, P0, DOI 10.12659/AJCR.899791
   Zemplenyi K, 2017, INT J ORAL MAX SURG, V46, P181, DOI 10.1016/j.ijom.2016.09.016
NR 77
TC 6
Z9 6
U1 0
U2 8
PU SPRINGER
PI NEW YORK
PA 233 SPRING ST, NEW YORK, NY 10013 USA
SN 0937-9827
EI 1437-1596
J9 INT J LEGAL MED
JI Int. J. Legal Med.
PD SEP 15
PY 2018
VL 132
IS 5
BP 1357
EP 1366
DI 10.1007/s00414-018-1838-0
PG 10
WC Medicine, Legal
SC Legal Medicine
GA GQ0DI
UT WOS:000441286500017
PM 29627916
DA 2022-10-14
ER

PT J
AU Shah, KN
   Eltorai, AEM
   Perera, S
   Durand, WM
   Shantharam, G
   Owens, BD
   Daniels, AH
AF Shah, Kalpit N.
   Eltorai, Adam E. M.
   Perera, Sudheesha
   Durand, Wesley M.
   Shantharam, Govind
   Owens, Brett D.
   Daniels, Alan H.
TI Medical Malpractice Litigation Following Arthroscopic Surgery
SO ARTHROSCOPY-THE JOURNAL OF ARTHROSCOPIC AND RELATED SURGERY
LA English
DT Article
ID american board; physician; claim; risk; certification; hip
AB Purpose: Our study aims to analyze a variety of factors involving malpractice lawsuits following arthroscopy, focusing on reasons for lawsuit and establishing predictors for the outcome of the lawsuit. Methods: Two legal databases, Verdict-Search and Westlaw, were queried for arthroscopic cases in adult patients. For all included cases, clinical and demographic data were recorded. The effects of plaintiff demographics, joint involved, lawsuit allegation, case ruling, and size of indemnity payments were assessed. Results: Of the 240 included cases, 62 (26%) resulted in plaintiff verdict, 160 (67%) resulted in defense verdict, and 18 (8%) were settled without trial. Plaintiff demographics (age and sex) had no effect on the case ruling. There was no statistical difference between indemnity awards for plaintiff verdicts ($1,013,494) and settled cases ($848,331; P = .13). Patient death was noted in 20 cases (8.3%); a significantly higher proportion of these cases were settled versus went to trial (P = .0022), including 19 patients (95%) who had knee arthroscopy and 16 deaths (80%) resulting from a pulmonary embolus. Plaintiff verdict or settlement were seen significantly more frequently for vascular complications and wrong-sided surgery. Alternatively, defense verdicts followed lawsuits alleging surgeon technical error. Wrong-sided surgery, retained instruments, deep venous thrombosis, and postoperative infections were seen at a significantly higher proportion after knee arthroscopy than after arthroscopy of other joints. Similarly, neurological injury was significantly associated with elbow and hip arthroscopy, while allegations of technical error by the surgeon and block-related complications were associated with shoulder arthroscopy. Conclusions: Plaintiff verdict or settlement were seen for vascular complications and wrong-sided surgery, while defense verdicts followed lawsuits alleging surgeon technical error and block-related complications. We also identified types of allegations that were associated with arthroscopy of different joints. All but one case of patient death (20 cases) were noted to involve knee arthroscopy, and an overwhelming majority resulted due to a pulmonary embolism. This information helps the arthroscopic surgeon better counsel patients and employ strategies to mitigate preventable complications.
C1 [Shah, Kalpit N.; Eltorai, Adam E. M.; Perera, Sudheesha; Durand, Wesley M.; Shantharam, Govind; Owens, Brett D.; Daniels, Alan H.] Brown Univ, Dept Orthopaed Surg, Warren Alpert Med Sch, 593 Eddy St, Providence, RI 02903 USA.
RP Shah, KN (通讯作者)，Brown Univ, Dept Orthopaed Surg, Warren Alpert Med Sch, 593 Eddy St, Providence, RI 02903 USA.
EM kalpit210@gmail.com
FU Springer; Lippincott; Mitek; Conmed/MTR; NIAMS; OREF; CDMRP; Elsevier; Slack; Stryker; SpineArt; Orthofix; Globus
CR Attarian DE, 2005, CLIN ORTHOP RELAT R, V0, PP72, DOI 10.1097/01.blo.0000159765.42036.56
   Baker DK, 2017, ARTHROSCOPY, V33, P1764, DOI 10.1016/j.arthro.2017.04.019
   Balch CM, 2011, J AM COLL SURGEONS, V213, P657, DOI 10.1016/j.jamcollsurg.2011.08.005
   Bokshan SL, 2017, J ARTHROPLASTY, V32, P3573, DOI 10.1016/j.arth.2017.07.001
   Cancienne JM, 2017, KNEE, V24, P594, DOI 10.1016/j.knee.2017.02.002
   Cohen J, 1988, STAT POWER ANAL BEHA, V0, P0, DOI DOI 10.4324/9780203771587
   Daniels AH, 2017, J NEUROSURG-SPINE, V27, P470, DOI 10.3171/2016.11.SPINE16646
   Daniels EW, 2012, ORTHOPEDICS, V35, PE414, DOI 10.3928/01477447-20120222-15
   DePasse JM, 2017, J NEUROSURG-SPINE, V27, P476, DOI 10.3171/2016.12.SPINE16814
   DePasse JM, 2017, J AM ACAD ORTHOP SUR, V25, PE109, DOI 10.5435/JAAOS-D-16-00460
   Durand WM, 2018, SPINE, V43, P940, DOI 10.1097/BRS.0000000000002469
   French KL, 2013, ORTHOPEDICS, V36, P48, DOI 10.3928/01477447-20121217-09
   Garrett WE, 2006, J BONE JOINT SURG AM, V88A, P660, DOI 10.2106/JBJS.E.01208
   Gil JA, 2016, ARTHROSCOPY, V32, P892, DOI 10.1016/j.arthro.2016.01.018
   Goodkin R, 2004, SURG NEUROL, V61, P323, DOI 10.1016/j.surneu.2003.08.022
   James MA, 2012, J BONE JOINT SURG AM, V94A, P94, DOI 10.2106/JBJS.K.00524
   Jena AB, 2011, NEW ENGL J MED, V365, P629, DOI 10.1056/NEJMsa1012370
   Levinson W, 1997, JAMA-J AM MED ASSOC, V277, P553, DOI 10.1001/jama.277.7.553
   Mello MM, 2014, JAMA-J AM MED ASSOC, V312, P2146, DOI 10.1001/jama.2014.10705
   Papadonikolakis A, 2013, J BONE JOINT SURG AM, V95A, P2205, DOI 10.2106/JBJS.L.00552
   Schweitzer Karl M Jr, 2011, FOOT ANKLE SPEC, V4, P10, DOI 10.1177/1938640010384992
   Studdert DM, 2016, NEW ENGL J MED, V374, P354, DOI 10.1056/NEJMsa1506137
   Studdert DM, 2005, JAMA-J AM MED ASSOC, V293, P2609, DOI 10.1001/jama.293.21.2609
NR 23
TC 14
Z9 14
U1 0
U2 3
PU W B SAUNDERS CO-ELSEVIER INC
PI PHILADELPHIA
PA 1600 JOHN F KENNEDY BOULEVARD, STE 1800, PHILADELPHIA, PA 19103-2899 USA
SN 0749-8063
EI 1526-3231
J9 ARTHROSCOPY
JI Arthroscopy
PD JUL 15
PY 2018
VL 34
IS 7
BP 2236
EP 2244
DI 10.1016/j.arthro.2018.02.035
PG 9
WC Orthopedics; Sport Sciences; Surgery
SC Orthopedics; Sport Sciences; Surgery
GA GM4EU
UT WOS:000438069000044
PM 29653793
DA 2022-10-14
ER

PT J
AU Murphy, BL
   Ray-Zack, MD
   Reddy, PN
   Choudhry, AJ
   Zielinski, MD
   Habermann, EB
   Jakub, LE
   Brandt, KR
   Jakub, JW
AF Murphy, Brittany L.
   Ray-Zack, Mohamed D.
   Reddy, Pooja N.
   Choudhry, Asad J.
   Zielinski, Martin D.
   Habermann, Elizabeth B.
   Jakub, Louis E., Jr.
   Brandt, Kathleen R.
   Jakub, James W.
TI Breast Cancer Litigation in the 21st Century
SO ANNALS OF SURGICAL ONCOLOGY
LA English
DT Article
ID malpractice litigation; medical malpractice; screening mammography; united-states; risk; radiologist; perception; management; mastectomy; women
AB Approximately 15% of general surgeons practicing in the United States face a medical malpractice lawsuit each year. This study aimed to determine the reasons for litigation for breast cancer care during the past 17 years by reviewing a public legal database. The LexisNexis legal database was queried using a comprehensive list of terms related to breast cancer, identifying all cases from 2000 to 2017. Data were abstracted, and descriptive analyses were performed. The study identified 264 cases of litigation pertaining to breast cancer care. Delay in breast cancer diagnosis was the most common reason for litigation (n = 156, 59.1%), followed by improperly performed procedures (n = 26, 9.8%). The medical specialties most frequently named in lawsuits as primary defendants were radiology (n = 76, 28.8%), general surgery (n = 74, 28%), and primary care (n = 52, 19.7%). The verdict favored the defendant in 145 cases (54.9%) and the plantiff in 60 cases (22.7%). In 59 cases (22.3%), a settlement was reached out of court. The median plaintiff verdict payouts ($1,485,000) were greater than the settlement payouts ($862,500) (p = 0.04). Failure to diagnose breast cancer in a timely manner was the most common reason for litigation related to breast cancer care in the United States. General surgery was the second most common specialty named in the malpractice cases studied. Most cases were decided in favor of the defendant, but when the plaintiff received a payout, the amount often was substantial. Identifying the most common reasons for litigation may help decrease this rate and improve the patient experience.
C1 [Murphy, Brittany L.; Ray-Zack, Mohamed D.; Reddy, Pooja N.; Choudhry, Asad J.; Zielinski, Martin D.; Habermann, Elizabeth B.; Jakub, James W.] Mayo Clin, Dept Surg, Rochester, MN 55905 USA.
   [Murphy, Brittany L.; Habermann, Elizabeth B.] Mayo Clin, Robert D & Patricia E Kern Ctr Sci Hlth Care, Delivery Surg Outcomes Program, Rochester, MN USA.
   [Jakub, Louis E., Jr.] Garson & Jakub LLP, New York, NY USA.
   [Brandt, Kathleen R.] Mayo Clin, Dept Radiol, Rochester, MN USA.
RP Jakub, JW (通讯作者)，Mayo Clin, Dept Surg, Rochester, MN 55905 USA.
EM Jakub.James@mayo.edu
CR American Society of Breast Surgeons, 2017, CONS GUID IM GUID PE, V0, P0
   Berlin L, 2009, AM J ROENTGENOL, V192, P334, DOI 10.2214/AJR.08.1317
   Bertelsen CA, 2011, BREAST SURGICAL TECHNIQUES AND INTERDISCIPLINARY MANAGEMENT, V0, PP35, DOI 10.1007/978-1-4419-6076-4_5
   BLACK WC, 1995, J NATL CANCER I, V87, P720, DOI 10.1093/jnci/87.10.720
   BRENNER RJ, 1993, AM J ROENTGENOL, V161, P931, DOI 10.2214/ajr.161.5.8273628
   BRENNER RJ, 1991, AM J ROENTGENOL, V156, P719, DOI 10.2214/ajr.156.4.2003433
   Choudhry AJ, 2016, SURGERY, V160, P1017, DOI 10.1016/j.surg.2016.06.031
   Jacobsen KK, 2015, INT J CANCER, V137, P2198, DOI 10.1002/ijc.29593
   Jena AB, 2011, NEW ENGL J MED, V365, P629, DOI 10.1056/NEJMsa1012370
   Kerlikowske K, 2015, ANN INTERN MED, V162, P673, DOI 10.7326/M14-1465
   Kern K A, 2001, BREAST DIS, V12, P145
   KERN KA, 1992, ARCH SURG-CHICAGO, V127, P542
   Kolb TM, 2002, RADIOLOGY, V225, P165, DOI 10.1148/radiol.2251011667
   Kummerow KL, 2015, JAMA SURG, V150, P9, DOI 10.1001/jamasurg.2014.2895
   Mabry H, 2007, SURG ONCOL CLIN N AM, V16, P55, DOI 10.1016/j.soc.2006.10.015
   Mitchell LS, 2013, OBSTET GYN CLIN N AM, V40, P583, DOI 10.1016/j.ogc.2013.05.005
   MITNICK JS, 1995, J AM COLL SURGEONS, V181, P315
   POTCHEN EJ, 1991, AM J ROENTGENOL, V156, P475, DOI 10.2214/ajr.156.3.1741799
   Smith M, 2017, GEN SURG NEWS 1109, V0, P0
   Studdert DM, 2006, NEW ENGL J MED, V354, P2024, DOI 10.1056/NEJMsa054479
   Taylor Donna, 2017, BMJ CASE REP, V2017, P0, DOI 10.1136/bcr-2016-218556
   Tuttle T, 2007, EXPERT REV ANTICANC, V7, P1117, DOI 10.1586/14737140.7.8.1117
   Vijh R, 2008, BREAST, V17, P148, DOI 10.1016/j.breast.2007.08.003
   Ward CJ, 2016, CLIN OBSTET GYNECOL, V59, P439, DOI 10.1097/GRF.0000000000000203
   Whang JS, 2013, RADIOLOGY, V266, P548, DOI 10.1148/radiol.12111119
   Zylstra S, 2001, BREAST J, V7, P76, DOI 10.1046/j.1524-4741.2001.007002076.x
   ZYLSTRA S, 1994, OBSTET GYNECOL, V84, P392
NR 28
TC 14
Z9 14
U1 0
U2 0
PU SPRINGER
PI NEW YORK
PA 233 SPRING ST, NEW YORK, NY 10013 USA
SN 1068-9265
EI 1534-4681
J9 ANN SURG ONCOL
JI Ann. Surg. Oncol.
PD OCT 15
PY 2018
VL 25
IS 10
BP 2939
EP 2947
DI 10.1245/s10434-018-6579-2
PG 9
WC Oncology; Surgery
SC Oncology; Surgery
GA GT1DO
UT WOS:000444199200025
PM 29956091
DA 2022-10-14
ER

PT J
AU Pettit, KE
   Turner, JS
   Pollard, KA
   Buente, BB
   Humbert, AJ
   Perkins, AJ
   Hobgood, CD
   Kline, JA
AF Pettit, Katie E.
   Turner, Joseph S.
   Pollard, Katherine A.
   Buente, Bryce B.
   Humbert, Aloysius J.
   Perkins, Anthony J.
   Hobgood, Cherri D.
   Kline, Jeffrey A.
TI Effect of an Educational Intervention on Medical Student Scripting and Patient Satisfaction: A Randomized Trial
SO WESTERN JOURNAL OF EMERGENCY MEDICINE
LA English
DT Article
ID communication-skill
AB Introduction: Effective communication between clinicians and patients has been shown to improve patient outcomes, reduce malpractice liability, and is now being tied to reimbursement. Use of a communication strategy known as "scripting" has been suggested to improve patient satisfaction in multiple hospital settings, but the frequency with which medical students use this strategy and whether this affects patient perception of medical student care is unknown. Our objective was to measure the use of targeted communication skills after an educational intervention as well as to further clarify the relationship between communication element usage and patient satisfaction. Methods: Medical students were block randomized into the control or intervention group. Those in the intervention group received refresher training in scripted communication. Those in the control group received no instruction or other intervention related to communication. Use of six explicit communication behaviors were recorded by trained study observers: 1) acknowledging the patient by name, 2) introducing themselves as medical students, 3) explaining their role in the patient's care, 4) explaining the care plan, 5) providing an estimated duration of time to be spent in the emergency department (ED), and 6) notifying the patient that another provider would also be seeing them. Patients then completed a survey regarding their satisfaction with the medical student encounter. Results: We observed 474 medical student-patient encounters in the ED (231 in the control group and 243 in the intervention group). We were unable to detect a statistically significant difference in communication element use between the intervention and control groups. One of the communication elements, explaining steps in the care plan, was positively associated with patient perception of the medical student's overall communication skills. Otherwise, there was no statistically significant association between element use and patient satisfaction. Conclusion: We were unable to demonstrate any improvement in student use of communication elements or in patient satisfaction after refresher training in scripted communication. Furthermore, there was little variation in patient satisfaction based on the use of scripted communication elements. Effective communication with patients in the ED is complicated and requires further investigation on how to provide this skill set.
C1 [Pettit, Katie E.; Turner, Joseph S.; Humbert, Aloysius J.; Hobgood, Cherri D.; Kline, Jeffrey A.] Indiana Univ Sch Med, Dept Emergency Med, 1701 N Senate Blvd,AG012, Indianapolis, IN 46202 USA.
   [Pollard, Katherine A.] Washington Univ, Sch Med, Dept Med, St Louis, MO 63110 USA.
   [Buente, Bryce B.] Marion Univ, Coll Osteopath Med, Indianapolis, IN USA.
   [Perkins, Anthony J.] Indiana Univ, Ctr Hlth Innovat & Implementat Sci, Indiana Clin & Translat Sci Inst, Indianapolis, IN 46204 USA.
RP Pettit, KE (通讯作者)，Indiana Univ Sch Med, Dept Emergency Med, 1701 N Senate Blvd,AG012, Indianapolis, IN 46202 USA.
EM kburdick@iu.edu
CR Handel DA, 2010, ACAD EMERG MED, V17, P495, DOI 10.1111/j.1553-2712.2010.00721.x
   Haq C, 2004, FAM MED, V36, P0
   Harris PA, 2009, J BIOMED INFORM, V42, P377, DOI 10.1016/j.jbi.2008.08.010
   Kalet A, 2004, ACAD MED, V79, P511, DOI 10.1097/00001888-200406000-00005
   Litzelman DK, 2007, ACAD MED, V82, P410, DOI 10.1097/ACM.0b013e31803327f3
   Marambe Kosala N, 2012, EDUC HEALTH (ABINGDON), V25, P165, DOI 10.4103/1357-6283.109796
   Mercer LM, 2008, PATIENT EDUC COUNS, V73, P220, DOI 10.1016/j.pec.2008.07.003
   Noble LM, 2007, MED EDUC, V41, P432, DOI 10.1111/j.1365-2929.2007.02704.x
   Scott J, 2012, RADIOL MANAGE, V34, P34
   Scott Jason, 2012, RADIOL MANAGE, V34, P29
   Smith S, 2007, EVAL HEALTH PROF, V30, P3, DOI 10.1177/0163278706297333
   STEWART MA, 1995, CAN MED ASSOC J, V152, P1423
   Sun BC, 2000, ANN EMERG MED, V35, P426, DOI 10.1016/S0196-0644(00)70003-5
   Turner JS, 2016, BMC MED EDUC, V16, P0, DOI 10.1186/s12909-016-0671-8
   Yoder Ed, 2007, RADIOL MANAGE, V29, P50
   Zolnierek KBH, 2009, MED CARE, V47, P826, DOI 10.1097/MLR.0b013e31819a5acc
NR 16
TC 4
Z9 4
U1 1
U2 3
PU WESTJEM
PI ORANGE
PA C/O SHAHRAM LOTFIPOUR, MD, MPH, 333 CITY BLVD W STE 640, RT 128-01, ORANGE, CA 92868 USA
SN 1936-900X
EI 1936-9018
J9 WEST J EMERG MED
JI West. J. Emerg. Med.
PD MAY 15
PY 2018
VL 19
IS 3
BP 585
EP 592
DI 10.5811/westjem.2018.1.35992
PG 8
WC Emergency Medicine
SC Emergency Medicine
GA GH2SG
UT WOS:000433251500024
PM 29760860
DA 2022-10-14
ER

PT J
AU Schreyer, AG
   Rosenberg, B
   Steinhauser, RT
AF Schreyer, Andreas G.
   Rosenberg, Britta
   Steinhaeuser, Rene T.
TI Externally Acquired Radiological Image Data and Reporting for the Clinical Routine, Conference and Boards - Legal Aspects of the Second Opinion in Germany
SO ROFO-FORTSCHRITTE AUF DEM GEBIET DER RONTGENSTRAHLEN UND DER BILDGEBENDEN VERFAHREN
LA English
DT Article
DE health policy and practice; socioeconomic issues; second opinion
ID neuroradiology
AB Background Because of an increasing number of boards and conferences, the number of second opinion readings of externally acquired image data is growing dramatically. In this review article we intend to give medical and legal recommendations for the documentation and interpretation of externally acquired radiological data for second opinions and board presentations based on German jurisdiction. Method Using the FAQ format as a dialog between radiologists and medical legal experts, we answer the most crucial questions regarding correct documentation and interpretation for externally acquired radiological image data based on an up-to-date literature search. Results Based on the unity of radiological image data and the corresponding written report according to the radiation protection law, the primary report should be present when composing a second opinion. If the primary external report is not present, this should be mentioned as a limitation. All radiological second opinions should be documented in written form. This is especially important in cases of discrepant findings. Legally, the attending physician is responsible for selecting the radiological opinion. The radiologist should not rely on the written primary report without personal reevaluation. Legally, it would be considered radiological malpractice if the external image data and previous image data are not evaluated personally. Conclusion From a legal point of view, there are explicit recommendations regarding thorough documentation of a second opinion as an independent medical service in all cases.
C1 [Schreyer, Andreas G.] Univ Klinikum Regensburg, Dept Radiol, Regensburg, Germany.
   [Rosenberg, Britta] Ernst Moritz Arndt Univ Greifswald, Dept Diagnost Radiol & Neuroradiol, Telemed Euroreg Pomerania Project, Greifswald, Germany.
   [Steinhaeuser, Rene T.] Rechtsanwalte Wigge, Med Law, Hamburg, Germany.
RP Schreyer, AG (通讯作者)，Univ Hosp Regensburg, Dept Radiol, Franz Josef Strauss Allee 11, D-93053 Regensburg, Germany.
EM andreas.schreyer@klinik.uni-regensburg.de
CR Dendl LM, 2017, ROFO-FORTSCHR RONTG, V189, P239, DOI 10.1055/s-0042-118884
   Eakins C, 2012, AM J ROENTGENOL, V199, P916, DOI 10.2214/AJR.11.7662
   Haier J, 2013, CHIRURG, V84, P225, DOI 10.1007/s00104-013-2481-4
   Torok CM, 2013, AM J ROENTGENOL, V201, P1096, DOI 10.2214/AJR.12.9429
   Zan E, 2010, RADIOLOGY, V255, P135, DOI 10.1148/radiol.09090831
NR 5
TC 2
Z9 2
U1 0
U2 1
PU GEORG THIEME VERLAG KG
PI STUTTGART
PA RUDIGERSTR 14, D-70469 STUTTGART, GERMANY
SN 1438-9029
EI 1438-9010
J9 ROFO-FORTSCHR RONTG
JI Rofo-Fortschr. Gebiet Rontgenstrahlen Bildgeb. Verfahr.
PD JUL 15
PY 2018
VL 190
IS 7
BP 610
EP 615
DI 10.1055/s-0044-102306
PG 6
WC Radiology, Nuclear Medicine & Medical Imaging
SC Radiology, Nuclear Medicine & Medical Imaging
GA GL7IH
UT WOS:000437371200014
PM 29514384
DA 2022-10-14
ER

PT J
AU Ferguson, B
   Geralds, J
   Petrey, J
   Huecker, M
AF Ferguson, Brian
   Geralds, Justin
   Petrey, Jessica
   Huecker, Martin
TI MALPRACTICE IN EMERGENCY MEDICINE-A REVIEW OF RISK AND MITIGATION PRACTICES FOR THE EMERGENCY MEDICINE PROVIDER
SO JOURNAL OF EMERGENCY MEDICINE
LA English
DT Review
DE malpractice; litigation; emergency medicine; risk mitigation; risk reduction
ID discharge instruction; common feature; closed claim; patient-care; tort reform; physician; medicolegal; management; massachusett; documentation
AB Background: Malpractice in emergency medicine is of high concern for medical providers, the fear of which continues to drive decision-making. The body of evidence evaluating risk specific to emergency physicians is disjointed, and thus it remains difficult to derive cohesive themes and strategies for risk minimization. Objective: This review evaluates the state of malpractice in emergency medicine and summarizes a concise approach for the emergency physician to minimize risk. Discussion: The environment of the emergency department (ED) represents moderate overall malpractice risk and yields a heavy burden in finance and time. Key areas of relatively high litigation occurrence include missed acute myocardial infarction, missed fractures/foreign bodies, abdominal pain/appendicitis, wounds, intracranial bleeding, aortic aneurysm, and pediatric meningitis. Mitigation of risk is best accomplished through constructive communication, intelligent documentation, utilization of clinical practice guidelines and generalizable diagnoses, careful management of discharge against medical advice, and establishing follow-up for diagnostic studies ordered while in the ED (especially x-ray studies). Communication breakdown seems to be more predictive of malpractice litigation than injury experienced. Conclusions: There are consistent diagnoses that are associated with increased litigation incidence. A combination of mitigation approaches may assist providers in mitigation of malpractice risk. (C) 2018 Elsevier Inc. All rights reserved.
C1 [Ferguson, Brian; Geralds, Justin; Huecker, Martin] Univ Louisville, Dept Emergency Med, 550 S Jackson, Louisville, KY 40202 USA.
   [Petrey, Jessica] Kornhauser Hlth Sci Lib, Louisville, KY USA.
RP Ferguson, B (通讯作者)，Univ Louisville, Dept Emergency Med, 550 S Jackson, Louisville, KY 40202 USA.
CR Arora S, 2015, ACAD EMERG MED, V22, P31, DOI 10.1111/acem.12503
   Bergen JM, 2016, MACEP RISK MANAGEMEN, V0, P0
   Branney SW, 2000, J EMERG MED, V19, P99, DOI 10.1016/S0736-4679(00)00218-3
   Brooker JA, 2015, ACAD EMERG MED, V22, P883, DOI 10.1111/acem.12708
   Brown TW, 2010, ACAD EMERG MED, V17, P553, DOI 10.1111/j.1553-2712.2010.00729.x
   Carlson JN, 2018, ANN EMERG MED, V71, P157, DOI 10.1016/j.annemergmed.2017.06.023
   Carrier ER, 2013, HEALTH AFFAIR, V32, P1383, DOI 10.1377/hlthaff.2013.0233
   Cohen D, 2012, J EMERG MED, V42, P22, DOI 10.1016/j.jemermed.2008.06.014
   Cosby KS, 2008, ANN EMERG MED, V51, P251, DOI 10.1016/j.annemergmed.2007.06.483
   Cydulka RK, 2011, J EMERG MED, V41, P405, DOI 10.1016/j.jemermed.2010.10.021
   Daniels EW, 2012, ORTHOPEDICS, V35, PE414, DOI 10.3928/01477447-20120222-15
   Devitt PJ, 2000, J FAM PRACTICE, V49, P224
   Elshove-Bolk J, 2004, EUR J EMERG MED, V11, P247, DOI 10.1097/00063110-200410000-00002
   Engel KG, 2012, ACAD EMERG MED, V19, PE1035, DOI 10.1111/j.1553-2712.2012.01425.x
   Guly HR, 2001, EMERG MED J, V18, P263, DOI 10.1136/emj.18.4.263
   Gwynne A, 1997, J ACCID EMERG MED, V14, P243
   HOLBROOK J, 1990, ANN EMERG MED, V19, P139, DOI 10.1016/S0196-0644(05)81798-6
   Hudson MJ, 2011, J EMERG MED, V41, P598, DOI 10.1016/j.jemermed.2010.07.001
   HUMPHREYS T, 1992, ANN EMERG MED, V21, P534, DOI 10.1016/S0196-0644(05)82520-X
   Huntington Beth, 2003, PROC (BAYL UNIV MED CENT), V16, P157
   Jena AB, 2011, NEW ENGL J MED, V365, P629, DOI 10.1056/NEJMsa1012370
   Kachalia A, 2007, ANN EMERG MED, V49, P196, DOI 10.1016/j.annemergmed.2006.06.035
   KARCZ A, 1990, ANN EMERG MED, V19, P865, DOI 10.1016/S0196-0644(05)81559-8
   KARCZ A, 1993, ANN EMERG MED, V22, P553, DOI 10.1016/S0196-0644(05)81941-9
   Karcz A, 1996, AM J EMERG MED, V14, P341, DOI 10.1016/S0735-6757(96)90044-3
   Katz DA, 2005, ANN EMERG MED, V46, P525, DOI 10.1016/j.annemergmed.2005.04.016
   Li B, 2011, J AM COLL SURGEONS, V212, P467
   Li SH, 2015, J AM COLL RADIOL, V12, P1403, DOI 10.1016/j.jacr.2015.09.015
   Mahmood A, 2011, APPL NURS RES, V24, P229, DOI 10.1016/j.apnr.2009.08.005
   Mehlman MJ, 2012, J LAW MED ETHICS, V40, P286, DOI 10.1111/j.1748-720X.2012.00664.x
   Mello MM, 2005, ANN SURG, V242, P621, DOI 10.1097/01.sla.0000182957.54783.9a
   Mello MM, 2005, OBSTET GYNECOL, V105, P1287, DOI 10.1097/01.AOG.0000163255.56004.b5
   Moonen PJ, 2017, SCAND J TRAUMA RESUS, V25, P0, DOI 10.1186/s13049-017-0361-5
   Moore GP, 2011, J EMERG MED, V40, P225, DOI 10.1016/j.jemermed.2009.08.047
   Otillio JK, 2014, CLIN PEDIATR, V53, P479, DOI 10.1177/0009922814527500
   Pines JM, 2008, ANN EMERG MED, V51, P1, DOI 10.1016/j.annemergmed.2007.07.008
   Pines JM, 2010, AM J EMERG MED, V28, P771, DOI 10.1016/j.ajem.2009.03.019
   POWERS RD, 1988, ANN EMERG MED, V17, P124, DOI 10.1016/S0196-0644(88)80295-6
   Quintana EC, 2005, ANN EMERG MED, V46, P209
   Robbins J A, 1993, FAM MED, V25, P17
   RUSNAK RA, 1994, AM J EMERG MED, V12, P397, DOI 10.1016/0735-6757(94)90047-7
   RUSNAK RA, 1989, ANN EMERG MED, V18, P1029, DOI 10.1016/S0196-0644(89)80924-2
   Salmoirago-Blotcher Elena, 2016, PREV MED REP, V3, P189, DOI 10.1016/j.pmedr.2016.01.009
   Selbst SM, 2005, PEDIATR EMERG CARE, V21, P165
   SMITHCOGGINS R, 1994, ANN EMERG MED, V24, P928, DOI 10.1016/S0196-0644(94)70209-8
   Stewart RM, 2011, J AM COLL SURGEONS, V212, P463, DOI 10.1016/j.jamcollsurg.2010.12.025
   Studdert DM, 2005, JAMA-J AM MED ASSOC, V293, P2609, DOI 10.1001/jama.293.21.2609
   Taylor DM, 2000, J ACCID EMERG MED, V17, P86
   TRAUTLEIN JJ, 1984, ANN EMERG MED, V13, P709, DOI 10.1016/S0196-0644(84)80733-7
   van Noord I, 2010, QUAL SAF HEALTH CARE, V19, P0, DOI 10.1136/qshc.2008.029801
   Vukmir R B, 2004, MED LAW, V23, P495
   WEILAND DE, 1989, AM J SURG, V158, P553, DOI 10.1016/0002-9610(89)90190-6
   White AA, 2004, ACAD EMERG MED, V11, P1035, DOI 10.1197/j.aem.2004.04.012
NR 53
TC 18
Z9 18
U1 0
U2 4
PU ELSEVIER SCIENCE INC
PI NEW YORK
PA 360 PARK AVE SOUTH, NEW YORK, NY 10010-1710 USA
SN 0736-4679
EI 1090-1280
J9 J EMERG MED
JI J. Emerg. Med.
PD NOV 15
PY 2018
VL 55
IS 5
BP 659
EP 665
DI 10.1016/j.jemermed.2018.06.035
PG 7
WC Emergency Medicine
SC Emergency Medicine
GA GZ7XG
UT WOS:000449699500013
PM 30166074
DA 2022-10-14
ER

PT J
AU Badger, C
   Verma, SP
AF Badger, Christopher
   Verma, Sunil P.
TI A tough pill to swallow: Medicolegal liability and dysphagia
SO AMERICAN JOURNAL OF OTOLARYNGOLOGY
LA English
DT Article
DE Dysphagia; Medicolegal liability; Malpractice; latrogenic
ID gastroesophageal-reflux; clinical spectrum; prevalence; population; impact
AB Objective: Dysphagia is a debilitating condition that is associated with many etiologies. It can have a devastating effect on a patient's quality of life with long-term sequelae that make it a source of medical malpractice litigation. This study analyzed medical malpractice cases involving dysphagia and looked for factors determining legal liability. Methods: The Westlaw Next legal database (Thomson Reuters, New York, NY) was searched for relevant malpractice cases and assessed for several factors including if the dysphagia was iatrogenic, the amount paid by the defendant, and the medical specialty of the defendants. Results: A total of 45 cases of dysphagia were included. The majority of these cases were jury verdicts for the defendant (73.3%). latrogenic dysphagia was alleged in 55.5% of cases. Settlements and verdicts favoring the plaintiff resulted in awards ranging between $25,000 and $5,003,000 with a mean of $1,014,015. The most frequent physician specialists named were general surgeons (24.1), internists (11.1%), anesthesiologists (9.3%), gastroenterologists (7.4%), and otolaryngologists (5.6%). Iatrogenic dysphagia (OR 8.89 CI 1.02-77.32), medication-related iatrogenesis (OR 18.86 CI 1.82-195.41), and cases naming multiple specialties as a defendant (OR 5.90, CI 1.07-32.55) were factors associated with a verdict for the plaintiff or a settlement. Conclusion: Dysphagia is a condition with medicolegal consequences for many specialties. While the majority of these cases are decided in favor of the defendant the cost of a negative outcome is considerable. latrogenic dysphagia and naming more than one defendant specialty were associated with increased odds of a plaintiff verdict or settlement.
C1 [Badger, Christopher; Verma, Sunil P.] Univ Calif Irvine, Dept Otolaryngol Head & Neck Surg, Orange, CA 92668 USA.
RP Badger, C (通讯作者)，Pavil 2,101 City Dr S, Orange, CA 92868 USA.
EM badgerc@uci.edu
CR [Anonymous], 2009, BLACKS LAW DICT, V0, P0
   Anthony R, 2000, BRIT J NEUROSURG, V14, P337
   BUCHHOLZ DW, 1995, DYSPHAGIA, V10, P248, DOI 10.1007/BF00431417
   Carroll AE, 2012, J LAW MED ETHICS, V40, P135, DOI 10.1111/j.1748-720X.2012.00651.x
   Chen PH, 2009, DYSPHAGIA, V24, P1, DOI 10.1007/s00455-008-9156-1
   Chiocca JC, 2005, ALIMENT PHARM THER, V22, P331, DOI 10.1111/j.1365-2036.2005.02565.x
   Cho YS, 2005, AM J GASTROENTEROL, V100, P747, DOI 10.1111/j.1572-0241.2005.41245.x
   Ekberg O, 2002, DYSPHAGIA, V17, P139, DOI 10.1007/s00455-001-0113-5
   Kawashima K, 2004, DYSPHAGIA, V19, P266, DOI 10.1007/s00455-004-0013-6
   Koidou I, 2013, EDUC GERONTOL, V39, P812, DOI 10.1080/03601277.2013.766518
   Lindgren S, 1991, DYSPHAGIA, V6, P187
   Mahboubi H, 2014, OTOLARYNG HEAD NECK, V150, P563, DOI 10.1177/0194599813518017
   Roden DF, 2013, OTOLARYNG CLIN N AM, V46, P965, DOI 10.1016/j.otc.2013.08.008
   Roy N, 2007, ANN OTO RHINOL LARYN, V116, P858, DOI 10.1177/000348940711601112
   Ta JH, 2016, OTOLARYNG HEAD NECK, V154, P80, DOI 10.1177/0194599815607220
   Tanner DC, 2010, DYSPHAGIA, V25, P348, DOI 10.1007/s00455-010-9287-z
NR 16
TC 0
Z9 0
U1 0
U2 0
PU W B SAUNDERS CO-ELSEVIER INC
PI PHILADELPHIA
PA 1600 JOHN F KENNEDY BOULEVARD, STE 1800, PHILADELPHIA, PA 19103-2899 USA
SN 0196-0709
EI 1532-818X
J9 AM J OTOLARYNG
JI Am. J. Otolaryngol.
PD NOV-DEC 15
PY 2018
VL 39
IS 6
BP 698
EP 703
DI 10.1016/j.amjoto.2018.07.015
PG 6
WC Otorhinolaryngology
SC Otorhinolaryngology
GA GZ6TG
UT WOS:000449578600009
PM 30153949
DA 2022-10-14
ER

PT J
AU Topaz, M
   Schaffer, A
   Lai, KH
   Korach, ZT
   Einbinder, J
   Zhou, L
AF Topaz, Maxim
   Schaffer, Adam
   Lai, Kenneth H.
   Korach, Zfania Tom
   Einbinder, Jonathan
   Zhou, Li
TI Medical Malpractice Trends: Errors in Automated Speech Recognition
SO JOURNAL OF MEDICAL SYSTEMS
LA English
DT Article
C1 [Topaz, Maxim] Univ Haifa, Cheryl Spencer Dept Nursing, Haifa, Israel.
   [Topaz, Maxim; Schaffer, Adam; Korach, Zfania Tom; Zhou, Li] Brigham & Womens Hosp, 25 Shattuck St, Boston, MA 02115 USA.
   [Topaz, Maxim; Schaffer, Adam; Korach, Zfania Tom; Zhou, Li] Harvard Med Sch, 25 Shattuck St, Boston, MA 02115 USA.
   [Lai, Kenneth H.; Zhou, Li] Partners HealthCare Syst, Boston, MA USA.
   [Lai, Kenneth H.] Brandeis Univ, Dept Comp Sci, Waltham, MA USA.
   [Einbinder, Jonathan] Controlled Risk Insurance Co CRICO, Boston, MA USA.
RP Topaz, M (通讯作者)，Univ Haifa, Cheryl Spencer Dept Nursing, Haifa, Israel.; Topaz, M (通讯作者)，Brigham & Womens Hosp, 25 Shattuck St, Boston, MA 02115 USA.; Topaz, M (通讯作者)，Harvard Med Sch, 25 Shattuck St, Boston, MA 02115 USA.
EM mtopaz80@gmail.com
FU CRICO foundation
CR Agency for Healthcare Research and Quality, 2017, PAT SAF PRIM SYST AP, V0, P0
   Bar N, 2017, ECON, V0, P0
   Goss FR, 2016, INT J MED INFORM, V93, P70, DOI 10.1016/j.ijmedinf.2016.05.005
   Herman SJ, 2004, APPL RADIOL, V33, P23
   Hodgson T, 2017, J AM MED INFORM ASS, V0, P0
   Hodgson T, 2016, J AM MED INFORM ASSN, V23, PE169, DOI 10.1093/jamia/ocv152
   LOCALIO AR, 1991, NEW ENGL J MED, V325, P245, DOI 10.1056/NEJM199107253250405
   McHugh ML, 2012, BIOCHEM MEDICA, V22, P276, DOI 10.11613/bm.2012.031
   Siegal Dana, 2015, J HEALTHC RISK MANAG, V34, P18, DOI 10.1002/jhrm.21161
NR 9
TC 1
Z9 1
U1 0
U2 2
PU SPRINGER
PI NEW YORK
PA 233 SPRING ST, NEW YORK, NY 10013 USA
SN 0148-5598
EI 1573-689X
J9 J MED SYST
JI J. Med. Syst.
PD AUG 15
PY 2018
VL 42
IS 8
BP 
EP 
DI 10.1007/s10916-018-1011-9
PG 4
WC Health Care Sciences & Services; Medical Informatics
SC Health Care Sciences & Services; Medical Informatics
GA GM5HJ
UT WOS:000438164500001
PM 29987660
DA 2022-10-14
ER

PT J
AU Arimany-Manso, J
   Rodriguez, LA
   Benet-Trave, J
   Martin-Fumado, C
   Villagrasa, RB
   Fuz, F
   Gomez-Duran, EL
AF Arimany-Manso, J.
   Aragones Rodriguez, L.
   Benet-Trave, J.
   Martin-Fumado, C.
   Bruguera Villagrasa, R.
   Fuz, F.
   Gomez-Duran, E. L.
TI Analysis of claims for wrong-site surgery (1986-2017)
SO ANALES DEL SISTEMA SANITARIO DE NAVARRA
LA Spanish
DT Article
DE Analysis of claims; Medical errors; Wrong-site surgery
ID malpractice claim; pattern
AB Background. Wrong site surgery (WSS) is a potentially preventable adverse event in healthcare. Methods. We performed a retrospective analysis of the 9,129 claims managed by the Professional Liability Service of the Catalonian's Colleges of Physicians from 1986 to 2017. Results. We identified 57 claims for WSS (1.78 per year), with an increase in the final ten years (0.92 to 3.83). One patient identification error corresponded to the anesthetic procedure; surgery involving fingers (17.5%), backbone (15.8%), knee (12.3%) and teeth (12.3%) was predominant. Orthopedic Surgery and Traumatology was the specialty most involved (54.4%), being tooth extraction, vertebral disc prolapsed surgery and finger bone resection the most frequent procedures with seven cases each (12.3%). Claims followed criminal (16 cases, 28.1%) or civil proceedings (9 cases, 15.8%), with two guilty verdicts on a civil basis. The frequency of claims leading to compensation was 59.6%, averaged 9,210.23 euros per claim, resolved through extrajudicial (65.6%) or judicial channels (50.0%). Conclusion. WSS events cannot be overlooked and shows high incidence of claims liability rates, which highlights the need to increase efforts to ensure patient safety in this area.
C1 [Arimany-Manso, J.; Aragones Rodriguez, L.; Benet-Trave, J.; Martin-Fumado, C.; Bruguera Villagrasa, R.; Gomez-Duran, E. L.] Colegio Oficial Med Barcelona, Serv Responsabilidad Profes, Barcelona, Spain.
   [Arimany-Manso, J.] Univ Barcelona, Fac Med, Dept Salud Publ, Unidad Med Legal & Toxicol, Barcelona, Spain.
   [Martin-Fumado, C.] Inst Med Legal & Ciencias Forenses, Barcelona, Spain.
   [Fuz, F.] SHAM, Lyon, France.
   [Gomez-Duran, E. L.] Univ Int Catalunya, Dept Med, Barcelona, Spain.
RP Gomez-Duran, EL (通讯作者)，Passeig Bonanova 47, Barcelona 08017, Spain.
EM elgomezduran@comb.cat
CR Algie CM, 2015, COCHRANE DATABASE SY, V0, P0
   [Anonymous], 2001, SENTINEL EVENT ALERT, V0, P1
   Antares Consulting General Electric, 2015, LIBR BLANC ACT GEST, V0, P0
   Arimany-Manso J, 2013, MED CLIN-BARCELONA, V141, P300, DOI 10.1016/j.medcli.2013.02.025
   Arimany-Manso J, 2013, GAC SANIT, V27, P92, DOI 10.1016/j.gaceta.2012.03.006
   Asuncion Marquez J, 2012, REV ESP CIR ORTOP TR, V56, P104
   Bathla S, 2021, J PATIENT SAF, V17, Pe503, DOI 10.1097/PTS.0000000000000398
   Canale ST, 2005, CLIN ORTHOP RELAT R, V0, P26
   DeVine J, 2010, SPINE, V35, PS28, DOI 10.1097/BRS.0b013e3181d833ac
   Engelhardt KE, 2017, JAMA-J AM MED ASSOC, V318, P2033, DOI 10.1001/jama.2017.17177
   Garcia-German D, 2010, TRAUMA FUND MAPFRE, V21, P256
   Geraghty A, 2020, J PATIENT SAF, V16, P79, DOI 10.1097/PTS.0000000000000426
   Harrison WD, 2015, ANN ROY COLL SURG, V97, P592, DOI 10.1308/rcsann.2015.0045
   Kwaan MR, 2006, ARCH SURG-CHICAGO, V141, P353, DOI 10.1001/archsurg.141.4.353
   Meinberg EG, 2003, J BONE JOINT SURG AM, V85A, P193, DOI 10.2106/00004623-200302000-00002
   Mody MG, 2008, SPINE, V33, P194, DOI 10.1097/BRS.0b013e31816043d1
   Regenbogen SE, 2007, ANN SURG, V246, P705, DOI 10.1097/SLA.0b013e31815865f8
   Vachhani JA, 2013, NEUROSURGERY, V72, P590, DOI 10.1227/NEU.0b013e318283c9ea
NR 18
TC 2
Z9 2
U1 0
U2 4
PU GOBIERNO DE NAVARRA
PI PAMPLONA
PA NAVAS TOLOSA 21, PAMPLONA, 31002, SPAIN
SN 1137-6627
EI 
J9 AN SIST SANIT NAVAR
JI An. Sist. Sanit. Navar.
PD MAY-AUG 15
PY 2018
VL 41
IS 2
BP 205
EP 209
DI 10.23938/ASSN.0309
PG 5
WC Public, Environmental & Occupational Health
SC Public, Environmental & Occupational Health
GA GR8YF
UT WOS:000443022800007
PM 30063039
DA 2022-10-14
ER

PT J
AU Slight, SP
   Seger, DL
   Franz, C
   Wong, A
   Bates, DW
AF Slight, Sarah P.
   Seger, Diane L.
   Franz, Calvin
   Wong, Adrian
   Bates, David W.
TI The national cost of adverse drug events resulting from inappropriate medication-related alert overrides in the United States
SO JOURNAL OF THE AMERICAN MEDICAL INFORMATICS ASSOCIATION
LA English
DT Article
DE patient harm; interruptive alerts; clinical decision support; economic analysis
ID length-of-stay; hospitalized-patient; improvement; system
AB Objective: To estimate the national cost of ADEs resulting from inappropriate medication-related alert overrides in the U.S. inpatient setting. Materials and Methods: We used three different regression models (Basic, Model 1, Model 2) with model inputs taken from the medical literature. A random sample of 40 990 adult inpatients at the Brigham and Women's Hospital (BWH) in Boston with a total of 1 639 294 medication orders was taken. We extrapolated BWH medication orders using 2014 National Inpatient Sample (NIS) data. Results: Using three regression models, we estimated that 29.7 million adult inpatient discharges in 2014 resulted in between 1.02 billion and 1.07 billion medication orders, which in turn generated between 75.1 million and 78.8 million medication alerts, respectively. Taking the basic model (78.8 million), we estimated that 5.5 million medication-related alerts might have been inappropriately overridden, resulting in approximately 196 600 ADEs nationally. This was projected to cost between $871 million and $1.8 billion for treating preventable ADEs. We also estimated that clinicians and pharmacists would have jointly spent 175 000 hours responding to 78.8 million alerts with an opportunity cost of $16.9 million. Discussion and Conclusion: These data suggest that further optimization of hospitals computerized provider order entry systems and their associated clinical decision support is needed and would result in substantial savings. We have erred on the side of caution in developing this range, taking two conservative cost estimates for a preventable ADE that did not include malpractice or litigation costs, or costs of injuries to patients.
C1 [Slight, Sarah P.] Newcastle Univ, Sch Pharm, King George VI Bldg, Newcastle, England.
   [Slight, Sarah P.] Newcastle Upon Tyne Hosp NHS Fdn Trust, Newcastle, England.
   [Slight, Sarah P.; Seger, Diane L.; Wong, Adrian; Bates, David W.] Brigham & Womens Hosp, Ctr Patient Safety Res & Practice, Div Gen Internal Med & Primary Care, 1620 Tremont St, Boston, MA 02120 USA.
   [Seger, Diane L.] Partners HealthCare, Somerville, MA USA.
   [Franz, Calvin] Eastern Res Grp Inc, Lexington, MA USA.
   [Bates, David W.] Harvard Med Sch, Boston, MA USA.
   [Bates, David W.] Harvard Sch Publ Hlth, Boston, MA USA.
RP Bates, DW (通讯作者)，Brigham & Womens Hosp, Ctr Patient Safety Res & Practice, Div Gen Internal Med & Primary Care, 1620 Tremont St, Boston, MA 02120 USA.
EM dbates@partners.org
FU Agency for Healthcare Research and Quality (AHRQ) [U19HS021094]
CR BATES DW, 1995, JAMA-J AM MED ASSOC, V274, P29, DOI 10.1001/jama.274.1.29
   Bates DW, 1997, JAMA-J AM MED ASSOC, V277, P307, DOI 10.1001/jama.277.4.307
   Chertow GM, 2001, JAMA-J AM MED ASSOC, V286, P2839, DOI 10.1001/jama.286.22.2839
   Cho I, 2014, BMC NEPHROL, V15, P0, DOI 10.1186/1471-2369-15-200
   Classen DC, 1997, JAMA-J AM MED ASSOC, V277, P301, DOI 10.1001/jama.277.4.301
   CULLEN DJ, 1995, JOINT COMM J QUAL IM, V21, P541, DOI 10.1016/S1070-3241(16)30180-8
   Cullen DJ, 1997, CRIT CARE MED, V25, P1289, DOI 10.1097/00003246-199708000-00014
   Hug BL, 2012, JT COMM J QUAL PATIE, V38, P120, DOI 10.1016/S1553-7250(12)38016-1
   Kaushal R, 2006, J AM MED INFORM ASSN, V13, P261, DOI 10.1197/jamia.M1984
   Nanji KC, 2018, J AM MED INFORM ASSN, V25, P476, DOI 10.1093/jamia/ocx115
   Nanji KC, 2014, J AM MED INFORM ASSN, V21, P487, DOI 10.1136/amiajnl-2013-001813
   Peterson J F, 2001, J AM PHARM ASSOC (WASH), V41, P159
   Slight SP, 2013, PLOS ONE, V8, P0, DOI 10.1371/journal.pone.0085071
   Slight SP, 2017, BMJ QUAL SAF, V26, P217, DOI 10.1136/bmjqs-2015-004851
   Taheri PA, 2000, J AM COLL SURGEONS, V191, P123, DOI 10.1016/S1072-7515(00)00352-5
   Thomas EJ, 1999, INQUIRY-J HEALTH CAR, V36, P255
NR 16
TC 19
Z9 20
U1 0
U2 3
PU OXFORD UNIV PRESS
PI OXFORD
PA GREAT CLARENDON ST, OXFORD OX2 6DP, ENGLAND
SN 1067-5027
EI 1527-974X
J9 J AM MED INFORM ASSN
JI J. Am. Med. Inf. Assoc.
PD SEP 15
PY 2018
VL 25
IS 9
BP 1183
EP 1188
DI 10.1093/jamia/ocy066
PG 6
WC Computer Science, Information Systems; Computer Science, Interdisciplinary Applications; Health Care Sciences & Services; Information Science & Library Science; Medical Informatics
SC Computer Science; Health Care Sciences & Services; Information Science & Library Science; Medical Informatics
GA GS3SS
UT WOS:000443542400006
PM 29939271
DA 2022-10-14
ER

PT J
AU Gurbeden, B
   Ozkara, E
AF Gurbeden, Burcin
   Ozkara, Erdem
TI Assessment of cases with medical malpractice claims which's autopsies were performed in Council of Forensic Medicine Izmir Group Chairmanship between 2010-2014
SO ROMANIAN JOURNAL OF LEGAL MEDICINE
LA English
DT Article
DE forensic medicine; medical malpractice; autopsy; standardization; forensic case
[truncated: 222,146 more chars]
