# Supplementary material for: Evolutionary game theory and simulations based on doctor and patient medical malpractice under government regulation
Source: Sci Rep. 2023 Oct 25;13:18234. doi: 10.1038/s41598-023-44915-9 (PMC10600196; doi:10.1038/s41598-023-44915-9)
Supplement: Supplementary file 1 — Supplementary Information. [file 41598_2023_44915_MOESM1_ESM.zip › raw data /fig 1-2/data-no/download2020u157.txt]

PT J
AU Lamb, LR
   Fonseca, MM
   Verma, R
   Seely, JM
AF Lamb, Leslie R.
   Fonseca, Marina Mohallem
   Verma, Raman
   Seely, Jean M.
TI Missed Breast Cancer: Effects of Subconscious Bias and Lesion Characteristics
SO RADIOGRAPHICS
LA English
DT Article
ID invasive lobular carcinoma; previous mammogram; architectural distortion; screening mammography; developing asymmetry; imaging feature; radiology; interval; us; biopsy
AB Medical errors are a substantial cause of morbidity and mortality and the third leading cause of death in the United States. Errors resulting in missed breast cancer are the most common reason for medical malpractice lawsuits against all physicians. Missed breast cancers are breast malignancies that are detectable at retrospective review of a previously obtained mammogram that was prospectively reported as showing negative, benign, or probably benign findings. Investigators in prior studies have found that up to 35% of both interval cancers and screen-detected cancers could be classified as missed. As such, in conjunction with having awareness of the most common misleading appearances of breast cancer, it is important to understand the cognitive processes and unconscious biases that can impact image interpretation, thereby helping to decrease the number of missed breast cancers. The various cognitive processes that lead to unconscious bias in breast imaging, such as satisfaction of search, inattention blindness, hindsight, anchoring, premature closing, and satisfaction of reporting, are outlined in this pictorial review of missed breast cancers. In addition, strategies for reducing the rates of these missed cancers are highlighted. The most commonly missed and misinterpreted lesions, including stable lesions, benign-appearing masses, one-view findings, developing asymmetries, subtle calcifications, and architectural distortion, also are reviewed. This information will help illustrate why and how breast cancers are missed and aid in the development of appropriate minimization strategies in breast imaging. (C) RSNA, 2020
C1 [Lamb, Leslie R.; Fonseca, Marina Mohallem; Verma, Raman; Seely, Jean M.] Univ Ottawa, Ottawa Hosp, Dept Radiol, Div Breast Imaging, Ottawa, ON, Canada.
RP Lamb, LR (通讯作者)，Harvard Univ, Massachusetts Gen Hosp, Dept Radiol, Div Breast Imaging, 55 Fruit St,Wang C240, Boston, MA 02114 USA.
EM lrlamb@mgh.harvard.edu
CR Bahl M, 2015, AM J ROENTGENOL, V205, P1339, DOI 10.2214/AJR.15.14628
   BERBAUM KS, 1990, INVEST RADIOL, V25, P133, DOI 10.1097/00004424-199002000-00006
   BERG WA, 2006, DIAGNOSTIC IMAGING B, V0, P0
   Berg WA, 2006, DIAGNOSTIC IMAGING B, V0, P0
   Berlin L, 2000, AM J ROENTGENOL, V174, P925, DOI 10.2214/ajr.174.4.1740925
   BIRD RE, 1992, RADIOLOGY, V184, P613, DOI 10.1148/radiology.184.3.1509041
   Birdwell RL, 2006, DIAGNOSTIC IMAGING B, V0, P0
   BORST MJ, 1993, SURGERY, V114, P637
   Burrell HC, 2001, CLIN RADIOL, V56, P385, DOI 10.1053/crad.2001.0662
   Busby LP, 2018, RADIOGRAPHICS, V38, P236, DOI 10.1148/rg.2018170107
   Chesebro AL, 2016, RADIOLOGY, V279, P385, DOI 10.1148/radiol.2015151131
   Ciatto S, 2007, BREAST, V16, P646, DOI 10.1016/j.breast.2007.05.010
   Croskerry P, 2003, ANN EMERG MED, V41, P110, DOI 10.1067/mem.2003.22
   Croskerry P, 2002, ACAD EMERG MED, V9, P1184, DOI 10.1197/aemj.9.11.1184
   Croskerry P, 2009, ACAD MED, V84, P1022, DOI 10.1097/ACM.0b013e3181ace703
   Drew T, 2013, PSYCHOL SCI, V24, P1848, DOI 10.1177/0956797613479386
   Durand MA, 2016, RADIOGRAPHICS, V36, P311, DOI 10.1148/rg.2016150093
   FISCHER U, 1994, ROFO FORTSCHR RONTG, V161, P300, DOI 10.1055/s-2008-1032536
   FISCHHOFF B, 1975, ORGAN BEHAV HUM PERF, V13, P1, DOI 10.1016/0030-5073(75)90002-1
   GARLAND LH, 1949, RADIOLOGY, V52, P309, DOI 10.1148/52.3.309
   Geller BM, 2014, AM J ROENTGENOL, V202, PW586, DOI 10.2214/AJR.13.11147
   Giess CS, 2014, RADIOGRAPHICS, V34, P928, DOI 10.1148/rg.344130066
   Giess CS, 2012, SEMIN ULTRASOUND CT, V33, P288, DOI 10.1053/j.sult.2012.01.007
   Goergen SK, 1997, RADIOLOGY, V204, P131, DOI 10.1148/radiology.204.1.9205234
   Gordon PB, 2003, RADIOLOGY, V229, P233, DOI 10.1148/radiol.2291010282
   Graber ML, 2005, ARCH INTERN MED, V165, P1493, DOI 10.1001/archinte.165.13.1493
   Gunderman RB, 2009, AM J ROENTGENOL, V192, P561, DOI 10.2214/AJR.08.1220
   Ha SM, 2017, AM J ROENTGENOL, V209, P920, DOI 10.2214/AJR.16.16957
   HARMS SE, 1993, RADIOLOGY, V187, P493, DOI 10.1148/radiology.187.2.8475297
   HARVEY JA, 1993, AM J ROENTGENOL, V161, P1167, DOI 10.2214/ajr.161.6.8249720
   HELVIE MA, 1993, INVEST RADIOL, V28, P202, DOI 10.1097/00004424-199303000-00002
   Hoff SR, 2011, ACAD RADIOL, V18, P454, DOI 10.1016/j.acra.2010.11.014
   Hofvind S, 2005, RADIOLOGY, V237, P437, DOI 10.1148/radiol.2372041174
   Ikeda DM, 2003, RADIOLOGY, V226, P494, DOI 10.1148/radiol.2262011634
   Itri JN, 2018, AM J ROENTGENOL, V210, P1097, DOI 10.2214/AJR.17.18907
   Kaewlai R, 2012, AM J ROENTGENOL, V199, PW158, DOI 10.2214/AJR.11.8143
   Kahneman D, 2011, THINKING FAST SLOW, V0, P19
   Kebede A, 2016, GUIDELINES QUALITY A, V0, P0
   Kim YW, 2014, AM J ROENTGENOL, V202, P465, DOI 10.2214/AJR.13.11493
   Krammer J, 2017, BREAST CANCER RES TR, V163, P565, DOI 10.1007/s10549-017-4198-4
   Le-Petross H, 2011, SEMIN ULTRASOUND CT, V32, P342, DOI 10.1053/j.sult.2011.03.004
   Lee Joseph K T, 2007, J AM COLL RADIOL, V4, P162, DOI 10.1016/j.jacr.2006.09.020
   Lehman CD, 2007, NEW ENGL J MED, V356, P1295, DOI 10.1056/NEJMoa065447
   Leung JWT, 2007, AM J ROENTGENOL, V188, P667, DOI 10.2214/AJR.06.0413
   LEVTOAFF AS, 1994, RADIOLOGY, V192, P153, DOI 10.1148/radiology.192.1.8208928
   LINVER MN, 1992, RADIOLOGY, V184, P39, DOI 10.1148/radiology.184.1.1609100
   Lopez JK, 2009, RADIOGRAPHICS, V29, P165, DOI 10.1148/rg.291085100
   Lynch SP, 2012, ANN ONCOL, V23, P3063, DOI 10.1093/annonc/mds136
   Majid AS, 2003, RADIOGRAPHICS, V23, P881, DOI 10.1148/rg.234025083
   Makary MA, 2016, BMJ-BRIT MED J, V353, P0, DOI 10.1136/bmj.i2139
   MARTINEZ V, 1979, HISTOPATHOLOGY, V3, P467, DOI 10.1111/j.1365-2559.1979.tb03029.x
   McSherry D, 1997, ARTIF INTELL MED, V10, P269, DOI 10.1016/S0933-3657(97)00396-5
   MEYER JE, 1989, RADIOLOGY, V170, P79, DOI 10.1148/radiology.170.1.2642350
   Moberg K, 1999, J MED SCREEN, V6, P35, DOI 10.1136/jms.6.1.35
   Mordang JJ, 2018, BREAST CANCER RES TR, V167, P451, DOI 10.1007/s10549-017-4527-7
   Mumtaz H, 1997, AM J ROENTGENOL, V169, P417, DOI 10.2214/ajr.169.2.9242745
   Onega T, 2010, ACAD RADIOL, V17, P1217, DOI 10.1016/j.acra.2010.05.007
   OREL SG, 1995, RADIOLOGY, V196, P115, DOI 10.1148/radiology.196.1.7784554
   Pfarl G, 2002, AM J ROENTGENOL, V179, P1503, DOI 10.2214/ajr.179.6.1791503
   Rosen EL, 2002, RADIOLOGY, V223, P221, DOI 10.1148/radiol.2231011355
   Saarenmaa I, 2001, CLIN RADIOL, V56, P40, DOI 10.1053/crad.2000.0567
   Sickles EA, 1998, RADIOLOGY, V208, P471, DOI 10.1148/radiology.208.2.9680578
   Sickles EA, 2013, ACR BIRADS ATLAS, V0, P0
   Smith MJ, 1967, ERROR VARIATION DIAG, V0, P75
   STAVROS AT, 1995, RADIOLOGY, V196, P123, DOI 10.1148/radiology.196.1.7784555
   Stomper PC, 2003, AM J ROENTGENOL, V181, P1679, DOI 10.2214/ajr.181.6.1811679
   Strack F, 1997, J PERS SOC PSYCHOL, V73, P437, DOI 10.1037/0022-3514.73.3.437
   Tabar L, 2005, BREAST CANC ART SCI, V0, P0
   Taskin F, 2018, DIAGN INTERV RADIOL, V24, P255, DOI 10.5152/dir.2018.17504
   TVERSKY A, 1974, SCIENCE, V185, P1124, DOI 10.1126/science.185.4157.1124
   VANDIJCK JAAM, 1993, CANCER, V72, P1933, DOI 10.1002/1097-0142(19930915)72:6<1933::AID-CNCR2820720623>3.0.CO;2-N
   Venkatesan A, 2009, RADIOLOGY, V250, P648, DOI 10.1148/radiol.2503080541
   VONFOURNIER D, 1980, CANCER-AM CANCER SOC, V45, P2198
   Wadhwa A, 2016, CURR PROBL DIAGN RAD, V45, P402, DOI 10.1067/j.cpradiol.2016.03.001
   Waite S, 2017, AM J ROENTGENOL, V208, P739, DOI 10.2214/AJR.16.16963
   Whang JS, 2013, RADIOLOGY, V266, P548, DOI 10.1148/radiol.12111119
   Wolfe JM, 2016, RADIAT PROT DOSIM, V169, P24, DOI 10.1093/rpd/ncv501
   Yankaskas BC, 2001, AM J ROENTGENOL, V177, P535, DOI 10.2214/ajr.177.3.1770535
   Youk JH, 2007, RADIOGRAPHICS, V27, P79, DOI 10.1148/rg.271065029
NR 79
TC 7
Z9 7
U1 1
U2 6
PU RADIOLOGICAL SOC NORTH AMERICA
PI OAK BROOK
PA 820 JORIE BLVD, OAK BROOK, IL 60523 USA
SN 0271-5333
EI 
J9 RADIOGRAPHICS
JI Radiographics
PD JUL-AUG 15
PY 2020
VL 40
IS 4
BP 941
EP 960
DI 10.1148/rg.2020190090
PG 20
WC Radiology, Nuclear Medicine & Medical Imaging
SC Radiology, Nuclear Medicine & Medical Imaging
GA MG8XD
UT WOS:000546315900007
PM 32530745
DA 2022-10-14
ER

PT J
AU Di Nunno, N
   Patane, FG
   Amico, F
   Asmundo, A
   Pomara, C
AF Di Nunno, Nunzio
   Patane, Federico Giuseppe
   Amico, Francesco
   Asmundo, Alessio
   Pomara, Cristoforo
TI The Role of a Good Quality Autopsy in Pediatric Malpractice Claim: A Case Report of an Unexpected Death in an Undiagnosed Thymoma
SO FRONTIERS IN PEDIATRICS
LA English
DT Article
DE thymoma; malpractice; autopsy; forensic; liability
ID classification; children; tumor
AB Thymomas are extremely rare in the first 20 years of life, with different clinical presentations: from asymptomatic mediastinal masses to compressive and paraneoplastic syndromes. In pediatric population, the respiratory disorders have a higher incidence. The overall thymoma mortality rate is described as 40% and metastasized tumors are more aggressive. This case report describes a compressive syndrome caused by a thymoma in which symptoms were exacerbated by a concurrent pulmonary infection, thus leading an affected infant to sudden death despite medical treatment. In this case, patient's death occurred just before the differential diagnostic process got completed. Malpractice claim was based on the missing diagnosis as well as the suspect of inadequate provided care. Consequently, autopsy played a crucial post-mortem role to find out the cause of death, and to exclude any professional liability. Despite modern diagnostic techniques, autopsies are still the best available forensic tool. It is useful to remember that death is a fact of life, therefore not always preventable.
C1 [Di Nunno, Nunzio] Univ Salento, Dept Hist Soc & Human Studies, Lecce, Italy.
   [Patane, Federico Giuseppe; Amico, Francesco; Pomara, Cristoforo] Univ Catania, Dept Med Surg Sci & Adv Technol GF Ingrassia, Catania, Italy.
   [Asmundo, Alessio] Univ Messina, Dept Sect Legal Med G Martino, Messina, Italy.
RP Pomara, C (通讯作者)，Univ Catania, Dept Med Surg Sci & Adv Technol GF Ingrassia, Catania, Italy.
EM cristoforo.pomara@unict.it
CR Bohn D, 2018, PEDIATR CRIT CARE ME, V19, PS69, DOI 10.1097/PCC.0000000000001639
   CAJAL SRY, 1991, AM J SURG PATHOL, V15, P466
   Carretto E, 2011, ORPHANET J RARE DIS, V6, P0, DOI 10.1186/1750-1172-6-28
   Chalabreysse L, 2002, AM J SURG PATHOL, V26, P1605, DOI 10.1097/00000478-200212000-00008
   Chen CH, 2019, MEDICINE, V98, P0, DOI 10.1097/MD.0000000000016732
   Fonseca AL, 2014, PEDIATR SURG INT, V30, P275, DOI 10.1007/s00383-013-3438-x
   Jordan KS, 2017, ADV EMERG NURS J, V39, P10, DOI 10.1097/TME.0000000000000135
   Kumar P, 1998, ARCH PEDIAT ADOL MED, V152, P558
   LEWIS JE, 1987, CANCER, V60, P2727, DOI 10.1002/1097-0142(19871201)60:11<2727::AID-CNCR2820601125>3.0.CO;2-D
   Liang XY, 2010, PEDIATR DEVEL PATHOL, V13, P202, DOI 10.2350/09-07-0672-OA.1
   NEMETZ PN, 1987, AM J PATHOL, V128, P362
   Pomara C, 2009, RADIOL MED, V114, P1367, DOI 10.1007/s11547-009-0435-1
   Rieker RJ, 2002, INT J CANCER, V98, P900, DOI 10.1002/ijc.10255
   Saha Sudipta, 2014, J SURG TECH CASE REP, V6, P64, DOI 10.4103/2006-8808.147263
   Suster S, 2006, J CLIN PATHOL, V59, P1238, DOI 10.1136/jcp.2005.031138
   Takeda S, 2003, J SURG ONCOL, V83, P24, DOI 10.1002/jso.10231
   World Health Organization, 2005, INT CLASS DIS ICD 10, V0, P0
NR 17
TC 3
Z9 3
U1 1
U2 1
PU FRONTIERS MEDIA SA
PI LAUSANNE
PA AVENUE DU TRIBUNAL FEDERAL 34, LAUSANNE, CH-1015, SWITZERLAND
SN 2296-2360
EI 
J9 FRONT PEDIATR
JI Front. Pediatr.
PD FEB 7
PY 2020
VL 8
IS 
BP 
EP 
DI 10.3389/fped.2020.00031
PG 5
WC Pediatrics
SC Pediatrics
GA KQ8WJ
UT WOS:000517201900001
PM 32117836
DA 2022-10-14
ER

PT J
AU Crosby, ET
   Duggan, LV
   Finestone, PJ
   Liu, R
   De Gorter, R
   Calder, LA
AF Crosby, Edward T.
   Duggan, Laura V.
   Finestone, Patricia J.
   Liu, Richard
   De Gorter, Ria
   Calder, Lisa A.
TI Anesthesiology airway-related medicolegal cases from the Canadian Medical Protection Association
SO CANADIAN JOURNAL OF ANESTHESIA-JOURNAL CANADIEN D ANESTHESIE
LA English
DT Article
DE malpractice; anesthesiology; airway
ID difficult airway; tracheal intubation; direct laryngoscopy; management; claim; recommendation; complication; malpractice; litigation; awareness
AB Purpose We analyzed closed civil legal cases in 2007-2016 from the Canadian Medical Protective Association (CMPA) involving specialist anesthesiologists where airway management was the central concern. Methods We included all airway-related civil legal cases involving specialist anesthesiologists that closed from 2007 to 2016. The following variables were abstracted by CMPA medical analysts: clinical context, peer expert opinions of contributing factors, and patient and legal outcomes. Results We found 46 of the 406 (11%) closed cases involving anesthesiologists to be airway-related. Twenty-six cases (57%) involved elective surgery and 31 patients (67%) were categorized as American Society of Anesthesiologists physical status III. Twenty-five cases (54%) occurred outside the operating room (e.g., postanesthesia care unit, intensive care unit, or other satellite locations). In 19 (42%) cases, there was at least one predictor of a difficult airway. Peer experts identified judgement failures in 30 cases (65%), most commonly inadequate airway evaluation. In 30 cases (65%), the patient died or had a permanent brain injury. The medicolegal outcome favoured the patient in 27 (59%) cases, with a median [interquartile range] payment of 422,845 [257,637-935,673] CAD. Conclusions Severe patient harm is common when airway management is the focus of a CMPA medicolegal complaint involving anesthesiologists. Patients were otherwise typically low risk cases presenting for elective surgery. Failure to assess or to change management based on the airway exam or encountered difficulty were the most common errors. Our findings support the continued need for adoption, adherence, and practice of guidelines for anticipated and unanticipated difficult airway management for every patient encounter.
C1 [Crosby, Edward T.; Duggan, Laura V.] Univ Ottawa, Dept Anesthesiol & Pain Med, 501 Smyth Rd, Ottawa, ON K1H 8L6, Canada.
   [Crosby, Edward T.; Duggan, Laura V.] Ottawa Hosp, 501 Smyth Rd, Ottawa, ON K1H 8L6, Canada.
   [Finestone, Patricia J.; Liu, Richard; De Gorter, Ria] Canadian Med Protect Assoc, Med Care Analyt, 875 Carling Ave, Ottawa, ON K1S 5P1, Canada.
   [Calder, Lisa A.] Canadian Med Protect Assoc, Med Care Analyt, 875 Carling Ave, Ottawa, ON K1S 5P1, Canada.
   [Calder, Lisa A.] Ottawa Hosp, Res Inst, Clin Epidemiol Program, 1053 Carling Ave, Ottawa, ON K1Y 4E9, Canada.
RP Calder, LA (通讯作者)，Canadian Med Protect Assoc, Med Care Analyt, 875 Carling Ave, Ottawa, ON K1S 5P1, Canada.; Calder, LA (通讯作者)，Ottawa Hosp, Res Inst, Clin Epidemiol Program, 1053 Carling Ave, Ottawa, ON K1Y 4E9, Canada.
EM research@cmpa.org
CR Antonsen K, 2016, CLIN EPIDEMIOL, V8, P435, DOI 10.2147/CLEP.S99517
   Aziz MF, 2016, ANESTHESIOLOGY, V125, P656, DOI 10.1097/ALN.0000000000001267
   Banja J, 2010, BUS HORIZONS, V53, P139, DOI 10.1016/j.bushor.2009.10.006
   Canadian Institute for Health Information, 2015, CAN CLASS HLTH INT I, V0, P0
   CAPLAN RA, 1991, JAMA-J AM MED ASSOC, V265, P1957, DOI 10.1001/jama.265.15.1957
   CMPA Risk Management Service, 2005, R10507E CMPA, V0, P0
   Cook TM, 2011, BRIT J ANAESTH, V106, P617, DOI 10.1093/bja/aer058
   Cook TM, 2010, ANAESTHESIA, V65, P556, DOI 10.1111/j.1365-2044.2010.06331.x
   Crosby E, 2007, CAN J ANAESTH, V54, P227, DOI 10.1007/BF03022645
   Detsky ME, 2019, JAMA-J AM MED ASSOC, V321, P493, DOI 10.1001/jama.2018.21413
   Domino KB, 1999, ANESTHESIOLOGY, V91, P1703, DOI 10.1097/00000542-199912000-00023
   Edbril SD, 1999, ANESTHESIOLOGY, V91, P848, DOI 10.1097/00000542-199909000-00038
   Hoppes M, 2014, SERIOUS SAFETY EVENT, V0, P0
   Joffe AM, 2019, ANESTHESIOLOGY, V131, P818, DOI 10.1097/ALN.0000000000002815
   Law JA, 2019, ANAESTHESIA, V74, P834, DOI 10.1111/anae.14658
   Law JA, 2013, CAN J ANESTH, V60, P1089, DOI 10.1007/s12630-013-0019-3
   Law JA, 2013, CAN J ANESTH, V60, P1119, DOI 10.1007/s12630-013-0020-x
   Lewis SR, 2017, BRIT J ANAESTH, V119, P369, DOI 10.1093/bja/aex228
   McCleery Adele, 2019, J HEALTHC RISK MANAG, V38, P11, DOI 10.1002/jhrm.21348
   Pandit JJ, 2012, ANAESTHESIA, V67, P578, DOI 10.1111/j.1365-2044.2012.07155.x
   Peterson GN, 2005, ANESTHESIOLOGY, V103, P33, DOI 10.1097/00000542-200507000-00009
   Prielipp RC, 2010, ANESTH ANALG, V110, P1499, DOI 10.1213/ANE.0b013e3181d5adc5
   Schroeder RA, 2018, ANESTHESIOLOGY, V128, P502, DOI 10.1097/ALN.0000000000001974
   Schulz CM, 2017, ANESTHESIOLOGY, V127, P326, DOI 10.1097/ALN.0000000000001661
   Schulz CM, 2013, ANESTHESIOLOGY, V118, P729, DOI 10.1097/ALN.0b013e318280a40f
   Vaughan D, 1997, CHALLENGER LAUNCH DE, V0, P0
   Yentis SM, 2002, ANAESTHESIA, V57, P105, DOI 10.1046/j.0003-2409.2001.02515.x
   Yurkiewicz IR, 2018, HEALTH AFFAIR, V37, P1178, DOI 10.1377/HLTHAFF.2017.1550
NR 28
TC 18
Z9 18
U1 0
U2 1
PU SPRINGER
PI NEW YORK
PA ONE NEW YORK PLAZA, SUITE 4600, NEW YORK, NY, UNITED STATES
SN 0832-610X
EI 1496-8975
J9 CAN J ANESTH
JI Can. J. Anesth.
PD FEB 15
PY 2020
VL 68
IS 2
BP 183
EP 195
DI 10.1007/s12630-020-01846-7
PG 13
WC Anesthesiology
SC Anesthesiology
GA PX7MJ
UT WOS:000590044300002
PM 33200320
DA 2022-10-14
ER

PT J
AU Leveson, N
   Samost, A
   Dekker, S
   Finkelstein, S
   Raman, J
AF Leveson, Nancy
   Samost, Aubrey
   Dekker, Sidney
   Finkelstein, Stan
   Raman, Jai
TI A Systems Approach to Analyzing and Preventing Hospital Adverse Events
SO JOURNAL OF PATIENT SAFETY
LA English
DT Article
DE patient safety; systems theory; cardiac surgical procedures; adverse event causal analysis
ID risk-management
AB Objective This study aimed to demonstrate the use of a systems theory-based accident analysis technique in health care applications as a more powerful alternative to the chain-of-event accident models currently underpinning root cause analysis methods. Method A new accident analysis technique, CAST [Causal Analysis based on Systems Theory], is described and illustrated on a set of adverse cardiovascular surgery events at a large medical center. The lessons that can be learned from the analysis are compared with those that can be derived from the typical root cause analysis techniques used today. Results The analysis of the 30 cardiovascular surgery adverse events using CAST revealed the reasons behind unsafe individual behavior, which were related to the design of the system involved and not negligence or incompetence on the part of individuals. With the use of the system-theoretic analysis results, recommendations can be generated to change the context in which decisions are made and thus improve decision making and reduce the risk of an accident. Conclusions The use of a systems-theoretic accident analysis technique can assist in identifying causal factors at all levels of the system without simply assigning blame to either the frontline clinicians or technicians involved. Identification of these causal factors in accidents will help health care systems learn from mistakes and design system-level changes to prevent them in the future.
C1 [Leveson, Nancy] MIT, Dept Aeronaut & Astronaut & Engn Syst, 77 Massachusetts Ave, Cambridge, MA 02139 USA.
   [Samost, Aubrey] MIT, Engn Syst Div, 77 Massachusetts Ave, Cambridge, MA 02139 USA.
   [Dekker, Sidney] Univ Queensland, Griffith Univ, Safety Sci Innovat Lab, Sch Psychol, Brisbane, Qld, Australia.
   [Finkelstein, Stan] Harvard Med Sch, Beth Israel Deaconess Hosp, Boston, MA 02115 USA.
   [Raman, Jai] Rush Univ, Med Ctr, Dept Cardiac Surg, Chicago, IL 60612 USA.
RP Leveson, N (通讯作者)，77 Massachusetts Ave,Room 33-334, Cambridge, MA 02139 USA.
EM Leveson@mit.edu
FU Portuguese Science and Technology Foundation (FCT) through the MIT Portugal Program
CR Bagian James P, 2002, JT COMM J QUAL IMPROV, V28, P531
   Checkland PB, 1997, SYSTEMS THINKING SYS, V0, P0
   Court J, 2014, SAN FRANCISCO CHRON, V0, P6
   DEGANI A, 1993, HUM FACTORS, V35, P345, DOI 10.1177/001872089303500209
   Dekker S, 2007, J LAW MED ETHICS, V35, P463, DOI 10.1111/j.1748-720X.2007.00168.x
   Dekker SWA, 2015, BMJ QUAL SAF, V24, P7, DOI 10.1136/bmjqs-2014-003106
   Jha AK, 2014, JAH US SENATE COMMIT, V0, P0
   Kohn LT, 2000, ERR IS HUMAN BUILDIN, V0, P0
   Leveson NG, 2011, ENG SYST, V0, P1
   Nunez D, 2013, SAFE PATIENT PROJECT, V10, P0
   ONeil M, 2014, THESIS, V0, P0
   Petzel RA, 2011, VHA NATL PATIENT SAF, V0, P0
   Rasmussen J, 1997, SAFETY SCI, V27, P183, DOI 10.1016/S0925-7535(97)00052-0
   Vincent C, 2000, BRIT MED J, V320, P777, DOI 10.1136/bmj.320.7237.777
   Von Bertalanffy L, 1968, GEN SYSTEMS THEORY F, V0, P0
   WALLACE L, 2006, EVALUATION NPSA 3 DA, V0, P0
   Wu AW, 2008, JAMA-J AM MED ASSOC, V299, P685, DOI 10.1001/jama.299.6.685
NR 17
TC 26
Z9 27
U1 3
U2 26
PU LIPPINCOTT WILLIAMS & WILKINS
PI PHILADELPHIA
PA TWO COMMERCE SQ, 2001 MARKET ST, PHILADELPHIA, PA 19103 USA
SN 1549-8417
EI 1549-8425
J9 J PATIENT SAF
JI J. Patient Saf.
PD JUN 15
PY 2020
VL 16
IS 2
BP 162
EP 167
DI 10.1097/PTS.0000000000000263
PG 6
WC Health Care Sciences & Services; Health Policy & Services
SC Health Care Sciences & Services
GA MH8TX
UT WOS:000546995700014
PM 26756729
DA 2022-10-14
ER

PT J
AU Zhu, D
   Wong, A
   Tham, T
   Kraus, D
AF Zhu, Daniel
   Wong, Amanda
   Tham, Tristan
   Kraus, Dennis
TI The paralyzing legal costs of facial nerve injury in head and neck tumors
SO AMERICAN JOURNAL OF OTOLARYNGOLOGY
LA English
DT Article
DE Westlaw; Legal; Tumor; Facial nerve; Litigation
ID medical malpractice; delayed diagnosis; cancer; paralysis; surgery; otolaryngology
AB Purpose: Facial nerve paralysis from head and neck tumors can result from disease progression or iatrogenic causes, leading to litigation. The aim of this study was to investigate lawsuits regarding facial paralysis as a consequence of these tumors to understand and better educate physicians behind the reasons for litigation. Methods: Jury verdict reviews were obtained from the Westlaw database from 1985 to 2018. Gathered data, including verdicts, litigation reasons, defendant specialties, and amounts awarded, were analyzed via Statistical Package for the Social Sciences. Results: Of the 26 lawsuits analyzed, the leading reason for litigation was failure to diagnose (53.8%), followed by iatrogenic injury (34.6%). The average award was $2,704,470. Otolaryngologists were the most common defendants. Defendants that included an otolaryngologist had shorter delays of diagnosis compared to those that did not (p < 0.05). Conclusion: Failure to diagnose parotid injury was the leading cause of litigation. In instances where the jury found for the plaintiff, the amount was material. There were equivalent incidences of cases in favor of plaintiffs and defendants.
C1 [Zhu, Daniel; Wong, Amanda] Donald & Barbara Zucker Sch Med Hofstra Northwell, Hempstead, NY USA.
   [Tham, Tristan; Kraus, Dennis] Donald & Barbara Zucker Sch Med Northwell Hlth Sy, New York Head & Neck Inst, Northwell Hlth Syst, New York, NY USA.
RP Kraus, D (通讯作者)，New York Head & Neck Inst, 130 East 77th St,10th Floor, New York, NY 10075 USA.
EM DKraus@northwell.edu
CR Amin MB, 2017, CA-CANCER J CLIN, V67, P93, DOI 10.3322/caac.21388
   Baugh RF, 2013, OTOLARYNG HEAD NECK, V149, PS1, DOI 10.1177/0194599813505967
   Birkenbeuel J, 2019, OTOL NEUROTOL, V40, P391, DOI 10.1097/MAO.0000000000002133
   Blake DM, 2013, OTOLARYNG HEAD NECK, V149, P554, DOI 10.1177/0194599813498696
   Bradbury ET, 2006, J PLAST RECONSTR AES, V59, P272, DOI 10.1016/j.bjps.2005.09.003
   Car LT, 2016, BMC FAM PRACT, V17, P0, DOI 10.1186/s12875-016-0530-z
   Davies J, 2018, INT J SURG-ONCOL, V3, P0, DOI 10.1097/IJ9.0000000000000065
   ENEROTH CM, 1977, ORL J OTO-RHINO-LARY, V39, P272, DOI 10.1159/000275367
   ENEROTH CM, 1972, ARCHIV OTOLARYNGOL, V95, P300
   Giardina TD, 2013, HEALTH AFFAIR, V32, P1368, DOI 10.1377/hlthaff.2013.0130
   Gidley Paul W, 2018, OTO OPEN, V2, P2473974X18791803, DOI 10.1177/2473974X18791803
   Gordin E, 2015, CRANIOMAX TRAUM REC, V8, P1, DOI 10.1055/s-0034-1372522
   Harreus U, 2013, GMS CURR TOP OTORHIN, V12, PDoc04, DOI 10.3205/CTO000096
   Hong SS, 2014, LARYNGOSCOPE, V124, P896, DOI 10.1002/lary.24377
   Hong SS, 2013, OTOLARYNG HEAD NECK, V148, P589, DOI 10.1177/0194599813475566
   Jena AB, 2011, NEW ENGL J MED, V365, P629, DOI 10.1056/NEJMsa1012370
   Kawecki A, 2014, MEMO-MAG EUR MED ONC, V7, P87, DOI 10.1007/s12254-014-0143-y
   KERN KA, 1992, ARCH SURG-CHICAGO, V127, P542
   KERN KA, 1994, ARCH SURG-CHICAGO, V129, P397
   Levinson W, 1997, JAMA-J AM MED ASSOC, V277, P553, DOI 10.1001/jama.277.7.553
   Lydiatt DD, 2003, ARCH OTOLARYNGOL, V129, P50, DOI 10.1001/archotol.129.1.50
   Lydiatt DD, 2002, LARYNGOSCOPE, V112, P816, DOI 10.1097/00005537-200205000-00009
   Marur S, 2016, MAYO CLIN PROC, V91, P386, DOI 10.1016/j.mayocp.2015.12.017
   Mathew R, 2011, LARYNGOSCOPE, V121, P2214, DOI 10.1002/lary.22136
   McRackan TR, 2015, OTOLARYNG CLIN N AM, V48, P491, DOI 10.1016/j.otc.2015.02.008
   Mello MM, 2010, HEALTH AFFAIR, V29, P1569, DOI 10.1377/hlthaff.2009.0807
   Mundada P, 2016, DIAGN INTERV RADIOL, V22, P40, DOI 10.5152/dir.2015.15060
   Nader ME, 2014, J NEUROL SURG REP, V75, PE84, DOI 10.1055/s-0034-1368149
   Nouraei SAR, 2008, ANZ J SURG, V78, P134, DOI 10.1111/j.1445-2197.2007.04388.x
   OBrien CJ, 2003, HEAD NECK-J SCI SPEC, V25, P946, DOI 10.1002/hed.10312
   ROBINSON GO, 1986, LAW CONTEMP PROBL, V49, P5, DOI 10.2307/1191413
   Sanderson RJ, 2002, BMJ-BRIT MED J, V325, P822, DOI 10.1136/bmj.325.7368.822
   Singh H, 2016, ANN INTERN MED, V165, PH02, DOI 10.7326/M16-2042
   Svider PF, 2013, AM J OTOLARYNG, V34, P699, DOI 10.1016/j.amjoto.2012.12.005
   Wierzbicka M, 2012, EUR ARCH OTO-RHINO-L, V269, P1177, DOI 10.1007/s00405-011-1882-6
   Witt RL, 1998, OTOLARYNG HEAD NECK, V119, P468, DOI 10.1016/S0194-5998(98)70103-2
NR 36
TC 1
Z9 1
U1 0
U2 0
PU W B SAUNDERS CO-ELSEVIER INC
PI PHILADELPHIA
PA 1600 JOHN F KENNEDY BOULEVARD, STE 1800, PHILADELPHIA, PA 19103-2899 USA
SN 0196-0709
EI 1532-818X
J9 AM J OTOLARYNG
JI Am. J. Otolaryngol.
PD NOV-DEC 15
PY 2020
VL 41
IS 6
BP 
EP 
DI 10.1016/j.amjoto.2020.102693
PG 6
WC Otorhinolaryngology
SC Otorhinolaryngology
GA PI1MF
UT WOS:000600862400013
PM 32866849
DA 2022-10-14
ER

PT J
AU Chan, AK
   Santacatterina, M
   Pennicooke, B
   Shahrestani, S
   Ballatori, AM
   Orrico, KO
   Burke, JF
   Manley, GT
   Tarapore, PE
   Huang, MC
   Dhall, SS
   Chou, D
   Mummaneni, PV
   DiGiorgio, AM
AF Chan, Andrew K.
   Santacatterina, Michele
   Pennicooke, Brenton
   Shahrestani, Shane
   Ballatori, Alexander M.
   Orrico, Katie O.
   Burke, John F.
   Manley, Geoffrey T.
   Tarapore, Phiroz E.
   Huang, Michael C.
   Dhall, Sanjay S.
   Chou, Dean
   Mummaneni, Praveen, V
   DiGiorgio, Anthony M.
TI Does state malpractice environment affect outcomes following spinal fusions? A robust statistical and machine learning analysis of 549,775 discharges following spinal fusion surgery in the United States
SO NEUROSURGICAL FOCUS
LA English
DT Article
DE liability; malpractice; tort; spine; surgery; claims
ID medical malpractice; tort reform; surgical quality; liability; association; impact; cost; neurosurgeon; litigation; prediction
AB OBJECTIVE Spine surgery is especially susceptible to malpractice claims. Critics of the US medical liability system argue that it drives up costs, whereas proponents argue it deters negligence. Here, the authors study the relationship between malpractice claim density and outcomes. METHODS The following methods were used: 1) the National Practitioner Data Bank was used to determine the number of malpractice claims per 100 physicians, by state, between 2005 and 2010; 2) the Nationwide Inpatient Sample was queried for spinal fusion patients; and 3) the Area Resource File was queried to determine the density of physicians, by state. States were categorized into 4 quartiles regarding the frequency of malpractice claims per 100 physicians. To evaluate the association between malpractice claims and death, discharge disposition, length of stay (LOS), and total costs, an inverse-probability-weighted regression-adjustment estimator was used. The authors controlled for patient and hospital characteristics. Covariates were used to train machine learning models to predict death, discharge disposition not to home, LOS, and total costs. RESULTS Overall, 549,775 discharges following spinal fusions were identified, with 495,640 yielding state-level information about medical malpractice claim frequency per 100 physicians. Of these, 124,425 (25.1%),132,613 (26.8%),130,929 (26.4%), and 107,673 (21.7%) were from the lowest, second-lowest, second-highest, and highest quartile states, respectively, for malpractice claims per 100 physicians. Compared to the states with the fewest claims (lowest quartile), surgeries in states with the most claims (highest quartile) showed a statistically significantly higher odds of a nonhome discharge (OR 1.169, 95% CI 1.139-1.200), longer LOS (mean difference 0.304, 95% CI 0.256-0.352), and higher total charges (mean difference [log scale] 0.288, 95% CI 0.281-0.295) with no significant associations for mortality. For the machine learning models-which included medical malpractice claim density as a covariate-the areas under the curve for death and discharge disposition were 0.94 and 0.87, and the R 2 values for LOS and total charge were 0.55 and 0.60, respectively. CONCLUSIONS Spinal fusion procedures from states with a higher frequency of malpractice claims were associated with an increased odds of nonhome discharge, longer LOS, and higher total charges. This suggests that medicolegal climate may potentially alter practice patterns for a given spine surgeon and may have important implications for medical liability reform. Machine learning models that included medical malpractice claim density as a feature were satisfactory in prediction and may be helpful for patients, surgeons, hospitals, and payers.
C1 [Chan, Andrew K.; Pennicooke, Brenton; Burke, John F.; Manley, Geoffrey T.; Tarapore, Phiroz E.; Huang, Michael C.; Dhall, Sanjay S.; Chou, Dean; Mummaneni, Praveen, V; DiGiorgio, Anthony M.] Univ Calif San Francisco, Dept Neurol Surg, San Francisco, CA USA.
   [Santacatterina, Michele] Cornell Univ, Cornell TRIPODS Ctr Data Sci Improved Decis Makin, New York, NY USA.
   [Shahrestani, Shane; Ballatori, Alexander M.] Univ Southern Calif, Keck Sch Med, Los Angeles, CA 90007 USA.
   [Orrico, Katie O.] Amer Assoc Neurol Surg, Congress Neurol Surg Washington Off, Washington, DC USA.
RP DiGiorgio, AM (通讯作者)，Univ Calif San Francisco, San Francisco, CA 94143 USA.
EM anthony.digiorgio@ucsf.edu
CR Ames CP, 2019, EUR SPINE J, V28, P1998, DOI 10.1007/s00586-019-06079-x
   Ayilara OF, 2019, HEALTH QUAL LIFE OUT, V17, P0, DOI 10.1186/s12955-019-1181-2
   Baicker K, 2007, HEALTH AFFAIR, V26, P841, DOI 10.1377/hlthaff.26.3.841
   Bekelis K, 2015, PLOS ONE, V10, P0, DOI 10.1371/journal.pone.0121191
   Bell ML, 2014, STAT METHODS MED RES, V23, P440, DOI 10.1177/0962280213476378
   Bilimoria KY, 2016, ANN SURG, V263, P1126, DOI 10.1097/SLA.0000000000001538
   Burwell SM, 2015, NEW ENGL J MED, V372, P897, DOI 10.1056/NEJMp1500445
   CHARLSON ME, 1987, J CHRON DIS, V40, P373, DOI 10.1016/0021-9681(87)90171-8
   Cole SR, 2008, AM J EPIDEMIOL, V168, P656, DOI 10.1093/aje/kwn164
   Daniels AH, 2017, J NEUROSURG-SPINE, V27, P470, DOI 10.3171/2016.11.SPINE16646
   Elsamadicy AA, 2018, NEUROSURGERY, V83, P997, DOI 10.1093/neuros/nyx565
   Freedman DA, 2006, AM STAT, V60, P299, DOI 10.1198/000313006X152207
   Funk MJ, 2011, AM J EPIDEMIOL, V173, P761, DOI 10.1093/aje/kwq439
   Gentry S, 2017, CUREUS, V9, P0, DOI 10.7759/cureus.1079
   Jena AB, 2011, NEW ENGL J MED, V365, P629, DOI 10.1056/NEJMsa1012370
   Konety BR, 2005, J UROLOGY, V173, P2085, DOI 10.1097/01.ju.0000158137.30303.65
   Kuo CY, 2018, HEALTHC INFORM RES, V24, P29, DOI 10.4258/hir.2018.24.1.29
   Lepard JR, 2018, J NEUROSURG-SPINE, V28, P446, DOI 10.3171/2017.3.SPINE16832
   Li SH, 2017, J AM COLL RADIOL, V14, P149, DOI 10.1016/j.jacr.2016.10.002
   Lubelski D, 2020, SPINE J, V20, P1154, DOI 10.1016/j.spinee.2020.02.022
   Mello MM, 2020, JAMA-J AM MED ASSOC, V323, P352, DOI 10.1001/jama.2019.21411
   Mello MM, 2010, HEALTH AFFAIR, V29, P1569, DOI 10.1377/hlthaff.2009.0807
   Mello MM, 2005, ANN SURG, V242, P621, DOI 10.1097/01.sla.0000182957.54783.9a
   Mello MM, 2004, HEALTH AFFAIR, V23, P42, DOI 10.1377/hlthaff.23.4.42
   Minami CA, 2017, J AM COLL SURGEONS, V224, P310, DOI 10.1016/j.jamcollsurg.2016.12.012
   Minami CA, 2014, J AM COLL SURGEONS, V218, P271, DOI 10.1016/j.jamcollsurg.2013.09.007
   Missios S, 2015, SPINE J, V15, P1602, DOI 10.1016/j.spinee.2015.03.041
   Molenberghs G, 2007, MISSING DATA CLIN ST, V0, P0
   Nahed BV, 2012, PLOS ONE, V7, P0, DOI 10.1371/journal.pone.0039237
   ROBINS JM, 1995, J AM STAT ASSOC, V90, P122, DOI 10.2307/2291135
   Rosenbaum S, 2011, PUBLIC HEALTH REP, V126, P130, DOI 10.1177/003335491112600118
   Rovit RL, 2007, J NEUROSURG, V106, P1108, DOI 10.3171/jns.2007.106.6.1108
   Sage WM, 2016, HEALTH SERV RES, V51, P2615, DOI 10.1111/1475-6773.12609
   Schafer JL, 1997, ANAL INCOMPLETE MULT, V0, P0
   Scheer JK, 2018, SPINE DEFORM, V6, P593, DOI 10.1016/j.jspd.2018.02.010
   Scheer JK, 2016, SPINE, V41, PE1328, DOI 10.1097/BRS.0000000000001598
   Sethi Manish K, 2012, AM J ORTHOP (BELLE MEAD NJ), V41, P69
   Stewart RM, 2013, J GASTROINTEST SURG, V17, P168, DOI 10.1007/s11605-012-2013-4
   Stewart RM, 2012, J AM COLL SURGEONS, V214, P567, DOI 10.1016/j.jamcollsurg.2011.12.020
   Studdert DM, 2005, JAMA-J AM MED ASSOC, V293, P2609, DOI 10.1001/jama.293.21.2609
   Thomas R, 2018, WORLD NEUROSURG, V110, PE552, DOI 10.1016/j.wneu.2017.11.051
   van Buuren S, 2011, J STAT SOFTW, V45, P1
NR 44
TC 3
Z9 3
U1 1
U2 3
PU AMER ASSOC NEUROLOGICAL SURGEONS
PI ROLLING MEADOWS
PA 5550 MEADOWBROOK DRIVE, ROLLING MEADOWS, IL 60008 USA
SN 1092-0684
EI 
J9 NEUROSURG FOCUS
JI Neurosurg. Focus
PD NOV 15
PY 2020
VL 49
IS 5
BP 
EP 
DI 10.3171/2020.8.FOCUS20610
PG 9
WC Clinical Neurology; Surgery
SC Neurosciences & Neurology; Surgery
GA OM0ZT
UT WOS:000585759900018
PM 33130616
DA 2022-10-14
ER

PT J
AU Ock, M
   Choi, EY
   Jo, MW
   Lee, SI
AF Ock, Minsu
   Choi, Eun Young
   Jo, Min-Woo
   Lee, Sang-il
TI General Public's Attitudes Toward Disclosure of Patient Safety Incidents in Korea: Results of Disclosure of Patient Safety Incidents Survey I
SO JOURNAL OF PATIENT SAFETY
LA English
DT Article
DE patient safety; disclosure of patient safety incidents; Republic of Korea; adverse event; medical error
ID medical error; physician; apology; word; view
AB Objectives Many countries and organizations have promoted the disclosure of patient safety incidents (DPSI). However, reporting frequency and quality of DPSI fall short of patient and caregiver' expectations. In this study, we examined the attitudes toward DPSI of the general public representing the Korean population. Methods Survey questions were developed based on a previous systematic review and qualitative research. Face-to-face interviews using paper-based questionnaires were conducted. We explored attitudes toward DPSI in various scenarios and opinions on methods to facilitate DPSI. Results Almost all participants answered that it is necessary to disclose major errors (99.9%) and near misses (93.3%). A total of 96.6% (675/699) agreed that "DPSI will lead physicians to pay more attention to patient safety in the future," and 94.1% (658/699) agreed that "DPSI will make patients and their caregivers trust the physician more." Although 79.7% (558/700) agreed that "apology law will limit patients' ability to prove physicians' negligence," 95.4% (668/700) agreed with "I support the introduction of apology law." Moreover, 90.6% (634/700) agreed with "I support the introduction of mandatory DPSI." Conclusions This study showed the overwhelmingly positive attitude of the public toward DPSI. The positive opinion of the public about apology law suggests the possibility of introducing the disclosure policy coupled with legislation of apology law in South Korea.
C1 [Ock, Minsu; Choi, Eun Young; Jo, Min-Woo; Lee, Sang-il] Univ Ulsan, Coll Med, Dept Prevent Med, 88,Olymp Ro 43 Gil, Seoul, South Korea.
RP Lee, SI (通讯作者)，Univ Ulsan, Coll Med, Dept Prevent Med, 88,Olymp Ro 43 Gil, Seoul, South Korea.
EM sleemd@amc.seoul.kr
CR de Vries EN, 2008, QUAL SAF HEALTH CARE, V17, P216, DOI 10.1136/qshc.2007.023622
   Downie J, 2006, PATIENT SAFETY LAW S, V0, P0
   Gallagher TH, 2003, JAMA-J AM MED ASSOC, V289, P1001, DOI 10.1001/jama.289.8.1001
   Hammami MM, 2010, BMC MED ETHICS, V11, P0, DOI 10.1186/1472-6939-11-17
   Helmchen LA, 2010, MED CARE, V48, P955, DOI 10.1097/MLR.0b013e3181eaf84d
   Hingorani M, 1999, WESTERN J MED, V171, P81
   Hobgood C, 2008, QUAL SAF HEALTH CARE, V17, P65, DOI 10.1136/qshc.2006.021758
   Hobgood C, 2005, PEDIATRICS, V116, P1276, DOI 10.1542/peds.2005-0946
   Institute of Medicine (U.S.). Committee on Quality of Health Care in America, 2001, CROSSING QUALITY CHA, V0, P0, DOI DOI 10.17226/10027
   Jha AK, 2010, QUAL SAF HEALTH CARE, V19, P42, DOI 10.1136/qshc.2008.029165
   Leape LL, 2002, JAMA-J AM MED ASSOC, V288, P501, DOI 10.1001/jama.288.4.501
   Lee SH, 2011, PROSTATE CANCER P D, V14, P320, DOI 10.1038/pcan.2011.22
   Lee Su Hyun, 2012, KOREAN J MED EDUC, V24, P247, DOI 10.3946/kjme.2012.24.3.247
   LESTER GW, 1993, WESTERN J MED, V158, P268
   Mazor KM, 2013, PATIENT EDUC COUNS, V90, P341, DOI 10.1016/j.pec.2011.07.010
   Mazor KM, 2004, ANN INTERN MED, V140, P409, DOI 10.7326/0003-4819-140-6-200403160-00006
   OConnor E, 2010, INT J QUAL HEALTH C, V22, P371, DOI 10.1093/intqhc/mzq042
   Ock Minsu, 2017, J PREV MED PUBLIC HEALTH, V50, P68, DOI 10.3961/jpmph.16.105
   Ock M, 2016, BMC MED ETHICS, V17, P0, DOI 10.1186/s12910-016-0134-0
   Saitta N, 2012, J AM OSTEOPATH ASSOC, V112, P302, DOI 10.7556/jaoa.2012.112.5.302
   The Joint Commission, 2010, COMPR ACCR MAN CAMH, V0, P0
   Ushie BA, 2013, AFR HEALTH SCI, V13, P820, DOI 10.4314/ahs.v13i3.43
   Witman AB, 1996, ARCH INTERN MED, V156, P2565, DOI 10.1001/archinte.156.22.2565
   Wu AW, 2013, J PUBLIC HEALTH RES, V2, P186, DOI 10.4081/jphr.2013.e32
NR 27
TC 3
Z9 3
U1 2
U2 5
PU LIPPINCOTT WILLIAMS & WILKINS
PI PHILADELPHIA
PA TWO COMMERCE SQ, 2001 MARKET ST, PHILADELPHIA, PA 19103 USA
SN 1549-8417
EI 1549-8425
J9 J PATIENT SAF
JI J. Patient Saf.
PD MAR 15
PY 2020
VL 16
IS 1
BP 84
EP 89
DI 10.1097/PTS.0000000000000428
PG 6
WC Health Care Sciences & Services; Health Policy & Services
SC Health Care Sciences & Services
GA LE4UG
UT WOS:000526714500022
PM 32106177
DA 2022-10-14
ER

PT J
AU Xu, L
   Zhou, JP
   Eremin, S
   Dias, ACP
   Zhang, XY
AF Xu, Long
   Zhou, Jiping
   Eremin, Sergei
   Dias, Alberto C. P.
   Zhang, Xiaoying
TI Development of ELISA and chemiluminescence enzyme immunoassay for quantification of histamine in drug products and food samples
SO ANALYTICAL AND BIOANALYTICAL CHEMISTRY
LA English
DT Article
DE Histamine (HA); Histamine drug contamination; Monoclonal antibody (mAb); Indirect competitive enzyme-linked immunosorbent assay (ic-ELISA); Indirect competitive chemiluminescence enzyme immunoassay (ic-CLEIA)
ID monoclonal-antibody; fish; identification; assay; validation; level
AB Histamine (HA) is a biogenic amine associated with allergies and food poisoning. It is an important indicator of food freshness and quality. In recent years, a series of medical negligence cases have been reported to be related to the intravenous injection of antibiotics produced via fermentation with fish peptone due to HA contamination. To detect HA efficiently, mouse monoclonal antibody was developed. An enzyme-linked immunosorbent assay (ELISA) and a chemiluminescence enzyme immunoassay (CLEIA) were developed and compared with conventional HPLC analysis. Both immunoassays showed low cross-reactivity, low 50% inhibitive concentration (IC50; 1.2 mu g/mL and 1.1 mu g/mL), low limits of detection (LODs, IC10; 89.0 ng/mL and 73.4 ng/mL), and appreciable recoveries in spiked foods and drugs (from 73.4 to 131.0% and from 77.0 to 119.0%, espectively), demonstrating that the developed methods are sensitive, specific, fast, and reliable for HA detection in complicated real samples.
C1 [Xu, Long; Zhou, Jiping; Zhang, Xiaoying] Shaanxi Univ Technol, Coll Biol Sci & Engn, East 1st Ring Rd, Hanzhong 723000, Shaanxi, Peoples R China.
   [Xu, Long; Dias, Alberto C. P.; Zhang, Xiaoying] Univ Minho, Ctr Mol & Environm Biol, Dept Biol, Campus Gualtar, P-4710057 Braga, Portugal.
   [Zhou, Jiping] Xinjiang Agr Univ, Coll Vet Med, Urumqi 830052, Xinjiang, Peoples R China.
   [Eremin, Sergei] Moscow MV Lomonosov State Univ, Fac Chem, Moscow 119991, Russia.
   [Zhang, Xiaoying] Northwest Agr & Forestry Univ, Coll Vet Med, Yangling 712100, Shaanxi, Peoples R China.
   [Zhang, Xiaoying] Univ Guelph, Ontario Vet Coll, Dept Biomed Sci, Guelph, ON N1G 2W1, Canada.
RP Zhang, XY (通讯作者)，Shaanxi Univ Technol, Coll Biol Sci & Engn, East 1st Ring Rd, Hanzhong 723000, Shaanxi, Peoples R China.; Zhang, XY (通讯作者)，Univ Minho, Ctr Mol & Environm Biol, Dept Biol, Campus Gualtar, P-4710057 Braga, Portugal.; Zhang, XY (通讯作者)，Northwest Agr & Forestry Univ, Coll Vet Med, Yangling 712100, Shaanxi, Peoples R China.; Zhang, XY (通讯作者)，Univ Guelph, Ontario Vet Coll, Dept Biomed Sci, Guelph, ON N1G 2W1, Canada.
EM zhang@bio.uminho.pt
FU National Natural Science Foundation of China [31572556, 31873006]; Key Program for International S&T Cooperation Project of Shaanxi Province [2017KW-ZD-10]; Ministry of Education and Science of the Russian Federation [RFMEFI60417X0198]; FCT I.P, the Ministerio da Ciencia, Tecnologia e Ensino Superior (MCTES); European Regional Development Fund (ERDF) [POCI-01-0145FEDER-007569]
CR Alizadeh N, 2017, FOOD ANAL METHOD, V10, P3001, DOI 10.1007/s12161-017-0860-z
   Altieri I, 2016, FOOD CHEM, V211, P694, DOI 10.1016/j.foodchem.2016.05.111
   [Anonymous], 1985, LAB TECHNIQUES BIOCH, V0, P95
   [Anonymous], 2018, HISTAMINE POISONING, V0, P0
   Becker K, 2001, JAMA-J AM MED ASSOC, V285, P1327, DOI 10.1001/jama.285.10.1327
   CHIN KDH, 1983, J FOOD SCI, V48, P1826, DOI 10.1111/j.1365-2621.1983.tb05094.x
   Dinis-Oliveira RJ, 2014, BIOANALYSIS, V6, P2877, DOI 10.4155/BIO.14.208
   Economou V, 2007, FOOD ADDIT CONTAM A, V24, P820, DOI 10.1080/02652030701278321
   Gagic M, 2019, J AGR FOOD CHEM, V67, P773, DOI 10.1021/acs.jafc.8b05515
   Gaudiano MC, 2019, J PHARMACEUT BIOMED, V162, P158, DOI 10.1016/j.jpba.2018.09.015
   GUESDON JL, 1986, J IMMUNOL METHODS, V87, P69, DOI 10.1016/0022-1759(86)90345-5
   Hall Michael, 2003, EMERG MED (FREMANTLE), V15, P293, DOI 10.1046/j.1442-2026.2003.00448.x
   HAMMAR E, 1990, J IMMUNOL METHODS, V128, P51, DOI 10.1016/0022-1759(90)90462-5
   Henao CMG, 2015, WORLD ALLERGY ORGAN, V0, P0, DOI DOI 10.1186/1939-4551-8-S1-A269
   Hungerford J, 2012, FOOD CONTROL, V25, P448, DOI 10.1016/j.foodcont.2011.11.007
   Kan K, 2000, J FOOD HYG SOC JPN, V41, P116, DOI 10.3358/shokueishi.41.116
   KIM JK, 1995, J PHARMACEUT BIOMED, V13, P885
   Kim SH, 2002, J FOOD SCI, V67, P1522, DOI 10.1111/j.1365-2621.2002.tb10316.x
   Lehane L, 2000, INT J FOOD MICROBIOL, V58, P1, DOI 10.1016/S0168-1605(00)00296-8
   Luo L, 2015, RSC ADV, V5, P78833, DOI 10.1039/c5ra15925c
   Luo L, 2014, J AGR FOOD CHEM, V62, P12299, DOI 10.1021/jf504689x
   Macan J, 2000, OCCUP MED-OXFORD, V50, P22, DOI 10.1093/occmed/50.1.22
   Manz G, 2014, J AOAC INT, V97, P1601, DOI 10.5740/jaoacint.14-067
   Martuscelli M, 2013, FOOD CHEM, V140, P590, DOI 10.1016/j.foodchem.2013.01.008
   Perez S, 2013, FOOD CHEM, V141, P4066, DOI 10.1016/j.foodchem.2013.06.125
   Poli C, 2016, J PHARMACEUT BIOMED, V118, P307, DOI 10.1016/j.jpba.2015.11.001
   Derakhshesh SM, 2012, AMERICAN-EURASIAN JOURNAL OF TOXICOLOGICAL SCIENCES (AEJTS), V4, P16
   Tsai YH, 2007, FOOD CHEM, V104, P1366, DOI 10.1016/j.foodchem.2007.01.052
   Tursi Antonio, 2001, RECENTI PROGRESSI IN MEDICINA, V92, P537
   Yuan B, 2014, GENET MOL RES, V13, P7388, DOI 10.4238/2014.September.12.4
NR 33
TC 8
Z9 8
U1 3
U2 45
PU SPRINGER HEIDELBERG
PI HEIDELBERG
PA TIERGARTENSTRASSE 17, D-69121 HEIDELBERG, GERMANY
SN 1618-2642
EI 1618-2650
J9 ANAL BIOANAL CHEM
JI Anal. Bioanal. Chem.
PD JUL 15
PY 2020
VL 412
IS 19
BP 4739
EP 4747
DI 10.1007/s00216-020-02730-5
PG 9
WC Biochemical Research Methods; Chemistry, Analytical
SC Biochemistry & Molecular Biology; Chemistry
GA ME5JH
UT WOS:000537384600003
PM 32488385
DA 2022-10-14
ER

PT J
AU Shangguan, XF
   Yu, ZQ
   Ji, L
   Chen, YY
   Wu, HY
   Huang, R
   Zhang, CL
AF Shangguan, Xiao-fang
   Yu, Zao-qin
   Ji, Lu
   Chen, Yang-yang
   Wu, Hong-yan
   Huang, Rui
   Zhang, Cheng-Liang
TI Cognition and Sociodemographic Determinants for Effective Pain Control in Patients with Cancer Pain: a Cross-sectional Survey in China
SO CURRENT MEDICAL SCIENCE
LA English
DT Article
DE cancer pain; cognition; sociodemographic determinants; pain control; pain management
ID educational intervention; attitudinal barrier; nationwide survey; management; knowledge; analgesics; adherence; care; undertreatment; multicenter
AB This cross-sectional study aimed to investigate cancer patients' cognitive level of pain control and to evaluate the patient-related factors or barriers to effective cancer pain management in China. In seven tertiary hospitals across China, 372 patients experiencing cancer pain were surveyed through a self-designed questionnaire to assess the factors associated with effective pain control. Patients' demographic data and pain control-related factors were recorded. Cluster sampling and binary logistic regression models were used to investigate the association between predictive factors and effective pain control. The survey showed that the majority of the patients were more than 45 years old (76.3%), and 64.4% had an average annual income of more than 20 000 RMB. One-third of the patients suffered from cancer pain for more than 3 months, and 75.1% received professional guidance during medication. The barriers to pain control for patients included preference to enduring pain and refusing analgesics (62.9%), negligence towards drug usage (28.5%), concerns about the addiction (48.2%) and adverse reaction (56.4%). The average annual family income, professional guidance, knowledge of pain medication, adherence to analgesics, and concerns about addiction to analgesics were significantly correlated to the effect of patients' pain control. The study presents major barriers to optimal pain control among patients with cancer in China. Our findings suggest that educational programs and medical insurance reimbursement support from the government are urgently needed to overcome the cognitive barriers toward effective pain management and to relieve the economic burden among patients with cancer pain in China.
C1 [Shangguan, Xiao-fang; Huang, Rui] Huazhong Univ Sci & Technol, Sch Pharm, Tongji Med Coll, Wuhan 430030, Peoples R China.
   [Yu, Zao-qin; Zhang, Cheng-Liang] Huazhong Univ Sci & Technol, Tongji Hosp, Tongji Med Coll, Dept Pharm, Wuhan 430030, Peoples R China.
   [Ji, Lu] Huazhong Univ Sci & Technol, Tongji Med Coll, Sch Med & Hlth Management, Wuhan 430030, Peoples R China.
   [Chen, Yang-yang] Huazhong Univ Sci & Technol, Tongji Med Coll, Tongji Hosp, Dept Oncol, Wuhan 430030, Peoples R China.
   [Wu, Hong-yan] Huazhong Univ Sci & Technol, Tongji Med Coll, Union Hosp, Dept Nursing, Wuhan 430022, Peoples R China.
RP Huang, R (通讯作者)，Huazhong Univ Sci & Technol, Sch Pharm, Tongji Med Coll, Wuhan 430030, Peoples R China.; Zhang, CL (通讯作者)，Huazhong Univ Sci & Technol, Tongji Hosp, Tongji Med Coll, Dept Pharm, Wuhan 430030, Peoples R China.
EM shangguan.xf@foxmail.com; 583127174@qq.com; hys19810612@163.com; ph3719@aliyun.com
CR Adam R, 2015, PATIENT EDUC COUNS, V98, P269, DOI 10.1016/j.pec.2014.11.003
   Al-Atiyyat NMH, 2018, EUR J ONCOL NURS, V33, P56, DOI 10.1016/j.ejon.2018.01.009
   Alnajar MK, 2019, J CANCER EDUC, V34, P186, DOI 10.1007/s13187-017-1285-5
   [Anonymous], 2011, NORMS CANC PAIN TREA, V0, P0
   Caraceni A, 2012, LANCET ONCOL, V13, PE58, DOI 10.1016/S1470-2045(12)70040-2
   Chou WC, 2019, SUPPORT CARE CANCER, V27, P2857, DOI 10.1007/s00520-018-4599-x
   Cleary J, 2013, ANN ONCOL, V24, P14, DOI 10.1093/annonc/mdt499
   Edwards Z, 2019, INT J PHARM PRACT, V27, P336, DOI 10.1111/ijpp.12516
   Everdingen MHJVDBV, 2007, ANN ONCOL, V18, P1437, DOI 10.1093/annonc/mdm056
   Gao W, 2014, PLOS ONE, V9, P0, DOI 10.1371/journal.pone.0079266
   Greco MT, 2014, J CLIN ONCOL, V32, P4149, DOI 10.1200/JCO.2014.56.0383
   Green CR, 2010, J PAIN, V11, P746, DOI 10.1016/j.jpain.2009.11.003
   Gunnarsdottir S, 2005, J PAIN SYMPTOM MANAG, V29, P273, DOI 10.1016/j.jpainsymman.2004.06.015
   Gunnarsdottir S, 2002, PAIN, V99, P385, DOI 10.1016/S0304-3959(02)00243-9
   Gunnarsdottir S, 2017, SUPPORT CARE CANCER, V25, P3595, DOI 10.1007/s00520-017-3791-8
   Hamieh Nadine M, 2018, ASIAN PAC J CANCER PREV, V19, P769
   Holtzman AL, 2018, AM J CLIN ONCOL-CANC, V41, P1028, DOI 10.1097/COC.0000000000000415
   Im EO, 2008, CANCER NURS, V31, PE17, DOI 10.1097/01.NCC.0000305730.95839.83
   Inoue S, 2015, PLOS ONE, V10, P0, DOI 10.1371/journal.pone.0129262
   Jacobsen R, 2009, SCAND J CARING SCI, V23, P190, DOI 10.1111/j.1471-6712.2008.00601.x
   Jamison Robert N, 2014, J OPIOID MANAG, V10, P375, DOI 10.5055/jom.2014.0234
   Jara C, 2018, CLIN TRANSL ONCOL, V20, P97, DOI 10.1007/s12094-017-1791-2
   Kim YC, 2015, CANCER MED-US, V4, P1196, DOI 10.1002/cam4.471
   Knaul FM, 2018, LANCET, V391, P1391, DOI 10.1016/S0140-6736(17)32513-8
   Konstantis A, 2018, J BUON, V23, P0
   Lara-Solares A, 2017, PAIN MANAG, V7, P287, DOI 10.2217/pmt-2017-0006
   Lee BO, 2015, J PAIN SYMPTOM MANAG, V50, P814, DOI 10.1016/j.jpainsymman.2015.06.014
   Liang SY, 2013, ASIAN PAC J CANCER P, V14, P713, DOI 10.7314/APJCP.2013.14.2.713
   Liu WR, 2014, ONCOTARGETS THER, V7, P729, DOI 10.2147/OTT.S61033
   Lou FL, 2017, CHINESE J CANCER RES, V29, P75, DOI 10.21147/j.issn.1000-9604.2017.01.09
   Mack KA, 2017, AM J TRANSPLANT, V17, P3241, DOI 10.1111/ajt.14555
   Meghani SH, 2015, J PAIN, V16, P825, DOI 10.1016/j.jpain.2015.05.009
   Oldenmenger WH, 2009, EUR J CANCER, V45, P1370, DOI 10.1016/j.ejca.2009.01.007
   Padrnos L, 2018, J CANCER EDUC, V33, P653, DOI 10.1007/s13187-016-1123-1
   Potter VT, 2003, PSYCHO-ONCOLOGY, V12, P153, DOI 10.1002/pon.627
   Prevost V, 2019, BMC CANCER, V19, P0, DOI 10.1186/s12885-019-5836-5
   Rau KM, 2015, JPN J CLIN ONCOL, V45, P1042, DOI 10.1093/jjco/hyv124
   Robinson JP, 2015, PAIN MED, V16, P1311, DOI 10.1111/pme.12770
   Rustoen T, 2012, J PAIN SYMPTOM MANAG, V44, P321, DOI 10.1016/j.jpainsymman.2011.09.015
   Sharkey L, 2018, PALLIATIVE MED, V32, P106, DOI 10.1177/0269216317716060
   Shen WC, 2017, J PAIN SYMPTOM MANAG, V54, P55, DOI 10.1016/j.jpainsymman.2017.02.018
   Shute Clare, 2013, ULSTER MED J, V82, P40
   Su YJ, 2010, SUPPORT CARE CANCER, V18, P1455, DOI 10.1007/s00520-009-0768-2
   Swarm RA, 2019, J NATL COMPR CANC NE, V17, P977, DOI 10.6004/jnccn.2019.0038
   Tzeng JI, 2008, J PAIN SYMPTOM MANAG, V36, P157, DOI 10.1016/j.jpainsymman.2007.10.015
   van den Beuken-van Everdingen MHJ, 2016, J PAIN SYMPTOM MANAG, V51, P1070, DOI 10.1016/j.jpainsymman.2015.12.340
   Vuong S, 2016, SUPPORT CARE CANCER, V24, P887, DOI 10.1007/s00520-015-2858-7
   Wang Hui, 2014, JOURNAL OF ANHUI AGRICULTURAL UNIVERSITY, V41, P100
   Wang Y, 2013, J INT MED RES, V41, P1462, DOI 10.1177/0300060513491170
   Wang Z, 2019, CURR MED SCI, V39, P663, DOI 10.1007/s11596-019-2089-0
   World Health Organization, 1986, CANC PAIN REL, V0, P0
   Xia ZJ, 2017, J PAIN RES, V10, P1943, DOI 10.2147/JPR.S128533
   Xu XH, 2019, PAIN RES MANAG, V2019, P0, DOI 10.1155/2019/9458683
   Zeng DY, 2020, J CANCER EDUC, V35, P284, DOI 10.1007/s13187-018-1463-0
   Zhang QW, 2015, PAIN MED, V16, P2195, DOI 10.1111/pme.12819
   Zhou L, 2015, INT NURS REV, V62, P218, DOI 10.1111/inr.12172
NR 56
TC 5
Z9 7
U1 2
U2 10
PU SPRINGER
PI NEW YORK
PA ONE NEW YORK PLAZA, SUITE 4600, NEW YORK, NY, UNITED STATES
SN 2096-5230
EI 2523-899X
J9 CURR MED SCI
JI Curr. Med. Sci.
PD APR 15
PY 2020
VL 40
IS 2
BP 249
EP 256
DI 10.1007/s11596-020-2167-3
PG 8
WC Medicine, Research & Experimental
SC Research & Experimental Medicine
GA LH5CL
UT WOS:000528803000006
PM 32337686
DA 2022-10-14
ER

PT J
AU Birkeland, S
   Pedersen, SS
   Haakonsson, AK
   Barry, MJ
   Rottmann, N
AF Birkeland, Soren
   Pedersen, Susanne S.
   Haakonsson, Anders K.
   Barry, Michael J.
   Rottmann, Nina
TI Men's view on participation in decisions about prostate-specific antigen (PSA) screening: patient and public involvement in development of a survey
SO BMC MEDICAL INFORMATICS AND DECISION MAKING
LA English
DT Article
DE Cancer; Prostate cancer; Health care users' experiences; User-involvement; Patient and public involvement; Patient engagement; Patient satisfaction; Malpractice litigation; Bioethics; Medical law
ID informed-consent; malpractice; guideline
AB Background Prostate-Specific Antigen (PSA) screening for early detection of prostate cancer (PCa) may prevent some cancer deaths, but also may miss some cancers or lead to unnecessary and potentially harmful treatment. Therefore, involving patients in decision-making about PSA screening is recommended. However, we know little about the attitude of men regarding participation in decisions about PSA screening and how to assess such attitudes. The purpose of this paper is to describe patient and public participation in the development of a national, web-based case vignette survey for studying men's view on participation in decision-making about PSA screening. Methods The project group developed a first draft plan for the survey, its vignettes and choice of measurements. This included multiple vignette variants representing various levels of patient participation in decision-making about PSA screening with different outcomes. Additionally, it included questions on respondents' satisfaction with imagined courses of health care, their propensity to initiate a malpractice complaint, their own health care experiences, socio-demography, personality, and preferences for control regarding health care decision-making. Following feedback from a workshop with academic peers on the draft plan, a group of 30 adult men was engaged to help develop case vignette versions and questionnaire items by providing feedback on structure, comprehension, response patterns, and time required to complete the survey. Furthermore, a panel of three patients with PCa experience was assembled to assist development through a separate review-and-feedback process. Results Based on reviews of survey drafts, the large group made further suggestions about construction of the survey (e.g. clarification and modification of case vignette versions, deletion of items and adjustment of wording, instructions to guide respondents, replacement of technical terms, and optimization of sequence of survey elements). The patient panel ensured fine-tuning of vignette versions and questionnaire items and helped review the internet version of the survey. Conclusions Patient and public involvement during various phases of the survey development helped modify and refine survey structure and content. The survey exemplifies a way to measure health care users' satisfaction with imagined courses of health care and wish to complain, taking into account their characteristics.
C1 [Birkeland, Soren; Haakonsson, Anders K.] Univ Southern Denmark, Dept Clin Res, Open Patient Data Explorat Network, OPEN, JB Winslows Vej 9a,3 Floor, DK-5000 Odense C, Denmark.
   [Pedersen, Susanne S.; Rottmann, Nina] Univ Southern Denmark, Dept Psychol, Campusvej 55, DK-5230 Odense M, Denmark.
   [Pedersen, Susanne S.] Odense Univ Hosp, Dept Cardiol, JB Winslowsvej 4, DK-5000 Odense C, Denmark.
   [Barry, Michael J.] Massachusetts Gen Hosp, Div Gen Internal Med, 50 Staniford St,9th Floor, Boston, MA 02114 USA.
   [Barry, Michael J.] Harvard Med Sch, 50 Staniford St,9th Floor, Boston, MA 02114 USA.
   [Rottmann, Nina] Odense Univ Hosp, REHPA, Danish Knowledge Ctr Rehabil & Palliat Care, Winslowpk 19,3 Sal, DK-5000 Odense C, Denmark.
   [Rottmann, Nina] Univ Southern Denmark, Dept Clin Res, Winslowpk 19,3 Sal, DK-5000 Odense C, Denmark.
RP Birkeland, S (通讯作者)，Univ Southern Denmark, Dept Clin Res, Open Patient Data Explorat Network, OPEN, JB Winslows Vej 9a,3 Floor, DK-5000 Odense C, Denmark.
EM sbirkeland@health.sdu.dk
FU Danish Health Insurance Foundation; Lilly & Herbert Hansen's foundation
CR Alberts AR, 2015, INT J UROL, V22, P524, DOI 10.1111/iju.12750
   Barry MJ, 2008, J LAW MED ETHICS, V36, P396, DOI 10.1111/j.1748-720X.2008.00283.x
   Barry MJ, 2012, J AMBUL CARE MANAG, V35, P90, DOI 10.1097/JAC.0b013e318249482f
   Beaton DE, 2000, SPINE, V25, P3186, DOI 10.1097/00007632-200012150-00014
   Beauchamp TL, 2009, PRINCIPLES BIOMEDICA, V6th, P0
   BECKMAN HB, 1994, ARCH INTERN MED, V154, P1365, DOI 10.1001/archinte.154.12.1365
   Birkeland S, 2016, BMJ QUAL SAF, V25, P0, DOI 10.1136/bmjqs-2015-005093
   Birkeland S, 2016, INT J UROL, V23, P348, DOI 10.1111/iju.13038
   Birkeland S, 2013, SCAND J PRIM HEALTH, V31, P153, DOI 10.3109/02813432.2013.823768
   Birkeland SF, 2017, EUR J HEALTH LAW, V24, P264, DOI 10.1163/15718093-12341410
   Brett J, 2014, PATIENT, V7, P387, DOI 10.1007/s40271-014-0065-0
   Burford D, 2009, PROSTATE CANC RISK M, V0, P0
   Burford DC, 2009, PROSTATACANCER INFOR, V0, P0
   Dabbs AD, 2009, CIN-COMPUT INFORM NU, V27, P175, DOI 10.1097/NCN.0b013e31819f7c7c
   de Angst IB, 2019, J GERIATR ONCOL, V10, P653, DOI 10.1016/j.jgo.2018.12.003
   de Bekker-Grob EW, 2012, HEALTH ECON, V21, P145, DOI 10.1002/hec.1697
   DEGNER LF, 1992, J CLIN EPIDEMIOL, V45, P941, DOI 10.1016/0895-4356(92)90110-9
   DeWitt T, 2003, J SERV RES-US, V6, P193, DOI 10.1177/1094670503257048
   Durand MA, 2015, BMC HEALTH SERV RES, V15, P0, DOI 10.1186/s12913-015-0823-2
   Ferlay J, 2010, INT J CANCER, V127, P2893, DOI 10.1002/ijc.25516
   Grossman DC, 2018, JAMA-J AM MED ASSOC, V319, P1901, DOI 10.1001/jama.2018.3710
   Harris PA, 2009, J BIOMED INFORM, V42, P377, DOI 10.1016/j.jbi.2008.08.010
   Herrmann A, 2018, SUPPORT CARE CANCER, V26, P1215, DOI 10.1007/s00520-017-3944-9
   Huntington Beth, 2003, PROC (BAYL UNIV MED CENT), V16, P157
   Jorgensen Clara R, 2018, RES INVOLV ENGAGEM, V4, P26, DOI 10.1186/s40900-018-0105-3
   McPeake Joanne, 2014, NURSE RES, V21, P24, DOI 10.7748/nr2014.01.21.3.24.e1205
   Mottet N, 2017, EUR UROL, V71, P618, DOI 10.1016/j.eururo.2016.08.003
   Pedersen SS, 2013, AM J CARDIOL, V111, P1443, DOI 10.1016/j.amjcard.2013.01.296
   Quaife M, 2018, EUR J HEALTH ECON, V19, P1053, DOI 10.1007/s10198-018-0954-6
   Rammstedt B, 2007, J RES PERS, V41, P203, DOI 10.1016/j.jrp.2006.02.001
   Rosenbaum L, 2015, NEW ENGL J MED, V373, P589, DOI 10.1056/NEJMp1508418
   Schroder FH, 2014, LANCET, V384, P2027, DOI 10.1016/S0140-6736(14)60525-0
   SINGH J, 1988, J MARKETING, V52, P93, DOI 10.2307/1251688
   Staniszewska S, 2017, RES INVOLV ENGAGEM, V3, P13, DOI 10.1186/s40900-017-0062-2
   Staniszewska S, 2011, INT J TECHNOL ASSESS, V27, P391, DOI 10.1017/S0266462311000481
   King JS, 2006, AM J LAW MED, V32, P429, DOI 10.1177/009885880603200401
   Thayaparan AJ, 2013, MED EDUC ONLINE, V18, P0, DOI 10.3402/meo.v18i0.21747
   Witteman HO, 2018, J GEN INTERN MED, V33, P558, DOI 10.1007/s11606-017-4269-6
NR 38
TC 7
Z9 7
U1 0
U2 0
PU BMC
PI LONDON
PA CAMPUS, 4 CRINAN ST, LONDON N1 9XW, ENGLAND
SN 
EI 1472-6947
J9 BMC MED INFORM DECIS
JI BMC Med. Inform. Decis. Mak.
PD APR 6
PY 2020
VL 20
IS 1
BP 
EP 
DI 10.1186/s12911-020-1077-4
PG 10
WC Medical Informatics
SC Medical Informatics
GA LC2RG
UT WOS:000525173600001
PM 32252729
DA 2022-10-14
ER

PT J
AU Zheng, ZQ
   Jiang, C
   Yu, RL
   Zhou, JQ
   Wu, ZJ
   Luo, JY
AF Zheng, Zao-Qian
   Jiang, Cheng
   Yu, Rong-Liang
   Zhou, Jia-Qi
   Wu, Zheng-Jia
   Luo, Jin-Yu
TI General characteristics, economic burden, causative drugs and medical errors associated with medical damage litigation involving severe cutaneous adverse drug reactions in China
SO JOURNAL OF CLINICAL PHARMACY AND THERAPEUTICS
LA English
DT Article
DE China Judgments Online; drug-induced hypersensitivity syndrome; exfoliative dermatitis; litigation; severe cutaneous adverse drug reaction; Stevens-Johnson syndrome; toxic epidermal necrolysis
ID stevens-johnson-syndrome; toxic epidermal necrolysis; malpractice litigation; compensation payment; risk; hypersensitivity; liability; claim
AB What is known and objective To investigate the general characteristics, economic burden, causative drugs and medical errors associated with litigation involving severe cutaneous adverse drug reactions (SCADRs) in China, with the aims of improving rational medication use and reducing the extent of damage from SCADRs. Methods This study analysed 150 lawsuit judgements involving SCADRs from 2005 to 2019, collected from China Judgments Online. Results and discussion In total, 50% of lawsuits stemmed from SCADRs occurring in general hospitals. The average time elapsed from the date of occurrence of the SCADRs to the end of litigation procedures was 1055 days. Of the patients involved, 51% were female and more than two thirds (69%) were under 60 years old. The most common outcome of SCADRs was death (39%), followed by disabilities (30%). The average responsibility of the medical provider was 48 +/- 29%. The average amount of compensation was $43 424. Of the cases studied, 51% of SCADRs were Stevens-Johnson syndrome or toxic epidermal necrolysis, which together accounted for 75% of cases with known clinical subtype. The overall average economic burden of SCADRs was $99 178, of which indirect costs made up the largest proportion (more than 60%). The most common causative drug groups were antimicrobial drugs (49%), Chinese patent medicine and Chinese herbal medicine (17%), and antipyretic analgesics (16%). Finally, 61% of medical errors were found to stem from violation of duty of care, 20% from violation of informed consent and 18% from violations related to the medical record writing and management system. What is new and conclusion Severe cutaneous adverse drug reactions not only severely affect patient survival and quality of life, but also impose a heavy economic burden in terms of health care and societal costs. Medical providers should be better educated on strategies to reduce risk to patients and establish mechanisms of risk sharing and management.
C1 [Zheng, Zao-Qian; Jiang, Cheng; Wu, Zheng-Jia] Tongde Hosp Zhejiang Prov, Dept Pharm, Hangzhou, Peoples R China.
   [Zheng, Zao-Qian; Yu, Rong-Liang; Zhou, Jia-Qi] Tongde Hosp Zhejiang Prov, Div Med Adm, Hangzhou, Peoples R China.
   [Zheng, Zao-Qian] Zhejiang Acad Tradit Chinese Med, Dept Med, Hangzhou, Peoples R China.
   [Luo, Jin-Yu] Tongde Hosp Zhejiang Prov, Hemopurificat Ctr, Div Nursing, Gucui Rd 234, Hangzhou 310012, Zhejiang, Peoples R China.
RP Luo, JY (通讯作者)，Tongde Hosp Zhejiang Prov, Hemopurificat Ctr, Div Nursing, Gucui Rd 234, Hangzhou 310012, Zhejiang, Peoples R China.
EM 173481370@qq.com
FU Zhejiang Public Technology and Policy Science (social science) Applied Research Project [2020C35071]; Zhejiang Medical Science and Technology Project [2020KY086]; Public Service Technology Research Project of Zhejiang Province of China [2016C33127]
CR Al Damen L, 2019, INT J CLIN PHARM-NET, V41, P1599, DOI 10.1007/s11096-019-00925-0
   BASTUJIGARIN S, 1993, ARCH DERMATOL, V129, P92, DOI 10.1001/archderm.129.1.92
   Breathnach SM, 2002, CLIN MED, V2, P15, DOI 10.7861/clinmedicine.2-1-15
   Cao YL, 2014, CHINESE MED J-PEKING, V127, P2707, DOI 10.3760/cma.j.issn.0366-6999.20140523
   COYTE PC, 1991, NEW ENGL J MED, V324, P89, DOI 10.1056/NEJM199101103240204
   Deng QC, 2017, AN BRAS DERMATOL, V92, P345, DOI 10.1590/abd1806-4841.20175171
   Garcia-Doval I, 2000, ARCH DERMATOL, V136, P323, DOI 10.1001/archderm.136.3.323
   Grando LR, 2014, AN BRAS DERMATOL, V89, P758, DOI 10.1590/abd1806-4841.20142997
   Guvenir H, 2019, CURR PHARM DESIGN, V25, P3840, DOI 10.2174/1381612825666191107162921
   Jiang YS, 2014, BMJ OPEN, V4, P0, DOI 10.1136/bmjopen-2014-005131
   Lazarou J, 1998, JAMA-J AM MED ASSOC, V279, P1200, DOI 10.1001/jama.279.15.1200
   LEENUTAPHONG V, 1993, INT J DERMATOL, V32, P428, DOI 10.1111/j.1365-4362.1993.tb02814.x
   Li H, 2014, BMC HEALTH SERV RES, V14, P0, DOI 10.1186/1472-6963-14-390
   Liccioli G, 2020, CLIN EXP ALLERGY, V50, P61, DOI 10.1111/cea.13513
   Mockenhaupt M, 2011, EXPERT REV CLIN IMMU, V7, P803, DOI 10.1586/ECI.11.66
   Nakajima K, 2001, JAMA-J AM MED ASSOC, V285, P1632, DOI 10.1001/jama.285.12.1632
   Nayak Surajit, 2008, INDIAN J DERMATOL, V53, P2, DOI 10.4103/0019-5154.39732
   Patel Tejas K, 2014, INDIAN DERMATOL ONLINE J, V5, PS76, DOI 10.4103/2229-5178.146165
   Patel TK, 2013, INDIAN J DERMATOL VE, V79, P389, DOI 10.4103/0378-6323.110749
   Preskorn SH, 2014, J PSYCHIATR PRACT, V20, P363, DOI 10.1097/01.pra.0000454781.67482.ad
   Romano A, 2010, J ALLERGY CLIN IMMUN, V126, P994, DOI 10.1016/j.jaci.2010.06.052
   ROUJEAU JC, 1994, NEW ENGL J MED, V331, P1272, DOI 10.1056/NEJM199411103311906
   ROUJEAU JC, 1995, NEW ENGL J MED, V333, P1600, DOI 10.1056/NEJM199512143332404
   SCHOPF E, 1991, ARCH DERMATOL, V127, P839, DOI 10.1001/archderm.127.6.839
   Sharma S, 2019, INDIAN DERMATOL ONL, V10, P547, DOI 10.4103/idoj.IDOJ_419_18
   Sieg H, 2000, J POLIT ECON, V108, P1006, DOI 10.1086/317677
   Studdert DM, 2006, NEW ENGL J MED, V354, P2024, DOI 10.1056/NEJMsa054479
   Su PQ, 2014, INT J DERMATOL, V53, P1339, DOI 10.1111/ijd.12118
   Supreme Peoples Court, 2004, INT SUPR PEOPL COURT, V0, P0
   Svensson CK, 2001, PHARMACOL REV, V53, P357
   Taweesedt PT, 2019, BIOMED RES INT, V2019, P0, DOI 10.1155/2019/7863815
   Vaismoradi M, 2019, PHARMACY-BASEL, V7, P0, DOI 10.3390/pharmacy7030102
   Wang H, 2018, CHIN J PHARMACOEPIDE, V27, P138
   Wang Z, 2017, B WORLD HEALTH ORGAN, V95, P430, DOI 10.2471/BLT.16.179143
   Yoon SY, 2013, ALLERGY, V68, P938, DOI 10.1111/all.12182
   [袁加俊 Yuan Jiajun], 2016, 上海交通大学学报. 医学版 JOURNAL OF SHANGHAI JIAOTONG UNIVERSITY .MEDICAL SCIENCE, V36, P1503
   Zaraa I, 2011, INT J DERMATOL, V50, P877, DOI 10.1111/j.1365-4632.2010.04785.x
   Zhou LY, 2019, J FORENSIC LEG MED, V61, P82, DOI 10.1016/j.jflm.2018.11.010
NR 39
TC 2
Z9 2
U1 3
U2 6
PU WILEY
PI HOBOKEN
PA 111 RIVER ST, HOBOKEN 07030-5774, NJ USA
SN 0269-4727
EI 1365-2710
J9 J CLIN PHARM THER
JI J. Clin. Pharm. Ther.
PD OCT 15
PY 2020
VL 45
IS 5
BP 1087
EP 1097
DI 10.1111/jcpt.13174
PG 11
WC Pharmacology & Pharmacy
SC Pharmacology & Pharmacy
GA NK6ML
UT WOS:000538903100001
PM 32516456
DA 2022-10-14
ER

PT J
AU Myers, LC
AF Myers, Laura C.
TI Medical Malpractice Claims Involving Physicians in the Intensive Care Unit: A Cohort Study
SO JOURNAL OF INTENSIVE CARE MEDICINE
LA English
DT Article
DE medical malpractice; patient safety; critical care medicine; intensive care unit
ID states
AB Background: The intensive care unit (ICU) is a fast-paced setting, in which physicians from different specialties work. The goal of this study is to understand whether characteristics of medical malpractice claims occurring in the ICU differ by physician specialty. Methods: A retrospective cohort study was performed using a national database called the Comparative Benchmarking System, which is operated by Harvard's malpractice insurer. Claims were included if the harm events occurred in the ICU and closed between 2007-2016. Claims were analyzed according to physician specialty of the "primary responsible provider," which was the physician most directly involved in the harm event. Patient-, provider- and claim-level characteristics were compared among the 6 most common physician specialties that were identified as "primary responsible provider." Multivariable regression was performed to identify factors associated with claim payment. Results: Of 54,772 claims, 1,113 resulted from harm events in the ICU, of which 843 involved the following physician specialties: internal medicine (305), cardiology (163), pulmonary medicine (149), general surgery (98), neurology (97) and anesthesia (31). The minority of claims across physician specialties originated in academic medical centers (<30%). The most common severity of harm was death (Range 42-72%, P = 0.0001). The frequency with which claims involved procedures varied by physician specialty (Range 24-84%, P < 0.0001). The 3 most common contributing factors (patient assessment, selection/management of therapies and communication among providers) did not differ by physician specialty. In multivariable regression, claims that were procedure-related were statistically more likely to result in payment (Odds Ratio 2.29, 95% Confidence Interval 1.64-3.20), after adjusting for physician specialty. Conclusions: There were few unexpected differences in malpractice claims occurring in the ICU by physician specialty. Prevention efforts could focus on procedures, regardless of physician specialty, including: 1) maintaining procedural skills, 2) framing procedural risks well and 3) accurately describing procedural complications after they happen.
C1 [Myers, Laura C.] Massachusetts Gen Hosp, Div Pulm Crit Care Med, 55 Fruit St,Bulfinch 148, Boston, MA 02114 USA.
RP Myers, LC (通讯作者)，Massachusetts Gen Hosp, Div Pulm Crit Care Med, 55 Fruit St,Bulfinch 148, Boston, MA 02114 USA.
EM laura.christine.myers@gmail.com
FU Controlled Risk Insurance Company
CR American Medical Association, 2020, CRIT CAR MED SPEC OV, V0, P0
   Anesthesia Quality Institute, 2017, CLOS CLAIMS BIBL, V0, P0
   Arriaga AF, 2014, ANN SURG, V259, P403, DOI 10.1097/SLA.0000000000000342
   Cheney FW, 2010, ANESTHESIOLOGY, V113, P957, DOI 10.1097/ALN.0b013e3181ef6786
   Elmer J, 2015, CRIT CARE, V19, P0, DOI 10.1186/s13054-014-0730-7
   Gartland RM, 2019, ANN SURG, V269, P785, DOI 10.1097/SLA.0000000000003155
   Halpern NA, 2016, CRIT CARE MED, V44, P1490, DOI 10.1097/CCM.0000000000001722
   Jena AB, 2011, NEW ENGL J MED, V365, P629, DOI 10.1056/NEJMsa1012370
   Kachalia A, 2010, ANN INTERN MED, V153, P213, DOI 10.7326/0003-4819-153-4-201008170-00002
   Myers LC, 2019, CHEST, V156, P907, DOI 10.1016/j.chest.2019.04.102
   Myers LC, 2020, ANN AM THORAC SOC, V17, P776, DOI 10.1513/AnnalsATS.201912-863RL
   Myers LC, 2020, ACAD MED, V95, P1215, DOI 10.1097/ACM.0000000000003117
   Park C, 2017, AM J PREV MED, V53, PS172, DOI 10.1016/j.amepre.2017.07.014
   Pastores Stephen M, 2015, REV. BRAS. TER. INTENSIVA, V27, P5, DOI 10.5935/0103-507X.20150002
   Pronovost PJ, 2002, JAMA-J AM MED ASSOC, V288, P2151, DOI 10.1001/jama.288.17.2151
   Quinn GR, 2017, JT COMM J QUAL PATIE, V43, P508, DOI 10.1016/j.jcjq.2017.05.001
   Saitta N, 2012, J AM OSTEOPATH ASSOC, V112, P302, DOI 10.7556/jaoa.2012.112.5.302
   Saugel B, 2017, CRIT CARE, V21, P0, DOI 10.1186/s13054-017-1814-y
   Tan ECH, 2019, J FORMOS MED ASSOC, V118, P619, DOI 10.1016/j.jfma.2018.07.012
   United States Census Bureau, 2010, CENS REG DIV US, V0, P0
   United States Department of Labor, 2018, CONS PRIC IND DAT, V0, P0
   Wallace DJ, 2015, AM J RESP CRIT CARE, V191, P410, DOI 10.1164/rccm.201409-1746OC
   Zimmerman JE, 2013, CRIT CARE, V17, P0, DOI 10.1186/cc12695
NR 24
TC 1
Z9 1
U1 0
U2 2
PU SAGE PUBLICATIONS INC
PI THOUSAND OAKS
PA 2455 TELLER RD, THOUSAND OAKS, CA 91320 USA
SN 0885-0666
EI 1525-1489
J9 J INTENSIVE CARE MED
JI J. Intensive Care Med.
PD DEC 15
PY 2020
VL 36
IS 12
BP 1417
EP 1423
DI 10.1177/0885066620957946
PG 7
WC Critical Care Medicine
SC General & Internal Medicine
GA WZ4RV
UT WOS:000571212400001
PM 32935614
DA 2022-10-14
ER

PT J
AU Wallner, F
AF Wallner, Frank
TI Quality Management in Otolaryngology - An Assessment of the Current Situation On Current View, how is the State of Quality Standards in German Hospitals and Practices, esp. in Otolaryngology? An Appraisal with Outlook
SO LARYNGO-RHINO-OTOLOGIE
LA German
DT Article
DE Quality management; quality assurance; certification; accreditation; German health care system
ID surgical learning-curve; pay-for-performance; menieres-disease; of-care; outcm; impact; transferability; accreditation; efficiency; system
AB To deal with medical malpractice, apart from sanctions an ethical code has been developed since ancient times which shapes our present expectation of a good physician. A century ago, industrialization and standardization initiated medical quality management in the USA. In the 1950s, the Japanese concept of total quality management arose, winning huge influence also in medicine. Every recent system of certification or accreditation originates from these roots. In the last 15 years in Germany, minimum standards in health care have been enforced by law with increasing sophistication. Additionally, self-governed institutions of physicians have been clearly contributing to the quality of care. Quality management has become an integral part of the German healthcare system, most notably in risk management and patient orientation. There are also a multitude of voluntary physician-driven initiatives to improve the quality of care, among others the guidelines of the medical societies. A survey was conducted by the author to evaluate the implementation of quality management in otolaryngological depart-ments and practices. The degree of implementation was predominately higher than for the national peers. Currently there are substantial challenges to the health care system which impact the quality of care. Lack of funding, shortage of qualified staff, societal changes and effects of rapid scientific progress are a few to name. To achieve a broad implementation of quality management in the future, wise political decisions and proper funding are crucial -the concept as such has long been accepted.
C1 [Wallner, Frank] Univ HNO Klin Heidelberg, Heidelberg, Germany.
RP Wallner, F (通讯作者)，Univ HNO Klin, Neuenheimer Feld 400, D-69120 Heidelberg, Germany.
EM frank.wallner@med.uni-heidelberg.de
CR Amato Laura, 2013, EPIDEMIOL PREV, V37, P1
   [Anonymous], 2018, SENTINEL EVENT ALERT, V0, P1
   [Anonymous], 2016, WALL STREET J, V0, P0
   Antes G, 2016, Z EVIDENZ FORTBILD Q, V112, PS16, DOI 10.1016/j.zefq.2016.04.007
   Avati A, 2018, BMC MED INFORM DECIS, V18, P0, DOI 10.1186/s12911-018-0677-8
   Berssaneti FT, 2016, REV ESC ENFERM USP, V50, P648, DOI 10.1590/S0080-623420160000500016
   Berwick DM, 2012, JAMA-J AM MED ASSOC, V307, P1513, DOI 10.1001/jama.2012.362
   Beschoner P, 2019, NERVENARZT, V90, P961, DOI 10.1007/s00115-019-0739-x
   Brauer CM, 2001, CHAMPIONS QUALITY HL, V0, P0
   BRENNAN TA, 1991, NEW ENGL J MED, V324, P370, DOI 10.1056/NEJM199102073240604
   Bulut OC, 2018, QUAL LIFE RES, V27, P987, DOI 10.1007/s11136-017-1761-8
   Bulut OC, 2015, RHINOLOGY, V53, P54, DOI 10.4193/Rhin14.008
   Davis C, 2016, BMJ-BRIT MED J, V354, Pi4437, DOI 10.1136/BMJ.I4437
   DONABEDIAN A, 1966, MILBANK FUND Q, V44, P166, DOI 10.2307/3348969
   Donahue KT, 2000, INT J QUAL HEALTH C, V12, P243, DOI 10.1093/intqhc/12.3.243
   EFQM, 2012, EFQM EXC MOD 2013, V0, P0
   Flodgren G, 2016, COCHRANE DB SYST REV, V12, P0, DOI 10.1002/14651858.CD008992.PUB3
   Flodgren G, 2011, COCHRANE DB SYST REV, V0, P0, DOI DOI 10.1002/14651858.CD008992.pub2
   Gerhardus A, 2019, Z EVIDENZ FORTBILD Q, V141, P62, DOI 10.1016/j.zefq.2019.02.005
   Gibis B, 2005, DTSCH ARZTEBL INT, V102, P16
   Gillam SJ, 2012, ANN FAM MED, V10, P461, DOI 10.1370/afm.1377
   Glickman SW, 2007, JAMA-J AM MED ASSOC, V297, P2373, DOI 10.1001/jama.297.21.2373
   GMDS, 2008, GMDS, V0, P0
   Gobel P, 2018, ORTHOPADE, V47, P849, DOI 10.1007/s00132-018-3601-0
   Goldkuhle M, 2019, Z EVIDENZ FORTBILD Q, V140, P52, DOI 10.1016/j.zefq.2019.02.001
   Griffiths A, 2018, BMJ QUAL SAF, V27, P110, DOI 10.1136/bmjqs-2017-006847
   Grimshaw JM, 2004, HEALTH TECHNOL ASSES, V8, P1, DOI 10.3310/hta8060
   Gumpert M, 2018, Z EVIDENZ FORTBILD Q, V139, P28, DOI 10.1016/j.zefq.2018.10.005
   GUO ZJ, 1995, J MED ETHICS, V21, P239, DOI 10.1136/jme.21.4.239
   Harter M, 2017, Z EVIDENZ FORTBILD Q, V123-124, P46, DOI 10.1016/j.zefq.2017.05.006
   Herrera-perez D, 2019, ELIFE, V8, P0, DOI 10.7554/eLife.45183
   Institute of Medicine; Committee to Design a Strategy for Quality Review and Assurance in Medicare, 1990, MED STRAT QUAL ASS, V2, P0
   Jarosz C, 2019, EFQM MAGAZINE JUN, V0, P0
   Koller M, 2009, GESUNDHEITSWESEN, V71, P864, DOI 10.1055/s-0029-1239516
   Lam MB, 2018, BMJ-BRIT MED J, V363, P0, DOI 10.1136/bmj.k4011
   Langdown C, 2014, J PUBLIC HEALTH-UK, V36, P251, DOI 10.1093/pubmed/fdt077
   Lohrberg D, 2016, QUAL LIFE RES, V25, P447, DOI 10.1007/s11136-015-1092-6
   Longmuir R, 2019, EFQM MAGAZINE JUN, V0, P0
   Lyu H, 2017, PLOS ONE, V12, P0, DOI 10.1371/journal.pone.0181970
   Mehta A, 2017, J TRAVEL MED, V24, P0, DOI 10.1093/jtm/tax048
   Morden NE, 2014, NEW ENGL J MED, V370, P589, DOI 10.1056/NEJMp1314965
   Muhlbauer V, 2014, DEUT MED WOCHENSCHR, V139, P147, DOI 10.1055/s-0033-1359933
   Neugebauer F, 2013, GESUNDHEITSWESEN, V75, PE108, DOI 10.1055/s-0032-1329939
   Nimptsch U, 2018, Z ORTHOP UNFALLCHIR, V156, P175, DOI 10.1055/s-0043-119898
   Nimptsch U, 2017, BMJ OPEN, V7, P0, DOI 10.1136/bmjopen-2017-016184
   Nimptsch U, 2016, Z EVIDENZ FORTBILD Q, V115, P10, DOI 10.1016/j.zefq.2016.05.007
   Raspe H, 2017, Z EVIDENZ FORTBILD Q, V129, P12, DOI 10.1016/j.zefq.2017.10.013
   Reason J, 1995, QUAL HEALTH CARE, V4, P80, DOI 10.1136/qshc.4.2.80
   Reason J, 2004, QUAL SAF HEALTH CARE, V13, P28, DOI 10.1136/qshc.2003.009548
   Reason J, 2000, BMJ-BRIT MED J, V320, P768, DOI 10.1136/bmj.320.7237.768
   Ryan A, 2014, HEALTH SERV RES, V49, P568, DOI 10.1111/1475-6773.12097
   Sack C, 2011, INT J QUAL HEALTH C, V23, P278, DOI 10.1093/intqhc/mzr011
   Sackett DL, 1996, BRIT MED J, V312, P71, DOI 10.1136/bmj.312.7023.71
   Sancar F, 2019, JAMA-J AM MED ASSOC, V322, P388, DOI 10.1001/jama.2019.9999
   Schone-Seifert B, 2017, Z EVIDENZ FORTBILD Q, V129, P41, DOI 10.1016/j.zefq.2017.11.002
   Smith CM, 2005, J CLIN PHARMACOL, V45, P371, DOI 10.1177/0091270004273680
   Steinbrucker S, 2011, RADIOLOGE, V51, P835, DOI 10.1007/s00117-011-2160-8
   Thomas LH, 1999, COCHRANE DB SYST REV, V0, P0, DOI DOI 10.1002/14651858.CD000349
   THOMSEN J, 1983, OTOLARYNG HEAD NECK, V91, P183, DOI 10.1177/019459988309100213
   THOMSEN J, 1981, ANN NY ACAD SCI, V374, P820, DOI 10.1111/j.1749-6632.1981.tb30922.x
   Topfer A, 2018, Z EVIDENZ FORTBILD Q, V130, P27, DOI 10.1016/j.zefq.2017.12.002
   Vickers AJ, 2007, JNCI-J NATL CANCER I, V99, P1171, DOI 10.1093/jnci/djm060
   Vickers AJ, 2009, LANCET ONCOL, V10, P475, DOI 10.1016/S1470-2045(09)70079-8
   Wartolowska K, 2014, BMJ-BRIT MED J, V348, P0, DOI 10.1136/bmj.g3253
   Wehkamp K-H, 2019, DTSCH ARZTEBL INT, V116, P33
   WIESELER B, 2019, BMJ-BRIT MED J, V366, P0, DOI 10.1136/BMJ.L4340
   Wolf Brian R, 2006, IOWA ORTHOP J, V26, P107
   2019, 1900, V394, V0, PP93, DOI 10.1016/S0140-6736(19)31573-9
NR 70
TC 0
Z9 0
U1 0
U2 3
PU GEORG THIEME VERLAG KG
PI STUTTGART
PA RUDIGERSTR 14, D-70469 STUTTGART, GERMANY
SN 0935-8943
EI 1438-8685
J9 LARYNGO RHINO OTOL
JI Laryngo-Rhino-Otol.
PD MAR 15
PY 2020
VL 99
IS 
BP 
EP 
DI 10.1055/a-1012-9442
PG 48
WC Otorhinolaryngology
SC Otorhinolaryngology
GA LE2FZ
UT WOS:000526540200009
PM 32384569
DA 2022-10-14
ER

PT J
AU Elhadi, M
   Msherghi, A
   Elgzairi, M
   Alhashimi, A
   Bouhuwaish, A
   Biala, M
   Abuelmeda, S
   Khel, S
   Khaled, A
   Alsoufi, A
   Elmabrouk, A
   Bin Alshiteewi, F
   Ben Hamed, T
   Alhadi, B
   Alhaddad, S
   Elhadi, A
   Zaid, A
AF Elhadi, Muhammed
   Msherghi, Ahmed
   Elgzairi, Moutaz
   Alhashimi, Ayiman
   Bouhuwaish, Ahmad
   Biala, Marwa
   Abuelmeda, Seraj
   Khel, Samer
   Khaled, Ala
   Alsoufi, Ahmed
   Elmabrouk, Amna
   Bin Alshiteewi, Fatimah
   Ben Hamed, Tasneem
   Alhadi, Bushray
   Alhaddad, Sara
   Elhadi, Ahmed
   Zaid, Ahmed
TI Burnout Syndrome Among Hospital Healthcare Workers During the COVID-19 Pandemic and Civil War: A Cross-Sectional Study
SO FRONTIERS IN PSYCHIATRY
LA English
DT Article
DE coronavirus disease; medical staff; professional burnout; COVID-19; psychiatric illness; pandemic; war exposure
ID physician burnout; mental-health; coronavirus; resident; pneumonia; stress
AB Objective: We aimed to determine the prevalence of burnout among hospital healthcare workers in Libya during the coronavirus disease (COVID-19) pandemic and civil war. Methods: A cross-sectional study was conducted from April 18 to May 2, 2020 among Libyan healthcare workers. Data on participant characteristics were collected with a specifically designed questionnaire. Burnout was assessed with the abbreviated Maslach Burnout Inventory (aMBI) comprising three subscales: emotional exhaustion (EE), depersonalization (DP), and personal accomplishment (PA), with each sub-scale score range from 0 to 18. For EE and DP, scores of 10 to 18 were regarded as "moderate to severe burnout." PA was scored inversely, where a score <= 10 indicated severe burnout. Results: The study yielded a sample size of 532 participants. Of these, 357 (67.1%) reported emotional exhaustion (EE Score >= 10), 252 (47.4%) reported depersonalization (DP score >= 10), and 121 (22.7%) reported a lower sense of personal accomplishment (PA score <= 10). Verbal abuse was experienced by 304 participants (57.1%) and physical abuse in 93 (17.5). Gender was associated with high emotional exhaustion and high depersonalization. Being 35 years or older was associated with high depersonalization. Professional specialty was significantly associated with high emotional exhaustion and depersonalization. Fear of COVID-19 infection was associated with high emotional exhaustion and high depersonalization. Conclusion: The rising prevalence of mental disorders and inadequate availability of health services facilities during the COVID-19 pandemic and civil war demonstrated the need for healthcare policies to address the well-being of healthcare workers to decrease the risk of loss, suicide, and medical negligence.
C1 [Elhadi, Muhammed; Msherghi, Ahmed; Biala, Marwa; Abuelmeda, Seraj; Khel, Samer; Khaled, Ala; Alsoufi, Ahmed; Elmabrouk, Amna; Bin Alshiteewi, Fatimah; Ben Hamed, Tasneem; Alhadi, Bushray; Alhaddad, Sara; Elhadi, Ahmed; Zaid, Ahmed] Univ Tripoli, Fac Med, Tripoli, Libya.
   [Elgzairi, Moutaz] Univ Benghazi, Fac Med, Benghazi, Libya.
   [Alhashimi, Ayiman] Al Jabal Al Gharbi Univ, Fac Med, Gherian, Libya.
   [Bouhuwaish, Ahmad] Tobruk Univ, Fac Med, Tobruk, Libya.
RP Elhadi, M (通讯作者)，Univ Tripoli, Fac Med, Tripoli, Libya.
EM muhammed.elhadi.uot@gmail.com
CR As Z, 2015, MALAYSIAN J PSYCHIAT, V0, P0
   Bawakid K, 2017, CUREUS, V9, P0, DOI 10.7759/cureus.1877
   Beckstead JW, 2002, INT J NURS STUD, V39, P785, DOI 10.1016/S0020-7489(02)00012-3
   BENTLER PM, 1990, PSYCHOL BULL, V107, P238, DOI 10.1037/0033-2909.88.3.588
   Bianchi R, 2015, FRONT PUBLIC HEALTH, V3, P0, DOI 10.3389/fpubh.2015.00158
   Bridgeman PJ, 2018, AM J HEALTH-SYST PH, V75, P147, DOI 10.2146/ajhp170460
   Browne MW, 1992, SOCIOL METHOD RES, V21, P230, DOI 10.1177/0049124192021002005
   Dong ES, 2020, LANCET INFECT DIS, V20, P533, DOI 10.1016/S1473-3099(20)30120-1
   Dyrbye LN, 2008, ANN INTERN MED, V149, P334, DOI 10.7326/0003-4819-149-5-200809020-00008
   Elhadi M, 2020, BMJ OPEN, V10, P0, DOI 10.1136/bmjopen-2020-039382
   Elhadi M, 2020, J PSYCHOSOM RES, V137, P0, DOI 10.1016/j.jpsychores.2020.110221
   Elhadi M, 2020, TRAVEL MED INFECT DI, V37, P0, DOI 10.1016/j.tmaid.2020.101705
   FREUDENBERGER HJ, 1974, J SOC ISSUES, V30, P159, DOI 10.1111/j.1540-4560.1974.tb00706.x
   Guenette JP, 2017, AM J ROENTGENOL, V209, P136, DOI 10.2214/AJR.16.17541
   Halbesleben JRB, 2008, HEALTH CARE MANAGE R, V33, P29, DOI 10.1097/01.HMR.0000304493.87898.72
   Hewitt DB, 2021, ANN SURG, V274, P396, DOI 10.1097/SLA.0000000000003909
   Hu LT, 1999, STRUCT EQU MODELING, V6, P1, DOI 10.1080/10705519909540118
   Ishak W, 2013, CLIN TEACH, V10, P242, DOI 10.1111/tct.12014
   Ishak Waguih William, 2009, J GRAD MED EDUC, V1, P236, DOI 10.4300/JGME-D-09-00054.1
   Joob B, 2020, PSYCHIAT RES, V288, P0, DOI 10.1016/j.psychres.2020.112952
   Lai JB, 2020, JAMA NETW OPEN, V3, P0, DOI 10.1001/jamanetworkopen.2020.3976
   Langade D, 2016, CUREUS, V8, P0, DOI 10.7759/cureus.771
   Lebares CC, 2018, J AM COLL SURGEONS, V226, P80, DOI 10.1016/j.jamcollsurg.2017.10.010
   Levy BS, 2009, ANNU REV PUBL HEALTH, V30, P123, DOI 10.1146/annurev.publhealth.031308.100147
   Lo EWV, 2020, MEDICINE, V99, P0, DOI 10.1097/MD.0000000000018630
   Low ZX, 2019, INT J ENV RES PUB HE, V16, P0, DOI 10.3390/ijerph16091479
   Lu DW, 2015, WEST J EMERG MED, V16, P996, DOI 10.5811/westjem.2015.9.27945
   Malakouti Seyed Kazem, 2011, IRAN J PSYCHIATRY, V6, P70
   Martin, 1997, INT J OCCUP ENVIRON HEALTH, V3, P204
   Maslach C, 2010, MASLACH BURNOUT INVE, V0, P0
   Maslach C, 2008, J APPL PSYCHOL, V93, P498, DOI 10.1037/0021-9010.93.3.498
   McClafferty H, 2014, PEDIATRICS, V134, P830, DOI 10.1542/peds.2014-2278
   McManus IC, 2004, BMC MED, V2, P0, DOI 10.1186/1741-7015-2-29
   McManus IC, 2002, LANCET, V359, P2089, DOI 10.1016/S0140-6736(02)08915-8
   Melamed S, 2006, PSYCHOL BULL, V132, P327, DOI 10.1037/0033-2909.132.3.327
   Okasha A, 2012, WORLD PSYCHIATRY, V11, P52, DOI 10.1016/j.wpsyc.2012.01.008
   Panagioti M, 2018, JAMA INTERN MED, V178, P1317, DOI 10.1001/jamainternmed.2018.3713
   Petek D, 2016, BMC MED EDUC, V16, P0, DOI 10.1186/s12909-016-0551-2
   Rhouma Abdul Hakim, 2016, BJPSYCH INT, V13, P70
   Riley MR, 2018, STRESS HEALTH, V34, P187, DOI 10.1002/smi.2762
   Rodrigues H, 2018, PLOS ONE, V13, P0, DOI 10.1371/journal.pone.0206840
   Rothenberger DA, 2017, DIS COLON RECTUM, V60, P567, DOI 10.1097/DCR.0000000000000844
   Shanafelt TD, 2017, JAMA-J AM MED ASSOC, V317, P901, DOI 10.1001/jama.2017.0076
   Stehman CR, 2019, WEST J EMERG MED, V20, P485, DOI 10.5811/westjem.2019.4.40970
   Summerfield D, 2000, BRIT MED J, V321, P232, DOI 10.1136/bmj.321.7255.232
   Tan BYQ, 2020, ANN INTERN MED, V173, P317, DOI 10.7326/M20-1083
   Lima CKT, 2020, PSYCHIAT RES, V287, P0, DOI 10.1016/j.psychres.2020.112915
   Toker S, 2005, J OCCUP HEALTH PSYCH, V10, P344, DOI 10.1037/1076-8998.10.4.344
   Waddimba AC, 2016, EVAL HEALTH PROF, V39, P215, DOI 10.1177/0163278715573866
   Wang DW, 2020, JAMA-J AM MED ASSOC, V323, P1061, DOI 10.1001/jama.2020.1585
   West CP, 2016, LANCET, V388, P2272, DOI 10.1016/S0140-6736(16)31279-X
   Xiang YT, 2020, JAMA PSYCHIAT, V77, P989, DOI 10.1001/jamapsychiatry.2020.1057
   Zhou P, 2020, NATURE, V579, P270, DOI 10.1038/s41586-020-2012-7
NR 53
TC 21
Z9 22
U1 2
U2 10
PU FRONTIERS MEDIA SA
PI LAUSANNE
PA AVENUE DU TRIBUNAL FEDERAL 34, LAUSANNE, CH-1015, SWITZERLAND
SN 1664-0640
EI 
J9 FRONT PSYCHIATRY
JI Front. Psychiatry
PD DEC 11
PY 2020
VL 11
IS 
BP 
EP 
DI 10.3389/fpsyt.2020.579563
PG 11
WC Psychiatry
SC Psychiatry
GA PJ2JZ
UT WOS:000601602300001
PM 33362600
DA 2022-10-14
ER

PT J
AU Toader, E
   Balan, GG
   Iliescu, DB
AF Toader, Elena
   Balan, Gheorghe G.
   Iliescu, Diana Bulgaru
TI NO PERFORMANCE IS BETTER THAN IMPROPER PERFORMANCE. MALPRACTICE AND LIABILITY IMPLICATIONS OF CONTRAINDICATING A GASTROINTESTINAL ENDOSCOPY PROCEDURE
SO ROMANIAN JOURNAL OF LEGAL MEDICINE
LA English
DT Article
DE upper digestive tract bleeding; gastroscopy; colonoscopy; surveillance; colon preparation
ID medical malpractice; european-society; claim
AB Digestive endoscopy procedures are performed in millions of cases worldwide each year, and the appropriateness of indications is relatively well defined by guidelines or professional societies' recommendations. Nevertheless, endoscopists are facing situations when performance of a procedure should be refused due to either inability to achieve proper quality indicators or lack of reasonable risk/benefit ratio. Such circumstances may trigger patient insatisfaction, and furthermore may lead to malpractice and medical litigation. The aim of our study is to assess the medico-legal implications of procedural refusal in digestive endoscopy and to find proper solutions and indications for endoscopists. Google Scholar was searched for reported keywords and a review of the relevant publications was performed. Despite the multitude of guidelines and recommendations, the indications for digestive endoscopy procedures are still not clearly defined. Contraindications are inconsistently reported. Quality indicators and timing of procedures vaguely defined. Therefore, even if refusing to perform a procedure may seem a feasible alternative in particular situations, it may trigger legal liability consequences. Endoscopists should be aware of such consequences and local position statements are encouraged.
C1 [Toader, Elena; Balan, Gheorghe G.; Iliescu, Diana Bulgaru] Grigore T Popa Univ Med & Pharm Iasi, Fac Med, 9 Sulfinei St, Iasi 700456, Romania.
RP Balan, GG (通讯作者)，Grigore T Popa Univ Med & Pharm Iasi, Fac Med, 9 Sulfinei St, Iasi 700456, Romania.
EM balan.gheo@yahoo.com
CR Aaronson Emily L, 2019, J HEALTHC RISK MANAG, V39, P19, DOI 10.1002/jhrm.21385
   Andjelic S, 2018, ROM J LEG MED, V26, P437, DOI 10.4323/rjlm.2018.437
   [Anonymous], 2004, GASTROENTEROLOGY, V0, P0
   Bisschops R, 2016, ENDOSCOPY, V48, P843, DOI 10.1055/s-0042-113128
   Bruguera M, 2011, GASTROENT HEPAT-BARC, V34, P248, DOI 10.1016/j.gastrohep.2010.11.008
   Conklin LS, 2008, CLIN GASTROENTEROL H, V6, P677, DOI 10.1016/j.cgh.2008.02.047
   Cotton PB, 2006, GASTROINTEST ENDOSC, V63, P378, DOI 10.1016/j.gie.2005.06.046
   Cotton Peter B, 2007, GASTROINTEST ENDOSC CLIN N AM, V17, P197, DOI 10.1016/j.giec.2007.01.003
   Early DS, 2012, GASTROINTEST ENDOSC, V75, P1127, DOI 10.1016/j.gie.2012.01.011
   Ekkelenkamp VE, 2016, GUT, V65, P607, DOI 10.1136/gutjnl-2014-307173
   GERSTENBERGER PD, 1993, GASTROINTEST ENDOSC, V39, P132, DOI 10.1016/S0016-5107(93)70052-8
   Ghassemi S, 2011, SUCCESSFUL TRAINING, V27, P22
   HERNANDEZ LV, 2017, GASTROINTEST ENDOSC, V85, P0
   Hernandez LV, 2013, WORLD J GASTRO ENDOS, V5, P169, DOI 10.4253/wjge.v5.i4.169
   Hiyama T, 2006, WORLD J GASTROENTERO, V12, P6857, DOI 10.3748/wjg.v12.i42.6857
   Kaminski MF, 2017, ENDOSCOPY, V49, P378, DOI 10.1055/s-0043-103411
   Nagpal N, 2017, INDIAN J GASTROENTER, V36, P174, DOI 10.1007/s12664-017-0754-4
   Neale G, 1998, GUT, V42, P139, DOI 10.1136/gut.42.1.139
   Perju-Dumbrava D, 2017, ROM J LEG MED, V25, P169, DOI 10.4323/rjlm.2017.169
   Petrini David A, 2006, GASTROINTEST ENDOSC CLIN N AM, V16, P801, DOI 10.1016/j.giec.2006.08.009
   Rizk MK, 2015, AM J GASTROENTEROL, V110, P48, DOI 10.1038/ajg.2014.383
NR 21
TC 0
Z9 0
U1 0
U2 0
PU ROMANIAN LEGAL MED SOC
PI BUCHAREST
PA SOS VITAN-BIRZESTI 9, BUCHAREST, 75669, ROMANIA
SN 1221-8618
EI 
J9 ROM J LEG MED
JI Rom. J. Leg. Med.
PD SEP 15
PY 2020
VL 28
IS 3
BP 331
EP 334
DI 10.4323/rjlm.2020.331
PG 4
WC Medicine, Legal
SC Legal Medicine
GA PO7IM
UT WOS:000605342300018
DA 2022-10-14
ER

PT J
AU Breen, CT
   Mehra, S
AF Breen, Christopher T.
   Mehra, Saral
TI An Analysis of Otolaryngology Medical Malpractice Payments From the National Practitioner Data Bank
SO OTOLARYNGOLOGY-HEAD AND NECK SURGERY
LA English
DT Article
DE medical malpractice; malpractice; medical liability; insurance liability; National Practitioner Data Bank
ID cancer; risk
AB Objective To describe malpractice payments made on behalf of otolaryngologists, analyze trends over time, and test the association of payment amount with severity of alleged malpractice and patient age. Study Design Retrospective cross-sectional analysis. Setting National Practitioner Data Bank. Subjects and Methods This study comprised all payments made on behalf of otolaryngologists from 1991 to 2018 that were reported to the National Practitioner Data Bank. Descriptive statistics were calculated within and across years. Trends in payments were analyzed with the Mann-Kendall test. Generalized linear regression was utilized to test for association of payment amount with severity of the alleged injury and patient age. Results From 1991 to 2018, there was a significant decrease in the number of payments (272 to 81) and number of otolaryngologists on whose behalf payments were made (250 to 77). Mean and median payments increased significantly from $248,848 to $420,386 and from $96,813 to $275,000, respectively. By severity of alleged injury, mean payments ranged from $39,755 (95% CI, $20,957-$75,412) for insignificant injury to $754,349 (95% CI, $624,847-$910,692) for patients who were left quadriplegic, sustained brain damage, or required lifelong care. By patient age, mean payments for patients >= 60 years old were $191,465 (95% CI, $159,880-$229,292) versus $247,878 (95% CI, $209,416-$293,402) for patients aged 20 to 39 years and $232,225 (95% CI, $197,691-$272,793) for patients aged 40 to 59 years. Conclusion The annual number and total value of malpractice payments decreased, while the annual mean and median payments increased. Payment amount was associated with severity of alleged malpractice and patient age.
C1 [Breen, Christopher T.; Mehra, Saral] Yale Univ, Sch Med, Dept Surg, Div Otolaryngol, 47 Coll St,Suite 216, New Haven, CT 06510 USA.
   [Mehra, Saral] Yale Canc Ctr, New Haven, CT USA.
RP Mehra, S (通讯作者)，Yale Univ, Sch Med, Dept Surg, Div Otolaryngol, 47 Coll St,Suite 216, New Haven, CT 06510 USA.
EM saral.mehra@yale.edu
CR Carrier ER, 2013, HEALTH AFFAIR, V32, P1383, DOI 10.1377/hlthaff.2013.0233
   Chandra A, 2005, HEALTH AFFAIR, V24, PW240, DOI 10.1377/hlthaff.W5.240
   Hong SS, 2014, LARYNGOSCOPE, V124, P896, DOI 10.1002/lary.24377
   Hong SS, 2013, OTOLARYNG HEAD NECK, V148, P589, DOI 10.1177/0194599813475566
   Jena AB, 2011, NEW ENGL J MED, V365, P629, DOI 10.1056/NEJMsa1012370
   Lydiatt DD, 2008, OTOLARYNG HEAD NECK, V139, P677, DOI 10.1016/j.otohns.2008.06.027
   Lydiatt DD, 2003, ARCH OTOLARYNGOL, V129, P50, DOI 10.1001/archotol.129.1.50
   Lydiatt DD, 2003, HEAD NECK-J SCI SPEC, V25, P429, DOI 10.1002/hed.10254
   Lydiatt DD, 2002, LARYNGOSCOPE, V112, P816, DOI 10.1097/00005537-200205000-00009
   Lydiatt DD, 2002, LARYNGOSCOPE, V112, P445, DOI 10.1097/00005537-200203000-00007
   Lynn-Macrae AG, 2004, LARYNGOSCOPE, V114, P1492, DOI 10.1097/00005537-200408000-00032
   Mello MM, 2010, HEALTH AFFAIR, V29, P1569, DOI 10.1377/hlthaff.2009.0807
   Orosco RK, 2012, J AM COLL SURGEONS, V215, P480, DOI 10.1016/j.jamcollsurg.2012.04.028
   Reschovsky JD, 2018, HEALTH SERV RES, V53, P1498, DOI 10.1111/1475-6773.12660
   Schaffer AC, 2017, JAMA INTERN MED, V177, P710, DOI 10.1001/jamainternmed.2017.0311
   Seabury SA, 2014, HEALTH AFFAIR, V33, P2048, DOI 10.1377/hlthaff.2014.0492
   Simonsen Andrew R, 2012, OTOLARYNGOL HEAD NECK SURG, V147, P69, DOI 10.1177/0194599812439152
   Svider PF, 2013, AM J OTOLARYNG, V34, P699, DOI 10.1016/j.amjoto.2012.12.005
NR 18
TC 1
Z9 1
U1 0
U2 0
PU SAGE PUBLICATIONS LTD
PI LONDON
PA 1 OLIVERS YARD, 55 CITY ROAD, LONDON EC1Y 1SP, ENGLAND
SN 0194-5998
EI 1097-6817
J9 OTOLARYNG HEAD NECK
JI Otolaryngol. Head Neck Surg.
PD MAR 15
PY 2020
VL 164
IS 3
BP 589
EP 594
DI 10.1177/0194599820942498
PG 6
WC Otorhinolaryngology; Surgery
SC Otorhinolaryngology; Surgery
GA QR4WW
UT WOS:000551976900001
PM 32691675
DA 2022-10-14
ER

PT J
AU Navaratnam, AV
   Hariri, A
   Ho, C
   Machin, JT
   Briggs, TWR
   Marshall, A
AF Navaratnam, Annakan Victor
   Hariri, Ahmad
   Ho, Cherrie
   Machin, John T.
   Briggs, Tim W. R.
   Marshall, Andrew
TI Otorhinolaryngology litigation in England: 727 clinical negligence cases against the National Health Service
SO CLINICAL OTOLARYNGOLOGY
LA English
DT Article
DE clinical negligence claims; informed consent; litigation; malpractice; otolaryngology
ID medical malpractice; tonsillectomy
AB Introduction Litigation against the National Health Service (NHS) in England is rising. The aim of this study was to determine the incidence and characteristics of otorhinolaryngology clinical negligence claims in England. Methods A retrospective review was undertaken of all clinical negligence claims in England held by NHS Resolution relating to otorhinolaryngology between April 2013 and April 2018. Analysis was performed using information for cause, patient injury and claim cost. Where claim information was adequately detailed, the authors categorised claims by subspecialty, diagnosis and surgery. Results A total number of 727 claims were identified with an estimated potential cost of 108 pound million. Out of these, 463 were closed claims. Including open claim reserves, the mean cost of a claim was 148 pound 923. Head and neck surgery was the subspecialty with the highest number of claims (n = 313, 43%) and highest cost (51.5 pound million) followed by otology (n = 171, 24.5 pound million) and rhinology (n = 171, 13.6 pound million). Over half of claims were associated with an operation (n = 429, 59%) where mastoid surgery (n = 46) and endoscopic sinus surgery (n = 46) were equally associated with the greatest number of claims. The most frequent causes for clinical negligence claims included failure or delay to diagnose (n = 178, 25%), failure or delay to treat (n = 136, 19%), intra-operative complications (n = 130, 18%) and failure of the consent process (n = 107, 15%). Discussion Clinical negligence claims in otorhinolaryngology are related to several different components of patient management and are not limited to postoperative complications. This study highlights the importance of robust pathways in out-patient diagnostics and the consenting process in order to deliver better patient care and reduce the impact of litigation. Keywords informed consent, malpractice, clinical negligence claims, litigation, otolaryngology
C1 [Navaratnam, Annakan Victor; Ho, Cherrie; Machin, John T.; Briggs, Tim W. R.; Marshall, Andrew] NHS England, Getting It Right First Time Programme, 5th Floor,Area D,Skipton House,22 London Rd, London SE1 6JW, England.
   [Navaratnam, Annakan Victor; Ho, Cherrie; Machin, John T.] NHS Improvement, 5th Floor,Area D,Skipton House,22 London Rd, London, England.
   [Hariri, Ahmad] Univ Coll London Healthcare NHS Trust, Royal Natl Throat Nose & Ear Hosp, London, England.
   [Briggs, Tim W. R.] Royal Natl Orthopaed Hosp, NHS Improvement, London, England.
   [Marshall, Andrew] Nottingham Univ Hosp NHS Trust, NHS Improvement, London, England.
RP Navaratnam, AV (通讯作者)，NHS England, Getting It Right First Time Programme, 5th Floor,Area D,Skipton House,22 London Rd, London SE1 6JW, England.; Navaratnam, AV (通讯作者)，NHS Improvement, 5th Floor,Area D,Skipton House,22 London Rd, London, England.
EM annakan.navaratnam@nhs.net
CR Albano GD, 2019, CURR PHARM BIOTECHNO, V20, P653, DOI 10.2174/1389201020666190408102221
   Beckett Heather, 2016, PRACT MIDWIFE, V19, P27
   Choudry Mohsin I, 2016, FUTURE HOSP J, V3, P109, DOI 10.7861/futurehosp.3-2-109
   Dent PC, 2017, BRIT J HOSP MED, V78, P213, DOI 10.12968/hmed.2017.78.4.213
   Gao C, 2019, J LARYNGOL OTOL, V133, P704, DOI 10.1017/S002221511900149X
   Gollnick I, 2013, HNO, V61, P495, DOI 10.1007/s00106-012-2668-x
   Harris AS, 2014, AM J RHINOL ALLERGY, V129, P244
   Islam SMS, 2017, BMJ GLOB HEALTH, V2, P0, DOI 10.1136/bmjgh-2016-000033
   Kim JS, 2017, OTOLARYNG HEAD NECK, V157, P178, DOI 10.1177/0194599817700374
   Light A, 2019, SURG-J R COLL SURG E, V17, P193, DOI 10.1016/j.surge.2018.06.001
   London NR, 2016, ADV OTO-RHINO-LARYNG, V79, P1, DOI 10.1159/000444957
   Machin JT, 2019, GIRFT BHS BOA NHS RE, V0, P0
   Mahalingam Sridhayan, 2014, QUAL PRIM CARE, V22, P251
   Marshall A, 2019, EAR NOSE THROAT SURG, V0, P0
   Mathew R, 2012, ANN OTO RHINOL LARYN, V121, P337, DOI 10.1177/000348941212100509
   NHS England Elective Care Transformation Programme, 2019, TRANSF EL CAR SERV E, V0, P0
   Nicopoullos J D M, 2003, J OBSTET GYNAECOL, V23, P381
   Patel A, 2020, SURG-J R COLL SURG E, V18, P75, DOI 10.1016/j.surge.2019.06.001
   Pfaltz CR, 1985, ACTA OTORHINOLARYNGO, V39, P197
   Royal College of Surgeons, 2014, GOOD SURG PRACT, V0, P0
   Ruhl DS, 2015, CURR OPIN OTOLARYNGO, V23, P348, DOI 10.1097/MOO.0000000000000182
   Ruhl DS, 2014, OTOLARYNG HEAD NECK, V151, P431, DOI 10.1177/0194599814536850
   Siau D, 2010, CLIN OTOLARYNGOL, V35, P503, DOI 10.1111/j.1749-4486.2010.02227.x
   Smith ME, 2013, EUR ARCH OTO-RHINO-L, V270, P2551, DOI 10.1007/s00405-013-2464-6
   The Committee of Public Accounts, 2017, MAN COSTS CLIN NEGL, V0, P0
   Thomson DR, 2016, INT J SURG, V27, P17, DOI 10.1016/j.ijsu.2016.01.037
NR 29
TC 6
Z9 6
U1 0
U2 1
PU WILEY
PI HOBOKEN
PA 111 RIVER ST, HOBOKEN 07030-5774, NJ USA
SN 1749-4478
EI 1749-4486
J9 CLIN OTOLARYNGOL
JI Clin. Otolaryngol.
PD JAN 15
PY 2020
VL 46
IS 1
BP 9
EP 15
DI 10.1111/coa.13646
PG 7
WC Otorhinolaryngology
SC Otorhinolaryngology
GA PL9QB
UT WOS:000574167000001
PM 32869463
DA 2022-10-14
ER

PT J
AU Asmaningrum, N
   Kurniawati, D
   Tsai, YF
AF Asmaningrum, Nurfika
   Kurniawati, Dini
   Tsai, Yun-Fang
TI Threats to patient dignity in clinical care settings: A qualitative comparison of Indonesian nurses and patients
SO JOURNAL OF CLINICAL NURSING
LA English
DT Article
DE content analysis; dignity; disrespectful; nurse; patient; qualitative descriptive; threat; undignified care; violation
ID perspective; experience; violation; respect; women
AB Aims and objectives To explore and compare nurses' and patients' viewpoints of disrespectful behaviours that threaten patient dignity during hospitalised care. Background Patient's dignity is an important ethical consideration for nursing care practice. In clinical settings, nurse-patient interactions can generate behaviour considered disrespectful and undignified, often due to a disruptive hospital atmosphere and emotional frustrations of nurses and patients. How behaviours and attitudes threaten patient dignity in Indonesian clinical care settings has not been well studied. Design Qualitative descriptive study. Methods This multi-site study purposively recruited nurses and inpatients from six public hospitals in four districts in Eastern Java, Indonesia. Individual, face-to-face semi-structured interviews were conducted with 35 inpatients and 40 registered nurses from medical and surgical wards. Data from verbatim transcriptions of digital audio recordings were analysed with inductive content analysis. The COREQ checklist for qualitative research was used for reporting this study. Results Five categories emerged which described disrespectful behaviours that threaten patient dignity. Three categories were important for both nurses and patients: negligence, impoliteness and dismissal. Descriptions of the behaviours were comparable for both groups. The forth category, inattentiveness, was highlighted by nurses, while the fifth category, discrimination, was highlighted by patients. Conclusions Examining behaviours considered to be disrespectful in an Indonesian healthcare setting expand on perspectives towards dignity in care. The comparable viewpoints of nurses and patients provide knowledge of how undignified behaviours could be reduced in cross-cultural healthcare settings. Behaviours perceived as undignified primarily by nurses or patients might result from differences in social roles and responsibilities. Relevance to clinical practice Understanding nurses' and patients' perspectives of undignified care is an important step in reducing behaviours that violate patient dignity in clinical practice. Nurses' commitment to patient-centred care should include being responsive, compassionate, communicative and attentive, which could ameliorate instances of undignified behaviours.
C1 [Asmaningrum, Nurfika; Kurniawati, Dini] Univ Jember, Fac Nursing, East Java, Indonesia.
   [Tsai, Yun-Fang] Chang Gung Univ, Sch Nursing, Coll Med, 259 Wen Hwa 1st Rd, Taoyuan 333, Taiwan.
   [Tsai, Yun-Fang] Chang Gung Univ Sci & Technol, Dept Nursing, Taoyuan, Taiwan.
   [Tsai, Yun-Fang] Chang Gung Mem Hosp Keelung, Dept Psychiat, Keelung, Taiwan.
RP Tsai, YF (通讯作者)，Chang Gung Univ, Sch Nursing, Coll Med, 259 Wen Hwa 1st Rd, Taoyuan 333, Taiwan.
EM yftsai@mail.cgu.edu.tw
CR Asmaningrum N, 2018, J NURS SCHOLARSHIP, V50, P482, DOI 10.1111/jnu.12410
   Asmaningrum N, 2018, J ADV NURS, V74, P591, DOI 10.1111/jan.13469
   Bagheri H, 2012, NURS ETHICS, V19, P316, DOI 10.1177/0969733011425970
   Baillie L, 2013, DIVERS EQUAL HLTH CA, V10, P5
   Barclay L, 2016, INT J NURS STUD, V61, P136, DOI 10.1016/j.ijnurstu.2016.06.010
   Bengtsson M, 2016, NURSINGPLUS OPEN, V2, P8, DOI 10.1016/J.NPLS.2016.01.001
   Berkowitz Bobbie, 2016, ONLINE J ISSUES NURS, V21, P1, DOI 10.3912/OJIN.Vol21No01Man01
   Beth Israel Deaconess Medical Center, 2015, EL EM HARM FOC RESP, V0, P0
   Black N, 2009, BRIT MED J, V339, P0, DOI 10.1136/bmj.b2495
   Bloomfield Jacqueline, 2015, NURS STAND, V29, P45, DOI 10.7748/ns.29.25.45.e7653
   Borhani Fariba, 2016, INT J COMMUNITY BASED NURS MIDWIFERY, V4, P36
   Caspari S, 2013, J CLIN NURS, V22, P2318, DOI 10.1111/jocn.12181
   Cheraghi MA, 2015, J MED ETHICS HIST ME, V8, P0
   Clark Julie, 2010, NURS TIMES, V106, P16
   Conroy T, 2018, J CLIN NURS, V27, P2373, DOI 10.1111/jocn.14183
   Gallagher A, 2004, NURS ETHICS, V11, P587, DOI 10.1191/0969733004ne744oa
   Global C, 2017, IND GUID LOOK IND LA, V0, P0
   Griscti O, 2017, J CLIN NURS, V26, P238, DOI 10.1111/jocn.13382
   Grissinger Matthew, 2017, P T, V42, P74
   Gustafsson LK, 2014, NURS ETHICS, V21, P176, DOI 10.1177/0969733013490592
   Hays J, 2015, INDONESIAN CHARACTER, V0, P0
   Heggestad AK, 2015, INT J HUM CARING, V3, P42, DOI 10.20467/1091-5710-19.3.42
   Hoy B, 2007, INT J QUALITATIVE ST, V2, P160, DOI 10.1080/17482620701472447
   Jackson D, 2000, J ADV NURS, V32, P1403, DOI 10.1046/j.1365-2648.2000.01622.x
   Jacobson N, 2009, QUAL HEALTH RES, V19, P1536, DOI 10.1177/1049732309349809
   Jassim GA, 2014, SOC SCI MED, V107, P189, DOI 10.1016/j.socscimed.2014.01.031
   Jormsri P, 2005, NURS ETHICS, V12, P582, DOI 10.1191/0969733005ne828oa
   Khademi M, 2012, NURS ETHICS, V19, P328, DOI 10.1177/0969733011433926
   Kim H, 2017, RES NURS HEALTH, V40, P23, DOI 10.1002/nur.21768
   Leape LL, 2012, ACAD MED, V87, P845, DOI 10.1097/ACM.0b013e318258338d
   Levenson Ros, 2007, CHALLENGE DIGNITY CA, V0, P0
   Lin YP, 2011, J CLIN NURS, V20, P794, DOI 10.1111/j.1365-2702.2010.03499.x
   Lin YP, 2011, J ADV NURS, V67, P340, DOI 10.1111/j.1365-2648.2010.05498.x
   Lindwall L, 2014, NURS ETHICS, V21, P335, DOI 10.1177/0969733013498527
   Matiti MR, 2005, DIVERSITY HLTH SOCIA, V2, P259
   National Clinical Guideline Centre (UK), 2012, PAT EXP AD NHS SERV, V0, P0
   Nayeri ND, 2011, NURS ETHICS, V18, P474, DOI 10.1177/0969733011403552
   Ojwang Benson Oduor, 2010, HEALTH HUM RIGHTS, V12, P101
   Phillips DA, 2005, INDONESIA, V0, P0
   Seedhouse D, 2002, J MED ETHICS, V28, P368, DOI 10.1136/jme.28.6.368
   Senowarsito Senowarsito, 2016, POLITENESS NONVERBAL, V0, P682
   Tauber-Gilmore M, 2018, J CLIN NURS, V27, P3706, DOI 10.1111/jocn.14490
   The Royal College of Nursing, 2008, RCNS DEF DIGN, V0, P0
   Thomas DR, 2006, AM J EVAL, V27, P237, DOI 10.1177/1098214005283748
   Tong A, 2007, INT J QUAL HEALTH C, V19, P349, DOI 10.1093/intqhc/mzm042
   Tranvag O, 2016, STORIES DIGNITY HEAL, V0, P0
   United States Census Bureau, 2018, US CENS BUR CURR POP, V0, P0
   WHO, 2015, WORLD MENT HLTH DAY, V0, P0
NR 48
TC 5
Z9 5
U1 0
U2 3
PU WILEY
PI HOBOKEN
PA 111 RIVER ST, HOBOKEN 07030-5774, NJ USA
SN 0962-1067
EI 1365-2702
J9 J CLIN NURS
JI J. Clin. Nurs.
PD MAR 15
PY 2020
VL 29
IS 5-6
BP 899
EP 908
DI 10.1111/jocn.15144
PG 10
WC Nursing
SC Nursing
GA KL1SX
UT WOS:000505664500001
PM 31855306
DA 2022-10-14
ER

PT J
AU Nadew, SS
   Beyene, KGM
   Beza, SW
AF Nadew, Solomon Shiferaw
   Beyene, Kidanemariam G. Michael
   Beza, Solomon Worku
TI Adverse drug reaction reporting practice and associated factors among medical doctors in government hospitals in Addis Ababa, Ethiopia
SO PLOS ONE
LA English
DT Article
ID knowledge; africa; pharmacovigilance; professional; admission; attitude; impact
AB Introduction Adverse drug reactions (ADRs) are global public health problems. In its severe form it may cause hospital admission, morbidity and mortality. Early reporting of suspected ADRs to regulatory authorities is known to be appropriate measure toinsure health and safety of public form such adverse drug reaction of drugs. In Addis Ababa, there is limited information on ADR reporting practices among medical doctors. Hence, this study aimed to assess ADR reporting practices and associated factors among doctors in government hospitals in Addis Ababa. Methods An institution based cross-sectional mixed-methods study design was used. Data were collected from 407 doctors using self-administered questionnaire and five key informants using semi-structured questionnaire from October 01 to December 31, 2017. Binary logistic regression and thematic analysis methods for quantitative and qualitative data analysis were used respectively. Results Only 94(27.4%) of doctors had ever reported ADRs to national pharmacovigilance center. The study showed that sex (AOR = 3.51, 95% CI: 1.76-7.03), level of education (AOR = 5.01, 95% CI: 2.23-11.28), work experience (AOR = 4.59, 95% CI: 1.21-17.40), existence of ADR reporting form (AOR = 3.96, 95% CI: 1.07-14.61) and reporting to respective marketing authorization holders (AOR = 21.41, 95% CI: 5.89-77.88) were significantly associated with ADR reporting practices. Poor awareness and training on risk of under-reporting, feeling that reporting is minor, absence of appropriate reporting tools, delay and/or absence of feedback on reported ADRs, overly burdened doctors, negligence, fear of legal liability and communication gap were cited by key informants as barriers for reporting practice. Conclusions Adverse drug reaction reporting practice among doctors was found to be low. Sex, level of education, work experience, existence of reporting form and reporting to marketing authorization holders were significantly associated with ADR reporting practice. In addition, there are gaps in availabilities of guidelines, reporting systems and structure, pre-service and in-service training, and awareness of doctors on impact of reporting. Hence, improving access to ADR reporting form, decentralize safety monitoring system, and conducting awareness training on ADR reporting are essential to improve the ADR reporting practice.
C1 [Nadew, Solomon Shiferaw; Beyene, Kidanemariam G. Michael] USP PQM, Addis Ababa, Ethiopia.
   [Beza, Solomon Worku] GAMBYMed & Business Coll, Addis Ababa, Ethiopia.
RP Nadew, SS (通讯作者)，USP PQM, Addis Ababa, Ethiopia.
EM snadew7@gmail.com
CR Abay SM, 2008, PHARMACOLOGYONLINE, V0, P0
   Abideen SP, 2013, ASIAN J PHARM CLIN R, V6, P10
   Ajoy B, 2016, SCHOLARS J APPL MED, V4, P3248
   Aly HAA, 2015, WHO TECH REP SER, V994, P1
   Ampadu HH, 2016, DRUG SAFETY, V39, P335, DOI 10.1007/s40264-015-0387-4
   Angamo MT, 2016, DRUG SAFETY, V39, P847, DOI 10.1007/s40264-016-0444-7
   Belachew SA, 2016, DRUG HEALTHC PATIENT, V8, P83, DOI 10.2147/DHPS.S116924
   Berhe DF, 2015, TROP MED INT HEALTH, V20, P797, DOI 10.1111/tmi.12481
   Beyene KGM, 2018, TROP MED HEALTH, V46, P0, DOI 10.1186/s41182-018-0091-z
   Biswas P, 2007, J APPL PHARM SCI, V39, P124
   Bursac Z, 2008, SOURCE CODE BIOL MED, V3, P0, DOI 10.1186/1751-0473-3-17
   CSA, 2012, 2007 POP HOUS CENS E, V0, P0
   EFMHACA, 2014, GUID MED REG, V0, P0
   Ermias A, 2011, ETHIOP J HEALTH DEV, V25, P168
   Fadare JO, 2011, TROP J PHARM RES, V10, P235, DOI 10.4314/tjpr.v10i3.4
   FMHACA, 2014, GUID ADV DRUG EV MON, V0, P0
   Ganesan S, 2016, J YOUNG PHARM, V8, P471, DOI 10.5530/jyp.2016.4.25
   Gurmesa LT, 2016, BIOMED RES INT, V2016, P0, DOI 10.1155/2016/5728462
   Kamal NN, 2014, INT PUBLIC HLTH FORU, V1, P13
   Kamtane RA, 2012, ASIAN J PHARM CLIN R, V5, P210
   Katusiime B, 2015, AFR HEALTH SCI, V15, P1308, DOI 10.4314/ahs.v15i4.34
   Khan Sarfaraz Alam, 2013, J NAT SCI BIOL MED, V4, P191, DOI 10.4103/0976-9668.107289
   Kongkaew C, 2008, ANN PHARMACOTHER, V42, P1017, DOI 10.1345/aph.1L037
   Lemay J, 2018, MED PRIN PRACT, V27, P30, DOI 10.1159/000487236
   Leone S, 2017, EC PHARM TOXICOL, V5, P29
   Maigetter K, 2015, INT J HEALTH POLICY, V4, P295, DOI 10.15171/ijhpm.2015.55
   Necho W, 2014, J PHARMACOVIGILANCE, V2, P135, DOI 10.4172/2329-6887.1000135
   Nisa ZU, 2018, SAUDI PHARM J, V26, P453, DOI 10.1016/j.jsps.2018.02.014
   Othman GQ, 2017, J CLIN DIAGN RES, V11, PFC09, DOI 10.7860/JCDR/2017/24228.10028
   Rolfes L, 2016, DRUG SAFETY, V39, P769, DOI 10.1007/s40264-016-0422-0
   Rosli R, 2016, RETROSPECTIVE ANAL S, V11, P0
   Sabbleh GT, 2016, GHANA MED J, V48, P189
   Singh A, 2012, J PHARMACOL PHARMACO, V3, P228, DOI 10.4103/0976-500X.99417
   Stergiopoulos S, 2016, DRUG SAFETY, V39, P1117, DOI 10.1007/s40264-016-0455-4
   Stoynova Veselina, 2013, MED GLAS (ZENICA), V10, P365
   Tatiparthi R, 2014, IJOPP, V7, P8
   Tew MM, 2016, ADV PHARMACOEPIDEMIO, V5, P1
   Thomas TM, 2013, INT J PHARM CLIN SCI, V2, P82
   Tiruneh MA, 2018, PLOS ONE, V13, P0, DOI 10.1371/journal.pone.0201020
   UMC, 2000, SAF MED GUID SETT RU, V0, P0
   Upadhyaya P, 2012, THER CLIN RISK MANAG, V8, P307, DOI 10.2147/TCRM.S31482
   Varallo FR, 2014, REV ESC ENFERM USP, V48, P739, DOI 10.1590/S0080-623420140000400023
   Wajiha Iffat, 2014, AFRICAN JOURNAL OF PHARMACY AND PHARMACOLOGY, V8, P379
   Walter SR, 2017, BRIT J CLIN PHARMACO, V83, P416, DOI 10.1111/bcp.13124
   WHO, 2004, WHO GUID SAF MON HER, V0, P0
   World Health Organization, 2012, SAF AB TECHN POL GUI, V0, P0
   World Health Organization (WHO), 2002, IMP PHARM SAF MON ME, V0, P1
NR 47
TC 16
Z9 16
U1 0
U2 4
PU PUBLIC LIBRARY SCIENCE
PI SAN FRANCISCO
PA 1160 BATTERY STREET, STE 100, SAN FRANCISCO, CA 94111 USA
SN 1932-6203
EI 
J9 PLOS ONE
JI PLoS One
PD JAN 21
PY 2020
VL 15
IS 1
BP 
EP 
DI 10.1371/journal.pone.0227712
PG 19
WC Multidisciplinary Sciences
SC Science & Technology - Other Topics
GA LP5QJ
UT WOS:000534372000013
PM 31961883
DA 2022-10-14
ER

PT J
AU Choi, S
   Shin, S
   Lee, W
   Choi, SM
   Kang, SW
AF Choi, Sungkyoung
   Shin, Suhwan
   Lee, Won
   Choi, Soon-Min
   Kang, Sang-Wook
TI Medicolegal lessons learned from thyroidectomy-related lawsuits: an analysis of judicial precedents in South Korea from 1998 to 2019
SO GLAND SURGERY
LA English
DT Article
DE Dissent and disputes; jurisprudence; malpractice; recurrent laryngeal nerve injuries; thyroidectomy
ID recurrent laryngeal nerve; medical malpractice; frozen-section; surgery; cancer; association; guideline; management; litigation; dysphonia
AB Background: Thyroid cancer is one of the most common cancers in South Korea, and thyroidectomy is still frequently performed. As new diagnostic methods have led to a significant increase in the early detection of thyroid cancer worldwide, medical disputes related to thyroid surgery are also likely to increase. The purpose of this study was to investigate the causes of medical disputes related to thyroidectomy and to identify ways to prevent unnecessary disputes and malpractice. Methods: We analyzed 35 judicial decisions involving thyroidectomy in South Korea from January 1998 to July 2019. Results: The most common cause of lawsuits was "performance error during surgery" (n=19), especially "recurrent laryngeal nerve (RLN) injury" (n=7), of which five cases were ruled medical malpractice. For lawsuits involving misdiagnosis (n=14), five regarding fine needle aspiration cytology (FNAC) and frozen section examination were ruled malpractice. The most common malpractice related to informed consent was "lack of explanation about surgery complications" (n=10). Conclusions: Surgeons should follow guidelines to protect themselves from diagnostic error dispute; performing FNAC more often might also prevent lawsuits. When the courts judge the surgeon's negligence in cases of RLN injuries, whether bilateral or unilateral, it is necessary to consider fully the surgeon's efforts to prevent RLN injuries. Providing information and building mist through sufficient patient-doctor communication is crucial.
C1 [Choi, Sungkyoung] Yonsei Univ, Coll Med, Dept Med Humanities & Social Sci, Div Med Law & Eth, Seoul, South Korea.
   [Shin, Suhwan] Blue Urol Clin, Seoul, South Korea.
   [Shin, Suhwan] Yonsei Univ, Grad Sch, Dept Med Law & Eth, Seoul, South Korea.
   [Lee, Won] Chung Ang Univ, Dept Nursing, Seoul, South Korea.
   [Choi, Soon-Min; Kang, Sang-Wook] Yonsei Univ, Coll Med, Dept Surg, 50-1 Yonsei Ro, Seoul 03722, South Korea.
RP Kang, SW (通讯作者)，Yonsei Univ, Coll Med, Dept Surg, 50-1 Yonsei Ro, Seoul 03722, South Korea.
EM oralvanco@yuhs.ac
CR Abadin SS, 2010, SURGERY, V148, P718, DOI 10.1016/j.surg.2010.07.019
   Ahn HS, 2016, THYROID, V26, P1535, DOI 10.1089/thy.2016.0075
   Al-Qurayshi Z, 2017, BRIT J SURG, V104, P1523, DOI 10.1002/bjs.10582
   Alesina PF, 2014, WORLD J SURG, V38, P592, DOI 10.1007/s00268-013-2372-3
   Bae DS, 2015, SURG LAPARO ENDO PER, V25, P23, DOI 10.1097/SLE.0000000000000074
   Bray F, 2018, CA-CANCER J CLIN, V68, P394, DOI 10.3322/caac.21492
   Brito JP, 2015, THYROID, V25, P1191, DOI 10.1089/thy.2015.0277
   Cainzos MA, 2014, WORLD J SURG, V38, P1587, DOI 10.1007/s00268-014-2585-0
   Cannizzaro MA, 2017, UPDATES SURG, V69, P211, DOI 10.1007/s13304-017-0475-3
   Cooper DS, 2009, THYROID, V19, P1167, DOI 10.1089/thy.2009.0110
   Dent PC, 2017, BRIT J HOSP MED, V78, P213, DOI 10.12968/hmed.2017.78.4.213
   Dong-ik Jang, 2013, JOURNAL OF HUMANITIES 인문과학, V51, P161
   Dralle H, 2012, HEAD NECK-J SCI SPEC, V34, P1591, DOI 10.1002/hed.21970
   Gabay G, 2019, BMC MED ETHICS, V20, P0, DOI 10.1186/s12910-019-0407-5
   Gambardella C, 2017, INT J SURG, V41, PS55, DOI 10.1016/j.ijsu.2017.01.112
   Gardner GM, 2013, LARYNGOSCOPE, V123, P1455, DOI 10.1002/lary.23548
   Gartland RM, 2019, WORLD J SURG, V43, P2850, DOI 10.1007/s00268-019-05102-y
   Grisales J, 2020, AM J CLIN PATHOL, V153, P210, DOI 10.1093/AJCP/AQZ152
   Haugen BR, 2016, THYROID, V26, P1, DOI 10.1089/thy.2015.0020
   Hayward NJ, 2013, ANZ J SURG, V83, P15, DOI 10.1111/j.1445-2197.2012.06247.x
   김원배, 2007, ENDOCRINOLOGY AND METABOLISM, V22, P157
   Korea Central Cancer Registry, 2018, ANN REP CANC STAT KO, V0, P207
   Kuhn MA, 2013, J VOICE, V27, P111, DOI 10.1016/j.jvoice.2012.07.012
   Lydiatt DD, 2003, ARCH OTOLARYNGOL, V129, P50, DOI 10.1001/archotol.129.1.50
   Lydiatt DD, 2003, HEAD NECK-J SCI SPEC, V25, P429, DOI 10.1002/hed.10254
   Makay O, 2007, ENDOCR J, V54, P385, DOI 10.1507/endocrj.K06-107
   Matusitz J, 2014, SOC WORK PUBLIC HLTH, V29, P252, DOI 10.1080/19371918.2013.776416
   Najah H, 2019, GLAND SURG, V8, PS112, DOI 10.21037/gs.2019.04.07
   National Health Insurance Service, 2018, MAIN SURGERY STATIST, V0, P484
   Nouraei SAR, 2017, CLIN OTOLARYNGOL, V42, P1259, DOI 10.1111/coa.12913
   Ock M, 2018, PLOS ONE, V13, P0, DOI 10.1371/journal.pone.0199017
   Pil Lee Dong, 2019, THE KOREAN JOURNAL OF MEDICINE 대한내과학회지, V94, P231, DOI 10.3904/kjm.2019.94.3.231
   Sarkis LM, 2017, ANZ J SURG, V87, P364, DOI 10.1111/ans.12980
   Schneider R, 2018, LARYNGOSCOPE, V128, PS1, DOI 10.1002/lary.27359
   Schoenfeld EM, 2019, ANN EMERG MED, V74, P126, DOI 10.1016/j.annemergmed.2018.11.017
   Seo DW, 2019, J INTRAOPERATIVE NEU, V1, P1
   Singer MC, 2012, OTOLARYNG HEAD NECK, V146, P358, DOI 10.1177/0194599811430898
   Singer PA, 1996, ARCH INTERN MED, V156, P2165, DOI 10.1001/archinte.156.19.2165
   Stack BC, 2015, JAMA OTOLARYNGOL, V141, P957, DOI 10.1001/jamaoto.2015.2419
   Ta JH, 2016, OTOLARYNG HEAD NECK, V154, P80, DOI 10.1177/0194599815607220
   Tucker JD, 2015, BMJ OPEN, V5, P0, DOI 10.1136/bmjopen-2015-008221
   Vaccarella S, 2015, THYROID, V25, P1127, DOI 10.1089/thy.2015.0116
   Vasileiadis I, 2016, JAMA OTOLARYNGOL, V142, P994, DOI 10.1001/jamaoto.2016.1954
   Wang T, 2010, SURGERY, V148, P722
   Wijekoon TD, 2019, POSTGRAD MED, V131, P607, DOI 10.1080/00325481.2019.1660583
   Yi KI, 2017, CLIN OTOLARYNGOL, V42, P1153, DOI 10.1111/coa.12840
   Yi KH, 2011, KOREAN J OTORHINOLAR, V54, P8, DOI 10.3342/kjorl-hns.2011.54.1.8
NR 47
TC 1
Z9 1
U1 3
U2 5
PU AME PUBL CO
PI SHATIN
PA FLAT-RM C 16F, KINGS WING PLAZA 1, NO 3 KWAN ST, SHATIN, HONG KONG 00000, PEOPLES R CHINA
SN 2227-684X
EI 2227-8575
J9 GLAND SURG
JI Gland Surg.
PD OCT 15
PY 2020
VL 9
IS 5
BP 1286
EP +
DI 10.21037/gs-20-398
PG 13
WC Surgery
SC Surgery
GA OL6UP
UT WOS:000585472600015
PM 33224803
DA 2022-10-14
ER

PT J
AU Cappell, MS
AF Cappell, Mitchell S.
TI Two case reports of novel syndrome of bizarre performance of gastrointestinal endoscopy due to toxic encephalopathy of endoscopists among 181767 endoscopies in a 13-year-university hospital review: Endoscopists, first do no harm!
SO WORLD JOURNAL OF GASTROENTEROLOGY
LA English
DT Review
DE Endoscopy; Iatrogenic injury; Medical ethics; Hippocratic Oath; Quality improvement; Medical malpractice; Morbidity and mortality
ID impaired surgeon; safety; efficacy
AB BACKGROUND Although deficient procedures performed by impaired physicians have been reported for many specialists, such as surgeons and anesthesiologists, systematic literature review failed to reveal any reported cases of deficient endoscopies performed by gastroenterologists due to toxic encephalopathy. Yet gastroenterologists, like any individual, can rarely suffer acute-changes-in-mental-status from medical disorders, and these disorders may first manifest while performing gastrointestinal endoscopy because endoscopy comprises so much of their workday. CASE SUMMARIES Among 181767 endoscopies performed by gastroenterologists at William-Beaumont-Hospital at Royal-Oak, two endoscopies were performed by normally highly qualified endoscopists who manifested bizarre endoscopic interpretation and technique during these endoscopies due to toxic encephalopathy. Case-1-endoscopist repeatedly insisted that gastric polyps were colonic polyps, and absurdly "pressed" endoscopic steering dials to "take" endoscopic photographs; Case-2-endoscopist repeatedly insisted that had intubated duodenum when intubating antrum, and wildly turned steering dials and bumped endoscopic tip forcefully against antral wall. Endoscopy nurses recognized endoscopists as impaired and informed endoscopy-unit-nurse-manager. She called Chief-of-Gastroenterology who advised endoscopists to terminate their esophagogastroduodenoscopies (fulfilling ethical imperative of "physician, first-do-no-harm"), and go to emergency room for medical evaluation. Both endoscopists complied. In-hospital-work-up revealed toxic encephalopathy in both from: case-1-urosepsis and left-ureteral-impacted-nephrolithiasis; and case-2-dehydration and accidental ingestion of suspected illicit drug given by unidentified stranger. Endoscopists rapidly recovered with medical therapy. CONCLUSION This rare syndrome (0.0011% of endoscopies) may manifest abruptly as bizarre endoscopic interpretation and technique due to impairment of endoscopists by toxic encephalopathy. Recommended management (followed in both cases): 1-recognize incident as medical emergency demanding immediate action to prevent iatrogenic patient injury; 2- inform Chief-of-Gastroenterology; and 3-immediately intervene to abort endoscopy to protect patient. Syndromic features require further study.
C1 [Cappell, Mitchell S.] William Beaumont Hosp, Div Gastroenterol & Hepatol, MOB Suite 602,Thirteen Mile Rd, Royal Oak, MI 48073 USA.
   [Cappell, Mitchell S.] Oakland Univ, William Beaumont Sch Med, Royal Oak, MI 48073 USA.
RP Cappell, MS (通讯作者)，William Beaumont Hosp, Div Gastroenterol & Hepatol, MOB Suite 602,Thirteen Mile Rd, Royal Oak, MI 48073 USA.
EM mitchell.cappell@beaumont.edu
CR [Anonymous], 1992, BULL AM COLL SURG, V77, P29
   Cappell MS, 2019, WORLD J GASTROENTERO, V25, P3468, DOI 10.3748/wjg.v25.i27.3468
   Cappell MS, 2017, GASTROENTEROLOGY, V152, P475, DOI 10.1053/j.gastro.2016.12.014
   Cappell MS, 2004, GASTROINTEST ENDOSC, V60, P901, DOI 10.1016/S0016-5107(04)02277-1
   Cappell MS, 1999, AM J MED, V106, P29, DOI 10.1016/S0002-9343(98)00363-5
   Francis J, 1996, CNS DRUGS, V5, P103, DOI 10.2165/00023210-199605020-00003
   Glasscheibe HS, 1964, MARCH MED EMERGENCE, V0, P164
   Jones JW, 2012, J VASC SURG, V56, P1761, DOI 10.1016/j.jvs.2012.10.063
   Jones JW, 2004, SURGERY, V135, P449, DOI 10.1016/j.surg.2003.09.011
   Killewich LA, 2009, J VASC SURG, V50, P440, DOI 10.1016/j.jvs.2009.05.001
   Kim S, 2014, GASTROINTEST ENDOSC, V80, P153, DOI 10.1016/j.gie.2014.03.027
   Sacks O, 1985, MAN WHO MISTOOK HIS, V0, P8
   Sudan R, 2016, SURG CLIN N AM, V96, P89, DOI 10.1016/j.suc.2015.09.006
   Watkins Derek, 2010, J HEALTHC RISK MANAG, V30, P26, DOI 10.1002/jhrm.20040
NR 14
TC 0
Z9 0
U1 0
U2 1
PU BAISHIDENG PUBLISHING GROUP INC
PI PLEASANTON
PA 7041 Koll Center Parkway, Suite 160, PLEASANTON, CA, UNITED STATES
SN 1007-9327
EI 2219-2840
J9 WORLD J GASTROENTERO
JI World J. Gastroenterol.
PD MAR 7
PY 2020
VL 26
IS 9
BP 984
EP 991
DI 10.3748/wjg.v26.i9.984
PG 8
WC Gastroenterology & Hepatology
SC Gastroenterology & Hepatology
GA LS2ZZ
UT WOS:000536258700008
PM 32206008
DA 2022-10-14
ER

PT J
AU Medress, ZA
   Jin, MC
   Feng, A
   Varshneya, K
   Veeravagu, A
AF Medress, Zachary A.
   Jin, Michael C.
   Feng, Austin
   Varshneya, Kunal
   Veeravagu, Anand
TI Medical malpractice in spine surgery: a review
SO NEUROSURGICAL FOCUS
LA English
DT Review
DE medical malpractice; spine surgery; medicolegal; tort reform; ethics
ID cauda-equina syndrome; wrong-level surgery; wrong-site surgery; neurosurgical experience; syndrome secondary; litigation; implementation; localization; outcm; lesson
AB Medical malpractice is an important but often underappreciated topic within neurosurgery, particularly for surgeons in the early phases of practice. The practice of spinal neurosurgery involves substantial risk for litigation, as both the natural history of the conditions being treated and the operations being performed almost always carry the risk of permanent damage to the spinal cord or nerve roots, a cardiopulmonary event, death, or other dire outcomes. In this review, the authors discuss important topics related to medical malpractice in spine surgery, including tort reform, trends and frequency of litigation claims in spine surgery, wrong-level and wrong- site surgery, catastrophic outcomes including spinal cord injury and death, and ethical considerations.
C1 [Medress, Zachary A.; Jin, Michael C.; Feng, Austin; Varshneya, Kunal; Veeravagu, Anand] Stanford Univ, Dept Neurosurg, Stanford, CA 94305 USA.
RP Veeravagu, A (通讯作者)，Stanford Univ, Stanford, CA 94305 USA.
EM anandv2@stanford.edu
FU Council of State Neurosurgical Societies
CR Agarwal N, 2018, SPINE, V43, P984, DOI 10.1097/BRS.0000000000002510
   Ahn UM, 2000, SPINE, V25, P1515, DOI 10.1097/00007632-200006150-00010
   Algie CM, 2015, COCHRANE DB SYST REV, V0, P0, DOI DOI 10.1002/14651858.CD009404.pub3
   [Anonymous], 2002, AORN J, V76, P785
   Askitopoulou H, 2018, EUR SPINE J, V27, P1491, DOI 10.1007/s00586-018-5615-z
   BECKMAN HB, 1994, ARCH INTERN MED, V154, P1365, DOI 10.1001/archinte.154.12.1365
   Boutin PR, 1975, SANTA CLARA LAW REV, V15, P405
   Daniels AH, 2017, J NEUROSURG-SPINE, V27, P470, DOI 10.3171/2016.11.SPINE16646
   Daniels EW, 2012, ORTHOPEDICS, V35, PE414, DOI 10.3928/01477447-20120222-15
   DeVine J, 2010, SPINE, V35, PS28, DOI 10.1097/BRS.0b013e3181d833ac
   DeVine JG, 2020, GLOB SPINE J, V10, P41S, DOI 10.1177/2192568219846911
   Elsamadicy AA, 2018, NEUROSURGERY, V83, P997, DOI 10.1093/neuros/nyx565
   Emery DJ, 2013, JAMA INTERN MED, V173, P823, DOI 10.1001/jamainternmed.2013.3804
   Fager CA, 2006, SURG NEUROL, V65, P416, DOI 10.1016/j.surneu.2005.09.026
   Gardner A, 2011, EUR SPINE J, V20, P690, DOI 10.1007/s00586-010-1668-3
   Goodkin R, 2004, SURG NEUROL, V61, P323, DOI 10.1016/j.surneu.2003.08.022
   Groff MW, 2013, WORLD NEUROSURG, V79, P585, DOI 10.1016/j.wneu.2012.03.017
   HOLLAND R, 1987, BRIT J ANAESTH, V59, P834, DOI 10.1093/bja/59.7.834
   Hsiang John, 2011, SURG NEUROL INT, V2, P47, DOI 10.4103/2152-7806.79769
   James MA, 2012, J BONE JOINT SURG AM, V94A, P94, DOI 10.2106/JBJS.K.00524
   Jarvik JG, 2015, JAMA-J AM MED ASSOC, V313, P1143, DOI 10.1001/jama.2015.1871
   Jena AB, 2011, NEW ENGL J MED, V365, P629, DOI 10.1056/NEJMsa1012370
   Kachalia A, 2010, ANN INTERN MED, V153, P213, DOI 10.7326/0003-4819-153-4-201008170-00002
   Kohn L, 2000, ERR IS HUMAN BUILDIN, V0, P0
   Kostuik John P, 2004, NEUROSURG FOCUS, V16, P0
   Lekovic GP, 2007, NEUROSURGERY, V60, P516, DOI 10.1227/01.NEU.0000255337.80285.39
   Longo UG, 2012, J BONE JOINT SURG BR, V94B, P1546, DOI 10.1302/0301-620X.94B11.29553
   LUNN JN, 1987, LANCET, V2, P1384
   Markham DE, 2004, J ORTHOPAEDIC MED, V26, P102
   Mayer JE, 2014, SPINE J, V14, P741, DOI 10.1016/j.spinee.2013.06.068
   Mazor KM, 2004, ARCH INTERN MED, V164, P1690, DOI 10.1001/archinte.164.15.1690
   Mello MM, 2003, NEW ENGL J MED, V348, P2281, DOI 10.1056/NEJMp030064
   Miller DJ, 2018, AOSPINE MASTERS SERIES, VOL 9: PEDIATRIC SPINAL DEFORMITIES, P1
   Mody MG, 2008, SPINE, V33, P194, DOI 10.1097/BRS.0b013e31816043d1
   Nassr A, 2009, SPINE, V34, P189, DOI 10.1097/BRS.0b013e3181913872
   *NAT SPIN CORD INJ, 2018, FACTS FIG GLANC, V0, P0
   Nelson LJ, 2007, MILBANK Q, V85, P259, DOI 10.1111/j.1468-0009.2007.00486.x
   NIELSEN B, 1980, UROL INT, V35, P167, DOI 10.1159/000280317
   Olsen RN, 1996, AM J ECON SOCIOL, V55, P257, DOI 10.1111/j.1536-7150.1996.tb02307.x
   Painter LM, 2018, J PATIENT SAF, V14, P87, DOI 10.1097/PTS.0000000000000178
   Patel A, 2019, SPINE J, V19, P773, DOI 10.1016/j.spinee.2018.12.005
   POSNER JR, 1986, LAW CONTEMP PROBL, V49, P37, DOI 10.2307/1191414
   Quigley RS, 2015, SPINE, V40, P851, DOI 10.1097/BRS.0000000000000878
   Rovit RL, 2007, J NEUROSURG, V106, P1108, DOI 10.3171/jns.2007.106.6.1108
   SHAPIRO S, 1993, NEUROSURGERY, V32, P743, DOI 10.1227/00006123-199305000-00007
   Sharma B R, 2007, J FORENSIC LEG MED, V14, P311, DOI 10.1016/j.jcfm.2006.07.008
   Studdert DM, 2005, JAMA-J AM MED ASSOC, V293, P2609, DOI 10.1001/jama.293.21.2609
   Thomas R, 2018, WORLD NEUROSURG, V110, PE552, DOI 10.1016/j.wneu.2017.11.051
   Todd NV, 2011, BRIT J NEUROSURG, V25, P503, DOI 10.3109/02688697.2010.550344
   US Department of Health Education and Welfare, 1973, MED MALPR REP SECR C, V0, P0
   Vachhani JA, 2013, NEUROSURGERY, V72, P590, DOI 10.1227/NEU.0b013e318283c9ea
NR 52
TC 5
Z9 5
U1 1
U2 4
PU AMER ASSOC NEUROLOGICAL SURGEONS
PI ROLLING MEADOWS
PA 5550 MEADOWBROOK DRIVE, ROLLING MEADOWS, IL 60008 USA
SN 1092-0684
EI 
J9 NEUROSURG FOCUS
JI Neurosurg. Focus
PD NOV 15
PY 2020
VL 49
IS 5
BP 
EP 
DI 10.3171/2020.8.FOCUS20602
PG 7
WC Clinical Neurology; Surgery
SC Neurosciences & Neurology; Surgery
GA OM0ZT
UT WOS:000585759900016
PM 33130625
DA 2022-10-14
ER

PT J
AU Voultsos, P
   Oliva, A
   Grassi, S
   Palmiero, D
   Spagnolo, AG
AF Voultsos, Polychronis
   Oliva, Antonio
   Grassi, Simone
   Palmiero, Debora
   Spagnolo, Antonio Gioacchino
TI Are errors in otorhinolaryngology always a sign of medical malpractice? Review of the literature and new perspectives in the SARS-CoV-2 (COVID-19) era
SO ACTA OTORHINOLARYNGOLOGICA ITALICA
LA English
DT Review
DE medical error; medical malpractice; negligence; otorhinolaryngology; COVID-19
ID cerebrospinal-fluid leak; tonsillectomy; complication; septoplasty; management
AB In medical practice, during certain procedures that usually are not regarded highly demanding, some skill-based errors, that might not be considered as medical malpractice, may occur. In fact, such errors can be caused by factors beyond the physician's control. A review of Greek case law regarding medical malpractice in otorhinolaryngology was performed to identify cases of lawsuits that concerned medical errors during routine procedures. The analysis of the cases showed that some medical errors may cause serious complications, even if deviation from the standard of medical care is minimal. Thus, in some cases it may be difficult to make a distinction between preventable and unpreventable complications. Certain medical errors from routine medical procedures might be considered unpreventable and, therefore, classified as almost no-fault errors. A brief commentary regarding opportunities to further improve the medical liability system after the SARS-CoV-2 emergency is also given.
C1 [Voultsos, Polychronis] Aristotle Univ Thessaloniki, Dept Med Eth, Thessaloniki, Greece.
   [Oliva, Antonio; Grassi, Simone; Palmiero, Debora; Spagnolo, Antonio Gioacchino] Univ Cattolica Sacro Cuore, Dept Healthcare Surveillance & Bioeth, Largo Francesco Vito 1, I-00168 Rome, Italy.
RP Oliva, A (通讯作者)，Univ Cattolica Sacro Cuore, Dept Healthcare Surveillance & Bioeth, Largo Francesco Vito 1, I-00168 Rome, Italy.
EM antonio.oliva@unicatt.it
FU Linea D1 Fondi di Ateneo Universita Cattolica del Sacro Cuore
CR Munoz-Leija MA, 2018, EUR ARCH OTO-RHINO-L, V275, P1831, DOI 10.1007/s00405-018-4992-6
   Ansarin M, 2020, ACTA OTORHINOLARYNGO, V40, P87, DOI 10.14639/0392-100X-N0783
   Balch CM, 2011, J AM COLL SURGEONS, V213, P657, DOI 10.1016/j.jamcollsurg.2011.08.005
   Bishop TF, 2010, AM J MED, V123, P673, DOI 10.1016/j.amjmed.2010.03.013
   Coelho DH, 2017, ANN OTO RHINOL LARYN, V126, P61, DOI 10.1177/0003489416674962
   Coll M, 2016, INT J LEGAL MED, V130, P331, DOI 10.1007/s00414-015-1269-0
   di Luca A, 2019, J PATIENT SAF, V15, PE78, DOI 10.1097/PTS.0000000000000460
   Gualniera P, 2020, LEGAL MED-TOKYO, V42, P0, DOI 10.1016/j.legalmed.2019.101657
   Gulsen S, 2008, TURK NEUROSURG, V18, P281
   Henry LM, 2015, J LAW BIOSCI, V2, P645, DOI 10.1093/jlb/lsv034
   Hermann R, 2019, EUR ANN OTORHINOLARY, V136, P193, DOI 10.1016/j.anorl.2019.04.006
   Howard A, 2019, BRIT J HOSP MED, V80, P387, DOI 10.12968/hmed.2019.80.7.387
   Ketcham AS, 2010, OTOLARYNG CLIN N AM, V43, P897, DOI 10.1016/j.otc.2010.04.013
   Levine CG, 2017, OTOLARYNG CLIN N AM, V50, P143, DOI 10.1016/j.otc.2016.08.012
   Li MX, 2019, J CRANIOFAC SURG, V30, P1657, DOI 10.1097/SCS.0000000000005402
   Mathew R, 2012, ANN OTO RHINOL LARYN, V121, P337, DOI 10.1177/000348941212100509
   Nyquist GG, 2010, J NEUROSURG, V113, P961, DOI 10.3171/2009.10.JNS08986
   Partemi S, 2015, INT J LEGAL MED, V129, P495, DOI 10.1007/s00414-014-1063-4
   Ruhl DS, 2017, OTOLARYNG HEAD NECK, V157, P175, DOI 10.1177/0194599817707943
   Seth R, 2014, AM J RHINOL ALLERGY, V28, P265, DOI 10.2500/ajra.2014.28.4042
   Sohn DH, 2013, INT J GEN MED, V6, P49, DOI 10.2147/IJGM.S24256
   Soni RS, 2013, ALLERGY RHINOL, V4, PE41, DOI 10.2500/ar.2013.4.0043
   Thakar A, 2009, ANN OTO RHINOL LARYN, V118, P636, DOI 10.1177/000348940911800906
   Tibble HM, 2018, ANZ J SURG, V88, P269, DOI 10.1111/ans.14225
   Trinidade A, 2015, J LARYNGOL OTOL, V129, P392, DOI 10.1017/S0022215115000080
   Voultsos P, 2017, ACTA OTORHINOLARYNGO, V37, P65, DOI 10.14639/0392-100X-1292
   Windfuhr JP, 2013, LARYNGO RHINO OTOL, V92, PS33, DOI 10.1055/s-0032-1333253
   Youssef A, 2018, ARCH PLAST SURG-APS, V45, P379, DOI 10.5999/aps.2017.00913
NR 28
TC 2
Z9 2
U1 0
U2 3
PU PACINI EDITORE
PI PISA
PA VIA DELLA GHERARDESCA-ZONA INDUSTRIALE OSPEDALETTO, 56121 PISA, ITALY
SN 0392-100X
EI 1827-675X
J9 ACTA OTORHINOLARYNGO
JI Acta Otorhinolaryngol. Ital.
PD JUN 15
PY 2020
VL 40
IS 3
BP 157
EP 163
DI 10.14639/0392-100X-N0674
PG 7
WC Otorhinolaryngology
SC Otorhinolaryngology
GA MY2BO
UT WOS:000558223900001
PM 32519993
DA 2022-10-14
ER

PT J
AU Travers, V
AF Travers, Vincent
TI Burnout in orthopedic surgeons
SO ORTHOPAEDICS & TRAUMATOLOGY-SURGERY & RESEARCH
LA English
DT Review
DE Burn out; Orthopedics; Work-related stress
ID quality-of-life; career satisfaction; resident; doctor
AB Burnout corresponds to a state of exhaustion (emotional, physical, mental) that can result in complete psychological and/or physical breakdown. Burnout is a result of how our society has evolved. A recent phenomenon, it affects all strata of society, all corporations, and all countries. Physicians are not immune to it, whether they are in public or private practice and whether they are residents in training or seasoned practitioners. The orthopedic world is particularly affected because of multiple risk factors such as sustained work demands, increased malpractice lawsuits, patients no longer placing physicians on a pedestal, greater bureaucratic demands from hospitals and large practices, institutional control policies, reduced autonomy and aggressive media. This is a highly topical issue, hence this study. We sought to answer the following questions: What is burnout? Burnout has three components: emotional exhaustion, depersonalization, loss of personal accomplishment. Its manifestations are psychological, emotional and also physical. Six psychosocial risk factors have been described. The most relevant to our specialty are the intensity and complexity of the work, and the substantial emotional requirements. What is the frequency of burnout and the risk factors in the medical field? Burnout affects the healthcare sector, especially surgeons with a mean of 40% rate. All age groups, all types of practices and all countries are impacted. The mean suicide rate among surgeons (13.3%) is double that of the general population. The primary risk factors are physical and emotional overload, growing bureaucracy, the burden of malpractice lawsuits and regulatory bodies. How does burnout impact orthopedic and trauma surgery specifically? The burnout rate has been reported to be 30% to 40%, and greater than 50% in residents. The stress level is graded at more than 8/10 in 31% of us, with 40% of practitioners deeming this current stress level unacceptable. Administrative factors and the regulatory burden are said to be the most difficult to handle; consequently, orthopedic surgeons feel the best when they are operating. How can burnout be prevented and treated? The main elements of individual and collective prevention appear to be stress management seminars where surgeons can share their experiences, hear from others in the same situation and adjust their practices. We believe the priority should be placed on managing the work time and number of patients. (C) 2019 Elsevier Masson SAS. All rights reserved.
C1 [Travers, Vincent] Clin Lauriers, 147 Ave Jean Giono, F-83600 Frejus, France.
RP Travers, V (通讯作者)，Clin Lauriers, 147 Ave Jean Giono, F-83600 Frejus, France.
EM travers_vincent@yahoo.fr
CR Ames SE, 2017, J BONE JOINT SURG AM, V99, P0, DOI 10.2106/JBJS.16.01215
   [Anonymous], 2015, QUALITE VIE TRAVAIL, V0, P0
   Balch CM, 2010, J AM COLL SURGEONS, V211, P609, DOI 10.1016/j.jamcollsurg.2010.06.393
   Campbell DA, 2001, SURGERY, V130, P696, DOI 10.1067/msy.2001.116676
   Cole TR, 2009, LANCET, V374, P1414, DOI 10.1016/S0140-6736(09)61851-1
   Cuche H, 2009, OSER AUTRE REGARD RE, V0, P0
   Cuche H, 2009, ENQUETE MULTICENTRIQ, V0, P0
   Cunningham BP, 2015, J ORTHOP TRAUMA, V29, PE499, DOI 10.1097/BOT.0000000000000364
   Devi S, 2011, LANCET, V377, P454, DOI 10.1016/S0140-6736(11)60145-1
   Doppia MA, 2011, ANN FR ANESTH, V30, P782, DOI 10.1016/j.annfar.2011.05.011
   Dyrbye LN, 2008, ANN INTERN MED, V149, P334, DOI 10.7326/0003-4819-149-5-200809020-00008
   Dyrbye LN, 2011, ARCH SURG-CHICAGO, V146, P211, DOI 10.1001/archsurg.2010.310
   Faivre G, 2018, ORTHOP TRAUMATOL-SUR, V104, P1291, DOI 10.1016/j.otsr.2018.08.016
   Fiche memo HAS, 2016, FICHE MEMO HAS REPER, V0, P0
   FREUDENBERGER HJ, 1975, PSYCHOTHER-THEOR RES, V12, P73, DOI 10.1037/h0086411
   Garcia A, 2015, REV CHIR ORTHOP REPA, V101, P680
   GOH L, 1999, EMERGEN MED, V11, P250, DOI 10.1046/J.1442-2026.1999.00071.X
   Greene G, 1961, BURN OUT CASE, V0, P0
   Kuerer HM, 2007, ANN SURG ONCOL, V14, P3043, DOI 10.1245/s10434-007-9579-1
   Le Tourneur A, 2011, THESIS, V0, P0
   Leopold Y, 2008, RAPPORT CARMF URML, V0, P0
   Maslach C, 2001, ANNU REV PSYCHOL, V52, P397, DOI 10.1146/annurev.psych.52.1.397
   Maslach C, 1997, EVALUATING STRESS BO, V0, PP191, DOI 10.1017/S0033291798257163
   Maslow AH, 1943, PSYCHOL REV, V50, P370, DOI 10.1037/h0054346
   Saleh KJ, 2009, CLIN ORTHOP RELAT R, V467, P558, DOI 10.1007/s11999-008-0622-8
   Sargent MC, 2009, J BONE JOINT SURG AM, V91A, P2395, DOI 10.2106/JBJS.H.00665
   Shanafelt TD, 2009, ANN SURG, V250, P463, DOI 10.1097/SLA.0b013e3181ac4dfd
   Shanafelt TD, 2003, AM J MED, V114, P513, DOI 10.1016/S0002-9343(03)00117-7
   Shanafelt TD, 2011, ARCH SURG-CHICAGO, V146, P62
   Travers V, 2012, PRESSE MED, V41, P1
   Waldman SV, 2009, ACAD PSYCHIATR, V33, P296, DOI 10.1176/appi.ap.33.4.296
   West CP, 2016, LANCET, V388, P2272, DOI 10.1016/S0140-6736(16)31279-X
   Yasunaga H, 2008, RISK MANAG HEALTHC P, V1, P1, DOI 10.2147/RMHP.S4379
NR 34
TC 3
Z9 3
U1 1
U2 4
PU ELSEVIER MASSON, CORP OFF
PI PARIS
PA 65 CAMILLE DESMOULINS CS50083 ISSY-LES-MOULINEAUX, 92442 PARIS, FRANCE
SN 1877-0568
EI 
J9 ORTHOP TRAUMATOL-SUR
JI Orthop. Traumatol.-Surg. Res.
PD FEB 15
PY 2020
VL 106
IS 1
BP S7
EP S12
DI 10.1016/j.otsr.2019.04.029
PG 6
WC Orthopedics; Surgery
SC Orthopedics; Surgery
GA KG2JT
UT WOS:000509769800002
PM 31740160
DA 2022-10-14
ER

PT J
AU Liang, FB
   Liu, JQ
   Zhou, H
   Liu, PC
AF Liang, Fengbo
   Liu, Junqiang
   Zhou, Hui
   Liu, Paicheng
TI Inequality in the last resort: how medical appraisal affects malpractice litigations in China
SO INTERNATIONAL JOURNAL OF LEGAL MEDICINE
LA English
DT Article
DE Malpractice litigations; Medical appraisal; Inequality; Patient safety
ID compensation; ascertainment; physician; payment; trend
AB Background Medical malpractice litigations affect the practices of patient safety. However, medical malpractice litigations involve highly specialized knowledge. Thus, medical appraisal is usually essential in the ascertainment of responsibility and judicial decision-making. China's judicial system is characterized by a dual-mode of medical appraisal resulting from two parallel appraisal agencies: judicial appraisal institutions and medical associations. This paper examines whether or not and how choices of different medical appraisal agencies affect malpractice lawsuit results in China. Methods We collected and sampled a total of 2557 verdicts pertaining to medical disputes from "China Judgements Online" in 2014. We used an ordinary least square regression model and a mediating effect regression model to analyze to what extent and how different choices between two medical appraisal agencies affect malpractice litigations. Results (1) Almost 81.55% (2082) of litigants resorted to medical malpractice appraisals in China in 2014. Among 2070 cases with appraisal results accepted by the court, 60.10% of the litigants chose judicial appraisal institutions (1244), as opposed to medical associations (826). (2) Among 2557 cases, 2306 (90.18%) claimed compensation and 1919 (83.22%) were awarded compensation by the courts. The proportion of compensation paid in a case is 48% on average. (3) Appraisal agencies matter in the investigation of medical errors, which in turn affects the proportion of compensation paid in a case. (4) Choosing judicial appraisal institutions will raise the proportion of compensation paid by about 10% on average. Conclusions Different choices between appraisal institutions affect malpractice litigations in China. As the last resort for remedying medical malpractice, medical appraisals in the judicial system could be a source of inequality in China's medical litigation outcomes.
C1 [Liang, Fengbo; Liu, Paicheng] Sun Yat Sen Univ, Sch Govt, Guangzhou, Peoples R China.
   [Liu, Junqiang] Sun Yat Sen Univ, Sch Govt, Ctr Chinese Publ Adm Res, Bldg 507,135 Xingang West Rd, Guangzhou, Peoples R China.
   [Zhou, Hui] Univ Houston, Coll Liberal Arts & Social Sci, Houston, TX USA.
RP Liu, JQ (通讯作者)，Sun Yat Sen Univ, Sch Govt, Ctr Chinese Publ Adm Res, Bldg 507,135 Xingang West Rd, Guangzhou, Peoples R China.
EM liujq26@mail.sysu.edu.cn
FU Major Program of the National Social Science Fund of China: The Research on Physician-Patient Relationship in the Era of Big Data [18ZDA087]
CR Amaral-Garcia S, 2015, DIW DISCUSSION PAPER, V1506, P0
   Angell M, 1996, NEW ENGL J MED, V334, P1513, DOI 10.1056/NEJM199606063342306
   [Anonymous], 2015, JIANKANGBAO HLTH DAI, V0, P0
   Bollen KA, 1990, SOCIOL METHODOL, V20, P115, DOI 10.2307/271084
   Bovbjerg BRR, 2003, PATIENT SAFETY JUST, V0, P0
   di Luca A, 2019, J PATIENT SAF, V15, PE78, DOI 10.1097/PTS.0000000000000460
   Feldman EA, 2009, J LAW MED ETHICS, V37, P792, DOI 10.1111/j.1748-720X.2009.00450.x
   Ferrara SD, 2013, INT J LEGAL MED, V127, P541, DOI 10.1007/s00414-013-0839-2
   Ferrara SD, 2013, INT J LEGAL MED, V127, P545, DOI 10.1007/s00414-013-0836-5
   Floyd TK, 2008, GASTROENTEROLOGY, V134, P1822, DOI 10.1053/j.gastro.2008.05.001
   Gomez-Duran EL, 2013, INT J LEGAL MED, V127, P1051, DOI 10.1007/s00414-013-0885-9
   Harvard School of Public Health, 2013, SCIENCEDAILY, V0, P0
   Huang C, 2012, CHIN J FORENSIC SCI, V2, P90, DOI 10.3969/j.issn.1671-2072.2012.02.022
   Huang SL, 2011, LANCET, V377, P1747, DOI 10.1016/S0140-6736(11)60732-0
   Katz J, 1992, BULL AM ACAD PSYCHIATRY LAW, V20, P141
   Li P, 2013, EVID SCI, V21, P229
   Liu JQ, 2020, SOC SCI MED, V245, P0, DOI 10.1016/j.socscimed.2019.112717
   Oshel RE, 2020, J PATIENT SAF, V16, P274, DOI 10.1097/PTS.0000000000000326
   Posner KL, 1996, ANESTHESIOLOGY, V85, P1049, DOI 10.1097/00000542-199611000-00013
   SLOAN FA, 1990, LAW SOC REV, V24, P997, DOI 10.2307/3053617
   Struve CT, 2004, HEALTH AFFAIR, V23, P33, DOI 10.1377/hlthaff.23.4.33
   Studdert DM, 2006, NEW ENGL J MED, V354, P2024, DOI 10.1056/NEJMsa054479
   Studdert DM, 2005, JAMA-J AM MED ASSOC, V293, P2609, DOI 10.1001/jama.293.21.2609
   Studdert DM, 2001, JAMA-J AM MED ASSOC, V286, P217, DOI 10.1001/jama.286.2.217
   Thorpe KE, 2004, HEALTH AFFAIR, V23, PW20, DOI 10.1377/hlthaff.W4.20
   Tiede Lydia Brashear, 2006, J CONT LEGAL ISSUES, V15, P129
   Wang Z, 2017, B WORLD HEALTH ORGAN, V95, P430, DOI 10.2471/BLT.16.179143
   Wu CY, 2009, J FORMOS MED ASSOC, V108, P126, DOI 10.1016/S0929-6646(09)60043-7
   Yu H, 2015, HEALTH POLICY, V119, P1145, DOI 10.1016/j.healthpol.2015.07.008
NR 29
TC 2
Z9 2
U1 7
U2 27
PU SPRINGER
PI NEW YORK
PA ONE NEW YORK PLAZA, SUITE 4600, NEW YORK, NY, UNITED STATES
SN 0937-9827
EI 1437-1596
J9 INT J LEGAL MED
JI Int. J. Legal Med.
PD MAY 15
PY 2020
VL 135
IS 3
BP 1047
EP 1054
DI 10.1007/s00414-020-02386-x
PG 8
WC Medicine, Legal
SC Legal Medicine
GA RL4ZE
UT WOS:000558609100001
PM 32783158
DA 2022-10-14
ER

PT J
AU Hartley, BR
   Hong, C
   Elowitz, E
AF Hartley, Benjamin R.
   Hong, Catherine
   Elowitz, Eric
TI Communication in Neurosurgery-The Tower of Babel
SO WORLD NEUROSURGERY
LA English
DT Article
DE Electronic medical record; Hospital consumer assessment of healthcare providers and systems; Medical communication; Medical error; Medical handoffs
ID patient-reported outcm; primary-care physician; information-transfer; malpractice claim; lesson; impact; implementation; strategy; continuity; experience
AB Clinical neurosurgery is a complex specialty with multiple participants, including a variety of providers, patients, family members, and administrators, who interact in complex fashions. Modern-day patient care requires near-constant team communication of vital, detailed clinical information; any breakdown in this process can result in patient harm. Medical communication practices with patients impact mutual rapport as well as the overall physician-patient relationship. Enhanced relationship-centered communication techniques have been shown to improve patient compliance and may positively influence malpractice litigation rates. Neurosurgeons frequently interact with other health care providers and members of the hospital administration on matters relating to billing, compliance, and quality. Communication among the stakeholders is complicated, however, by the fact that the participants may be speaking a variety of different, mutually unintelligible "languages." We discuss the details of the various types of information exchanges in neurosurgery, the key players involved, and the vulnerabilities to breakdowns in the system. In addition, we review the multifaceted, systems-level issues in neurosurgical communication and related weaknesses.
C1 [Hartley, Benjamin R.; Elowitz, Eric] Weill Cornell Med, Dept Neurol Surg, New York, NY 10065 USA.
   [Hong, Catherine] Weill Cornell Med, Dept Emergency Med, New York, NY USA.
RP Elowitz, E (通讯作者)，Weill Cornell Med, Dept Neurol Surg, New York, NY 10065 USA.
EM ere2006@med.cornell.edu
CR Adams DL, 2002, J NATL MED ASSOC, V94, P430
   Ambady N, 2002, SURGERY, V132, P5, DOI 10.1067/msy.2002.124733
   [Anonymous], 2015, ROOT CAUSE ANAL HLTH, V0, P0
   [Anonymous], 2000, HDB HLTH EC, V0, P0
   Babu MA, 2012, PLOS ONE, V7, P0, DOI 10.1371/journal.pone.0041810
   BECKMAN HB, 1994, ARCH INTERN MED, V154, P1365, DOI 10.1001/archinte.154.12.1365
   Benke JR, 2013, INT J PEDIATR OTORHI, V77, P399, DOI 10.1016/j.ijporl.2012.11.039
   Boissy A, 2016, J GEN INTERN MED, V31, P755, DOI 10.1007/s11606-016-3597-2
   BOLAND RJ, 1978, MANAGE SCI, V24, P887, DOI 10.1287/mnsc.24.9.887
   Bonvicini KA, 2009, PATIENT EDUC COUNS, V75, P3, DOI 10.1016/j.pec.2008.09.007
   Cella D, 2007, MED CARE, V45, PS3, DOI 10.1097/01.mlr.0000258615.42478.55
   CLEARY PD, 1991, HEALTH AFFAIR, V10, P254, DOI 10.1377/hlthaff.10.4.254
   Drazen JM, 2002, NEW ENGL J MED, V347, P1271, DOI 10.1056/NEJMe020110
   Espino S, 2011, J SURG EDUC, V68, P447, DOI 10.1016/j.jsurg.2011.07.006
   Fargen Kyle M, 2012, J GRAD MED EDUC, V4, P415, DOI 10.4300/JGME-D-12-00113.1
   Fargen Kyle M, 2012, J GRAD MED EDUC, V4, P119, DOI 10.4300/JGME-D-11-00251.1
   Fischer JE, 2004, ACAD MED, V79, P381, DOI 10.1097/00001888-200405000-00004
   Foy R, 2010, ANN INTERN MED, V152, P247, DOI 10.7326/0003-4819-152-4-201002160-00010
   Gawande A, 2018, NEW YORKER NOV, V0, P0
   Giordano LA, 2010, MED CARE RES REV, V67, P27, DOI 10.1177/1077558709341065
   Gotay CC, 2008, J CLIN ONCOL, V26, P1355, DOI 10.1200/JCO.2007.13.3439
   Hartley BR, 2020, WORLD NEUROSURG, V133, P466, DOI 10.1016/j.wneu.2019.08.133
   HICKSON GB, 1992, JAMA-J AM MED ASSOC, V267, P1359, DOI 10.1001/jama.267.10.1359
   Jena AB, 2011, NEW ENGL J MED, V365, P629, DOI 10.1056/NEJMsa1012370
   Kehlet H, 1999, BRIT J SURG, V86, P227, DOI 10.1046/j.1365-2168.1999.01023.x
   Khoo CK, 2007, ANN SURG, V245, P867, DOI 10.1097/01.sla.0000259219.08209.36
   Kripalani S, 2007, JAMA-J AM MED ASSOC, V297, P831, DOI 10.1001/jama.297.8.831
   Kurtz S, 2017, TEACHING LEARNING CO, V2nd edn, P0
   Lau M, 2014, CAN J DIABETES, V38, P17, DOI 10.1016/j.jcjd.2013.10.005
   Levinson W, 1997, JAMA-J AM MED ASSOC, V277, P553, DOI 10.1001/jama.277.7.553
   Ludwick DA, 2009, INT J MED INFORM, V78, P22, DOI 10.1016/j.ijmedinf.2008.06.005
   Manary MP, 2013, NEW ENGL J MED, V368, P201, DOI 10.1056/NEJMp1211775
   Mayer JD, 1997, EMOTIONAL DEV EMOTIO, V0, P3
   McPheeters Matthew J, 2017, SURG NEUROL INT, V8, P206, DOI 10.4103/sni.sni_83_17
   Mukherjee S, 2004, NEW ENGL J MED, V351, P1822, DOI 10.1056/NEJMp048085
   Murphy JG, 2010, CHEST, V138, P1292, DOI 10.1378/chest.10-2263
   Patel SP, 2010, WORLD J SURG, V34, P2524, DOI 10.1007/s00268-010-0740-9
   Peerally MF, 2017, BMJ QUAL SAF, V26, P417, DOI 10.1136/bmjqs-2016-005511
   Rotman LE, 2018, WORLD NEUROSURG, V115, PE105, DOI 10.1016/j.wneu.2018.03.195
   Ruhstaller T, 2006, EUR J CANCER, V42, P2459, DOI 10.1016/j.ejca.2006.03.034
   Sarkar U, 2014, MED CARE, V52, P194, DOI 10.1097/MLR.0000000000000069
   Schaefer KG, 2009, CURR OPIN CRIT CARE, V15, P569, DOI 10.1097/MCC.0b013e328332f524
   Sexton JB, 2000, BMJ-BRIT MED J, V320, P745, DOI 10.1136/bmj.320.7237.745
   Solet DJ, 2005, ACAD MED, V80, P1094, DOI 10.1097/00001888-200512000-00005
   STARFIELD B, 1981, AM J PUBLIC HEALTH, V71, P127, DOI 10.2105/AJPH.71.2.127
   STEWART MA, 1995, CAN MED ASSOC J, V152, P1423
   Sutcliffe KM, 2004, ACAD MED, V79, P186, DOI 10.1097/00001888-200402000-00019
   Takeuchi EE, 2011, J CLIN ONCOL, V29, P2910, DOI 10.1200/JCO.2010.32.2453
   Van Eaton EG, 2005, ARCH SURG-CHICAGO, V140, P230, DOI 10.1001/archsurg.140.3.230
   Vidyarthi AR, 2006, J HOSP MED, V1, P257, DOI 10.1002/jhm.103
   Warshaw AL, 2003, SURGERY, V134, P1, DOI 10.1067/msy.2003.200
   Weinstein JN, 2006, JAMA-J AM MED ASSOC, V296, P2441, DOI 10.1001/jama.296.20.2441
   Weiss HR, 2008, SCOLIOSIS SPINAL DIS, V3, P0, DOI 10.1186/1748-7161-3-9
   Weng HC, 2011, MED EDUC, V45, P835, DOI 10.1111/j.1365-2923.2011.03985.x
   WESTERMAN RF, 1990, BRIT J GEN PRACT, V40, P445
   Whang EE, 2003, ANN SURG, V237, P449, DOI 10.1097/00000658-200304000-00001
   Williams RG, 2007, ANN SURG, V245, P159, DOI 10.1097/01.sla.0000242709.28760.56
   WILSON S, 1993, TLS-TIMES LIT SUPPL, V0, P8
   Wu RC, 2013, J AM MED INFORM ASSN, V20, P766, DOI 10.1136/amiajnl-2012-001160
   Zolnierek KBH, 2009, MED CARE, V47, P826, DOI 10.1097/MLR.0b013e31819a5acc
   Zusman EE, 2012, NEUROSURGERY, V71, PN21, DOI 10.1227/01.neu.0000417536.07871.ed
NR 67
TC 5
Z9 5
U1 0
U2 1
PU ELSEVIER SCIENCE INC
PI NEW YORK
PA STE 800, 230 PARK AVE, NEW YORK, NY 10169 USA
SN 1878-8750
EI 1878-8769
J9 WORLD NEUROSURG
JI World Neurosurg.
PD JAN 15
PY 2020
VL 133
IS 
BP 457
EP 465
DI 10.1016/j.wneu.2019.08.134
PG 9
WC Clinical Neurology; Surgery
SC Neurosciences & Neurology; Surgery
GA JX8QN
UT WOS:000503993700075
PM 31881580
DA 2022-10-14
ER

PT J
AU Bole, R
   Linder, BJ
   Gopalakrishna, A
   Kuang, R
   Boon, AL
   Habermann, EB
   Ziegelmann, MJ
   Gettman, MT
   Husmann, DA
   Viers, BR
AF Bole, Raevti
   Linder, Brian J.
   Gopalakrishna, Ajay
   Kuang, Ruby
   Boon, Ashton L.
   Habermann, Elizabeth B.
   Ziegelmann, Matthew J.
   Gettman, Matthew T.
   Husmann, Douglas A.
   Viers, Boyd R.
TI Malpractice Litigation in latrogenic Ureteral Injury: a Legal Database Review
SO UROLOGY
LA English
DT Review
ID medical malpractice; gynecologic surgery; risk-factor; hysterectomy; outcm; trend; impact
AB OBJECTIVE To examine the factors associated with iatrogenic ureteral injury litigation and outcomes. METHODS The Westlaw legal database was queried for all iatrogenic ureteral injury cases. Variables extracted included available clinical factors, method of settlement, and litigation outcomes. Linear regression analysis was conducted to examine factors associated with award amount. RESULTS A total of 522 cases from 1961 to 2019 were included in the study. The most common specialty named was gynecology (353/512, 68.9%), followed by urology (89/512, 17.4%). The most common claim was intraoperative negligence (474/522 cases, 90.8%). Fifty two cases were settled or arbitrated and 470 went to trial. Settlement or arbitration was more likely in cases involving institution-only defendant (15.4% vs 7.3%, P< .01), academic institution (19.7% vs 7.1%, P < .01), and patient death (42.9% vs 10.7%; P < .001). Of cases that went to trial, the verdict favored the defendant in 339/470 cases (72.1%). The median award was $552,822.96 (interquartile range 187,007-1,063,603). Duration of temporary drainage ($5050/day, P = .02), delayed repair (P = .03), claim of inadequate workup (P = .03), and claim of failure to supervise trainee (P < .001) were significantly associated with increasing award amount. CONCLUSION The majority of ureteral injury litigation ruled in favor of the defendant. However, when awarded, the amount was substantial and correlated with drainage duration, delayed repair, claim of inadequate workup, and failure to supervise trainee. These findings highlight factors perceived to be associated with significant distress and reflect trends in medicolegal decision-making. (C) 2020 Elsevier Inc.
C1 Mayo Clin Rochester, Dept Urol, Rochester, MN USA.
   Mayo Clin Rochester, Legal Dept, Rochester, MN USA.
   Mayo Clin, Kern Ctr Sci Hlth Care Delivery, Rochester, MN USA.
RP Viers, BR (通讯作者)，200 First St SW, Rochester, MN 55905 USA.
EM viers.boyd@mayo.edu
CR Baker SR, 2013, RADIOLOGY, V266, P539, DOI 10.1148/radiol.12110971
   Bal BS, 2009, CLIN ORTHOP RELAT R, V467, P339, DOI 10.1007/s11999-008-0636-2
   Blazek AJ, 2019, UROLOGY, V131, P120, DOI 10.1016/j.urology.2019.05.035
   Burks FN, 2014, THER ADV UROL, V6, P115, DOI 10.1177/1756287214526767
   Canady Michael R, 2016, PHYSICIAN LEADERSH J, V3, P14
   Douissard J, 2019, COLORECTAL DIS, V21, P595, DOI 10.1111/codi.14552
   Engelhard SB, 2016, JAMA OPHTHALMOL, V134, P1230, DOI 10.1001/jamaophthalmol.2016.3190
   Eswara JR, 2015, UROLOGY, V86, P1228, DOI 10.1016/j.urology.2015.06.065
   Gilmour DT, 2005, OBSTET GYNECOL, V105, P109, DOI 10.1097/01.AOG.0000144127.78481.8c
   Halabi WJ, 2014, DIS COLON RECTUM, V57, P179, DOI 10.1097/DCR.0000000000000033
   Hartwig R, 2008, MED MALPRACTICE INSU, V1, P0
   Hsieh MH, 2008, J UROLOGY, V179, P1944, DOI 10.1016/j.juro.2008.01.061
   Joshi HB, 2002, UROLOGY, V59, P511, DOI 10.1016/S0090-4295(01)01644-2
   Kim E, 2019, J MINIM INVAS GYN, V26, P608, DOI 10.1016/j.jmig.2018.11.003
   Merola J, 2018, JAMA SURG, V153, P87, DOI 10.1001/jamasurg.2017.3477
   Osman NI, 2011, BJU INT, V108, P162, DOI 10.1111/j.1464-410X.2011.10130.x
   Ozdemir E, 2011, CLIN EXP OBSTET GYN, V38, P217
   Packiam VT, 2016, UROLOGY, V98, P183, DOI 10.1016/j.urology.2016.06.041
   Peters PG, 2007, MICH LAW REV, V105, P1453
   Rynecki ND, 2018, ORTHOPEDICS, V41, PE615, DOI 10.3928/01477447-20180621-06
   Sandberg EM, 2017, SURG ENDOSC, V31, P5418, DOI 10.1007/s00464-017-5624-8
   Selzman AA, 1996, J UROLOGY, V155, P878, DOI 10.1016/S0022-5347(01)66332-8
   Shepherd J, 2014, VANDERBILT LAW REV, V67, P151
   Sohn DH, 2012, CLIN ORTHOP RELAT R, V470, P1370, DOI 10.1007/s11999-011-2206-2
   Szmania SJ, 2008, CONFL RESOLUT Q, V26, P71, DOI 10.1002/crq.224
   Thiels CA, 2018, JAMA SURG, V153, P8, DOI 10.1001/jamasurg.2017.2979
   Thomas R, 2018, WORLD NEUROSURG, V110, PE552, DOI 10.1016/j.wneu.2017.11.051
   Vakili B, 2005, AM J OBSTET GYNECOL, V192, P1599, DOI 10.1016/j.ajog.2004.11.016
   Vilos GA, 1999, J SOC OBSTET GYNAECO, V21, P31
NR 29
TC 4
Z9 4
U1 0
U2 0
PU ELSEVIER SCIENCE INC
PI NEW YORK
PA STE 800, 230 PARK AVE, NEW YORK, NY 10169 USA
SN 0090-4295
EI 1527-9995
J9 UROLOGY
JI Urology
PD DEC 15
PY 2020
VL 146
IS 
BP 19
EP 24
DI 10.1016/j.urology.2020.08.049
PG 6
WC Urology & Nephrology
SC Urology & Nephrology
GA PK8LW
UT WOS:000602690300014
PM 32916186
DA 2022-10-14
ER

PT J
AU Quinn, J
   Chung, SK
   Murchland, A
   Casazza, G
   Costantino, G
   Solbiati, M
   Furlan, R
AF Quinn, James
   Chung, Sukyung
   Murchland, Audrey
   Casazza, Giovanni
   Costantino, Giorgio
   Solbiati, Monica
   Furlan, Rafaello
TI Association Between US Physician Malpractice Claims Rates and Hospital Admission Rates Among Patients With Lower-Risk Syncope
SO JAMA NETWORK OPEN
LA English
DT Article
ID emergency-department; short-term; defensive medicine; predict patient; rule; validation; cost; management; prognosis; system
AB This cross-sectional study assesses the association between physician malpractice claims rates and hospital admission rates after emergency department visits among patients with lower-risk syncope in the US. Question Are US physician malpractice claims rates associated with hospital admission rates after emergency department visits among patients with lower-risk syncope? Findings In this cross-sectional study of 519 724 emergency department visits for syncope between 2008 and 2017, 19% of patients with lower-risk syncope were admitted to the hospital. A 7% absolute increase in the admission rate was found for every 1 in 100 000-person increase in the malpractice claims rate. Meaning The study's findings indicated that most lower-risk patients with syncope were not admitted to the hospital; however, increases in physician malpractice claims rates were associated with substantial increases in hospital admission rates and admission-associated costs among patients with lower-risk syncope. Importance The US Government Accountability Office has changed its estimate of the annual costs of defensive medicine, largely because it has been difficult to objectively measure its impact. Evaluating the association of malpractice claims rates with hospital admission rates and the costs of admitting patients with low-risk conditions would help to document the impact of defensive medicine. Although syncope is a concerning symptom, most patients with syncope have a low risk of adverse outcomes. However, many low-risk patients are still admitted to the hospital, with associated costs of more than $2.5 billion per year in the US. Objective To assess whether hospital admission rates after emergency department visits among patients with lower-risk syncope are associated with state-level variations in malpractice claims rates. Design, Setting, and Participants This cross-sectional study of emergency department visits among patients with lower-risk syncope used deidentified data from the Clinformatics Data Mart database (Optum). Lower-risk syncope visits were defined as those with a primary diagnosis of syncope and collapse based on International Classification of Diseases, Ninth Revision, Clinical Modification code 780.2 or International Classification of Diseases, Tenth Revision, Clinical Modification code R55 that did not include another major diagnostic code for a condition requiring hospital admission (such as heart disease, cancer, or medical shock) or an inpatient hospital stay of more than 3 days. These data were linked to publicly available data from the National Practitioner Data Bank pertaining to physician malpractice claims between January 1, 2008, and December 31, 2017. The 2 data sets were linked at the state-year level. Data were analyzed from October 2, 2019, to September 12, 2020. Main Outcomes and Measures The association between the rate of hospital admission after emergency department visits among patients with lower-risk syncope and the rate of physician malpractice claims was assessed at the state-year level using a state-level fixed-effects model. Standardized costs obtained from the Clinformatics Data Mart database were adjusted for inflation and expressed in 2017 US dollars using the Consumer Price Index. Results Among 40 482 813 emergency department visits between 2008 and 2017, 519 724 visits (1.3%) were associated with syncope. Of those, 234 750 visits (45.2%) met the criteria for lower-risk syncope. The mean (SD) age of patients in the lower-risk cohort was 71.8 (13.5) years; 141 050 patients (60.1%) were female, and 44 115 patients (18.8%) were admitted to the hospital, representing an extra cost of $6542 per admission. The mean rate of physician malpractice claims varied from 0.27 claims per 100 000 people to 8.63 claims per 100 000 people across states and across years within states. A state-level fixed-effects regression model indicated that, for every 1 in 100 000-person increase in the physician malpractice claims rate, there was an absolute increase of 6.70% (95% CI, 4.65%-8.75%) or a relative increase of 35.6% in the hospital admission rate, which represented an additional $102 million in costs associated with this lower-risk cohort. Conclusions and Relevance In this study, increases in physician malpractice claims rates were associated with increases in hospital admission rates and substantial health care costs for patients with lower-risk syncope, and these increases are likely associated with the practice of defensive medicine.
C1 [Quinn, James] Stanford Univ, Dept Emergency Med, 300 Pasteur Dr,MC 5768,Alway Bldg,M023, Stanford, CA 94305 USA.
   [Chung, Sukyung; Murchland, Audrey] Stanford Univ, Sch Med, Stanford, CA 94305 USA.
   [Casazza, Giovanni] Univ Milan, Dipartimento Sci Biomed Clin L Sacco, Milan, Italy.
   [Costantino, Giorgio; Solbiati, Monica] Osped Maggiore Policlin, Fdn IRCCS Ca Granda, Milan, Italy.
   [Furlan, Rafaello] Humanitas Univ, Dept Internal Med, Rozzano, Italy.
RP Quinn, J (通讯作者)，Stanford Univ, Dept Emergency Med, 300 Pasteur Dr,MC 5768,Alway Bldg,M023, Stanford, CA 94305 USA.
EM quinnj@stanford.edu
FU National Center for Advancing Translational Science, National Institutes of Health [UL1 TR001085]; Stanford University
CR Allegra JR, 2015, ANN EMERG MED S, V66, PS55, DOI 10.1016/j.annemergmed.2015.07.186
   Andel Charles, 2012, J HEALTH CARE FINANCE, V39, P39
   [Anonymous], 2014, CLINF DAT MART, V0, P0
   [Anonymous], 2020, METH US POP EST VINT, V0, P0
   Birnbaum A, 2008, ANN EMERG MED, V52, P151, DOI 10.1016/j.annemergmed.2007.12.007
   Brooker JA, 2015, ACAD EMERG MED, V22, P883, DOI 10.1111/acem.12708
   Carlson JN, 2020, ANN EMERG MED, V75, P221, DOI 10.1016/j.annemergmed.2019.07.007
   Carrier ER, 2013, HEALTH AFFAIR, V32, P1383, DOI 10.1377/hlthaff.2013.0233
   Cosgriff Teresa M, 2007, CJEM, V9, P157
   Costantino G, 2008, J AM COLL CARDIOL, V51, P276, DOI 10.1016/j.jacc.2007.08.059
   Costantino G, 2016, EUR HEART J, V37, P1493, DOI 10.1093/eurheartj/ehv378
   DAY SC, 1982, AM J MED, V73, P15, DOI 10.1016/0002-9343(82)90913-5
   Furlan L, 2018, CLIN AUTON RES, V28, P577, DOI 10.1007/s10286-018-0509-z
   Hellinger FJ, 2006, AM J PUBLIC HEALTH, V96, P1375, DOI 10.2105/AJPH.2005.077883
   Huff JS, 2007, ANN EMERG MED, V49, P431, DOI 10.1016/j.annemergmed.2007.02.001
   Katz DA, 2005, ANN EMERG MED, V46, P525, DOI 10.1016/j.annemergmed.2005.04.016
   Kessler DP, 2006, LANCET, V368, P240, DOI 10.1016/S0140-6736(06)69045-4
   Kessler DP, 2011, J ECON PERSPECT, V25, P93, DOI 10.1257/jep.25.2.93
   Kessler DP, 2002, J HEALTH ECON, V21, P931, DOI 10.1016/S0167-6296(02)00076-0
   Kondro W, 2004, LANCET, V363, P2059, DOI 10.1016/S0140-6736(04)16492-1
   Kowey PR, 2011, JAMA-J AM MED ASSOC, V306, P18, DOI 10.1001/jama.2011.904
   Li SH, 2017, J AM COLL RADIOL, V14, P149, DOI 10.1016/j.jacr.2016.10.002
   Mello MM, 2010, HEALTH AFFAIR, V29, P1569, DOI 10.1377/hlthaff.2009.0807
   Mello MM, 2009, NEW ENGL J MED, V361, P1, DOI 10.1056/NEJMp0903765
   Paik M, 2017, J HEALTH ECON, V51, P84, DOI 10.1016/j.jhealeco.2016.11.001
   Probst MA, 2020, ANN EMERG MED, V75, P147, DOI 10.1016/j.annemergmed.2019.08.429
   Quinn J, 2006, ANN EMERG MED, V47, P448, DOI 10.1016/j.annemergmed.2005.11.019
   Quinn J, 2008, ANN EMERG MED, V51, P585, DOI 10.1016/j.annemergmed.2007.08.005
   Quinn JV, 2005, AM J EMERG MED, V23, P782, DOI 10.1016/j.ajem.2004.11.009
   Quinn JV, 2004, ANN EMERG MED, V43, P224, DOI 10.1016/S0196-0644(03)00823-0
   Royston P, 2004, STAT MED, V23, P907, DOI 10.1002/sim.1691
   Sarasin FP, 2001, AM J MED, V111, P177, DOI 10.1016/S0002-9343(01)00797-5
   Schriger DL, 2005, ANN EMERG MED, V46, P534, DOI 10.1016/j.annemergmed.2005.06.445
   Smith TR, 2016, J NEUROSURG, V124, P1524, DOI 10.3171/2015.6.JNS15764
   Smith-Bindman R, 2011, AM J EMERG MED, V29, P656, DOI 10.1016/j.ajem.2010.01.038
   Soteriades ES, 2002, NEW ENGL J MED, V347, P878, DOI 10.1056/NEJMoa012407
   Sun BC, 2005, AM J CARDIOL, V95, P668, DOI 10.1016/j.amjcard.2004.11.013
   Sun BC, 2009, ANN EMERG MED, V54, P769, DOI 10.1016/j.annemergmed.2009.07.027
   Thiruganasambandamoorthy V, 2017, ACAD EMERG MED, V24, P1315, DOI 10.1111/acem.13275
   Thiruganasambandamoorthy V, 2013, J EMERG MED, V44, P321, DOI 10.1016/j.jemermed.2012.06.028
   Thiruganasambandamoorthy V, 2010, ANN EMERG MED, V55, P464, DOI 10.1016/j.annemergmed.2009.10.001
   Thomas JW, 2010, HEALTH AFFAIR, V29, P1578, DOI 10.1377/hlthaff.2010.0146
   Waxman DA, 2014, NEW ENGL J MED, V371, P1518, DOI 10.1056/NEJMsa1313308
NR 46
TC 4
Z9 4
U1 1
U2 2
PU AMER MEDICAL ASSOC
PI CHICAGO
PA 330 N WABASH AVE, STE 39300, CHICAGO, IL 60611-5885 USA
SN 2574-3805
EI 
J9 JAMA NETW OPEN
JI JAMA Netw. Open
PD DEC 15
PY 2020
VL 3
IS 12
BP 
EP 
DI 10.1001/jamanetworkopen.2020.25860
PG 11
WC Medicine, General & Internal
SC General & Internal Medicine
GA PI3FP
UT WOS:000600980600002
PM 33320263
DA 2022-10-14
ER

PT J
AU Crijns, TJ
   Kortlever, JTP
   Guitton, TG
   Ring, D
   Barron, GC
AF Crijns, Tom J.
   Kortlever, Joost T. P.
   Guitton, Thierry G.
   Ring, David
   Barron, Grace C.
TI Symptoms of Burnout among Surgeons are Correlated with a Higher Incidence of Perceived Medical Errors
SO HSS JOURNAL
LA English
DT Article
DE medical errors; burnout; depression; surgeons; malpractice
AB Background Nearly 44% of practicing physicians in the USA report symptoms of burnout. Psychological distress and loss of joy in medicine are associated with malpractice lawsuits and attrition from medical practice and may correlate with the rate of perceived medical errors. Questions/Purposes We sought to answer two questions: (1) What physician factors are associated with the number of perceived medical errors among practicing surgeons in the prior 3 months? (2) What characteristics are associated with symptoms of burnout among practicing surgeons? Methods We created a cross-sectional survey and invited members of the Science of Variation Group to respond between December 2018 and January 2019. Participating surgeons completed the Abbreviated Maslach Burnout Inventory, the two-item Patient Health Questionnaire (PHQ-2), and information about practice characteristics and demographics. We created a negative binomial and a multivariable linear regression model to seek factors independently associated with the number of perceived medical errors and symptoms of burnout. Results A greater level of emotional exhaustion was associated with a greater number of perceived medical errors, while practice location in Europe was associated with fewer perceived errors. A higher PHQ-2 score was independently associated with symptoms of burnout. Conclusion It is possible that symptoms of burnout cause surgeons to be more likely to perceive an imperfection as an error or that burnout distracts surgeons, contributing to a greater likelihood of a verifiable error. Additional studies are merited to investigate a potential causal relationship between symptoms of burnout and medical errors.
C1 [Crijns, Tom J.; Kortlever, Joost T. P.; Ring, David; Barron, Grace C.] Univ Texas Austin, Dell Med Sch, Dept Surg & Perioperat Care, 1701 Trinity St, Austin, TX 78712 USA.
   [Guitton, Thierry G.] Univ Med Ctr Groningen UMCG, Dept Plast Surg, Groningen, Netherlands.
RP Crijns, TJ (通讯作者)，Univ Texas Austin, Dell Med Sch, Dept Surg & Perioperat Care, 1701 Trinity St, Austin, TX 78712 USA.
EM Tom.Crijns@austin.utexas.edu
CR Arroll B, 2010, ANN FAM MED, V8, P348, DOI 10.1370/afm.1139
   Balch CM, 2011, J AM COLL SURGEONS, V213, P657, DOI 10.1016/j.jamcollsurg.2011.08.005
   Barron C, 2017, IS THERE BETTER TERM, V0, P0
   Carey M, 2016, AUST J PRIM HEALTH, V22, P262, DOI 10.1071/PY14149
   Dyrbye LN, 2013, J GEN INTERN MED, V28, P421, DOI 10.1007/s11606-012-2252-9
   Kemper KJ, 2019, ACAD PEDIATR, V19, P251, DOI 10.1016/j.acap.2018.11.003
   Kroenke K, 2003, MED CARE, V41, P1284, DOI 10.1097/01.MLR.0000093487.78664.3C
   MASLACH C, 1981, J OCCUP BEHAV, V2, P99, DOI 10.1002/job.4030020205
   Panagioti M, 2018, JAMA INTERN MED, V178, P1317, DOI 10.1001/jamainternmed.2018.3713
   Riley MR, 2018, STRESS HEALTH, V34, P187, DOI 10.1002/smi.2762
   Rothenberger DA, 2017, DIS COLON RECTUM, V60, P567, DOI 10.1097/DCR.0000000000000844
   SCHROEDER SA, 1984, JAMA-J AM MED ASSOC, V252, P240, DOI 10.1001/jama.252.2.240
   Shanafelt TD, 2019, MAYO CLIN PROC, V94, P1681, DOI 10.1016/j.mayocp.2018.10.023
   Shanafelt TD, 2015, MAYO CLIN PROC, V90, P1600, DOI 10.1016/j.mayocp.2015.08.023
   Shanafelt TD, 2011, ARCH SURG-CHICAGO, V146, P54, DOI 10.1001/archsurg.2010.292
   Shanafelt TD, 2010, ANN SURG, V251, P995, DOI 10.1097/SLA.0b013e3181bfdab3
   Shanafelt TD, 2009, ANN SURG, V250, P463, DOI 10.1097/SLA.0b013e3181ac4dfd
   Shanafelt TD, 2009, ARCH INTERN MED, V169, P990, DOI 10.1001/archinternmed.2009.70
   Teunis T, 2016, CLIN ORTHOP RELAT R, V474, P1360, DOI 10.1007/s11999-015-4623-0
   Trockel M, 2018, ACAD PSYCHIATR, V42, P11, DOI 10.1007/s40596-017-0849-3
   Tucker T, 2017, EVAL PROGRAM PLANN, V65, P106, DOI 10.1016/j.evalprogplan.2017.07.006
   Williams ES, 2007, HEALTH CARE MANAGE R, V32, P203, DOI 10.1097/01.HMR.0000281626.28363.59
   World Health Organization, 2019, BURN OUT OCC PHEN, V0, P0
   Wurm W, 2016, PLOS ONE, V11, P0, DOI 10.1371/journal.pone.0149913
NR 24
TC 7
Z9 7
U1 1
U2 2
PU SAGE PUBLICATIONS INC
PI THOUSAND OAKS
PA 2455 TELLER RD, THOUSAND OAKS, CA 91320 USA
SN 1556-3316
EI 1556-3324
J9 HSS J
JI HSS J.
PD DEC 15
PY 2020
VL 16
IS 2_SUPPL
BP 305
EP 310
DI 10.1007/s11420-019-09727-6
PG 6
WC Orthopedics; Surgery
SC Orthopedics; Surgery
GA VK8DD
UT WOS:000755980400016
PM 33380961
DA 2022-10-14
ER

PT J
AU Yrondi, A
   Valton, L
   Bouilleret, V
   Aghakhani, N
   Curot, J
   Birmes, PJ
AF Yrondi, Antoine
   Valton, Luc
   Bouilleret, Viviane
   Aghakhani, Nozar
   Curot, Jonathan
   Birmes, Philippe Jean
TI Post-traumatic Stress Disorder With Flashbacks of an Old Childhood Memory Triggered by Right Temporal Lobe Epilepsy Surgery in Adulthood
SO FRONTIERS IN PSYCHIATRY
LA English
DT Article
DE PTSD (post traumatic stress disorder); epilepsy; surgery; hospital; childhood trauma; CTQ
ID hippocampal volume; amygdala; abuse; women; extinction; therapy; model
AB Background A plethora of data show that the hippocampus and the amygdala are involved in post-traumatic stress disorder (PTSD). Neural dysfunctions leading to PTSD (e.g. how the amygdala and the hippocampus are altered) are only partially known. The unusual case of a patient presenting with refractory epilepsy and developing PTSD immediately after surgery is described. Such symptoms in epileptic patients may help to explore PTSD mechanisms. Case report A 41-year-old male suffering from partial refractory temporal lobe epilepsy was operated in May 2017. A right amygdala, hippocampus, and temporal pole selective resection was performed. He experienced intense PTSD symptoms 1 month after surgery. He complained about repetitive intrusive memories of abuse. The PTSD checklist score was equal to 62/80. He reported a history of childhood abuse: physical and emotional abuse as well as emotional negligence, assessed with the Childhood Trauma Questionnaire. No other medical history was recorded. He never complained about PTSD or any other psychiatric symptoms before surgery. Conclusion this case indicates that PTSD may occur after temporal lobe epilepsy surgery and may specifically stem, as in this context, from the excision of part of the medial temporal lobe structures. Although rarely reported, PTSD may be undiagnosed when not selectively detected via multi-disciplinary neurological and psychiatric management, in the preoperative period and the immediate and delayed postoperative period.
C1 [Yrondi, Antoine] Univ Toulouse, Ctr Expert Depress Resistante FondaMental, Toulouse NeuroImaging Ctr,UPS, Serv Psychiat & Psychol Med,ToNIC,CHU Toulouse,In, Toulouse, France.
   [Valton, Luc; Curot, Jonathan] CHU Purpan, Hop Pierre Paul Riquet, Explorat Neurophysiol, Toulouse, France.
   [Valton, Luc; Curot, Jonathan] Univ Toulouse, Ctr Rech Cerveau & Cognit, Ctr Natl Rech Sci CerCo, Toulouse, France.
   [Bouilleret, Viviane] Hop Univ Paris Sud, Assistance Publ Hop Paris, Serv Neurophysiol Clin & Epileptol, Le Kremlin Bicetre, France.
   [Aghakhani, Nozar] Hop Univ Paris Sud, Assistance Publ Hop Paris, Serv Neurochirurg, Le Kremlin Bicetre, France.
   [Birmes, Philippe Jean] Univ Toulouse, Toulouse NeuroImaging Ctr, UPS, Inserm, Toulouse, France.
RP Yrondi, A (通讯作者)，Univ Toulouse, Ctr Expert Depress Resistante FondaMental, Toulouse NeuroImaging Ctr,UPS, Serv Psychiat & Psychol Med,ToNIC,CHU Toulouse,In, Toulouse, France.
EM yrondi.a@chu-toulouse.fr
CR Adami P, 2006, ACTA PSYCHIAT SCAND, V113, P360, DOI 10.1111/j.1600-0447.2005.00737.x
   APA APA, 2013, DIAGNOSTIC STAT MANU, V5th ed., P0
   Ashbaugh AR, 2016, PLOS ONE, V11, P0, DOI 10.1371/journal.pone.0161645
   BERNSTEIN DP, 1994, AM J PSYCHIAT, V151, P1132, DOI 10.1176/ajp.151.8.1132
   Bremner JD, 1997, BIOL PSYCHIAT, V41, P23, DOI 10.1016/S0006-3223(96)00162-X
   Conway MA, 2000, PSYCHOL REV, V107, P261, DOI 10.1037//0033-295X.107.2.261
   Ehlers A, 2005, BEHAV RES THER, V43, P413, DOI 10.1016/j.brat.2004.03.006
   Fasano RE, 2019, EPILEPSY BEHAV, V98, P318, DOI 10.1016/j.yebeh.2018.12.009
   Guillen A, 2019, FRONT PSYCHIATRY, V10, P0, DOI 10.3389/fpsyt.2019.00303
   Hull AM, 2002, BRIT J PSYCHIAT, V181, P102
   Jain P, 2018, J NEUROL NEUROSUR PS, V89, P1138, DOI 10.1136/jnnp-2017-317783
   Ji GJ, 2015, MEDICINE, V94, P0, DOI 10.1097/MD.0000000000001737
   Kessler RC, 2012, MOL PSYCHIATR, V17, P748, DOI 10.1038/mp.2011.56
   Kubany ES, 2004, J CONSULT CLIN PSYCH, V72, P3, DOI 10.1037/0022-006X.72.1.3
   LaBar KS, 1998, NEURON, V20, P937, DOI 10.1016/S0896-6273(00)80475-4
   Liao W, 2016, SCI REP-UK, V6, P0, DOI 10.1038/srep23153
   Loftus EF, 1996, B AM ACAD PSYCH LAW, V24, P281
   Marks I, 1998, ARCH GEN PSYCHIAT, V55, P317, DOI 10.1001/archpsyc.55.4.317
   Phelps EA, 2005, NEURON, V48, P175, DOI 10.1016/j.neuron.2005.09.025
   Pitman RK, 2012, NAT REV NEUROSCI, V13, P769, DOI 10.1038/nrn3339
   Rauch SL, 1998, CNS SPECTRUMS S2, V3, P30, DOI 10.1017/S1092852900007306
   Rauch SL, 2006, BIOL PSYCHIAT, V60, P376, DOI 10.1016/j.biopsych.2006.06.004
   Sala M, 2004, EUR NEUROPSYCHOPHARM, V14, P393, DOI 10.1016/j.euroneuro.2003.12.005
   Schacter DL, 1999, AM PSYCHOL, V54, P182, DOI 10.1037/0003-066X.54.3.182
   Schmahl CG, 2003, PSYCHIAT RES-NEUROIM, V122, P193, DOI 10.1016/S0925-4927(03)00023-4
   Shalev A, 2017, NEW ENGL J MED, V376, P2459, DOI 10.1056/NEJMra1612499
   SPRAGUE JM, 1966, SCIENCE, V153, P1544, DOI 10.1126/science.153.3743.1544
   Squire LR, 2004, ANNU REV NEUROSCI, V27, P279, DOI 10.1146/annurev.neuro.27.070203.144130
   Stein MB, 1997, PSYCHOL MED, V27, P951, DOI 10.1017/S0033291797005242
NR 29
TC 2
Z9 2
U1 1
U2 4
PU FRONTIERS MEDIA SA
PI LAUSANNE
PA AVENUE DU TRIBUNAL FEDERAL 34, LAUSANNE, CH-1015, SWITZERLAND
SN 1664-0640
EI 
J9 FRONT PSYCHIATRY
JI Front. Psychiatry
PD APR 28
PY 2020
VL 11
IS 
BP 
EP 
DI 10.3389/fpsyt.2020.00351
PG 5
WC Psychiatry
SC Psychiatry
GA LO0PM
UT WOS:000533332000001
PM 32411032
DA 2022-10-14
ER

PT J
AU Hodson, N
AF Hodson, Nathan
TI Regulatory justice following gross negligence manslaughter verdicts: Nurse/doctor differences
SO NURSING ETHICS
LA English
DT Article
DE Erasure; gross negligence manslaughter; policy; professional ethics; regulator sanctions
AB Two professionals who treated Jack Adcock before his death were convicted of gross negligence manslaughter, receiving 24-month suspended sentences. His nurse, Isabel Amaro, was erased from the nursing register; but after reviews in the High Court and Court of Appeal, his doctor, Hadiza Bawa-Garba, was merely suspended. This article explores the proposition that nurses are at greater risk of erasure than doctors after gross negligence manslaughter through a close reading of the guidance for medical and nursing tribunals informed by analysis from the High Court and Court of Appeal in the Bawa-Garba cases. Examination of the relevant sections of the guidance for medical and nursing tribunals reveals no significant differences. An outline of the conduct that amounted to breach of duty of care by Amaro and Bawa-Garba shows that their conduct could satisfy the thresholds for erasure given in their professions' respective guidelines for tribunals. Both presented similar mitigating evidence, although this cannot be weighed heavily in a professional tribunal setting. Thus, Amaro was treated more harshly than Bawa-Garba without a simple explanation. However, I suggest that the Nursing and Midwifery Council's Conduct and Competence Committee made a mistaken 'presumption of erasure' for gross negligence manslaughter and misinterpreted the sway that sentencing remarks should hold over tribunals. Both of these types of error were criticised by the Court of Appeal in Bawa-Garba. Furthermore, the Conduct and Competence Committee did not flesh out its analysis of 'public confidence' or acknowledge Lord Hoffmann's caution against ending 'useful' careers for the sake of public confidence, but Bawa-Garba's legal team ensured these arguments were taken into account by the Medical Professional Tribunal. The Conduct and Competence Committee's failures are not inherent to Nursing and Midwifery Council procedure or policy. Rather Amaro's self-representation appears to have impaired her access to justice. Tribunals must accept their right, and responsibility, to reach their own conclusions.
C1 [Hodson, Nathan] Northampton Gen Hosp NHS Trust, Northampton, England.
   [Hodson, Nathan] Univ Leicester, Coll Life Sci, Lancaster Rd, Leicester LE1 7RH, Leics, England.
RP Hodson, N (通讯作者)，Univ Leicester, Coll Life Sci, Lancaster Rd, Leicester LE1 7RH, Leics, England.
EM Nh227@le.ac.uk
CR [Anonymous], 2016, IEEE-ASME T MECH, VPP, P1, DOI 10.1109/IEEESTD.2016.7460875
   [Anonymous], 2018, GROSS NEGLIGENCE MAN, V0, P46
   [Anonymous], 2016, J BEIFANG U NATL, V4, P17
   Cohen D, 2017, BMJ BLOGS, V0, P0
   Conduct and Competence Committee, 2016, SUBSTANTIVE HEARING, V0, P12
   Conduct and Competence Committee, 2016, SUBSTANTIVE HEARING, V0, P8
   Conduct and Competence Committee, 2016, SUBSTANTIVE HEARING, V0, P16
   Conduct and Competence Committee. Isabel Maria Amaro, 2016, SUBSTANTIVE HEARING, V0, P4
   Conduct and Competence Committee. Isabel Maria Amaro, 2016, SUBSTANTIVE HEARING, V0, P11
   *DEP HLTH, 2001, COMM QUAL QUEST EXC, V0, P0
   DYER C, 2017, BMJ-BRIT MED J, V357, P0, DOI 10.1136/BMJ.J2928
   Dyer C, 2015, BMJ-BRIT MED J, V351, P0, DOI 10.1136/bmj.h5969
   Engelbrecht HA, 2017, ACM T MULTIM COMPUT, V13, P31
   Gabaccia DR, 2014, ATL STUD-GLOB CURR, V11, P7, DOI 10.1080/14788810.2014.870702
   Hubbeling D, 2010, J ROY SOC MED, V103, P216, DOI 10.1258/jrsm.2009.090324
   Ladher N, 2018, BMJ-BRIT MED J, V360, P0, DOI 10.1136/bmj.k479
   Massey C, 2018, STATEMENT COURT APPE, V0, P0
   Medical Practitioners Tribunal, 2017, MED PRACTITIONERS TR, V0, P29
   Medical Practitioners Tribunal, 2017, MED PRACTITIONERS TR, V0, P18
   Medical Practitioners Tribunal, 2017, MED PRACTITIONERS TR, V0, P19
   Medical Practitioners Tribunal, 2017, MED PRACTITIONERS TR, V0, P0
   Medical Practitioners Tribunal, 2017, MED PRACTITIONERS TR, V0, P27
   Medical Practitioners Tribunal, 2017, MED PRACTITIONERS TR, V0, P20
   Medical Practitioners Tribunal Service, 2018, SANCT GUID MEMB MED, V0, P0
   Middleton J, 2018, NURSING TIMES, V0, P0
   Nursing Midwifery Council, 2017, IND SANCT GUID PAN 2, V0, P0
   PulseBawa-Garba, 2018, BAW GARB TIM CAS HAS, V0, P0
   Snug I, 2018, NURSING NOTES, V0, P0
   The Nursing and Midwifery Council, 2016, OUR ROL, V0, P0
   Wickware C, 2018, PULSE, V0, P0
   2015, 1900, V10, V0, P3
NR 31
TC 1
Z9 1
U1 1
U2 4
PU SAGE PUBLICATIONS LTD
PI LONDON
PA 1 OLIVERS YARD, 55 CITY ROAD, LONDON EC1Y 1SP, ENGLAND
SN 0969-7330
EI 1477-0989
J9 NURS ETHICS
JI Nurs. Ethics
PD FEB 15
PY 2020
VL 27
IS 1
BP 247
EP 257
DI 10.1177/0969733019833124
PG 11
WC Ethics; Nursing
SC Social Sciences - Other Topics; Nursing
GA KH9VQ
UT WOS:000510996500021
PM 30977427
DA 2022-10-14
ER

PT J
AU Hartley, BR
   Elowitz, E
AF Hartley, Benjamin R.
   Elowitz, Eric
TI Barriers to the Enhancement of Effective Communication in Neurosurgery
SO WORLD NEUROSURGERY
LA English
DT Article
DE Cognitive bias; Electronic medical record; Medical communication; Medical handoffs
ID medical error disclosure; patient; physician; impact; skill; strategy; resident; response; empathy; time
AB Communication issues play a major role within neurosurgery. There has been a growing awareness of the necessity of enhanced patient-centered communication between the physician and patient to improve patient satisfaction, compliance, and outcomes. In addition, the threat of malpractice litigation within neurosurgery is of particular concern, and improved communication may lead to some degree of risk mitigation. Within the neurosurgical and medical team, effective transmittal of vital clinical data is essential for patient safety. Despite the recent recognition of the critical role that communication plays in all aspects of medical care, multiple impediments hinder the improvement and use of effective techniques. We have identified 8 unique barriers to the advancement of communication practices: lack of recognition of the importance of communication skills; cognitive bias; sense that it "takes too much time"; cultural hierarchy within medicine; lack of formal communication skill training; fear that disclosure of medical errors will lead to malpractice litigation; the electronic medical record; and frequent shift changes and handoffs.
C1 [Hartley, Benjamin R.; Elowitz, Eric] Weill Cornell Med, Dept Neurol Surg, New York, NY 10065 USA.
RP Elowitz, E (通讯作者)，Weill Cornell Med, Dept Neurol Surg, New York, NY 10065 USA.
EM ere2006@med.cornell.edu
CR Alder Judith, 2007, ARCHIVES OF GYNECOLOGY AND OBSTETRICS, V276, P605, DOI 10.1007/s00404-007-0399-0
   Ambady N, 2002, SURGERY, V132, P5, DOI 10.1067/msy.2002.124733
   [Anonymous], 2014, PATIENT EXP J, V0, P0, DOI DOI 10.35680/2372-0247.1027
   BARNES JH, 1984, STRATEGIC MANAGE J, V5, P129, DOI 10.1002/smj.4250050204
   Bates DW, 2000, ANN INTERN MED, V132, P763, DOI 10.7326/0003-4819-132-9-200005020-00025
   Belyansky I, 2011, J SURG RES, V171, P386, DOI 10.1016/j.jss.2011.04.011
   Berner ES, 2008, AM J MED, V121, P2, DOI 10.1016/j.amjmed.2008.01.001
   BLAU JN, 1989, BRIT MED J, V298, P39, DOI 10.1136/bmj.298.6665.39
   CHAPMAN GB, 2000, DECISION MAKING HLTH, V0, P183
   Clinton HR, 2006, NEW ENGL J MED, V354, P2205, DOI 10.1056/NEJMp068100
   Coxon JP, 2003, BJU INT, V91, P1, DOI 10.1046/j.1464-410X.2003.04003.x
   Croskerry P, 2003, ACAD MED, V78, P775, DOI 10.1097/00001888-200308000-00003
   Croskerry P, 2002, ACAD EMERG MED, V9, P1184, DOI 10.1197/aemj.9.11.1184
   Croskerry P, 2013, BMJ QUAL SAF, V22, Pii58, DOI 10.1136/bmjqs-2012-001712
   Croskerry P, 2013, NEW ENGL J MED, V368, P2445, DOI 10.1056/NEJMp1303712
   dAgincourt-Canning LG, 2011, INDIAN J PEDIATR, V78, P703, DOI 10.1007/s12098-010-0311-y
   Devine EB, 2010, J AM MED INFORM ASSN, V17, P78, DOI 10.1197/jamia.M3285
   Dwamena F, 2012, COCHRANE DB SYST REV, V0, P0, DOI DOI 10.1002/14651858.CD003267.pub2
   Elwy AR, 2016, JAMA SURG, V151, P1015, DOI 10.1001/jamasurg.2016.1787
   Engel KG, 2006, ACAD MED, V81, P86, DOI 10.1097/00001888-200601000-00021
   Ericsson KA, 2004, ACAD MED, V79, PS70, DOI 10.1097/00001888-200410001-00022
   Fallowfield L, 1998, J CLIN ONCOL, V16, P1961, DOI 10.1200/JCO.1998.16.5.1961
   Gawande A, 2018, NEW YORKER, V0, P0
   Graber M, 2002, ACAD MED, V77, P981, DOI 10.1097/00001888-200210000-00009
   Hartley BR, 2020, WORLD NEUROSURG, V133, P474, DOI 10.1016/j.wneu.2019.08.132
   Hartley BR, 2020, WORLD NEUROSURG, V133, P457, DOI 10.1016/j.wneu.2019.08.134
   Hojat M, 2011, ACAD MED, V86, P359, DOI 10.1097/ACM.0b013e3182086fe1
   Kachalia A, 2010, ANN INTERN MED, V153, P213, DOI 10.7326/0003-4819-153-4-201008170-00002
   Kim SS, 2004, EVAL HEALTH PROF, V27, P237, DOI 10.1177/0163278704267037
   Kitch BT, 2008, JT COMM J QUAL PATIE, V34, P563, DOI 10.1016/S1553-7250(08)34071-9
   Kuehster CR, 2010, J NURSES PROF DEV, V26, P123, DOI 10.1097/NND.0b013e3181993a95
   Langewitz W, 2002, BRIT MED J, V325, P682, DOI 10.1136/bmj.325.7366.682
   Leibowitz KA, 2018, J GEN INTERN MED, V33, P2051, DOI 10.1007/s11606-018-4627-z
   Levinson W, 2000, JAMA-J AM MED ASSOC, V284, P1021, DOI 10.1001/jama.284.8.1021
   Levinson W, 2010, HEALTH AFFAIR, V29, P1310, DOI 10.1377/hlthaff.2009.0450
   Liu CC, 2008, MED EDUC, V42, P74, DOI 10.1111/j.1365-2923.2007.02899.x
   Marvel MK, 1999, JAMA-J AM MED ASSOC, V281, P283, DOI 10.1001/jama.281.3.283
   Mazor KM, 2004, ARCH INTERN MED, V164, P1690, DOI 10.1001/archinte.164.15.1690
   McDonnell WM, 2008, ANN INTERN MED, V149, P811, DOI 10.7326/0003-4819-149-11-200812020-00007
   Nakagawa S, 2015, JAMA INTERN MED, V175, P1268, DOI 10.1001/jamainternmed.2015.2220
   National Quality Forum, 2010, SAF PRACT BETT HEALT, V0, P0
   Ngo-Metzger Q, 2003, J GEN INTERN MED, V18, P44, DOI 10.1046/j.1525-1497.2003.20205.x
   ODaniel M, 2008, PATIENT SAFETY QUALI, V0, P0
   Ray SJ, 1999, STRATEGIC COMMUNICAT, V0, P0
   Riess H, 2012, J GEN INTERN MED, V27, P1280, DOI 10.1007/s11606-012-2063-z
   Schouten BC, 2006, PATIENT EDUC COUNS, V64, P21, DOI 10.1016/j.pec.2005.11.014
   SCHWENK CR, 1984, STRATEGIC MANAGE J, V5, P111, DOI 10.1002/smj.4250050203
   Stroud L, 2013, ACAD MED, V88, P884, DOI 10.1097/ACM.0b013e31828f898f
   Tabler NG, 2007, HLTH LAWYER, V19, P23
   Wallack MK, 2001, ARCH SURG-CHICAGO, V136, P1426, DOI 10.1001/archsurg.136.12.1426
   Walton MM, 2006, QUAL SAF HEALTH CARE, V15, P229, DOI 10.1136/qshc.2006.019240
   Waterman AD, 2007, JT COMM J QUAL PATIE, V33, P467, DOI 10.1016/S1553-7250(07)33050-X
   Wu AW, 2013, J PUBLIC HEALTH RES, V2, P186, DOI 10.4081/jphr.2013.e32
NR 54
TC 8
Z9 8
U1 0
U2 2
PU ELSEVIER SCIENCE INC
PI NEW YORK
PA STE 800, 230 PARK AVE, NEW YORK, NY 10169 USA
SN 1878-8750
EI 1878-8769
J9 WORLD NEUROSURG
JI World Neurosurg.
PD JAN 15
PY 2020
VL 133
IS 
BP 466
EP 473
DI 10.1016/j.wneu.2019.08.133
PG 8
WC Clinical Neurology; Surgery
SC Neurosciences & Neurology; Surgery
GA JX8QN
UT WOS:000503993700076
PM 31881581
DA 2022-10-14
ER

PT J
AU Witkos, J
   Hartman-Petrycka, M
AF Witkos, Joanna
   Hartman-Petrycka, Magdalena
TI Do future healthcare professionals have adequate knowledge about risk factors for stress urinary incontinence in women?
SO BMC WOMENS HEALTH
LA English
DT Article
DE Stress urinary incontinence; Risk factors; Medical students&#8217; knowledge
ID pelvic floor disorder; physical-activity; prevalence; estrogen; association; symptom; obesity; black
AB Background Stress urinary incontinence worsens living conditions as far as the occupational, social, mental, physical and sexual aspects of a woman's life. Despite its real impact on the everyday lives of millions of women around the world, this problem is still disregarded and treated only as a discomfort associated with personal hygiene. Could this be due to negligence on the part of medical personnel in this matter and perhaps this lack of knowledge and proper information intended for women with stress urinary incontinence? Implementing educational activities to increase knowledge about urinary incontinence will translate into better educated women and earlier implementation of urinary incontinence treatment in the future. To properly educate women at risk of urinary incontinence, one needs to be familiar with the condition, in particular the risk factors for its development. The purpose of the study was to evaluate the degree of knowledge of students graduating from medical faculties have regarding risk factors for stress urinary incontinence in women and assess where the students' knowledge of this problem came from. Methods The research involved 1581 final year students of medical faculties: nursing and midwifery (258), medicine (432), physiotherapy (402) and other medical (489). The author's survey was used for the research. The chi(2) test was used for analysis. Results Students in faculties of nursing and midwifery, general medicine, physiotherapy, and other medical faculties could correctly list stress urinary incontinence risk factors in 88.8%, 81.7%, 74.4% and 51.9% of their answers respectively (p < 0.01). The most frequently mentioned source of knowledge about stress urinary incontinence was higher level education in 82.6%, 89.8%, 90.0% and 34.4% of the respective groups' replies (p < 0.001). Conclusions Nursing and midwifery students had the greatest theoretical knowledge of stress urinary incontinence, and lesser knowledge was found among general medicine students, while physiotherapy students and students of other medical faculties had the least theoretical knowledge about risk factors for urinary incontinence. It is advisable that more emphasis be placed on educating students about stress urinary incontinence due to their insufficient knowledge, in particular for future doctors and physiotherapists who will have direct contact with patients.
C1 [Witkos, Joanna] Andrzej Frycz Modrzewski Krakow Univ, Fac Med & Hlth Sci, Ul G Herlinga Grudzinskiego 1, PL-30705 Krakow, Poland.
   [Hartman-Petrycka, Magdalena] Med Univ Silesia, Sch Pharm, Dept Basic Biomed Sci, Div Lab Med Sosnowiec, Katowice, Poland.
RP Witkos, J (通讯作者)，Andrzej Frycz Modrzewski Krakow Univ, Fac Med & Hlth Sci, Ul G Herlinga Grudzinskiego 1, PL-30705 Krakow, Poland.
EM jwitkos@afm.edu.pl
CR Altman D, 2008, EUR UROL, V54, P918, DOI 10.1016/j.eururo.2007.12.004
   Amaral MOP, 2015, INT J GYNECOL OBSTET, V131, P82, DOI 10.1016/j.ijgo.2015.03.041
   Bardsley Alison, 2016, BR J NURS, V25, P0
   Cagnacci A, 2017, MENOPAUSE, V24, P77, DOI 10.1097/GME.0000000000000727
   Calleja-Agius J, 2015, CLIMACTERIC, V18, P18, DOI 10.3109/13697137.2015.1078206
   Cayan S, 2016, EUR J OBSTET GYN R B, V203, P303, DOI 10.1016/j.ejogrb.2016.06.030
   Dallosso H, 2004, EUR J CLIN NUTR, V58, P920, DOI 10.1038/sj.ejcn.1601913
   Varella LRD, 2016, J PHYS THER SCI, V28, P824, DOI 10.1589/jpts.28.824
   DeLancey JOL, 2010, AM J OBSTET GYNECOL, V202, P0, DOI 10.1016/j.ajog.2010.04.027
   Demir O, 2017, UROL INT, V99, P84, DOI 10.1159/000466705
   Elmelund M, 2018, INT UROGYNECOL J, V29, P1597, DOI 10.1007/s00192-018-3630-6
   Goforth John, 2016, N C MED J, V77, P423
   Hendrix SL, 2005, JAMA-J AM MED ASSOC, V293, P935, DOI 10.1001/jama.293.8.935
   Heydari Fatemeh, 2017, ELECTRON PHYSICIAN, V9, P4678, DOI 10.19082/4678
   Jankiewicz Katarzyna, 2005, GINEKOL POL, V76, P819
   KEGEL A H, 1949, WEST J SURG OBSTET GYNECOL, V57, P527
   Kilic M, 2016, SPRINGERPLUS, V5, P0, DOI 10.1186/s40064-016-2965-z
   Konopielko-Bro M, 2007, FAM MED PRIM CARE RE, V9, P22
   Konopielko-Bro M, 2007, FAM MED PRIM CARE RE, V9, P19
   Lang Jinghe, 2002, CLIN EXP OBSTET GYNECOL, V29, P180
   Lau HH, 2017, PLOS ONE, V12, P0, DOI 10.1371/journal.pone.0177075
   Lee SH, 2014, INT J UROL, V21, P683, DOI 10.1111/iju.12420
   Leroy LD, 2016, REV ESC ENFERM USP, V50, P200, DOI 10.1590/S0080-623420160000200004
   Lukac P, 2014, CESKA GYNEKOL, V79, P382
   Martin-Martin S, 2014, ARCH ESP UROL, V67, P323
   Massot C, 2016, INT NEUROUROL J, V20, P224, DOI 10.5213/inj.1630490.245
   McKenzie P, 2010, CURR OPIN UROL, V20, P291, DOI 10.1097/MOU.0b013e32833a4436
   Miko E, 2004, PRZ MENOPAUZALNY, V5, P43
   Molinuevo B, 2012, NEUROUROL URODYNAM, V31, P669, DOI 10.1002/nau.21216
   Neimark AI, 2016, UROLOGIYA (MOSCOW), V0, P130
   Nygaard I, 2012, CONTEMP CLIN TRIALS, V33, P819, DOI 10.1016/j.cct.2012.04.001
   Nygaard IE, 2016, AM J OBSTET GYNECOL, V214, P164, DOI 10.1016/j.ajog.2015.08.067
   Nygaard IE, 2015, AM J OBSTET GYNECOL, V213, P0, DOI 10.1016/j.ajog.2015.01.044
   Ojengbede OA, 2011, BJU INT, V107, P1793, DOI 10.1111/j.1464-410X.2010.09758.x
   Pathiraja R, 2017, UROL J, V14, P3075
   Pedersen LS, 2017, ACTA OBSTET GYN SCAN, V96, P939, DOI 10.1111/aogs.13149
   Pomian A, 2016, MED SCI MONITOR, V22, P1880, DOI 10.12659/MSM.896331
   Ramalingam K, 2015, BEST PRACT RES CL OB, V29, P541, DOI 10.1016/j.bpobgyn.2015.02.002
   Serati M, 2016, ANN TRANSL MED, V4, P0, DOI 10.21037/atm.2016.03.16
   Shariat SF, 2009, UROL INT, V83, P181, DOI 10.1159/000230021
   Smith AM, 2016, ALGAL RES, V16, P1, DOI 10.1016/j.algal.2016.02.026
   Subak LL, 2005, J UROLOGY, V174, P190, DOI 10.1097/01.ju.0000162056.30326.83
   Townsend MK, 2014, INT UROGYNECOL J, V25, P823, DOI 10.1007/s00192-013-2309-2
   Townsend MK, 2012, OBSTET GYNECOL, V119, P950, DOI 10.1097/AOG.0b013e31824fc604
   Tzur T, 2016, CLIMACTERIC, V19, P162, DOI 10.3109/13697137.2015.1132199
   Van Kessel K, 2001, AM J OBSTET GYNECOL, V184, P1571, DOI 10.1067/mob.2001.114856
   Wang H, 2017, J MATERN-FETAL NEO M, V30, P1552, DOI 10.1080/14767058.2016.1209648
   Wilamowska A, 2007, PRZ MENOPAUZALNY, V4, P204
NR 48
TC 1
Z9 1
U1 2
U2 5
PU BMC
PI LONDON
PA CAMPUS, 4 CRINAN ST, LONDON N1 9XW, ENGLAND
SN 
EI 1472-6874
J9 BMC WOMENS HEALTH
JI BMC Womens Health
PD NOV 16
PY 2020
VL 20
IS 1
BP 
EP 
DI 10.1186/s12905-020-01124-0
PG 11
WC Public, Environmental & Occupational Health; Obstetrics & Gynecology
SC Public, Environmental & Occupational Health; Obstetrics & Gynecology
GA OY7TN
UT WOS:000594445800002
PM 33198742
DA 2022-10-14
ER

PT J
AU Molinelli, A
   Cozzani, E
   Burlando, M
   Santi, P
   Parodi, A
   Ventura, F
AF Molinelli, Andrea
   Cozzani, Emanuele
   Burlando, Martina
   Santi, Pierluigi
   Parodi, Aurora
   Ventura, Francesco
TI Spastic quadriplegia following intradermal use of hydrogen peroxide in the tardive curettage procedure for the treatment of a giant congenital nevus
SO GIORNALE ITALIANO DI DERMATOLOGIA E VENEREOLOGIA
LA English
DT Article
DE Quadriplegia; Curettage; Hydrogen peroxide
ID iatrogenic gas embolism; melanocytic nevi; oxygen embolism; management; children; melanoma; risk
AB The possible transformation of a giant congenital melanocytic nevi (GCMN) in malignant melanoma estimated from 0.05% to 40% depend on the size of the lesions. Many are the surgical procedures proposed, including: full or partial-thickness excisions, dermabrasion, curettage in the first weeks of life and laser treatment. The curettage technique has been proposed in the literature for the treatment of GCMN in the first few weeks of life and defined as a relatively atraumatic surgery procedure without general complications. The authors report the first case in the literature of embolization due to use of subcutaneous peroxide infiltration before a tardive curettage procedure in a newborn case of GCMN resulting in spastic quadriplegia with dystonic reaction. Consequently, a lawsuit, due to this medical malpractice, has been opened.
C1 [Molinelli, Andrea; Ventura, Francesco] IRCCS San Martino Univ Hosp, Dept Legal Med, Genoa, Italy.
   [Cozzani, Emanuele; Burlando, Martina; Parodi, Aurora] IRCCS San Martino Univ Hosp, Dept Dermatol, DiSSal, Genoa, Italy.
   [Santi, Pierluigi] IRCCS San Martino Univ Hosp, Dept Plast Surg, Genoa, Italy.
RP Cozzani, E (通讯作者)，Univ Genoa, Dept Dermatol, DiSSal, Largo Rosanna Benzi 10, I-16129 Genoa, Italy.
EM emanuele.cozzani@unige.it
CR Bittencourt FV, 2000, PEDIATRICS, V106, P736, DOI 10.1542/peds.106.4.736
   CINA SJ, 1994, AM J FOREN MED PATH, V15, P44, DOI 10.1097/00000433-199403000-00011
   DeDavid M, 1996, J AM ACAD DERMATOL, V35, P529, DOI 10.1016/S0190-9622(96)90674-X
   Gatibelza ME, 2013, ANN CHIR PLAST ESTH, V58, P228, DOI 10.1016/j.anplas.2012.11.002
   Jones PM, 2004, ANESTH ANALG, V99, P1861, DOI 10.1213/01.ANE.0000135411.96718.AD
   Kinisler V, 2009, J PLAST RECONSTR AES, V62, P595, DOI 10.1016/j.bjps.2008.12.016
   Kinsler VA, 2008, BRIT J DERMATOL, V159, P907, DOI 10.1111/j.1365-2133.2008.08775.x
   Kinsler VA, 2009, BRIT J DERMATOL, V160, P143, DOI 10.1111/j.1365-2133.2008.08849.x
   Loeb T, 2000, ANN FR ANESTH, V19, P108
   Marghoob AA, 2007, SEMIN CUTAN MED SURG, V26, P231, DOI 10.1016/j.sder.2008.03.007
   Margulis A, 2004, ANN PLAS SURG, V52, P158, DOI 10.1097/01.sap.0000100896.87833.80
   MOSS ALH, 1987, BRIT J PLAST SURG, V40, P410, DOI 10.1016/0007-1226(87)90046-4
   Rasmussen BS, 2015, ANN PLAS SURG, V74, P223, DOI 10.1097/SAP.0b013e3182920c3d
   Ruiz-Maldonado R, 2004, PEDIATR DERMATOL, V21, P178, DOI 10.1111/j.0736-8046.2004.21222.x
   SCHNEIDER DL, 1987, AM J DIS CHILD, V141, P10, DOI 10.1001/archpedi.1987.04460010010002
   SLEIGH JW, 1985, BRIT MED J, V291, P1706, DOI 10.1136/bmj.291.6510.1706
   Vidil L, 2008, ANN FR ANESTH, V27, P735, DOI 10.1016/j.annfar.2008.06.008
   Watt AJ, 2004, PLAST RECONSTR SURG, V113, P1968, DOI 10.1097/01.prs.0000122209.10277.2a
   Zaal LH, 2004, BRIT J PLAST SURG, V57, P707, DOI 10.1016/j.bjps.2004.04.022
NR 19
TC 0
Z9 0
U1 0
U2 1
PU EDIZIONI MINERVA MEDICA
PI TURIN
PA CORSO BRAMANTE 83-85 INT JOURNALS DEPT., 10126 TURIN, ITALY
SN 0392-0488
EI 1827-1820
J9 GIORN ITAL DERMAT V
JI G. Ital. Dermatol. Venereol.
PD DEC 15
PY 2020
VL 155
IS 6
BP 780
EP 782
DI 10.23736/S0392-0488.16.05231-7
PG 3
WC Dermatology
SC Dermatology
GA QR0PD
UT WOS:000624916400014
PM 33645938
DA 2022-10-14
ER

PT J
AU Gadjradj, PS
   Ghobrial, JB
   Harhangi, BS
AF Gadjradj, Pravesh S.
   Ghobrial, Julian B.
   Harhangi, Biswadjiet S.
TI Experiences of neurological surgeons with malpractice lawsuits
SO NEUROSURGICAL FOCUS
LA English
DT Article
DE medical lawsuit; liability; medical malpractice
ID defensive medicine; liability; risk; neurosurgery; litigation; quality; rate; state
AB OBJECTIVE As a specialty that treats acute pathology and refractory pain, neurosurgery is at risk for high liability, making the practice of defensive medicine quite common. The extent to which the practice of defensive medicine is linked to experience with malpractice lawsuits remains unclear. The aims of this study were to clarify this by surveying neurosurgeons about the frequency of experiencing medical lawsuits and to show how neurosurgeons reflect on facing such lawsuits. METHODS A survey consisting of 24 questions was distributed among members of the Congress of Neurological Surgeons. The survey consisted of four parts: 1) demographics of participants; 2) the way malpractice lawsuits affect the way respondents practice medicine; 3) experiences with medical malpractice lawsuits; and 4) the effect of the medical malpractice environment on one's own practice of medicine. RESULTS There were a total of 490 survey respondents, 83.5% of whom were employed in the US. Of the respondents, 39.5% stated they were frequently or always concerned about being sued, and 77.4% stated their fear had led to a change in how they practice medicine. For 58.4%, this change led to the practice of defensive medicine, while for others it led to more extensive documentation (14.3%) and/or to referring or dropping complex cases (12.4%). Among the respondents, 80.9% at some time were named in a medical malpractice lawsuit and 12.3% more than 10 times. The main concerns expressed about being sued included losing confidence and practicing defensive medicine (17.8%), personal assets being at risk (16.9%), and being named in the National Practitioner Data Bank (15.6%). Given the medical malpractice environment, 58.7% of respondents considered referring complex patient cases, whereas 36.5% considered leaving the practice of medicine. The fear of being sued (OR 4.06, 95% CI 2.53-6.51) and the consideration of limiting the scope of practice (OR 3.08, 1.80-5.20) were both independently associated with higher odds of considering leaving the practice of medicine. CONCLUSIONS The current medicolegal landscape has a profound impact on neurosurgical practice. The fear of being sued, the financial aspects of practicing defensive medicine, and the proportion of neurosurgeons who are considering leaving the practice of medicine emphasize the need for a shift in the medicolegal landscape to a system in which fear of being sued does not play a dominant role and the interests of patients are protected.
C1 [Gadjradj, Pravesh S.; Ghobrial, Julian B.] Leiden Univ, Univ Neurosurg Ctr Holland UNCH, Dept Neurosurg, Med Ctr, Leiden, Netherlands.
   [Harhangi, Biswadjiet S.] Univ Med Ctr Rotterdam, Dept Neurosurg, Erasmus MC, Rotterdam, Netherlands.
RP Gadjradj, PS (通讯作者)，Leiden Univ, Med Ctr, Leiden, Netherlands.
EM p.gadjradj@erasmusmc.nl
CR Agarwal N, 2018, SPINE, V43, P984, DOI 10.1097/BRS.0000000000002510
   Ahmadi SA, 2019, SPINE J, V19, P1221, DOI 10.1016/j.spinee.2019.02.001
   Boothman Richard C, 2009, J HEALTH LIFE SCI LAW, V2, P125
   Daniels AH, 2017, J NEUROSURG-SPINE, V27, P470, DOI 10.3171/2016.11.SPINE16646
   Davern M, 2013, HEALTH SERV RES, V48, P905, DOI 10.1111/1475-6773.12070
   Din RS, 2017, SPINE, V42, P177, DOI 10.1097/BRS.0000000000001687
   Glassman SD, 2019, SPINE J, V19, P711, DOI 10.1016/j.spinee.2018.10.012
   Grady C, 2015, NEW ENGL J MED, V372, P2172, DOI 10.1056/NEJMc1503813
   Guillain A, 2020, ACTA NEUROCHIR, V162, P1379, DOI 10.1007/s00701-020-04302-z
   Helmchen LA, 2010, MED CARE, V48, P955, DOI 10.1097/MLR.0b013e3181eaf84d
   Jena AB, 2011, NEW ENGL J MED, V365, P629, DOI 10.1056/NEJMsa1012370
   Kaplan GW, 1998, UROLOGY, V51, P183, DOI 10.1016/S0090-4295(97)00633-X
   Keeton WPDD, 1984, OWEN DC PROSSER KEET, V0, P0
   Kessler DP, 2006, LANCET, V368, P240, DOI 10.1016/S0140-6736(06)69045-4
   Livingston EH, 2012, ARCH SURG-CHICAGO, V147, P110, DOI 10.1001/archsurg.2011.2169
   Mello MM, 2020, JAMA-J AM MED ASSOC, V323, P352, DOI 10.1001/jama.2019.21411
   Nahed BV, 2012, PLOS ONE, V7, P0, DOI 10.1371/journal.pone.0039237
   Pereira NP, 2014, AM J NEURORADIOL, V35, P638, DOI 10.3174/ajnr.A3730
   Scarrow Alan M, 2008, CLIN NEUROSURG, V55, P121
   Smith TR, 2015, NEUROSURGERY, V76, P105, DOI 10.1227/NEU.0000000000000576
   Sobel DL, 2006, J UROLOGY, V175, P1847, DOI 10.1016/S0022-5347(05)01021-9
   Studdert DM, 2005, JAMA-J AM MED ASSOC, V293, P2609, DOI 10.1001/jama.293.21.2609
   Studdert DM, 2004, NEW ENGL J MED, V350, P283, DOI 10.1056/NEJMhpr035470
   Thomas R, 2018, WORLD NEUROSURG, V110, PE552, DOI 10.1016/j.wneu.2017.11.051
   Yan SC, 2017, ACTA NEUROCHIR, V159, P2341, DOI 10.1007/s00701-017-3323-9
NR 25
TC 7
Z9 7
U1 0
U2 1
PU AMER ASSOC NEUROLOGICAL SURGEONS
PI ROLLING MEADOWS
PA 5550 MEADOWBROOK DRIVE, ROLLING MEADOWS, IL 60008 USA
SN 1092-0684
EI 
J9 NEUROSURG FOCUS
JI Neurosurg. Focus
PD NOV 15
PY 2020
VL 49
IS 5
BP 
EP 
DI 10.3171/2020.8.FOCUS20250
PG 7
WC Clinical Neurology; Surgery
SC Neurosciences & Neurology; Surgery
GA OM0ZT
UT WOS:000585759900003
PM 33130609
DA 2022-10-14
ER

PT J
AU Chen, KC
   Yu, HR
   Chen, WS
   Lin, WC
   Lee, YC
   Chen, HH
   Jiang, JH
   Su, TY
   Tsai, CK
   Tsai, TA
   Tsai, CM
   Lu, HHS
AF Chen, Kai-Chi
   Yu, Hong-Ren
   Chen, Wei-Shiang
   Lin, Wei-Che
   Lee, Yi-Chen
   Chen, Hung-Hsun
   Jiang, Jyun-Hong
   Su, Ting-Yi
   Tsai, Chang-Ku
   Tsai, Ti-An
   Tsai, Chih-Min
   Lu, Henry Horng-Shing
TI Diagnosis of common pulmonary diseases in children by X-ray images and deep learning
SO SCIENTIFIC REPORTS
LA English
DT Article
ID respiratory-infection; chest radiograph; pneumonia; classification; bronchioliti; epidemiology; management; agreement; etiology
AB Acute lower respiratory infection is the leading cause of child death in developing countries. Current strategies to reduce this problem include early detection and appropriate treatment. Better diagnostic and therapeutic strategies are still needed in poor countries. Artificial-intelligence chest X-ray scheme has the potential to become a screening tool for lower respiratory infection in child. Artificial-intelligence chest X-ray schemes for children are rare and limited to a single lung disease. We need a powerful system as a diagnostic tool for most common lung diseases in children. To address this, we present a computer-aided diagnostic scheme for the chest X-ray images of several common pulmonary diseases of children, including bronchiolitis/bronchitis, bronchopneumonia/interstitial pneumonitis, lobar pneumonia, and pneumothorax. The study consists of two main approaches: first, we trained a model based on YOLOv3 architecture for cropping the appropriate location of the lung field automatically. Second, we compared three different methods for multi-classification, included the one-versus-one scheme, the one-versus-all scheme and training a classifier model based on convolutional neural network. Our model demonstrated a good distinguishing ability for these common lung problems in children. Among the three methods, the one-versus-one scheme has the best performance. We could detect whether a chest X-ray image is abnormal with 92.47% accuracy and bronchiolitis/bronchitis, bronchopneumonia, lobar pneumonia, pneumothorax, or normal with 71.94%, 72.19%, 85.42%, 85.71%, and 80.00% accuracy, respectively. In conclusion, we provide a computer-aided diagnostic scheme by deep learning for common pulmonary diseases in children. This scheme is mostly useful as a screening for normal versus most of lower respiratory problems in children. It can also help review the chest X-ray images interpreted by clinicians and may remind possible negligence. This system can be a good diagnostic assistance under limited medical resources.
C1 [Chen, Kai-Chi; Chen, Wei-Shiang; Su, Ting-Yi; Lu, Henry Horng-Shing] Natl Chiao Tung Univ, Inst Stat, Hsinchu, Taiwan.
   [Yu, Hong-Ren; Lee, Yi-Chen; Tsai, Chang-Ku; Tsai, Ti-An; Tsai, Chih-Min] Chang Gung Mem Hosp, Kaohsiung Med Ctr, Dept Pediat, Kaohsiung, Taiwan.
   [Yu, Hong-Ren; Lee, Yi-Chen; Tsai, Chang-Ku; Tsai, Ti-An; Tsai, Chih-Min] Chang Gung Univ, Grad Inst Clin Med Sci, Coll Med, Taoyuan, Taiwan.
   [Lin, Wei-Che] Chang Gung Mem Hosp, Kaohsiung Med Ctr, Dept Radiol, Kaohsiung, Taiwan.
   [Chen, Hung-Hsun] Natl Chiao Tung Univ, Ctr Teaching & Learning Dev, Hsinchu, Taiwan.
   [Jiang, Jyun-Hong] Chang Gung Mem Hosp, Kaohsiung Med Ctr, Dept Pediat Surg, Kaohsiung, Taiwan.
RP Lu, HHS (通讯作者)，Natl Chiao Tung Univ, Inst Stat, Hsinchu, Taiwan.
EM hslu@stat.nctu.edu.tw
FU Chang Gung Memorial Hospital [CMRPG8H0921, CMRPG8K0071]; Ministry of Science and Technology, Taiwan [MOST 107-2118-M-009-006-MY3, MOST 109-2124-M-009-013]; National Chiao Tung University; Ministry of Education (MOE), Taiwan
CR Becker AS, 2017, INVEST RADIOL, V52, P434, DOI 10.1097/RLI.0000000000000358
   BERMAN S, 1991, REV INFECT DIS, V13, P0
   Bishop CM, 1995, NEURAL NETWORKS PATT, V0, P372
   Bryce J, 2005, LANCET, V365, P1147, DOI 10.1016/S0140-6736(05)71877-8
   BUSHYHEAD JB, 1983, MED CARE, V21, P661, DOI 10.1097/00005650-198307000-00001
   Calogero C, 2007, J PEDIATR-US, V151, P235, DOI 10.1016/j.jpeds.2007.05.041
   Candemir S, 2019, INT J COMPUT ASS RAD, V14, P563, DOI 10.1007/s11548-019-01917-1
   Cao AMY, 2013, COCHRANE DB SYST REV, V0, P0, DOI DOI 10.1002/14651858.CD009119.pub2
   Cardoso MRA, 2011, ARCH DIS CHILD, V96, P58, DOI 10.1136/adc.2010.189894
   Chang Anne B, 2009, PEDIATR CLIN NORTH AM, V56, P1303, DOI 10.1016/j.pcl.2009.09.003
   Chen C, 2018, NANOTECHNOL REV, V7, P11, DOI 10.1515/ntrev-2017-0165
   Chen HH, 2020, INT J CARDIOL, V316, P272, DOI 10.1016/j.ijcard.2020.03.075
   Chen PJ, 2018, GASTROENTEROLOGY, V154, P568, DOI 10.1053/j.gastro.2017.10.010
   COHEN J, 1968, PSYCHOL BULL, V70, P213, DOI 10.1037/h0026256
   COHEN J, 1960, EDUC PSYCHOL MEAS, V20, P37, DOI 10.1177/001316446002000104
   Davies HD, 1996, PEDIATR INFECT DIS J, V15, P600, DOI 10.1097/00006454-199607000-00008
   De Fauw J, 2018, NAT MED, V24, P1342, DOI 10.1038/s41591-018-0107-6
   EFRON B, 1987, J AM STAT ASSOC, V82, P171, DOI 10.2307/2289144
   Elemraid MA, 2014, PLOS ONE, V9, P0, DOI 10.1371/journal.pone.0106051
   FRIIS B, 1990, ACTA PAEDIATR SCAND, V79, P219, DOI 10.1111/j.1651-2227.1990.tb11442.x
   Galar M, 2011, PATTERN RECOGN, V44, P1761, DOI 10.1016/j.patcog.2011.01.017
   Harris M, 2011, THORAX, V66, PII1, DOI 10.1136/thoraxjnl-2011-200598
   Hasan R, 2014, PEDIATR INFECT DIS J, V33, PE45, DOI 10.1097/INF.0000000000000062
   He KM, 2016, PROC CVPR IEEE, V0, PP770, DOI 10.1109/CVPR.2016.90
   Huang G, 2017, PROC CVPR IEEE, V0, PP2261, DOI 10.1109/CVPR.2017.243
   Hullermeier E, 2010, PATTERN RECOGN, V43, P128, DOI 10.1016/j.patcog.2009.06.013
   Lakhani P, 2017, RADIOLOGY, V284, P574, DOI 10.1148/radiol.2017162326
   Lanaspa M, 2014, EXPERT REV ANTI-INFE, V12, P31, DOI 10.1586/14787210.2014.866517
   Liang GB, 2020, COMPUT METH PROG BIO, V187, P0, DOI 10.1016/j.cmpb.2019.06.023
   Lin TY, 2017, IEEE I CONF COMP VIS, V0, PP2999, DOI 10.1109/ICCV.2017.324
   McAllister DA, 2019, LANCET GLOB HEALTH, V7, PE47, DOI 10.1016/S2214-109X(18)30408-X
   Neuman MI, 2012, J HOSP MED, V7, P294, DOI 10.1002/jhm.955
   Rajpurkar P, 2017, ARXIV171105225, V0, P0
   Redmon J, 2018, ARXIV180402767, V0, P0, DOI DOI 10.48550/ARXIV.1804.02767
   Saraiva AA, 2019, BIOIMAGING: PROCEEDINGS OF THE 12TH INTERNATIONAL JOINT CONFERENCE ON BIOMEDICAL ENGINEERING SYSTEMS AND TECHNOLOGIES, VOL 2, P112, DOI 10.5220/0007404301120119
   Selvaraju RR, 2020, INT J COMPUT VISION, V128, P336, DOI 10.1007/s11263-019-01228-7
   Taylor AG, 2018, PLOS MED, V15, P0, DOI 10.1371/journal.pmed.1002697
   Webb WR, 2010, LIPPINCOTT WILLIAMS, V373, P624
   Zorc JJ, 2010, PEDIATRICS, V125, P342, DOI 10.1542/peds.2009-2092
NR 39
TC 10
Z9 11
U1 2
U2 13
PU NATURE PORTFOLIO
PI BERLIN
PA HEIDELBERGER PLATZ 3, BERLIN, 14197, GERMANY
SN 2045-2322
EI 
J9 SCI REP-UK
JI Sci Rep
PD OCT 15
PY 2020
VL 10
IS 1
BP 
EP 
DI 10.1038/s41598-020-73831-5
PG 9
WC Multidisciplinary Sciences
SC Science & Technology - Other Topics
GA OH6MF
UT WOS:000582705100012
PM 33060702
DA 2022-10-14
ER

PT J
AU Alzahrani, BA
   Irshad, A
   Alsubhi, K
   Albeshri, A
AF Alzahrani, Bander A.
   Irshad, Azeem
   Alsubhi, Khalid
   Albeshri, Aiiad
TI A secure and efficient remote patient-monitoring authentication protocol for cloud-IoT
SO INTERNATIONAL JOURNAL OF COMMUNICATION SYSTEMS
LA English
DT Article
DE attacks; authentication; cryptography; patient healthcare
ID key agreement scheme; user authentication; mutual authentication; dynamic identity; smart card; design; cryptanalysis; improvement; system
AB The ongoing Cloud-IoT (Internet of Things)-based technological advancements have revolutionized the ways in which remote patients could be monitored and provided with health care facilities. The real-time monitoring of patient's health leads to dispensing the right medical treatment at the right time. The health professionals need to access patients' sensitive data for such monitoring, and if treated with negligence, it could also be used for malevolent objectives by the adversary. Hence, the Cloud-IoT-based technology gains could only be conferred to the patients and health professionals, if the latter authenticate one another properly. Many authentication protocols are proposed for remote patient health care monitoring, but with limitations. Lately, Sharma and Kalra (DOI: 10.1007/s40998-018-0146-5) present a remote patient-monitoring authentication scheme based on body sensors. However, we discover that the scheme still bears many drawbacks including stolen smart card attack, session key compromise, and user impersonation attacks. In view of those limitations, we have designed an efficient authentication protocol for remote patient health monitoring that counters all the above-mentioned drawbacks. Moreover, we prove the security features of our protocol using BAN logic-based formal security analysis and validate the results in ProVerif automated security tool.
C1 [Alzahrani, Bander A.; Alsubhi, Khalid; Albeshri, Aiiad] King Abdulaziz Univ, Fac Comp & Informat Technol, Jeddah, Saudi Arabia.
   [Irshad, Azeem] Int Islamic Univ Islamabad, Islamabad, Pakistan.
RP Alzahrani, BA (通讯作者)，King Abdulaziz Univ, Fac Comp & Informat Technol, Jeddah, Saudi Arabia.
EM baalzahrani@kau.edu.sa
FU Deanship of Scientific Research (DSR), King Abdulaziz University, Jeddah [RG-13-611-38]
CR Abbasinezhad-Mood D, 2018, IEEE T IND INFORM, V14, P4815, DOI 10.1109/TII.2018.2806974
   Abbasinezhad-Mood D, 2018, IEEE T RELIAB, V67, P1328, DOI 10.1109/TR.2018.2850966
   Ali A, 2013, MULTIMED TOOLS APPL, V66, P201, DOI 10.1007/s11042-011-0791-4
   ALSHARIF MH, 2020, SYMMETRY-BASEL, V12, P0, DOI 10.3390/SYM12010088
   Alzahrani BA, 2020, SYMMETRY-BASEL, V12, P0, DOI 10.3390/sym12020287
   Amin R, 2018, FUTURE GENER COMP SY, V80, P483, DOI 10.1016/j.future.2016.05.032
   BURROWS M, 1990, ACM T COMPUT SYST, V8, P18, DOI 10.1145/77648.77649
   Canetti R, 2001, LECT NOTES COMPUT SC, V2045, P453
   Chandrakar P, 2018, INT J COMMUN SYST, V31, P0, DOI 10.1002/dac.3540
   Chaudhry SA, 2020, COMPUT COMMUN, V153, P527, DOI 10.1016/j.comcom.2020.02.025
   Das ML, 2009, IEEE T WIREL COMMUN, V8, P1086, DOI 10.1109/TWC.2008.080128
   Divi K, 2013, P 8 INT C BOD AR NET, V0, PP128, DOI 10.4108/ICST.BODYNETS.2013.253706
   DOLEV D, 1983, IEEE T INFORM THEORY, V29, P198, DOI 10.1109/TIT.1983.1056650
   Ghani A, 2019, INT J COMMUN SYST, V32, P0, DOI 10.1002/dac.4139
   Giri D, 2015, J MED SYST, V39, P0, DOI 10.1007/s10916-014-0145-7
   He DB, 2015, MULTIMEDIA SYST, V21, P49, DOI 10.1007/s00530-013-0346-9
   Hossain MS, 2015, MOBILE NETW APPL, V20, P391, DOI 10.1007/s11036-015-0586-3
   Hu F, 2007, IEEE T INF TECHNOL B, V11, P619, DOI 10.1109/TITB.2007.894818
   Huang YM, 2009, IEEE J SEL AREA COMM, V4, P27
   Hussain S, 2019, IEEE INTERNET THINGS, V6, P10936, DOI 10.1109/JIOT.2019.2934947
   Irshad A, 2020, IEEE T IND APPL, V56, P4425, DOI 10.1109/TIA.2020.2966160
   Jiang Q, 2021, IEEE T EMERG TOP COM, V9, P839, DOI 10.1109/TETC.2019.2949137
   Jiang Q, 2017, COMPUT ELECTR ENG, V63, P182, DOI 10.1016/j.compeleceng.2017.03.016
   Khan MK, 2014, INT J DISTRIB SENS N, V0, P0, DOI DOI 10.1155/2014/347169
   Kumar P, 2011, WIRELESS ADV WIAD, V0, P241
   Kumar P, 2012, SENSORS-BASEL, V12, P1625, DOI 10.3390/s120201625
   Kumar V, 2018, J MED SYST, V42, P0, DOI 10.1007/s10916-018-0987-5
   Lee CC, 2013, J MED SYST, V37, P0, DOI 10.1007/s10916-013-9973-0
   Li CT, 2016, J MED SYST, V40, P0, DOI 10.1007/s10916-016-0474-9
   Li M, 2013, ACM T SENSOR NETWORK, V9, P0, DOI 10.1145/2422966.2422975
   Li X, 2016, SECUR COMMUN NETW, V9, P2643, DOI 10.1002/sec.1214
   Li X, 2013, J NETW COMPUT APPL, V36, P1365, DOI 10.1016/j.jnca.2013.02.034
   Li X, 2013, MATH COMPUT MODEL, V58, P85, DOI 10.1016/j.mcm.2012.06.033
   Li X, 2012, J NETW COMPUT APPL, V35, P763, DOI 10.1016/j.jnca.2011.11.009
   Li X, 2011, J NETW COMPUT APPL, V34, P73, DOI 10.1016/j.jnca.2010.09.003
   Liu CH, 2017, COMPUT ELECTR ENG, V59, P250, DOI 10.1016/j.compeleceng.2016.01.002
   Liu JW, 2014, IEEE T PARALL DISTR, V25, P332, DOI 10.1109/TPDS.2013.145
   Lumini A, 2007, PATTERN RECOGN, V40, P1057, DOI 10.1016/j.patcog.2006.05.030
   Mahmood K, 2019, INT J COMMUN SYST, V32, P0, DOI 10.1002/dac.4137
   Malasri K, 2009, SENSORS-BASEL, V9, P6273, DOI 10.3390/s90806273
   Mansoor K, 2019, SENSORS-BASEL, V19, P0, DOI 10.3390/s19214752
   Mishra D, 2015, J MED SYST, V39, P0, DOI 10.1007/s10916-015-0193-7
   Mishra D, 2015, J MED SYST, V39, P0, DOI 10.1007/s10916-014-0154-6
   Mishra D, 2014, J MED SYST, V38, P0, DOI 10.1007/s10916-014-0024-2
   Ostad-Sharif A, 2019, INT J COMMUN SYST, V32, P0, DOI 10.1002/dac.3974
   Ostad-Sharif A, 2019, J MED SYST, V43, P0, DOI 10.1007/s10916-018-1120-5
   Poojan S, 2015, PLOS ONE, V10, P0, DOI 10.1371/journal.pone.0146001
   Sasikaladevi N, 2019, MULTIMED TOOLS APPL, V78, P18037, DOI 10.1007/s11042-019-7149-8
   Seyedi M, 2013, IEEE T BIO-MED ENG, V60, P2067, DOI 10.1109/TBME.2013.2254714
   Sharma G, 2019, IJST-T ELECTR ENG, V43, P619, DOI 10.1007/s40998-018-0146-5
   Ul Hassan M, 2020, WIRELESS PERS COMMUN, V110, P2087, DOI 10.1007/s11277-019-06831-y
   Xiong H, 2014, IEEE T INF FOREN SEC, V9, P2327, DOI 10.1109/TIFS.2014.2363553
   Xu LL, 2015, J MED SYST, V39, P0, DOI 10.1007/s10916-014-0179-x
   Yuan Jianjun, 2010, WUHAN UNIVERSITY JOURNAL OF NATURAL SCIENCES, V15, P272, DOI 10.1007/s11859-010-0318-2
   Zhao ZG, 2014, J MED SYST, V38, P0, DOI 10.1007/s10916-014-0013-5
NR 56
TC 9
Z9 9
U1 2
U2 12
PU WILEY
PI HOBOKEN
PA 111 RIVER ST, HOBOKEN 07030-5774, NJ USA
SN 1074-5351
EI 1099-1131
J9 INT J COMMUN SYST
JI Int. J. Commun. Syst.
PD JUL 25
PY 2020
VL 33
IS 11
BP 
EP 
DI 10.1002/dac.4423
PG 28
WC Engineering, Electrical & Electronic; Telecommunications
SC Engineering; Telecommunications
GA MB4RJ
UT WOS:000525785600001
DA 2022-10-14
ER

PT J
AU Bolcato, M
   Russo, M
   Trentino, K
   Isbister, J
   Rodriguez, D
   Aprile, A
AF Bolcato, Matteo
   Russo, Marianna
   Trentino, Kevin
   Isbister, James
   Rodriguez, Daniele
   Aprile, Anna
TI Patient blood management: The best approach to transfusion medicine risk management
SO TRANSFUSION AND APHERESIS SCIENCE
LA English
DT Review
DE Patient blood management; Clinical risk management; Medical liability; Blood transfusion; Transfusion hazards
ID acute lung injury; circulatory overload; intraoperative transfusion; serious hazard; cardiac-surgery; safety; mortality; haemovigilance; strategy; morbidity
AB In advanced health systems it is increasingly important to offer effective medical services that have high quality and safety standards. We present an overview of the direct hazards and the indirect hazards associated with blood transfusions. Our aim is to focus on the potential medico-legal impacts of these hazards in the context of clinical risk management, incorporating the accumulating evidence from Patient Blood Management programs. The direct or deterministic hazards of transfusion refer to scenarios where the mechanisms for post transfusion damage are clearly traceable to the blood transfused in a 1:1 cause and effect manner. The indirect hazards can be defined as probabilistic and are associated with transfusion through epidemiological studies. The implementation of Patient Blood Management programs demonstrates that the use of a blood transfusion is not always necessary or unavoidable but can be considered modifiable. Review of the literature confirms that transfusion should not be the default option to manage anemia or blood loss. Instead, accumulating evidence demonstrates that a patient-centred, proactive approach to managing a patient's own blood is the new standard of care. It thus follows, an adverse transfusion event, where the transfusion was avoidable through the application of patient blood management, may constitute a profile for medical professional medical negligence. In an effort to maximise patient safety, transfusion medicine practice culture needs to shift towards a patient blood management approach, with hospitals implementing it as an important tool to minimize the risks of allogeneic blood transfusion.
C1 [Bolcato, Matteo; Russo, Marianna; Rodriguez, Daniele; Aprile, Anna] Univ Padua, Dept Mol Med, Legal Med, Via Falloppio 50, I-35121 Padua, Italy.
   [Trentino, Kevin] Univ Western Australia, Fac Hlth & Med Sci, Perth, WA, Australia.
   [Isbister, James] Univ Sydney, Sch Med, Sydney, NSW, Australia.
RP Russo, M (通讯作者)，Univ Padua, Dept Mol Med, Legal Med, Via Falloppio 50, I-35121 Padua, Italy.
EM matteo.bolcato@unipd.it; mariannarusso.medleg@gmail.com; Kevin.Trentino@uwa.edu.au; James.Isbister@sydney.edu.au; danielec.rodriguez@gmail.com; anna.aprile@unipd.it
CR Althoff FC, 2019, ANN SURG, V269, P794, DOI 10.1097/SLA.0000000000003095
   Benson AB, 2009, BRIT J HAEMATOL, V147, P431, DOI 10.1111/j.1365-2141.2009.07840.x
   Beran RG, 2010, J FORENSIC LEG MED, V17, P137, DOI 10.1016/j.jflm.2009.09.011
   Bernard AC, 2009, J AM COLL SURGEONS, V208, P931, DOI 10.1016/j.jamcollsurg.2008.11.019
   Blajchman MA, 2006, NEW ENGL J MED, V355, P1303, DOI 10.1056/NEJMp068178
   Bolcato M, 2019, BMC HEALTH SERV RES, V19, P0, DOI 10.1186/s12913-018-3846-7
   Bolton-Maggs PHB, 2019, TRANSFUSION MED, V29, P247, DOI 10.1111/tme.12569
   Bolton-Maggs PHB, 2016, TRANSFUSION MED, V26, P401, DOI 10.1111/tme.12380
   Bolton-Maggs PHB, 2013, BRIT J HAEMATOL, V163, P303, DOI 10.1111/bjh.12547
   Carless PA, 2010, COCHRANE DB SYST REV, V0, P0, DOI DOI 10.1002/14651858.CD002042.pub2
   Carson JL, 2017, NEW ENGL J MED, V377, P1261, DOI 10.1056/NEJMra1612789
   Claridge JA, 2002, AM SURGEON, V68, P566
   Davenport RD, 2016, ROSSIS PRINCIPLES TR, V0, P642
   Devine DV, 2016, HEMATOL ONCOL CLIN N, V30, P609, DOI 10.1016/j.hoc.2016.01.005
   Farmer S, 2016, PATIENT BLOOD MANAGEMENT, V0, P19
   Farmer S, 2015, OPEN ANESTHESIOL J, V9, P6, DOI 10.2174/1874321801509010006
   Ferraris VA, 2007, ANN THORAC SURG, V83, P27, DOI 10.1016/j.athoracsur.2007.02.099
   Ferraris VA, 2012, ARCH SURG-CHICAGO, V147, P49, DOI 10.1001/archsurg.2011.790
   Ferraris VA, 2011, ANN THORAC SURG, V91, P1674, DOI 10.1016/j.athoracsur.2011.01.025
   Fowler AJ, 2018, BRIT J ANAESTH, V121, P1227, DOI 10.1016/j.bja.2018.08.026
   Franchini M, 2019, BLOOD TRANSFUS-ITALY, V17, P191, DOI 10.2450/2019.0109-19
   Franchini M, 2016, BLOOD TRANSFUS-ITALY, V14, P93, DOI 10.2450/2015.0187-15
   Frank SM, 2014, TRANSFUSION, V54, P2668, DOI 10.1111/trf.12752
   Froessler B, 2016, ANN SURG, V264, P41, DOI 10.1097/SLA.0000000000001646
   Gombotz H, 2007, TRANSFUSION, V47, P1468, DOI 10.1111/j.1537-2995.2007.01286.x
   Goodnough LT, 2007, ARCH PATHOL LAB MED, V131, P695
   Gosmann F, 2018, BLOOD TRANSFUS-ITALY, V16, P137, DOI 10.2450/2017.0228-16
   Hofmann A, 2011, ONCOLOGIST, V16, P3, DOI 10.1634/theoncologist.2011-S3-3
   Hoofnagle JH, 2012, NEW ENGL J MED, V367, P1237, DOI 10.1056/NEJMra1204512
   Ifland L, 2018, TRANSFUSION, V58, P105, DOI 10.1111/trf.14374
   Isbister JP, 2013, BEST PRACT RES-CLIN, V27, P69, DOI 10.1016/j.bpa.2013.02.002
   Isbister JP, 2011, TRANSFUS MED REV, V25, P89, DOI 10.1016/j.tmrv.2010.11.001
   Johnson DJ, 2016, ANESTHESIOLOGY, V124, P387, DOI 10.1097/ALN.0000000000000945
   Klanderman RB, 2019, TRANSFUSION, V59, P795, DOI 10.1111/trf.15068
   Koepsell SA, 2017, TRANSFUS MED REV, V31, P149, DOI 10.1016/j.tmrv.2016.11.002
   Li GX, 2011, TRANSFUSION, V51, P338, DOI 10.1111/j.1537-2995.2010.02816.x
   Lim W, 2019, VOX SANG, V114, P363, DOI 10.1111/vox.12773
   Martyn V, 2002, TRANSFUS APHER SCI, V27, P29, DOI 10.1016/S1473-0502(02)00024-1
   Meybohm P, 2016, MEDICINE, V95, P0, DOI 10.1097/MD.0000000000004490
   Mora A, 2019, TRANSFUSION, V59, P516, DOI 10.1111/trf.15137
   Mortimer PP, 2002, BRIT MED J, V325, P400, DOI 10.1136/bmj.325.7361.400
   Munoz M, 2018, ANAESTHESIA, V73, P1418, DOI 10.1111/anae.14358
   National Blood Authority (Australia), 2020, PAT BLOOD MAN GUID, V0, P0
   Oakley FD, 2015, TRANSFUSION, V55, P563, DOI 10.1111/trf.12827
   Oyebode F, 2013, MED PRIN PRACT, V22, P323, DOI 10.1159/000346296
   Park S, 2019, BRIT J HAEMATOL, V184, P134, DOI 10.1111/bjh.15707
   Pattakos G, 2012, ARCH INTERN MED, V172, P1154, DOI 10.1001/archinternmed.2012.2449
   Petersen LR, 2010, TRANSFUS MED REV, V24, P15, DOI 10.1016/j.tmrv.2009.09.002
   Ranucci M, 2013, ANN THORAC SURG, V96, P478, DOI 10.1016/j.athoracsur.2013.03.015
   Rawn J, 2008, CURR OPIN ANESTHESIO, V21, P664, DOI 10.1097/ACO.0b013e32830f1fd1
   Refaai MA, 2013, EXPERT REV HEMATOL, V6, P653, DOI 10.1586/17474086.2013.850026
   Rohde JM, 2014, JAMA-J AM MED ASSOC, V311, P1317, DOI 10.1001/jama.2014.2726
   Roubinian NH, 2017, VOX SANG, V112, P56, DOI 10.1111/vox.12466
   Seed CR, 2018, VOX SANG, V113, P220, DOI 10.1111/vox.12631
   Shander A, 2005, CHEST, V128, P598S, DOI 10.1378/chest.128.5_suppl_2.598S
   Spindler-Raffel E, 2017, VOX SANG, V112, P713, DOI 10.1111/vox.12548
   Stout Lynn, 2016, BR J NURS, V25, P138, DOI 10.12968/bjon.2016.25.3.138
   Tweedy JT, 2005, HEALTHCARE HAZARD CO, V0, P0, DOI DOI 10.1201/b16667
   Vamvakas EC, 2016, ROSSIS PRINCIPLES TR, V0, P695
   Vamvakas EC, 2010, TRANSFUS MED REV, V24, P77, DOI 10.1016/j.tmrv.2009.11.001
   Villanueva C, 2013, NEW ENGL J MED, V368, P11, DOI 10.1056/NEJMoa1211801
   Vlaar APJ, 2010, CRIT CARE MED, V38, P771, DOI 10.1097/CCM.0b013e3181cc4d4b
   Vossoughi S, 2018, TRANSFUSION, V58, P60, DOI 10.1111/trf.14359
   Whitlock EL, 2015, BMJ-BRIT MED J, V350, P0, DOI 10.1136/bmj.h3037
   Yonemura S, 2017, BLOOD TRANSFUS-ITALY, V15, P357, DOI 10.2450/2017.0320-16
NR 65
TC 28
Z9 28
U1 2
U2 2
PU PERGAMON-ELSEVIER SCIENCE LTD
PI OXFORD
PA THE BOULEVARD, LANGFORD LANE, KIDLINGTON, OXFORD OX5 1GB, ENGLAND
SN 1473-0502
EI 
J9 TRANSFUS APHER SCI
JI Transfus. Apher. Sci.
PD AUG 15
PY 2020
VL 59
IS 4
BP 
EP 
DI 10.1016/j.transci.2020.102779
PG 7
WC Hematology
SC Hematology
GA NH3DN
UT WOS:000564554400005
PM 32359972
DA 2022-10-14
ER

PT J
AU Aguilar, OC
   Falcon, MT
   Santiago, RV
AF Calvo Aguilar, Omar
   Torres Falcon, Marta
   Valdez Santiago, Rosario
TI Obstetric violence criminalised in Mexico: a comparative analysis of hospital complaints filed with the Medical Arbitration Commission
SO BMJ SEXUAL & REPRODUCTIVE HEALTH
LA English
DT Article
ID intervention; childbirth; disrespect; abuse
AB Introduction Disrespect and abuse during childbirth have been reported by numerous countries around the world. One of their principal manifestations is the performance of invasive or surgical procedures without the informed consent of women. Non-dignified treatment is the second most common form of this conduct. Five Mexican states have classified obstetric violence as a crime: Aguascalientes, Chiapas, Guerrero, the State of Mexico and Veracruz. The others have not yet done so although it is provided for in their civil and administrative regulations. Objective To analyse whether criminalising obstetric violence has been conducive to the recognition and observance of the reproductive rights of women, based on the records of poor health care complaints filed by women with the Medical Arbitration Commissions (CAMs by their Spanish initials) in two Mexican states. Materials and methods We conducted an observational qualitative study using a phenomenological approach. Analysis included two states with similar partner demographic and maternal health indicators but different legal classifications of obstetric violence: the Chiapas has criminalized this form of violence while Oaxaca has not. We reviewed the records of obstetric care complaints filed with CAMs in both states from 2011 to 2015, all of them concluded and including full information. Results Differences were observed regarding the contents of complaints, specifically in the categories of abuse, discrimination and neglect during childbirth. The narratives in the other complaint categories were similar between states. Conclusion After analysing the records of malpractice complaints in Chiapas and Oaxaca, we conclude that the differentiated legal status of obstetric violence has not influenced recognition or observance of the reproductive rights of women. Criminalising obstetric violence has not improved care provided by health personnel.
C1 [Calvo Aguilar, Omar] Dr Aurelio Valdivieso Gen Hosp, Oaxaca Hlth Serv, Oaxaca, Oaxaca, Mexico.
   [Torres Falcon, Marta] Univ Autonoma Metropolitana Azcapotzalco, Azcapotzalco, Mexico.
RP Santiago, RV (通讯作者)，Inst Nacl Salud Publ, CISS, Cuernavaca 62100, Morelos, Mexico.
EM rosario.valdez@insp.mx
FU Medical Arbitration Commission (CAM) in the State of Oaxaca; National Council of Science and Technology in Mexico (CONACyT)
CR [Anonymous], 2012, INF AN ALT COM NAC U, V0, P0
   [Anonymous], 2018, COD PEN EST CHIAP, V0, P0
   [Anonymous], 2015, MOD AT MUJ DUR EMB P, V0, P0
   Arguedas G, 2014, CUADERNOS INTERO A M, V11, P145
   Belli LF, 2013, REV REDBIOETICA UNES, V1, P25, DOI 10.1016/J.RHM.2016.05.001
   Bowser D, 2019, EXPLORING EVIDENCE D, V0, P0
   Burgard S, 2017, CAD SAUDE PUBLICA, V33, P0, DOI 10.1590/0102-311x00110516
   Camacaro Cuevas Marbella, 2009, REVISTA VENEZOLANA DE ESTUDIOS DE LA MUJER, V14, P147
   Cardozo-Gomez MA, 2007, VERTIENTES REV ESPAN, V10, P25
   dOliveira AFPL, 2002, LANCET, V359, P1681, DOI 10.1016/S0140-6736(02)08592-6
   Diaz-Tello F, 2016, REPROD HEALTH MATTER, V24, P56, DOI 10.1016/j.rhm.2016.04.004
   FEMECOG, 2013, PRON FEM LLAM VIOL O, V0, P0
   Galimberti D, 2015, VIOLENCIA, V0, P0
   GIRE, 2015, VIOL OBST ENF DER HU, V1, P1
   GIRE, 2015, VIOL OBST OM IND, V0, P0
   Miller S, 2015, INT J GYNECOL OBSTET, V131, PS49, DOI 10.1016/j.ijgo.2015.02.005
   Montesanti SR, 2015, BMC WOMENS HEALTH, V15, P0, DOI 10.1186/s12905-015-0256-4
   Narro Robles J, 2012, REV CONAMED, V17, P24
   OMS, 2014, PREV PREV FALT RESP, V0, P0
   Plascencia-Moncayo JN, 2013, CIRUJANO GEN, V35, P0
   Ratcliffe HL, 2016, REPROD HEALTH, V13, P0, DOI 10.1186/s12978-016-0187-z
   Sando D, 2016, BMC PREGNANCY CHILDB, V16, P0, DOI 10.1186/s12884-016-1019-4
   Secretaria de SaludCONAMED, 2015, INF AN ACT, V0, P0
   Solitario R, 1900, VXV, V0, P263
   Terán Pablo, 2013, REV OBSTET GINECOL VENEZ, V73, P171
   Valdez-Santiago R, 2018, REV CONAMED, V23, P190
   Valdez-Santiago RM, 2013, CONAMED, V18, P0
   Wexler DB, 2008, JUSTICIA TERAPEUTICA, V0, P0
   Wexler DB, 2014, TOURO LAW REV, V24, P0
   Williams CR, 2018, BJOG-INT J OBSTET GY, V125, P1208, DOI 10.1111/1471-0528.15270
   Yari A, 2017, BMC INT HEALTH HUM R, V17, P0, DOI 10.1186/s12914-017-0133-3
NR 33
TC 6
Z9 6
U1 0
U2 9
PU BMJ PUBLISHING GROUP
PI LONDON
PA BRITISH MED ASSOC HOUSE, TAVISTOCK SQUARE, LONDON WC1H 9JR, ENGLAND
SN 2515-1991
EI 2515-2009
J9 BMJ SEX REPROD HEAL
JI BMJ Sex. Reprod. Health
PD JAN 15
PY 2020
VL 46
IS 1
BP 38
EP 45
DI 10.1136/bmjsrh-2018-200224
PG 8
WC Family Studies; Obstetrics & Gynecology; Social Sciences, Biomedical
SC Family Studies; Obstetrics & Gynecology; Biomedical Social Sciences
GA KD5MA
UT WOS:000507908300008
PM 31690580
DA 2022-10-14
ER

PT J
AU Cho, SI
   Shin, S
   Jung, H
   Moon, JY
   Lee, HJ
AF Cho, Soo Ick
   Shin, SuHwan
   Jung, Haesun
   Moon, Jee Youn
   Lee, Ho-Jin
TI Analysis of judicial precedent cases regarding epidural injection in chronic pain management in Republic of Korea
SO REGIONAL ANESTHESIA AND PAIN MEDICINE
LA English
DT Article
ID steroid injection; regional anesthesia; american-society; spinal stenosis; complication; hematoma; surgery
AB Background Although there is a low incidence of complications associated with epidural injections, pain physicians should still remain vigilant for potentially serious adverse outcomes. This study aimed to identify and describe the major complications of epidural injections. Methods This retrospective, observational, medicolegal study analyzed closed cases of precedents involving complications of epidural injections from January 1997 to August 2019 using the database of the Supreme Court of Korea's judgement system. Clinical characteristics and judgement statuses were analyzed. Results Of the 73 potential cases assessed for eligibility, a total of 49 malpractice cases were included in the final analysis. Thirty-three claims resulted in payments to the plaintiffs, with a median payment of US$103 828 (IQR: US$45 291-US$265 341). The most common complication was infection (n=13, 26.5%), followed by worsening pain (n=8, 16.3%). Physician malpractice before, during, and after the procedure was claimed by plaintiffs in 18 (36.7%), 44 (89.8%), and 31 (63.3%) cases, respectively. Of these cases, 6 (33.3%), 19 (43.2%), and 15 (48.4%), respectively, were adjudicated in favor of the plaintiffs by the courts. In cases involving postprocedural physician errors, the majority (13/15) of the plaintiff verdicts were related to delayed management. Violation of the physician's duty of informed consent was claimed by plaintiffs in 31 (63.3%) cases, and 14 (45.2%) of these cases were judged medical malpractice. Conclusions Our data will allow pain physicians to become acquainted with the major epidural injection-associated complications that underlie malpractice cases.
C1 [Cho, Soo Ick] Seoul Natl Univ Hosp, Dept Dermatol, Seoul, South Korea.
   [Shin, SuHwan] Yonsei Univ, Grad Sch, Dept Med Law & Eth, Seoul, South Korea.
   [Shin, SuHwan] Blue Urol Clin, Seoul, South Korea.
   [Jung, Haesun; Moon, Jee Youn; Lee, Ho-Jin] Seoul Natl Univ Hosp, Anesthesiol & Pain Med, Seoul 03080, South Korea.
   [Moon, Jee Youn; Lee, Ho-Jin] Seoul Natl Univ, Coll Med, Anesthesiol & Pain Med, Seoul, South Korea.
RP Lee, HJ (通讯作者)，Seoul Natl Univ Hosp, Anesthesiol & Pain Med, Seoul 03080, South Korea.
EM zenerdiode03@gmail.com
CR Abrecht CR, 2019, ANESTH ANALG, V129, P255, DOI 10.1213/ANE.0000000000004096
   Apfelbaum JL, 2017, ANESTHESIOLOGY, V126, P585
   Bicket MC, 2015, PAIN MANAG, V5, P129, DOI 10.2217/PMT.14.53
   Brull R, 2007, REGION ANESTH PAIN M, V32, P7, DOI 10.1016/j.rapm.2006.07.005
   Chou R, 2015, ANN INTERN MED, V163, P373, DOI 10.7326/M15-0934
   Cohen SP, 2013, REGION ANESTH PAIN M, V38, P175, DOI 10.1097/AAP.0b013e31828ea086
   Davis DP, 2004, J EMERG MED, V26, P285, DOI 10.1016/j.jemermed.2003.11.013
   Delport EG, 2004, ARCH PHYS MED REHAB, V85, P479, DOI 10.1016/S0003-9993(03)00472-6
   El-Yahchouchi CA, 2016, PAIN MED, V17, P239, DOI 10.1111/pme.12896
   Fehlings MG, 2015, NEUROSURGERY, V77, PS1, DOI 10.1227/NEU.0000000000000953
   Fitzgibbon DR, 2004, ANESTHESIOLOGY, V100, P98, DOI 10.1097/00000542-200401000-00018
   Hyeon CW, 2020, KOREAN J INTERN MED, V35, P605, DOI 10.3904/kjim.2018.365
   Jung JY, 2018, ANN SURG TREAT RES, V94, P113, DOI 10.4174/astr.2018.94.3.113
   Kaye AD, 2015, PAIN PHYSICIAN, V18, P0
   Kim YD, 2015, KOREAN J PAIN, V28, P254, DOI 10.3344/kjp.2015.28.4.254
   LAWTON MT, 1995, J NEUROSURG, V83, P1, DOI 10.3171/jns.1995.83.1.0001
   Malhotra G, 2009, SPINE, V34, P731, DOI 10.1097/BRS.0b013e318194e247
   Manchikanti L, 2016, BMJ OPEN, V6, P0, DOI 10.1136/bmjopen-2016-013042
   Manchikanti L, 2015, KOREAN J PAIN, V28, P75, DOI 10.3344/kjp.2015.28.2.75
   Rahimzadeh P, 2014, PAIN PHYSICIAN, V17, P0
   Rathmell JP, 2015, ANESTHESIOLOGY, V122, P974, DOI 10.1097/ALN.0000000000000614
   RENFREW DL, 1991, AM J NEURORADIOL, V12, P1003
   Ruppen W, 2006, ANESTHESIOLOGY, V105, P394, DOI 10.1097/00000542-200608000-00023
   SOWKA MP, 1981, CONN MED, V45, P91
   Van Boxem K, 2019, PAIN PRACT, V19, P61, DOI 10.1111/papr.12709
   WON LEE，, 2016, JOURNAL OF THE KOREAN ORTHOPAEDIC ASSOCIATION 대한정형외과학회지, V51, P246
NR 27
TC 4
Z9 4
U1 1
U2 2
PU BMJ PUBLISHING GROUP
PI LONDON
PA BRITISH MED ASSOC HOUSE, TAVISTOCK SQUARE, LONDON WC1H 9JR, ENGLAND
SN 1098-7339
EI 1532-8651
J9 REGION ANESTH PAIN M
JI Region. Anesth. Pain Med.
PD MAY 15
PY 2020
VL 45
IS 5
BP 337
EP 343
DI 10.1136/rapm-2019-101169
PG 7
WC Anesthesiology
SC Anesthesiology
GA LL2MV
UT WOS:000531392100003
PM 32114483
DA 2022-10-14
ER

PT J
AU Lacerda, DCR
   Gorga, ML
   Cabar, FR
AF Rachid Lacerda, Daniele Costa
   Gorga, Maria Luiza
   Cabar, Fabio Roberto
TI The teaching of Medical Law in Brasil
SO REVISTA DA ASSOCIACAO MEDICA BRASILEIRA
LA English
DT Article
DE Legislation; Jurisprudence; Education; Malpractice
AB OBJECTIVE: To provide a brief overview of the teaching of medical law in Brazilian law schools, proposing a syllabus if needed. METHODS: Survey the curricula of the best-ranked Law Schools in the country and reference Law Schools in the USA and Europe. Analyze the disciplines offered and their relation to the actual demands of the industry. RESULTS: The offer of medical law disciplines in Brasil is very scarce and concentrated in one city (Sao Paulo). Most of the few existing disciplines focus on bioethical issues rather than law and lawsuits. CONCLUSION: There is a need to reformulate the teaching of medical law in Brasil by including new disciplines and broadening the subjects approached.
C1 [Rachid Lacerda, Daniele Costa] Univ Fed Juiz de Fora, Fac Med, Juiz De Fora, MG, Brazil.
   [Gorga, Maria Luiza] Univ Sao Paulo, Fac Direito, Sao Paulo, SP, Brazil.
   [Cabar, Fabio Roberto] Univ Sao Paulo, Fac Med, Sao Paulo, SP, Brazil.
RP Cabar, FR (通讯作者)，Univ Sao Paulo, Fac Med, Sao Paulo, SP, Brazil.
EM fabio.cabar@hc.fm.usp.br
CR CONSELHO NACIONAL DE JUSTICA, 2018, JUST NUM 2018 AN BAS, V0, P0
   Conselho Regional de Medicina do Estado de Sao Paulo, 2006, MED JUST EST AC JUD, V0, P0
NR 2
TC 0
Z9 0
U1 0
U2 0
PU ASSOC MEDICA BRASILEIRA
PI SAO PAULO
PA RUA SAO CARLOS DO PINHAL 324, CAIXA POSTAL 8904, SAO PAULO, SP, BRAZIL
SN 
EI 1806-9282
J9 REV ASSOC MED BRAS
JI Rev. Assoc. Med. Bras.
PD OCT 15
PY 2020
VL 66
IS 10
BP 1366
EP 1370
DI 10.1590/1806-9282.66.10.1366
PG 5
WC Medicine, General & Internal
SC General & Internal Medicine
GA OR4JZ
UT WOS:000589440000014
PM 33174928
DA 2022-10-14
ER

PT J
AU Hacker, P
   Krestel, R
   Grundmann, S
   Naumann, F
AF Hacker, Philipp
   Krestel, Ralf
   Grundmann, Stefan
   Naumann, Felix
TI Explainable AI under contract and tort law: legal incentives and technical challenges
SO ARTIFICIAL INTELLIGENCE AND LAW
LA English
DT Article
DE Explainability; Explainable AI; Interpretable machine learning; Contract law; Tort law; Explainability-accuracy trade-off; Medical malpractice; Corporate takeovers
ID automated decision-making; machine; interpretability; medicine
AB This paper shows that the law, in subtle ways, may set hitherto unrecognized incentives for the adoption of explainable machine learning applications. In doing so, we make two novel contributions. First, on the legal side, we show that to avoid liability, professional actors, such as doctors and managers, may soon be legally compelled to use explainable ML models. We argue that the importance of explainability reaches far beyond data protection law, and crucially influences questions of contractual and tort liability for the use of ML models. To this effect, we conduct two legal case studies, in medical and corporate merger applications of ML. As a second contribution, we discuss the (legally required) trade-off between accuracy and explainability and demonstrate the effect in a technical case study in the context of spam classification.
C1 [Hacker, Philipp; Grundmann, Stefan] Humboldt Univ, Law Dept, Unter Linden 6, D-10099 Berlin, Germany.
   [Krestel, Ralf; Naumann, Felix] Univ Potsdam, Hasso Plattner Inst, Prof Dr Helmert Str 2-3, D-14482 Potsdam, Germany.
RP Hacker, P (通讯作者)，Humboldt Univ, Law Dept, Unter Linden 6, D-10099 Berlin, Germany.
EM philipp.hacker@rewi.hu-berlin.de; ralf.krestel@hpi.uni-potsdam.de; stefan.grundmann@rewi.hu-berlin.de; felix.naumann@hpi.uni-potsdam.de
FU AXA Postdoctoral Scholarship; AXA Research Fund
CR Almeida T, 2013, INT J INFORM SECURIT, V2, P1
   Arras L, 2017, PLOS ONE, V12, P0, DOI 10.1371/journal.pone.0181142
   Bach S, 2015, PLOS ONE, V10, P0, DOI 10.1371/journal.pone.0130140
   Biran O, 2017, IJCAI WORKSH EXPL XA, VVolume 8, P8
   Burrell J, 2016, BIG DATA SOC, V3, P1, DOI 10.1177/2053951715622512
   Calo R, 2016, 201604 U WASH SCH LA, V0, P0
   Caruana R, 2015, KDD15: PROCEEDINGS OF THE 21ST ACM SIGKDD INTERNATIONAL CONFERENCE ON KNOWLEDGE DISCOVERY AND DATA MINING, V0, PP1721, DOI 10.1145/2783258.2788613
   Chen C, 2018, ARXIV181112615, V0, P0
   Cowgill B, 2017, AUTOMATING JUDGEMENT, V0, P0
   De Fauw J, 2018, NAT MED, V24, P1342, DOI 10.1038/s41591-018-0107-6
   Ding Y, 2019, RADIOLOGY, V290, P456, DOI 10.1148/radiol.2018180958
   Doshi-Velez Finale, 2017, ARXIV PREPRINT ARXIV, V0, P0
   Droste W, 2018, Z GESAMTE MEDIZINPRO, V18, P109
   Esteva A, 2017, NATURE, V542, P115, DOI 10.1038/nature21056
   Flach P, 2012, MACHINE LEARNING ART, V0, P0
   Froomkin M, 2018, ARIZONA LAW REV, V18, P0
   Gilpin LH, 2018, PR INT CONF DATA SC, V0, PP80, DOI 10.1109/DSAA.2018.00018
   Goodman B, 2016, ICML WORKSH HUM INT, V0, P0
   Goodman B, 2017, AI MAG, V38, P50, DOI 10.1609/aimag.v38i3.2741
   Greenberg Michael D, 2009, HEALTH MATRIX CLEVEL, V19, P423
   Grund- mann Stefan, 2012, EUROPEAN CO LAW ORG, V0, P0
   Hart D, 2000, MEDIZINRECHT, V18, P1, DOI 10.1007/s003500050001
   Hopt KJ, 2015, GROKOMMENTAR AKTIENG, V4, P93
   Hume David, 2016, 7 MASTERPIECES PHILO, V0, P191
   Jaklevic C, 2017, HLTH NEWS REV, V0, P0
   Jiang T, 2018, USING MACHINE LEARNI, V0, P0
   Katzenmeier C, 2006, AUFKLARUNG NEUE MED, V0, P0
   Kim B, 2018, PR MACH LEARN RES, V80, P0
   Komorowski M, 2018, NAT MED, V24, P1716, DOI 10.1038/s41591-018-0213-5
   Kourou K, 2015, COMPUT STRUCT BIOTEC, V13, P8, DOI 10.1016/j.csbj.2014.11.005
   Kraakman R, 2017, ANATOMY CORPORATE LA, V0, P0
   Lapuschkin S, 2019, NAT COMMUN, V10, P0, DOI 10.1038/s41467-019-08987-4
   Laufs A, 1990, NJUR WOCHENSCHR, V24, P1507
   Li K, 2018, CORPORATE CULTURE ME, V0, P0
   Li O, 2018, AAAI CONF ARTIF INTE, V0, P3530
   Lipton ZC, 2018, QUEUE, V16, P30
   Malgieri G, 2017, INT DATA PRIV LAW, V7, P243, DOI 10.1093/idpl/ipx019
   Miller T, 2019, ARTIF INTELL, V267, P1, DOI 10.1016/j.artint.2018.07.007
   Monroe D, 2018, COMMUN ACM, V61, P11, DOI 10.1145/3276742
   Montavon G, 2017, PATTERN RECOGN, V65, P211, DOI 10.1016/j.patcog.2016.11.008
   Mori T, 2018, EMPIR SOFTW ENG, V24, P1
   Muller, 2017, ARXIV PREPRINT ARXIV, V0, P0
   Press X, 2018, CHINA FOCUS BEATS HU, V0, P0
   Reed C, 2016, 243 QUEEN MAR SCH LA, V0, P0
   Ribeiro MT, 2016, KDD16: PROCEEDINGS OF THE 22ND ACM SIGKDD INTERNATIONAL CONFERENCE ON KNOWLEDGE DISCOVERY AND DATA MINING, V0, PP1135, DOI 10.1145/2939672.2939778
   Rosoff AJ, 2001, J HEALTH POLIT POLIC, V26, P327, DOI 10.1215/03616878-26-2-327
   Ross C, 2018, STAT, V0, P0
   Royal Society, 2017, MACHINE LEARNING POW, V0, P0
   Rudin C, 2019, NAT MACH INTELL, V1, P206, DOI 10.1038/s42256-019-0048-x
   Rudin C, 2018, INTERFACES, V48, P449, DOI 10.1287/inte.2018.0957
   Selbst AD, 2019, BOSTON U LAW REV, V0, P0
   Selbst AD, 2018, FORDHAM LAW REV, V87, P1085
   Selbst AD, 2017, INT DATA PRIV LAW, V7, P233, DOI 10.1093/idpl/ipx022
   Shao B, 2018, P ANN C JSAI, V0, P2J1
   Shibayama S, 2008, DRUG DISCOV TODAY, V13, P86, DOI 10.1016/j.drudis.2007.10.015
   Simonyan K, 2013, ARXIV PREPRINT ARXIV, V0, P0
   Thomas S, 2017, ARTIFICIAL INTELLIGE, V0, P0
   Tibshirani R, 1996, J ROY STAT SOC B MET, V58, P267, DOI 10.1111/j.2517-6161.1996.tb02080.x
   Timmermans S, 2005, HEALTH AFFAIR, V24, P18, DOI 10.1377/hlthaff.24.1.18
   Topol EJ, 2019, NAT MED, V25, P44, DOI 10.1038/s41591-018-0300-7
   Twigg-Flessner C, 2013, EUROPEANISATION EURO, V0, P0
   Varzaly J, 2012, J CORP LAW STUD, V12, P429, DOI 10.5235/JCLS.12.2.429
   Wachter S, 2017, INT DATA PRIV LAW, V7, P76, DOI 10.1093/idpl/ipx005
   Wagner G, 2018, MUNCHENER KOMMENTAR, V0, P405
   Weng SF, 2017, PLOS ONE, V12, P0, DOI 10.1371/journal.pone.0174944
   Wischmeyer T, 2018, ARCH OFFENTLICHEN RE, V143, P1, DOI 10.1628/aoer-2018-0002
   Witten IH, 2011, MOR KAUF D, V0, P1
   Zech JR, 2018, PLOS MED, V15, P0, DOI 10.1371/journal.pmed.1002683
   Zuo Z, 2017, P C LERN WISS DAT AN, V1917, P271
NR 69
TC 17
Z9 17
U1 5
U2 16
PU SPRINGER
PI DORDRECHT
PA VAN GODEWIJCKSTRAAT 30, 3311 GZ DORDRECHT, NETHERLANDS
SN 0924-8463
EI 1572-8382
J9 ARTIF INTELL LAW
JI Artif. Intell. Law
PD DEC 15
PY 2020
VL 28
IS 4
BP 415
EP 439
DI 10.1007/s10506-020-09260-6
PG 25
WC Computer Science, Artificial Intelligence; Computer Science, Interdisciplinary Applications; Law
SC Computer Science; Government & Law
GA OF1TA
UT WOS:000507944700001
DA 2022-10-14
ER

PT J
AU Kim, EK
   Lovejoy, DA
   Patterson, D
   Handa, VL
AF Kim, Edward K.
   Lovejoy, David A.
   Patterson, Danielle
   Handa, Victoria L.
TI Lessons Learned From a Review of Malpractice Litigations Involving Obstetric Anal Sphincter Injury in the United States
SO FEMALE PELVIC MEDICINE AND RECONSTRUCTIVE SURGERY
LA English
DT Review
DE OASIS; malpractice; litigation
ID risk-factor; urinary-incontinence; vaginal delivery; episiotomy
AB Objective The aim of this article is to review all litigations involving obstetric anal sphincter injury (OASIS) in the United States to highlight the most common allegations and factors that aided the involved obstetricians and gynecologists (ob/gyns). Methods We used Lexis Nexis, a comprehensive legal database, to search all publicly available high-profile federal and state level litigations related to OASIS. Results Of 68 cases that resulted and reviewed, 19 were deemed to be pertinent to the question being addressed. These 19 cases occurred between 1964 and 2011 and all alleged medical negligence. Among these 19 cases, 6 were ruled in favor of the plaintiffs, with most of them being awarded an amount ranging from US $110,000 to US $841,810.80. All 6 cases involved episiotomy. Thorough medical recordkeeping, comprehensive discharge instructions and counseling, and timely evaluation and referral to a female pelvic medicine and reconstructive surgery specialist were the key factors that aided the ob/gyns facing these litigations. Conclusions Avoidance of episiotomy, thorough medical recordkeeping, comprehensive discharge instruction and counseling, and timely evaluation and referral to a female pelvic medicine and reconstructive surgery specialist may help an ob/gyn prevail in OASIS-related litigations.
C1 [Kim, Edward K.; Lovejoy, David A.; Patterson, Danielle; Handa, Victoria L.] Johns Hopkins Univ, Sch Med, Dept Gynecol & Obstet, Baltimore, MD 21205 USA.
RP Kim, EK (通讯作者)，Johns Hopkins Univ, Sch Med, Dept Gynecol & Obstet, Baltimore, MD 21205 USA.
EM ekim129@jhmi.edu
CR Aiken CE, 2015, BIRTH-ISS PERINAT C, V42, P86, DOI 10.1111/birt.12137
   Bal BS, 2009, CLIN ORTHOP RELAT R, V467, P339, DOI 10.1007/s11999-008-0636-2
   Borello-France D, 2006, OBSTET GYNECOL, V108, P863, DOI 10.1097/01.AOG.0000232504.32589.3b
   Carpentieri A, 2015, OVERVIEW 2015 AM C O, V0, P0
   Fenner DE, 2003, AM J OBSTET GYNECOL, V189, P1543, DOI 10.1016/j.ajog.2003.09.030
   Fornell EU, 2005, BJOG-INT J OBSTET GY, V112, P312, DOI 10.1111/j.1471-0528.2004.00400.x
   Guise JM, 2007, OBSTET GYNECOL, V109, P281, DOI 10.1097/01.AOG.0000254164.67182.78
   Hehir MP, 2013, J MATERN-FETAL NEO M, V26, P1514, DOI 10.3109/14767058.2013.791268
   Jena AB, 2012, ARCH INTERN MED, V172, P0
   Jena AB, 2011, NEW ENGL J MED, V365, P629, DOI 10.1056/NEJMsa1012370
   Jha S, 2016, INT UROGYNECOL J, V27, P849, DOI 10.1007/s00192-015-2893-4
   Keriakos R, 2015, J ACUTE DIS, V4, P259, DOI 10.1016/j.joad.2015.04.014
   Levy S, 2017, MEDSCAPE, V0, P2017
   Macarthur AJ, 2004, AM J OBSTET GYNECOL, V191, P1199, DOI 10.1016/j.ajog.2004.02.064
   Meister MRL, 2016, AM J OBSTET GYNECOL, V215, P0, DOI 10.1016/j.ajog.2016.02.041
   Myers V, 2006, OBSTET GYNECOL SURV, V61, P491, DOI 10.1097/01.ogx.0000228708.45543.6b
   Nager CW, 2001, AM J OBSTET GYNECOL, V185, P444, DOI 10.1067/mob.2001.116095
   Ramm O, 2018, OBSTET GYNECOL, V131, P290, DOI 10.1097/AOG.0000000000002444
   Rathfisch G, 2010, J ADV NURS, V66, P2640, DOI 10.1111/j.1365-2648.2010.05428.x
   Richter HE, 2015, FEMALE PELVIC MED RE, V21, P182, DOI 10.1097/SPV.0000000000000160
   Sultan AH, 2016, CLIN RISK, V22, P57, DOI 10.1177/1356262216676131
NR 21
TC 3
Z9 3
U1 0
U2 3
PU LIPPINCOTT WILLIAMS & WILKINS
PI PHILADELPHIA
PA TWO COMMERCE SQ, 2001 MARKET ST, PHILADELPHIA, PA 19103 USA
SN 2151-8378
EI 2154-4212
J9 FEMALE PELVIC MED RE
JI Female Pelvic Med. Reconstr. Surg.
PD APR 15
PY 2020
VL 26
IS 4
BP 249
EP 258
DI 10.1097/SPV.0000000000000687
PG 10
WC Obstetrics & Gynecology
SC Obstetrics & Gynecology
GA LP5HS
UT WOS:000534349100005
PM 30628948
DA 2022-10-14
ER

PT J
AU Calikoglu, EO
   Aras, A
AF Calikoglu, Elif Oksan
   Aras, Aysun
TI 'Defensive medicine among different surgical disciplines: A descriptive cross-sectional study
SO JOURNAL OF FORENSIC AND LEGAL MEDICINE
LA English
DT Article
DE Defensive medicine; Decision making; Malpractice; Physicians
ID malpractice
AB Background: The term defensive medicine refers to medical behaviors that avoid physician liability without providing increased benefits to the patient. High rates of defensive medicine ranging from 54% to 98% have been reported in different countries. Aim: This study aimed to evaluate the defensive medicine knowledge, attitudes, and behaviors of physicians working in the surgical departments of a Turkish university hospital. Methods: All 220 physicians working at the Ataturk University Hospital were invited to participate in this cross-sectional study. Responses from 190 participants were analyzed. Data were collected by face-to-face interview using six demographic questions and the Defensive Medicine Behavior Scale. Results: The frequency of application of at least one positive or negative aspect of defensive medicine was 94.2% (n = 179). The highest Defensive Medicine Behavior Scale scores were among participants from the pediatric surgery department (median: 43.0, IQR: 4.0). Factors affecting Defensive Medicine Behavior Scale scores were academic title, specialty, and a history of lawsuits because of malpractice. A history of medical malpractice litigation was encountered among 24.7% of participants (n = 47). Conclusion: This study determined high rates of defensive medicine among physicians. Defensive medicine can harm patients, physicians, and also the healthcare system. Efforts should be made to keep health worker anxiety and risk perception in balance in order to prevent defensive medicine.
C1 [Calikoglu, Elif Oksan; Aras, Aysun] Ataturk Univ, Dept Publ Hlth, Erzurum, Turkey.
RP Aras, A (通讯作者)，Ataturk Univ, Dept Publ Hlth, Med Fac, Erzurum, Turkey.
EM calikogluoksan@yahoo.com; draysunaras@hotmail.com
CR [Anonymous], 2016, MEDIMAGAZIN, V0, P0
   [Anonymous], 2010, COSTL DEF PHYS SOUND, V0, P0
   Aydas S, 2014, SOURCE CONDUCT INVES, V0, P0
   Aynaci Y, 2008, STUDY DEFENSIVE MED, V0, P0
   Baser A, 2014, J TEPECIK EDU RES HO, V24, P99
   Bergen RP, 1974, J AM MED ASS, V0, P0, DOI DOI 10.1001/jama.228.9.1188.
   Buken Erhan, 2004, J CLIN FORENSIC MED, V11, P233, DOI 10.1016/j.jcfm.2004.01.005
   Congress US, 1994, OTAH6O2 C US, V0, P0
   HERSHEY N, 1972, MILBANK MEML FUND Q, V50, P69, DOI 10.2307/3349487
   Hiyama T, 2006, WORLD J GASTROENTERO, V12, P7671, DOI 10.3748/wjg.v12.i47.7671
   Klingman D, 1996, J HEALTH POLIT POLIC, V21, P185, DOI 10.1215/03616878-21-2-185
   Kucuk M, 2018, J OBSTET GYNAECOL, V38, P200, DOI 10.1080/01443615.2017.1340933
   Mohr JC, 2000, JAMA-J AM MED ASSOC, V283, P1731, DOI 10.1001/jama.283.13.1731
   NCBI, 1991, DEF MED MESH DESCR D, V0, P0
   Osym, 2018, TUS EV REP, V0, P0
   Panella M, 2017, J HEALTH SERV RES PO, V22, P211, DOI 10.1177/1355819617707224
   QUAM L, 1987, BRIT MED J, V294, P1529, DOI 10.1136/bmj.294.6586.1529
   Reuveni I, 2017, BMJ OPEN, V7, P0, DOI 10.1136/bmjopen-2016-014153
   Selcuk M, 2015, DEFENSIVE MED, V0, P0
   Sethi MK, 2012, AM J ORTHOPED, V0, P0
   Silberstein E, 2016, AESTHET SURG J, V36, PNP299, DOI 10.1093/asj/sjw094
   Solaroglu I, 2014, PLOS ONE, V9, P0, DOI 10.1371/journal.pone.0111446
   Studdert DM, 2005, JAMA-J AM MED ASSOC, V293, P2609, DOI 10.1001/jama.293.21.2609
   SUMMERTON N, 1995, BRIT MED J, V310, P27, DOI 10.1136/bmj.310.6971.27
   TANCREDI LR, 1978, SCIENCE, V200, P879, DOI 10.1126/science.644329
   von Elm E, 2007, PREV MED, V45, P247, DOI 10.1016/j.jclinepi.2007.11.008
   Zhu L, 2018, BMJ OPEN, V8, P0, DOI 10.1136/bmjopen-2017-019752
NR 27
TC 7
Z9 7
U1 0
U2 13
PU ELSEVIER SCI LTD
PI OXFORD
PA THE BOULEVARD, LANGFORD LANE, KIDLINGTON, OXFORD OX5 1GB, OXON, ENGLAND
SN 1752-928X
EI 1532-2009
J9 J FORENSIC LEG MED
JI J. Forensic Leg. Med.
PD JUL 15
PY 2020
VL 73
IS 
BP 
EP 
DI 10.1016/j.jflm.2020.101970
PG 6
WC Medicine, Legal
SC Legal Medicine
GA NN9ER
UT WOS:000569090800005
PM 32442116
DA 2022-10-14
ER

PT J
AU Myers, LC
   Gartland, RM
   Skillings, J
   Heard, L
   Bittner, EA
   Einbinder, J
   Metlay, JP
   Mort, E
AF Myers, Laura C.
   Gartland, Rajshri M.
   Skillings, Jillian
   Heard, Lisa
   Bittner, Edward A.
   Einbinder, Jonathan
   Metlay, Joshua P.
   Mort, Elizabeth
TI An Examination of Medical Malpractice Claims Involving Physician Trainees
SO ACADEMIC MEDICINE
LA English
DT Article
ID association; resident; liability; turnover; outcm; surgery; error
AB Purpose To identify patient-, provider-, and claim-related factors of medical malpractice claims in which physician trainees were directly involved in the harm events. Method The authors performed a case-control study using medical malpractice claims closed between 2012-2016 and contributed to the Comparative Benchmarking System database by teaching hospitals. Using the service extender flag, they classified claims as cases if physician trainees were directly involved in the harm events. They classified claims as controls if they were from the same facilities, but trainees were not directly involved in the harm events. They performed multivariable regression with predictor variables being patient and provider characteristics. The outcome was physician trainee involvement in harm events. Results From the original pool of 30,973 claims, there were 581 cases and 2,610 controls. The majority of cases involved residents (471, 81%). Cases had a statistically significant higher rate of having a trainee named as defendants than controls (184, 32% vs 233, 9%; P < .001). The most common final diagnosis for cases was puncture or laceration during surgery (62, 11%). Inadequate supervision was a contributing factor in 140 (24%) cases overall, with the majority (104, 74%) of these claims being procedure related. Multivariable regression analysis revealed that trainees were most likely to be involved in harm events in specialties such as oral surgery/dentistry and obstetrics-gynecology (OR = 7.99, 95% CI 2.93, 21.83 and OR = 1.85, 95% CI 1.24, 2.66, respectively), when performing procedures (OR = 1.58, 95% CI 1.27, 1.96), or when delivering care in the emergency room (OR = 1.65, 95% CI 1.43, 1.91). Conclusions Among claims involving physician trainees, procedures were common and often associated with inadequate supervision. Training directors of surgical specialties can use this information to improve resident supervision policies. The goal is to reduce the likelihood of future harm events.
C1 [Myers, Laura C.] Massachusetts Gen Hosp, Div Pulm & Crit Care, Bulfinch 148,55 Fruit St, Boston, MA 02114 USA.
   [Gartland, Rajshri M.] Massachusetts Gen Hosp, Dept Surg, Boston, MA 02114 USA.
   [Skillings, Jillian] Controlled Risk Insurance Co, Boston, MA USA.
   [Heard, Lisa] Controlled Risk Insurance Co, Patient Safety & Educ, Boston, MA USA.
   [Bittner, Edward A.] Harvard Med Sch, Anesthesia, Boston, MA 02115 USA.
   [Bittner, Edward A.] Massachusetts Gen Hosp, Dept Anesthesia, Boston, MA 02114 USA.
   [Einbinder, Jonathan] Harvard Med Sch, Med, Boston, MA 02115 USA.
   [Einbinder, Jonathan] Brigham & Womens Hosp, Div Gen Internal Med, 75 Francis St, Boston, MA 02115 USA.
   [Einbinder, Jonathan] Controlled Risk Insurance Co, Adv Data Analyt & Coding, Boston, MA USA.
   [Metlay, Joshua P.] Harvard Med Sch, Dept Med, Boston, MA 02115 USA.
   [Metlay, Joshua P.] Harvard Sch Publ Hlth, Hlth Policy & Management, Boston, MA USA.
   [Metlay, Joshua P.; Mort, Elizabeth] Massachusetts Gen Hosp, Gen Internal Med Div, Boston, MA 02114 USA.
   [Mort, Elizabeth] Harvard Med Sch, Hlth Care Policy, Boston, MA 02115 USA.
   [Mort, Elizabeth] Massachusetts Gen Hosp, Boston, MA 02114 USA.
RP Myers, LC (通讯作者)，Massachusetts Gen Hosp, Div Pulm & Crit Care, Bulfinch 148,55 Fruit St, Boston, MA 02114 USA.
EM lcmyers@partners.org
FU CRICO fellowship
CR Altman DG, 1991, PRACTICAL STAT MED R, V0, P0, DOI DOI 10.1201/9780429258589
   Anandalwar SP, 2014, AM SURGEON, V80, P0
   Arriaga AF, 2014, ANN SURG, V259, P403, DOI 10.1097/SLA.0000000000000342
   Bump Gregory M, 2015, J GRAD MED EDUC, V7, P109, DOI 10.4300/JGME-D-14-00280.1
   Gandhi TK, 1980, ANN INTERN MED, V0, P0
   Gartland RM, 2019, ANN SURG, V269, P785, DOI 10.1097/SLA.0000000000003155
   Gurley KL, 2018, ACAD EMERG MED, V25, P980, DOI 10.1111/acem.13430
   HELMS LB, 1991, ACAD MED, V66, P718, DOI 10.1097/00001888-199112000-00002
   Huang GC, 2009, ACAD MED, V84, P1127, DOI 10.1097/ACM.0b013e3181acf491
   Kachalia A, 2011, NEW ENGL J MED, V364, P1564, DOI 10.1056/NEJMhpr1012821
   Lenguerrand E, 2017, BMC PREGNANCY CHILDB, V17, P0, DOI 10.1186/s12884-017-1455-9
   Morche J, 2016, SYST REV-LONDON, V5, P0, DOI 10.1186/s13643-016-0376-4
   Mourad M, 2010, J GEN INTERN MED, V25, P351, DOI 10.1007/s11606-009-1226-z
   Myers JS, 2018, ACAD MED, V93, P1321, DOI 10.1097/ACM.0000000000002291
   Myers LC, 2019, CHEST, V156, P907, DOI 10.1016/j.chest.2019.04.102
   Myers L, 2017, RESUSCITATION, V114, P133, DOI 10.1016/j.resuscitation.2017.03.004
   Quinn GR, 2017, JT COMM J QUAL PATIE, V43, P508, DOI 10.1016/j.jcjq.2017.05.001
   Seabury SA, 2013, HEALTH AFFAIR, V32, P111, DOI 10.1377/hlthaff.2012.0967
   Shah AA, 2016, JAMA SURG, V151, P217, DOI 10.1001/jamasurg.2015.3940
   Shannon DW, 2009, PATIENT SAF QUAL HEA, V4, P18
   SHAPIRO RS, 1989, ARCH INTERN MED, V149, P2190, DOI 10.1001/archinte.149.10.2190
   Singh H, 2007, ARCH INTERN MED, V167, P2030, DOI 10.1001/archinte.167.19.2030
   Snowdon DA, 2016, INT J QUAL HEALTH C, V28, P447, DOI 10.1093/intqhc/mzw059
   Soffler MI, 2018, ADV MED EDUC PRACT, V9, P395, DOI 10.2147/AMEP.S142605
   SOWKA MP, 1981, CONN MED, V45, P91
   Studdert DM, 2006, NEW ENGL J MED, V354, P2024, DOI 10.1056/NEJMsa054479
   Sun E, 2019, JAMA-J AM MED ASSOC, V321, P762, DOI 10.1001/jama.2019.0711
   Thiels CA, 2018, JAMA SURG, V153, P8, DOI 10.1001/jamasurg.2017.2979
   Wegman B, 2012, CLIN ORTHOP RELAT R, V470, P1379, DOI 10.1007/s11999-012-2244-4
   Young JQ, 2011, ANN INTERN MED, V155, P309, DOI 10.7326/0003-4819-155-5-201109060-00354
NR 34
TC 9
Z9 9
U1 1
U2 1
PU LIPPINCOTT WILLIAMS & WILKINS
PI PHILADELPHIA
PA TWO COMMERCE SQ, 2001 MARKET ST, PHILADELPHIA, PA 19103 USA
SN 1040-2446
EI 1938-808X
J9 ACAD MED
JI Acad. Med.
PD AUG 15
PY 2020
VL 95
IS 8
BP 1215
EP 1222
DI 10.1097/ACM.0000000000003117
PG 8
WC Education, Scientific Disciplines; Health Care Sciences & Services
SC Education & Educational Research; Health Care Sciences & Services
GA NE8CS
UT WOS:000562831800043
PM 31833853
DA 2022-10-14
ER

PT J
AU Imanzadeh, A
   Pourjabbar, S
   Mezrich, J
AF Imanzadeh, Amir
   Pourjabbar, Sarvenaz
   Mezrich, Jonathan
TI Medicolegal training in radiology; an overlooked component of the non-interpretive skills curriculum
SO CLINICAL IMAGING
LA English
DT Article
DE Radiology education; Medicolegal; Lawsuit; Non-interpretive skills; Curriculum
ID medical malpractice suit; diagnostic error
AB Objective: Radiologists comprise approximately 3.6% of US physicians while ranked 6th-8th in medicolegal claims. Studies suggest that by the age of 60, about half of all radiologists will be sued at least once. Given this likelihood, it is surprising how little attention is paid to teaching of medicolegal issues. It is hypothesized that most trainees emerge from residency with only a vague notion of the medicolegal issues inherent in radiology. Methods: All of the radiology attendings, trainees and alumni in our tertiary care teaching hospital were surveyed via an electronic questionnaire. Respondents were surveyed on overall knowledge of job-related medicolegal issues and willingness to receive additional education. The survey also included two real life medicolegal scenarios and the radiologists were asked to choose the most likely outcome. Results: A questionnaire was sent to total of 359 trainees, attendings and alumni. There were 168 responses, constituting a 46.7% response rate, F:M 48:112. Only 41% of the respondents were aware that by the age of 60, half of them would be involved in at least one lawsuit. All knew the most common causes of malpractice claims; however, one-fourth were not aware of available medicolegal resources offered by radiological organizations; 85% of the respondents expressed willingness to attend medicolegal CME courses. All residents surveyed believed that medicolegal lectures should be included in their didactics. Conclusion: There is a dearth of knowledge among radiologists on job-related medicolegal topics. This survey suggests that incorporating additional medicolegal topics into the non-interpretive skills curriculum of residents and medicolegal CME for graduates would be well received.
C1 [Imanzadeh, Amir; Pourjabbar, Sarvenaz; Mezrich, Jonathan] Yale Sch Med, Yale New Haven Hosp, Dept Radiol & Biomed Imaging, 333 Cedar St,TE2, New Haven, CT 06520 USA.
RP Pourjabbar, S (通讯作者)，Yale Sch Med, Yale New Haven Hosp, Dept Radiol & Biomed Imaging, 333 Cedar St,TE2, New Haven, CT 06520 USA.
EM Amir.Imanzadeh@yale.edu; sarvenaz.pourjabbar@yale.edu; Jonathan.mezrich@yale.edu
CR Babu AS, 2015, RADIOGRAPHICS, V35, P547, DOI 10.1148/rg.352140046
   Baker SR, 2013, J THORAC IMAG, V28, P388, DOI 10.1097/RTI.0b013e3182a21be2
   Baker SR, 2013, RADIOLOGY, V266, P539, DOI 10.1148/radiol.12110971
   Berlin L, 2009, MALPRACTICE ISSUES R, V0, P0
   Berlin L, 2008, PEDIATR RADIOL, V38, PS639, DOI 10.1007/s00247-008-0989-4
   Borgstede James P, 2004, J AM COLL RADIOL, V1, P59, DOI 10.1016/S1546-1440(03)00002-4
   Cannavale A, 2013, RADIOL MANAGE, V35, P20
   Cannavale Alessandro, 2013, RADIOL MANAGE, V35, P14
   Durand DJ, 2014, J AM COLL RADIOL, V11, P868, DOI 10.1016/j.jacr.2014.05.001
   Giess CS, 2012, SEMIN ULTRASOUND CT, V33, P288, DOI 10.1053/j.sult.2012.01.007
   Harvey HB, 2016, J AM COLL RADIOL, V13, P124, DOI 10.1016/j.jacr.2015.07.013
   Jena AB, 2011, NEW ENGL J MED, V365, P629, DOI 10.1056/NEJMsa1012370
   Lee CS, 2013, AM J ROENTGENOL, V201, P611, DOI 10.2214/AJR.12.10375
   McCreadie G, 2009, CLIN RADIOL, V64, P491, DOI 10.1016/j.crad.2008.12.010
   Olivetti L, 2008, RADIOL MED, V113, P599, DOI 10.1007/s11547-008-0279-0
   Peckham C, 2016, MEDSCAPE MALPRACTICE, V0, P0
   Physician Insurers Association of America, 2004, CLAIM TREND AN STUD, V0, P0
   Pinto A, 2010, WORLD J RADIOL, V2, P377, DOI 10.4329/wjr.v2.i10.377
   Raskin Michael M, 2006, J AM COLL RADIOL, V3, P689, DOI 10.1016/j.jacr.2006.03.018
   Waite S, 2017, ANIMAL, V0, P1
   Waite S, 2017, AM J ROENTGENOL, V208, P739, DOI 10.2214/AJR.16.16963
   Whang JS, 2013, RADIOLOGY, V266, P548, DOI 10.1148/radiol.12111119
NR 24
TC 2
Z9 2
U1 0
U2 1
PU ELSEVIER SCIENCE INC
PI NEW YORK
PA STE 800, 230 PARK AVE, NEW YORK, NY 10169 USA
SN 0899-7071
EI 1873-4499
J9 CLIN IMAG
JI Clin. Imaging
PD SEP 15
PY 2020
VL 65
IS 
BP 138
EP 142
DI 10.1016/j.clinimag.2020.04.002
PG 5
WC Radiology, Nuclear Medicine & Medical Imaging
SC Radiology, Nuclear Medicine & Medical Imaging
GA MK2HB
UT WOS:000548605500024
PM 32485598
DA 2022-10-14
ER

PT J
AU Mello, MM
   Frakes, MD
   Blumenkranz, E
   Studdert, DM
AF Mello, Michelle M.
   Frakes, Michael D.
   Blumenkranz, Erik
   Studdert, David M.
TI Malpractice Liability and Health Care Quality A Review
SO JAMA-JOURNAL OF THE AMERICAN MEDICAL ASSOCIATION
LA English
DT Review
ID medical malpractice; defensive medicine; cesarean-section; law improve; tort law; litigation; impact; association; pressure; reform
AB IMPORTANCE The tort liability system is intended to serve 3 functions: compensate patients who sustain injury from negligence, provide corrective justice, and deter negligence. Deterrence, in theory, occurs because clinicians know that they may experience adverse consequences if they negligently injure patients. OBJECTIVE To review empirical findings regarding the association between malpractice liability risk (ie, the extent to which clinicians face the threat of being sued and having to pay damages) and health care quality and safety. DATA SOURCES AND STUDY SELECTION Systematic search of multiple databases for studies published between January 1, 1990, and November 25, 2019, examining the relationship between malpractice liability risk measures and health outcomes or structural and process indicators of health care quality. DATA EXTRACTION AND SYNTHESIS Information on the exposure and outcome measures, results, and acknowledged limitations was extracted by 2 reviewers. Meta-analytic pooling was not possible due to variations in study designs; therefore, studies were summarized descriptively and assessed qualitatively. MAIN OUTCOMES AND MEASURES Associations between malpractice risk measures and health care quality and safety outcomes. Exposure measures included physicians' malpractice insurance premiums, state tort reforms, frequency of paid claims, average claim payment, physicians' claims history, total malpractice payments, jury awards, the presence of an immunity from malpractice liability, the Centers for Medicare & Medicaid Services' Medicare malpractice geographic practice cost index, and composite measures combining these measures. Outcome measures included patient mortality; hospital readmissions, avoidable admissions, and prolonged length of stay; receipt of cancer screening; Agency for Healthcare Research and Quality patient safety indicators and other measures of adverse events; measures of hospital and nursing home quality; and patient satisfaction. RESULTS Thirty-seven studies were included; 28 examined hospital care only and 16 focused on obstetrical care. Among obstetrical care studies, 9 found no significant association between liability risk and outcomes (such as Apgar score and birth injuries) and 7 found limited evidence for an association. Among 20 studies of patient mortality in nonobstetrical care settings, 15 found no evidence of an association with liability risk and 5 found limited evidence. Among 7 studies that examined hospital readmissions and avoidable initial hospitalizations, none found evidence of an association between liability risk and outcomes. Among 12 studies of other measures (eg, patient safety indicators, process-of-care quality measures, patient satisfaction), 7 found no association between liability risk and these outcomes and 5 identified significant associations in some analyses. CONCLUSIONS AND RELEVANCE In this systematic review, most studies found no association between measures of malpractice liability risk and health care quality and outcomes. Although gaps in the evidence remain, the available findings suggested that greater tort liability, at least in its current form, was not associated with improved quality of care.
C1 [Mello, Michelle M.; Blumenkranz, Erik; Studdert, David M.] Stanford Law Sch, 559 Nathan Abbott Way, Stanford, CA 94305 USA.
   [Mello, Michelle M.; Studdert, David M.] Stanford Univ, Dept Med, Sch Med, Stanford, CA 94305 USA.
   [Frakes, Michael D.] Duke Univ, Sch Law, Durham, NC 27706 USA.
RP Mello, MM (通讯作者)，Stanford Law Sch, 559 Nathan Abbott Way, Stanford, CA 94305 USA.
EM mmello@law.stanford.edu
FU National Institute on Aging; Stanford University Medical Indemnity and Trust Insurance
CR Avraham R, 2015, J HEALTH ECON, V39, P273, DOI 10.1016/j.jhealeco.2014.08.002
   Baicker BK, 2005, FORUM HLTH EC POLICY, V8, P841, DOI 10.2202/1558-9544.1010
   Baicker K, 2007, HEALTH AFFAIR, V26, P841, DOI 10.1377/hlthaff.26.3.841
   Balch CM, 2011, J AM COLL SURGEONS, V213, P657, DOI 10.1016/j.jamcollsurg.2011.08.005
   Bartlett B, 2017, LEGAL EPIDEMIOLOGY C, V0, P0
   Bekelis K, 2015, PLOS ONE, V10, P0, DOI 10.1371/journal.pone.0121191
   Bilimoria KY, 2017, JT COMM J QUAL PATIE, V43, P241, DOI 10.1016/j.jcjq.2017.02.004
   Bilimoria KY, 2016, ANN SURG, V263, P1126, DOI 10.1097/SLA.0000000000001538
   Black BS, 2017, AM J HEALTH ECON, V3, P109, DOI 10.1162/ajhe_a_00069
   Boothman Richard C, 2009, J HEALTH LIFE SCI LAW, V2, P125
   Carlson JN, 2019, ANN EMERG MED, V22, P1, DOI 10.1016/j.annemergmed.2019.07
   CHARLES SC, 1988, WESTERN J MED, V148, P358
   Currie J, 2008, Q J ECON, V123, P795, DOI 10.1162/qjec.2008.123.2.795
   Dhankhar P, 2009, THREAT MALPRACTICE L, V0, P0
   Dhankhar Praveen, 2007, J EMPIR LEGAL STUD, V4, P163
   DONABEDIAN A, 1988, JAMA-J AM MED ASSOC, V260, P1743, DOI 10.1001/jama.260.12.1743
   Dranove D, 2012, J LAW ECON, V55, P1, DOI 10.1086/661227
   Dubay L, 2001, J HEALTH ECON, V20, P591, DOI 10.1016/S0167-6296(01)00082-0
   Dubay L, 1999, J HEALTH ECON, V18, P491, DOI 10.1016/S0167-6296(99)00004-1
   ENTMAN SS, 1994, JAMA-J AM MED ASSOC, V272, P1588, DOI 10.1001/jama.272.20.1588
   Frakes M, 2018, DEFENSIVE MED EVIDEN, V0, P0
   Frakes M, 2016, J PUBLIC ECON, V143, P142, DOI 10.1016/j.jpubeco.2016.09.002
   Frakes M, 2012, J EMPIR LEGAL STUD, V9, P457, DOI 10.1111/j.1740-1461.2012.01259.x
   GRADY MF, 1992, NORTHWEST U LAW REV, V86, P1068
   Hyman DA, 2007, J EMPIR LEGAL STUD, V4, P3, DOI 10.1111/J.1740-1461.2007.00081
   Iizuka T, 2013, J LAW ECON, V56, P161, DOI 10.1086/666977
   Keeton Werdner, 1984, PROSSER KEETON LAW T, V5th, P0
   Kessler D, 1996, Q J ECON, V111, P353, DOI 10.2307/2946682
   Kessler D, 2002, J PUBLIC ECON, V84, P175, DOI 10.1016/S0047-2727(01)00124-4
   Kim B, 2007, J LEGAL STUD, V36, PS79, DOI 10.1086/520069
   Klick J, 2007, J LEGAL STUD, V36, PS121, DOI 10.1086/520416
   Kohn L, 2000, ERR IS HUMAN BUILDIN, V0, P0
   Konety BR, 2005, J UROLOGY, V173, P2085, DOI 10.1097/01.ju.0000158137.30303.65
   Konetzka RT, 2013, HEALTH SERV RES, V48, P1920, DOI 10.1111/1475-6773.12072
   Lakdawalla DN, 2012, INT REV LAW ECON, V32, P356, DOI 10.1016/j.irle.2012.07.003
   LEAPE LL, 1994, JAMA-J AM MED ASSOC, V272, P1851, DOI 10.1001/jama.272.23.1851
   Malak N, 2019, ECON LETT, V184, P0, DOI 10.1016/j.econlet.2019.108626
   McMichael BJ, 2018, LEWIS CLARK LAW REV, V22, P1199
   Mello MM, 2010, HEALTH AFFAIR, V29, P1569, DOI 10.1377/hlthaff.2009.0807
   Mello MM, 2004, SOC SCI MED, V59, P39, DOI 10.1016/j.socscimed.2003.09.034
   Mello MM, 2002, TEX LAW REV, V80, P1595
   Minami CA, 2017, J AM COLL SURGEONS, V224, P310, DOI 10.1016/j.jamcollsurg.2016.12.012
   Missios S, 2015, SPINE J, V15, P1602, DOI 10.1016/j.spinee.2015.03.041
   Moghtaderi A, 2019, J EMPIR LEGAL STUD, V16, P26, DOI 10.1111/jels.12208
   SCHWARTZ GT, 1994, UCLA LAW REV, V42, P377
   SEDGWICK P, 2014, BMJ-BRIT MED J, V348, P0, DOI 10.1136/BMJ.G2979
   Shepherd JA, 2008, UCLA LAW REV, V55, P905
   SLOAN FA, 1995, MED CARE, V33, P700, DOI 10.1097/00005650-199507000-00006
   Sloan FA, 1997, INT REV LAW ECON, V17, P245, DOI 10.1016/S0144-8188(97)00005-7
   Sloan FA, 2009, J HEALTH ECON, V28, P481, DOI 10.1016/j.jhealeco.2008.12.006
   Stevenson DG, 2013, MED CARE, V51, P430, DOI 10.1097/MLR.0b013e3182881ccc
   Studdert DM, 2004, NEW ENGL J MED, V350, P283, DOI 10.1056/NEJMhpr035470
   Studdert DM, 2019, DEPAUL LAW REV, V68, P421
   Yang YT, 2012, J EMPIR LEGAL STUD, V9, P217, DOI 10.1111/j.1740-1461.2012.01252.x
   Yang YT, 2009, MED CARE, V47, P234, DOI 10.1097/MLR.0b013e31818475de
   Zabinski Z, 2018, DETERRENT EFFECT TOR, V0, P0
NR 56
TC 23
Z9 23
U1 0
U2 25
PU AMER MEDICAL ASSOC
PI CHICAGO
PA 330 N WABASH AVE, STE 39300, CHICAGO, IL 60611-5885 USA
SN 0098-7484
EI 1538-3598
J9 JAMA-J AM MED ASSOC
JI JAMA-J. Am. Med. Assoc.
PD JAN 28
PY 2020
VL 323
IS 4
BP 352
EP 366
DI 10.1001/jama.2019.21411
PG 15
WC Medicine, General & Internal
SC General & Internal Medicine
GA KH6AF
UT WOS:000510731600014
PM 31990319
DA 2022-10-14
ER

PT J
AU Gahr, M
   Freudenmann, RW
   Connemann, BJ
   Schonfeldt-Lecuona, C
   Muche, R
   Hiemke, C
   Sillmann, YM
AF Gahr, Maximilian
   Freudenmann, Roland. W.
   Connemann, Bernhard J.
   Schoenfeldt-Lecuona, Carlos
   Muche, Rainer
   Hiemke, Christoph
   Sillmann, Yannick M.
TI Different number of contraindications between summaries of product characteristics (SmPC) of drugs with the same active ingredients - an analysis of data from SmPCs of neuropsychiatric drugs
SO FORTSCHRITTE DER NEUROLOGIE PSYCHIATRIE
LA German
DT Article
DE aut-idem-regulation; generics; health economics; pharmacotherapy
AB Objective In the case of prescriptions of pharmaceuticals in the context of the aut-idem-regulation the physician frequently does not know, which same-substance medication is dispensed in the pharmacy; the contemplable same-substance medications may differ in numerous features which raises questions regarding the obligation to give information and medical liability for medical malpractice. Currently, systematic evaluations regarding differences between summaries of product characteristics (SmPCs) of same-substance medications are missing. To determine size and type of those differences SmPCs of most (neuro)psychiatric drugs that are approved in Germany were evaluated regarding the number of listed contraindications (CI). Methods Basis for the selection of substances was the Anatomical Therapeutic Chemical (ATC) Classification System (group ATC N Nervous System). Substances that are approved in Germany for the treatment of mental disorders according to ICD-10 F were included. Brand-name medications and SmPCs were searched by means of further in- and exclusion criteria via the online services of PharmNet.Bund, Gelbe Liste, Rote Liste (R)/Fachinfo-Service (R) and communication with the manufacturer. Results N = 941 SmPCs (=116 substances) were evaluated. Considering only the group of SmPCs with > 1 brand-name medication (n = 78; 67.2 %) differences in the number of CIs were found in more than the half of substances (N = 43; 55.1 %). Considering indication groups most groups of SmPCs of same-substance medications with differences in the numbers of CIs were found in - considering only substances with > 1 brand-name medication - hypnotics and sedatives (77.8 %), anxiolytics (75.0 %), drugs for treatment of substance use disorders (66.7 %), antidepressants (61,9 %), anticonvulsant drugs and mood stabilizers (53.8 %), followed by antipsychotics (41.2 %), antidementia-drugs (20.0 %), and psychostimulants (0 %). Largest ranges regarding the number of CIs were found in the SmPCs of morphine ( 14), amitriptyline (8), chlorprothixene (6), lorazepam (6) and citalopram (4). Conclusion(s) In numerous (neuro-)psychopharmacologic substances differences exists between the SmPCs of the associated same-substance medications regarding the number of CIs. Due to the outstanding evaluation of content aspects of these differences and legal evaluation the relevance of this result for clinical practice is not yet clear.
C1 [Gahr, Maximilian; Freudenmann, Roland. W.; Connemann, Bernhard J.; Schoenfeldt-Lecuona, Carlos; Sillmann, Yannick M.] Univ Klinikum Ulm, Klin Psychiat & Psychotherapie 3, Leimgrubenweg 12-14, D-89075 Ulm, Germany.
   [Muche, Rainer] Univ Ulm, Inst Epidemiol & Med Biometrie, Ulm, Germany.
   [Hiemke, Christoph] Univ Med Mainz, Klin Psychiat & Psychotherapie, Mainz, Germany.
RP Gahr, M (通讯作者)，Univ Klinikum Ulm, Klin Psychiat & Psychotherapie 3, Leimgrubenweg 12-14, D-89075 Ulm, Germany.
EM maximilian.gahr@uni-ulm.de
CR Benkert O, 2016, KOMPENDIUM PSYCHIAT, V0, P0
   DIMDI, 2017, AN THER CHEM KLASS T, V0, P0
   Freudenmann RW, 2017, DEUT MED WOCHENSCHR, V142, PE100, DOI 10.1055/s-0043-111739
   Hoffmann PHF, 2009, DTSCH ARZTEBL INT, V106, P783, DOI 10.3238/arztebl.2009.0783
   Korzilius H, 2002, DTSCH ARZTEBL, V99, P0
   Korzilius H, 2002, DTSCH ARZTEBL, V99, P0
   Muller C, 2008, DTSCH ARZTEBL, V105, P0
   Schwabe U, 2018, ARZNEIVERORDNUNGS RE, V0, P0, DOI DOI 10.1007/978-3-662-57386-0
   Stuwe H, 2009, DTSCH ARZTEBL, V106, P0
   World Health Organization (WHO). Collaborating Centre for Drug Statistics Methodology, 2018, GUIDELINES ATC CLASS, V0, P0
   Zohar J, 2015, EUR NEUROPSYCHOPHARM, V25, P2318, DOI 10.1016/j.euroneuro.2015.08.019
NR 11
TC 3
Z9 3
U1 0
U2 2
PU GEORG THIEME VERLAG KG
PI STUTTGART
PA RUDIGERSTR 14, D-70469 STUTTGART, GERMANY
SN 0720-4299
EI 1439-3522
J9 FORTSCHR NEUROL PSYC
JI Forschritte Neurol. Psychiatr.
PD MAR 15
PY 2020
VL 88
IS 3
BP 152
EP 169
DI 10.1055/a-0893-6601
PG 18
WC Clinical Neurology; Psychiatry
SC Neurosciences & Neurology; Psychiatry
GA LI0PJ
UT WOS:000529187800010
PM 31127605
DA 2022-10-14
ER

PT J
AU Robinson, JD
   Hippe, DS
   Deconde, RP
   Zecevic, M
   Mehta, N
AF Robinson, Jeffrey D.
   Hippe, Daniel S.
   Deconde, Robert P.
   Zecevic, Mladen
   Mehta, Neerav
TI Emergency Radiology: An Underappreciated Source of Liability Risk
SO JOURNAL OF THE AMERICAN COLLEGE OF RADIOLOGY
LA English
DT Article
DE Liability; malpractice; emergency radiology; risk management
ID medical malpractice suit; accuracy
AB Purpose: While several studies analyze radiology malpractice lawsuits, none specifically examines the site of service. The purpose of this study is to estimate the relative likelihood of a lawsuit arising from a radiology study performed in emergency (ED), inpatient (IP) and outpatient (OP) settings. Methods: Referrals from a malpractice review consulting company over a six year period were compared to the 2016 Medicare Part B file and stratified by site of service. The proportion of exams for each site of service was estimated, and using absolute differences in proportions and odds ratios (ORs), differences in the place of service were calculated. Results: The Cleareview cohort contained 25. (17%) IP, 56 (38%) OP, and 68 (46%) ED exams. In 2016, Medicare assigned benefits for 27,009,053 (20%) IP, 84,075,848 (62%) OP and 23,964,794 (18%) ED exams. The ORs (Cleareview: Medicare) of the ED to IP, OP, and IP+OP were 3.07 (95% CI: 1.56-6.03), 4.26 (95% CI: 2.76-6.59), 3.89 (95% CI: 2.60-5.83), respectively. By contrast, the OR for IP:OP between Cleareview and Medicare was not significantly different than 1 (OR: 1.39, 95% CI: 0.68-2.83, P = .38). Discussion: Radiological studies performed in the ED accounted for a disproportionate number of liability claims against radiologists. Further study is warranted to confirm this finding with a more robust data set.
C1 [Robinson, Jeffrey D.; Hippe, Daniel S.; Deconde, Robert P.; Zecevic, Mladen] Univ Washington, Dept Radiol, 325 9th Ave,Box 248759, Seattle, WA 98104 USA.
   [Robinson, Jeffrey D.; Mehta, Neerav] Cleareview Inc, Seattle, WA USA.
RP Robinson, JD (通讯作者)，Univ Washington, Dept Radiol, 325 9th Ave,Box 248759, Seattle, WA 98104 USA.
EM Jeff8rob@uw.edu
CR Baker SR, 2013, RADIOLOGY, V266, P539, DOI 10.1148/radiol.12110971
   Hanna TN, 2018, RADIOLOGY, V287, P205, DOI 10.1148/radiol.2017170555
   Harvey HB, 2016, J AM COLL RADIOL, V13, P124, DOI 10.1016/j.jacr.2015.07.013
   Jena AB, 2011, NEW ENGL J MED, V365, P629, DOI 10.1056/NEJMsa1012370
   Robinson JD, 2018, EMERG RADIOL, V25, P169, DOI 10.1007/s10140-017-1573-8
   Seabury SA, 2013, HEALTH AFFAIR, V32, P111, DOI 10.1377/hlthaff.2012.0967
   Whang JS, 2013, RADIOLOGY, V266, P548, DOI 10.1148/radiol.12111119
NR 10
TC 6
Z9 6
U1 0
U2 0
PU ELSEVIER SCIENCE INC
PI NEW YORK
PA STE 800, 230 PARK AVE, NEW YORK, NY 10169 USA
SN 1546-1440
EI 1558-349X
J9 J AM COLL RADIOL
JI J. Am. Coll. Radiol.
PD JAN 15
PY 2020
VL 17
IS 1
BP 42
EP 45
DI 10.1016/j.jacr.2019.08.003
PG 4
WC Radiology, Nuclear Medicine & Medical Imaging
SC Radiology, Nuclear Medicine & Medical Imaging
GA KB8DC
UT WOS:000506718500008
PM 31469972
DA 2022-10-14
ER

PT J
AU Mansour, R
   Ammar, K
   Al-Tabba, A
   Arawi, T
   Mansour, A
   Al-Hussaini, M
AF Mansour, Razan
   Ammar, Khawlah
   Al-Tabba, Amal
   Arawi, Thalia
   Mansour, Asem
   Al-Hussaini, Maysa
TI Disclosure of medical errors: physicians' knowledge, attitudes and practices (KAP) in an oncology center
SO BMC MEDICAL ETHICS
LA English
DT Article
DE Medical error; Disclosure; Law; Training
ID adverse event; patients want; cancer; patient; survival; lesson
AB Background Between the need for transparency in healthcare, widely promoted by patient's safety campaigns, and the fear of negative consequences and malpractice threats, physicians face challenging decisions on whether or not disclosing medical errors to patients and families is a valid option. We aim to assess the knowledge, attitudes and practices (KAP) of physicians in our center regarding medical error disclosure. Methods This is a cross-sectional self-administered questionnaire study. The questionnaire was piloted and no major modifications were made. A day-long training workshop consisting of didactic lectures, short and long case scenarios with role playing and feedback from the instructors, were conducted. Physicians who attended these training workshops were invited to complete the questionnaire at the end of the training, and physicians who did not attend any training were sent a copy of the questionnaire to their offices to complete. To assure anonymity and transparency of responses, we did not query names or departments. Descriptive statistics were used to present demographics and KAP. The differences between response\s of physicians who received the training and those who did not were analyzed with t-test and descriptive statistics. The 0.05 level of significance was used as a cutoff measure for statistical significance. Results Eighty-eight physicians completed the questionnaire (55 attended training (62.50%), and 33 did not (37.50%)). Sixty Five percent of physicians were males and the mean number of years of experience was 16.5 years. Eighty-Seven percent (n = 73) of physicians were more likely to report major harm, compared to minor harm or no harm. Physicians who attended the workshop were more knowledgeable of articles of Jordan's Law on Medical and Health Liability (66.7% vs 45.5%,p-value = 0.017) and the Law was more likely to affect their decision on error disclosure (61.8% vs 36.4%,p-value = 0.024). Conclusion Formal training workshops on disclosing medical errors have the power to positively influence physicians' KAP toward disclosing medical errors to patients and possibly promoting a culture of transparency in the health care system.
C1 [Mansour, Razan] Univ Jordan, Sch Med, Amman, Jordan.
   [Ammar, Khawlah] King Hussein Canc Ctr, Off Sci Affair & Res, Amman, Jordan.
   [Al-Tabba, Amal; Mansour, Asem; Al-Hussaini, Maysa] King Hussein Canc Ctr, Off Human Res Protect Program, Amman, Jordan.
   [Arawi, Thalia] Amer Univ Beirut, Med Ctr, Salim EL Hoss Bioeth & Professionalism Program, Beirut, Lebanon.
   [Al-Hussaini, Maysa] King Hussein Canc Ctr, Inst Review Board Off, Amman, Jordan.
RP Al-Hussaini, M (通讯作者)，King Hussein Canc Ctr, Off Human Res Protect Program, Amman, Jordan.; Al-Hussaini, M (通讯作者)，King Hussein Canc Ctr, Inst Review Board Off, Amman, Jordan.
EM Mhussaini@khcc.jo
CR Abu-Shawer M, 2019, J GASTROINTEST CANC, V50, P428, DOI 10.1007/s12029-018-0089-0
   [Anonymous], 2001, CROSSING QUALITY CHA, V0, P0
   Asghari F, 2009, QUAL SAF HEALTH CARE, V18, P209, DOI 10.1136/qshc.2007.025015
   Barach P, 2000, BMJ-BRIT MED J, V320, P759, DOI 10.1136/bmj.320.7237.759
   BECKMAN HB, 1994, ARCH INTERN MED, V154, P1365, DOI 10.1001/archinte.154.12.1365
   Bell SK, 2017, J PATIENT SAF, V13, P243, DOI 10.1097/PTS.0000000000000153
   Buletsa S, 2018, GEORGIAN MED NEWS, V0, P161
   Carberry AR, 2018, CLIN PEDIATR, V57, P11, DOI 10.1177/0009922816687325
   Coffey Maitreya, 2017, HOSP PEDIATR, V7, P24, DOI 10.1542/hpeds.2016-0048
   Cruess RL, 2015, ACAD MED, V90, P718, DOI 10.1097/ACM.0000000000000700
   D Welsh, 2017, J PATIENT SAFE, V3rd, P0
   DErrico S, 2015, BMC HEALTH SERV RES, V15, P0, DOI 10.1186/s12913-015-0794-3
   Deeb OM, 2014, IOSR J HUMANIT SOC S, V19, P60, DOI 10.9790/0837-19516067
   Dossett LA, 2018, ANN SURG, V267, P1077, DOI 10.1097/SLA.0000000000002427
   Finkelstein D, 1997, J CLIN ETHIC, V8, P330
   Gandhi TK, 2005, CANCER-AM CANCER SOC, V104, P2477, DOI 10.1002/cncr.21442
   Ghalandarpoorattar SM, 2012, POSTGRAD MED J, V88, P130, DOI 10.1136/postgradmedj-2011-130118
   Gunderson AJ, 2009, TEACH LEARN MED, V21, P229, DOI 10.1080/10401330903018526
   Hannawa AF, 2016, SOC SCI MED, V156, P29, DOI 10.1016/j.socscimed.2016.03.026
   Hayajneh YA, 2010, INT J NURS PRACT, V16, P374, DOI 10.1111/j.1440-172X.2010.01854.x
   Hobgood C, 2002, ACAD EMERG MED, V9, P1156, DOI 10.1197/aemj.9.11.1156
   Hwang JY, 2014, T ISP COLLECTION, V1927, P0
   Institute of Medicine, 2000, ERR IS HUMAN BUILDIN, V0, P0
   Kaldjian LC, 2007, J GEN INTERN MED, V22, P988, DOI 10.1007/s11606-007-0227-z
   Kaldjian LC, 2006, JT COMM J QUAL PATIE, V32, P188, DOI 10.1016/S1553-7250(06)32024-7
   Kim CW, 2017, BMC MED EDUC, V17, P0, DOI 10.1186/s12909-017-0880-9
   Kirby Jeffrey, 2008, ORGAN ETHIC, V4, P97
   Kolaitis IN, 2016, ACAD PEDIATR, V16, P482, DOI 10.1016/j.acap.2015.06.011
   LEAPE LL, 1994, JAMA-J AM MED ASSOC, V272, P1851, DOI 10.1001/jama.272.23.1851
   Lipitz-Snyderman A, 2017, BMJ QUAL SAF, V26, P892, DOI 10.1136/bmjqs-2016-006181
   Mendonca VS, 2019, HEC FORUM, V31, P167, DOI 10.1007/s10730-018-9362-7
   Merry AF, 2009, J ROY SOC MED, V102, P265, DOI 10.1258/jrsm.2009.09k029
   Perez B, 2014, J PATIENT SAF, V10, P45, DOI 10.1097/PTS.0b013e31829e4b68
   Porrata LF, 2010, AM J HEMATOL, V85, P896, DOI 10.1002/ajh.21849
   Sjoquist KM, 2018, JNCI-J NATL CANCER I, V110, P638, DOI 10.1093/jnci/djx253
   Surbone A, 2005, JAMA-J AM MED ASSOC, V294, P1758, DOI 10.1001/jama.294.14.1758-a
   Surbone A, 2007, J CLIN ONCOL, V25, P1463, DOI 10.1200/JCO.2006.09.9218
   Walsh KE, 2009, J CLIN ONCOL, V27, P891, DOI 10.1200/JCO.2008.18.6072
   Witman AB, 1996, ARCH INTERN MED, V156, P2565, DOI 10.1001/archinte.156.22.2565
   Yardley IE, 2010, CURR ONCOL REP, V12, P253, DOI 10.1007/s11912-010-0109-0
   Zhao Y, 2018, PLOS ONE, V13, P0, DOI 10.1371/journal.pone.0200335
NR 41
TC 3
Z9 4
U1 1
U2 1
PU BMC
PI LONDON
PA CAMPUS, 4 CRINAN ST, LONDON N1 9XW, ENGLAND
SN 1472-6939
EI 
J9 BMC MED ETHICS
JI BMC Med. Ethics
PD AUG 20
PY 2020
VL 21
IS 1
BP 
EP 
DI 10.1186/s12910-020-00513-2
PG 8
WC Ethics; Medical Ethics; Social Sciences, Biomedical
SC Social Sciences - Other Topics; Medical Ethics; Biomedical Social Sciences
GA NL0LQ
UT WOS:000567118100001
PM 32819353
DA 2022-10-14
ER

PT J
AU Dwyer, AA
   Hesse-Biber, S
   Flynn, B
   Remick, S
AF Dwyer, Andrew A.
   Hesse-Biber, Sharlene
   Flynn, Bailey
   Remick, Sienna
TI Parent of Origin Effects on Family Communication of Risk inBRCA plus Women: A Qualitative Investigation of Human Factors in Cascade Screening
SO CANCERS
LA English
DT Article
DE BRCA mutation; cascade genetic testing; coping cancer; family communication; genetic testing; theory of planned behavior
ID breast-cancer risk; hereditary breast; ovarian-cancer; brca1/2 mutation; relative; impact; bias; dissemination; information; knowledge
AB Pathogenic germline variants in Breast Cancer 1/2 (BRCA) genes confer increased cancer risk. UnderstandingBRCAstatus/risk can enable family cascade screening and improve cancer outcomes. However, more than half of the families do not communicate family cancer history/BRCAstatus, and cancer outcomes differ according to parent of origin (i.e., maternally vs. paternally inherited pathogenic variant). We aimed to explore communication patterns around family cancer history/BRCArisk according to parent of origin. We analyzed qualitative interviews (n= 97) using template analysis and employed the Theory of Planned Behavior (TPB) to identify interventions to improve communication. Interviews revealed sub-codes of 'male stoicism and 'paternal guilt' that impede family communication (template code: gender scripting). Conversely, 'fatherly protection' and 'female camaraderie' promote communication of risk. The template code 'dysfunctional family communication' was contextualized by several sub-codes ('harmful negligence', 'intra-family ignorance' and 'active withdrawal of support') emerging from interview data. Sub-codes 'medical misconceptions' and 'medical minimizing' deepened our understanding of the template code 'medical biases'. Importantly, sub-codes of 'informed physicians' and 'trust in healthcare' mitigated bias. Mapping findings to the TPB identified variables to tailor interventions aimed at enhancing family communication of risk and promoting cascade screening. In conclusion, these data provide empirical evidence of the human factors impeding communication of familyBRCArisk. Tailored, theory-informed interventions merit consideration for overcoming blocked communication and improving cascade screening uptake.
C1 [Dwyer, Andrew A.] Boston Coll, William F Connell Sch Nursing, Chestnut Hill, MA 02467 USA.
   [Dwyer, Andrew A.] Massachusetts Gen Hosp, Munn Ctr Nursing Res, Boston, MA 02114 USA.
   [Hesse-Biber, Sharlene; Flynn, Bailey; Remick, Sienna] Boston Coll, Dept Sociol, Chestnut Hill, MA 02467 USA.
RP Hesse-Biber, S (通讯作者)，Boston Coll, Dept Sociol, Chestnut Hill, MA 02467 USA.
EM andrew.dwyer@bc.edu; sharlene.hesse-biber@bc.edu; baileyflynn2024@u.northwestern.edu; remicknsisi@gmail.com
FU Boston College Ignite grant
CR AJZEN I, 1991, ORGAN BEHAV HUM DEC, V50, P179, DOI 10.1016/0749-5978(91)90020-T
   Bernholtz S, 2011, BREAST CANCER RES TR, V129, P557, DOI 10.1007/s10549-011-1509-z
   Biesecker B, 2017, J GENET COUNS, V26, P322, DOI 10.1007/s10897-016-0023-1
   Bryant A, 2007, SAGE HDB GROUNDED TH, V0, P0
   Chapman EN, 2013, J GEN INTERN MED, V28, P1504, DOI 10.1007/s11606-013-2441-1
   Chen A, 2017, PLOS ONE, V12, P0, DOI 10.1371/journal.pone.0173669
   CRABTREE BF, 1992, RES METH PR, V3, P93
   Craig P, 2013, INT J NURS STUD, V50, P585, DOI 10.1016/j.ijnurstu.2012.09.009
   Daly MB, 2016, FAM CANCER, V15, P697, DOI 10.1007/s10689-016-9889-1
   Daly MB, 2009, J GENET COUNS, V18, P42, DOI 10.1007/s10897-008-9183-y
   den Heijer M, 2011, PSYCHO-ONCOLOGY, V20, P1317, DOI 10.1002/pon.1850
   Ellberg C, 2015, GENE CHROMOSOME CANC, V54, P39, DOI 10.1002/gcc.22217
   Evans DGR, 2017, CANCER EPIDEM BIOMAR, V26, P284, DOI 10.1158/1055-9965.EPI-16-0832
   Fehniger J, 2013, J GENET COUNS, V22, P603, DOI 10.1007/s10897-013-9592-4
   Finlay E, 2008, GENET TEST, V12, P81, DOI 10.1089/gte.2007.0037
   Gooding HC, 2006, SOC SCI MED, V62, P1880, DOI 10.1016/j.socscimed.2005.08.041
   Hallowell N, 2005, CLIN GENET, V67, P492, DOI 10.1111/j.1399-0004.2005.00443.x
   Hallowell N, 2006, SOCIOL HEALTH ILL, V28, P969, DOI 10.1111/j.1467-9566.2006.00515.x
   Harbeck N, 2019, NAT REV DIS PRIMERS, V5, P0, DOI 10.1038/s41572-019-0111-2
   Healey E, 2017, GENET MED, V19, P1323, DOI 10.1038/gim.2017.52
   Hentschel T, 2019, FRONT PSYCHOL, V10, P0, DOI 10.3389/fpsyg.2019.00011
   Hesse-Biber S, 2020, BREAST J, V26, P734, DOI 10.1111/tbj.13633
   Hesse-Biber S, 2016, J GENET COUNS, V25, P978, DOI 10.1007/s10897-015-9929-2
   Hurtado-de-Mendoza A, 2019, PSYCHO-ONCOLOGY, V28, P187, DOI 10.1002/pon.4931
   Iredale R, 2006, EUR J CANCER, V42, P334, DOI 10.1016/j.ejca.2005.09.027
   Katapodi MC, 2017, CANCER CAUSE CONTROL, V28, P191, DOI 10.1007/s10552-017-0858-2
   King N, 2004, ESSENTIAL GUIDE QUAL, V0, PP256, DOI 10.4135/9781446280119.N21
   King N, 1998, QUALITATIVE METHODS, V0, PP118, DOI 10.1177/0021934711401259
   Kuchenbaecker KB, 2017, JAMA-J AM MED ASSOC, V317, P2402, DOI 10.1001/jama.2017.7112
   Kwak DaeHee, 2019, INTERNATIONAL JOURNAL OF SPORT MANAGEMENT AND MARKETING, V19, P208, DOI 10.1504/IJSMM.2019.099784
   Lee TH, 2019, JAMA-J AM MED ASSOC, V321, P539, DOI 10.1001/jama.2018.19186
   Legare F, 2016, PLOS ONE, V11, P0, DOI 10.1371/journal.pone.0150123
   Lieberman S, 2018, GENET MED, V20, P1446, DOI 10.1038/gim.2018.26
   Madan Atul K, 2003, BREAST J, V9, P397, DOI 10.1046/j.1524-4741.2003.09507.x
   Nycum G, 2009, EUR J HUM GENET, V17, P872, DOI 10.1038/ejhg.2009.33
   OCathain A, 2019, BMJ OPEN, V9, P0, DOI 10.1136/bmjopen-2019-029954
   Owens DK, 2019, JAMA-J AM MED ASSOC, V322, P652, DOI 10.1001/jama.2019.10987
   Ozanne EM, 2012, J GENET COUNS, V21, P547, DOI 10.1007/s10897-011-9470-x
   Peipins LA, 2018, J WOMENS HEALTH, V27, P630, DOI 10.1089/jwh.2017.6528
   Peterson EB, 2018, TRANSL BEHAV MED, V8, P59, DOI 10.1093/tbm/ibx063
   Quillin JM, 2006, AM J PREV MED, V31, P265, DOI 10.1016/j.amepre.2006.05.002
   Ratnayake P, 2011, FAM CANCER, V10, P97, DOI 10.1007/s10689-010-9383-0
   Richards I, 2016, EUR J ONCOL NURS, V21, P57, DOI 10.1016/j.ejon.2015.12.002
   Roberts MC, 2018, HEALTH AFFAIR, V37, P801, DOI 10.1377/hlthaff.2017.1630
   Sanz J, 2010, FAM CANCER, V9, P297, DOI 10.1007/s10689-009-9313-1
   Schaa KL, 2015, HEALTH PSYCHOL, V34, P111, DOI 10.1037/hea0000155
   Schwiter R, 2018, CURR GENET MED REP, V6, P21, DOI 10.1007/s40142-018-0134-0
   Senst N, 2013, CLIN GENET, V84, P43, DOI 10.1111/cge.12037
   Sermijn E, 2016, FAM CANCER, V15, P155, DOI 10.1007/s10689-015-9854-4
   Shiovitz S, 2015, ANN ONCOL, V26, P1291, DOI 10.1093/annonc/mdv022
   Sivell S, 2013, BMC MED INFORM DECIS, V13, P0, DOI 10.1186/1472-6947-13-92
   Stromsvik N, 2010, J GENET COUNS, V19, P360, DOI 10.1007/s10897-010-9293-1
   Tsuchiya M, 2019, SUPPORT CARE CANCER, V27, P547, DOI 10.1007/s00520-018-4349-0
   Voorwinden JS, 2017, EUR J HUM GENET, V25, P793, DOI 10.1038/ejhg.2017.74
   Vos JR, 2016, CANCER EPIDEM BIOMAR, V25, P1251, DOI 10.1158/1055-9965.EPI-16-0182
   Wang XB, 2019, J OBSTET GYNAECOL RE, V45, P2440, DOI 10.1111/jog.14109
   Young AL, 2019, EUR J HUM GENET, V27, P1630, DOI 10.1038/s41431-019-0447-9
   Young AL, 2017, J GENET COUNS, V26, P1179, DOI 10.1007/s10897-017-0125-4
   Young AL, 2019, J GENET COUNS, V28, P516, DOI 10.1002/jgc4.1055
NR 59
TC 0
Z9 0
U1 0
U2 1
PU MDPI
PI BASEL
PA ST ALBAN-ANLAGE 66, CH-4052 BASEL, SWITZERLAND
SN 
EI 2072-6694
J9 CANCERS
JI Cancers
PD AUG 15
PY 2020
VL 12
IS 8
BP 
EP 
DI 10.3390/cancers12082316
PG 16
WC Oncology
SC Oncology
GA OC9GM
UT WOS:000579463200001
DA 2022-10-14
ER

PT J
AU Malterud, K
   Aamland, A
   Fosse, A
AF Malterud, Kirsti
   Aamland, Aase
   Fosse, Anette
TI How can task shifting put patient safety at risk? A qualitative study of experiences among general practitioners in Norway
SO SCANDINAVIAN JOURNAL OF PRIMARY HEALTH CARE
LA English
DT Article
DE General practice; task shifting; patient safety; adverse events; qualitative method
ID care; continuity
AB Objective: To describe experiences among general practitioners (GPs) in Norway regarding horizontal task shifting experiences associated with adverse events that potentially put patient safety at risk. Design and contributors: We conducted a qualitative study with data from a retrospective convenience sample of consecutive, already posted comments in a restricted Facebook group for GPs in Norway. The sample consisted of 43 unique posts from 38 contributors (23 women and 15 men), presenting thick and specific accounts of potentially adverse events in the context of horizontal task shifting. Analysis was conducted with systematic text condensation, a method for thematic cross-case analysis. Results: Contributing GPs reported several types of adverse events associated with horizontal task shifting that could put patient safety at risk. They described how spill-over work dispatched to GPs may generate administrative hassle and hazardous delay of necessary examinations. Overdiagnosis, reduced access and endangered accountability occur when time-consuming procedures and pre-investigation before referral are pushed upon GPs. Resource-draining chores beyond GPs' proficiency is also dispatched without appropriate instruction or equipment. Furthermore, potential malpractice is imposed by hospital colleagues who overrule the GPs' medical judgement.
C1 [Malterud, Kirsti; Aamland, Aase; Fosse, Anette] NORCE Norwegian Res Ctr, Res Unit Gen Practice, Bergen, Norway.
   [Malterud, Kirsti] Univ Bergen, Dept Global Publ Hlth & Primary Care, Bergen, Norway.
   [Malterud, Kirsti] Univ Copenhagen, Res Unit, Dept Publ Hlth, Copenhagen, Denmark.
   [Malterud, Kirsti] Univ Copenhagen, Sect Gen Practice, Dept Publ Hlth, Copenhagen, Denmark.
   [Aamland, Aase] Cty Governor Agder, Hlth Care & Social Serv, Arendal, Norway.
   [Fosse, Anette] Univ Tromso, Fac Hlth Sci, Natl Ctr Rural Med, Dept Community Med, Tromso, Norway.
RP Malterud, K (通讯作者)，Res Unit Gen Practice, Kalfarveien 31, N-5032 Bergen, Norway.
EM kirsti.malterud@gmail.com
FU Norwegian Medical Association
CR Braithwaite J, 2018, BMJ-BRIT MED J, V361, P0, DOI 10.1136/bmj.k2014
   Brevik I, 2010, 20101 NIBR, V0, P0
   Den norske legeforening, 2014, LEG VEIL PRAKS PKO N, V0, P0
   EY og Vista Analyse, 2019, EV FASTL, V0, P0
   Faggruppe for samhandling-NFA [ Special Interest Group for Collaboration-Norwegian College of Gener, 2018, ANB SAM MELL FASTL S, V0, P0
   Geertz C, 2000, INTERPRETATION CULTU, V0, P0
   Helse- og omsorgsdepartementet, 2009, SAMH RETT BEH PA RET, V0, P0
   Javadi D, 2017, GLOB MENT HEALTH, V4, P0, DOI 10.1017/gmh.2017.15
   Kale MS, 2018, BMJ-BRIT MED J, V362, P0, DOI 10.1136/bmj.k2820
   Kjosavik SR, 2018, SCAND J PRIM HEALTH, V36, P107, DOI 10.1080/02813432.2018.1462294
   Kredo T, 2014, COCHRANE DB SYST REV, V0, P0, DOI DOI 10.1002/14651858.CD007331.pub3
   Kringos DS, 2010, BMC HEALTH SERV RES, V10, P0, DOI 10.1186/1472-6963-10-65
   Malterud K, 2016, QUAL HEALTH RES, V26, P1753, DOI 10.1177/1049732315617444
   Malterud K, 2016, SCAND J PUBLIC HEALT, V44, P120, DOI 10.1177/1403494815621181
   Malterud K, 2012, SCAND J PUBLIC HEALT, V40, P795, DOI 10.1177/1403494812465030
   McKenna B, 2017, INFORM ORGAN-UK, V27, P87, DOI 10.1016/j.infoandorg.2017.03.001
   Mundeva H, 2018, BMC MED ETHICS, V19, P0, DOI 10.1186/s12910-018-0312-3
   Nancarrow SA, 2005, SOCIOL HEALTH ILL, V27, P897, DOI 10.1111/j.1467-9566.2005.00463.x
   NHS England, 2018, RESP PRESCR PRIM SEC, V0, P0
   Nilsen H, 2017, SCAND J PRIM HEALTH, V35, P137, DOI 10.1080/02813432.2017.1333306
   Nilsen S, 2018, THESIS, V0, P0
   Orkin AM, 2019, SSM-POPUL HLTH, V7, P0, DOI 10.1016/j.ssmph.2019.100366
   Raams TM, 2018, BMC PREGNANCY CHILDB, V18, P0, DOI 10.1186/s12884-018-1677-5
   Rebnord IK, 2018, FASTLEGERS TIDSBRUK, V0, P0
   Saunes IS, 2010, NASJONALT SENTER KUN, V0, P0
   Seidman G, 2017, HUM RESOUR HEALTH, V15, P0, DOI 10.1186/s12960-017-0200-9
   Theie MG, 2018, MENON PUBLIKASJON, V83/2018, P0
   van Walraven C, 2010, J EVAL CLIN PRACT, V16, P947, DOI 10.1111/j.1365-2753.2009.01235.x
   Vincent C, 1998, BRIT MED J, V316, P1154, DOI 10.1136/bmj.316.7138.1154
   Waibel S, 2012, INT J QUAL HEALTH C, V24, P39, DOI 10.1093/intqhc/mzr068
   World Health Organization, 2008, TASK SHIFT GLOB REC, V0, P0
NR 33
TC 13
Z9 13
U1 1
U2 2
PU TAYLOR & FRANCIS LTD
PI ABINGDON
PA 2-4 PARK SQUARE, MILTON PARK, ABINGDON OR14 4RN, OXON, ENGLAND
SN 0281-3432
EI 1502-7724
J9 SCAND J PRIM HEALTH
JI Scand. J. Prim. Health Care
PD JAN 2
PY 2020
VL 38
IS 1
BP 24
EP 32
DI 10.1080/02813432.2020.1714143
PG 9
WC Health Care Sciences & Services; Primary Health Care; Medicine, General & Internal
SC Health Care Sciences & Services; General & Internal Medicine
GA KP7AQ
UT WOS:000508803000001
PM 31969033
DA 2022-10-14
ER

PT J
AU Dewar, CD
   Boulter, JH
   Curry, BP
   Bowers, DM
   Bell, RS
AF Dewar, Callum D.
   Boulter, Jason H.
   Curry, Brian P.
   Bowers, Dana M.
   Bell, Randy S.
TI The changing landscape of military medical malpractice: from the Feres Doctrine to present
SO NEUROSURGICAL FOCUS
LA English
DT Article
DE Feres Doctrine; military medicine; military malpractice; 2020 National Defense Authorization Act
ID neurosurgery; litigation; claim
AB Medical malpractice suits within the military have historically been limited by the Feres Doctrine, a legal precedent arising from a Supreme Court decision in 1950, which stated that active-duty personnel cannot bring suit for malpractice against either the United States government or military healthcare providers. This precedent has increasingly become a focus of discussion and reform as multiple cases claiming malpractice have been dismissed. Recently, however, the National Defense Authorization Act of 2020 initiated the first change to this precedent by creating an administrative body with the sole purpose of evaluating and settling claims of medical malpractice within the military's $50 billion healthcare system. This article seeks to present the legal history related to military malpractice and the Feres Doctrine as well as discuss the potential future implications that may arise as the Feres Doctrine is modified for the first time in 70 years.
C1 [Dewar, Callum D.; Boulter, Jason H.; Curry, Brian P.; Bell, Randy S.] Walter Reed Natl Mil Med Ctr, Div Neurosurg, Bethesda, MD USA.
   [Boulter, Jason H.; Curry, Brian P.; Bell, Randy S.] Uniformed Serv Univ Hlth Sci, Dept Surg, Bethesda, MD 20814 USA.
   [Bowers, Dana M.] Walter Reed Natl Mil Med Ctr, Off Gen Counsel, Bethesda, MD USA.
RP Bell, RS (通讯作者)，Walter Reed Natl Mil Med Ctr, Bethesda, MD 20814 USA.
EM randy.s.bell.mil@mail.mil
CR Din RS, 2017, SPINE, V42, P177, DOI 10.1097/BRS.0000000000001687
   Emery E, 2014, WORLD NEUROSURG, V81, P218, DOI 10.1016/j.wneu.2013.01.029
   Jena AB, 2011, NEW ENGL J MED, V365, P629, DOI 10.1056/NEJMsa1012370
   Kels CG, 2012, CLIN DERMATOL, V30, P181, DOI 10.1016/j.clindermatol.2011.06.005
   Mangalmurti SS, 2011, NEW ENGL J MED, V365, P664, DOI 10.1056/NEJMhle1104066
   Mukherjee S, 2014, ANN ROY COLL SURG, V96, P266, DOI 10.1308/003588414X13814021679834
   Nahed BV, 2012, PLOS ONE, V7, P0, DOI 10.1371/journal.pone.0039237
   Rovit RL, 2007, J NEUROSURG, V106, P1108, DOI 10.3171/jns.2007.106.6.1108
   Solaroglu I, 2014, PLOS ONE, V9, P0, DOI 10.1371/journal.pone.0111446
   Steele L, 2015, BRIT J NEUROSURG, V29, P622, DOI 10.3109/02688697.2015.1054362
   Turley J, 2003, GEORGE WASH LAW REV, V71, P1
NR 11
TC 0
Z9 0
U1 0
U2 3
PU AMER ASSOC NEUROLOGICAL SURGEONS
PI ROLLING MEADOWS
PA 5550 MEADOWBROOK DRIVE, ROLLING MEADOWS, IL 60008 USA
SN 1092-0684
EI 
J9 NEUROSURG FOCUS
JI Neurosurg. Focus
PD NOV 15
PY 2020
VL 49
IS 5
BP 
EP 
DI 10.3171/2020.8.FOCUS20594
PG 4
WC Clinical Neurology; Surgery
SC Neurosciences & Neurology; Surgery
GA OM0ZT
UT WOS:000585759900007
PM 33130615
DA 2022-10-14
ER

PT J
AU Medar, C
   Cristache, CM
   Mihut, T
   Marcov, EC
   Furtunescu, FL
   Burlibasa, M
   Burlibasa, L
AF Medar, Cosmin
   Cristache, Corina Marilena
   Mihut, Tamara
   Marcov, Elena Cristina
   Furtunescu, Florentina Ligia
   Burlibasa, Mihai
   Burlibasa, Liliana
TI DEFENSIVE DENTISTRY FROM NORMAL MEDICAL PRACTICE TO SAFEGUARD FROM MALPRACTICE LITIGATIONS. NEW RULES IN COVID-19 PANDEMIC
SO ROMANIAN JOURNAL OF LEGAL MEDICINE
LA English
DT Article
DE defensive medicine; liability; SARS-CoV-2; pandemic
AB Defensive dentistry, defined as dental care provided by professionals, aiming primarily to prevent the risk of litigation, has become, more and more, a popular choice among practitioners, in their daily practice, over the past decade. Being divided in "positive", when performing unnecessary diagnostic tests or prescribing unnecessary treatment and "negative", when avoiding high-risk patients or risky procedures, defensive dentistry's adverse effects raised the cost and lowered the quality of the healthcare provided for patients. COVID-19 pandemic has changed the current clinical scenario in all medical practices, including dentistry, increasing the risk for performing defensive dentistry. The aim of the present paper was to bring new insights into the field of defensive dentistry and to highlight the impact of COVID-19 pandemic on patient's treatment. Pubmed/MEDLINE and Embase/SCOPUS databases have been revised for articles in English language using as keywords "defensive medicine", "defensive dentistry", and "Covid-19", "SARS-CoV-2", "Coronavirus" associated with "dentistry". The selected papers were critically assessed and corroborated with the changes occurred in the last months due to the high contagiousness of COVID-19 and the inherent risks for dental professionals, requiring multiple precautions during patient care or postponing patients treatments. Defensive dentistry need to be recognized and avoid, as possible. Dental practitioners, their team, and patients, as well, need to adapt, based on evidence-based update of medical knowledge, to the new scenario created by the COVID-19 pandemic.
C1 [Medar, Cosmin; Cristache, Corina Marilena; Burlibasa, Mihai] Carol Davila Univ Med & Pharm, Fac Midwifery & Med Assisting, 8 Eroilor Sanit Blvd, Bucharest 050474, Romania.
   [Marcov, Elena Cristina] Carol Davila Univ Med & Pharm, Fac Dent Med, Bucharest, Romania.
   [Furtunescu, Florentina Ligia] Carol Davila Univ Med & Pharm, Fac Gen Med, Bucharest, Romania.
   [Burlibasa, Liliana] Univ Bucharest, Fac Biol, Bucharest, Romania.
RP Cristache, CM (通讯作者)，Carol Davila Univ Med & Pharm, Fac Midwifery & Med Assisting, 8 Eroilor Sanit Blvd, Bucharest 050474, Romania.
EM corina.cristache@umfcd.ro
CR Ahmed MA, 2020, INT J ENV RES PUB HE, V17, P0, DOI 10.3390/ijerph17082821
   Al Hassan A, 2017, BRIT DENT J, V223, P757, DOI 10.1038/sj.bdj.2017.982
   Burtner A P, 1991, SPEC CARE DENTIST, V11, P137, DOI 10.1111/j.1754-4505.1991.tb01522.x
   Curca GC, 2014, ROM J LEG MED, V22, P137, DOI 10.4323/rjlm.2014.137
   Deliligka A, 2016, ROM J LEG MED, V24, P273, DOI 10.4323/rjlm.2016.273
   Diac I, 2020, ROM J LEG MED, V28, P101, DOI 10.4323/rjlm.2020.101
   Eijkman MAJ, 1997, INT DENT J, V0, P0
   Fox C, 2010, BRIT DENT J, V209, P181, DOI 10.1038/sj.bdj.2010.748
   Gamio L, 2020, NEW YORK TIMES, V0, P0
   Garattini L, 2020, EUR J HEALTH ECON, V21, P477, DOI 10.1007/s10198-019-01151-1
   Ghai S, 2020, DIABETES METAB SYND, V14, P933, DOI 10.1016/j.dsx.2020.06.029
   Hancocks S, 2014, BRIT DENT J, V217, P327, DOI 10.1038/sj.bdj.2014.863
   Hellyer P, 2017, BRIT DENT J, V223, P885, DOI 10.1038/sj.bdj.2017.996
   Holden ACL, 2014, BRIT DENT J, V217, P269, DOI 10.1038/sj.bdj.2014.805
   Iorgulescu G, 2020, ROM J LEG MED, V28, P202, DOI 10.4323/rjlm.2020.202
   Meng L, 2020, J DENT RES, V99, P481, DOI 10.1177/0022034520914246
   Patel K, 2018, BRIT DENT J, V224, P767, DOI 10.1038/sj.bdj.2018.359
   Toraldo DM, 2015, MULTIDISCIP RESP MED, V10, P0, DOI 10.1186/s40248-015-0006-3
   Vento S, 2018, WORLD J CLIN CASES, V6, P406, DOI 10.12998/wjcc.v6.i11.406
NR 22
TC 2
Z9 2
U1 2
U2 7
PU ROMANIAN LEGAL MED SOC
PI BUCHAREST
PA SOS VITAN-BIRZESTI 9, BUCHAREST, 75669, ROMANIA
SN 1221-8618
EI 
J9 ROM J LEG MED
JI Rom. J. Leg. Med.
PD DEC 15
PY 2020
VL 28
IS 4
BP 465
EP 469
DI 10.4323/rjlm.2020.465
PG 5
WC Medicine, Legal
SC Legal Medicine
GA SI5VL
UT WOS:000654893500017
DA 2022-10-14
ER

PT J
AU Lam, JH
   Pickles, K
   Stanaway, FF
   Bell, KJL
AF Lam, Justin H.
   Pickles, Kristen
   Stanaway, Fiona F.
   Bell, Katy J. L.
TI Why clinicians overtest: development of a thematic framework
SO BMC HEALTH SERVICES RESEARCH
LA English
DT Article
DE Medical overuse; Health service misuse; Overtest; Overtesting; Clinician
ID physician perception; literature-review; cancer; overdiagnosis; test; attitude; barrier; prostate; benefit; harm
AB BackgroundMedical tests provide important information to guide clinical management. Overtesting, however, may cause harm to patients and the healthcare system, including through misdiagnosis, false positives, false negatives and overdiagnosis. Clinicians are ultimately responsible for test requests, and are therefore ideally positioned to prevent overtesting and its unintended consequences. Through this narrative literature review and workshop discussion with experts at the Preventing Overdiagnosis Conference (Sydney, 2019), we aimed to identify and establish a thematic framework of factors that influence clinicians to request non-recommended and unnecessary tests.MethodsArticles exploring factors affecting clinician test ordering behaviour were identified through a systematic search of MedLine in April 2019, forward and backward citation searches and content experts. Two authors screened abstract titles and abstracts, and two authors screened full text for inclusion. Identified factors were categorised into a preliminary framework which was subsequently presented at the PODC for iterative development.ResultsThe MedLine search yielded 542 articles; 55 were included. Another 10 articles identified by forward-backward citation and content experts were included, resulting in 65 articles in total. Following small group discussion with workshop participants, a revised thematic framework of factors was developed: "Intrapersonal" - fear of malpractice and litigation; clinician knowledge and understanding; intolerance of uncertainty and risk aversion; cognitive biases and experiences; sense of medical obligation"Interpersonal" - pressure from patients and doctor-patient relationship; pressure from colleagues and medical culture;"Environment/context" - guidelines, protocols and policies; financial incentives and ownership of tests; time constraints, physical vulnerabilities and language barriers; availability and ease of access to tests; pre-emptive testing to facilitate subsequent care; contemporary medical practice and new technologyConclusionThis thematic framework may raise awareness of overtesting and prompt clinicians to change their test request behaviour. The development of a scale to assess clinician knowledge, attitudes and practices is planned to allow evaluation of clinician-targeted interventions to reduce overtesting.
C1 [Lam, Justin H.; Pickles, Kristen; Stanaway, Fiona F.; Bell, Katy J. L.] Univ Sydney, Fac Med & Hlth, Sch Publ Hlth, Edward Ford Bldg,A27 Fisher Rd, Sydney, NSW 2066, Australia.
RP Lam, JH (通讯作者)，Univ Sydney, Fac Med & Hlth, Sch Publ Hlth, Edward Ford Bldg,A27 Fisher Rd, Sydney, NSW 2066, Australia.
EM j_lam93@hotmail.com
CR Akerman JP, 2018, CUAJ-CAN UROL ASSOC, V12, PE53, DOI 10.5489/cuaj.4631
   Alber K, 2017, BMC FAM PRACT, V18, P0, DOI 10.1186/s12875-017-0667-4
   Anderson TS, 2020, JAMA INTERN MED, V180, P984, DOI 10.1001/jamainternmed.2020.1588
   Austin LC, 2019, MED DECIS MAKING, V39, P108, DOI 10.1177/0272989X18823757
   Baldwin Jennifer DeLuca, 2017, J GRAD MED EDUC, V9, P645, DOI 10.4300/JGME-D-17-00016.1
   Barratt A, 1999, JAMA-J AM MED ASSOC, V281, P2029, DOI 10.1001/jama.281.21.2029
   Bell KJL, 2019, ANN INTERN MED, V170, P259, DOI 10.7326/M18-2645
   Bell KJL, 2014, J CLIN EPIDEMIOL, V67, P152, DOI 10.1016/j.jclinepi.2013.07.015
   Bhatia RS, 2015, BMJ QUAL SAF, V24, P523, DOI 10.1136/bmjqs-2015-004070
   Bhatia RS, 2013, JACC-CARDIOVASC IMAG, V6, P545, DOI 10.1016/j.jcmg.2013.01.010
   Bishop TE, 2017, HEALTHCARE-J DEL SCI, V5, P17, DOI 10.1016/j.hjdsi.2016.04.001
   Boell SK, 2014, COMMUN ASSOC INF SYS, V34, P257
   Bossuyt PMM, 2012, CLIN CHEM, V58, P1636, DOI 10.1373/clinchem.2012.182576
   Bouck Z, 2020, JAMA INTERN MED, V180, P973, DOI 10.1001/jamainternmed.2020.1611
   Bovier PA, 2005, BMC HEALTH SERV RES, V5, P0, DOI 10.1186/1472-6963-5-72
   Braun V, 2006, QUAL RES PSYCHOL, V3, P77, DOI 10.1191/1478088706qp063oa
   Brindle LA, 2017, EUR J CANCER CARE, V26, P0, DOI 10.1111/ecc.12699
   Brodersen J, 2018, BMJ EVID-BASED MED, V23, P1, DOI 10.1136/ebmed-2017-110886
   Carrier ER, 2013, HEALTH AFFAIR, V32, P1383, DOI 10.1377/hlthaff.2013.0233
   Carter SM, 2015, BMJ-BRIT MED J, V350, P0, DOI 10.1136/bmj.h869
   Caverly T, 2018, PATIENT EDUC COUNS, V101, P475, DOI 10.1016/j.pec.2017.09.001
   Colla CH, 2017, HEALTH AFFAIR, V36, P2005, DOI 10.1377/hlthaff.2017.0945
   Colla CH, 2016, AM J MANAG CARE, V22, P337
   Coon ER, 2014, PEDIATRICS, V134, P1013, DOI 10.1542/peds.2014-1778
   DSouza E, 2018, POSTGRAD MED J, V94, P220, DOI 10.1136/postgradmedj-2016-134625
   Deyo RA, 2002, ANNU REV PUBL HEALTH, V23, P23, DOI 10.1146/annurev.publhealth.23.092101.134534
   Egerton-Warburton D, 2018, EMERG MED AUSTRALAS, V30, P426, DOI 10.1111/1742-6723.12950
   Ellen ME, 2018, J NURS CARE QUAL, V33, PE7, DOI 10.1097/NCQ.0000000000000308
   Elstad EA, 2015, MED DECIS MAKING, V35, P467, DOI 10.1177/0272989X15569780
   Embrett M, 2018, HEALTH RES POLICY SY, V16, P0, DOI 10.1186/s12961-018-0370-5
   Esserman LJ, 2014, LANCET ONCOL, V15, PE234, DOI 10.1016/S1470-2045(13)70598-9
   Ferrante di Ruffano L, 2012, BMJ-BRIT MED J, V344, P0, DOI 10.1136/bmj.e686
   Ferrari R, 2015, MED WRITING, V24, P230, DOI 10.1179/2047480615Z.000000000329
   Flynn C, 2011, IRISH J MED SCI, V180, P683, DOI 10.1007/s11845-011-0696-2
   Fonseca R, 2018, EUR HEART J-CARD IMG, V19, P262, DOI 10.1093/ehjci/jex257
   Gogineni K, 2015, JAMA ONCOL, V1, P33, DOI 10.1001/jamaoncol.2014.197
   Green BN, 2006, J CHIROPR MED, V5, P101, DOI 10.1016/S0899-3467(07)60142-6
   Greenberg J, 2014, AM J MED, V127, P362, DOI 10.1016/j.amjmed.2013.10.024
   Greenhalgh T, 2018, EUR J CLIN INVEST, V48, P0, DOI 10.1111/eci.12931
   Griffith J, 2015, STUD HEALTH TECHNOL, V218, P20, DOI 10.3233/978-1-61499-574-6-20
   Gyftopoulos S, 2018, J AM COLL RADIOL, V15, P1276, DOI 10.1016/j.jacr.2017.08.022
   Han PKJ, 2013, MED CARE, V51, P315, DOI 10.1097/MLR.0b013e31827da908
   He AJ, 2014, SOC SCI MED, V123, P64, DOI 10.1016/j.socscimed.2014.10.055
   HEATH I, 2014, BMJ-BRIT MED J, V349, P0, DOI 10.1136/BMJ.G6123
   Hines JZ, 2015, AM J MED QUAL, V30, P566, DOI 10.1177/1062860614540982
   Hoffman JR, 2014, BMJ-BRIT MED J, V349, P0, DOI 10.1136/bmj.g5702
   Hoffman JR, 2012, ARCH INTERN MED, V172, P1123, DOI 10.1001/archinternmed.2012.3319
   Hoffmann TC, 2017, JAMA INTERN MED, V177, P407, DOI 10.1001/jamainternmed.2016.8254
   Hoffmann TC, 2015, JAMA INTERN MED, V175, P274, DOI 10.1001/jamainternmed.2014.6016
   Hong S, 2018, EPIDEMIOL HEALTH, V40, P0, DOI 10.4178/epih.e2018002
   Jenniskens K, 2017, BMJ OPEN, V7, P0, DOI 10.1136/bmjopen-2017-018448
   Jha S, 2015, ACAD RADIOL, V22, P1048, DOI 10.1016/j.acra.2015.06.007
   Kadivar H, 2014, J GEN INTERN MED, V29, P82, DOI 10.1007/s11606-013-2567-1
   Kale MS, 2018, BMJ-BRIT MED J, V362, P0, DOI 10.1136/bmj.k2820
   Kanzaria HK, 2015, ACAD EMERG MED, V22, P390, DOI 10.1111/acem.12625
   Katz RI, 2011, ANESTH ANALG, V112, P207, DOI 10.1213/ANE.0b013e31820034f0
   Kini V, 2016, J AM SOC ECHOCARDIOG, V29, P1155, DOI 10.1016/j.echo.2016.08.014
   Kline KP, 2017, BMC HEALTH SERV RES, V17, P0, DOI 10.1186/s12913-017-2510-y
   Lin MP, 2017, ACAD EMERG MED, V24, P668, DOI 10.1111/acem.13167
   Lipitz-Snyderman A, 2016, JAMA INTERN MED, V176, P1541, DOI 10.1001/jamainternmed.2016.4426
   Lysdahl KB, 2009, BMC HEALTH SERV RES, V9, P0, DOI 10.1186/1472-6963-9-155
   McCaffery KJ, 2016, BMJ-BRIT MED J, V352, P0, DOI 10.1136/bmj.i348
   Morgan S, 2016, CAN FAM PHYSICIAN, V62, P733
   Moynihan R, 2018, MED J AUSTRALIA, V209, P332, DOI 10.5694/mja17.01138
   Moynihan R, 2012, BMJ-BRIT MED J, V344, P0, DOI 10.1136/bmj.e3502
   Munce SEP, 2016, J OSTEOPOROS, V2016, P0, DOI 10.1155/2016/2937426
   Murphy M, 2015, EUR J GEN PRACT, V21, P58, DOI 10.3109/13814788.2014.916269
   Pathirana T, 2017, BMJ-BRIT MED J, V358, P0, DOI 10.1136/bmj.j3879
   Petrova D, 2018, MED DECIS MAKING, V38, P355, DOI 10.1177/0272989X17729359
   Pickles K, 2016, BMJ OPEN, V6, P0, DOI 10.1136/bmjopen-2016-011932
   Pickles K, 2015, BMJ OPEN, V5, P0, DOI 10.1136/bmjopen-2014-006367
   Radhakrishnan A, 2018, PREV MED, V107, P90, DOI 10.1016/j.ypmed.2017.11.010
   Ries N, 2017, J LAW MED, V0, P0
   Sanabria A, 2018, HEAD NECK-J SCI SPEC, V40, P855, DOI 10.1002/hed.25029
   Sears ED, 2016, JAMA INTERN MED, V176, P1866, DOI 10.1001/jamainternmed.2016.6364
   Selby K, 2017, EUR J GEN PRACT, V24, P32, DOI 10.1080/13814788.2017.1395018
   Sharma R, 2018, J WOMENS HEALTH, V27, P1142, DOI 10.1089/jwh.2017.6689
   Siedlikowski S, 2018, PUBLIC HEALTH REV, V39, P0, DOI 10.1186/s40985-018-0092-9
   Simmonds R, 2016, BMJ OPEN, V6, P0, DOI 10.1136/bmjopen-2015-010337
   Singh H, 2018, CAN FAM PHYSICIAN, V64, P654
   Steurer J, 2009, J EVAL CLIN PRACT, V15, P390, DOI 10.1111/j.1365-2753.2008.01024.x
   Treadwell J, 2016, BRIT J GEN PRACT, V66, P116, DOI 10.3399/bjgp16X683881
   van der Weijden T, 2002, BRIT J GEN PRACT, V52, P974
   Vrijsen BEL, 2020, ANN MED SURG, V51, P48, DOI 10.1016/j.amsu.2020.02.002
   Wegwarth O, 2012, ANN INTERN MED, V156, P340, DOI 10.7326/0003-4819-156-5-201203060-00005
   Welch HG, 2010, J NATL CANCER I, V102, P605, DOI 10.1093/jnci/djq099
   Wians EH, 2009, LABMEDICINE, V40, P105, DOI 10.1309/KN404L0HHUTWWUDD
   Zikmund-Fisher BJ, 2017, J GEN INTERN MED, V32, P210, DOI 10.1007/s11606-016-3853-5
NR 88
TC 11
Z9 11
U1 2
U2 5
PU BMC
PI LONDON
PA CAMPUS, 4 CRINAN ST, LONDON N1 9XW, ENGLAND
SN 
EI 1472-6963
J9 BMC HEALTH SERV RES
JI BMC Health Serv. Res.
PD NOV 4
PY 2020
VL 20
IS 1
BP 
EP 
DI 10.1186/s12913-020-05844-9
PG 11
WC Health Care Sciences & Services
SC Health Care Sciences & Services
GA OT0BC
UT WOS:000590519000006
PM 33148242
DA 2022-10-14
ER

PT J
AU Krupat, E
   Dienstag, JL
   Padrino, SL
   Mayer, JE
   Shore, MF
   Young, A
   Chaudhry, HJ
   Pelletier, SR
   Reis, B
AF Krupat, Edward
   Dienstag, Jules L.
   Padrino, Susan L.
   Mayer, John E., Jr.
   Shore, Miles F.
   Young, Aaron
   Chaudhry, Humayun J.
   Pelletier, Stephen R.
   Reis, Ben Y.
TI Do Professionalism Lapses in Medical School Predict Problems in Residency and Clinical Practice?
SO ACADEMIC MEDICINE
LA English
DT Article
ID subsequent disciplinary action; unprofessional behavior; performance; failure; internship; student; memory
AB Purpose Recognizing that physicians must exhibit high levels of professionalism, researchers have attempted to identify the precursors of clinicians' professionalism difficulties, typically using retrospective designs that trace sanctioned physicians back to medical school. To better establish relative risk for professionalism lapses in practice, however, this relationship must also be studied prospectively. Therefore, this study investigated the sequelae of medical school professionalism lapses by following students with medical school professionalism problems into residency and practice. Method Beginning in 2014, 108 graduates from Harvard Medical School and Case Western Reserve University School of Medicine who appeared before their schools' review boards between 1993 and 2007 for professionalism-related reasons were identified, as well as 216 controls matched by sex, minority status, and graduation year. Prematriculation information and medical school performance data were collected for both groups. Outcomes for the groups were studied at 2 points in time: ratings by residency directors, and state medical board sanctions and malpractice suits during clinical practice. Results Compared with controls, students who appeared before their schools' review boards were over 5 times more likely to undergo disciplinary review during residency (16% vs 3%, respectively) and almost 4 times more likely to require remediation or counseling (35% vs 9%, respectively). During clinical practice, 10% of those who had made review board appearances were sued or sanctioned vs 5% of controls. Logistic regression for these outcomes indicated, however, that professional lapses in medical school were not the only, or even the most important, predictor of problems in practice. Conclusions Students with professionalism lapses in medical school are significantly more likely to experience professionalism-related problems during residency and practice, although other factors may also play an important predictive role.
C1 [Krupat, Edward] Harvard Med Sch, Beth Israel Deaconess Med Ctr, Dept Med, Med, Boston, MA 02115 USA.
   [Dienstag, Jules L.] Harvard Med Sch, Massachusetts Gen Hosp, Dept Med, Med, Boston, MA 02115 USA.
   [Padrino, Susan L.] Case Western Reserve Univ, Sch Med, Clin Sci, Cleveland, OH USA.
   [Padrino, Susan L.] Case Western Reserve Univ, Sch Med, Dept Med, Cleveland, OH 44106 USA.
   [Padrino, Susan L.] Case Western Reserve Univ, Sch Med, Dept Psychiat, Cleveland, OH 44106 USA.
   [Mayer, John E., Jr.] Boston Childrens Hosp, Surg, Boston, MA USA.
   [Shore, Miles F.] Harvard Med Sch, McLean Hosp, Dept Psychiat, Belmont, MA USA.
   [Young, Aaron] Federat State Med Boards, Res & Data Integrat, Euless, TX USA.
   [Chaudhry, Humayun J.] Federat State Med Boards, Euless, TX USA.
   [Pelletier, Stephen R.] Harvard Med Sch, Off Educ Qual Improvement, Boston, MA 02115 USA.
   [Reis, Ben Y.] Harvard Med Sch, Predict Med Grp, Boston, MA 02115 USA.
   [Reis, Ben Y.] Boston Childrens Hosp, Computat Hlth Informat Program, Boston, MA USA.
RP Krupat, E (通讯作者)，Beth Israel Deaconess Med Ctr, Dept Med, Boston, MA 02215 USA.
EM ed_krupat@hms.harvard.edu
FU Stemmler Fund of the National Board of Medical Examiners
CR Blank L, 2003, ANN INTERN MED, V138, P839, DOI 10.7326/0003-4819-138-10-200305200-00012
   BREUSCH TS, 1979, ECONOMETRICA, V47, P1287, DOI 10.2307/1911963
   Burgess R, 2019, MED EDUC, V53, P824, DOI 10.1111/medu.13910
   Burns CA, 2017, MED TEACH, V39, P38, DOI 10.1080/0142159X.2016.1230185
   Colliver JA, 2007, TEACH LEARN MED, V19, P213, DOI 10.1080/10401330701484276
   Council on Ethical and Judicial Affairs, 2010, PRINC MED ETH COD ME, V0, P0
   Cruess SR, 2006, CLIN ORTHOP RELAT R, V0, PP170, DOI 10.1097/01.blo.0000229275.66570.97
   Cuddy MM, 2017, ACAD MED, V92, P1780, DOI 10.1097/ACM.0000000000001747
   Dudek NL, 2005, ACAD MED, V80, PS84, DOI 10.1097/00001888-200510001-00023
   Durning SJ, 2008, TEACH LEARN MED, V20, P267, DOI 10.1080/10401330802199609
   Fargen KM, 2016, ACAD MED, V91, P858, DOI 10.1097/ACM.0000000000001133
   Foo J, 2018, MED TEACH, V40, P1221, DOI 10.1080/0142159X.2017.1410123
   Foo J, 2017, MED EDUC, V51, P740, DOI 10.1111/medu.13266
   Furman O, 2012, LEARN MEMORY, V19, P575, DOI 10.1101/lm.025965.112
   Greenburg DL, 2007, J GEN INTERN MED, V22, P1711, DOI 10.1007/s11606-007-0405-z
   Guerrasio Jeannette, 2018, J GRAD MED EDUC, V10, P693, DOI 10.4300/JGME-D-18-00263.1
   Guerrasio J, 2014, MED TEACH, V36, P799, DOI 10.3109/0142159X.2014.910295
   Henderson MC, 2018, ACAD MED, V93, P1029, DOI 10.1097/ACM.0000000000002041
   Hoffman LA, 2016, ACAD MED, V91, P853, DOI 10.1097/ACM.0000000000001094
   Jerant A, 2019, ACAD MED, V94, P388, DOI 10.1097/ACM.0000000000002440
   Kim J, 2018, AAMC NEWS, V0, P0
   Klamen DL, 2011, ACAD MED, V86, P516, DOI 10.1097/ACM.0b013e31820de435
   Lurie SJ, 2007, J GEN INTERN MED, V22, P13, DOI 10.1007/s11606-007-0117-4
   Murden RA, 2004, ACAD MED, V79, PS46, DOI 10.1097/00001888-200410001-00014
   Papadakis MA, 2004, ACAD MED, V79, P244, DOI 10.1097/00001888-200403000-00011
   Papadakis MA, 2005, NEW ENGL J MED, V353, P2673, DOI 10.1056/NEJMsa052596
   Papadakis MA, 2008, ANN INTERN MED, V148, P869, DOI 10.7326/0003-4819-148-11-200806030-00009
   Papadakis MA, 2012, ACAD MED, V87, P1694, DOI 10.1097/ACM.0b013e318271bc0b
   Prasad V, 2011, TEACH LEARN MED, V23, P337, DOI 10.1080/10401334.2011.611780
   Schlenker BR, 2001, PERS SOC PSYCHOL REV, V5, P15, DOI 10.1207/S15327957PSPR0501_2
   Sekeres MJ, 2016, LEARN MEMORY, V23, P72, DOI 10.1101/lm.039057.115
   Stern DT, 2005, MED EDUC, V39, P75, DOI 10.1111/j.1365-2929.2004.02035.x
   Wagner NE, 2005, MEASURING MED PROFES, V0, P235
   WHITE H, 1980, ECONOMETRICA, V48, P817, DOI 10.2307/1912934
   Wise D, 2005, COMPREHENSIVE HDB PE, V2005, P0
   Wynia MK, 2014, ACAD MED, V89, P712, DOI 10.1097/ACM.0000000000000212
   Ziring D, 2015, ACAD MED, V90, P913, DOI 10.1097/ACM.0000000000000737
NR 38
TC 14
Z9 14
U1 0
U2 4
PU LIPPINCOTT WILLIAMS & WILKINS
PI PHILADELPHIA
PA TWO COMMERCE SQ, 2001 MARKET ST, PHILADELPHIA, PA 19103 USA
SN 1040-2446
EI 1938-808X
J9 ACAD MED
JI Acad. Med.
PD JUN 15
PY 2020
VL 95
IS 6
BP 888
EP 895
DI 10.1097/ACM.0000000000003145
PG 8
WC Education, Scientific Disciplines; Health Care Sciences & Services
SC Education & Educational Research; Health Care Sciences & Services
GA LU7BM
UT WOS:000537906400019
PM 31895703
DA 2022-10-14
ER

PT J
AU Mariani, PC
   Constantino, CF
   Nunes, R
AF Mariani, Paulo Cezar
   Constantino, Clovis Francisco
   Nunes, Rui
TI Classification of plastic surgery malpractice complaints brought before the Sao Paulo Medical Board that were treated as professional-misconduct cases: a cross-sectional study
SO SAO PAULO MEDICAL JOURNAL
LA English
DT Article
DE Process assessments; health care; Medical errors; Surgery plastic
ID error
AB BACKGROUND: Nowadays, there is an ethical and moral necessity to establish rules that govern professional attitudes and conduct. In the medical field, these rules are multifaceted, given the health consequences inherent to medical procedures. Ethics is an even more delicate subject when it comes to plastic surgery, since one of the aims of this particular medical specialty is esthetic improvement of the body. OBJECTIVE: To survey and classify Sao Paulo State Medical Board investigations of plastic-surgery complaints that were treated as professional-misconduct cases between 2007 and 2016. DESIGN AND SETTING: Cross-sectional study conducted in a medical council. METHODS: A total of 360 cases were reviewed. Among these, 8 (2.23%) were dismissed, 1 (0.27%) became an administrative lawsuit and 351 (97.50%) were treated as professional-misconduct cases. RESULTS: A breakdown of the complaints filed over the nine-year period showed that complaints concerning malpractice were the most common (28.43%), followed by those regarding medical advertising (24.19%) and poor doctor-patient relationships (10.39%). CONCLUSION: Overall, the number of complaints lodged decreased over the last two years reviewed, although complaints regarding malpractice and poor doctor-patient relationships increased by 10% over the same period. In order to further reduce the number of medical board investigations, the medical establishment needs to carefully review the medical training of students and doctors at every stage of their careers.
C1 [Mariani, Paulo Cezar; Constantino, Clovis Francisco; Nunes, Rui] Conselho Reg Med Sao Paulo CREMESP, Sao Paulo, SP, Brazil.
   [Mariani, Paulo Cezar; Nunes, Rui] Univ Porto, Fac Med, Porto, Portugal.
   [Constantino, Clovis Francisco] Univ Santo Amaro UNISA, Sao Paulo, SP, Brazil.
RP Mariani, PC (通讯作者)，Rua Hum 2-366, BR-15700002 Jales, SP, Brazil.
EM drpaulomariani@hotmail.com
CR Braga IFA, 2017, ABCS HLTH SCI, V42, P156, DOI 10.7322/abcshs.v42i3.987.
   Conselho Regional de Medicina do Estado de Sao Paulo, 2006, DEN PROC REL EX PROF, V0, P0
   DACOSTA M, 2007, REV CONTEMP EDUC, V2, P0
   Fujita RR, 2009, REV ASSOC MED BRAS, V55, P283, DOI 10.1590/S0104-42302009000300020
   Koeche1 LG, 2013, ARQ CATARIN MED, V42, P45
   Kon AA, 2009, AM J BIOETHICS, V9, P59, DOI 10.1080/15265160902874320
   MacDonald N, 2009, CAN MED ASSOC J, V180, P11, DOI 10.1503/cmaj.081997
   Marques J, 2008, REV ASSOC MED BRAS, V54, P214
   Murphy JG, 2008, CHEST, V133, P1064, DOI 10.1378/chest.08-0592
   Ribeiro Wesllay Carlos, 2011, REV. BRAS. EDUC. MED., V35, P263
   Seugling FR, 2007, BIOETHIKOS CTR U SAO, V1, P56
   Shah A, 2017, PLAST RECONSTR SURG, V139, P544E, DOI 10.1097/PRS.0000000000003020
   Silva JA, 2010, REV BRAS CLIN MED, V8, P20
   Silva JAC, 2010, UNOPAR CIENT CIENC B, V12, P27
   Wu AW, 2017, J PATIENT SAF, V13, P43, DOI 10.1097/PTS.0000000000000107
NR 15
TC 2
Z9 2
U1 0
U2 1
PU ASSOCIACAO PAULISTA MEDICINA
PI SAO PAULO
PA AV BRIG LUIS ANTONIO, 278-7 ANDAR, SAO PAULO, CEP01318-901, BRAZIL
SN 1516-3180
EI 
J9 SAO PAULO MED J
JI Sao Paulo Med. J.
PD MAR-APR 15
PY 2020
VL 138
IS 2
BP 140
EP 145
DI 10.1590/1516-3180.2019.0363.09122019
PG 6
WC Medicine, General & Internal
SC General & Internal Medicine
GA LV0US
UT WOS:000538159800008
PM 32159603
DA 2022-10-14
ER

PT J
AU Li, H
   Dong, SJ
   Liao, ZY
   Yao, Y
   Yuan, SW
   Cui, YJ
   Li, GH
AF Li, Heng
   Dong, Shengjie
   Liao, Ziyi
   Yao, Yao
   Yuan, Suwei
   Cui, Yujie
   Li, Guohong
TI Retrospective analysis of medical malpractice claims in tertiary hospitals of China: the view from patient safety
SO BMJ OPEN
LA English
DT Article
DE health & safety; risk management; law (see medical law); medical law
ID diagnostic error; care; quality; litigation
AB Objectives The study analysed medical malpractice claims to assess patient safety in hospitals. The information derived from malpractice claims reflects potential risks and could help lead to reducing medical errors and improving patient safety. Design, setting We analysed 4380 medical malpractice claims from 351 grade-A tertiary hospitals in China for 2008-2017. We examined the characteristics of medical errors and patient safety, including the types of medical errors, proportionate liabilities and payments for medical malpractice in different clinical specialties. Main outcome measures We assessed claim characteristics, payment amounts and liability. Results Our data analysis demonstrated that 72.5% of the claims involved medical errors, with average payments of US$31 430. The hospital's errors in medical malpractice resulted in 41.4% average liability in patient injury payments. Most medical malpractice cases occurred in Shanghai (817 claims, 18.7%) and Beijing (468 claims, 10.7%). The highest risks for medical error and malpractice claims were related to orthopaedics (11.3% of all claims, 72.8% with medical errors) and obstetrics and gynaecology (10.0% of all claims, 76.0% with medical errors). The highest rates related to proportionate liabilities were observed in otolaryngology (51.9%) and endocrinology (47.7%). Respiratory medicine had the highest proportion of claims in death rates (77.3%). Medical technology errors accounted for 91.8% of the claims and medical ethics errors for 5.8%. The highest average payment was found in cardiovascular surgery (US$41 733) and the lowest in stomatology (US$8822). Conclusions A previous study found that grade-A tertiary hospitals in China have similar medical error rates to general Chinese hospitals.(36)Different specialties had different risk characteristics regarding medical errors, payments and proportionate liabilities. Orthopaedics had the highest number of malpractices claims and higher proportionate liability but lower death rates.
C1 [Li, Heng; Dong, Shengjie; Liao, Ziyi; Li, Guohong] Shanghai Jiao Tong Univ, Sch Publ Hlth, Sch Med, Shanghai, Peoples R China.
   [Li, Heng; Dong, Shengjie; Li, Guohong] Shanghai Jiao Tong Univ, China Hosp, Ctr HTA, Dev Inst, Shanghai, Peoples R China.
   [Yao, Yao; Yuan, Suwei; Cui, Yujie; Li, Guohong] Shanghai Jiao Tong Univ, China Hosp, Dev Inst, Shanghai, Peoples R China.
RP Li, GH (通讯作者)，Shanghai Jiao Tong Univ, Sch Publ Hlth, Sch Med, Shanghai, Peoples R China.; Li, GH (通讯作者)，Shanghai Jiao Tong Univ, China Hosp, Ctr HTA, Dev Inst, Shanghai, Peoples R China.; Li, GH (通讯作者)，Shanghai Jiao Tong Univ, China Hosp, Dev Inst, Shanghai, Peoples R China.
EM guohongli@sjtu.edu.cn
FU Key Projects of Philosophy and Social Sciences Research of Ministry of Education of China [18JZD044]; National Natural Science Foundation of China [71804111]
CR [Anonymous], 2008, LANCET, V372, P1, DOI 10.1016/S0140-6736(08)60878-8, 10.1016/S0140-6736(08)60964-2
   Barber RM, 2017, LANCET, V390, P231, DOI 10.1016/S0140-6736(17)30818-8
   Budzowska Jolanta, 2017, WIAD LEK, V70, P1096
   China Judgments Online, 2014, CHINA JUDGMENTS ONLI, V0, P0
   Chinas, 2017, HLTH FAMILY PLANNING, V0, P0
   Commission NHAF, 2016, 5 REGULATION MANAGEM, V0, P0
   Commission NHAF, 2016, NATL HLTH SERVICE QU, V0, P46
   Dalton GD, 2008, HEALTH POLICY, V86, P153, DOI 10.1016/j.healthpol.2007.10.005
   di Luca A, 2019, J PATIENT SAF, V15, PE78, DOI 10.1097/PTS.0000000000000460
   Fogel AL, 2019, JAMA-J AM MED ASSOC, V321, P1309, DOI 10.1001/jama.2019.0395
   Gao P, 2019, DIAGN PATHOL, V14, P0, DOI 10.1186/s13000-019-0785-5
   Garon-Sayegh P, 2019, J EVAL CLIN PRACT, V25, P744, DOI 10.1111/jep.13178
   Giraldo P, 2016, BMJ OPEN, V6, P0, DOI 10.1136/bmjopen-2016-011644
   Glick TH, 2005, NEUROLOGY, V65, P1284, DOI 10.1212/01.wnl.0000180961.82198.0d
   Goergen S, 2015, J AM COLL RADIOL, V12, P988, DOI 10.1016/j.jacr.2015.03.025
   Greenberg Michael D, 2011, RAND HEALTH Q, V1, P1
   Gupta A, 2018, BMJ QUAL SAF, V27, P53, DOI 10.1136/bmjqs-2017-006774
   Hwang CY, 2018, MEDICINE, V97, P0, DOI 10.1097/MD.0000000000010237
   Jiao ML, 2015, BMJ OPEN, V5, P0, DOI 10.1136/bmjopen-2014-006719
   Kinnaman K, 2007, ORTHOP NURS, V26, P14
   Li H, 2015, TRANSFUS APHER SCI, V53, P329, DOI 10.1016/j.transci.2015.06.002
   Li H, 2014, BMC HEALTH SERV RES, V14, P0, DOI 10.1186/1472-6963-14-390
   Mannion R, 2018, BMJ QUAL SAF, V27, P179, DOI 10.1136/bmjqs-2017-007668
   Manuel Barry M, 2007, BULL AM COLL SURG, V92, P27
   Meihong S, 2015, MEDICAL LAW, V6, P42
   Mello MM, 2004, SOC SCI MED, V59, P39, DOI 10.1016/j.socscimed.2003.09.034
   Mileder LP, 2017, WIEN KLIN WOCHENSCHR, V129, P852, DOI 10.1007/s00508-017-1282-z
   Myers LC, 2019, CHEST, V156, P907, DOI 10.1016/j.chest.2019.04.102
   Pawlson LG, 2004, AM J MANAG CARE, V10, P281
   Regev GS, 2019, BREAST, V46, P1, DOI 10.1016/j.breast.2019.03.009
   Renkema E, 2014, BMC HEALTH SERV RES, V14, P0, DOI 10.1186/1472-6963-14-38
   Rogers SO, 2006, SURGERY, V140, P25, DOI 10.1016/j.surg.2006.01.008
   Ronggui C, 2007, CHINESE HOSP, V11, P1
   Sage WM, 2002, JAMA-J AM MED ASSOC, V287, P3003, DOI 10.1001/jama.287.22.3003
   Samuel LT, 2019, J ARTHROPLASTY, V34, PS102, DOI 10.1016/j.arth.2019.02.066
   Sands KEF, 2016, BMJ QUAL SAF, V25, P909, DOI 10.1136/bmjqs-2015-005035
   Schaffer AC, 2017, JAMA INTERN MED, V177, P710, DOI 10.1001/jamainternmed.2017.0311
   SCHWARTZ WB, 1978, NEW ENGL J MED, V298, P1282, DOI 10.1056/NEJM197806082982304
   Singh H, 2014, BMJ QUAL SAF, V23, P727, DOI 10.1136/bmjqs-2013-002627
   Swift JQ, 2017, ORAL MAXIL SURG CLIN, V29, P223, DOI 10.1016/j.coms.2016.12.010
   Tingle J, 2011, PATIENT SAFETY LAW P, V0, P0
   Vincent R, 2016, SAFER HEALTHCARE, V0, P0
   Wang Z, 2017, B WORLD HEALTH ORGAN, V95, P430, DOI 10.2471/BLT.16.179143
   Wu KH, 2016, INT J QUAL HEALTH C, V28, P47, DOI 10.1093/intqhc/mzv093
   Zhao SQ, 2015, INT J ENV RES PUB HE, V12, P14429, DOI 10.3390/ijerph121114429
   Zhou LY, 2019, J FORENSIC LEG MED, V61, P82, DOI 10.1016/j.jflm.2018.11.010
   Zijun L, 2017, IMPROVE DOCTOR PATIE, V0, P0
NR 49
TC 3
Z9 3
U1 2
U2 10
PU BMJ PUBLISHING GROUP
PI LONDON
PA BRITISH MED ASSOC HOUSE, TAVISTOCK SQUARE, LONDON WC1H 9JR, ENGLAND
SN 2044-6055
EI 
J9 BMJ OPEN
JI BMJ Open
PD JUN 15
PY 2020
VL 10
IS 9
BP 
EP 
DI 10.1136/bmjopen-2019-034681
PG 11
WC Medicine, General & Internal
SC General & Internal Medicine
GA NY8NX
UT WOS:000576641100007
PM 32973050
DA 2022-10-14
ER

PT J
AU LeFever, D
   Demand, A
   Kandregula, S
   Vega, A
   Hobley, B
   Paterson, S
   Trosclair, K
   Menger, R
   Kosty, J
   Guthikonda, B
AF LeFever, Devon
   Demand, Audrey
   Kandregula, Sandeep
   Vega, Alexis
   Hobley, Breydon
   Paterson, Soleil
   Trosclair, Krystle
   Menger, Richard
   Kosty, Jennifer
   Guthikonda, Bharat
TI Status of current medicolegal reform in the United States: a neurosurgical perspective
SO NEUROSURGICAL FOCUS
LA English
DT Article
DE medicolegal; medical review panel; tort reform; neurosurgery
ID malpractice; risk
AB OBJECTIVE There are approximately 85,000 lawsuits filed against medical practitioners every year in the US. Among these lawsuits, neurosurgery has been identified as a "high-risk specialty" with exceptional chance of having medical malpractice suits filed. Major issues affecting the overall medicolegal environment include tort reform, the formation of medical review panels, the increasing practice of defensive medicine, and the rising costs of medical insurance. In this study, the authors provide a concise update of the current medicolegal environments of the 50 states and provide a general guide to favorable and unfavorable states in which to practice neurosurgery. METHODS Data were acquired related to state-by-state medical review panel status, noneconomic damage caps, economic damage caps, and civil suit filing fees. States were placed into 5 categories based on the status of their current medicolegal environment. RESULTS Of the 50 states in the US, 18 have established a medical review panel process. Fifteen states have a mandatory medical review process, whereas 3 states rely on a voluntary process. Thirty-five states have tort reform and have placed a cap on noneconomic damages. These caps range from $250,000 to $2,350,000, with the median cap of $465,900. Only 8 states have placed a cap on total economic damages. These caps range from $500,000 to $2,350,000, with the median cap of $1,050,000. All states have a filing fee for a medical malpractice lawsuit. These costs range from $37 to $884, with the median cost for filing of $335. CONCLUSIONS Medicolegal healthcare reform will continue to play a vital role in physicians' lives. It will dictate if physicians may practice proactively or be forced to act defensively. With medicolegal reform varying greatly among states, it will ultimately dictate if physicians move into or away from certain states and thus guide the availability of healthcare services. A desirable legal system for neurosurgeons, including caps on economic and noneconomic damages and availability of medical review panels, can lead to safer practice.
C1 [LeFever, Devon; Demand, Audrey; Kandregula, Sandeep; Vega, Alexis; Hobley, Breydon; Paterson, Soleil; Trosclair, Krystle; Kosty, Jennifer; Guthikonda, Bharat] Louisiana State Univ, Dept Neurosurg, Hlth Sci Ctr, Shreveport, LA 71105 USA.
   [Menger, Richard] Univ S Alabama, Dept Neurosurg Specialists, Mobile, AL USA.
RP LeFever, D (通讯作者)，Louisiana State Univ, Hlth Sci Ctr, Shreveport, LA 71105 USA.
EM dlefev@lsuhsc.edu
CR Almeida W, 2007, MIAMI HURRICANE, V0, P0
   Ash J, 2019, BILL WOULD CAP PAIN, V0, P0
   Elsamadicy AA, 2018, NEUROSURGERY, V83, P997, DOI 10.1093/neuros/nyx565
   GREENHALGH C, 2020, COCHRANE DB SYST REV, V9, P0
   Jena AB, 2011, NEW ENGL J MED, V365, P629, DOI 10.1056/NEJMsa1012370
   Kachalia A, 2011, NEW ENGL J MED, V364, P1564, DOI 10.1056/NEJMhpr1012821
   Kosty J, 2019, NEUROSURGERY, V85, PE992, DOI 10.1093/neuros/nyz319
   Mello MM, 2010, HEALTH AFFAIR, V29, P1569, DOI 10.1377/hlthaff.2009.0807
   Rovit RL, 2007, J NEUROSURG, V106, P1108, DOI 10.3171/jns.2007.106.6.1108
   Studdert DM, 2005, JAMA-J AM MED ASSOC, V293, P2609, DOI 10.1001/jama.293.21.2609
   Thomas R, 2018, WORLD NEUROSURG, V110, PE552, DOI 10.1016/j.wneu.2017.11.051
   Waxman DA, 2014, NEW ENGL J MED, V371, P1518, DOI 10.1056/NEJMsa1313308
NR 15
TC 5
Z9 5
U1 0
U2 1
PU AMER ASSOC NEUROLOGICAL SURGEONS
PI ROLLING MEADOWS
PA 5550 MEADOWBROOK DRIVE, ROLLING MEADOWS, IL 60008 USA
SN 1092-0684
EI 
J9 NEUROSURG FOCUS
JI Neurosurg. Focus
PD NOV 15
PY 2020
VL 49
IS 5
BP 
EP 
DI 10.3171/2020.8.FOCUS20616
PG 8
WC Clinical Neurology; Surgery
SC Neurosciences & Neurology; Surgery
GA OM0ZT
UT WOS:000585759900005
PM 33130614
DA 2022-10-14
ER

PT J
AU Hyeon, CW
   Lee, W
   Kim, SY
   Park, JY
   Shin, SH
AF Hyeon, Cheol Won
   Lee, Won
   Kim, So Yoon
   Park, Ji Yong
   Shin, Su Hwan
TI Prevention of medical malpractice and disputes through analysis of lawsuits related to coronary angiography and intervention
SO KOREAN JOURNAL OF INTERNAL MEDICINE
LA English
DT Article
DE Coronary angiography; Percutaneous coronary intervention; Malpractice; Dissent and disputes; Jurisprudence
ID refractory no-reflow; myocardial-infarction; management; aspiration
AB Background/Aims: Possible fatal complications arising from coronary angiography (CAG), percutaneous coronary intervention (PCI), and coronary artery disease itself, are likely to cause medical disputes. Presenting the current status and reasons for judgments given in lawsuits related to CAG/PCI, this study aimed to identify ways to prevent unnecessary disputes and medical malpractice suits related to CAG/PCI through lawsuit analysis. Methods: A total of 13 cases (20 judgments) found in the Supreme Court of Korea's Written Judgment Management System from 1998 to 2017 were analyzed. Results: Coronary artery injury was the most common causative complication that led to lawsuits (n = 6, 46%). Six cases (46%) were ruled in favor of the plaintiff for violation of duty of care (n = 4) and duty of explanation (n = 2), respectively. Cases that violated duty of care included two errors in intra-procedure device manipulation, one in pre-procedure diagnosis, and one in management of post-procedure complication. Lack of explanation regarding the risk of complications was pointed out in both cases that violated duty of explanation. The average awarded amount for the damages was 114,436,064 Korean won. Conclusions: Physicians need not fear unfair judgments so long as they follow standard of care because the Court consistently looked at the probability, the fore-seeability, and the evidence. Therefore, maintaining standard of care is important. Besides, specific, detailed, and comprehensible explanations, including the risk of complications in addition to the necessity of procedures, are important to ensure the patient clearly understands the possible risk of adverse outcomes.
C1 [Hyeon, Cheol Won] Sungkyunkwan Univ, Sch Med, Samsung Med Ctr, Dept Med,Div Cardiol, Seoul, South Korea.
   [Lee, Won; Kim, So Yoon] Yonsei Univ, Coll Med, Dept Med Humanities & Social Sci, Div Med Law & Bioeth, Seoul, South Korea.
   [Lee, Won; Kim, So Yoon] Yonsei Univ, Asian Inst Bioeth & Hlth Law, Seoul, South Korea.
   [Park, Ji Yong] Yonsei Univ, Law Sch, Seoul, South Korea.
   [Shin, Su Hwan] Yonsei Univ, Doctoral Program Med Law & Eth, Seoul, South Korea.
   [Shin, Su Hwan] Blue Urol Clin, 99 Sinchon Ro, Seoul 03779, South Korea.
   [Lee, Won] Chung Ang Univ, Dept Nursing, Seoul, South Korea.
RP Shin, SH (通讯作者)，Blue Urol Clin, 99 Sinchon Ro, Seoul 03779, South Korea.
EM jm5802@hanmail.net
CR Aksu T, 2015, BMC CARDIOVASC DISOR, V15, P0, DOI 10.1186/s12872-015-0004-6
   Choi BK, 2017, J CLAIM ADJUST, V15, P5
   Giannini F, 2018, JACC-CARDIOVASC INTE, V11, P1797, DOI 10.1016/j.jcin.2018.05.052
   Han S, 2018, KOREAN CIRC J, V48, P310, DOI 10.4070/kcj.2017.0359
   Harbison J, 2002, LANCET, V359, P158, DOI 10.1016/S0140-6736(02)07376-2
   Hata J, 2013, CIRC J, V77, P1923, DOI 10.1253/circj.CJ-13-0786
   Hwang MS, 2005, LEGAL SCHEME RESOLVI, V0, P0
   Ito H, 1999, J AM COLL CARDIOL, V33, P654, DOI 10.1016/S0735-1097(98)00604-4
   Jun HH, 2004, KOREAN J GASTROINTES, V29, P161
   Kandan SR, 2019, HEART, V105, P75, DOI 10.1136/heartjnl-2017-311155
   Kang H, 2014, INT J HYDROGEN ENERG, V39, P20009, DOI 10.1016/j.ijhydene.2014.09.169
   Kantharia Bharat K, 2013, INDIAN HEART J, V65, P229, DOI 10.1016/j.ihj.2013.02.003
   Kim DS, 2019, LIMITATION MANUAL WO, V0, P0
   Kim KR, 2012, KOREAN J LAW MED, V13, P179
   Korea Medical Dispute Mediation and Arbitration Agen- cy, 2017, STAT YB, V0, P0
   Korea Ministry of Government Legislation, 2019, EAS FIND PRACT LAW M, V0, P0
   Kunadian V, 2008, J THROMB THROMBOLYS, V26, P234, DOI 10.1007/s11239-008-0276-0
   Mercuri M, 2012, CAN MED ASSOC J, V184, P1125, DOI 10.1503/cmaj.120624
   Micari A, 2005, AM J CARDIOL, V96, P1410, DOI 10.1016/j.amjcard.2005.06.090
   Neumar RW, 2010, CIRCULATION, V122, PS729, DOI 10.1161/CIRCULATIONAHA.110.970988
   PAHO Pan American Health Organization, 2019, TOP 10 CAUS DEATH WO, V0, P0
   Rezkalla SH, 2010, J INTERV CARDIOL, V23, P429, DOI 10.1111/j.1540-8183.2010.00561.x
   Sanchis-Gomar F, 2016, ANN TRANSL MED, V4, P0, DOI 10.21037/atm.2016.06.33
   Shin S, 2018, J KOREAN MED SCI, V33, P0, DOI 10.3346/jkms.2018.33.e46
   Skelding KA, 2002, CATHETER CARDIO INTE, V57, P305, DOI 10.1002/ccd.10303
   Stone GW, 2012, JAMA-J AM MED ASSOC, V307, P1817, DOI 10.1001/jama.2012.421
   Su Q, 2013, CLIN CARDIOL, V36, PE11, DOI 10.1002/clc.22143
   Svilaas T, 2008, NEW ENGL J MED, V358, P557, DOI 10.1056/NEJMoa0706416
   You H, 2013, J KOREAN MED ASSOC, V56, P648, DOI 10.5124/jkma.2013.56.8.648
NR 29
TC 4
Z9 4
U1 3
U2 5
PU KOREAN ASSOC INTERNAL MEDICINE
PI SEOUL
PA 101-2501 LOTTE CASTLE PRESIDENT, 109 MAPO-DAERO, MAPO-GU, SEOUL, 121-916, SOUTH KOREA
SN 1226-3303
EI 2005-6648
J9 KOREAN J INTERN MED
JI Korean J. Intern. Med.
PD MAY 15
PY 2020
VL 35
IS 3
BP 605
EP 618
DI 10.3904/kjim.2018.365
PG 14
WC Medicine, General & Internal
SC General & Internal Medicine
GA LJ6AB
UT WOS:000530244800013
PM 31189300
DA 2022-10-14
ER

PT J
AU Jackson, KL
   Rumley, J
   Griffith, M
   Linkous, TR
   Agochukwu, U
   DeVine, J
AF Jackson, Keith L.
   Rumley, Jacob
   Griffith, Matthew
   Linkous, Timothy R.
   Agochukwu, Uzondu
   DeVine, John
TI Medical Malpractice Claims and Mitigation Strategies Following Spine Surgery
SO GLOBAL SPINE JOURNAL
LA English
DT Article
DE malpractice; litigation; medicolegal; spine surgery
ID defensive medicine; litigation; liability; risk; state; injury; jury
AB Study Design: Narrative review. Objective: The aim of this narrative review is to examine trends in malpractice litigation arising from spine surgery. We also hope to detail mitigation strategies that surgeons can employ to decrease their risk of a claim. Methods: A review of the relevant literature examining the prevalence, risks, and outcomes of malpractice litigation following spine surgery was conducted using the MEDLINE and Embase databases. Results: Combined queries identified 1140 potentially relevant articles. After eliminating duplicate articles and screening by title and abstract, 38 articles underwent full-text review. Of these, 22 were deemed relevant to the research questions posed. Evaluation of references identified 1 additional relevant article. Spine surgery represents one of the most litigious specialties in the United States health care system. The available literature points to a consistent pattern of common allegations leading to litigation following spine surgery. While a majority of filed lawsuits end in the surgeon's favor, these cases carry high monetary and time expenditures regardless of outcome. Furthermore, the threat of a malpractice lawsuit motivates many surgeons to practice defensive medicine by utilizing unnecessary or unindicated tests and studies. Conclusion: Through the examination of trends in malpractice claims and case outcomes, surgeons may be able to adapt practices to minimize their risk of litigation. These changes can include, but are not limited to, identification of those procedures that are most litigious and a more thorough discussion of the informed consent process to include operative and nonoperative treatments prior to all procedures. More important, however, spine surgeons can potentially serve as advocates for change.
C1 [Jackson, Keith L.; Griffith, Matthew] Dwight D Eisenhower Army Med Ctr, Ft Gordon, GA USA.
   [Rumley, Jacob; Agochukwu, Uzondu; DeVine, John] Augusta Univ, Augusta, GA USA.
   [Linkous, Timothy R.] Linkous Law PLLC, Morgantown, WV USA.
RP Griffith, M (通讯作者)，Dwight D Eisenhower Army Med Ctr, Dept Orthopaed Surg, Ft Gordon, GA 30905 USA.
EM msg5041@gmail.com
CR Agarwal N, 2018, SPINE, V43, P984, DOI 10.1097/BRS.0000000000002510
   Bhattacharyya T, 2005, J BONE JOINT SURG AM, V87A, P2395, DOI 10.2106/JBJS.D.02877
   Cichos KH, 2019, ORTHOPEDICS, V42, PE260, DOI 10.3928/01477447-20190211-01
   Daniels AH, 2017, J NEUROSURG-SPINE, V27, P470, DOI 10.3171/2016.11.SPINE16646
   Daniels EW, 2012, ORTHOPEDICS, V35, PE414, DOI 10.3928/01477447-20120222-15
   DePasse JM, 2017, J NEUROSURG-SPINE, V27, P476, DOI 10.3171/2016.12.SPINE16814
   DeVine J, 2010, SPINE, V35, PS28, DOI 10.1097/BRS.0b013e3181d833ac
   Din RS, 2017, SPINE, V42, P177, DOI 10.1097/BRS.0000000000001687
   Durand WM, 2018, SPINE, V43, P940, DOI 10.1097/BRS.0000000000002469
   Elsamadicy AA, 2018, NEUROSURGERY, V83, P997, DOI 10.1093/neuros/nyx565
   Epstein NE, 2011, J SPINAL DISORD TECH, V24, P15, DOI 10.1097/BSD.0b013e3181c752ab
   Epstein NE, 2002, SPINE, V27, P2425, DOI 10.1097/00007632-200211150-00002
   Fager CA, 2006, SURG NEUROL, V65, P416, DOI 10.1016/j.surneu.2005.09.026
   FARBER HS, 1991, RAND J ECON, V22, P199, DOI 10.2307/2601017
   Goodkin R, 2004, SURG NEUROL, V61, P323, DOI 10.1016/j.surneu.2003.08.022
   Grauberger J, 2017, JAMA SURG, V152, P0, DOI 10.1001/jamasurg.2017.0544
   Groff MW, 2013, WORLD NEUROSURG, V79, P585, DOI 10.1016/j.wneu.2012.03.017
   Jena AB, 2011, NEW ENGL J MED, V365, P629, DOI 10.1056/NEJMsa1012370
   Kessler DP, 2011, J ECON PERSPECT, V25, P93, DOI 10.1257/jep.25.2.93
   Liang B A, 1997, CORNELL J LAW PUBLIC POLICY, V7, P121
   Makhni MC, 2018, SPINE J, V18, P209, DOI 10.1016/j.spinee.2017.06.038
   Mello MM, 2010, HEALTH AFFAIR, V29, P1569, DOI 10.1377/hlthaff.2009.0807
   METZLOFF TB, 1991, LAW CONTEMP PROBL, V54, P43, DOI 10.2307/1191856
   Missios S, 2015, SPINE J, V15, P1602, DOI 10.1016/j.spinee.2015.03.041
   Nahed Brian V, 2012, PLOS ONE, V7, Pe39237, DOI 10.1371/journal.pone.0039237
   Papadonikolakis A, 2013, J BONE JOINT SURG AM, V95A, P2205, DOI 10.2106/JBJS.L.00552
   Peters PG, 2009, CLIN ORTHOP RELAT R, V467, P352, DOI 10.1007/s11999-008-0631-7
   Quigley RS, 2015, SPINE, V40, P851, DOI 10.1097/BRS.0000000000000878
   Rothberg MB, 2014, JAMA INTERN MED, V174, P1867, DOI 10.1001/jamainternmed.2014.4649
   Rovit RL, 2007, J NEUROSURG, V106, P1108, DOI 10.3171/jns.2007.106.6.1108
   Schilling PL, 2010, J BONE JOINT SURG AM, V92A, P1884, DOI 10.2106/JBJS.I.00735
   Shantharam G, 2018, ORTHOP REV, V10, P97, DOI 10.4081/or.2018.7693
   Smith TR, 2015, NEUROSURGERY, V76, P105, DOI 10.1227/NEU.0000000000000576
   Stewart RM, 2005, ANN SURG, V241, P969, DOI 10.1097/01.sla.0000164179.48276.45
   Studdert DM, 2006, NEW ENGL J MED, V354, P2024, DOI 10.1056/NEJMsa054479
   TARAGIN MI, 1992, ANN INTERN MED, V117, P780, DOI 10.7326/0003-4819-117-9-780
   Taylor CL, 2014, NEUROSURGERY, V75, P609, DOI 10.1227/NEU.0000000000000543
NR 37
TC 4
Z9 4
U1 0
U2 0
PU SAGE PUBLICATIONS LTD
PI LONDON
PA 1 OLIVERS YARD, 55 CITY ROAD, LONDON EC1Y 1SP, ENGLAND
SN 2192-5682
EI 2192-5690
J9 GLOB SPINE J
JI Glob. Spine J.
PD JUN 15
PY 2020
VL 11
IS 5
BP 782
EP 791
DI 10.1177/2192568220939524
PG 10
WC Clinical Neurology; Orthopedics
SC Neurosciences & Neurology; Orthopedics
GA SN8YQ
UT WOS:000558368300001
PM 32762364
DA 2022-10-14
ER

PT J
AU Oakes, AH
   Sen, AP
   Segal, JB
AF Oakes, Allison H.
   Sen, Aditi P.
   Segal, Jodi B.
TI Understanding Geographic Variation in Systemic Overuse Among the Privately Insured
SO MEDICAL CARE
LA English
DT Article
DE overuse; health care; quality; variation
ID health-care service; regional-variation; association; physician; framework; delivery; quality
AB Background: Medical care overuse is a significant source of patient harm and wasteful spending. Understanding the drivers of overuse is essential to the design of effective interventions. Objective: We tested the association between structural factors of the health care delivery system and regional differences systemic overuse. Research Design: We conducted a retrospective analysis of deidentified claims for 18- to 64-year-old adults from the IBM MarketScan Commercial Claims and Encounters Database. We calculated a semiannual Johns Hopkins Overuse Index for each of the 375 Metropolitan Statistical Areas in the United States, from January 2011 to June 2015. We fit an ordinary least squares regression to model the Johns Hopkins Overuse Index as a function of regional characteristics of the health care system, adjusted for confounders and time. Results: The supply of regional health care resources was associated with systemic overuse in commercially insured beneficiaries. Regional characteristics associated with systemic overuse included number of physicians per 1000 residents (P=0.001) and higher Medicare malpractice geographic price cost index (P<0.001). Regions with a higher density of primary care physicians (P=0.008) and a higher proportion of hospital-based providers (P=0.016) had less systemic overuse. Differences in hospital and insurer market power were inversely associated with systemic overuse. Conclusions: Systemic overuse is associated with observable, structural characteristics of the regional health care system. These findings suggest that interventions that aim to improve care efficiency via reductions in overuse should focus on the structural drivers of this phenomenon, rather than on the eradication of individual overused procedures.
C1 [Oakes, Allison H.; Sen, Aditi P.; Segal, Jodi B.] Johns Hopkins Univ, Dept Hlth Policy & Management, Bloomberg Sch Publ Hlth, Baltimore, MD 21218 USA.
   [Oakes, Allison H.; Sen, Aditi P.; Segal, Jodi B.] Bloomberg Sch Publ Hlth, Ctr Hlth Serv & Outcomes Res, Baltimore, MD USA.
   [Segal, Jodi B.] Johns Hopkins Univ, Sch Med, Dept Med, 624 North Broadway Room 644, Baltimore, MD 21205 USA.
RP Segal, JB (通讯作者)，Johns Hopkins Univ, Sch Med, Dept Med, 624 North Broadway Room 644, Baltimore, MD 21205 USA.
EM jsegal@jhmi.edu
FU National Institute for Health Care Management; National Institute on Aging, United States [K24 AG049036-01A1]
CR Aday L, 1998, EVALUATING HEALTHCAR, V0, P0
   American Medical Association, 2016, COMP HLTH INS COMPR, V0, P0
   [Anonymous], 2021, BUSINESS MODELS RESP, V0, P0
   APPLEBY J, 2011, VARIATIONS HLTH CARE, V0, P0
   Baicker K, 2005, PERSPECT BIOL MED, V48, P0
   Berwick DM, 2008, HEALTH AFFAIR, V27, P759, DOI 10.1377/hlthaff.27.3.759
   Berwick DM, 2012, JAMA-J AM MED ASSOC, V307, P1513, DOI 10.1001/jama.2012.362
   Bishop TF, 2010, ARCH INTERN MED, V170, P1081, DOI 10.1001/archinternmed.2010.155
   Boozary AS, 2019, HEALTH AFFAIR, V38, P668, DOI 10.1377/hlthaff.2018.05491
   Chan KS, 2013, MED CARE RES REV, V70, P473, DOI 10.1177/1077558713492202
   Chandra A, 2012, HBK ECON, V0, PP397, DOI 10.1016/B978-0-444-53592-4.00006-2
   Chernew ME, 2009, HEALTH AFFAIR, V28, P1327, DOI 10.1377/hlthaff.28.5.1327
   Colla CH, 2018, HEALTH SERV RES, V53, P730, DOI 10.1111/1475-6773.12665
   Colla CH, 2015, J GEN INTERN MED, V30, P221, DOI 10.1007/s11606-014-3070-z
   Committee on Geographic Adjustment Factors in Medicare Payment Board on Health Care Services Institute of Medicine, 2011, GEOGR ADJ MED PAYM P, V0, P0
   Cooper Z, 2019, Q J ECON, V134, P51, DOI 10.1093/qje/qjy020
   Cutler D, 2013, PHYS BELIEFS PATIENT, V0, P0
   Dartmouth Center for the Evaluative Clinical Sciences, 2007, SUPPL SENS CAR DARTM, V0, P0
   Donabedian A, 2005, MILBANK Q, V83, P691, DOI 10.1111/j.1468-0009.2005.00397.x
   Emanuel EJ, 2008, JAMA-J AM MED ASSOC, V299, P2789, DOI 10.1001/jama.299.23.2789
   Fisher ES, 2003, ANN INTERN MED, V138, P288, DOI 10.7326/0003-4819-138-4-200302180-00007
   Fisher ES, 2003, ANN INTERN MED, V138, P273, DOI 10.7326/0003-4819-138-4-200302180-00006
   Garber Alan M, 2013, VARIATION HLTH CARE, V0, P0
   Gaynor MS, 2013, J IND ECON, V61, P243, DOI 10.1111/joie.12015
   Goroll AH, 2007, J GEN INTERN MED, V22, P410, DOI 10.1007/s11606-006-0083-2
   Goroll AH, 2019, JAMA INTERN MED, V179, P372, DOI 10.1001/jamainternmed.2018.6707
   Jena AB, 2015, BMJ-BRIT MED J, V351, P0, DOI 10.1136/bmj.h5516
   Kocher R, 2011, NEW ENGL J MED, V364, P1790, DOI 10.1056/NEJMp1101959
   Korenstein D, 2019, JAMA INTERN MED, V179, P26, DOI 10.1001/jamainternmed.2018.5136
   Levine DM, 2019, JAMA INTERN MED, V179, P363, DOI 10.1001/jamainternmed.2018.6716
   McKellar M, 2012, GEOGRAPHIC VARIATION, V0, P0
   Miller G, 2018, VALUE HEALTH, V21, P375, DOI 10.1016/j.jval.2017.10.017
   MOOD AM, 1971, AM EDUC RES J, V8, P191, DOI 10.2307/1162174
   Morgan DJ, 2017, J HOSP MED, V12, P346, DOI 10.12788/jhm.2738
   MORRISEY MA, 1988, LAW CONTEMP PROBL, V51, P165, DOI 10.2307/1191730
   Nassery N, 2015, APPL HEALTH ECON HEA, V13, P1, DOI 10.1007/s40258-014-0126-5
   Neprash HT, 2015, JAMA INTERN MED, V175, P1932, DOI 10.1001/jamainternmed.2015.4610
   Oakes AH, 2019, BMC HEALTH SERV RES, V19, P0, DOI 10.1186/s12913-019-4079-0
   Romano MJ, 2015, JAMA INTERN MED, V175, P1148, DOI 10.1001/jamainternmed.2015.1340
   Saini V, 2017, LANCET, V390, P178, DOI 10.1016/S0140-6736(16)30947-3
   SAS Institute Inc, 2013, SAS 94, V0, P0
   Schwartz AL, 2019, JAMA INTERN MED, V179, P16, DOI 10.1001/jamainternmed.2018.5086
   Schwartz AL, 2018, HEALTH SERV RES, V53, P87, DOI 10.1111/1475-6773.12597
   Schwartz AL, 2015, JAMA INTERN MED, V175, P1815, DOI 10.1001/jamainternmed.2015.4525
   Segal JB, 2015, MED CARE, V53, P230, DOI 10.1097/MLR.0000000000000304
   Segal JB, 2014, MED CARE, V52, P157, DOI 10.1097/MLR.0000000000000052
   Sessums LL, 2016, JAMA-J AM MED ASSOC, V315, P2665, DOI 10.1001/jama.2016.4472
   Starfield B, 2005, MILBANK Q, V83, P457, DOI 10.1111/j.1468-0009.2005.00409.x
   StataCorp, 2015, STATA STAT SOFTWARE, V0, P0
   Wennberg JE, 2002, BRIT MED J, V325, P961, DOI 10.1136/bmj.325.7370.961
   Zhou M, 2018, J GEN INTERN MED, V33, P2127, DOI 10.1007/s11606-018-4638-9
NR 54
TC 4
Z9 4
U1 0
U2 5
PU LIPPINCOTT WILLIAMS & WILKINS
PI PHILADELPHIA
PA TWO COMMERCE SQ, 2001 MARKET ST, PHILADELPHIA, PA 19103 USA
SN 0025-7079
EI 1537-1948
J9 MED CARE
JI Med. Care
PD MAR 15
PY 2020
VL 58
IS 3
BP 257
EP 264
DI 10.1097/MLR.0000000000001271
PG 8
WC Health Care Sciences & Services; Health Policy & Services; Public, Environmental & Occupational Health
SC Health Care Sciences & Services; Public, Environmental & Occupational Health
GA KO5CX
UT WOS:000515568500010
PM 32106167
DA 2022-10-14
ER

PT J
AU Puchner, R
   Schaffer, G
   Sautner, J
   Alkin, A
   Machold, K
   Stamm, T
AF Puchner, Rudolf
   Schaffer, Gertraud
   Sautner, Judith
   Alkin, Alois
   Machold, Klaus
   Stamm, Tanja
TI Rheumatological care in rural areas The Rheuma-Bus project 2018
SO WIENER KLINISCHE WOCHENSCHRIFT
LA English
DT Article
DE Musculoskeletal disorders; Rheumatoid arthritis; Health care research; Quality of care; Rural patients in Austria
AB Objective To explore the medical care of individuals in rural areas during a public health awareness project on musculoskeletal disorders (MSD). Methods A tour bus was adapted to accommodate rheumatological consultations at widely accessible sites in 16 towns, providing individual medical advice with respect to MSD. The participating rheumatologists assessed the nature (e.g. inflammatory/non inflammatory), extent and duration of MSD and, where possible, made a tentative diagnosis and gave further advice on the course of action. In addition, age, sex and pre-existing care were recorded. All individuals were asked to assess their own severity of pain using a numeric ordinal scale from "no" (0) to "extreme" (10). Results A total of 647 individuals visited the service. Median current pain intensity was 5 (interquartile range [IQR] 3-6), mean 4.9 (standard deviation [SD] 2.3). Osteoarthritis was suspected in 381 clients (59.6%), inflammatory rheumatic disease in 247 (38.7%), and in 104 (16.3%) other diseases. 307 (50%) were treated by a GP, 95 (15.5%) were under orthopaedic care, 204 (33.2%) under rheumatological care and 81 (13.1%) under supervision of other specialists. 104 clients (17%) had never consulted a physician for their MSD symptoms before. 27 (4.2%) of all the clients had a newly detected inflammatory rheumatic disease and 62 (9.6%) patients with suspected inflammatory rheumatic disease were not under previous rheumatological care. Conclusion The findings showed that there is still a lot of negligence in awareness and knowledge of rheumatic diseases, at least in rural areas.
C1 [Puchner, Rudolf] Freiung 19, A-4600 Wels, Austria.
   [Schaffer, Gertraud] Austrian League Rheumatism Patient Org & Support, Maria Alm, Austria.
   [Sautner, Judith] Lower Austria State Hosp Stockerau, Ctr Rheumatol, Dept Med 2, Stockerau, Austria.
   [Alkin, Alois] Ctr Excellence Med, Linz, Austria.
   [Machold, Klaus] Med Univ Vienna, Internal Med 3, Deparment Rheumatol, Vienna, Austria.
   [Stamm, Tanja] Med Univ Vienna, Sect Outcomes Res, Ctr Med Stat Informat & Intelligent Syst, Vienna, Austria.
RP Puchner, R (通讯作者)，Freiung 19, A-4600 Wels, Austria.
EM rudolf.puchner@cc-net.at
FU Pfizer Austria
CR Cross M, 2014, ANN RHEUM DIS, V73, P1316, DOI 10.1136/annrheumdis-2013-204627
   Machold KP, 2007, ANN RHEUM DIS, V66, P697, DOI 10.1136/ard.2006.062422
   Nell VPK, 2004, RHEUMATOLOGY, V43, P906, DOI 10.1093/rheumatology/keh199
   Puchner R, 2016, J RHEUMATOL, V43, P1130, DOI 10.3899/jrheum.151210
   Puchner R, 2014, WIEN KLIN WOCHENSCHR, V126, P360, DOI 10.1007/s00508-014-0540-6
   Smolen JS, 2018, NAT REV DIS PRIMERS, V4, P0, DOI 10.1038/nrdp.2018.1
   van der Linden MPM, 2010, ARTHRITIS RHEUM-US, V62, P3537, DOI 10.1002/art.27692
NR 7
TC 0
Z9 0
U1 0
U2 1
PU SPRINGER WIEN
PI WIEN
PA SACHSENPLATZ 4-6, PO BOX 89, A-1201 WIEN, AUSTRIA
SN 0043-5325
EI 1613-7671
J9 WIEN KLIN WOCHENSCHR
JI Wien. Klin. Wochen.
PD FEB 15
PY 2020
VL 133
IS 3-4
BP 131
EP 136
DI 10.1007/s00508-020-01630-z
PG 6
WC Medicine, General & Internal
SC General & Internal Medicine
GA QF2QM
UT WOS:000520785500002
PM 32189120
DA 2022-10-14
ER

PT J
AU Alotaibi, NA
   Yakar, D
   Glaudemans, AWJM
   Kwee, TC
AF Alotaibi, Norah A.
   Yakar, Derya
   Glaudemans, Andor W. J. M.
   Kwee, Thomas C.
TI Diagnostic errors in clinical FDG-PET/CT
SO EUROPEAN JOURNAL OF RADIOLOGY
LA English
DT Article
DE 18F-FDG; Diagnostic errors; Malpractice; PET-CT
ID radiology
AB Purpose: To determine the frequency, types, and determinants of diagnostic errors in clinical FDG-PET/CT, based on addenda to the original report. Materials and Methods: This retrospective study included 4,099 consecutive clinical FDG-PET/CT scans with corresponding reports that were made at a tertiary care center in an 18-month period. FDG-PET/CT reports were scrutinized for the presence of an addendum enclosing a diagnostic error. Results: 90 of 4,099 FDG-PET/CT reports (2.2%) contained an addendum enclosing a diagnostic error. The distribution of perceptual and cognitive errors among these 90 diagnostic errors was 54 (60.0%)/36 (40.0%). On multivariate logistic regression analysis, only low-dose FDG-PET/CT combined with concomitantly acquired and interpreted full-dose contrast-enhanced CT remained as significantly and independently associated with the presence of a diagnostic error, relative to low-dose FDG-PET/CT without concomitantly acquired and interpreted full-dose contrast-enhanced CT (odds ratio: 2.79 [95% confidence interval: 1.61-4.851, P < 0.001). Patient age, gender, hospital status, indication for FDG-PET/CT scanning, single vs. double reading (i.e. two medical imaging specialists), reader experience, and reading by a nuclear medicine physician only vs. reading by both a nuclear medicine physician and a radiologist, were not significantly and independently associated with the presence of a diagnostic error. Conclusion: Diagnostic errors in clinical FDG-PET/CT based on addenda to the original report are relatively infrequent, though certainly non-negligible. Perceptual errors are slightly more frequent than cognitive errors. The availability of a concomitantly acquired and interpreted full-dose contrast-enhanced CT seems to increase diagnostic error rate. These data can be used for quality improvement and benchmarking purposes.
C1 [Alotaibi, Norah A.; Yakar, Derya; Glaudemans, Andor W. J. M.; Kwee, Thomas C.] Univ Groningen, Univ Med Ctr Groningen, Med Imaging Ctr, Dept Radiol Nucl Med & Mol Imaging, Groningen, Netherlands.
RP Kwee, TC (通讯作者)，Univ Groningen, Univ Med Ctr Groningen, Dept Radiol Nucl Med & Mol Imaging, Hanzepl 1,POB 30-001, NL-9700 RB Groningen, Netherlands.
EM thomaskwee@gmail.com
CR Armato SG, 2009, ACAD RADIOL, V16, P28, DOI 10.1016/j.acra.2008.05.022
   Berlin L, 2010, AM J ROENTGENOL, V195, PW470, DOI 10.2214/AJR.10.5498
   Boellaard R, 2015, EUR J NUCL MED MOL I, V42, P328, DOI 10.1007/s00259-014-2961-x
   Brigham LR, 2015, AM J ROENTGENOL, V205, P1230, DOI 10.2214/AJR.15.14891
   Bruno MA, 2015, RADIOGRAPHICS, V35, P1668, DOI 10.1148/rg.2015150023
   Hess S, 2014, ACAD RADIOL, V21, P232, DOI 10.1016/j.acra.2013.11.002
   Itri JN, 2018, RADIOGRAPHICS, V38, P1845, DOI 10.1148/rg.2018180021
   Karantanis D, 2014, J NUCL MED, V55, P1925, DOI 10.2967/jnumed.114.145607
NR 8
TC 3
Z9 3
U1 0
U2 0
PU ELSEVIER IRELAND LTD
PI CLARE
PA ELSEVIER HOUSE, BROOKVALE PLAZA, EAST PARK SHANNON, CO, CLARE, 00000, IRELAND
SN 0720-048X
EI 1872-7727
J9 EUR J RADIOL
JI Eur. J. Radiol.
PD NOV 15
PY 2020
VL 132
IS 
BP 
EP 
DI 10.1016/j.ejrad.2020.109296
PG 8
WC Radiology, Nuclear Medicine & Medical Imaging
SC Radiology, Nuclear Medicine & Medical Imaging
GA OM2CC
UT WOS:000585834300034
PM 33002816
DA 2022-10-14
ER

PT J
AU Kwee, RM
   Kwee, TC
AF Kwee, Robert M.
   Kwee, Thomas C.
TI Medical disciplinary jurisprudence in alleged malpractice in radiology: 10-year Dutch experience
SO EUROPEAN RADIOLOGY
LA English
DT Article
DE Medical errors; Diagnostic errors; Malpractice; Radiology; Jurisprudence
ID pediatric radiology; defensive medicine; united-states; usa-rate; suit; claim; error; risk
AB Purpose To systematically investigate the frequency and types of allegations related to radiology practice handled by the Dutch Medical Disciplinary Court in the past 10 years. Methods The Dutch Medical Disciplinary Court database was searched for verdicts concerning radiology practice between 2010 and 2019. The association between the number of verdicts and time (years) was assessed by Spearman's rho. Other data were summarized using descriptive statistics. Results There were 48 verdicts (mean 4.8 per year). There was no significant association between the number of verdicts and time (Spearman's rho < 0.001, p = 0.99). Most allegations were in breast imaging and musculoskeletal radiology (each 18.8%), followed by interventional radiology, head and neck imaging, and abdominal imaging (each 12.5%), neuroradiology and vascular imaging (each 10.4%), and chest imaging (4.2%). There were 46 allegations against radiologists (95.8%) and 2 against residents (4.2%). The most common allegation (37.5%) was error in diagnosis. In 20.8% of verdicts, the allegation was judged (partially) founded; disciplinary measures were warnings (n = 8) and reprimands (n = 2). An appeal was submitted by the patient in 11 cases and by the radiologist in 3 cases. All appeals by patients were rejected, whereas 2 of the 3 appeals by radiologists were granted and previously imposed disciplinary measures were reversed. Conclusion Allegations against radiologists at the Dutch Medical Disciplinary Court are relatively few, their number has remained stable over the past 10 years, and a minority were judged to be (partially) founded. We can learn from the cases presented in this article, which may improve patient care.
C1 [Kwee, Robert M.] Zuyderland Med Ctr, Dept Radiol, Heerlen Sittard Geleen, Netherlands.
   [Kwee, Thomas C.] Univ Groningen, Dept Radiol Nucl Med & Mol Imaging, Univ Med Ctr Groningen, Hanzepl 1,POB 30-001, NL-9700 RB Groningen, Netherlands.
RP Kwee, TC (通讯作者)，Univ Groningen, Dept Radiol Nucl Med & Mol Imaging, Univ Med Ctr Groningen, Hanzepl 1,POB 30-001, NL-9700 RB Groningen, Netherlands.
EM thomaskwee@gmail.com
CR Alhafaji FY, 2009, MED LAW, V28, P241
   Baker SR, 2018, BREAST J, V24, P360, DOI 10.1111/tbj.12953
   Baker SR, 2015, EMERG RADIOL, V22, P141, DOI 10.1007/s10140-014-1268-3
   Baker SR, 2014, EMERG RADIOL, V21, P29, DOI 10.1007/s10140-013-1154-4
   Baker SR, 2013, EMERG RADIOL, V20, P513, DOI 10.1007/s10140-013-1150-8
   Baker SR, 2013, J THORAC IMAG, V28, P388, DOI 10.1097/RTI.0b013e3182a21be2
   Baker SR, 2013, RADIOLOGY, V266, P539, DOI 10.1148/radiol.12110971
   BARLOON TJ, 1995, AM J ROENTGENOL, V165, P343, DOI 10.2214/ajr.165.2.7618553
   BERLIN L, 1995, AM J ROENTGENOL, V165, P781, DOI 10.2214/ajr.165.4.7676967
   Bonetti M, 2016, PLOS ONE, V11, P0, DOI 10.1371/journal.pone.0153362
   Brady AP, 2017, INSIGHTS IMAGING, V8, P171, DOI 10.1007/s13244-016-0534-1
   Breen MA, 2017, PEDIATR RADIOL, V47, P808, DOI 10.1007/s00247-017-3873-2
   Fileni A, 2010, AM J ROENTGENOL, V194, P1040, DOI 10.2214/AJR.09.3457
   Halpin SFS, 2009, BRIT J RADIOL, V82, P982, DOI 10.1259/bjr/61782960
   HAMER MM, 1987, RADIOLOGY, V164, P263, DOI 10.1148/radiology.164.1.3588916
   Harvey HB, 2016, J AM COLL RADIOL, V13, P124, DOI 10.1016/j.jacr.2015.07.013
   Klemann DMTV, 2018, NED TIJDSCHR GENEES, V162, P0
   Laarman BS, 2019, BMJ OPEN, V9, P0, DOI 10.1136/bmjopen-2018-023576
   Mezrich JL, 2019, AM J ROENTGENOL, V5, P1
   Neri E, 2019, INSIGHTS IMAGING, V10, P0, DOI 10.1186/s13244-019-0738-2
   Panella M, 2017, J HEALTH SERV RES PO, V22, P211, DOI 10.1177/1355819617707224
   Raskin Michael M, 2006, J AM COLL RADIOL, V3, P689, DOI 10.1016/j.jacr.2006.03.018
   Reschovsky JD, 2018, HEALTH SERV RES, V53, P1498, DOI 10.1111/1475-6773.12660
   ROYAL SA, 1994, PEDIATR RADIOL, V24, P519, DOI 10.1007/BF02015018
   Siegal D, 2017, DIAGNOSIS, V4, P125, DOI 10.1515/dx-2017-0025
   Studdert DM, 2005, JAMA-J AM MED ASSOC, V293, P2609, DOI 10.1001/jama.293.21.2609
   Traina F, 2009, CLIN ORTHOP RELAT R, V467, P434, DOI 10.1007/s11999-008-0582-z
   van den Berg PF, 2019, EUR RADIOL, V29, P5395, DOI 10.1007/s00330-019-06158-z
   Vento S, 2018, WORLD J CLIN CASES, V6, P406, DOI 10.12998/wjcc.v6.i11.406
   Verhoef LM, 2015, BMJ OPEN, V5, P0, DOI 10.1136/bmjopen-2015-009275
   Whang JS, 2013, RADIOLOGY, V266, P548, DOI 10.1148/radiol.12111119
NR 31
TC 5
Z9 5
U1 0
U2 2
PU SPRINGER
PI NEW YORK
PA ONE NEW YORK PLAZA, SUITE 4600, NEW YORK, NY, UNITED STATES
SN 0938-7994
EI 1432-1084
J9 EUR RADIOL
JI Eur. Radiol.
PD JUN 15
PY 2020
VL 30
IS 6
BP 3507
EP 3515
DI 10.1007/s00330-020-06685-0
PG 9
WC Radiology, Nuclear Medicine & Medical Imaging
SC Radiology, Nuclear Medicine & Medical Imaging
GA LR8BV
UT WOS:000516234800003
PM 32064563
DA 2022-10-14
ER

PT J
AU Hansen, E
   Zech, N
   Benson, S
AF Hansen, E.
   Zech, N.
   Benson, S.
TI Nocebo, informed consent and doctor-patient communication
SO NERVENARZT
LA German
DT Article
DE Nocebo effect; Informed consent; Classical conditioning; Drug-related side effects and adverse reactions; Physician-patient relations
ID placebo; mechanism; metaanalysis; pain
AB Negative previous experiences (conditioning), observational learning and expectations can trigger nocebo effects. They are responsible for a substantial proportion of the side effects of medical treatment, and are induced primarily by risk information for informed consent. This has been demonstrated in studies on patient groups with or without modified medical information. Drug trials in the field of neurology and psychiatry have regularly revealed side effects and drop-out also in placebo groups. The underlying neurobiological mechanisms were experimentally investigated especially for nocebo-induced hyperalgesia, whereby the specifically involved regions of the brain could be identified by functional imaging as well as changes in the dopamine, endorphin and cholecystokinin systems. Nocebo effects are specific, i.e. they are closely related to patient information and can induce or aggravate exactly the symptoms addressed. Nevertheless, informed consent is an essential part of doctor-patient communication; however, information on risks can be markedly less damaging when unnecessary repetitions are avoided, misunderstandings are recognized or resolved and several different options are given. In addition, risks should always be named together with positive aspects, such as the advantages of the appropriate treatment, the prophylactic measures applied or the early detection and treatment of developing side effects. The best protection against harm caused by information on risks is a trustful doctor-patient relationship. Poor knowledge of nocebo effects or lack of countermeasures constitute a serious threat to patients and according to the current state of knowledge could be rated as medical malpractice.
C1 [Hansen, E.; Zech, N.] Univ Klinikum Regensburg, Anasthesiol Klin, Franz Josef Strauss Allee 11, D-93053 Regensburg, Germany.
   [Benson, S.] Univ Klinikum Essen, Inst Med Psychol & Verhaltensbiol, Essen, Germany.
RP Hansen, E (通讯作者)，Univ Klinikum Regensburg, Anasthesiol Klin, Franz Josef Strauss Allee 11, D-93053 Regensburg, Germany.
EM ernil.hansen@ukr.de
CR Bakalos G, 2019, CLIN THER, V41, P155, DOI 10.1016/j.clinthera.2018.11.002
   Barnes K, 2019, FRONT PHARMACOL, V10, P0, DOI 10.3389/fphar.2019.00167
   Benedetti F, 2013, PHYSIOL REV, V93, P1207, DOI 10.1152/physrev.00043.2012
   Bingel U, 2014, JAMA-J AM MED ASSOC, V312, P693, DOI 10.1001/jama.2014.8342
   Bingel U, 2011, SCI TRANSL MED, V3, P0, DOI 10.1126/scitranslmed.3001244
   Cohen S, 2014, BIOETHICS, V28, P147, DOI 10.1111/j.1467-8519.2012.01983.x
   Colloca L, 2004, LANCET NEUROL, V3, P679, DOI 10.1016/S1474-4422(04)00908-1
   Colloca L, 2020, NEW ENGL J MED, V382, P554, DOI 10.1056/NEJMra1907805
   Elsenbruch S, 2012, PAIN, V153, P382, DOI 10.1016/j.pain.2011.10.036
   Hauser W, 2012, DTSCH ARZTEBL INT, V109, P459, DOI 10.3238/arztebl.2012.0459
   Hansen E, 2010, ANAESTHESIST, V59, P199, DOI 10.1007/s00101-010-1679-9
   Hansen E, 2019, AUFKLARUNG UNBEDINGT, V0, P120
   Hansen E, 2014, Z GESUNDHEITSPOLITIK, V4, P49
   Hansen E, 2019, FRONT PHARMACOL, V10, P0, DOI 10.3389/fphar.2019.00077
   Howick J, 2018, TRIALS, V19, P0, DOI 10.1186/s13063-018-3042-4
   Hutchinson P, 2018, PERSPECT BIOL MED, V61, P361, DOI 10.1353/pbm.2018.0049
   Kam-Hansen S, 2014, SCI TRANSL MED, V6, P0, DOI 10.1126/scitranslmed.3006175
   Kampermann L, 2017, PLOS ONE, V12, P0, DOI 10.1371/journal.pone.0178719
   Keitel A, 2013, PLOS ONE, V8, P0, DOI 10.1371/journal.pone.0081878
   Kleine-Borgmann J, 2018, INT REV NEUROBIOL, V138, P271, DOI 10.1016/bs.irn.2018.02.005
   Lown B, 2022, VERLORENE KUNST HEIL, V0, P0
   Ott J, 2012, CLIN J PAIN, V28, P324, DOI 10.1097/AJP.0b013e3182321cc3
   Palermo S, 2019, FRONT PHARMACOL, V10, P0, DOI 10.3389/fphar.2019.00502
   Schedlowski M, 2015, PHARMACOL REV, V67, P697, DOI 10.1124/pr.114.009423
   Seemann M, 2015, ANASTH INTENSIV NOTF, V50, P142, DOI 10.1055/s-0040-100082
   Turi Z, 2018, SCI REP-UK, V8, P0, DOI 10.1038/s41598-018-35124-w
   Varma A, 2019, ACTA NEUROL BELG, V119, P257, DOI 10.1007/s13760-019-01143-1
   Zech N, 2019, FRONT PHARMACOL, V10, P0, DOI 10.3389/fphar.2019.00219
   Zech N, 2015, ANASTH INTENSIV NOTF, V50, P64, DOI 10.1055/s-0040-100081
   Zis P, 2018, J NEUROL SCI, V388, P79, DOI 10.1016/j.jns.2018.03.009
NR 30
TC 5
Z9 5
U1 3
U2 10
PU SPRINGER
PI NEW YORK
PA ONE NEW YORK PLAZA, SUITE 4600, NEW YORK, NY, UNITED STATES
SN 0028-2804
EI 1433-0407
J9 NERVENARZT
JI Nervenarzt
PD AUG 15
PY 2020
VL 91
IS 8
BP 691
EP 699
DI 10.1007/s00115-020-00963-4
PG 9
WC Clinical Neurology; Psychiatry
SC Neurosciences & Neurology; Psychiatry
GA NB4QC
UT WOS:000553724200001
PM 32728796
DA 2022-10-14
ER

PT J
AU Swazo, NK
   Talukder, MMH
   Ahsan, MK
AF Swazo, Norman K.
   Talukder, Md. Munir Hossain
   Ahsan, Mohammad Kamrul
TI ADutyto treat? ARightto refrain? Bangladeshi physicians in moral dilemma during COVID-19
SO PHILOSOPHY ETHICS AND HUMANITIES IN MEDICINE
LA English
DT Article
DE COVID-19; Pandemic; Duty to treat; Medical ethics; Bangladesh; Professional autonomy
ID duty; ethics; care; pandemics; time
AB Background Normally, physicians understand they have a duty to treat patients, and they perform accordingly consistent with codes of medical practice, standards of care, and inner moral motivation. In the case of COVID-19 pandemic in a developing country such as Bangladesh, however, the fact is that some physicians decline either to report for duty or to treat patients presenting with COVID-19 symptoms. At issue ethically is whether such medical practitioners are to be automatically disciplined for dereliction of duty and gross negligence; or, on the contrary, such physicians may legitimately claim a professional right of autonomous judgment, on the basis of which professional right they may justifiably decline to treat patients. Methods This ethical issue is examined with a view to providing some guidance and recommendations, insofar as the conditions of medical practice in an under-resourced country such as Bangladesh are vastly different from medical practice in an industrialized nation such as the USA. The concept of moral dilemma as discussed by philosopher Michael Shaw Perry and philosopher Immanuel Kant's views on moral appeal to "emergency" are considered pertinent to sorting through the moral conundrum of medical care during pandemic. Results Our analysis allows for conditional physician discretion in the decision to treat COVID-19 patients, i.e., in the absence of personal protective equipment (PPE) combined with claim of duty to family. Physicians are nonetheless expected to provide a minimum of initial clinical assessment and stabilization of a patient before initiating transfer of a patient to a "designated" COVID-19 hospital. The latter is to be done in coordination with the national center control room that can assure admission of a patient to a referral hospital prior to ambulance transport. Conclusions The presence of a moral dilemma (i.e., conflict of obligations) in the pandemic situation of clinical care requires institutional authorities to exercise tolerance of individual physician moral decision about the duty to care. Hospital or government authority should respond to such decisions without introducing immediate sanction, such as suspension from all clinical duties or termination of licensure, and instead arrange for alternative clinical duties consistent with routine medical care.
C1 [Swazo, Norman K.] North South Univ, Dept Hist & Philosophy, Dhaka, Bangladesh.
   [Talukder, Md. Munir Hossain; Ahsan, Mohammad Kamrul] Jahangirnagar Univ, Dept Philosophy, Dhaka 1342, Bangladesh.
RP Swazo, NK (通讯作者)，North South Univ, Dept Hist & Philosophy, Dhaka, Bangladesh.
EM norman.swazo@northsouth.edu
CR Al Amin M, 2020, DHAKA TRIBUNE, V0, P0
   American Academy of Emergency Medicine, 2020, COVID 19 TRYING NOT, V0, P0
   American Psychological Association, 2018, MOR REAS, V0, P0
   Anam M, 2020, DAILY STAR, V0, P0
   Anik SSB, 2020, DHAKA TRIBUNE, V0, P0
   [Anonymous], 2014, SAUDI GAZETTE, V0, P0
   [Anonymous], 2020, ALJAZEERA NEWS, V0, P0
   [Anonymous], 2020, BDNEWS24, V0, P0
   [Anonymous], 2012, CURR GRAD MED ED BAN, V0, P0
   [Anonymous], 2020, UNITED NEWS BANGLADE, V0, P0
   [Anonymous], 2020, STRAITS TIMES, V0, P0
   [Anonymous], 2020, ALJAZEERA, V0, P0
   [Anonymous], 2020, NEW AGE BANGLADESH, V0, P0
   [Anonymous], 2020, WHO INTERIM GUIDANCE, V0, P0
   [Anonymous], 2020, APNEWS, V0, P0
   [Anonymous], 2020, DAILY STAR, V0, P0
   [Anonymous], 2020, DAILY SUN, V0, P0
   [Anonymous], 2020, BUSINESS STANDARD, V0, P0
   [Anonymous], 2020, INDEPENDENT, V0, P0
   [Anonymous], 2013, NUMB PRACT PHYS PER, V0, P0
   [Anonymous], 2020, MEDSCAPE, V0, P0
   Antommaria AHM, 2020, J HOSP MED, V15, P284, DOI 10.12788/jhm.3425
   Bailey TM, 2008, AM J BIOETHICS, V8, P29, DOI 10.1080/15265160802318220
   Baron Marcia, 1995, KANTIAN ETHICS ALMOS, V0, P0
   Begley S, 2020, STAT REPORTS, V0, P0
   Brody H, 2009, HASTINGS CENT REP, V39, P40
   Canadian Nurses Association, 2004, COD ETH REG NURS, V0, P0
   Center for Infectious Disease Research and Policy University of Minnesota, 2020, HLTH WORK ESP MIN HI, V0, P0
   Chotiner I, 2020, NEW YORKER, V0, P0
   Clark CC, 2005, YALE J BIOL MED, V78, P359
   Coady CAJ, 2018, PROBLEM DIRTY HANDS, V0, P0
   Dean W, 2020, STAT NEWS, V0, P0
   Dean W, 2018, STATNEWS, V0, P0
   Dhaka Tribune, 2020, DHAKA TRIBUNE, V0, P0
   Forster P, 2020, P NATL ACAD SCI USA, V117, P9241, DOI 10.1073/pnas.2004999117
   Gattinoni L, 2020, AM J RESP CRIT CARE, V201, P1299, DOI 10.1164/rccm.202003-0817LE
   Goldhill O, 2020, QUARTZ, V0, P0
   Gondi S, 2020, LANCET, V0, P0
   Greene J, 2002, TRENDS COGN SCI, V6, P517, DOI 10.1016/S1364-6613(02)02011-9
   Greene JD, 2001, SCIENCE, V293, P2105, DOI 10.1126/science.1062872
   Haidt J, 2001, PSYCHOL REV, V108, P814, DOI 10.1037//0033-295X.108.4.814
   HERMAN B, 1984, ETHICS, V94, P577, DOI 10.1086/292578
   Imam R, 2020, DAILY STAR, V0, P0
   Islam R, 2020, DAILY STAR, V0, P0
   Islam S, 2020, BDNEWS24, V0, P24
   Jahangir AR, 2020, UNITED NEWS BANGLADE, V0, P0
   Jarvis C, 2020, SCIENTIST, V0, P0
   Jauhar S, 2020, INTERNEWSCAST, V0, P0
   JONSEN AR, 1991, THEOR MED, V12, P295, DOI 10.1007/BF00489890
   Kaczorowski R, 2020, LIGHT END COVID 19 T, V0, P0
   Khan RI, 2005, LAW GOVERNANCE, V9, P0
   Kirsch T, 2020, ATLANTIC, V0, P0
   Kramer JB, 2020, J AM COLL SURGEONS, V230, P1114, DOI 10.1016/j.jamcollsurg.2020.04.004
   Ledford H, 2020, NATURE, V580, P311, DOI 10.1038/d41586-020-01056-7
   Lee CYS, 2017, JACOBS J EMERG MED, V0, P0
   Long HNguyen, 2020, LANCET, V0, P0, DOI DOI 10.1016/S2468-2667(2)30164-X
   Malm H, 2008, AM J BIOETHICS, V8, P4, DOI 10.1080/15265160802317974
   Mamun S, 2020, DHAKA TRIBUNE, V0, P0
   Markel H, 2014, MILBANK Q, V92, P633, DOI 10.1111/1468-0009.12084
   Mason G, 2020, GLOBE MAIL, V0, P0
   Mollah S, 2020, DAILY STAR, V0, P0
   National Academies of Sciences Engineering and Medicine, 2020, CRIS STAND CAR 10 YE, V0, P0, DOI DOI 10. 17226/25767
   Orentlicher D, 2018, AM J PUBLIC HEALTH, V108, P1459, DOI 10.2105/AJPH.2018.304582
   Ouyang H, 2020, NY TIMES, V0, P0
   Parker J, 2020, BLOG J MED ETHICS, V0, P0
   Perry MS, 2014, MORAL DILEMMA IDENTI, V0, P0
   Petkova M, 2020, ALJAZEERA NEWS, V0, P0
   Quinton A, 1988, UTILITARIAN ESSAYS, V0, P0
   RAILTON P, 1984, PHILOS PUBLIC AFF, V13, P134
   Rest J, 1983, HDB CHILD PSYCHOL, V0, P0
   Rezale S, 2020, COVID 19 HYPOXEMIA B, V0, P0
   Salles A, 2020, VOX, V0, P0
   Scheffler S, 1992, HUMAN MORALITY, V0, P0
   Schluger NW, 2008, AM J BIOETHICS, V8, P23, DOI 10.1080/15265160802318188
   Shabanowitz RB, 2009, HEC FORUM, V21, P365, DOI 10.1007/s10730-009-9114-9
   Sidell Cameron Kyle, 2020, COMMUNICATION, V0, P0
   Siegler JA, 2010, CLIN ETHICS PRACTICA, V0, P0
   Silver D, 2015, PTSD SOLDIERS HAVE I, V0, P0
   Simonds AK, 2009, EUR RESPIR J, V34, P303, DOI 10.1183/09031936.00041609
   Slim H, 2020, NEW HUMANITARIAN, V0, P0
   Sokol D, 2004, HEALTHCARE WORKERS D, V0, P0
   Solimon M, 2020, AHRAMONLINE, V0, P0
   Stanley ML, 2018, J EXP PSYCHOL GEN, V147, P962, DOI 10.1037/xge0000368
   Stewart D, 1966, BUSINESS ETHICS, V0, P0
   Sugarman J, 2015, DISASTER MED PUBLIC, V9, P527, DOI 10.1017/dmp.2015.61
   Swaner LE, 2004, ETHICAL MORAL REASON, V0, P0
   Swazo NK, 2014, EUBIOS J ASIAN INT B, V24, P81
   Troianovski A, 2020, NY TIMES, V0, P0
   Uttom S, 2020, UCA NEWS, V0, P0
   van Ackeren Marcel, 2018, SOCIAL THEORY PRACTI, V44, P405
   Voo TC, 2010, SINGAP MED J, V51, P275
   WILLIAMS H, 1978, BRIT PLAST RUBBER, V0, P55
   Wittgenstein L, 1953, PHILOS INVESTIGATION, V0, P0
   WOLF S, 1982, J PHILOS, V79, P419, DOI 10.2307/2026228
   World Health Organization, 2015, ETH EP EM DIS RES SU, V0, P0
   World Health Organization Bangladesh, 2018, MAPP HLTH PROF ED I, V0, P0
   World Medical Association, 1983, INT COD MED ETH, V0, P0
   Wu F, 2020, NATURE, V579, P265, DOI 10.1038/s41586-020-2008-3
   Yang PH, 2020, CELL MOL IMMUNOL, V17, P555, DOI 10.1038/s41423-020-0407-x
   Yao H, 2020, PATIENT DERIVED MUTA, V0, P0, DOI DOI 10.1101/2020.03.14.20060160
   Zaman S, 2020, PROTHOMALO, V0, P0
NR 116
TC 8
Z9 8
U1 0
U2 2
PU BMC
PI LONDON
PA CAMPUS, 4 CRINAN ST, LONDON N1 9XW, ENGLAND
SN 1747-5341
EI 
J9 PHILOS ETHICS HUM ME
JI Philos. Ethics Humanit. Med.
PD SEP 9
PY 2020
VL 15
IS 1
BP 
EP 
DI 10.1186/s13010-020-00091-6
PG 23
WC Ethics; History & Philosophy Of Science; Medical Ethics; Philosophy
SC Social Sciences - Other Topics; History & Philosophy of Science; Medical Ethics; Philosophy
GA NQ6RW
UT WOS:000570999800001
PM 32900388
DA 2022-10-14
ER

PT J
AU Wilson, E
   Phair, J
   Carnevale, M
   Koleilat, I
AF Wilson, Eelin
   Phair, John
   Carnevale, Matthew
   Koleilat, Issam
TI Common Reasons for Malpractice Lawsuits Involving Pulmonary Embolism and Deep Vein Thrombosis
SO JOURNAL OF SURGICAL RESEARCH
LA English
DT Article
DE DVT; PE; Lawsuits; Litigation; VTE; Malpractice
ID venous thromboembolism; claim; prophylaxi; outcm; vte
AB Background: Pulmonary embolism and deep vein thrombosis are common clinical entities, and the related malpractice suits affect all medical subspecialties. Claims from malpractice litigation were analyzed to understand the demographics of these lawsuits and the common reasons for pursuing litigation. Methods: Cases entered into the Westlaw database from March 5, 1987, to May 31, 2018, were reviewed. Search terms included "pulmonary embolism" and "deep vein thrombosis." Results: A total of 277 cases were identified. The most frequently identified defendant was an internist (including family practitioner; 33%), followed by an emergency physician (18%), an orthopedic surgeon (16%), and an obstetrician/gynecologist (9%). The most common etiology for pulmonary embolism was prior surgery (41%). The most common allegation was "failure to diagnose and treat" in 62%. Other negligence included the failure to administer prophylactic anticoagulation while in the hospital (18%), failure to prescribe anticoagulation on discharge (8%), failure to administer anticoagulation after diagnosis (8%), and premature discontinuation of anticoagulation (2%). The most frequently claimed injury was death in 222 cases (80%). Verdicts were found for the defendant in 57% of cases and for the plaintiff in 27% and settled in 16%. Conclusions: The most frequently cited negligent act was the failure to give prophylactic anticoagulation, even after discharge. The trends noted in this study may potentially be addressed and therefore prevented by systems-based practice changes. The most common allegation, "failure to diagnose and treat," suggests that first-contact doctors such as emergency physicians and primary care practitioners must maintain a high index of suspicion for deep vein thrombosis/pulmonary embolism. (C) 2019 Elsevier Inc. All rights reserved.
C1 [Wilson, Eelin; Phair, John; Carnevale, Matthew; Koleilat, Issam] Albert Einstein Coll Med, Montefiore Med Ctr, Dept Cardiothorac & Vasc Surg, 3400 Bainbridge Ave,MAP 4, Bronx, NY 10467 USA.
RP Wilson, E (通讯作者)，Albert Einstein Coll Med, Montefiore Med Ctr, Dept Cardiothorac & Vasc Surg, 3400 Bainbridge Ave,MAP 4, Bronx, NY 10467 USA.
EM eewilson@montefiore.org
CR Bal BS, 2009, CURR ORTHOP PRACT, V20, P20, DOI 10.1097/BCO.0b013e3181926d68
   Cottam D, 2007, SURG OBES RELAT DIS, V3, P60, DOI 10.1016/j.soard.2006.10.008
   Falck-Ytter Y, 2012, CHEST, V141, PE278S, DOI 10.1378/chest.11-2404
   Fink S, 1998, SOUTH MED J, V91, P1149, DOI 10.1097/00007611-199812000-00010
   Goldhaber SZ, 2007, J THROMB HAEMOST, V5, P1607, DOI 10.1111/j.1538-7836.2007.02651.x
   Heit JA, 2000, ARCH INTERN MED, V160, P809, DOI 10.1001/archinte.160.6.809
   Khorana AA, 2007, ONCOLOGIST, V12, P1361, DOI 10.1634/theoncologist.12-11-1361
   Khorgami Z, 2014, CLIN APPL THROMB-HEM, V20, P493, DOI 10.1177/1076029612467844
   Kucher N, 2005, NEW ENGL J MED, V352, P969, DOI 10.1056/NEJMoa041533
   Mart SN, 2017, LAW LIBR J, V109, P387
   Oh K, 2018, J VASC SURG-VENOUS L, V6, P541, DOI 10.1016/j.jvsv.2018.01.016
   Phair J, 2018, ANN VASC SURG, V51, P25, DOI 10.1016/j.avsg.2018.02.024
   Phair J, 2018, ANN VASC SURG, V50, P15, DOI 10.1016/j.avsg.2018.01.093
   White V, 2015, PHLEBOLOGY, V30, P389, DOI 10.1177/0268355514537487
NR 14
TC 6
Z9 6
U1 0
U2 4
PU ACADEMIC PRESS INC ELSEVIER SCIENCE
PI SAN DIEGO
PA 525 B ST, STE 1900, SAN DIEGO, CA 92101-4495 USA
SN 0022-4804
EI 1095-8673
J9 J SURG RES
JI J. Surg. Res.
PD JAN 15
PY 2020
VL 245
IS 
BP 212
EP 216
DI 10.1016/j.jss.2019.07.079
PG 5
WC Surgery
SC Surgery
GA JT4CK
UT WOS:000500939000027
PM 31421365
DA 2022-10-14
ER

PT J
AU Nicola, G
   Gheorghiu, IM
   Scarlatescu, S
   Constantinescu, FE
   Perlea, P
AF Nicola, George
   Gheorghiu, Irina Maria
   Scarlatescu, Sanziana
   Constantinescu, Florin Eugen
   Perlea, Paula
TI MANAGING THE RELATIONSHIP WITH THE PRESS IN THE CONTEXT OF MEDICAL MALPRACTICE ACCUSATION
SO ROMANIAN JOURNAL OF LEGAL MEDICINE
LA English
DT Article
DE malpractice accusation; media; crisis situation; management
ID informed-consent; health
AB In recent years, there are more and more allegations of medical malpractice reported in the media, and not rarely they lead to a negative image for the medical personnel involved. This article analyzes the interactions medical personnel may have with media when is accused of malpractice and is intended to offer a model for approaching the relationship with the press in the crisis of an alleged medical error. The most important key factors medical staff need to know are: legal framework applicable to medical practice; the importance of completely and rigorously comply with it; the information that can be provided public without disrespect the patient-doctor confidentiality tenet; basic principles and specific methods of journalism; general elements of a crisis management; principles of a correct positive media approach. Proper and effective management of this kind of situations may contribute to the education both of medical staff and patients in the field of assessment of such situations, thus allowing the avoidance of defensive attitudes of medical practice ("defensive medicine").
C1 [Nicola, George] Carol Davila Univ Med & Pharm, Fac Med, Dept Med Legal Elements & Malpractice, Bucharest, Romania.
   [Gheorghiu, Irina Maria] Carol Davila Univ Med & Pharm, Fac Med, Dept Restorat Dent, Bucharest, Romania.
   [Scarlatescu, Sanziana; Perlea, Paula] Carol Davila Univ Med & Pharm, Fac Med, Dept Endodont, Bucharest, Romania.
   [Constantinescu, Florin Eugen] Carol Davila Univ Med & Pharm, Doctoral Sch, Bucharest, Romania.
RP Gheorghiu, IM (通讯作者)，Carol Davila Univ Med & Pharm, Fac Dent Med, Dept Restorat Dent, Plevnei Ave 19, Bucharest 050051, Romania.
EM igheorghiu@hotmail.com
CR Academiei Romane, 1996, DEX DICTIONARUL EXPL, V0, P0
   [Anonymous], 2011, CODUL CIVIL ROMANIEI, V0, P0
   Chiciudean I, 2011, MANAGEMENTUL COMUNIC, V0, P0
   Coman C, 2009, COMUNICAREA CRIZA TE, V0, P0
   Curca GC, 2010, REV ROM BIOET, V8, P161
   Curca GC, 2014, ROM J LEG MED, V22, P137, DOI 10.4323/rjlm.2014.137
   Dogaroiu C, 2017, ROM J LEG MED, V25, P413, DOI 10.4323/rjlm.2017.413
   Hostiuc S, 2014, INFORM CONSENT, V0, P0
   Ioan B, 2017, RASPUNDEREA PROFESIO, V0, P0
   Lerbinger O, 1997, CRISIS MANAGER FACIN, V0, P0
   Lupascu N, 2014, REV ROM BIOET, V12, P96
   Meyers GC, 2019, MANAGING CRISIS POSI, V0, P0
   Moses RE, 2014, AM J GASTROENTEROL, V109, P1128, DOI 10.1038/ajg.2014.67
   Nanu A, 2013, MALPRAXIS MED 7 INST, V0, P0
   Nanu A, 2012, ROM J LEG MED, V20, P77, DOI 10.4323/rjlm.2012.77
   Nanu A, 2011, REV ROM BIOET, V9, P90
   Pituru S, 2015, FARMACIA, V63, P318
   Preoteasa CT, 2018, ROM J LEG MED, V26, P323, DOI 10.4323/rjlm.2018.323
   Rocke Daniel, 2013, J GRAD MED EDUC, V5, P550, DOI 10.4300/JGME-D-13-00110.1
   Scripcaru G, 1992, ELEMENTE DEONTOLOGIE, V0, P0
   Stan C, 2009, MALPRAXISUL MED, V0, P0
   Toraldo DM, 2015, MULTIDISCIP RESP MED, V10, P0, DOI 10.1186/s40248-015-0006-3
   Ulmer RR, 2018, EFFECTIVE CRISIS COM, V0, P0
NR 23
TC 1
Z9 1
U1 0
U2 0
PU ROMANIAN LEGAL MED SOC
PI BUCHAREST
PA SOS VITAN-BIRZESTI 9, BUCHAREST, 75669, ROMANIA
SN 1221-8618
EI 
J9 ROM J LEG MED
JI Rom. J. Leg. Med.
PD SEP 15
PY 2020
VL 28
IS 3
BP 348
EP 354
DI 10.4323/rjlm.2020.348
PG 7
WC Medicine, Legal
SC Legal Medicine
GA PO7IM
UT WOS:000605342300021
DA 2022-10-14
ER

PT J
AU Glover, M
   McGee, GW
   Wilkinson, DS
   Singh, H
   Bolick, A
   Betensky, RA
   Harvey, HB
   Weinstein, D
   Schaffer, A
AF Glover, McKinley
   McGee, Glen W.
   Wilkinson, Derek S.
   Singh, Harnam
   Bolick, Alexis
   Betensky, Rebecca A.
   Harvey, H. Benjamin
   Weinstein, Debra
   Schaffer, Adam
TI Characteristics of Paid Malpractice Claims Among Resident Physicians From 2001 to 2015 in the United States
SO ACADEMIC MEDICINE
LA English
DT Article
ID medical liability; lawsuit; specialty; program; payment
AB Purpose Limited information exists about medical malpractice claims against physicians-in-training. Data on residents' involvement in malpractice actions may inform perceptions about medicolegal liability and influence clinical decision-making at a formative stage. This study aimed to characterize rates and payment amounts of paid malpractice claims on behalf of resident physicians in the United States. Method Using data from the National Practitioner Data Bank, 1,248 paid malpractice claims against resident physicians (interns, residents, and fellows) from 2001 to 2015, representing 1,632,471 residents-years, were analyzed. Temporal trends in overall and specialty-specific paid claim rates, payment amounts, catastrophic (> $1 million) and small (< $100,000) payments, and other claim characteristics were assessed. Payment amounts were compared with attending physicians during the same time period. Results The overall paid malpractice claim rate was 0.76 per 1,000 resident-years from 2001 to 2015. Among 1,194 unique residents with paid claims, 95.7% had exactly 1 claim, while 4.3% had 2-4 claims during training. Specialty-specific paid claim rates ranged from 0.12 per 1,000 resident-years (pathology) to 2.96 (obstetrics and gynecology). Overall paid claim rates decreased by 52% from 2001-2005 to 2011-2015 (95% confidence interval [CI]: 0.45, 0.59). Median inflation-adjusted payment amount was $199,024 (2015 dollars), not significantly different from payments made on behalf of attending physicians during the same period. Proportions of catastrophic (11.2%) and small (33.1%) claims did not significantly change over the study period. Conclusions From 2001 to 2015, paid malpractice claim rates on behalf of resident physicians decreased by 52%, while median payment amounts were stable. Resident paid claim rates were lower than attending physicians, while payment amounts were similar.
C1 [Glover, McKinley; Harvey, H. Benjamin] Massachusetts Gen Hosp, Dept Radiol, Boston, MA 02114 USA.
   [Glover, McKinley; Harvey, H. Benjamin] Harvard Med Sch, Boston, MA 02115 USA.
   [McGee, Glen W.; Betensky, Rebecca A.] Harvard TH Chan Sch Publ Hlth, Dept Biostat, Boston, MA USA.
   [Wilkinson, Derek S.; Singh, Harnam] Bur Hlth Workforce Hlth Resources & Serv Adm, Natl Practitioner Data Bank, Rockville, MD USA.
   [Bolick, Alexis] Harvard TH Chan Sch Publ Hlth, Boston, MA USA.
   [Weinstein, Debra; Schaffer, Adam] Harvard Med Sch, Med, Boston, MA 02115 USA.
   [Schaffer, Adam] Brigham & Womens Hosp, Dept Med, 75 Francis St, Boston, MA 02115 USA.
   [Schaffer, Adam] Harvard Med Inst, Controlled Risk Insurance Co, Risk Management Fdn, Boston, MA USA.
RP Glover, M (通讯作者)，Massachusetts Gen Hosp, 55 Fruit St,GBR 273A, Boston, MA 02114 USA.
EM McKinley.Glover@mgh.harvard.edu
CR Bailey RA, 2013, ANN EMERG MED, V61, P114, DOI 10.1016/j.annemergmed.2012.04.024
   Balch CM, 2011, J AM COLL SURGEONS, V213, P657, DOI 10.1016/j.jamcollsurg.2011.08.005
   Bell SK, 2012, MILBANK Q, V90, P682, DOI 10.1111/j.1468-0009.2012.00679.x
   Bixenstine PJ, 2014, J HEALTHC QUAL, V36, P43, DOI 10.1111/jhq.12011
   Blanchard May Hsieh, 2012, J GRAD MED EDUC, V4, P190, DOI 10.4300/JGME-D-11-00135.1
   Butters JM, 1996, ACAD MED, V71, P583, DOI 10.1097/00001888-199606000-00008
   Carrier ER, 2010, HEALTH AFFAIR, V29, P1585, DOI 10.1377/hlthaff.2010.0135
   Chandra A, 2005, HEALTH AFFAIR, V24, PW240, DOI 10.1377/hlthaff.W5.240
   Charles SC, 2001, WESTERN J MED, V174, P55, DOI 10.1136/ewjm.174.1.55
   Glover M, 2017, J AM COLL RADIOL, V14, P1169, DOI 10.1016/j.jacr.2017.04.010
   Gurley KL, 2018, ACAD EMERG MED, V25, P980, DOI 10.1111/acem.13430
   Halpern SD, 2014, NEW ENGL J MED, V370, P1086, DOI 10.1056/NEJMp1315408
   Jena AB, 2011, NEW ENGL J MED, V365, P629, DOI 10.1056/NEJMsa1012370
   Kachalia A, 2004, JAMA-J AM MED ASSOC, V292, P1051, DOI 10.1001/jama.292.9.1051
   Mello MM, 2014, HEALTH AFFAIR, V33, P20, DOI 10.1377/hlthaff.2013.0828
   Mello MM, 2010, HEALTH AFFAIR, V29, P1569, DOI 10.1377/hlthaff.2009.0807
   Morreim H, 2012, OHIO STATE J DISPUTE, V27, P109
   Nelson LJ, 2007, MILBANK Q, V85, P259, DOI 10.1111/j.1468-0009.2007.00486.x
   Raper Steven E, 2014, J SURG EDUC, V71, Pe116, DOI 10.1016/j.jsurg.2014.06.020
   Rodriguez RM, 2007, ACAD EMERG MED, V14, P569, DOI 10.1197/j.aem.2007.01.020
   Schaffer AC, 2017, JAMA INTERN MED, V177, P710, DOI 10.1001/jamainternmed.2017.0311
   Schauffler RichardY, 2016, EXAMINING WORK STATE, V0, P0
   SCHRERO ED, 1979, AM J LAW MED, V5, P175
   Shapiro J, 2021, J PATIENT SAF, V17, PE1364, DOI 10.1097/PTS.0000000000000491
   Shapiro J, 2016, ACAD MED, V91, P1200, DOI 10.1097/ACM.0000000000001297
   Studdert DM, 2016, NEW ENGL J MED, V374, P354, DOI 10.1056/NEJMsa1506137
   Studdert DM, 2006, NEW ENGL J MED, V354, P2024, DOI 10.1056/NEJMsa054479
   Thiels CA, 2018, JAMA SURG, V153, P8, DOI 10.1001/jamasurg.2017.2979
   United States Government Accountability Office, 2000, NAT PRACT DAT BANK M, V0, P0
   Wegman B, 2012, CLIN ORTHOP RELAT R, V470, P1379, DOI 10.1007/s11999-012-2244-4
   Weinstein DF, 2013, NEW ENGL J MED, V369, PE32, DOI 10.1056/NEJMp1313677
NR 32
TC 4
Z9 4
U1 0
U2 0
PU LIPPINCOTT WILLIAMS & WILKINS
PI PHILADELPHIA
PA TWO COMMERCE SQ, 2001 MARKET ST, PHILADELPHIA, PA 19103 USA
SN 1040-2446
EI 1938-808X
J9 ACAD MED
JI Acad. Med.
PD FEB 15
PY 2020
VL 95
IS 2
BP 255
EP 262
DI 10.1097/ACM.0000000000003039
PG 8
[truncated: 469,469 more chars]
