# Supplementary material for: Evolutionary game theory and simulations based on doctor and patient medical malpractice under government regulation
Source: Sci Rep. 2023 Oct 25;13:18234. doi: 10.1038/s41598-023-44915-9 (PMC10600196; doi:10.1038/s41598-023-44915-9)
Supplement: Supplementary file 1 — Supplementary Information. [file 41598_2023_44915_MOESM1_ESM.zip › raw data /fig 1-2/data-no/download2017u109.txt]

PT J
AU Lee, MJ
   Yoo, EK
AF Lee, Mi Joon
   Yoo, Eun Kwang
TI Analysis of Nurses' Perception on Total Care Service to Develop of Healthcare Training Simulation Tools in Korea
SO JOURNAL OF MEDICAL IMAGING AND HEALTH INFORMATICS
LA English
DT Article
DE Total Care Service; Nurses' Perception; Health Care Training
AB This study aims to provide basic data required for the development of healthcare training simulation tools with an expansion of the total care service. Data were collected from nurses who were working at medical institutions located in Gyeong-gi province and Seoul, Korea, and the sample number was 156. This study was attempted as quantitative research through a questionnaire, and characteristics of the nurses in the hospitals operating the total care service and those in the hospitals not operating the total care service and their perceptions about the total care service were identified. In demographic characteristics between the hospitals operating the total care service and those not operating the total care service, of four items, including age, working period, subjective health status and monthly income, three items except for monthly income appeared homogeneous. 80 nurses (51.3%) perceived the necessity of the total care service while 75 nurses (48.1%) did not perceived its necessity. The understanding about the system of the total care service and the perception about the improvement of the quality of nursing service were sufficiently higher in the nurses in the hospitals operating the total care service than those in the hospitals not operating the total care service (t = 8.164, p< .000; t = 2.929, p =.004). The participants had higher perceptions about the improvement of quality of nursing, the necessity of liability insurance for nursing malpractice and the increase of nurses' duties with the expansion of total care service. It is expected that this study will be utilized as useful data for the development of healthcare training simulation tools with the settlement of total care service.
C1 [Lee, Mi Joon] Kangbuk Samsung Hosp, Healthcare Team, 29 Saemunan Ro, Seoul 03181, South Korea.
   [Yoo, Eun Kwang] Hanyang Univ, Dept Nursing, Seoul 04763, South Korea.
RP Yoo, EK (通讯作者)，Hanyang Univ, Dept Nursing, Seoul 04763, South Korea.
CR Chang Sung Ok, 2014, JOURNAL OF KOREAN ACADEMY OF NURSING ADMINISTRATION 간호행정학회지, V20, P215, DOI 10.11111/jkana.2014.20.2.215
   Cohen J, 1988, STAT POWER ANAL BEHA, V0, P0, DOI DOI 10.4324/9780203771587
   Hwang NM, 2010, HLTH WELFARE POLICY, V170, P60
   Jeongeun Kim，, 2007, JOURNAL OF KOREAN CLINICAL NURSING RESEARCH 임상간호연구, V13, P169
   Jung KO, 2004, J KOREAN NURSING ADM, V10, P375
   Kim YM, 2006, P POL SEM SEOUL KOR, V0, P0
   Korea Ministry of Health and Welfare, 2014, INTR TOT CAR SERV, V0, P0
   Korea Ministry of Health and Welfare, 2015, EV TOT CAR SERV PIL, V0, P0
   Korea Ministry of Health and Welfare, 2015, COMPR HLTH CAR NAT H, V0, P0
   Korea Ministry of Health and Welfare, 2014, INTR TOT CAR SERV, V0, P0
   Korea Ministry of Health and Welfare, 2015, COMPR HLTH CAR NAT H, V0, P0
   Korea Ministry of Health and Welfare, 2013, I PAT SITT PROGR AC, V0, P0
   Lee EK, 2010, J QUALITATIVE RES, V11, P94
   Lee MJ, 2015, STUDY NURSES MALPRAC, V0, P0
   Lee MJ, 2016, P ADV SCI TECHN LETT, V128, P155
   Milch CE, 2006, J GEN INTERN MED, V21, P165, DOI 10.1111/j.1525-1497.2006.00322.x
   PASW [Computer software], 2010, PASW STAT, V0, P0
   Shin Gookmi, 2010, HAN YANG LAW REVIEW 한양법학, V32, P235
   Son YR, 2014, HIRA POLICY REV, V8, P5
   Um YR, 2014, ETHICS ISSUES CONT N, V0, P237
   Yang JM, 2008, HAN YANG LAW REV, V23, P315
   Yeun YR, 2007, ACAD IND COOPERATION, V16, P17
NR 22
TC 0
Z9 0
U1 0
U2 4
PU AMER SCIENTIFIC PUBLISHERS
PI VALENCIA
PA 26650 THE OLD RD, STE 208, VALENCIA, CA 91381-0751 USA
SN 2156-7018
EI 2156-7026
J9 J MED IMAG HEALTH IN
JI J. Med. Imaging Health Inform.
PD OCT 15
PY 2017
VL 7
IS 6
BP 1287
EP 1293
DI 10.1166/jmihi.2017.2158
PG 7
WC Mathematical & Computational Biology; Radiology, Nuclear Medicine & Medical Imaging
SC Mathematical & Computational Biology; Radiology, Nuclear Medicine & Medical Imaging
GA FI7HI
UT WOS:000412167300025
DA 2022-10-14
ER

PT J
AU Evcimik, MF
   Asliyuksek, H
   Orhan, Z
   Cirik, AA
   Bayazit, YA
   Orhan, KS
AF Evcimik, M. F.
   Asliyuksek, H.
   Orhan, Z.
   Cirik, A. A.
   Bayazit, Y. A.
   Orhan, K. S.
TI Cases of otology malpractice appeals to the Council of Forensic Medicine: an evaluation of the past two decades
SO B-ENT
LA English
DT Article
DE Otology; malpractice; medical error; forensic medicine
ID surgery
AB Cases of otology malpractice appeals to the Council of Forensic Medicine: an evaluation of the past two decades. Introduction: The present study aims to demonstrate the profile of clinical malpractice by evaluating otologyrelated cases, which have been subject to legal action, to determine avoidable errors and identify actions necessary for safe clinical practices. Method: Files of otology-related malpractice appeals to the Council of Forensic Medicine between 1995 and 2015 were evaluated retrospectively. Patients' demographics, complications subject to legal action, performed operations and medical practices, medical centres where the practices took place, and whether physician error was involved, as detailed in these files, were studied. Results: A total of 44 otology-related cases was included in the study. Thirty-two (72.7%) of these were due to surgical errors and 12 (27.3%) were due to outpatient clinic services. When examined by year, there was a significant increase during the latter years. Hearing loss was the main reason for complaint with 19 cases (43.2%), followed by facial paralysis with 17 cases (38.6%), and less commonly by late diagnosis, disfigurement and tinnitus. Second-line healthcare institutions were the source of 75% of the cases. Lawsuit rationales involved under-treatment or wrong treatment, rather than wrong or late diagnosis. Three fated cases were subject to lawsuits. According to the evaluation of the files from the Council of Forensic Medicine, there were faults in eight files, while 36 files involved no faults. Conclusion: The most common causes for law suits were hearing loss and facial paralysis. Most of the lawsuits were associated with surgical cases. The retrospective analysis of otology-related malpractice files is an important step in minimizing physician errors.
C1 [Evcimik, M. F.; Bayazit, Y. A.] Istanbul Medipol Univ, Fac Med, Dept Otorhinolaryngol Head & Neck Surg, Istanbul, Turkey.
   [Asliyuksek, H.; Orhan, Z.] Council Forens Med, Istanbul, Turkey.
   [Cirik, A. A.] Umraniye Training & Res Hosp, Dept Otorhinolaryngol Head & Neck Surg, Istanbul, Turkey.
   [Orhan, K. S.] Istanbul Univ, Istanbul Fac Med, Dept Otorhinolaryngol Head & Neck Surg, Istanbul, Turkey.
RP Evcimik, MF (通讯作者)，Istanbul Medipol Univ, Fac Med, Dept Otorhinolaryngol, TEM Avrupa Otoyolu Goztepe Cikisi 1 Bagcilar, TR-34214 Istanbul, Turkey.
EM mfevcimik@medipol.edu.tr
CR [Anonymous], 1999, PRINCIPLES MED ETHIC, V0, P0
   Blake DM, 2013, OTOLARYNG HEAD NECK, V149, P554, DOI 10.1177/0194599813498696
   Erol H, 2005, NEW TURKISH PENAL CO, V0, P0
   Hanci IH, 2006, MALPRACTICE CRIMINAL, V0, P0
   Kohn L, 2000, ERR IS HUMAN BUILDIN, V0, P0
   Leonard MS, 2010, PEDIATR REV, V31, P0, DOI 10.1542/pir.31-4-151
   Mathew R, 2011, LARYNGOSCOPE, V121, P2214, DOI 10.1002/lary.22136
   Polat O, 2005, MALPRACTICE, V0, P0
   REASON J, 1990, PHILOS T ROY SOC B, V327, P475, DOI 10.1098/rstb.1990.0090
   Ruhl DS, 2014, OTOLARYNG HEAD NECK, V151, P431, DOI 10.1177/0194599814536850
   Ruhl DS, 2013, OTOL NEUROTOL, V34, P1173, DOI 10.1097/MAO.0b013e318298a8fb
   Svider PF, 2014, AM J OTOLARYNG, V35, P198, DOI 10.1016/j.amjoto.2013.07.001
   Thomas EJ, 2003, J GEN INTERN MED, V18, P61, DOI 10.1046/j.1525-1497.2003.20147.x
   Van Rompaey V, 2010, B-ENT, V6, P189
NR 14
TC 0
Z9 0
U1 1
U2 6
PU AVES
PI SISLI
PA BUYUKDERE CAD 105-9, MECIDIYEKOY, SISLI, ISTANBUL 34394, TURKEY
SN 
EI 2684-4907
J9 B-ENT
JI B-ENT
PD JUN 15
PY 2017
VL 13
IS 4
BP 259
EP 264
DI 
PG 6
WC Otorhinolaryngology
SC Otorhinolaryngology
GA GG9TV
UT WOS:000433044900002
DA 2022-10-14
ER

PT J
AU Schaffer, AC
   Jena, AB
   Seabury, SA
   Singh, H
   Chalasani, V
   Kachalia, A
AF Schaffer, Adam C.
   Jena, Anupam B.
   Seabury, Seth A.
   Singh, Harnam
   Chalasani, Venkat
   Kachalia, Allen
TI Rates and Characteristics of Paid Malpractice Claims Among US Physicians by Specialty, 1992-2014
SO JAMA INTERNAL MEDICINE
LA English
DT Article
ID liability claim; patient safety; receding tide; united-states; tort reform; litigation; payment; risk; program; trend
AB IMPORTANCE Although physician concerns about medical malpractice are substantial, national data are lacking on the rate of claims paid on behalf of US physicians by specialty. OBJECTIVE To characterize paid malpractice claims by specialty. DESIGN, SETTING, AND PARTICIPANTS A comprehensive analysiswas conducted of all paid malpractice claims, with linkage to physician specialty, from the National Practitioner Data Bank from January 1, 1992, to December 31, 2014, a period including an estimated 19.9 million physician-years. All dollar amounts were inflation adjusted to 2014 dollars using the Consumer Price Index. The dates on which this analysis was performed were from May 1, 2015, to February 20, 2016, and from October 25 to December 16, 2016. MAIN OUTCOMES AND MEASURES For malpractice claims (n = 280 368) paid on behalf of physicians (in aggregate and by specialty): rates per physician-year, mean compensation amounts, the concentration of paid claims among a limited number of physicians, the proportion of paid claims that were greater than $ 1 million, severity of injury, and type of malpractice alleged. RESULTS From 1992-1996 to 2009-2014, the rate of paid claims decreased by 55.7%(from 20.1 to 8.9 per 1000 physician-years; P <.001), ranging from a 13.5% decrease in cardiology (from 15.6 to 13.5 per 1000 physician-years; P =.15) to a 75.8% decrease in pediatrics (from 9.9 to 2.4 per 1000 physician-years; P <.001). The mean compensation payment was $ 329 565. The mean payment increased by 23.3%, from $ 286 751 in 1992-1996 to $ 353 473 in 2009-2014 (P <.001). The increases ranged from $ 17 431 in general practice (from $ 218 350 in 1992-1996 to $ 235 781 in 2009-2014; P =.36) to $ 114 410 in gastroenterology (from $ 276 128 in 1992-1996 to $ 390 538 in 2009-2014; P <.001) and $ 138 708 in pathology (from $ 335 249 in 1992-1996 to $ 473 957 in 2009-2014; P =.005). Of 280 368 paid claims, 21 271 (7.6%) exceeded $ 1 million (4304 of 69 617 [6.2%] in 1992-1996 and 4322 of 54 081 [8.0%] in 2009-2014), and 32.1%(35 293 of 109 865) involved a patient death. Diagnostic error was the most common type of allegation, present in 31.8%(35 349 of 111 066) of paid claims, ranging from 3.5% in anesthesiology (153 of 4317) to 87.0% in pathology (915 of 1052). CONCLUSIONS AND RELEVANCE Between 1992 and 2014, the rate of malpractice claims paid on behalf of physicians in the United States declined substantially. Mean compensation amounts and the percentage of paid claims exceeding $ 1 million increased, with wide differences in rates and characteristics across specialties. A better understanding of the causes of variation among specialties in paid malpractice claims may help reduce both patient injury and physicians' risk of liability.
C1 [Schaffer, Adam C.; Kachalia, Allen] Brigham & Womens Hosp, Dept Med, Div Gen Internal Med, 75 Francis St, Boston, MA 02115 USA.
   [Schaffer, Adam C.; Kachalia, Allen] Harvard Med Sch, Boston, MA USA.
   [Jena, Anupam B.] Harvard Med Sch, Dept Hlth Care Policy, Boston, MA USA.
   [Jena, Anupam B.] Massachusetts Gen Hosp, Dept Med, Boston, MA 02114 USA.
   [Jena, Anupam B.; Seabury, Seth A.] Natl Bur Econ Res, Cambridge, MA 02138 USA.
   [Seabury, Seth A.] Univ Southern Calif, Dept Ophthalmol, Los Angeles, CA USA.
   [Seabury, Seth A.] Univ Southern Calif, Schaeffer Ctr Hlth Policy & Econ, Los Angeles, CA USA.
   [Singh, Harnam; Chalasani, Venkat] US Hlth Resources & Serv Adm, Rockville, MD 20857 USA.
RP Kachalia, A (通讯作者)，Harvard Med Sch, Brigham & Womens Hosp, 75 Francis St, Boston, MA 02115 USA.
EM akachalia@partners.org
FU Office of the Director, National Institutes of Health [1DP50D017897-01]; Research to Prevent Blindness; OFFICE OF THE DIRECTOR, NATIONAL INSTITUTES OF HEALTH [DP5OD017897] Funding Source: NIH RePORTER
CR American Medical Association, 1990, PHYS CHAR DISTR US, V0, P0
   Andersen T, 2015, BOSTON GLOBE, V0, P0
   Balogh EP, 2015, IMPROVING DIAGNOSIS, V0, P0
   Bishop TF, 2011, JAMA-J AM MED ASSOC, V305, P2427, DOI 10.1001/jama.2011.813
   Bishop TF, 2011, JAMA-J AM MED ASSOC, V306, P384
   Bixenstine PJ, 2014, J HEALTHC QUAL, V36, P43, DOI 10.1111/jhq.12011
   Carrier ER, 2010, HEALTH AFFAIR, V29, P1585, DOI 10.1377/hlthaff.2010.0135
   Cohen D, 2012, J EMERG MED, V42, P22, DOI 10.1016/j.jemermed.2008.06.014
   Culler SD, 2015, CIRCULATION, V131, P362, DOI 10.1161/CIRCULATIONAHA.114.012485
   Gandhi TK, 2006, ANN INTERN MED, V145, P488, DOI 10.7326/0003-4819-145-7-200610030-00006
   Haynes AB, 2009, NEW ENGL J MED, V360, P491, DOI 10.1056/NEJMsa0810119
   Hyman DA, 2007, J EMPIR LEGAL STUD, V4, P3, DOI 10.1111/J.1740-1461.2007.00081
   Hyman DA, 2009, J LEGAL ANAL, V1, P355, DOI 10.4159/JLA.V1I1.16
   Jena AB, 2013, PEDIATRICS, V131, P1148, DOI 10.1542/peds.2012-3443
   Jena AB, 2011, NEW ENGL J MED, V365, P629, DOI 10.1056/NEJMsa1012370
   Kachalia A, 2011, NEW ENGL J MED, V364, P1564, DOI 10.1056/NEJMhpr1012821
   Kachalia A, 2010, ANN INTERN MED, V153, P213, DOI 10.7326/0003-4819-153-4-201008170-00002
   Kim C, 2013, AM J CARDIOL, V112, P1662, DOI 10.1016/j.amjcard.2013.07.051
   KLETKE PR, 1991, AM J KIDNEY DIS, V18, P384, DOI 10.1016/S0272-6386(12)80100-4
   Mangalmurti S, 2014, AM HEART J, V167, P0, DOI 10.1016/j.ahj.2014.02.007
   Mello MM, 2014, JAMA-J AM MED ASSOC, V312, P2146, DOI 10.1001/jama.2014.10705
   Mello MM, 2010, EVALUATION OPTIONS M, V0, P0
   Office of the Inspector General, 2010, OEI060900090 OFF INS, V0, P0
   Paik M, 2013, J EMPIR LEGAL STUD, V10, P612, DOI 10.1111/jels.12021
   Paik M, 2013, J EMPIR LEGAL STUD, V10, P639, DOI 10.1111/jels.12022
   Pettker CM, 2014, AM J OBSTET GYNECOL, V211, P319, DOI 10.1016/j.ajog.2014.04.038
   Pronovost PJ, 2016, BMJ QUAL SAF, V25, P396, DOI 10.1136/bmjqs-2015-004720
   Riley RF, 2011, CIRC-CARDIOVASC QUAL, V4, P193, DOI 10.1161/CIRCOUTCOMES.110.958744
   Sage WM, 2014, HEALTH AFFAIR, V33, P11, DOI 10.1377/hlthaff.2013.0930
   Schaffer AC, 2014, J HOSP MED, V9, P750, DOI 10.1002/jhm.2244
   Seabury SA, 2014, HEALTH AFFAIR, V33, P2048, DOI 10.1377/hlthaff.2014.0492
   Silver Charles, 2015, U C IRVINE L REV, V5, P559
   Simpson KR, 2009, JT COMM J QUAL PATIE, V35, P565, DOI 10.1016/S1553-7250(09)35077-1
   SLOAN FA, 1989, JAMA-J AM MED ASSOC, V262, P3291, DOI 10.1001/jama.262.23.3291
   Sowka MP, 1980, NAIC MALPRACTICE CLA, V0, P0
   Starmer AJ, 2014, NEW ENGL J MED, V371, P1803, DOI 10.1056/NEJMsa1405556
   Studdert DM, 2016, NEW ENGL J MED, V374, P354, DOI 10.1056/NEJMsa1506137
   Studdert DM, 2006, NEW ENGL J MED, V354, P2024, DOI 10.1056/NEJMsa054479
   Studdert DM, 2005, JAMA-J AM MED ASSOC, V293, P2609, DOI 10.1001/jama.293.21.2609
   Teninbaum G, 2013, WM MARY POLY REV, V5, P83
   US General Accounting Office, 2000, GAO01130, V0, P0
   Wang Y, 2014, NEW ENGL J MED, V370, P341, DOI 10.1056/NEJMsa1300991
   Waters TM, 2007, HEALTH AFFAIR, V26, P500, DOI 10.1377/hlthaff.26.2.500
NR 43
TC 98
Z9 99
U1 0
U2 11
PU AMER MEDICAL ASSOC
PI CHICAGO
PA 330 N WABASH AVE, STE 39300, CHICAGO, IL 60611-5885 USA
SN 2168-6106
EI 2168-6114
J9 JAMA INTERN MED
JI JAMA Intern. Med.
PD MAY 15
PY 2017
VL 177
IS 5
BP 710
EP 718
DI 10.1001/jamainternmed.2017.0311
PG 9
WC Medicine, General & Internal
SC General & Internal Medicine
GA ET6FK
UT WOS:000400386400023
PM 28346582
DA 2022-10-14
ER

PT J
AU Vacchiano, G
   Rocca, A
   Compagna, R
   Zamboli, AGI
   Cirillo, V
   Di Domenico, L
   Di Nardo, V
   Servillo, G
   Amato, B
AF Vacchiano, Giuseppe
   Rocca, Aldo
   Compagna, Rita
   Zamboli, Anna Ginevra Immacolata
   Cirillo, Vera
   Di Domenico, Lorenza
   Di Nardo, Veronica
   Servillo, Giuseppe
   Amato, Bruno
TI Transurethral resection of the prostate, bladder explosion and hyponatremic encephalopathy: a rare case report of malpractice
SO OPEN MEDICINE
LA English
DT Article
DE TURP; Bladder explosion; Hyponatremia; Encephalopathy; Medical Liability
ID intravesical explosion; complication; diagnosis
AB We present an original case report of a bladder explosion during a TURP intervention for benign prostatic hypertrophy, that was brought on by the absorption of about 5 liters of glycine 1.5% and then onset of a severe hyponatremia. The quick and inappropriate correction of this electrolyte imbalance led the onset of encephalopathy and the death of the patient. The authors discuss the pathogenesis of these uncommon diseases and, considering the most recent Italian Legislation, they highlight the importance to respect good clinical practice standards and guidelines to ensure the most appropriate treatments for the patient and remove any assumptions of medical liability.
C1 [Rocca, Aldo] Univ Naples Federico II, Dept Translat Med Sci, Naples, Italy.
   [Vacchiano, Giuseppe] Univ Sannio, Dept Law Econ Management & Quantitat Methods, Benevento, Italy.
   [Compagna, Rita; Amato, Bruno] Univ Naples Federico II, Dept Clin Med & Surg, Naples, Italy.
   [Cirillo, Vera; Di Domenico, Lorenza; Servillo, Giuseppe] Univ Naples Federico II, Dept Neurosci, Naples, Italy.
   [Di Nardo, Veronica] Guglielmo Marconi Univ, Dept Nucl Phys & Radiat, Rome, Italy.
   [Zamboli, Anna Ginevra Immacolata] Santa Maria Pieta Hosp, Nola, Italy.
RP Rocca, A (通讯作者)，Univ Naples Federico II, Dept Translat Med Sci, Naples, Italy.
EM aldorocca88@gmail.com
CR Baldvinsdottir B, 2014, SCAND J UROL, V48, P571, DOI 10.3109/21681805.2014.932843
   BOBBITT RM, 1950, J UROLOGY, V64, P338, DOI 10.1016/S0022-5347(17)68638-5
   Cassuto A, 1926, J UROLOGY, V22, P263
   Cornu JN, 2015, EUR UROL, V67, P1066, DOI 10.1016/j.eururo.2014.06.017
   DAVIS TRC, 1983, BRIT J UROL, V55, P294, DOI 10.1111/j.1464-410X.1983.tb03301.x
   Di Tonno F, 2003, UROL INT, V71, P108, DOI 10.1159/000071106
   Dublin N, 2001, AUST NZ J SURG, V71, P384, DOI 10.1046/j.1440-1622.2001.02134.x
   Fasulo A, 2016, RISCHI MEDICO LEGALI, V0, P0
   Fullhase C, 2016, UROLOGE A, V0, P9
   Gankam-Kengne F, 2013, KIDNEY INT, V83, P700, DOI 10.1038/ki.2012.459
   Georgios K, 2015, SCOT MED J, V60, PE25, DOI 10.1177/0036933015572091
   Giuliani C, 2013, J ENDOCRINOL INVEST, V36, P693, DOI 10.3275/8925
   HANSEN RI, 1979, SCAND J UROL NEPHROL, V13, P211
   Hirai E, 2015, CASE REP ANESTHEIOL, V2015, P0
   Hoorn EJ, 2013, AM J KIDNEY DIS, V62, P139, DOI 10.1053/j.ajkd.2012.09.019
   Horger DC, 2004, J UROLOGY, V172, P1813, DOI 10.1097/01.ju.0000142095.87507.74
   Imiak S, 1999, INT J ANESTHESIOL, V3, P1
   Khan A, 2007, INT UROL NEPHROL, V39, P179, DOI 10.1007/s11255-006-9041-5
   Kretschmer HL, 1934, J AMER MED ASSOC, V103, P1144, DOI 10.1001/jama.1934.72750410002007a
   Lindner G, 2008, NEPHROL DIAL TRANSPL, V23, P3501, DOI 10.1093/ndt/gfn476
   Mannesse CK, 2013, AGEING RES REV, V12, P165, DOI 10.1016/j.arr.2012.04.006
   Martov AG, 2005, UROLOGIA, V3, P8
   Mohammadzadeh Rezaee Mohammadali, 2006, UROL J, V3, P109
   Mohmand HK, 2007, CLIN J AM SOC NEPHRO, V2, P1110, DOI 10.2215/CJN.00910207
   Morin G, 2003, PROG UROL, V13, P303
   Moritz ML, 2010, METAB BRAIN DIS, V25, P91, DOI 10.1007/s11011-010-9173-2
   NING TC, 1975, J UROLOGY, V114, P536, DOI 10.1016/S0022-5347(17)67077-0
   Oguz G, 2013, J ANESTH, V27, P145, DOI 10.1007/s00540-012-1474-7
   Pfennig Camiron L, 2012, EMERG MED PRACT, V14, P1
   Ribeiro da Silva Matheus Neves, 2006, ARCHIVOS ESPANOLES DE UROLOGIA, V59, P651
   Seitz M, 2008, EUR J MED RES, V13, P399
   Shchekochikhin DY, 2013, CIRC-HEART FAIL, V6, P379, DOI 10.1161/CIRCHEARTFAILURE.112.000106
   Sood L, 2013, AM J KIDNEY DIS, V61, P571, DOI 10.1053/j.ajkd.2012.11.032
   Spasovski G, 2014, EUR J ENDOCRINOL, V170, PG1, DOI 10.1530/EJE-13-1020
   Srivastava A, 2006, UROL INT, V77, P92, DOI 10.1159/000092944
   Sterns RH, 2006, AM J MED, V119, PS12, DOI 10.1016/j.amjmed.2006.05.003
   Taylor Benjamin L, 2015, CAN J UROL, V22 Suppl 1, P24
   Vacchiano G, 2001, J CLIN FORENSIC MED, V8, P86, DOI 10.1054/jcfm.2001.0479
   Vacchiano G, 2012, J ROY ARMY MED CORPS, V158, P338, DOI 10.1136/jramc-158-04-15
   Vaishya Richa, 2012, J INDIAN MED ASSOC, V110, P94
   Verbalis JG, 2013, AM J MED, V126, PS5, DOI 10.1016/j.amjmed.2013.07.006
   VIVILLE C, 1984, J UROLOGIE, V90, P361
NR 42
TC 2
Z9 2
U1 0
U2 1
PU DE GRUYTER POLAND SP ZOO
PI WARSAW
PA BOGUMILA ZUGA 32A STR., 01-811 WARSAW, POLAND
SN 2391-5463
EI 
J9 OPEN MED-WARSAW
JI Open Med.
PD JUN 15
PY 2017
VL 12
IS 1
BP 50
EP 57
DI 10.1515/med-2017-0010
PG 8
WC Medicine, General & Internal
SC General & Internal Medicine
GA EX3QS
UT WOS:000403147700002
PM 28435905
DA 2022-10-14
ER

PT J
AU Wang, AC
   Darlin, S
   Lai, WD
   Svider, PF
   Jacob, JT
   Liu, JK
   Eloy, JA
   Folbe, AJ
AF Wang, Alan C.
   Darlin, Spencer
   Lai, Wanda
   Svider, Peter F.
   Jacob, Jeffrey T.
   Liu, James K.
   Eloy, Jean Anderson
   Folbe, Adam J.
TI Pituitary and skull-base lesions and the litigious patient
SO INTERNATIONAL FORUM OF ALLERGY & RHINOLOGY
LA English
DT Article
DE pituitary; anterior skull-base; ventral skull-base; skull-base surgery; transsphenoidal; pituitary adenoma; meningioma; malpractice; litigation; informed consent
ID medical malpractice; united-states; litigation; liability; surgery; tumor; resection; injury
AB Background: The objective of this research was to evaluate litigation relating to the diagnosis and management of pituitary and ventral skull base lesions and delineate allegations involved in the decision to pursue medicolegal proceedings. Methods: Publically available federal and court records were accessed via the Westlaw Next database. Jury verdict and settlement reports relevant to pituitary and anterior skull-base lesions were accessed, and litigation was reviewed for alleged injuries, defendant specialty, patient demographics, and other factors raised in proceedings. Results: Of 75 cases included, 50.7% were resolved in the defendant's favor. The most frequent physician specialties cited as defendants included primary care (20%), neurosurgery (17%), and radiology (16%), while otolaryngologists were defendants in only 5% of cases. Fifty-two (69%) did not involve surgical intervention; the most common allegations in these proceedings were misdiagnosis, permanent injury (19%), requiring additional procedures as a result of misdiagnosis (17%), permanent endocrine dysfunction (14%), and visual sequelae (12%). Among surgical cases, the most common allegations raised included permanent injury (17%), postoperative complications (14%), intraoperative complications (13%), and death (10%). Among cases resolved with payment, there was no statistical difference in payment between surgical cases ($ 5.7M) and nonsurgical cases ($ 4.8M). Conclusion: Misdiagnosis of endocrinopathy, failure to appropriately workup patients presenting with neurologic complaints, and radiologic misdiagnosis play important roles in the pursuit of litigation in nonsurgical cases. Sustaining permanent sequelae including endocrine and visual injury play an important role in surgical cases. Postoperative management appears to play just as important a role in the decision to pursue litigation as intraoperative considerations. (C) 2017 ARS-AAOA, LLC.
C1 [Wang, Alan C.; Darlin, Spencer; Lai, Wanda; Svider, Peter F.] Wayne State Univ, Sch Med, Dept Otolaryngol Head & Neck Surg, 4201 St Antoine,5E UHC, Detroit, MI 48201 USA.
   [Wang, Alan C.; Jacob, Jeffrey T.] William Beaumont Hosp, Dept Neurosurg, Royal Oak, MI 48072 USA.
   [Liu, James K.; Eloy, Jean Anderson] Rutgers New Jersey Med Sch, Dept Neurol Surg, Newark, NJ USA.
   [Liu, James K.; Eloy, Jean Anderson] Rutgers New Jersey Med Sch, Dept Otolaryngol Head & Neck Surg, Newark, NJ USA.
   [Liu, James K.; Eloy, Jean Anderson] Rutgers New Jersey Med Sch, Neurol Inst New Jersey, Ctr Skull Base & Pituitary Surg, Newark, NJ USA.
   [Eloy, Jean Anderson] Rutgers New Jersey Med Sch, Dept Ophthalmol & Visual Sci, Newark, NJ USA.
   [Folbe, Adam J.] William Beaumont Hosp, Dept Otolaryngol, Royal Oak, MI 48072 USA.
RP Svider, PF (通讯作者)，Wayne State Univ, Sch Med, Dept Otolaryngol Head & Neck Surg, 4201 St Antoine,5E UHC, Detroit, MI 48201 USA.
EM psvider@gmail.com
CR Bal BS, 2009, CLIN ORTHOP RELAT R, V467, P339, DOI 10.1007/s11999-008-0636-2
   Berker M, 2012, PITUITARY, V15, P288, DOI 10.1007/s11102-011-0368-2
   Bhatt A, 2013, STROKE RES TREAT, V2013, P0, DOI 10.1155/2013/562564
   Blake DM, 2013, OTOLARYNG HEAD NECK, V149, P554, DOI 10.1177/0194599813498696
   Eloy JA, 2013, INT FORUM ALLERGY RH, V3, P980, DOI 10.1002/alr.21210
   Eloy JA, 2009, LARYNGOSCOPE, V119, P834, DOI 10.1002/lary.20186
   Gondim JA, 2010, PITUITARY, V13, P68, DOI 10.1007/s11102-009-0195-x
   Grauberger J, 2017, JAMA SURG, V152, P0, DOI 10.1001/jamasurg.2017.0544
   Hartog CS, 2009, PATIENT EDUC COUNS, V77, P172, DOI 10.1016/j.pec.2009.03.021
   Jena AB, 2011, NEW ENGL J MED, V365, P629, DOI 10.1056/NEJMsa1012370
   Kim C, 2013, AM J CARDIOL, V112, P1662, DOI 10.1016/j.amjcard.2013.07.051
   Kraus K, 2004, J PROF NURS, V20, P3, DOI 10.1016/j.profnurs.2004.01.001
   Lekovic GP, 2007, NEUROSURGERY, V60, P516, DOI 10.1227/01.NEU.0000255337.80285.39
   Lydiatt DD, 2008, OTOLARYNG HEAD NECK, V139, P677, DOI 10.1016/j.otohns.2008.06.027
   Lydiatt DD, 2003, ARCH OTOLARYNGOL, V129, P50, DOI 10.1001/archotol.129.1.50
   Mello MM, 2010, HEALTH AFFAIR, V29, P1569, DOI 10.1377/hlthaff.2009.0807
   Park BY, 2016, ARCH PLAST SURG-APS, V43, P402, DOI 10.5999/aps.2016.43.5.402
   Posner Karen L, 2015, J HEALTHC RISK MANAG, V35, P38, DOI 10.1002/jhrm.21200
   Reilly BK, 2013, LARYNGOSCOPE, V123, P112, DOI 10.1002/lary.23608
   Svider PF, 2014, JAMA FACIAL PLAST SU, V16, P277, DOI 10.1001/jamafacial.2014.21
   Svider PF, 2013, INT FORUM ALLERGY RH, V3, P1007, DOI 10.1002/alr.21216
   Svider PF, 2013, LARYNGOSCOPE, V123, P1156, DOI 10.1002/lary.23995
   Wood JW, 2012, INT FORUM ALLERGY RH, V2, P487, DOI 10.1002/alr.21062
NR 23
TC 4
Z9 5
U1 0
U2 1
PU WILEY
PI HOBOKEN
PA 111 RIVER ST, HOBOKEN 07030-5774, NJ USA
SN 2042-6976
EI 2042-6984
J9 INT FORUM ALLERGY RH
JI Int. Forum Allergy Rhinol.
PD OCT 15
PY 2017
VL 7
IS 10
BP 1022
EP 1028
DI 10.1002/alr.21999
PG 7
WC Otorhinolaryngology
SC Otorhinolaryngology
GA FI6VO
UT WOS:000412135100013
PM 28881494
DA 2022-10-14
ER

PT J
AU Mishra, D
   Gupta, P
   Singh, T
AF Mishra, Devendra
   Gupta, Piyush
   Singh, Tejinder
TI Teaching for reducing diagnostic errors
SO INDIAN PEDIATRICS
LA English
DT Article
DE Clinical reasoning; Cognitive errors; Diagnosis; Misdiagnosis-related harm
ID decision-making; primary-care; educational-strategy; medical-education; cognitive error; controlled-trial; 2nd; simulation; setting; handoff
AB Diagnostic errors, constituted by a missed, wrong, or delayed diagnosis detected later by additional tests or findings, are one of the most vexing issues in medicine. They are one of the commonest causes of patient-harm and also medical negligence claims. Although a variety of constructs have been proposed to explain diagnostic errors, the complex interplay of cognitive- and system-factors that underlie these errors is rarely clear to the clinicians. In this write-up, we discuss the reasons for diagnostic errors and how medical students can be trained to avoid such errors. The errors have been classified as Cognitive errors, System errors, and No-fault errors, and cognitive interventions to address each of these are detailed.
C1 [Mishra, Devendra] Maulana Azad Med Coll, Dept Pediat, New Delhi, India.
   [Gupta, Piyush] Univ Coll Med Sci, Dept Pediat, New Delhi, India.
   [Singh, Tejinder] Christian Med Coll & Hosp, Dept Pediat, Ludhiana, Punjab, India.
RP Singh, T (通讯作者)，Christian Med Coll & Hosp, Dept Pediat & Med Educ, Ludhiana 141008, Punjab, India.
EM drtejinder22@gmail.com
CR Athreya BH, 2010, HDB CLIN SKILLS, V0, P0
   Balogh EP, 2015, IMPR DIAGN HLTH CAR, V0, P0
   Bartlett E E, 1998, J HEALTHC RISK MANAG, V18, P62
   Berner ES, 2008, AM J MED, V121, P2, DOI 10.1016/j.amjmed.2008.01.001
   Bloice MD, 2014, BMC MED INFORM DECIS, V14, P0, DOI 10.1186/1472-6947-14-66
   Bordage G, 1999, ACAD MED, V74, PS138, DOI 10.1097/00001888-199910000-00065
   Bowen JL, 2006, NEW ENGL J MED, V355, P2217, DOI 10.1056/NEJMra054782
   Chaudhry B, 2006, ANN INTERN MED, V144, P742, DOI 10.7326/0003-4819-144-10-200605160-00125
   Cheng C, 2010, 11TH ANNUAL CONFERENCE OF THE INTERNATIONAL SPEECH COMMUNICATION ASSOCIATION 2010 (INTERSPEECH 2010), VOLS 3 AND 4, P2010
   Croskerry P, 2003, ACAD MED, V78, P775, DOI 10.1097/00001888-200308000-00003
   Croskerry P, 2003, ANN EMERG MED, V41, P110, DOI 10.1067/mem.2003.22
   Croskerry P, 2005, CAN J ANAESTH, V52, PR1, DOI 10.1007/BF03023077
   Croskerry P, 2014, ACAD MED, V89, P197, DOI 10.1097/ACM.0000000000000121
   Croskerry P, 2009, ADV HEALTH SCI EDUC, V14, P27, DOI 10.1007/s10459-009-9182-2
   DeRienzo CM, 2012, ACAD MED, V87, P403, DOI 10.1097/ACM.0b013e318248e5c2
   Diemers AD, 2015, MED EDUC, V49, P1229, DOI 10.1111/medu.12886
   El-Kareh R, 2013, BMJ QUAL SAF, V22, Pii40, DOI 10.1136/bmjqs-2013-001884
   Elstein AS, 1999, ACAD MED, V74, P791, DOI 10.1097/00001888-199907000-00012
   Garfield FB, 2000, INT J TECHNOL ASSESS, V16, P1050, DOI 10.1017/S0266462300103113
   General Medical Council, 2015, TOM DOCT OUTC GRAD, V0, P7
   Graber M, 2002, ACAD MED, V77, P981, DOI 10.1097/00001888-200210000-00009
   Graber M, 2005, JT COMM J QUAL PATIE, V31, P106, DOI 10.1016/S1553-7250(05)31015-4
   Graber ML, 2012, BMJ QUAL SAF, V21, P535, DOI 10.1136/bmjqs-2011-000149
   Graber ML, 2009, ADV HEALTH SCI EDUC, V14, P63, DOI 10.1007/s10459-009-9178-y
   Graber ML, 2005, ARCH INTERN MED, V165, P1493, DOI 10.1001/archinte.165.13.1493
   Hauer KE, 2007, ACAD MED, V82, PS69, DOI 10.1097/ACM.0b013e31814003e8
   Herman AA, 2009, SAMJ S AFR MED J, V99, P339
   Herrle SR, 2011, ACAD MED, V86, P618, DOI 10.1097/ACM.0b013e318212eb00
   Hunt DL, 1998, JAMA-J AM MED ASSOC, V283, P2816
   Jin Jing, 2008, THER CLIN RISK MANAG, V4, P269
   KASSIRER JP, 1989, AM J MED, V86, P433, DOI 10.1016/0002-9343(89)90342-2
   Kemp CD, 2008, ARCH SURG-CHICAGO, V143, P1008, DOI 10.1001/archsurg.143.10.1008
   Khullar D, 2015, NEW ENGL J MED, V373, P2491, DOI 10.1056/NEJMp1508044
   KLASSEN TP, 1993, ANN EMERG MED, V22, P1524, DOI 10.1016/S0196-0644(05)81252-1
   Kostopoulou O, 2008, FAM PRACT, V25, P400, DOI 10.1093/fampra/cmn071
   Kotovicz F, 2008, CLINICS, V63, P581, DOI 10.1590/S1807-59322008000500003
   KRIPALANI S, 2001, MAKING HLTH CARE SAF, V0, P0
   Kronz JD, 1999, CANCER, V86, P2426, DOI 10.1002/(SICI)1097-0142(19991201)86:11<2426::AID-CNCR34>3.0.CO;2-3
   LEAPE LL, 1991, NEW ENGL J MED, V324, P377, DOI 10.1056/NEJM199102073240605
   McLeod William, 2012, FAM PRACT MANAG, V19, P22
   Medical Council of India, 2011, VIS 2015, V0, P15
   Medical Council of India, 2015, SENS PROGR ATT COMM, V0, P0
   Modi JN, 2016, INDIAN PEDIATR, V53, P497
   Modi JN, 2015, INDIAN PEDIATR, V52, P787, DOI 10.1007/s13312-015-0718-7
   Monteiro SD, 2015, J GEN INTERN MED, V30, P1270, DOI 10.1007/s11606-015-3369-4
   Moulton CAE, 2007, ACAD MED, V82, PS109, DOI 10.1097/ACM.0b013e3181405a76
   Murphy DR, 2015, J CLIN ONCOL, V33, P3560, DOI 10.1200/JCO.2015.61.1301
   Murray DJ, 2015, SIMUL HEALTHC, V10, P139, DOI 10.1097/SIH.0000000000000073
   Newman-Toker DE, 2009, JAMA-J AM MED ASSOC, V301, P1060, DOI 10.1001/jama.2009.249
   Norman G, 2009, ADV HEALTH SCI EDUC, V14, P37, DOI 10.1007/s10459-009-9179-x
   Olsen DE, 2006, STUD HEALTH TECHNOL, V119, P413
   Ordi J, 2009, PLOS MED, V6, P174, DOI 10.1371/journal.pmed.1000036
   Parikh PM, 2008, MED UPDATE, V0, P873
   Payne VL, 2014, MAYO CLIN PROC, V89, P687, DOI 10.1016/j.mayocp.2014.02.015
   Prashanth LK, 2004, J NEUROL NEUROSUR PS, V75, P907, DOI 10.1136/jnnp.2003.026310
   Riesenberg LA, 2009, ACAD MED, V84, P1775, DOI 10.1097/ACM.0b013e3181bf51a6
   Schiff GD, 2008, AM J MED, V121, P38, DOI 10.1016/j.amjmed.2008.02.004
   Singh H, 2008, J GEN INTERN MED, V23, P489, DOI 10.1007/s11606-007-0393-z
   Singh H, 2013, JAMA INTERN MED, V173, P418, DOI 10.1001/jamainternmed.2013.2777
   Singh H, 2012, BMJ QUAL SAF, V21, P93, DOI 10.1136/bmjqs-2011-000304
   Singh H, 2010, PEDIATRICS, V126, P70, DOI 10.1542/peds.2009-3218
   Starmer AJ, 2014, NEW ENGL J MED, V371, P1803, DOI 10.1056/NEJMsa1405556
   Tai DYH, 2001, CHEST, V119, P530, DOI 10.1378/chest.119.2.530
   Tews Matthew C, 2012, J GRAD MED EDUC, V4, P370, DOI 10.4300/JGME-D-11-00194.1
   Trowbridge RL, 2008, MED TEACH, V30, P496, DOI 10.1080/01421590801965137
   VOYTOVICH AE, 1985, J MED EDUC, V60, P302
   Wardrop D, 2008, J ROY SOC MED, V101, P50, DOI 10.1258/jrsm.2007.070416
   Wears RL, 2009, ADV HEALTH SCI EDUC, V14, P19, DOI 10.1007/s10459-009-9181-3
   World Health Organization, 2007, PATIENT SAFETY SOLUT, V1, P3
NR 69
TC 5
Z9 5
U1 0
U2 6
PU SPRINGER INDIA
PI NEW DELHI
PA 7TH FLOOR, VIJAYA BUILDING, 17, BARAKHAMBA ROAD, NEW DELHI, 110 001, INDIA
SN 0019-6061
EI 0974-7559
J9 INDIAN PEDIATR
JI Indian Pediatrics
PD JAN 15
PY 2017
VL 54
IS 1
BP 37
EP 45
DI 10.1007/s13312-017-0994-5
PG 9
WC Pediatrics
SC Pediatrics
GA EI2LN
UT WOS:000392318900008
PM 28141563
DA 2022-10-14
ER

PT J
AU Brock, DM
   Nicholson, JG
   Hooker, RS
AF Brock, Douglas M.
   Nicholson, Jeffrey G.
   Hooker, Roderick S.
TI Physician Assistant and Nurse Practitioner Malpractice Trends
SO MEDICAL CARE RESEARCH AND REVIEW
LA English
DT Article
DE malpractice; physician assistant; liability; nurse practitioner; trends
AB Trends in malpractice awards and adverse actions (e.g., revocation of provider license) following an act or omission constituting medical error or negligence were examined. The National Practitioner Data Bank was used to compare rates of malpractice reports and adverse actions for physicians, physician assistants (PAs), and nurse practitioners (NPs). During 2005 through 2014, there ranged from 11.2 to 19.0 malpractice payment reports per 1,000 physicians, 1.4 to 2.4 per 1,000 PAs, and 1.1 to 1.4 per 1,000 NPs. Physician median payments ranged from 1.3 to 2.3 times higher than PAs or NPs. Diagnosis-related malpractice allegations varied by provider type, with physicians having significantly fewer reports (31.9%) than PAs (52.8%) or NPs (40.6%) over the observation period. Trends in malpractice payment reports may reflect policy enactments to decrease liability.
C1 [Brock, Douglas M.] Univ Washington, Seattle, WA 98195 USA.
   [Nicholson, Jeffrey G.] President Experts Network, Milwaukee, WI USA.
RP Brock, DM (通讯作者)，Univ Washington, Dept Family Med, 4311 11th Ave NE,Suite 200, Seattle, WA 98195 USA.
EM dmbrock@uw.edu
CR Avraham R, 2007, J LEGAL STUD, V36, PS183, DOI 10.1086/527332
   Benitez J, 2015, JAAPA-J AM ACAD PHYS, V28, P46, DOI 10.1097/01.JAA.0000460924.36251.eb
   Brock R, 1998, JAAPA-J AM ACAD PHYS, V11, P93
   Cawley JF, 1998, J MED LICENSURE DISC, V85, P242
   Cawley James F, 2012, JAAPA, V25, P36
   Chandra A, 2005, GROWTH PHYS MED MALP, V0, P0
   Coldiron B, 2014, JAMA DERMATOL, V150, P1153, DOI 10.1001/jamadermatol.2014.1773
   Davis A, 2015, ANN HLTH LAW, V24, P286
   Ford LC, 1982, NURSING 1980S CRISES, V0, P231
   Gadbois EA, 2015, MED CARE RES REV, V72, P200, DOI 10.1177/1077558714563763
   Ho B, 2011, J RISK UNCERTAINTY, V43, P141, DOI 10.1007/s11166-011-9126-0
   Hooker RS, 2009, J MED LICENSURE DISC, V95, P6
   Hooker RS, 2016, J AM ASSOC NURSE PRA, V28, P39, DOI 10.1002/2327-6924.12293
   Hooker RS, 2014, JAAPA-J AM ACAD PHYS, V27, P39, DOI 10.1097/01.JAA.0000443969.69352.4a
   Hooker RS, 2013, J AMBUL CARE MANAG, V36, P293, DOI 10.1097/JAC.0b013e3182a12ea1
   Kels BD, 2012, INT J GEN MED, V5, P613, DOI 10.2147/IJGM.S24257
   Ledges Matt, 2011, MED ECON, V88, P34
   Moses RE, 2011, J HLTH CARE COMPLIAN, V13, P51
   Petterson SM, 2015, ANN FAM MED, V13, P107, DOI 10.1370/afm.1760
   Quinn MA, 2012, ARCH INTERN MED, V172, P1187, DOI 10.1001/archinternmed.2012.2371
   Reich J, 2015, J PUBLIC HLTH ASPECT, V2, P1
   Sargen M, 2011, J AM COLL SURGEONS, V212, P991, DOI 10.1016/j.jamcollsurg.2011.03.005
   Starr Paul, 1982, SOCIAL TRANSFORMATIO, V0, P0
   U.S. Department of Health and Human Services Health Resources and Services Administration National Center for Health Workforce Analysis, 2013, US HLTH WORKF CHARTB, V0, P0
NR 24
TC 9
Z9 9
U1 0
U2 10
PU SAGE PUBLICATIONS INC
PI THOUSAND OAKS
PA 2455 TELLER RD, THOUSAND OAKS, CA 91320 USA
SN 1077-5587
EI 1552-6801
J9 MED CARE RES REV
JI Med. Care Res. Rev.
PD OCT 15
PY 2017
VL 74
IS 5
BP 613
EP 624
DI 10.1177/1077558716659022
PG 12
WC Health Care Sciences & Services; Health Policy & Services
SC Health Care Sciences & Services
GA FF3ZL
UT WOS:000408864100005
PM 27457425
DA 2022-10-14
ER

PT J
AU Tiffin, PA
   Paton, LW
   Mwandigha, LM
   McLachlan, JC
   Illing, J
AF Tiffin, Paul A.
   Paton, Lewis W.
   Mwandigha, Lazaro M.
   McLachlan, John C.
   Illing, Jan
TI Predicting fitness to practise events in international medical graduates who registered as UK doctors via the Professional and Linguistic Assessments Board (PLAB) system: a national cohort study
SO BMC MEDICINE
LA English
DT Article
DE International medical graduates; Professionalism; Medical regulation; Fitness to practise
ID mrcgp examination; data linkage; performance; discrimination; foreign; test
AB Background: International medical graduates working in the UK are more likely to be censured in relation to fitness to practise compared to home graduates. Performance on the General Medical Council's (GMC's) Professional and Linguistic Assessments Board (PLAB) tests and English fluency have previously been shown to predict later educational performance in this group of doctors. It is unknown whether the PLAB system is also a valid predictor of unprofessional behaviour and malpractice. The findings would have implications for regulatory policy. Methods: This was an observational study linking data relating to fitness to practise events (referral or censure), PLAB performance, demographic variables and English language competence, as evaluated via the International English Language Test System (IELTS). Data from 27,330 international medical graduates registered with the GMC were analysed, including 210 doctors who had been sanctioned in relation to at least one fitness to practise issue. The main outcome was risk of eventual censure (including a warning). Results: The significant univariable educational predictors of eventual censure (versus no censures or referrals) were lower PLAB part 1 (hazard ratio [HR], 0.99; 95% confidence interval, 0.98 to 1.00) and part 2 scores (HR, 0.94; 0.91 to 0.97) at first sitting, multiple attempts at both parts of the PLAB, lower IELTS reading (HR, 0.79; 0.65 to 0.94) and listening scores (HR, 0.76; 0.62 to 0.93) and higher IELTS speaking scores (HR, 1.28; 1.04 to 1.57). Multiple resits at either part of the PLAB and higher IELTS speaking score (HR, 1.49; 1.20 to 1.84) were also independent predictors of censure. We estimated that the proposed limit of four attempts at both parts of the PLAB would reduce the risk in this entire group by only approximately two censures per 5 years in this group of doctors. Conclusions: Making the PLAB, or any replacement assessment, more stringent and raising the required standards of English reading and listening may result in fewer fitness to practice events in international medical graduates. However, the number of PLAB resits permitted would have to be further capped to meaningfully impact the risk of sanctions in this group of doctors.
C1 [Tiffin, Paul A.; Paton, Lewis W.; Mwandigha, Lazaro M.; McLachlan, John C.; Illing, Jan] Univ York, Dept Hlth Sci, Heslington, York YO10 5DD, N Yorkshire, England.
RP Tiffin, PA (通讯作者)，Univ York, Dept Hlth Sci, Heslington, York YO10 5DD, N Yorkshire, England.
EM paul.tiffin@york.ac.uk
FU GMC via an open tendering process; NIHR Career Development Fellowship; National Institute for Health Research (NIHR)
CR Alam A, 2017, ACAD MED, V92, P244, DOI 10.1097/ACM.0000000000001356
   Baker D, 2012, CLIN TEACH, V9, P325, DOI 10.1111/j.1743-498X.2012.00555.x
   Clark PF, 2006, INT LABOUR REV, V145, P37, DOI 10.1111/j.1564-913X.2006.tb00009.x
   COX DR, 1972, J R STAT SOC B, V34, P187
   Esmail A, 2013, BMJ-BRIT MED J, V347, P0, DOI 10.1136/bmj.f5662
   General Medical Council, 2016, STAT MED ED PRACT UK, V0, P0
   General Medical Council, 2015, STAT MED ED PRACT UK, V0, P0
   General Medical Council, 2013, GOOD MED PRACTICE, V0, P0
   General Medical Council, 2014, STAT MED ED PRACT UK, V0, P0
   General Medical Council, 2009, ANN STAT FITN PRACT, V0, P2009
   GRAMBSCH PM, 1994, BIOMETRIKA, V81, P515
   Humphrey C, 2011, BRIT MED J, V342, P0, DOI 10.1136/bmj.d1817
   McManus IC, 2014, BMJ-BRIT MED J, V348, P0, DOI 10.1136/bmj.g2621
   McManus IC, 2012, BMC MED, V10, P0, DOI 10.1186/1741-7015-10-60
   Miller Sam Louise, 2015, NURS STAND, V29, P37, DOI 10.7748/ns.29.21.37.e9339
   Mitterer H, 2009, PLOS ONE, V4, PA146, DOI 10.1371/journal.pone.0007785
   Moberly T, 2014, BMJ-BRIT MED J, V348, P0, DOI 10.1136/bmj.g2838
   Norcini JJ, 2010, HEALTH AFFAIR, V29, P1461, DOI 10.1377/hlthaff.2009.0222
   Patterson F, 2011, BMJ CAREERS, V0, P0
   Roberts C, 2014, PERFORMANCE FEATURES, V0, P0
   StataCorp LP, 2016, STAT MP 14 2 WIND 64, V0, P0
   The General Medical Council, 2014, REV GMCS PLAB TEST F, V0, P0
   Tiffin PA, 2013, REPORT VALIDITY PROF, V0, P0
   Tiffin PA, 2016, BMC MED, V14, P0, DOI 10.1186/s12916-016-0682-7
   Tiffin PA, 2014, BMJ-BRIT MED J, V348, P0, DOI 10.1136/bmj.g2622
   Unwin E, 2015, BMC MED, V13, P0, DOI 10.1186/s12916-015-0413-5
   Zieky MJ, 2001, SETTING PERFORMANCE STANDARDS, V0, P19
NR 32
TC 19
Z9 19
U1 0
U2 2
PU BIOMED CENTRAL LTD
PI LONDON
PA 236 GRAYS INN RD, FLOOR 6, LONDON WC1X 8HL, ENGLAND
SN 1741-7015
EI 
J9 BMC MED
JI BMC Med.
PD MAR 20
PY 2017
VL 15
IS 
BP 
EP 
DI 10.1186/s12916-017-0829-1
PG 15
WC Medicine, General & Internal
SC General & Internal Medicine
GA EP9EX
UT WOS:000397678000001
PM 28316280
DA 2022-10-14
ER

PT J
AU Minkoff, H
   Ecker, J
AF Minkoff, Howard
   Ecker, Jeffrey
TI When Guild Interests and Professional Obligations Collide
SO OBSTETRICS AND GYNECOLOGY
LA English
DT Article
ID pelvic examination
AB Physicians who work in medical organizations are called on to fulfill two roles: guild members who work to advance physician interests (eg, lobbying for tort reform) and professional society members who work to advance patient interests (eg, developing clinical guidelines). Most often, physicians' self-interest and their interest in patient well-being align. When they do not, members of a guild or profession may justify the prioritization of self-interest with a form of motivated reasoning (a process wherein physicians weigh data differently depending on whether it supports their a priori beliefs). This allows physicians to frame self-interest as being in the best interests of their patients (eg, tort reform makes malpractice insurance affordable and allows physicians to continue to serve their patients). When interests conflict, physicians must be cognizant of the forces at play, that is, self-interest or in-group interest on the one hand and obligations to patients on the other. This entails recognition and negation of motivated reasoning. Often the most difficult calculus is evaluating proposed actions that would disadvantage physicians but advantage patients. In such cases, the health care provider must be aware not only of the temptation to oppose the action for financial reasons, but also the equally natural temptation to frame the proposal as a threat to patient well-being. Ultimately recognizing that a central tenet of professionalism is the primacy of patient welfare should help physicians both to maintain their fidelity to patient good and to uphold their reputation for altruism.
C1 Maimonides Hosp, Dept Obstet & Gynecol, Brooklyn, NY 11219 USA.
   Harvard Med Sch, Massachusetts Gen Hosp, Dept Obstet & Gynecol, Boston, MA USA.
RP Minkoff, H (通讯作者)，Maimonides Hosp, 967 48th St, Brooklyn, NY 11219 USA.
EM hminkoff@maimonidesmed.org
CR American College of Obstetricians and Gynecologists, 2012, OBSTET GYNECOL, V120, P421
   Bibbins-Domingo K, 2017, JAMA-J AM MED ASSOC, V317, P947, DOI 10.1001/jama.2017.0807
   Cohen GL, 2003, J PERS SOC PSYCHOL, V85, P808, DOI 10.1037/0022-3514.85.5.808
   Devine PG, 1993, AFFECT COGNITION STE, V0, PP317, DOI 10.1016/B978-0-08-088579-7.50018-1
   DITTO PH, 1992, J PERS SOC PSYCHOL, V63, P568, DOI 10.1037/0022-3514.63.4.568
   Lai CK, 2014, REDUCING IMPLICIT RA, V0, P0
   Minkoff Howard, 2009, HASTINGS CENT REP, V39, P21
   Plant EA, 2009, J PERS SOC PSYCHOL, V96, P640, DOI 10.1037/a0012960
   Qaseem A, 2014, ANN INTERN MED, V161, P67, DOI 10.7326/M14-0701
   Sherman DAK, 2000, PERS SOC PSYCHOL B, V26, P1046, DOI 10.1177/01461672002611003
   Sox HC, 2002, ANN INTERN MED, V136, P243, DOI 10.7326/0003-4819-136-3-200202050-00012
NR 12
TC 1
Z9 1
U1 0
U2 1
PU LIPPINCOTT WILLIAMS & WILKINS
PI PHILADELPHIA
PA TWO COMMERCE SQ, 2001 MARKET ST, PHILADELPHIA, PA 19103 USA
SN 0029-7844
EI 
J9 OBSTET GYNECOL
JI Obstet. Gynecol.
PD AUG 15
PY 2017
VL 130
IS 2
BP 454
EP 457
DI 10.1097/AOG.0000000000002138
PG 4
WC Obstetrics & Gynecology
SC Obstetrics & Gynecology
GA FB6GU
UT WOS:000406240500033
PM 28697119
DA 2022-10-14
ER

PT J
AU Germerott, T
   Bielfeld, S
AF Germerott, T.
   Bielfeld, S.
TI Certification of death and demographic change. Quality of postmortem examination of the elderly
SO RECHTSMEDIZIN
LA German
DT Article
DE Elderly deceased; Quality of postmortem examination; Death certificate; Manner of death; Cause of death
ID diagnostic error; autopsy
AB Demographic change and rising life expectancy have resulted in new challenges in postmortem examination. This study aimed to analyze the reasons for forensic autopsy of the elderly and to what extent the manner and cause of death stated on death certificates conforms to the autopsy results. All autopsy cases of the deceased aged 65 years and older in 2014 were evaluated. In 52.6% of the 224 analyzed cases, suspicion of a medical or nursing malpractice was the reason for forensic autopsy. The manner of death in 77.9% of cases was certified as unexplained. Analysis revealed that 29.7% of cases where non-natural death was stated on death certificates were natural death, whereas 15.2% of certified natural deaths were in fact non-natural. The cause of death on death certificates in only 49.3% of all cases was consistent with autopsy results. The number of cases with an unexplained manner of death decreased as the age at death increased. Furthermore, inaccurate recordings was frequently observed. Even when performed accurately, postmortem examination has limitations in cases concerning the elderly, often with multi-morbidity. Therefore, autopsies and postmortem imaging are important instruments to control the quality of postmortem examination and to determine the precise cause of death.
C1 [Germerott, T.] Hannover Med Sch, Inst Rechtsmed, Carl Neuberg Str 1, D-30625 Hannover, Germany.
   [Bielfeld, S.] Polizeidirekt Hannover, Zent Kriminaldienst, KFI 4, D-30169 Hannover, Germany.
RP Germerott, T (通讯作者)，Hannover Med Sch, Inst Rechtsmed, Carl Neuberg Str 1, D-30625 Hannover, Germany.
EM Germerott.Tanja@mh-hannover.de
CR Aalten CM, 2006, NETH J MED, V64, P186
   BATTLE RM, 1987, JAMA-J AM MED ASSOC, V258, P339, DOI 10.1001/jama.258.3.339
   Berzlanovich A, 1998, AM J MED, V9343, P365
   Birkholz M, 2003, Z NOTFALLMED, V29, P208
   Bonte W, 1989, GAZ MED, V96, P1049
   Brinkmann B, 2002, DEUT MED WOCHENSCHR, V127, P791, DOI 10.1055/s-2002-25021
   Burkhard M, 2003, DTSCH ARZTEBLATT, V100, P3161
   Dettmeyer R, 2002, DTSCH ARZTEBL, V36, P0
   Dettmeyer R, 2009, RECHTSMEDIZIN, V6, P1
   Ermenc B, 2000, FORENSIC SCI INT, V114, P117, DOI 10.1016/S0379-0738(00)00329-7
   Flach Patricia M, 2014, AJR AM J ROENTGENOL, V202, PW325, DOI 10.2214/AJR.12.10283
   Fortin M, 2005, ANN FAM MED, V3, P223, DOI 10.1370/afm.272
   FRANCE MJ, 1992, AM J FOREN MED PATH, V13, P120, DOI 10.1097/00000433-199206000-00008
   GALANOS AN, 1989, SOUTHERN MED J, V82, P462, DOI 10.1097/00007611-198904000-00014
   Gleich S, 2015, RECHTSMEDIZIN, V25, P523, DOI 10.1007/s00194-015-0035-4
   GOLDMAN L, 1983, NEW ENGL J MED, V308, P1000, DOI 10.1056/NEJM198304283081704
   Gruszecki AC, 2004, AM J FOREN MED PATH, V25, P209, DOI 10.1097/01.paf.0000127395.82329.c7
   Heide S, 2016, RECHTSMEDIZIN, V26, P90, DOI 10.1007/s00194-015-0070-1
   HEINEMANN A, 1994, Z GERONTOL, V27, P306
   Kohlhammer W, 2009, TOBESBESCHEINIGUNG N, V0, P0
   Lindner JL, 2007, AM J FOREN MED PATH, V28, P292, DOI 10.1097/PAF.0b013e3180616b75
   Madea, 2006, RECHTSMEDIZIN, V16, P367, DOI 10.1007/S00194-006-0415-X
   Madea B, 2003, PRAXIS RECHTSMEDIZIN, V0, PS13
   Madea B, 2009, RECHTSMEDIZIN, V6, P399
   Madea B, 2003, PRAXIS RECHTSMEDIZIN, V0, PS55
   Madea B, 2010, DTSCH ARZTEBL INT, V107, P575, DOI 10.3238/arztebl.2010.0575
   MIDDLETON K, 1989, ARCH INTERN MED, V149, P1809, DOI 10.1001/archinte.149.8.1809
   MILTNER E, 1986, DEUT MED WOCHENSCHR, V111, P191
   MODELMOG D, 1992, CANCER CAUSE CONTROL, V3, P541, DOI 10.1007/BF00052751
   Oehmichen M, 1985, KRIMINALISTIK, V39, P2
   Pakis I, 2010, AM J FOREN MED PATH, V31, P218, DOI 10.1097/PAF.0b013e3181e040d4
   Peschel O, 2005, NOTFALL RETTUNGSMED, V8, P520, DOI 10.1007/s10049-005-0776-9
   Rothgang H, 2011, SCHWERPUNKTTHEMA ZUS, V0, PS9
   Schmitz M, 2009, RECHTSMEDIZIN, V19, P90, DOI 10.1007/s00194-008-0581-0
   van den Bussche H, 2012, Z ALLG MED, V88, P365, DOI 10.3238/zfa.2012.365-371
NR 35
TC 7
Z9 7
U1 0
U2 1
PU SPRINGER
PI NEW YORK
PA 233 SPRING ST, NEW YORK, NY 10013 USA
SN 0937-9819
EI 1434-5196
J9 RECHTSMEDIZIN
JI Rechtsmedizin
PD APR 15
PY 2017
VL 27
IS 2
BP 106
EP 113
DI 10.1007/s00194-017-0151-4
PG 8
WC Medicine, Legal
SC Legal Medicine
GA ER7TA
UT WOS:000399015200005
DA 2022-10-14
ER

PT J
AU DePasse, JM
   Sargent, R
   Fantry, AJ
   Bokshan, SL
   Palumbo, MA
   Daniels, AH
AF DePasse, John Mason
   Sargent, Rachel
   Fantry, Amanda J.
   Bokshan, Steven L.
   Palumbo, Mark A.
   Daniels, Alan H.
TI Assessment of Malpractice Claims Associated With Acute Compartment Syndrome
SO JOURNAL OF THE AMERICAN ACADEMY OF ORTHOPAEDIC SURGEONS
LA English
DT Article
ID medical malpractice; risk
AB Background: Because acute compartment syndrome is one of the fewlimb-threatening and life-threatening orthopaedic conditions and is difficult to diagnose, it is a frequent source of litigation. Understanding the factors that lead to plaintiff verdicts and higher indemnity payments may improve patient care by identifying common pitfalls. Methods: The VerdictSearch legal claims database was queried for the term "compartment syndrome." After 46 cases were excluded for missing information or irrelevancy, 139 cases were reviewed. The effects of plaintiff demographics, mechanism of injury, and complications were assessed. Results: Of 139 cases, 37 (27%) were settled, 69 (50%) resulted in a defendant ruling, and 33 (24%) resulted in a plaintiff ruling. Juries were more likely to rule in favor of juvenile plaintiffs than adult patients (P = 0.002) and female plaintiffs than male plaintiffs (P = 0.008), but indemnity payments were not affected by the age or sex of the plaintiff. Plaintiffs who experienced acute compartment syndrome as a complication of surgery were more likely to win their suit and receive higher awards (P < 0.05), compared with those in whom the condition developed as a result of trauma. Amputation or delay in diagnosis or treatment did not affect plaintiff verdicts or awards. Conclusion: Defendants were more likely to lose a lawsuit concerning the management of acute compartment syndrome if the patient was a woman or child or if acute compartment syndrome developed as a complication of a surgical procedure.
C1 [DePasse, John Mason; Sargent, Rachel; Fantry, Amanda J.; Bokshan, Steven L.] Brown Univ, Dept Orthopaed Surg, Warren Alpert Med Sch, Providence, RI 02912 USA.
   [Palumbo, Mark A.; Daniels, Alan H.] Brown Univ, Dept Orthopaed Surg, Div Spine Surg, Warren Alpert Med Sch, Providence, RI 02912 USA.
RP DePasse, JM (通讯作者)，Brown Univ, Dept Orthopaed Surg, Warren Alpert Med Sch, Providence, RI 02912 USA.
EM jmdepasse@gmail.com
CR Baker SR, 2013, RADIOLOGY, V266, P539, DOI 10.1148/radiol.12110971
   Bhattacharyya T, 2004, J BONE JOINT SURG AM, V86A, P864, DOI 10.2106/00004623-200404000-00029
   Doukas WC, 2013, J BONE JOINT SURG AM, V95A, P138, DOI 10.2106/JBJS.K.00734
   Epstein Nancy E, 2010, SURG NEUROL INT, V1, P3, DOI 10.4103/2152-7806.62261
   Epstein NE, 2002, SPINE, V27, P2425, DOI 10.1097/00007632-200211150-00002
   Fountain Tamara R, 2014, TRANS AM OPHTHALMOL SOC, V112, P38
   Harrison W, 2015, EUR J EMERG MED, V22, P142, DOI 10.1097/MEJ.0000000000000152
   Hickson GB, 2002, JAMA-J AM MED ASSOC, V287, P2951, DOI 10.1001/jama.287.22.2951
   Jena AB, 2011, NEW ENGL J MED, V365, P629, DOI 10.1056/NEJMsa1012370
   Leeberg V, 2015, J CHILD ORTHOP, V9, P391, DOI 10.1007/s11832-015-0684-6
   Marchesi M, 2014, INJURY, V45, PS16, DOI 10.1016/j.injury.2014.10.017
   Oetgen ME, 2016, J PEDIATR ORTHOPED, V36, P213, DOI 10.1097/BPO.0000000000000412
   Quigley RS, 2015, SPINE, V40, P851, DOI 10.1097/BRS.0000000000000878
   Ring J, 2014, BONE JOINT J, V96B, P1510, DOI 10.1302/0301-620X.96B11.33963
   Schmidt AH, 2016, ORTHOP CLIN N AM, V47, P517, DOI 10.1016/j.ocl.2016.02.001
   Zhu Bao-Li, 2009, LEG MED (TOKYO), V11 Suppl 1, PS544, DOI 10.1016/j.legalmed.2009.02.037
NR 16
TC 22
Z9 23
U1 0
U2 2
PU LIPPINCOTT WILLIAMS & WILKINS
PI PHILADELPHIA
PA TWO COMMERCE SQ, 2001 MARKET ST, PHILADELPHIA, PA 19103 USA
SN 1067-151X
EI 1940-5480
J9 J AM ACAD ORTHOP SUR
JI J. Am. Acad. Orthop. Surg.
PD JUN 15
PY 2017
VL 25
IS 6
BP E109
EP E113
DI 10.5435/JAAOS-D-16-00460
PG 5
WC Orthopedics; Surgery
SC Orthopedics; Surgery
GA EZ6YR
UT WOS:000404866400001
PM 28489715
DA 2022-10-14
ER

PT J
AU Lydiatt, DD
   Sewell, R
AF Lydiatt, Daniel D.
   Sewell, Ryan
TI Medical malpractice and transoral robotic surgery: Evaluation and some preemptive thoughts
SO ENT-EAR NOSE & THROAT JOURNAL
LA English
DT Article
ID defensive medicine; assisted surgery; risk-management; adverse event; cancer; physician; cost; environment; outcm; quality
AB Medical malpractice is costly and disruptive, and it is important to prevent. We conducted a study with the objective to look at medical malpractice in robotic surgery overall, to evaluate reasons for litigation, and to comment on possible strategies to avoid litigation with transoral robotic surgery. We used the Westlaw computerized database to identify all state and federal verdict summaries in medical malpractice cases. We found 17 cases alleging malpractice that involved the use of robotic surgery. In all, the plaintiffs in 6 cases (35%) contended that an open rather than a robotic approach should have been used, 5 (29%) alleged negligent credentialing, 4 (24%) alleged training deficiencies, 2 (12%) alleged manufacturing problems, and 1 (6%) charged that robotic surgery should have been performed instead of open surgery (1 case involved two of these allegations). In 11 cases (65%), plaintiffs charged that robotic surgery contributed to an undesirable outcome, and in 6 cases (35%) they raised concerns about informed consent. In all, only 5 of the 17 lawsuits (29%) resulted in plaintiff verdicts or settlements; damages ranged from $95,000 to $7.5 million. We believe the courts should not play a major role in establishing safety guidelines for the introduction of new technology such as robotic surgery. Instead, training and credentialing guidelines should be established by appropriate national associations and societies to assist hospitals in doing so.
C1 [Lydiatt, Daniel D.] Methodist Estabrook Canc Ctr, Head & Neck Surg Oncol Clin, 8303 Dodge St,Suite 304, Omaha, NE 68114 USA.
   [Sewell, Ryan] Univ Nebraska Med Ctr, Dept Otolaryngol Head & Neck Surg, Div Pediat Otolaryngol, Omaha, NE USA.
RP Lydiatt, DD (通讯作者)，Methodist Estabrook Canc Ctr, Head & Neck Surg Oncol Clin, 8303 Dodge St,Suite 304, Omaha, NE 68114 USA.
EM danlydiatt@gmail.com
CR [Anonymous], 2004, J MED PRACT MANAGE, V20, P44
   Baicker K, 2007, HEALTH AFFAIR, V26, P841, DOI 10.1377/hlthaff.26.3.841
   Barbash GI, 2010, NEW ENGL J MED, V363, P701, DOI 10.1056/NEJMp1006602
   Chia SH, 2013, OTOLARYNG HEAD NECK, V149, P885, DOI 10.1177/0194599813503446
   Curry M, 2012, LARYNGOSCOPE, V122, P2184, DOI 10.1002/lary.23369
   Gallagher TH, 2006, ARCH INTERN MED, V166, P1585, DOI 10.1001/archinte.166.15.1585
   Guglielmo Wayne J, 2007, MED ECON, V84, P32
   Joshi Maulik S, 2002, J HEALTHC INF MANAG, V16, P40
   Klick J, 2007, J LEGAL STUD, V36, PS121, DOI 10.1086/520416
   Lee YL, 2011, J MINIM INVAS GYN, V18, P512, DOI 10.1016/j.jmig.2011.04.002
   LOCALIO AR, 1991, NEW ENGL J MED, V325, P245, DOI 10.1056/NEJM199107253250405
   Lydiatt DD, 2004, AM J SURG, V187, P688, DOI 10.1016/j.amjsurg.2003.10.018
   Lydiatt DD, 2003, HEAD NECK-J SCI SPEC, V25, P429, DOI 10.1002/hed.10254
   Lydiatt DD, 2002, LARYNGOSCOPE, V112, P816, DOI 10.1097/00005537-200205000-00009
   Lydiatt DD, 2002, LARYNGOSCOPE, V112, P445, DOI 10.1097/00005537-200203000-00007
   Mello MM, 2007, HEALTH AFFAIR, V26, PW425, DOI 10.1377/hlthaff.26.3.w425
   Mello MM, 2010, HEALTH AFFAIR, V29, P1569, DOI 10.1377/hlthaff.2009.0807
   Minami CA, 2014, J AM COLL SURGEONS, V218, P271, DOI 10.1016/j.jamcollsurg.2013.09.007
   Morris JA, 2003, ANN SURG, V237, P844, DOI 10.1097/00000658-200306000-00013
   Richmon JD, 2014, LARYNGOSCOPE, V124, P165, DOI 10.1002/lary.24358
   Ridge John A, 2014, AM SOC CLIN ONCOL EDUC BOOK, V0, PP154, DOI 10.14694/EdBook_AM.2014.34.154
   Schoellner C, 2003, Z ORTHOP GRENZGEB, V141, P289, DOI 10.1055/s-2003-40089
   Sethi Manish K, 2012, AM J ORTHOP (BELLE MEAD NJ), V41, P69
   Studdert DM, 2010, J GEN INTERN MED, V25, P380, DOI 10.1007/s11606-010-1319-8
   Studdert DM, 2005, JAMA-J AM MED ASSOC, V293, P2609, DOI 10.1001/jama.293.21.2609
   Zhang N, 2013, JAMA OTOLARYNGOL, V139, P1111, DOI 10.1001/jamaoto.2013.4720
   Zorn KC, 2009, J UROLOGY, V182, P1126, DOI 10.1016/j.juro.2009.05.042
NR 27
TC 1
Z9 1
U1 0
U2 5
PU VENDOME GROUP LLC
PI NEW YORK
PA 6 EAST 32 ST, 8 FLOOR, NEW YORK, NY 10016 USA
SN 0145-5613
EI 1942-7522
J9 ENT-EAR NOSE THROAT
JI ENT-Ear Nose Throat J.
PD DEC 15
PY 2017
VL 96
IS 12
BP 477
EP 480
DI 10.1177/014556131709601210
PG 4
WC Otorhinolaryngology
SC Otorhinolaryngology
GA FP9KP
UT WOS:000417966200010
PM 29236272
DA 2022-10-14
ER

PT J
AU Yu, H
   Greenberg, M
   Haviland, A
AF Yu, Hao
   Greenberg, Michael
   Haviland, Amelia
TI The Impact of State Medical Malpractice Reform on Individual-Level Health Care Expenditures
SO HEALTH SERVICES RESEARCH
LA English
DT Article
DE Health regulation; state health policies; health care costs
ID defensive medicine; retransformation problem; tort reform; liability; heteroscedasticity; frequency; service; model
AB BackgroundPast studies of the impact of state-level medical malpractice reforms on health spending produced mixed findings. Particularly salient is the evidence gap concerning the effect of different types of malpractice reform. This study aims to fill the gap. It extends the literature by examining the general population, not a subgroup or a specific health condition, and controlling for individual-level sociodemographic and health status. MethodsWe merged the Database of State Tort Law Reforms with the Medical Expenditure PanelSurvey between 1996 and 2012. We took a difference-in-differences approach to specify a two-part model for analyzing individual-level health spending. We applied the recycled prediction method and the bootstrapping technique to examining the difference in health spending growth between states with and without a reform. All expenditures were converted to 2010 U.S. dollars. ResultsOnly two of the 10 major state-level malpractice reforms had significant impacts on the growth of individual-level health expenditures. The average annual expenditures in states with caps on attorney contingency fees increased less than that in states without the reform (p<.05). Compared with states with traditional contributory negligence rule, the average annual expenditures increased more in both states with a pure comparative fault reform (p<.05) and states with a comparative fault reform that barred recovery if the plaintiff's fault was equal to or greater than the defendant's (p<.05). ConclusionsA few state-level malpractice reforms had significantly affected the growth of individual-level health spending, and the direction and magnitude of the effects differed by type of reform.
C1 [Yu, Hao; Haviland, Amelia] RAND Corp, 4570 Fifth Ave, Pittsburgh, PA 15213 USA.
   [Greenberg, Michael] Mitre Corp, Mclean, VA USA.
   [Haviland, Amelia] Carnegie Mellon Univ, Pittsburgh, PA 15213 USA.
RP Yu, H (通讯作者)，RAND Corp, 4570 Fifth Ave, Pittsburgh, PA 15213 USA.
EM haoyu@rand.org
FU AHRQ [1R01HS023336 - 01]; Institute for Civil Justice at the RAND Corporation; AGENCY FOR HEALTHCARE RESEARCH AND QUALITY [R01HS023336] Funding Source: NIH RePORTER
CR *AG HEALTHC RES QU, 2003, MEPS HC050 2000 FULL, V0, P0
   Ai CR, 2000, J HEALTH ECON, V19, P697, DOI 10.1016/S0167-6296(00)00046-1
   ANDERSEN RM, 1995, J HEALTH SOC BEHAV, V36, P1, DOI 10.2307/2137284
   [Anonymous], 2016, MED MALPRACTICE EVID, V0, P0
   [Anonymous], 2017, NAT HLTH EXP TYP SER, V0, P0
   Avraham R, 2014, E555 U TEX LAW SCH, V0, P0
   Avraham R, 2007, NW U SCH LAW LAW EC, V0, P0
   Bao YH, 2002, INQUIRY-J HEALTH CAR, V39, P168, DOI 10.5034/inquiryjrnl_39.2.168
   Bertrand Marianne, 2002, 8841 NBER, V0, P0
   Blenkinsopp A, 1996, BRIT MED J, V312, P629
   Buntin MB, 2004, J HEALTH ECON, V23, P525, DOI 10.1016/j.jhealeco.2003.10.005
   Carvell D, 2012, RAND J ECON, V43, P51, DOI 10.1111/j.1756-2171.2012.00158.x
   Chirba MA, 2013, MED MALPRACTICE AFFO, V0, P0
   Congressional Budget Office, 2004, LIM TORT LIAB MED MA, V0, P0
   DANZON PM, 1986, LAW CONTEMP PROBL, V49, P57, DOI 10.2307/1191415
   Donovan D, 2015, N CAROLINA LAWY 0724, V0, P0
   Duan N, 1983, J EC BUSINESS STATIS, V1, P115, DOI 10.2307/1391852
   Durrance CP, 2010, J LAW ECON ORGAN, V26, P569, DOI 10.1093/jleo/ewp022
   Erikson RS, 2010, STATE POLIT POLICY Q, V10, P182, DOI 10.1177/153244001001000204
   Frech H E 3rd, 2006, HEALTH MATRIX CLEVEL, V16, P693
   Grace MF, 2013, J LAW ECON ORGAN, V29, P1253, DOI 10.1093/jleo/ews026
   Guirguis-Blake J, 2006, ANN FAM MED, V4, P240, DOI 10.1370/afm.535
   Hellinger FJ, 2006, AM J PUBLIC HEALTH, V96, P1375, DOI 10.2105/AJPH.2005.077883
   Hermer LD, 2010, J GEN INTERN MED, V25, P470, DOI 10.1007/s11606-010-1259-3
   Kaplan S, 2017, LAWMAKERS SEEK CAP D, V0, P0
   Kessler D, 1996, Q J ECON, V111, P353, DOI 10.2307/2946682
   Kessler DP, 2005, JAMA-J AM MED ASSOC, V293, P2618, DOI 10.1001/jama.293.21.2618
   Letourneau R, 2013, HEALTHCARE FINA 0117, V0, P0
   Manning WG, 2001, J HEALTH ECON, V20, P461, DOI 10.1016/S0167-6296(01)00086-8
   Manning WG, 1998, J HEALTH ECON, V17, P283, DOI 10.1016/S0167-6296(98)00025-3
   Mello M, 2011, MED MALPRACTICE APRI, V0, P0
   Mello MM, 2017, NEW ENGL J MED, V376, P1806, DOI 10.1056/NEJMp1701174
   Pear Robert, 2015, NY TIMES, V0, P0
   Qato DM, 2008, JAMA-J AM MED ASSOC, V300, P2867, DOI 10.1001/jama.2008.892
   Sage William M, 2012, FORUM HEALTH ECON POLICY, V15, P83, DOI 10.1515/fhep-2012-0010
   Sage WM, 2014, HEALTH AFFAIR, V33, P53, DOI 10.1377/hlthaff.2013.0006
   Sage WM, 2006, MEDICAL MALPRACTICE AND THE U.S. HEALTH CARE SYSTEM, V0, PP1, DOI 10.2277/ 0521614112
   Schencker L, 2015, MODERN HEALTHCARE, V0, P0
   Sloan FA, 2009, J HEALTH ECON, V28, P481, DOI 10.1016/j.jhealeco.2008.12.006
   Studdert DM, 2010, J GEN INTERN MED, V25, P380, DOI 10.1007/s11606-010-1319-8
   Terhune C, 2017, CNN 0108, V0, P0
   Thomas JW, 2010, HEALTH AFFAIR, V29, P1578, DOI 10.1377/hlthaff.2010.0146
   Waters TM, 2007, HEALTH AFFAIR, V26, P500, DOI 10.1377/hlthaff.26.2.500
NR 43
TC 9
Z9 9
U1 0
U2 13
PU WILEY
PI HOBOKEN
PA 111 RIVER ST, HOBOKEN 07030-5774, NJ USA
SN 0017-9124
EI 1475-6773
J9 HEALTH SERV RES
JI Health Serv. Res.
PD DEC 15
PY 2017
VL 52
IS 6
BP 2018
EP 2037
DI 10.1111/1475-6773.12789
PG 20
WC Health Care Sciences & Services; Health Policy & Services
SC Health Care Sciences & Services
GA FM4HK
UT WOS:000414975300004
PM 29130271
DA 2022-10-14
ER

PT J
AU Justin, GA
   Brietzke, SE
AF Justin, Grant A.
   Brietzke, Scott E.
TI Cleft Lip and Cleft Palate Surgery: Malpractice Litigation Outcomes
SO CLEFT PALATE-CRANIOFACIAL JOURNAL
LA English
DT Article; Proceedings Paper
DE brain injury; cleft lip; cleft palate; litigation; malpractice; negligent postoperative supervision
ID medical malpractice; medicolegal liability; legal liability; otolaryngology; perspective; negligence; courtroom; trial; injury; nerve
AB Objective: This study examined malpractice claims related to cleft lip and cleft palate surgery to identify common allegations and injuries and reviewed financial outcomes. Design: The WestlawNext legal database was analyzed for all malpractice lawsuits and settlements related to the surgical repair of cleft lip and palate. Main Outcomes Measures: Inclusion criteria included patients undergoing surgical repair of a primary cleft lip or palate or revision for complications of previous surgery. Data evaluated included patient demographics, type of operation performed, plaintiff allegation, nature of injury, and litigation outcomes. Results: A total of 36 cases were identified, with 12 unique cases from 1981 to 2006 meeting the inclusion criteria. Six cases (50%) were decided by a jury and six by settlement. Five cases involved complications related to the specific surgery, and the other seven were associated with any surgery and perioperative care of children and adults. Cleft palate repair (50%) was the most frequently litigated surgery. Postoperative negligent supervision was the most common allegation (42%) and resulted in a payout in each case (mean = $3,126,032). Death (42%) and brain injury (25%) were the most frequent injuries reported. Financial awards were made in nine cases (after adjusting for inflation, mean = $2,470,552, range = $0 to $7,704,585). The awards were significantly larger for brain injury than other outcomes ($4,675,395 versus $1,368,131 after adjusting for inflation, P = .0101). Conclusion: Malpractice litigation regarding cleft lip and palate surgery is uncommon. However, significant financial awards involving perioperative brain injury have been reported.
C1 [Justin, Grant A.] Uniformed Serv Univ Hlth Sci, Bethesda, MD 20814 USA.
   [Brietzke, Scott E.] Walter Reed Natl Mil Med Ctr, Dept Otolaryngol Head & Neck Surg, Bethesda, MD USA.
RP Justin, GA (通讯作者)，Uniformed Serv Univ Hlth Sci, Bethesda, MD 20814 USA.
EM grant.justin@usuhs.edu
CR Blake DM, 2013, OTOLARYNG HEAD NECK, V149, P554, DOI 10.1177/0194599813498696
   Eloy JA, 2013, INT FORUM ALLERGY RH, V3, P980, DOI 10.1002/alr.21210
   Eloy JA, 2013, OTOLARYNG HEAD NECK, V148, P764, DOI 10.1177/0194599813481943
   Hong SS, 2014, LARYNGOSCOPE, V124, P896, DOI 10.1002/lary.24377
   Hong SS, 2013, OTOLARYNG HEAD NECK, V148, P589, DOI 10.1177/0194599813475566
   Jena AB, 2011, NEW ENGL J MED, V365, P629, DOI 10.1056/NEJMsa1012370
   Khan MN, 2014, INT FORUM ALLERGY RH, V4, P76, DOI 10.1002/alr.21229
   Kovalerchik O, 2013, INT FORUM ALLERGY RH, V3, P722, DOI 10.1002/alr.21169
   Kulkarni KR, 2013, INDIAN J ANAESTH, V57, P562, DOI 10.4103/0019-5049.123328
   Mello MM, 2014, JAMA-J AM MED ASSOC, V312, P2146, DOI 10.1001/jama.2014.10705
   Mohr JC, 2000, JAMA-J AM MED ASSOC, V283, P1731, DOI 10.1001/jama.283.13.1731
   Morris LGT, 2008, ARCH OTOLARYNGOL, V134, P102, DOI 10.1001/archotol.134.1.102
   Nash JJ, 2011, OTOLARYNG HEAD NECK, V144, P10, DOI 10.1177/0194599810390470
   Nelson KL, 2010, ANESTH ANALG, V110, P754, DOI 10.1213/ANE.0b013e3181ca749c
   Nguyen C, 2014, CLEFT PALATE-CRAN J, V51, P412, DOI 10.1597/12-150
   Paik AM, 2014, AESTHET SURG J, V34, P79, DOI 10.1177/1090820X13515702
   Paik AM, 2014, AESTHET SURG J, V34, P106, DOI 10.1177/1090820X13513459
   Paik M, 2013, J EMPIR LEGAL STUD, V10, P612, DOI 10.1111/jels.12021
   Reilly BK, 2013, LARYNGOSCOPE, V123, P112, DOI 10.1002/lary.23608
   Ruhl DS, 2013, OTOL NEUROTOL, V34, P1173, DOI 10.1097/MAO.0b013e318298a8fb
   Smith D, 2013, J LARYNGOL OTOL, V127, P65, DOI 10.1017/S0022215112002563
   Svider PF, 2015, ANN OTO RHINOL LARYN, V124, P515, DOI 10.1177/0003489414567937
   Svider PF, 2014, OPHTHAL PLAST RECONS, V30, P119, DOI 10.1097/IOP.0000000000000025
   Svider PF, 2014, AM J OTOLARYNG, V35, P198, DOI 10.1016/j.amjoto.2013.07.001
   Svider PF, 2014, INT FORUM ALLERGY RH, V4, P216, DOI 10.1002/alr.21257
   Svider PF, 2013, OTOLARYNG HEAD NECK, V149, P947, DOI 10.1177/0194599813504074
   Svider PF, 2013, AM J OTOLARYNG, V34, P699, DOI 10.1016/j.amjoto.2012.12.005
   Svider PF, 2013, LARYNGOSCOPE, V123, P2099, DOI 10.1002/lary.24000
   Svider PF, 2013, LARYNGOSCOPE, V123, P1849, DOI 10.1002/lary.23905
   Svider PF, 2013, LARYNGOSCOPE, V123, P1156, DOI 10.1002/lary.23995
   Takemura H, 2002, PAEDIATR ANAESTH, V12, P585, DOI 10.1046/j.1460-9592.2002.00906.x
NR 32
TC 6
Z9 6
U1 0
U2 7
PU ALLIANCE COMMUNICATIONS GROUP DIVISION ALLEN PRESS
PI LAWRENCE
PA 810 EAST 10TH STREET, LAWRENCE, KS 66044 USA
SN 1055-6656
EI 1545-1569
J9 CLEFT PALATE-CRAN J
JI Cleft Palate-Craniofac. J.
PD JAN 15
PY 2017
VL 54
IS 1
BP 75
EP 79
DI 10.1597/15-285
PG 5
WC Dentistry, Oral Surgery & Medicine; Surgery
SC Dentistry, Oral Surgery & Medicine; Surgery
GA EI6HH
UT WOS:000392595600011
PM 26882025
DA 2022-10-14
ER

PT J
AU Rafflenbeul, E
   Muller-Ehmsen, J
AF Rafflenbeul, E.
   Mueller-Ehmsen, J.
TI Vitamin-K-antagonists: Is their prescription really a "art defect" today?
SO INTERNIST
LA German
DT Article
ID normalized ratio control; atrial-fibrillation; oral anticoagulant; venous thromboembolism; stroke prevention; long-term; warfarin; safety; dabigatran; efficacy
AB Atrial fibrillation and venous thromboembolisms are frequent cardiovascular diseases. Until a few years ago only vitamin K antagonists (VKA) were available for oral anticoagulation as primary and secondary prevention of thrombembolic events. Currently, the non-vitamin K dependent new oral anticoagulants (NOAC) dabigatran, rivaroxaban, apixaban and edoxaban are approved for use. The approval studies, meta-analyses and data from registries provide evidence for the superiority of NOAC vs. VKA with respect to reduction of thrombembolisms and reduced bleeding complications; therefore, in the 2016 European Society of Cardiology (ESC) guidelines the use of NOAC is recommended as first line therapy for anticoagulation in atrial fibrillation (recommendation grade I/evidence level A). In patients with mechanical heart valve replacement and severe renal dysfunction VKA are still clearly indicated. This also holds true for prophylaxis of secondary thromboembolic events in tumor patients. Thus, even today therapy with VKA must not be regarded as medical malpractice, especially when a good adjustment of the international normalized ratio can be achieved; however, for many patients NOAC represent a very good alternative and lead to at least equal results with less effort for the prescribing physician and the patient.
C1 [Rafflenbeul, E.; Mueller-Ehmsen, J.] Asklepios Klin Altona, Med Abt Kardiol Pneumol & Internist Intens Med 3, Paul Ehrlich Str 1, D-22763 Hamburg, Germany.
RP Rafflenbeul, E; Muller-Ehmsen, J (通讯作者)，Asklepios Klin Altona, Med Abt Kardiol Pneumol & Internist Intens Med 3, Paul Ehrlich Str 1, D-22763 Hamburg, Germany.
EM e.rafflenbeul@asklepios.com; j.mueller-ehmsen@asklepios.com
CR Amin A, 2014, J AM COLL CARDIOL, V63, P12
   Boehringer Ingelheim, 2015, FACH PRAXB 2 5 G 50, V0, P0
   Boehringer Ingelheim, 2014, FACH PRAD 110 MG 150, V0, P0
   Boutitie F, 2011, BMJ-BRIT MED J, V342, P0, DOI 10.1136/bmj.d3036
   Bristol-Myers Squibb, 2016, EL 5MG FILMT STAND 1, V0, P0
   Chai-Adisaksopha C, 2015, J THROMB HAEMOST, V13, P2012, DOI 10.1111/jth.13139
   Connolly SJ, 2009, NEW ENGL J MED, V361, P1139, DOI 10.1056/NEJMoa0905561
   Das A, 2015, EXP HEMATOL ONCOL, V4, P0, DOI 10.1186/s40164-015-0020-3
   Dentali F, 2007, ARCH INTERN MED, V167, P117, DOI 10.1001/archinte.167.2.117
   Eikelboom JW, 2013, NEW ENGL J MED, V369, P1206, DOI 10.1056/NEJMoa1300615
   Eriksson BI, 2009, CLIN PHARMACOKINET, V48, P1, DOI 10.2165/0003088-200948010-00001
   Fuster V, 2006, EUROPACE, V8, P651, DOI 10.1093/europace/eul097
   Giugliano RP, 2013, NEW ENGL J MED, V369, P2093, DOI 10.1056/NEJMoa1310907
   Gonzalez-Quesada CJ, 2014, AM J CARDIOVASC DRUG, V14, P111, DOI 10.1007/s40256-013-0062-z
   Granger CB, 2011, NEW ENGL J MED, V365, P981, DOI 10.1056/NEJMoa1107039
   Grip LT, 2013, HOT TOPICS CARDIOL, V31, P7
   Heidbuchel H, 2015, EUROPACE, V17, P1467, DOI 10.1093/europace/euv309
   Hull RD, 2006, AM J MED, V119, P1062, DOI 10.1016/j.amjmed.2006.02.022
   Kirchhof P, 2016, EUR HEART J, V37, P2893, DOI 10.1093/eurheartj/ehw210
   Konstantinides SV, 2014, EUR HEART J, V35, P3033, DOI 10.1093/eurheartj/ehu283
   Patel MR, 2011, NEW ENGL J MED, V365, P883, DOI 10.1056/NEJMoa1009638
   Piccini JP, 2014, J AM HEART ASSOC, V3, P0, DOI 10.1161/JAHA.113.000521
   Plitt A, 2014, J CARDIOVASC PHARM T, V19, P409, DOI 10.1177/1074248414523675
   Pollack Jr CV, 2015, NEW ENGL J MED, V373, P511, DOI 10.1056/NEJMoa1502000
   Reilly PA, 2014, J AM COLL CARDIOL, V63, P321, DOI 10.1016/j.jacc.2013.07.104
   Ridker PM, 2003, NEW ENGL J MED, V348, P1425, DOI 10.1056/NEJMoa035029
   Roffi M, 2016, EUR HEART J, V37, P267, DOI 10.1093/eurheartj/ehv320
   Ruff CT, 2014, LANCET, V383, P955, DOI 10.1016/S0140-6736(13)62343-0
   Sjogren V, 2015, THROMB HAEMOSTASIS, V113, P1370, DOI 10.1160/TH14-10-0859
   Sogaard KK, 2014, CIRCULATION, V130, P829, DOI 10.1161/CIRCULATIONAHA.114.009107
   van der Hulle T, 2014, J THROMB HAEMOST, V12, P320, DOI 10.1111/jth.12485
   Wallentin L, 2013, CIRCULATION, V127, P2166, DOI 10.1161/CIRCULATIONAHA.112.142158
   Wallentin L, 2010, LANCET, V376, P975, DOI 10.1016/S0140-6736(10)61194-4
   Wells G, 2012, CADTH THERAPEUTIC RE, V0, P0
   Wilke T, 2013, EUROPACE, V15, P486, DOI 10.1093/europace/eus333
NR 35
TC 1
Z9 1
U1 0
U2 5
PU SPRINGER HEIDELBERG
PI HEIDELBERG
PA TIERGARTENSTRASSE 17, D-69121 HEIDELBERG, GERMANY
SN 0020-9554
EI 1432-1289
J9 INTERNIST
JI Internist
PD JAN 15
PY 2017
VL 58
IS 1
BP 90
EP 99
DI 10.1007/s00108-016-0168-x
PG 10
WC Medicine, General & Internal
SC General & Internal Medicine
GA EJ2FL
UT WOS:000393025400009
PM 28058458
DA 2022-10-14
ER

PT J
AU Blau, I
   Levin, L
AF Blau, Inbal
   Levin, Liran
TI Medical malpractice: An introduction for the dental practitioner
SO QUINTESSENCE INTERNATIONAL
LA English
DT Article
DE civil; criminal; law; lawsuit; liability; litigation; malpractice; negligence
AB With the plethora of medical malpractice claims, health care providers are forced to deal not only with medical matters but also with legal issues. Thus, unfortunately, every time health care providers give a medical treatment, they should be aware of the legal implications of their act. Most medical malpractice cases will be resolved in civil law and will have financial implications, but in extreme cases (such as causing death by negligence) criminal procedure may also be conducted, meaning criminal sanctions (imprisonment or fine). This paper is intended to provide dental practitioners with an introduction to basic legal knowledge and concepts regarding medical malpractice law along with a short legal overview regarding the liability regime in different countries. The paper focuses on tort law and the meaning of "negligence," reviewing the main different liability regimes that exist and the legal elements that must be proven in each regime in order to receive compensation. In an era of increase in medical malpractice law suits, it is essential that physicians and dental professionals recognize the basic legal concepts of medical malpractice.
C1 [Blau, Inbal] Tel Aviv Univ, Law Fac, Tel Aviv, Israel.
   [Blau, Inbal] Univ Alberta, Fac Med & Dent, Edmonton, AB, Canada.
   [Levin, Liran] Univ Alberta, Fac Med & Dent, Div Periodontol, Edmonton, AB, Canada.
RP Levin, L (通讯作者)，Univ Alberta, Fac Med & Dent, Sch Dent, 5-468 Edmonton Clin Hlth Acad,5th Floor, Edmonton, AB T6G 1C9, Canada.
EM liran@ualberta.ca
FU ISEF Foundation
CR [Anonymous], 1984, ISRAELI LEGISLATION, V0, P0
   [Anonymous], 2016, MED LEG HDB PHYS CAN, V0, P3
   Bal BS, 2009, CLIN ORTHOP RELAT R, V467, P339, DOI 10.1007/s11999-008-0636-2
   Bogdan J, 2011, MED MALPRACTICE SWED, V21, P1
   Choctaw WT, 2008, AVOIDING MED MALPRAC, V0, P1
   Dershowitz Alan M, 1997, REASONABLE DOUBTS CR, V0, P0
   ELY JW, 2002, WAKE FOREST L REV, V37, P861
   Gilead I, 2012, TORT LAW LIMITS LIAB, V0, P1157
   Goldberg R, 2011, CHICAGO KENT LAW R 2, V87, P131
   GSell-Macrez F, 2011, CHICAGO-KENT LAW R, V86, P1093
   Kaplow L, 2012, YALE LAW J, V121, P738
   Newbold MS, 1993, TEMP L REV, V66, P613
   OECD, 2006, PROJ OECD HLTH LONG, V0, P7
   Peters JrPhilip G, 2000, WASHINGTON LEE LAW R, V57, P163
   Rene N, 1993, QUAL ASSUR HEALTH CARE, V5, P187
   SLOAN FA, 1991, INSURING MED MALPRAC, V0, P4
   Smith J, 1914, HARVARD LAW REV, V27, P344, DOI 10.2307/1325782
   Stauch MS, 2011, CHIC KENT LAW REV, V86, P1139
   Studdert DM, 2006, NEW ENGL J MED, V354, P2024, DOI 10.1056/NEJMsa054479
   Weintraub RJ, 2007, TEX INT LAW J, V42, P311
NR 20
TC 3
Z9 3
U1 0
U2 4
PU QUINTESSENCE PUBLISHING CO INC
PI HANOVER PARK
PA 4350 CHANDLER DRIVE, HANOVER PARK, IL 60133 USA
SN 0033-6572
EI 1936-7163
J9 QUINTESSENCE INT
JI Quintessence Int.
PD NOV-DEC 15
PY 2017
VL 48
IS 10
BP 835
EP 840
DI 10.3290/j.qi.a39106
PG 6
WC Dentistry, Oral Surgery & Medicine
SC Dentistry, Oral Surgery & Medicine
GA FP4SI
UT WOS:000417606300009
PM 29034379
DA 2022-10-14
ER

PT J
AU Abrecht, CR
   Greenberg, P
   Song, E
   Urman, RD
   Rathmell, JP
AF Abrecht, Christopher R.
   Greenberg, Penny
   Song, Ellen
   Urman, Richard D.
   Rathmell, James P.
TI A Contemporary Medicolegal Analysis of Implanted Devices for Chronic Pain Management
SO ANESTHESIA AND ANALGESIA
LA English
DT Article
ID intrathecal drug-delivery; closed claims analysis; inflammatory masse; anesthesia; liability; consensus; complication; prevention; overdose; project
AB BACKGROUND: Analysis of closed malpractice claims allows the study of rare but serious complications and likely results in improved patient safety by raising awareness of such complications. Clinical studies and closed claims analyses have previously reported on the common complications associated with intrathecal drug delivery systems (IDDS) and spinal cord stimulators (SCS). This study provides a contemporary analysis of claims from within the past 10 years. METHODS: We performed a closed claims analysis for a period January 1, 2009 to December 31, 2013 for cases with pain medicine as the primary service. These cases were identified using the Controlled Risk Insurance Company (CRICO) Comparative Benchmarking System (CBS), a database containing more than 300,000 malpractice claims from more than 400 academic and community institutions, representing approximately 30% of malpractice cases in the United States. The clinical narratives, which included medical files, claims files, depositions, and expert witness testimony, were reviewed by the authors, as were the CRICO coded variables, which included algorithmically determined contributing factors to the patient injury. RESULTS: Intrathecal drug delivery systems represented 17 of the closed claims; spinal cord stimulators represented 11 of the closed claims. The most common chronic pain diagnoses for which a device was implanted included failed back surgery syndrome and spasticity. The average total incurred for pain medicine claims was $166,028. Damaging events included IDDS refill errors (eg, subcutaneous administration of medication, reprogramming errors), intraoperative nerve damage, and postoperative infection (eg, epidural abscess, meningitis). High-severity outcomes included nerve damage (eg, paraplegia) and death. Medium-severity outcomes included drug reactions (eg, respiratory arrest from opioid overdose) and the need for reoperation. For both IDDS and SCS, deficits in technical skill were the most common contributing factor to injury, followed by deficits in clinical judgment, communication, and documentation. CONCLUSIONS: Implanted devices used for pain management involve a significant risk of morbidity and mortality. Proper education of providers and patients is essential. Providers must acquire the technical skills required for the implantation and refilling of these devices and the clinical skills required for the identification and management of complication's such as intrathecal granuloma. Proper patient selection and clear communication between the provider and the patient about these possible complications are of paramount importance.
C1 [Abrecht, Christopher R.; Urman, Richard D.; Rathmell, James P.] Harvard Med Sch, Brigham & Womens Hosp, Dept Anesthesiol Perioperat & Pain Med, Boston, MA USA.
   [Greenberg, Penny; Song, Ellen] CRICO Strategies, Boston, MA USA.
RP Urman, RD (通讯作者)，Brigham & Womens Hosp, Dept Anesthesiol Perioperat & Pain Med, 75 Francis St, Boston, MA 02115 USA.
EM Rurman@partners.org
CR Abrecht CR, 2015, PAIN PHYSICIAN, V18, P547
   Bolash R, 2015, NEUROMODULATION, V18, P150, DOI 10.1111/ner.12235
   Cheney FW, 1999, ANESTHESIOLOGY, V91, P552, DOI 10.1097/00000542-199908000-00030
   Cook TM, 2009, ANAESTHESIA, V64, P706, DOI 10.1111/j.1365-2044.2009.05913.x
   Coyne PJ, 2004, J PAIN SYMPTOM MANAG, V28, P273, DOI 10.1016/j.jpainsymman.2003.11.011
   Davies JM, 2009, ANESTHESIOLOGY, V110, P131, DOI 10.1097/ALN.0b013e318190e16a
   Deer Timothy R, 2004, PAIN PHYSICIAN, V7, P225
   Deer TR, 2012, NEUROMODULATION, V15, P467, DOI 10.1111/j.1525-1403.2012.00486.x
   Deer TR, 2012, NEUROMODULATION, V15, P483, DOI 10.1111/j.1525-1403.2012.00449.x
   Fitzgibbon DR, 2016, ANESTHESIOLOGY, V124, P1384, DOI 10.1097/ALN.0000000000001122
   Fitzgibbon DR, 2010, ANESTHESIOLOGY, V112, P948, DOI 10.1097/ALN.0b013e3181cdef98
   Fitzgibbon DR, 2004, ANESTHESIOLOGY, V100, P98, DOI 10.1097/00000542-200401000-00018
   Follett KA, 2004, ANESTHESIOLOGY, V100, P1582, DOI 10.1097/00000542-200406000-00034
   Gaskin DJ, 2012, J PAIN, V13, P715, DOI 10.1016/j.jpain.2012.03.009
   Gourlay DL, 2005, PAIN MED, V6, P107, DOI 10.1111/j.1526-4637.2005.05031.x
   Hassenbusch S, 2002, PAIN MED, V3, P313, DOI 10.1046/j.1526-4637.2002.02055.x
   Institute of Medicine of the National Academes, 2011, REL PAIN AM BLUEPR T, V0, P1
   Jimenez N, 2007, ANESTH ANALG, V104, P147, DOI 10.1213/01.ane.0000246813.04771.03
   Lee LA, 2004, ANESTHESIOLOGY, V101, P143, DOI 10.1097/00000542-200407000-00023
   Lee Lorri A, 2002, ANESTHESIOL CLIN NORTH AM, V20, P485
   Medtronic, 2008, UPD INF INFL MASS GR, V0, P0
   Mekhail NA, 2011, PAIN PRACT, V11, P148, DOI 10.1111/j.1533-2500.2010.00407.x
   Rathmell JP, 2011, ANESTHESIOLOGY, V114, P918, DOI 10.1097/ALN.0b013e31820fc7f2
   SAUTER K, 1994, J NEUROSURG, V81, P143, DOI 10.3171/jns.1994.81.1.0143
   Sowka M, 1980, MALPRACTICE CLAIMS F, V0, P0
   Turner JA, 2007, CLIN J PAIN, V23, P180, DOI 10.1097/01.ajp.0000210955.93878.44
   WEBB RK, 1993, ANAESTH INTENS CARE, V21, P520, DOI 10.1177/0310057X9302100507
NR 27
TC 15
Z9 15
U1 1
U2 9
PU LIPPINCOTT WILLIAMS & WILKINS
PI PHILADELPHIA
PA TWO COMMERCE SQ, 2001 MARKET ST, PHILADELPHIA, PA 19103 USA
SN 0003-2999
EI 
J9 ANESTH ANALG
JI Anesth. Analg.
PD APR 15
PY 2017
VL 124
IS 4
BP 1304
EP 1310
DI 10.1213/ANE.0000000000001702
PG 7
WC Anesthesiology
SC Anesthesiology
GA EP4MH
UT WOS:000397354100038
PM 28319551
DA 2022-10-14
ER

PT J
AU Grytten, J
   Skau, I
   Sorensen, R
AF Grytten, Jostein
   Skau, Irene
   Sorensen, Rune
TI The impact of the mass media on obstetricians' behavior in Norway
SO HEALTH POLICY
LA English
DT Article
DE Caesarean section; Defensive medicine; Mass media; Newspaper coverage; Doctors' reputation; Public image
ID cesarean-section; defensive medicine; malpractice claim; neonatal-mortality; delivery; risk; epidemiology; quality; birth; rate
AB Little is known about how physicians and hospitals respond to the risk of being negatively exposed in the mass media. We assume that newspapers will cover events more closely in the areas where they have most of their circulation. Within such areas the likelihood of negative publicity increases. The research question is whether obstetricians respond to negative newspaper coverage by choosing the least risky method of delivery, i.e. Caesarean section. This was tested on a large set of data from the Medical Birth Registry of Norway for the period 2000-2011. The Registry contains detailed medical information about all deliveries, for both the mother and the infant. This set of data was merged with a set of data that contained information about newspaper coverage for the municipalities in which all hospitals were located. Altogether, more than 620 000 deliveries in 46 municipalities were included in the study. The data were analyzed using a hospital fixed effects regression. The main result was that newspaper coverage had a significant positive effect on the probability of having a Caesarean section. Several supplementary analyses supported the main finding. Altogether, our results indicate that obstetricians are sensitive to tile risk of being exposed in the mass media. This is likely to be because obstetricians care about their reputation. (C) 2017 Elsevier B.V. All rights reserved.
C1 [Grytten, Jostein; Skau, Irene] Univ Oslo, Dept Community Dent, Box 1052 Blindern, N-0316 Oslo, Norway.
   [Grytten, Jostein] Akershus Univ Hosp, Dept Gynecol & Obstet, Lorenskog, Norway.
   [Sorensen, Rune] BI Norwegian Business Sch, Dept Econ, Oslo, Norway.
RP Grytten, J (通讯作者)，Univ Oslo, Dept Community Dent, Box 1052 Blindern, N-0316 Oslo, Norway.
EM josteing@odont.uio.no; iskau@odont.uio.no; rune.sorensen@bi.no
FU Akershus University Hospital [2639002]
CR [Anonymous], 1985, LANCET, V2, P436
   BALDWIN LM, 1995, JAMA-J AM MED ASSOC, V274, P1606, DOI 10.1001/jama.274.20.1606
   Belizan JM, 1999, BMJ-BRIT MED J, V319, P1397, DOI 10.1136/bmj.319.7222.1397
   Berwick DM, 2003, MED CARE, V41, P0
   Besley T, 2002, Q J ECON, V117, P1415, DOI 10.1162/003355302320935061
   Brown HS, 2007, HEALTH ECON POLICY L, V2, P285, DOI 10.1017/S1744133107004132
   Bruns C, 2011, SCAND J ECON, V113, P470, DOI 10.1111/j.1467-9442.2010.01633.x
   Cameron AC, 2015, J HUM RESOUR, V50, P317, DOI 10.3368/jhr.50.2.317
   Christensen O, 2004, A6256 SINTEF, V0, P0
   Cyr RM, 2006, AM J OBSTET GYNECOL, V194, P932, DOI 10.1016/j.ajog.2005.10.199
   Dubay L, 1999, J HEALTH ECON, V18, P491, DOI 10.1016/S0167-6296(99)00004-1
   FINER NN, 1981, J PEDIATR-US, V98, P112, DOI 10.1016/S0022-3476(81)80555-0
   Grant D, 2004, INQUIRY-J HEALTH CAR, V41, P170, DOI 10.5034/inquiryjrnl_41.2.170
   Gray R, 2007, BJOG-INT J OBSTET GY, V114, P264, DOI 10.1111/j.1471-0528.2006.01249.x
   Grytten J, 2014, HEALTH SERV RES, V49, P1184, DOI 10.1111/1475-6773.12153
   Grytten J, 2013, J HUM RESOUR, V48, P142
   Grytten J, 2011, J HEALTH ECON, V30, P163, DOI 10.1016/j.jhealeco.2010.10.004
   Habiba M, 2006, BJOG-INT J OBSTET GY, V113, P647, DOI 10.1111/j.1471-0528.2006.00933.x
   Hager RME, 2004, AM J OBSTET GYNECOL, V190, P428, DOI 10.1016/j.ajog.2003.08.037
   Hansen AK, 2008, BMJ-BRIT MED J, V336, P85, DOI 10.1136/bmj.39405.539282.BE
   Henderson J, 2001, BRIT J OBSTET GYNAEC, V108, P149
   Hibbard JH, 2005, HEALTH AFFAIR, V24, P1150, DOI 10.1377/hlthaff.24.4.1150
   Host S, 2014, 48 HOGSK VOLD, V0, P0
   Host S, 2010, SAMFUNNSSPEILET, V2010, P0
   Irgens LM, 2000, ACTA OBSTET GYN SCAN, V79, P435, DOI 10.1034/j.1600-0412.2000.079006435.x
   Jorstad RG, 2007, J NORWEGIAN MED ASS, V127, P760
   Klagholz J, 2012, OVERVIEW 2012 ACOG S, V0, P0
   Kolas T, 2003, AM J OBSTET GYNECOL, V188, P864, DOI 10.1067/mob.2003.217
   KRAVITZ RL, 1991, JAMA-J AM MED ASSOC, V266, P2087, DOI 10.1001/jama.266.15.2087
   Leone T, 2008, SOC SCI MED, V67, P1236, DOI 10.1016/j.socscimed.2008.06.032
   LOCALIO AR, 1993, JAMA-J AM MED ASSOC, V269, P366, DOI 10.1001/jama.269.3.366
   MACDONALD HM, 1980, J PEDIATR-US, V96, P898, DOI 10.1016/S0022-3476(80)80574-9
   MacDorman MF, 2008, CLIN PERINATOL, V35, P293, DOI 10.1016/j.clp.2008.03.007
   MacDorman MF, 2008, BIRTH-ISS PERINAT C, V35, P3, DOI 10.1111/j.1523-536X.2007.00205.x
   Marx H, 2001, J OBSTET GYNAECOL, V21, P124
   Mayor S, 2002, BRIT MED J, V324, P1411
   Menacker F, 2006, SEMIN PERINATOL, V30, P235, DOI 10.1053/j.semperi.2006.07.002
   Ministry of Health, 2002, BEH FIN SPES, V0, P0
   Ministry of Health and Social Affairs, 1999, 199914 NOU MIN HLTH, V0, P0
   Oral E, 2007, CURR OPIN OBSTET GYN, V19, P238, DOI 10.1097/GCO.0b013e32810fd797
   Paterson-Brown S, 1998, BMJ-BRIT MED J, V317, P462
   Penn Z, 2001, BEST PRACT RES CL OB, V15, P1, DOI 10.1053/beog.2000.0146
   Riewpaiboon W, 2005, SOC SCI MED, V61, P1408, DOI 10.1016/j.socscimed.2004.11.075
   Sage WM, 2004, ACCOUNTABILITY PATIE, V0, P3
   Salam MT, 2006, ANN EPIDEMIOL, V16, P341, DOI 10.1016/j.annepidem.2005.06.054
   Shurtz I, 2013, J HEALTH ECON, V32, P331, DOI 10.1016/j.jhealeco.2012.11.011
   Snyder JM, 2010, J POLIT ECON, V118, P355, DOI 10.1086/652903
   Stromberg D, 2004, Q J ECON, V119, P189, DOI 10.1162/003355304772839560
   Studdert DM, 2005, JAMA-J AM MED ASSOC, V293, P2609, DOI 10.1001/jama.293.21.2609
   Tussing AD, 1997, MED CARE, V35, P172, DOI 10.1097/00005650-199702000-00007
   WHO, 1993, WHOFHEMSM9414, V0, P0
NR 51
TC 7
Z9 7
U1 1
U2 11
PU ELSEVIER IRELAND LTD
PI CLARE
PA ELSEVIER HOUSE, BROOKVALE PLAZA, EAST PARK SHANNON, CO, CLARE, 00000, IRELAND
SN 0168-8510
EI 1872-6054
J9 HEALTH POLICY
JI Health Policy
PD SEP 15
PY 2017
VL 121
IS 9
BP 986
EP 993
DI 10.1016/j.healthpol.2017.07.007
PG 8
WC Health Care Sciences & Services; Health Policy & Services
SC Health Care Sciences & Services
GA FJ8ZQ
UT WOS:000413057600007
PM 28774730
DA 2022-10-14
ER

PT J
AU Bilal, M
   Rasheed, T
   Iqbal, HMN
   Hu, HB
   Zhang, XH
AF Bilal, Muhammad
   Rasheed, Tahir
   Iqbal, Hafiz Muhammad Nasir
   Hu, Hongbo
   Zhang, Xuehong
TI Silver Nanoparticles: Biosynthesis and Antimicrobial Potentialities
SO INTERNATIONAL JOURNAL OF PHARMACOLOGY
LA English
DT Review
DE Silver nanoparticles; green synthesis; plant extract; antimicrobial potentiality
ID mediated green synthesis; gold nanoparticle; leaf extract; photodynamic therapy; metal nanocrystal; escherichia-coli; antibacterial; plant; composite; efficacy
AB In recent years, the ever increasing scientific knowledge and research advancements in science have provided a great awareness regarding the use of nanoparticles (NPs). NPs have drawn the researcher's interest to explore new dimensions in biotechnology at large and nanotechnology, in particular, to combat antimicrobial resistance (AMR) and also to present other pharmacological potentialities. Finally, after decades of negligence, the AMR issue has now captured a worldwide attention of the global leaders, public health community, legalization authorities, academia, research-based organizations and medicinal sector of the modern world, alike. The antibiotics utilization has been expedited than ever before driven by increasing access, across the globe. The AMR emergence in microorganisms is considered as a natural phenomenon. However, this health-threatening issue has been driven by those mentioned above faulty human behavior. In this context, metallic nanoparticles (MNPs) are widely used or being engineered with unique potentialities for targetted applications in many fields of medical, engineering and science. Amongst noble metals, the superior attention has been given to silver nanoparticles. Traditionally, different chemical methods have been attempted but criticized due to various biological risks including toxicity that engendered a deep concern to develop some environmental-friendly processes. In this context, biological approaches using biological molecules derived from plant sources in the form of extracts displayed superiority over chemical and biological methods. These plant-based biological molecules undergo highly controlled assemblage to maintain the suitable size of nanoparticles. This critical review mainly focuses on the utilization of vast diversity of plants in the bio-inspired synthesis of silver nanoparticles as well as their potential applications as novel antimicrobial agents.
C1 [Bilal, Muhammad; Hu, Hongbo; Zhang, Xuehong] Shanghai Jiao Tong Univ, Sch Life Sci & Biotechnol, State Key Lab Microbial Metab, Shanghai 200240, Peoples R China.
   [Rasheed, Tahir] Shanghai Jiao Tong Univ, Sch Chem & Chem Engn, State Key Lab Met Matrix Composites, 800 Dongchuan Rd, Shanghai 200240, Peoples R China.
   [Iqbal, Hafiz Muhammad Nasir] Tecnol Monterrey, Sch Engn & Sci, Campus Monterrey,Ave Eugenio Garza Sada 2501, Monterrey 64849, NL, Mexico.
RP Iqbal, HMN (通讯作者)，Tecnol Monterrey, Sch Engn & Sci, Campus Monterrey,Ave Eugenio Garza Sada 2501, Monterrey 64849, NL, Mexico.; Bilal, M (通讯作者)，Shanghai Jiao Tong Univ, State Key Lab Microbial Metab, Shanghai 200240, Peoples R China.; Bilal, M (通讯作者)，Shanghai Jiao Tong Univ, Sch Life Sci & Biotechnol, Shanghai 200240, Peoples R China.
CR Ahmed S, 2016, J RADIAT RES APPL SC, V9, P1, DOI 10.1016/j.jrras.2015.06.006
   Ahmed S, 2016, J ADV RES, V7, P17, DOI 10.1016/j.jare.2015.02.007
   Ali M, 2016, MAT SCI ENG C-MATER, V58, P359, DOI 10.1016/j.msec.2015.08.045
   Ankanna S, 2010, DIG J NANOMATER BIOS, V5, P369
   Baruwati B, 2009, GREEN CHEM, V11, P926, DOI 10.1039/b902184a
   Basu S, 2016, APPL NANOSCI, V6, P1, DOI 10.1007/s13204-015-0407-9
   Biel MA, 2011, INT FORUM ALLERGY RH, V1, P329, DOI 10.1002/alr.20089
   Bilal M, 2017, INT J BIOL MACROMOL, V103, P554, DOI 10.1016/j.ijbiomac.2017.05.071
   Cao YW, 2001, J AM CHEM SOC, V123, P7961, DOI 10.1021/ja011342n
   Chen GX, 2014, SCIENCE, V344, P495, DOI 10.1126/science.1252553
   Daniel MC, 2004, CHEM REV, V104, P293, DOI 10.1021/cr030698+
   Dhand V, 2016, MAT SCI ENG C-MATER, V58, P36, DOI 10.1016/j.msec.2015.08.018
   Dhas SP, 2014, BIOTECHNOL APPL BIOC, V61, P322, DOI 10.1002/bab.1161
   Dhuper S, 2012, NANOTRENDS, V13, P16, DOI 10.5829/ID0SI.AEJSR.2013.8.4.1121
   Dwivedi AD, 2010, COLLOID SURFACE A, V369, P27, DOI 10.1016/j.colsurfa.2010.07.020
   Franci G, 2015, MOLECULES, V20, P8856, DOI 10.3390/molecules20058856
   Gopinath V, 2012, COLLOID SURFACE B, V96, P69, DOI 10.1016/j.colsurfb.2012.03.023
   Goyal RN, 2009, BIOELECTROCHEMISTRY, V74, P272, DOI 10.1016/j.bioelechem.2008.10.001
   Haes AJ, 2002, J AM CHEM SOC, V124, P10596, DOI 10.1021/ja020393x
   Ibrahim HMM, 2015, J RADIAT RES APPL SC, V8, P265, DOI 10.1016/j.jrras.2015.01.007
   Iqbal HMN, 2015, EXPRESS POLYM LETT, V9, P764, DOI 10.3144/expresspolymlett.2015.72
   Iqbal HMN, 2015, INT J BIOL MACROMOL, V81, P552, DOI 10.1016/j.ijbiomac.2015.08.040
   Iqbal HMN, 2015, CARBOHYD POLYM, V131, P197, DOI 10.1016/j.carbpol.2015.05.046
   Iqbal HMN, 2015, GREEN CHEM, V17, P3858, DOI 10.1039/c5gc00715a
   Iqbal HMN, 2014, POLYM CHEM-UK, V5, P7004, DOI 10.1039/c4py00857j
   Iravani S, 2014, RES PHARM SCI, V9, P385
   Jain J, 2009, MOL PHARMACEUT, V6, P1388, DOI 10.1021/mp900056g
   Jia XP, 2008, COLLOID SURFACE A, V330, P234, DOI 10.1016/j.colsurfa.2008.08.016
   Jindal A K, 2015, MED J ARMED FORCES INDIA, V71, P178, DOI 10.1016/j.mjafi.2014.04.011
   Joachim C, 2005, NAT MATER, V4, P107, DOI 10.1038/nmat1319
   Junqueira JC, 2012, LASER MED SCI, V27, P1205, DOI 10.1007/s10103-012-1050-2
   Kalishwaralal K, 2010, COLLOID SURFACE B, V77, P257, DOI 10.1016/j.colsurfb.2010.02.007
   Kaviya S, 2011, J NANOTECHNOL, V2011, P0, DOI 10.1155/2011/152970
   Khalil KA, 2013, INT J ELECTROCHEM SC, V8, P3483
   Kim JS, 2007, NANOMED-NANOTECHNOL, V3, P95, DOI 10.1016/j.nano.2006.12.001
   Klueh U, 2000, J BIOMED MATER RES, V53, P621, DOI 10.1002/1097-4636(2000)53:6<621::AID-JBM2>3.0.CO;2-Q
   Kohsari I, 2016, CARBOHYD POLYM, V140, P287, DOI 10.1016/j.carbpol.2015.12.075
   Krishnaraj C, 2010, COLLOID SURFACE B, V76, P50, DOI 10.1016/j.colsurfb.2009.10.008
   Kulkarni N, 2014, J NANOTECHNOL, V2014, P0, DOI 10.1155/2014/510246
   Kumar DA, 2014, SPECTROCHIM ACTA A, V127, P168, DOI 10.1016/j.saa.2014.02.058
   Kumar PPNV, 2014, IND CROP PROD, V52, P562, DOI 10.1016/j.indcrop.2013.10.050
   Kumar SV, 2017, MECH MAT SCI ENG J, V9, P0
   Lara Humberto H, 2010, JOURNAL OF NANOBIOTECHNOLOGY, V8, P1, DOI 10.1186/1477-3155-8-1
   Logeswari P, 2013, SCI IRAN, V20, P1049, DOI 10.1016/j.scient.2013.05.016
   Logeswari P, 2015, J SAUDI CHEM SOC, V19, P311, DOI 10.1016/j.jscs.2012.04.007
   lqbal HMN, 2015, THESIS, V0, P0
   lqbal HMN, 2017, HDB COMPOSITES RENEW, V0, P271
   Lysakowska ME, 2015, BURNS, V41, P364, DOI 10.1016/j.burns.2014.07.014
   Mallick K, 2006, MATER CHEM PHYS, V97, P283, DOI 10.1016/j.matchemphys.2005.08.011
   Manjumeena R, 2014, J ENVIRON SCI HEAL A, V49, P1125, DOI 10.1080/10934529.2014.897149
   Mariselvam R, 2014, SPECTROCHIM ACTA A, V129, P537, DOI 10.1016/j.saa.2014.03.066
   Meire MA, 2012, INT ENDOD J, V45, P482, DOI 10.1111/j.1365-2591.2011.02000.x
   Mittal AK, 2015, MAT SCI ENG C-MATER, V53, P120, DOI 10.1016/j.msec.2015.04.038
   Mollick MMR, 2019, ARAB J CHEM, V12, P2572, DOI 10.1016/j.arabjc.2015.04.033
   Morones JR, 2005, NANOTECHNOLOGY, V16, P2346, DOI 10.1088/0957-4484/16/10/059
   Muhsin TM, 2014, WORLD J MICROB BIOT, V30, P2081, DOI 10.1007/s11274-014-1634-z
   Nabikhan A, 2010, COLLOID SURFACE B, V79, P488, DOI 10.1016/j.colsurfb.2010.05.018
   Nakkala JR, 2014, EUR J MED CHEM, V85, P784, DOI 10.1016/j.ejmech.2014.08.024
   Naraginti S, 2014, SPECTROCHIM ACTA A, V128, P357, DOI 10.1016/j.saa.2014.02.083
   Nayak D, 2016, MAT SCI ENG C-MATER, V58, P44, DOI 10.1016/j.msec.2015.08.022
   Pal S, 2007, APPL ENVIRON MICROB, V73, P1712, DOI 10.1128/AEM.02218-06
   Paredes D, 2014, INT J NANOMED, V9, P1717, DOI 10.2147/IJN.S57156
   Popescu M, 2010, DIG J NANOMATER BIOS, V5, P1035
   Prathna TC, 2011, COLLOID SURFACE A, V377, P212, DOI 10.1016/j.colsurfa.2010.12.047
   Rai M, 2009, BIOTECHNOL ADV, V27, P76, DOI 10.1016/j.biotechadv.2008.09.002
   Ramar M, 2015, SPECTROCHIM ACTA A, V140, P223, DOI 10.1016/j.saa.2014.12.060
   Ramya M, 2012, INT J PHARM MED BIO, V1, P54, DOI 10.5923/j.nn.20120204.06
   Rao NH, 2016, MAT SCI ENG C-MATER, V62, P553, DOI 10.1016/j.msec.2016.01.072
   Ravichandran V, 2016, MATER LETT, V180, P264, DOI 10.1016/j.matlet.2016.05.172
   Sanchez GR, 2016, MATER LETT, V183, P255, DOI 10.1016/j.matlet.2016.07.115
   Reddy GAK, 2012, INT J ADV PHARM, V2, P09
   Sadeghi B, 2015, SPECTROCHIM ACTA A, V134, P310, DOI 10.1016/j.saa.2014.06.046
   Sahayaraj K, 2011, FORMATEX, V1st, P0
   Samberg ME, 2010, ENVIRON HEALTH PERSP, V118, P407, DOI 10.1289/ehp.0901398
   Shah M, 2016, INT J RES MED SCI, V4, P3427, DOI 10.18203/2320-6012.ijrms20162306
   Shameli K, 2012, CHEM CENT J, V6, P0, DOI 10.1186/1752-153X-6-73
   Sharma VK, 2009, ADV COLLOID INTERFAC, V145, P83, DOI 10.1016/j.cis.2008.09.002
   Shrivastava S, 2009, ACS NANO, V3, P1357, DOI 10.1021/nn900277t
   Singh T, 2017, J GENET ENG BIOTECHN, V0, P0, DOI DOI 10.1016/flgeb.2017.04.005
   Sintubin L, 2011, APPL MICROBIOL BIOT, V91, P153, DOI 10.1007/s00253-011-3225-3
   Sondi I, 2004, J COLLOID INTERF SCI, V275, P177, DOI 10.1016/j.jcis.2004.02.012
   Sun Q, 2014, COLLOID SURFACE A, V444, P226, DOI 10.1016/j.colsurfa.2013.12.065
   Tamayo LA, 2014, MAT SCI ENG C-MATER, V40, P24, DOI 10.1016/j.msec.2014.03.037
   Tarnam YA, 2016, PHARMACOGNOSY JOURNAL, V8, P565
   Thatoi P, 2016, J PHOTOCH PHOTOBIO B, V163, P311, DOI 10.1016/j.jphotobiol.2016.07.029
   Tippayawat P, 2016, PEERJ, V4, P0, DOI 10.7717/peerj.2589
   Tran QH, 2012, ADV NAT SCI-NANOSCI, V3, P0, DOI 10.1088/2043-6262/4/3/033001
   Ulug B, 2015, SPECTROCHIM ACTA A, V135, P153, DOI 10.1016/j.saa.2014.06.142
   Vazquez-Munoz R, 2014, PLOS ONE, V9, P0, DOI 10.1371/journal.pone.0108876
   Wang C, 2014, MAT SCI ENG C-MATER, V41, P134, DOI 10.1016/j.msec.2014.04.044
   Wang LX, 2014, BIOMATERIALS, V35, P6758, DOI 10.1016/j.biomaterials.2014.04.085
   Wei DW, 2009, CARBOHYD RES, V344, P2375, DOI 10.1016/j.carres.2009.09.001
   White RJ, 2009, CHEM SOC REV, V38, P481, DOI 10.1039/b802654h
   Wright JB, 1999, AM J INFECT CONTROL, V27, P344, DOI 10.1016/S0196-6553(99)70055-6
   Wu BH, 2013, NANO TODAY, V8, P168, DOI 10.1016/j.nantod.2013.02.006
   Wu DM, 2014, J ENDODONT, V40, P285, DOI 10.1016/j.joen.2013.08.022
   Xia YN, 2003, ADV MATER, V15, P353, DOI 10.1002/adma.200390087
   Xia YN, 2009, ANGEW CHEM INT EDIT, V48, P60, DOI 10.1002/anie.200802248
   Yuan YG, 2017, INT J MOL SCI, V18, P0, DOI 10.3390/ijms18030569
   Zhang MY, 2014, BIOFOULING, V30, P347, DOI 10.1080/08927014.2013.873419
   Zhou Y, 2012, J NANOBIOTECHNOL, V10, P0, DOI 10.1186/1477-3155-10-19
   Zhou ZY, 2011, CHEM SOC REV, V40, P4167, DOI 10.1039/c0cs00176g
   Zou KD, 2014, POLYM CHEM-UK, V5, P405, DOI 10.1039/c3py00966a
NR 103
TC 48
Z9 48
U1 0
U2 45
PU ASIAN NETWORK SCIENTIFIC INFORMATION-ANSINET
PI FAISALABAD
PA 308-LASANI TOWN, SARGODHA RD, FAISALABAD, 38090, PAKISTAN
SN 1811-7775
EI 1812-5700
J9 INT J PHARMACOL
JI Int. J. Pharmacol.
PD JUN 15
PY 2017
VL 13
IS 7
BP 832
EP 845
DI 10.3923/ijp.2017.832.845
PG 14
WC Pharmacology & Pharmacy
SC Pharmacology & Pharmacy
GA FB9YO
UT WOS:000406495500014
DA 2022-10-14
ER

PT J
AU Otaki, Y
   Ishida, MD
   Saito, Y
   Oyama, Y
   Oiso, G
   Moriyama, M
AF Otaki, Yasuhiro
   Ishida, Makiko DaSilva
   Saito, Yuichi
   Oyama, Yasuaki
   Oiso, Giichiro
   Moriyama, Mitsuru
TI Analysis of Closed Claims in the Clinical Management of Rheumatoid Arthritis in Japan
SO CHINESE MEDICAL JOURNAL
LA English
DT Article
DE Autoimmune Connective Tissue Disease; Closed Claim; Rheumatoid Arthritis
ID malpractice claim; insurer; methotrexate; error
AB Background: Despite an increasing awareness of the risk of medical errors, few data sources are available to highlight the characteristics and patterns of medical errors in the clinical management of rheumatoid arthritis (RA). The present study aimed to evaluate medical malpractice claims associated with the management of RA and other autoimmune connective tissue diseases (ACTDs). Methods: We analyzed 38 ACTD-associated closed claims extracted from a total of 8530 claims processed between July 2004 and June 2014 by the Tokyo headquarters office of Sompo Japan Nipponkoa Incorporated, a leading malpractice insurer in Japan. Results: RA was the most common ACTD assessed in this study, accounting for 20 cases. Although the male-to-female ratio among these cases was 5:15, in accordance with the general demographic distribution of RA, the proportion of patients older than 60 years (77.8%) was relatively high as the general range of RA susceptibility is 30-50 years. The analysis of allegation types among RA cases revealed statistically significant differences from non-RA cases (Fisher's exact test) as well as the following key findings: diagnosis-related allegations were absent (P < 0.01), whereas medication-related allegations were distinctively common (P = 0.02). Clinical processes related to the assessment process were most vulnerable to breakdown and leading to negligence identified with subsequent medication-related allegations, particularly among RA cases. Conclusions: The characteristics of malpractice claims associated with RA management, including the high frequency of medication-related allegations, breakdowns in the assessment process, and high claim numbers among patients older than 60 years, suggest the importance of caution exercised by physicians when administering immunosuppressants for the clinical treatment of RA.
C1 [Otaki, Yasuhiro] Teikyo Univ, Gen Med Educ & Res Ctr, Tokyo 1738605, Japan.
   [Ishida, Makiko DaSilva] Natl Ctr Neurol & Psychiat, Tokyo 1878551, Japan.
   [Saito, Yuichi; Oyama, Yasuaki] Sompo Japan Nipponkoa Insurance Inc, Specialty Claims Dept, Tokyo 1648608, Japan.
   [Oiso, Giichiro] Hamamatsu Univ Sch Med, Dept Integrated Human Sci, Shizuoka 4313192, Japan.
   [Moriyama, Mitsuru] Moriyama Management Law Off, Tokyo 1010052, Japan.
RP Otaki, Y (通讯作者)，Teikyo Univ, Gen Med Educ & Res Ctr, Tokyo 1738605, Japan.
EM y-otaki@med.teikyo-u.ac.jp
FU Japan Society for the Promotion of Science KAKENHI [15K21382]
CR Aletaha D, 2010, ARTHRITIS RHEUM-US, V62, P2569, DOI 10.1002/art.27584
   Andersen PO, 2010, RESUSCITATION, V81, P312, DOI 10.1016/j.resuscitation.2009.10.018
   Brown TW, 2010, ACAD EMERG MED, V17, P553, DOI 10.1111/j.1553-2712.2010.00729.x
   Clair EWS, 2004, ARTHRITIS RHEUM-US, V50, P3432, DOI 10.1002/art.20568
   Conway R, 2014, ARTHRITIS RHEUMATOL, V66, P2642, DOI 10.1002/art.38322
   De Nard F, 2015, WORLD J HEPATOL, V7, P344, DOI 10.4254/wjh.v7.i3.344
   Gandhi TK, 2006, ANN INTERN MED, V145, P488, DOI 10.7326/0003-4819-145-7-200610030-00006
   Kiuchi A, 2009, LEG MED (TOKYO), V11 Suppl 1, PS370, DOI 10.1016/j.legalmed.2009.02.036
   Lipsky PE, 2000, NEW ENGL J MED, V343, P1594, DOI 10.1056/NEJM200011303432202
   Maeda S, 2001, LEG MED (TOKYO), V3, P56, DOI 10.1016/S1344-6223(01)00007-4
   Rogers SO, 2006, SURGERY, V140, P25, DOI 10.1016/j.surg.2006.01.008
   Schellekens GA, 2000, ARTHRITIS RHEUM-US, V43, P155, DOI 10.1002/1529-0131(200001)43:1<155::AID-ANR20>3.0.CO;2-3
   Schiff GD, 2013, JAMA INTERN MED, V173, P2063, DOI 10.1001/jamainternmed.2013.11070
   Singh H, 2007, ARCH INTERN MED, V167, P2030, DOI 10.1001/archinte.167.19.2030
   Singh JA, 2015, LANCET, V386, P258, DOI 10.1016/S0140-6736(14)61704-9
   Stephens L, 2013, J BONE JOINT SURG AM, V95, Pe201, DOI 10.2106/JBJS.K.01272
   Yoshikawa K, 1998, SURVEY CONT LITIGATI, V7, P15
   Zengerink I, 2016, J ARTHROPLASTY, V31, P1890, DOI 10.1016/j.arth.2016.02.055
NR 19
TC 2
Z9 2
U1 0
U2 2
PU MEDKNOW PUBLICATIONS & MEDIA PVT LTD
PI MUMBAI
PA B-9, KANARA BUSINESS CENTRE, OFF LINK RD, GHAKTOPAR-E, MUMBAI, 400075, INDIA
SN 0366-6999
EI 
J9 CHINESE MED J-PEKING
JI Chin. Med. J.
PD JUN 20
PY 2017
VL 130
IS 12
BP 1454
EP 1458
DI 10.4103/0366-6999.207479
PG 5
WC Medicine, General & Internal
SC General & Internal Medicine
GA EX6TA
UT WOS:000403373800012
PM 28584209
DA 2022-10-14
ER

PT J
AU Riggs, KR
   Berger, ZD
   Makary, MA
   Bass, EB
   Chander, G
AF Riggs, Kevin R.
   Berger, Zackary D.
   Makary, Martin A.
   Bass, Eric B.
   Chander, Geetanjali
TI Surgeons' views on preoperative medical evaluation: a qualitative study
SO PERIOPERATIVE MEDICINE
LA English
DT Article
DE Preoperative care; Risk assessment; Medical overuse
ID consultation; care; outcm; test
AB Background: There is substantial variation in the practice of preoperative medical evaluation (PME) and limited evidence for its benefit, which raises concerns about overuse. Surgeons have a unique role in this multidisciplinary practice. The objective of this qualitative study was to explore surgeons' practices and their beliefs about PME. Methods: We conducted of semi-structured interviews with 18 surgeons in Baltimore, Maryland. Surgeons were purposively sampled to maximize diversity in terms of practice type (academic vs. private practice), surgical specialty, gender, and experience level. General topics included surgeons' current PME practices, perceived benefits and harms of PME, the surgical risk assessment, and potential improvements and barriers to change. Interviews were audio-recorded and transcribed. Transcripts were analyzed using content analysis to identify themes, which are presented as assertions. Transcripts were re-analyzed to identify supporting and opposing instances of each assertion. Results: A total of 15 themes emerged. There was wide variation in surgeons' described PME practices. Surgeons believed that PME improves surgical outcomes, but not all patients benefit. Surgeons were cognizant of the financial cost of the current system and the potential inconvenience that additional tests and office visits pose to patients. Surgeons believed that PME has minimal to no risk and that a normal PME is reassuring to them and patients. Surgeons were confident in their ability to assess surgical risk, and risk assessment by non-surgeons rarely affected their surgical decision-making. Hospital and anesthesiology requirements were a major driver of surgeons' PME practices. Surgeons did not receive much training on PME but perceived their practices to be similar to their colleagues. Surgeons believed that PME provides malpractice protection, welcomed standardization, and perceived there to be inadequate evidence to significantly change their current practice. Conclusions: Views of surgeons should be considered in future research on and reforms to the PME process.
C1 [Riggs, Kevin R.] Univ Alabama Birmingham, Div Prevent Med, Birmingham, AL USA.
   [Berger, Zackary D.; Bass, Eric B.; Chander, Geetanjali] Johns Hopkins Univ, Div Gen Internal Med, Sch Med, 1830 E Monument St,Room 8060, Baltimore, MD 21287 USA.
   [Makary, Martin A.] Johns Hopkins Univ, Sch Med, Dept Surg, Baltimore, MD 21287 USA.
RP Chander, G (通讯作者)，Johns Hopkins Univ, Div Gen Internal Med, Sch Med, 1830 E Monument St,Room 8060, Baltimore, MD 21287 USA.
EM gchande1@jhmi.edu
FU Society of General Internal Medicine Founders' Grant; NIH [T32 HL007180]; NATIONAL HEART, LUNG, AND BLOOD INSTITUTE [T32HL007180] Funding Source: NIH RePORTER
CR [Anonymous], 2013, CODING MANUAL QUALIT, V0, P0
   Balk E, 2014, BENEFITS HARMS ROUTI, V0, P0
   Baxi SM, 2015, JAMA INTERN MED, V175, P1272, DOI 10.1001/jamainternmed.2015.2100
   Brateanu A, 2015, CLEV CLIN J MED, V82, P667, DOI 10.3949/ccjm.82a.15118
   Brown SR, 2011, FAM MED, V43, P338
   Erickson F, 1986, HDB RES TEACHING, V0, P119
   Guest G, 2006, FIELD METHOD, V18, P59, DOI 10.1177/1525822X05279903
   Hsieh HF, 2005, QUAL HEALTH RES, V15, P1277, DOI 10.1177/1049732305276687
   Katz RI, 1998, ANESTH ANALG, V87, P830, DOI 10.1097/00000539-199810000-00016
   Kirkpatrick DH, 2010, OBSTET GYNECOL, V116, P1022, DOI 10.1097/AOG.0b013e3181f97c62
   Patey AM, 2012, IMPLEMENT SCI, V7, P0, DOI 10.1186/1748-5908-7-52
   PausJenssen L, 2008, BMC FAM PRACT, V9, P0, DOI 10.1186/1471-2296-9-4
   Riggs KR, 2016, BRIT J ANAESTH, V117, P681, DOI 10.1093/bja/aew302
   Schein OD, 2000, NEW ENGL J MED, V342, P168, DOI 10.1056/NEJM200001203420304
   Smetana GW, 2015, JAMA INTERN MED, V175, P1359, DOI 10.1001/jamainternmed.2015.2106
   Thilen SR, 2013, ANESTHESIOLOGY, V118, P1028, DOI 10.1097/ALN.0b013e31828ea68a
   van Gelder FE, 2012, EUR J ANAESTH, V29, P465, DOI 10.1097/EJA.0b013e32835423f0
   Wijeysundera DN, 2012, ANESTHESIOLOGY, V116, P25, DOI 10.1097/ALN.0b013e31823cfc03
   Wijeysundera DN, 2010, ARCH INTERN MED, V170, P1365, DOI 10.1001/archinternmed.2010.204
NR 19
TC 6
Z9 6
U1 0
U2 0
PU BMC
PI LONDON
PA CAMPUS, 4 CRINAN ST, LONDON N1 9XW, ENGLAND
SN 
EI 2047-0525
J9 PERIOPER MED-LONDON
JI Perioperative Med
PD OCT 24
PY 2017
VL 6
IS 
BP 
EP 
DI 10.1186/s13741-017-0072-5
PG 9
WC Anesthesiology; Surgery
SC Anesthesiology; Surgery
GA FK9GW
UT WOS:000413820600001
PM 29090090
DA 2022-10-14
ER

PT J
AU Gray, AM
   Fenn, P
   Rickman, N
   Vencappa, D
AF Gray, Alastair M.
   Fenn, Paul
   Rickman, Neil
   Vencappa, Dev
TI Changing experience of adverse medical events in the National Health Service: Comparison of two population surveys in 2001 and 2013
SO SOCIAL SCIENCE & MEDICINE
LA English
DT Article
DE Great Britain; Adverse events; Medical errors; Disease frequency surveys; Quality indicators; Compensation and redress
ID care; negligence; hospital; outcm; policy
AB Care quality is important to patients and providers, but is hard to measure. This study aimed to examine changes in the frequency and severity of one quality measure - adverse events associated with medical care - in Great Britain over a 12-year period when available resources initially expanded and were subsequently constrained. Data on perceived adverse events, collected from two representative population surveys in 2001 and 2013, were analysed and compared. The samples consisted of 8202 adults aged 15 and over in 2001 and 19,746 adults aged 15 and over in 2013. The main outcome measures were self-reported illness, injury or impairment caused in the opinion of the respondent by medical treatment or care. Respondents were also asked about the perceived severity of harm in terms of health and work, and any actions taken in response. The proportion of all respondents reporting that over the last three years they had suffered some illness, injury or impairment that in their opinion was caused by their medical treatment or care was 2.5% (497/19746) in 2013, compared with 4.8% (391/8202) in 2001, a reduction of 33% after adjusting for age, gender, income and social class differences between the two surveys. Perceived impact on health and work of these events was similar in both surveys, as was the proportion of injured respondents who pursued a legal claim for financial compensation, at 11% (53/497) in 2013 and 10.5% (41/391) in 2001. We also report multivariate analyses of perceived harm rates and severity, and propensity to seek, and accept, compensation. Our results suggest that the NHS became significantly safer over this period when measured by patient perceived harm from medical care. Our survey method could provide a valuable contribution to the monitoring of trends in health-care related adverse events and the impact of patient safety initiatives.
C1 [Gray, Alastair M.] Univ Oxford, Hlth Econ Res Ctr, Nuffield Dept Populat Hlth, Old Rd Campus, Oxford OX3 7LF, England.
   [Fenn, Paul] Univ Nottingham, Business Sch, Nottingham NG8 1BB, England.
   [Rickman, Neil] Univ Surrey, Dept Econ, Guildford GU2 7XH, Surrey, England.
   [Vencappa, Dev] Aston Univ, Econ Finance & Entrepreneurship Dept, Aston Business Sch, Birmingham B4 7ET, W Midlands, England.
RP Gray, AM (通讯作者)，Univ Oxford, Hlth Econ Res Ctr, Nuffield Dept Populat Hlth, Old Rd Campus, Oxford OX3 7LF, England.
EM alastair.gray@dph.ox.ac.uk; paul.fenn@nottingham.ac.uk; n.rickman@surrey.ac.uk; d.vencappa@aston.ac.uk
FU Nuffield Foundation [AJU/40507]; Department of Health
CR Andrews LB, 1997, LANCET, V349, P309, DOI 10.1016/S0140-6736(96)08268-2
   BRENNAN TA, 1991, NEW ENGL J MED, V324, P370, DOI 10.1056/NEJM199102073240604
   Bridgewater B, 2007, HEART, V93, P744, DOI 10.1136/hrt.2006.106393
   Crawford R, 2012, NHS SOCIAL CARE FUND, V0, P0
   de Vries EN, 2008, QUAL SAF HEALTH CARE, V17, P216, DOI 10.1136/qshc.2007.023622
   Department of Health, 2003, MAK AM CONS PAP SETT, V0, P0
   Fenn P, 2000, BRIT MED J, V320, P1567, DOI 10.1136/bmj.320.7249.1567
   Fenn P, 2016, NUFFIELD FDN BRIEFIN, V0, P0
   Forster AJ, 2003, ANN INTERN MED, V138, P161, DOI 10.7326/0003-4819-138-3-200302040-00007
   Greenhalgh J, 1999, J EVAL CLIN PRACT, V5, P401, DOI 10.1046/j.1365-2753.1999.00209.x
   Huehns T, 2010, J HEALTH SERV RES PO, V15, P87, DOI 10.1258/jhsrp.2009.009044
   Jha AK, 2013, BMJ QUAL SAF, V22, P809, DOI 10.1136/bmjqs-2012-001748
   Landrigan CP, 2010, NEW ENGL J MED, V363, P2124, DOI 10.1056/NEJMsa1004404
   Nicolini D, 2011, SOC SCI MED, V73, P217, DOI 10.1016/j.socscimed.2011.05.010
   Studdert DM, 2000, MED CARE, V38, P250, DOI 10.1097/00005650-200003000-00002
   Valderas JM, 2008, QUAL LIFE RES, V17, P179, DOI 10.1007/s11136-007-9295-0
   Vincent C, 2001, BRIT MED J, V322, P517, DOI 10.1136/bmj.322.7285.517
   Vincent C, 2008, BRIT MED J, V337, P0, DOI 10.1136/bmj.a2426
   2006, 1900, V71, V0, P5862
NR 19
TC 0
Z9 0
U1 0
U2 3
PU PERGAMON-ELSEVIER SCIENCE LTD
PI OXFORD
PA THE BOULEVARD, LANGFORD LANE, KIDLINGTON, OXFORD OX5 1GB, ENGLAND
SN 0277-9536
EI 
J9 SOC SCI MED
JI Soc. Sci. Med.
PD DEC 15
PY 2017
VL 195
IS 
BP 83
EP 89
DI 10.1016/j.socscimed.2017.11.016
PG 7
WC Public, Environmental & Occupational Health; Social Sciences, Biomedical
SC Public, Environmental & Occupational Health; Biomedical Social Sciences
GA FR3NU
UT WOS:000418974200011
PM 29156249
DA 2022-10-14
ER

PT J
AU Wang, Z
   Li, NY
   Jiang, MS
   Dear, K
   Hsieh, CR
AF Wang, Zhan
   Li, Niying
   Jiang, Mengsi
   Dear, Keith
   Hsieh, Chee-Ruey
TI Records of medical malpractice litigation: a potential indicator of health-care quality in China
SO BULLETIN OF THE WORLD HEALTH ORGANIZATION
LA English
DT Article
ID doctor-patient-relationship; compensation payment; claiming behavior; public hospital; of-care; injury; system
AB Objective To assess the characteristics and incidence of medical litigation in China and the potential usefulness of the records of such litigation as an indicator of health-care quality. Methods We investigated 13 620 cases of medical malpractice litigation that ended between 2010 and 2015 and were reported to China's Supreme Court. We categorized each case according to location of the court, the year the litigation ended, the medical specialization involved, the severity of the reported injury, the type of allegation raised by the plaintiff including any alleged shortcomings in the health care received and the outcome of the litigation. Findings The annual incidence of medical malpractice litigation increased from 75 in 2010 to 6947 in 2014. Most cases related to general surgery (1350 litigations), internal medicine (3500 litigations), obstetrics and gynaecology (1251 litigations) and orthopaedics (1283 litigations). Most of the reported injuries were either minor (1358 injuries) or fatal (4111 deaths).The most frequent allegation was of lack of consent or notification (1356 litigations), followed by misdiagnosis (1172 litigations), delay in treatment (1145 litigations) and alteration or forgery of medical records (975 litigations). Of the 11 014 plaintiffs with known litigation outcomes, 7482 (67.9%) received monetary compensation. Conclusion Over our study period, the incidence of litigation over potential medical malpractice increased in China. As many of the cases related to alleged inadequacies in the quality of health care, records of medical malpractice litigation in China may be worth exploring as an indicator of health-care quality.
C1 [Wang, Zhan; Li, Niying; Jiang, Mengsi; Dear, Keith; Hsieh, Chee-Ruey] Duke Kunshan Univ, 8 Duke Ave, Kunshan 215316, Jiangsu, Peoples R China.
RP Li, NY (通讯作者)，Duke Kunshan Univ, 8 Duke Ave, Kunshan 215316, Jiangsu, Peoples R China.
EM niyingli01@outlook.com
CR Aiken LH, 2002, JAMA-J AM MED ASSOC, V288, P87, DOI 10.1001/jama.288.16.1987
   Akachi Y, 2016, B WORLD HEALTH ORGAN, V94, P160, DOI 10.2471/BLT.16.170605
   [Anonymous], 2012, CHIN STAT YB, V0, P0
   [Anonymous], 2002, CLASS MED INJ, V0, P0
   [Anonymous], 2016, CHIN JUDGM ONL, V0, P0
   ARROW KJ, 1963, AM ECON REV, V53, P941
   Bank TW, 2016, 107176 WORLD BANK, V0, P0
   Bismark MM, 2006, MED J AUSTRALIA, V185, P203, DOI 10.5694/j.1326-5377.2006.tb00532.x
   COYTE PC, 1991, NEW ENGL J MED, V324, P89, DOI 10.1056/NEJM199101103240204
   Dettmeyer Reinhard, 2009, LEG MED (TOKYO), V11 Suppl 1, PS132, DOI 10.1016/j.legalmed.2009.02.021
   Donabedian A, 1988, JAMA-J AM MED ASSOC, V260, P1743, DOI 10.1001/JAMA.1988.03410120089033
   Hagihara A, 2003, HEALTH POLICY, V65, P119, DOI 10.1016/S0168-8510(02)00214-2
   Harris DM, 2005, J LAW MED ETHICS, V33, P456, DOI 10.1111/j.1748-720X.2005.tb00512.x
   He AJ, 2016, HEALTH ECON POLICY L, V11, P359, DOI 10.1017/S1744133116000128
   He AJ, 2014, SOC SCI MED, V123, P64, DOI 10.1016/j.socscimed.2014.10.055
   Hesketh T, 2012, BMJ-BRIT MED J, V345, P0, DOI 10.1136/bmj.e5730
   Hogerzeil HV, 2006, LANCET, V368, P305, DOI 10.1016/S0140-6736(06)69076-4
   Jarvelin J, 2012, HEALTH POLICY, V104, P155, DOI 10.1016/j.healthpol.2011.08.012
   Jena AB, 2012, ARCH INTERN MED, V172, P892, DOI 10.1001/archinternmed.2012.1416
   Jiao ML, 2015, BMJ OPEN, V5, P0, DOI 10.1136/bmjopen-2014-006719
   Kessler DP, 2011, J ECON PERSPECT, V25, P93, DOI 10.1257/jep.25.2.93
   Kohn L, 2000, ERR IS HUMAN BUILDIN, V0, P0
   Li H, 2014, BMC HEALTH SERV RES, V14, P0, DOI 10.1186/1472-6963-14-390
   Makary MA, 2016, BMJ-BRIT MED J, V353, P0, DOI 10.1136/bmj.i2139
   Nakajima K, 2001, JAMA-J AM MED ASSOC, V285, P1632, DOI 10.1001/jama.285.12.1632
   Needleman J, 2002, NEW ENGL J MED, V346, P1715, DOI 10.1056/NEJMsa012247
   Pan Y, 2015, J PUBLIC HEALTH-HEID, V23, P111, DOI 10.1007/s10389-015-0658-7
   Qin XZ, 2014, CHINA ECON REV, V31, P228, DOI 10.1016/j.chieco.2014.09.010
   SLOAN FA, 2012, HLTH EC, V0, P0
   Studdert DM, 2006, NEW ENGL J MED, V354, P2024, DOI 10.1056/NEJMsa054479
   Studdert DM, 2000, MED CARE, V38, P250, DOI 10.1097/00005650-200003000-00002
   Sylvia S, 2015, HEALTH POLICY PLANN, V30, P322, DOI 10.1093/heapol/czu014
   Tena-Tamayo C, 2005, BMJ-BRIT MED J, V331, P448, DOI 10.1136/bmj.331.7514.448
   Tucker JD, 2015, BMJ OPEN, V5, P0, DOI 10.1136/bmjopen-2015-008221
   Wagstaff A, 2009, DIR DEV, V0, PP1, DOI 10.1596/978-0-8213-7982-0
   Yip WCM, 2012, LANCET, V379, P833, DOI 10.1016/S0140-6736(11)61880-1
   Yu H, 2015, HEALTH POLICY, V119, P1145, DOI 10.1016/j.healthpol.2015.07.008
NR 38
TC 25
Z9 25
U1 0
U2 20
PU WORLD HEALTH ORGANIZATION
PI GENEVA 27
PA MARKETING AND DISSEMINATION, CH-1211 GENEVA 27, SWITZERLAND
SN 0042-9686
EI 1564-0604
J9 B WORLD HEALTH ORGAN
JI Bull. World Health Organ.
PD JUN 15
PY 2017
VL 95
IS 6
BP 430
EP 436
DI 10.2471/BLT.16.179143
PG 7
WC Public, Environmental & Occupational Health
SC Public, Environmental & Occupational Health
GA EY4WD
UT WOS:000403977400013
PM 28603309
DA 2022-10-14
ER

PT J
AU Friedson, AI
AF Friedson, Andrew I.
TI Medical Malpractice Damage Caps and Provider Reimbursement
SO HEALTH ECONOMICS
LA English
DT Article
DE health insurance; medical malpractice; physician payment; I13; K13
ID insurance premium; defensive medicine; tort reform; litigation; specialty; liability; impact
AB A common state legislative maneuver to combat rising healthcare costs is to reform the tort system by implementing caps on noneconomic damages awardable in medical malpractice cases. Using the implementation of caps in several states and large database of private insurance claims, I estimate the effect of damage caps on the amount providers charge to insurance companies as well as the amount that insurance companies reimburse providers for medical services. The amount providers charge insurers is unresponsive to tort reform, but the amount that insurers reimburse providers decreases for some procedures. Copyright (c) 2015 John Wiley & Sons, Ltd.
C1 [Friedson, Andrew I.] Univ Colorado, 1250 14th St, Denver, CO 80202 USA.
RP Friedson, AI (通讯作者)，Univ Colorado, 1250 14th St, Denver, CO 80202 USA.
EM Andrew.Friedson@ucdenver.edu
CR Avraham R, 2010, E555 U TEX LAW, V0, P0
   Avraham R, 2007, J LEGAL STUD, V36, PS183, DOI 10.1086/527332
   Avraham R, 2012, J LAW ECON ORGAN, V28, P657, DOI 10.1093/jleo/ewq017
   Baicker Katherine, 2005, FORUM HLTH EC POLICY, V8, P1
   DANZON PM, 1990, AM ECON REV, V80, P122
   Friedson AI, 2017, HEALTH ECON, V26, P118, DOI 10.1002/hec.3283
   Friedson AI, 2012, J RISK UNCERTAINTY, V45, P115, DOI 10.1007/s11166-012-9152-6
   Hawkins Merrit, 2013, 2013 PHYS INPATIENTO, V0, P0
   Holtz-Eakin D, 2004, EFFECT TORT REFORM E, V0, P0
   Hyman DA, 2015, INT REV LAW ECON, V42, P203, DOI 10.1016/j.irle.2015.02.002
   Jena AB, 2011, NEW ENGL J MED, V365, P629, DOI 10.1056/NEJMsa1012370
   Kessler D, 1996, Q J ECON, V111, P353, DOI 10.2307/2946682
   Kessler DP, 2005, JAMA-J AM MED ASSOC, V293, P2618, DOI 10.1001/jama.293.21.2618
   King SP, 2010, ECON REC, V86, P563, DOI 10.1111/j.1475-4932.2010.00640.x
   Kleiner Morris M, 2012, WORKING PAPER, V0, P0
   Klick J, 2007, J LEGAL STUD, V36, PS121, DOI 10.1086/520416
   Lakdawalla DN, 2012, INT REV LAW ECON, V32, P356, DOI 10.1016/j.irle.2012.07.003
   Malani A, 2010, ACCOUNTING ANTICIPAT, V0, P0
   Matsa DA, 2007, J LEGAL STUD, V36, PS143, DOI 10.1086/519466
   Medical Group Management Association, 2014, MGMA COST SURV 2014, V0, P0
   Medical Liability Monitor, 2013, TRENDS 2013 RAT PHYS, V0, P0
   Mello MM, 2010, HEALTH AFFAIR, V29, P1569, DOI 10.1377/hlthaff.2009.0807
   Nicholson S, 2012, HLTH MANAGEMENT POLI, V1, P37
   Paik M, 2015, WORKING PAPER, V0, P0
   Paik M, 2013, J EMPIR LEGAL STUD, V10, P612, DOI 10.1111/jels.12021
   Phelps CE, 2010, HEALTH ECON, V0, P0
   Quinn R, 1998, J RISK INSUR, V65, P467, DOI 10.2307/253660
   REYNOLDS RA, 1987, JAMA-J AM MED ASSOC, V257, P2776, DOI 10.1001/jama.257.20.2776
   Seabury SA, 2014, HEALTH AFFAIR, V33, P2048, DOI 10.1377/hlthaff.2014.0492
   Sloan FA, 2008, MED MALPRACTICE, V0, P0
   Sloan FA, 2009, J HEALTH ECON, V28, P481, DOI 10.1016/j.jhealeco.2008.12.006
   Thaler RH, 2021, NUDGE FINAL EDITION, V0, P0
   THORPE K, 2004, HLTH AFFAIRS 0121, V0, P0
   ZUCKERMAN S, 1990, INQUIRY-J HEALTH CAR, V27, P167
NR 34
TC 7
Z9 7
U1 1
U2 12
PU WILEY
PI HOBOKEN
PA 111 RIVER ST, HOBOKEN 07030-5774, NJ USA
SN 1057-9230
EI 1099-1050
J9 HEALTH ECON
JI Health Econ.
PD JAN 15
PY 2017
VL 26
IS 1
BP 118
EP 135
DI 10.1002/hec.3283
PG 18
WC Economics; Health Care Sciences & Services; Health Policy & Services
SC Business & Economics; Health Care Sciences & Services
GA EF5GA
UT WOS:000390357500008
PM 26498742
DA 2022-10-14
ER

PT J
AU Din, RS
   Yan, SC
   Cote, DJ
   Acosta, MA
   Smith, TR
AF Din, Ryan S.
   Yan, Sandra C.
   Cote, David J.
   Acosta, Michael A.
   Smith, Timothy R.
TI Defensive Medicine in US Spine Neurosurgery
SO SPINE
LA English
DT Article
DE assurance behavior; avoidance behavior; costs; defensive medicine; high-risk procedures; liability; malpractice; medical-legal environment; multivariate analysis; national survey; spine neurosurgery
ID malpractice; risk; reform; care; system; impact; cost; state
AB Study Design.Observational cross-sectional survey.Objective.To compare defensive practices of U.S. spine and nonspine neurosurgeons in the context of state medical liability risk.Summary of Background Data.Defensive medicine is a commonly reported and costly phenomenon in neurosurgery. Although state liability risk is thought to contribute greatly to defensive practice, variation within neurosurgical specialties has not been well explored.Methods.A validated, online survey was sent via email to 3344 members of the American Board of Neurological Surgeons. The instrument contained eight question domains: surgeon characteristics, patient characteristics, practice type, insurance type, surgeon liability profile, basic surgeon reimbursement, surgeon perceptions of medical legal environment, and the practice of defensive medicine.Results.The overall response rate was 30.6% (n=1026), including 499 neurosurgeons performing mainly spine procedures (48.6%). Spine neurosurgeons had a similar average practice duration as nonspine neurosurgeons (16.6 vs 16.9 years, P=0.64) and comparable lifetime case volume (4767 vs 4,703, P=0.71). The average annual malpractice premium for spine neurosurgeons was similar to nonspine neurosurgeons ($104,480.52 vs $101,721.76, P=0.60). On average, spine neurosurgeons had a significantly higher rate of ordering labs, medications, referrals, procedures, and imaging solely for liability concerns compared with nonspine neurosurgeons (89.2% vs 84.6%, P=0.031). Multivariate analysis revealed that spine neurosurgeons were roughly 3 times more likely to practice defensively compared with nonspine neurosurgeons (odds ratio, OR=2.9, P=0.001) when controlling for high-risk procedures (OR=7.8, P<0.001), annual malpractice premium (OR=3.3, P=0.01), percentage of patients publicly insured (OR=1.1, P=0.80), malpractice claims in the last 3 years (OR=1.13, P=0.71), and state medical-legal environment (OR=1.3, P=0.37).Conclusion.State-based medical legal environment is not a significant driver of increased defensive medicine associated with neurosurgical spine procedures.
C1 [Din, Ryan S.; Yan, Sandra C.; Cote, David J.; Acosta, Michael A.; Smith, Timothy R.] Harvard Med Sch, Brigham & Womens Hosp, Dept Neurosurg, Neurosurg Outcomes Ctr, Boston, MA USA.
RP Din, RS (通讯作者)，Brigham & Womens Hosp, Neurosurg Outcomes Ctr, Dept Neurosurg, 15 Francis Street PBB3, Boston, MA 02115 USA.
EM ryan_din@hms.harvard.edu
CR Chen J, 2015, AM J SURG, V210, P462, DOI 10.1016/j.amjsurg.2015.03.016
   Dranove D, 2005, HEALTH AFFAIR, V24, P802, DOI 10.1377/hlthaff.24.3.802
   Emanuel E, 2012, NEW ENGL J MED, V367, P949, DOI 10.1056/NEJMsb1205901
   Epstein SK, 2009, ANN EMERG MED, V53, P4, DOI 10.1016/j.annemergmed.2008.10.028
   Harvard Medical Practice Study, 1990, REP HARV MED PRACT S, V0, P0
   Hooe Benjamin S, 2014, AM J ORTHOP (BELLE MEAD NJ), V43, P0
   Jena AB, 2011, NEW ENGL J MED, V365, P629, DOI 10.1056/NEJMsa1012370
   Kessler D, 1996, Q J ECON, V111, P353, DOI 10.2307/2946682
   Kessler DP, 2011, J ECON PERSPECT, V25, P93, DOI 10.1257/jep.25.2.93
   Kessler DP, 2005, JAMA-J AM MED ASSOC, V293, P2618, DOI 10.1001/jama.293.21.2618
   Kessler DP, 2002, J HEALTH ECON, V21, P931, DOI 10.1016/S0167-6296(02)00076-0
   Manner PA, 2007, AAOS NOW JAN, V0, P0
   Mello MM, 2010, HEALTH AFFAIR, V29, P1569, DOI 10.1377/hlthaff.2009.0807
   Nahed BV, 2012, PLOS ONE, V7, P0, DOI 10.1371/journal.pone.0039237
   OLeary KJ, 2012, ACAD MED, V87, P142, DOI 10.1097/ACM.0b013e31823f2c86
   PriceWaterhouseCoopers, 2010, PRIC EXC ID WAST HEA, V0, P0
   Sethi Manish K, 2012, AM J ORTHOP (BELLE MEAD NJ), V41, P69
   Smith TR, 2015, NEUROSURGERY, V76, P105, DOI 10.1227/NEU.0000000000000576
   Studdert DM, 2006, NEW ENGL J MED, V354, P2024, DOI 10.1056/NEJMsa054479
   Studdert DM, 2005, JAMA-J AM MED ASSOC, V293, P2609, DOI 10.1001/jama.293.21.2609
   Sulmasy LS, 2014, CLEV CLIN J MED, V81, P464, DOI 10.3949/ccjm.81a.14037
   TARAGIN MI, 1992, AM J MED, V93, P537, DOI 10.1016/0002-9343(92)90582-V
   Thomas JW, 2010, HEALTH AFFAIR, V29, P1578, DOI 10.1377/hlthaff.2010.0146
   Thomas K, 1994, HOSP TECHNOL SER, V13, P2
   Waxman DA, 2014, NEW ENGL J MED, V371, P1518, DOI 10.1056/NEJMsa1313308
   Wohns RN, 2005, AANS, V14, P18
NR 26
TC 20
Z9 20
U1 1
U2 2
PU LIPPINCOTT WILLIAMS & WILKINS
PI PHILADELPHIA
PA TWO COMMERCE SQ, 2001 MARKET ST, PHILADELPHIA, PA 19103 USA
SN 0362-2436
EI 1528-1159
J9 SPINE
JI SPINE
PD FEB 1
PY 2017
VL 42
IS 3
BP 177
EP 185
DI 10.1097/BRS.0000000000001687
PG 9
WC Clinical Neurology; Orthopedics
SC Neurosciences & Neurology; Orthopedics
GA EL4MH
UT WOS:000394594800014
PM 27172279
DA 2022-10-14
ER

PT J
AU Parizot, I
   Cailbault, I
   Winance, M
   Barbot, J
AF Parizot, I.
   Cailbault, I.
   Winance, M.
   Barbot, J.
TI Inequity of compensation trajectories for victims of medical injuries. A survey in the French out-of-court settlement mechanism
SO REVUE D EPIDEMIOLOGIE ET DE SANTE PUBLIQUE
LA French
DT Article
DE Patient complaint; Medical injury; Compensation; Public policy
ID malpractice claim; behavior
AB Background. - In France little is known about either the characteristics of people who take legal action because they believe themselves to be victims of harm caused by medical activity, or about their complaint trajectory. The law of 4th March 2002 created an out-of-court settlement mechanism which aims to reduce inequitable access to compensation experienced by victims faced with legal procedures that are both lengthy and costly. This mechanism now occupies a central position among the avenues of recourse available to patients and their families. Methods. - The study relates to the exhaustive database of 18,258 requests for compensation filed with the out-of-court settlement mechanism between 2003 and 2009. It takes 4 series of variables into account: (1) the characteristics of the people concerned by the request, (2) the recourse practices, (3) the result of the requests, (4) the characteristics of the commissions with whom they dealt. Univariate and multivariate analyses were performed, in particular to find factors relating to the different responses given to the requests. Results. - Of the requests filed with the out-of-court settlement mechanism, 34.5% led to compensation being awarded, 30.7% were deemed inadmissible and 34.8% were rejected on the basis of expert opinions. The risk of inadmissibility was greater when the victim was a woman, undeceased, or a minor aged between 1 and 17; it bore no relation to standard of living. Recourse to a lawyer (24%) depended on various characteristics, in particular the age and vital status of the victim. It is associated to the decrease of the risk of inadmissibility and to the increase of the chances of receiving compensation. There were significant differences in the ways requests were processed (depending on where they were filed), in the time it took to examine the case, and in the tendency to reject requests before or after expert medical opinion. Conclusion. - This study offers the first ever description of the population of patients and families who accessed the out-of-court settlement mechanism for medical claims in France. It looks at how, within the mechanism, the diversity of practices impacts inequity and experiences during the compensation process. (C) 2017 Elsevier Masson SAS. All rights reserved.
C1 [Parizot, I.] CNRS, CMH, ERIS, 48 Blvd Jourdan, F-75014 Paris, France.
   [Cailbault, I.; Winance, M.] INSERM, Ctr Rech Med Sci Sante Sante Mentale Soc Cermes3, 7 Rue Guy Moquet, F-94801 Villejuif, France.
   [Barbot, J.] INSERM, IMM, CEMS, EHESS, 190 Ave France, F-75013 Paris, France.
RP Parizot, I (通讯作者)，CNRS, CMH, ERIS, 48 Blvd Jourdan, F-75014 Paris, France.
EM isabelle.parizot@ens.fr
CR [Anonymous], 2015, RAPP ACT 2014, V0, P0
   Barbot J, 2007, SOCIOL SOC, V39, P217
   Barbot J, 2010, GENESES, V81, P84
   Barbot J, 2007, DROITS MALADES USAGE, V0, P0
   Barbot J, 2015, SCI SOC SANTE, V33, P77, DOI 10.1684/sss.2015.0205
   Barbot J, 2014, HEALTH POLICY, V114, P236, DOI 10.1016/j.healthpol.2013.09.004
   Bianchi Arret, 1993, AJDA, V1993, P344
   Bismark MM, 2006, MED J AUSTRALIA, V185, P203, DOI 10.5694/j.1326-5377.2006.tb00532.x
   BOLTANSKI Luc, 1993, SOUFFRANCE DISTANCE, V0, P0
   BURSTIN HR, 1993, JAMA-J AM MED ASSOC, V270, P1697, DOI 10.1001/jama.270.14.1697
   Commission nationale des accidents medicaux, 2013, RAPP PARL GOUV ANN 2, V0, P0
   Davis P, 2002, J HEALTH POLIT POLIC, V27, P833, DOI 10.1215/03616878-27-5-833
   de Vernejoul N, 1999, SANTE PUBLIQUE, V12, P253
   Erichsen M, 2001, MED LAW, V20, P355
   Ewald F, 1992, PROBLEME FRANCAIS AC, V0, P0
   Fassin Didier, 2007, EMPIRE TRAUMATISME E, V0, P0
   Gibert S, 2009, THESIS, V0, P0
   Gomez Arret, 1990, COUR ADM APPEL LYON, V0, P292
   Jorstad Rolf Gunnar, 2002, MED LAW, V21, P681
   Julia F, 1997, INDEMNISATION ACCIDE, V0, P99
   Latte S, 2008, THESIS, V0, P0
   Laude A, 2012, JUDICIARISATION SANT, V0, P0
   LOCALIO AR, 1991, NEW ENGL J MED, V325, P245, DOI 10.1056/NEJM199107253250405
   Mussman MG, 1991, JAMA-J AM MED ASSOC, V26, P2992
   Perruche Arret, 2000, COUR CASSATION ASS P, V0, P0
   Pierre P, 2015, INDEMNISATION ACCIDE, V0, P0
   Studdert DM, 2000, MED CARE, V38, P250, DOI 10.1097/00005650-200003000-00002
   Torny D, 2015, REV FRANCAISE SCI PO, V65, P583
NR 28
TC 0
Z9 0
U1 0
U2 5
PU MASSON EDITEUR
PI MOULINEAUX CEDEX 9
PA 21 STREET CAMILLE DESMOULINS, ISSY, 92789 MOULINEAUX CEDEX 9, FRANCE
SN 0398-7620
EI 1773-0627
J9 REV EPIDEMIOL SANTE
JI Rev. Epidemiol. Sante Publique
PD APR 15
PY 2017
VL 65
IS 2
BP 99
EP 108
DI 10.1016/j.respe.2016.12.027
PG 10
WC Public, Environmental & Occupational Health
SC Public, Environmental & Occupational Health
GA EQ4WR
UT WOS:000398082500007
PM 28236496
DA 2022-10-14
ER

PT J
AU Wu, AW
   McCay, L
   Levinson, W
   Iedema, R
   Wallace, G
   Boyle, DJ
   McDonald, TB
   Bismark, MM
   Kraman, SS
   Forbes, E
   Conway, JB
   Gallagher, TH
AF Wu, Albert W.
   McCay, Layla
   Levinson, Wendy
   Iedema, Rick
   Wallace, Gordon
   Boyle, Dennis J.
   McDonald, Timothy B.
   Bismark, Marie M.
   Kraman, Steve S.
   Forbes, Emma
   Conway, James B.
   Gallagher, Thomas H.
TI Disclosing Adverse Events to Patients: International Norms and Trends
SO JOURNAL OF PATIENT SAFETY
LA English
DT Article
DE disclosure; adverse event; malpractice; risk management; transparency
ID medical liability reform; plan members view; new-zealand; safety incident; risk-management; error; compensation; physician; injury; care
AB Objectives: There is a growing expectation in health systems around the world that patients will be fully informed when adverse events occur. However, current disclosure practices often fall short of this expectation. Methods: We reviewed trends in policy and practice in 5 countries with extensive experience with adverse event disclosure: the United States, the United Kingdom, Canada, New Zealand, and Australia. Results: We identified 5 themes that reflect key challenges to disclosure: (1) the challenge of putting policy into large-scale practice, (2) the conflict between patient safety theory and patient expectations, (3) the conflict between legal privilege for quality improvement and open disclosure, (4) the challenge of aligning open disclosure with liability compensation, and (5) the challenge of measurement related to disclosure. Conclusions: Potential solutions include health worker education coupled with incentives to embed policy into practice, better communication about approaches beyond the punitive, legislation that allows both disclosure to patients and quality improvement protection for institutions, apology protection for providers, comprehensive disclosure programs that include patient compensation, delinking of patient compensation from regulatory scrutiny of disclosing physicians, legal and contractual requirements for disclosure, and better measurement of its occurrence and quality. A longerterm solution involves educating the public and health care workers about patient safety.
C1 [Wu, Albert W.] Johns Hopkins Univ, Ctr Hlth Serv & Outcomes Res, 624 N Broadway,Room 653, Baltimore, MD 21205 USA.
   [McCay, Layla] GAIN, Washington, DC USA.
   [Levinson, Wendy] Univ Toronto, Toronto, ON, Canada.
   [Iedema, Rick] Univ Technol, Sydney, NSW, Australia.
   [Wallace, Gordon] CMPA, Ottawa, ON, Canada.
   [Boyle, Dennis J.] Univ Colorado, Denver, CO 80202 USA.
   [McDonald, Timothy B.] Univ Illinois, Coll Med, Chicago, IL USA.
   [Bismark, Marie M.] Univ Melbourne, Melbourne, Vic, Australia.
   [Kraman, Steve S.] Univ Kentucky, Lexington, KY USA.
   [Forbes, Emma] Hlth Qual & Safety Commiss, Wellington, New Zealand.
   [Conway, James B.] IHI, Boston, MA USA.
   [Gallagher, Thomas H.] Univ Washington, Seattle, WA 98195 USA.
RP Wu, AW (通讯作者)，Johns Hopkins Univ, Ctr Hlth Serv & Outcomes Res, 624 N Broadway,Room 653, Baltimore, MD 21205 USA.
EM awu@jhsph.edu
FU Commonwealth Fund
CR [Anonymous], 2011, EFF MULT DISCL, V0, P0
   [Anonymous], 2012, GOOD PRACT GUID, V0, P0
   Australian Council for Safety and Quality in Health Care, 2003, OP DISCL STAND NAT S, V0, P0
   Bell SK, 2012, MILBANK Q, V90, P682, DOI 10.1111/j.1468-0009.2012.00679.x
   Berlinger N, 2005, J MED ETHICS, V31, P106, DOI 10.1136/jme.2003.005538
   Bismark M, 2006, J LEGAL MED, V27, P55, DOI 10.1080/01947640500533317
   Bismark M, 2006, CAN MED ASSOC J, V175, P889, DOI 10.1503/cmaj.060429
   Bismark MM, 2006, MED J AUSTRALIA, V185, P203, DOI 10.5694/j.1326-5377.2006.tb00532.x
   Bismark MM, 2006, BRIT MED J, V332, P1095, DOI 10.1136/bmj.332.7549.1095
   Blendon RJ, 2002, NEW ENGL J MED, V347, P1933, DOI 10.1056/NEJMsa022151
   Burroughs TE, 2007, JT COMM J QUAL PATIE, V33, P5, DOI 10.1016/S1553-7250(07)33002-X
   Canadian Medical Protective Association, 2008, COMM YOUR PAT HARM D, V0, P0
   Canadian Patient Safety Institute, 2011, CAN DISCL GUID BEING, V0, P0
   Canadian Patient Safety Institute, 2008, CAN DISCL GUID, V0, P0
   Car J, 2004, QUAL SAF HEALTH CARE, V13, P2, DOI 10.1136/qshc.2003.009241
   Clinton HR, 2006, NEW ENGL J MED, V354, P2205, DOI 10.1056/NEJMp068100
   Conway J, 2010, IHI INNOVATION SERIE, V0, P0
   Department of Health, 2010, GOV RESP NHS FUT FOR, V0, P0
   Donn SM, 2012, AM J PERINAT, V29, P65, DOI 10.1055/s-0031-1285825
   Francis R, 2013, MIDSTAFFORDSHIRE NHS, V0, P0
   Full Disclosure Working Group, 2006, THINGS GO WRONG RESP, V0, P0
   Gallagher TH, 2003, JAMA-J AM MED ASSOC, V289, P1001, DOI 10.1001/jama.289.8.1001
   Gallagher TH, 2007, J PATIENT SAF, V3, P158, DOI 10.1097/PTS.0B013E3181451606
   Gallagher TH, 2007, NEW ENGL J MED, V356, P2713, DOI 10.1056/NEJMra070568
   Hobgood C, 2002, ACAD EMERG MED, V9, P1156, DOI 10.1197/aemj.9.11.1156
   Hor SY, 2010, QUAL HEALTH RES, V20, P1091, DOI 10.1177/1049732310369232
   Iedema R, 2008, INT J QUAL HEALTH C, V20, P421, DOI 10.1093/intqhc/mzn043
   Iedema R, 2011, BMJ-BRIT MED J, V343, P0, DOI 10.1136/bmj.d4423
   Iezzoni LI, 2012, HEALTH AFFAIR, V31, P383, DOI 10.1377/hlthaff.2010.1137
   Joint Commission on Accreditation of Healthcare Organizations: policy and procedures, 2001, POL PROC REV JOINT C, V0, P0
   Kachalia A, 2011, NEW ENGL J MED, V364, P1564, DOI 10.1056/NEJMhpr1012821
   Kachalia AB, 2008, SOC SCI MED, V66, P387, DOI 10.1016/j.socscimed.2007.08.020
   Kaiser Family Foundation, 2004, NAT SURV CONS EXP PA, V0, P0
   Kraman SS, 1999, ANN INTERN MED, V131, P963, DOI 10.7326/0003-4819-131-12-199912210-00010
   Lamb RM, 2003, HEALTH AFFAIR, V22, P73, DOI 10.1377/hlthaff.22.2.73
   Lankshear A, 2007, BEING OPEN PAT UNPUB, V0, P0
   Marx D, 2001, PATIENT SAFETY JUST, V0, P0
   Mazor KM, 2011, PATIENT EDUC COUNS, V90, P341
   Mazor KM, 2005, AM J MANAG CARE, V11, P49
   Mazor KM, 2004, ANN INTERN MED, V140, P409, DOI 10.7326/0003-4819-140-6-200403160-00006
   McDonald TB, 2010, QUAL SAF HEALTH CARE, V19, P0, DOI 10.1136/qshc.2008.031633
   Millman EA, 2011, J PATIENT SAF, V7, P106, DOI 10.1097/PTS.0b013e31821b3c5f
   Murtagh L, 2012, HEALTH AFFAIR, V31, P2681, DOI 10.1377/hlthaff.2012.0185
   *NAT PAT SAF AG, 2005, SAF PRACT NOT BEING, V0, P0
   National Patient Safety Agency, 2009, NPSA2009PSA003, V0, P0
   OReilly KB, 2011, AM MED NEWS, V0, P0
   Paterson R, 2002, OBSTET GYNECOL, V0, P100
   Pinto A, 2012, BMJ QUAL SAF, V21, P1001, DOI 10.1136/bmjqs-2012-000826
   Riley W, 2008, ADV PATIENT SAFETY N, V1, P0
   Schoen C, 2005, HLTH AFF MILLWOOD S, V0, P0
   Studdert DM, 2004, NEW ENGL J MED, V350, P283, DOI 10.1056/NEJMhpr035470
   World Health Organization, 2009, CONC FRAM INT CLASS, V0, P0
   Wu AW, 1997, J GEN INTERN MED, V12, P770, DOI 10.1046/j.1525-1497.1997.07163.x
   Wu AW, 2008, BEING OPEN REV UNPUB, V0, P0
NR 54
TC 42
Z9 44
U1 0
U2 16
PU LIPPINCOTT WILLIAMS & WILKINS
PI PHILADELPHIA
PA TWO COMMERCE SQ, 2001 MARKET ST, PHILADELPHIA, PA 19103 USA
SN 1549-8417
EI 
J9 J PATIENT SAF
JI J. Patient Saf.
PD MAR 15
PY 2017
VL 13
IS 1
BP 43
EP 49
DI 10.1097/PTS.0000000000000107
PG 7
WC Health Care Sciences & Services; Health Policy & Services
SC Health Care Sciences & Services
GA EL3CI
UT WOS:000394496800008
PM 24717530
DA 2022-10-14
ER

PT J
AU Nalliah, RP
AF Nalliah, R. P.
TI Trends in US malpractice payments in dentistry compared to other health professions - dentistry payments increase, others fall
SO BRITISH DENTAL JOURNAL
LA English
DT Article
ID medical malpractice; practice guideline; litigation; quality; hospital; outcm
AB Background Little is known about trends in the number of malpractice payments made against dentists and other health professionals. Knowledge of these trends will inform the work of our professional organisations. Methods The National Practitioner Data Bank (NPDB) in the United States was utilised. Data about malpractice payments against dentists, hygienists, nurses, optometrists, pharmacists, physicians (DO and MD), physicians' assistants, podiatrists, psychologists, therapists and counsellors during 2004-14 were studied. Variables include type of healthcare provider, year malpractice payment was made and range of payment amount. Results In 2004 there were 17,532 malpractice payments against the studied health professions. In 2014 there were 11,650. In 2004, the number of malpractice payments against dentists represented 10.3% of all payments and in 2014 it represented 13.4%. Number of malpractice payments against dentists in 2012-2014 increased from 1,388 to 1,555. Conclusions There is an upward pressure on the number of dental malpractice payments over the last 3 years. Concurrently, there is a downward pressure on the number of combined non-dentist healthcare professional malpractice payments.
C1 [Nalliah, R. P.] Univ Michigan, Clin Educ, Sch Dent, 1011 N Univ, Ann Arbor, MI 48109 USA.
RP Nalliah, RP (通讯作者)，Univ Michigan, Clin Educ, Sch Dent, 1011 N Univ, Ann Arbor, MI 48109 USA.
EM romeshn@umich.edu
CR Anderson M, 2015, INJURY, V46, P42, DOI 10.1016/j.injury.2014.03.002
   Baker SR, 2014, EMERG RADIOL, V21, P29, DOI 10.1007/s10140-013-1154-4
   Bhatia RS, 2014, BMJ QUAL SAF, V23, P981, DOI 10.1136/bmjqs-2014-002816
   Bilimoria KY, 2016, ANN SURG, V263, P1126, DOI 10.1097/SLA.0000000000001538
   Chandra Amitabh, 2005, HEALTH AFF (MILLWOOD), VSuppl Web Exclusives, P0
   Chaserant C, 2015, EUR J LAW ECON, V39, P431, DOI 10.1007/s10657-013-9420-1
   Colaco M, 2015, J EMERG MED, V49, P849, DOI 10.1016/j.jemermed.2015.06.052
   Colon G A, 1999, MCKINSEY Q, V1, P2062
   Crosby E, 2013, CAN J ANESTH, V60, P143, DOI 10.1007/s12630-012-9855-9
   HUGHES RG, 1987, MED CARE, V25, P489, DOI 10.1097/00005650-198706000-00004
   HYAMS AL, 1995, ANN INTERN MED, V122, P450, DOI 10.7326/0003-4819-122-6-199503150-00008
   Larson KJ, 2014, AM SURGEON, V80, P555
   Livingston Harold M, 2004, J DENT EDUC, V68, P345
   McClellan FM, 2012, CLIN ORTHOP RELAT R, V470, P1393, DOI 10.1007/s11999-012-2254-2
   Nalliah RP, 2016, BRIT DENT J, V220, P389, DOI 10.1038/sj.bdj.2016.292
   Reiss W, 2013, GESUNDHEITSWESEN, V75, P296, DOI 10.1055/s-0033-1334934
   Rinella L, 1995, U MO KANS CITY LAW R, V0, P337
   Tolisano AM, 2016, LARYNGOSCOPE, V126, P14, DOI 10.1002/lary.25533
   Tsimtsiou Z, 2014, HIPPOKRATIA, V18, P139
NR 22
TC 6
Z9 6
U1 1
U2 12
PU NATURE PUBLISHING GROUP
PI LONDON
PA MACMILLAN BUILDING, 4 CRINAN ST, LONDON N1 9XW, ENGLAND
SN 0007-0610
EI 1476-5373
J9 BRIT DENT J
JI Br. Dent. J.
PD JAN 15
PY 2017
VL 222
IS 1
BP 36
EP 40
DI 10.1038/sj.bdj.2017.34
PG 5
WC Dentistry, Oral Surgery & Medicine
SC Dentistry, Oral Surgery & Medicine
GA EL1FM
UT WOS:000394365900030
PM 28084383
DA 2022-10-14
ER

PT J
AU Patterson, DC
   Grelsamer, RP
   Bronson, MJ
   Moucha, CS
AF Patterson, Diana C.
   Grelsamer, Ronald P.
   Bronson, Michael J.
   Moucha, Calin S.
TI Lawsuits After Primary and Revision Total Hip Arthroplasties: A Malpractice Claims Analysis
SO JOURNAL OF ARTHROPLASTY
LA English
DT Article
DE total hip arthroplasty; revision hip arthroplasty; malpractice; complications; negligence; indemnity
ID knee replacement; medical malpractice; joint arthroplasty; experience; litigation; surgery; life
AB Background: As the prevalence of total hip arthroplasty (THA) expands, so too will complications and patient dissatisfaction. The goal of this study was to identify the common etiologies of malpractice suits and costs of claims after primary and revision THAs. Methods: Analysis of 115 malpractice claims filed for alleged neglectful primary and revision THA surgeries by orthopedic surgeons insured by a large New York state malpractice carrier between 1983 and 2011. Results: The incidence of malpractice claims filed for negligent THA procedures is only 0.15% per year in our population. In primary cases, nerve injury ("foot drop") was the most frequent allegation with 27 claims. Negligent surgery causing dislocation was alleged in 18 and leg length discrepancy in 14. Medical complications were also reported, including 3 thromboembolic events and 6 deaths. In revision cases, dislocation and infection were the most common source of suits. The average indemnity payment was $ 386,153 and the largest single settlement was $ 4.1 million for an arterial injury resulting in amputation after a primary hip replacement. The average litigation cost to the insurer was $ 61,833. Conclusion: Nerve injury, dislocation, and leg length discrepancy are the most common reason for malpractice after primary THA. Orthopedic surgeons should continue to focus on minimizing the occurrence of these complications while adequately incorporating details about the risks and limitations of surgery into their preoperative education. (C) 2017 Elsevier Inc. All rights reserved.
C1 [Patterson, Diana C.; Grelsamer, Ronald P.; Bronson, Michael J.; Moucha, Calin S.] Mt Sinai Hlth Syst, Dept Orthopaed Surg, 5 East 98th St,9th Floor,Box 1188, New York, NY 10029 USA.
RP Patterson, DC (通讯作者)，Mt Sinai Hlth Syst, Dept Orthopaed Surg, 5 East 98th St,9th Floor,Box 1188, New York, NY 10029 USA.
CR ADAMSON TE, 1989, WESTERN J MED, V150, P356
   Atrey Amit, 2010, J BONE JOINT SURG AM, V92, Pe36, DOI 10.2106/JBJS.J.00277
   Beresford-Cleary Nicolas J, 2011, J ORTHOP SURG (HONG KONG), V19, P274
   Bhutta MA, 2011, ANN ROY COLL SURG, V93, P460, DOI 10.1308/003588411X587226
   Daigle ME, 2012, BEST PRACT RES CL RH, V26, P649, DOI 10.1016/j.berh.2012.07.013
   DeNoble PH, 2014, J HAND SURG-AM, V39, P1480, DOI 10.1016/j.jhsa.2014.02.019
   Ethgen O, 2004, J BONE JOINT SURG AM, V86A, P963, DOI 10.2106/00004623-200405000-00012
   Gould MT, 2003, CLIN ORTHOP RELAT R, V0, PP59, DOI 10.1097/01.blo.0000049697.69467.81
   Jarvelin J, 2012, ACTA ORTHOP, V83, P190, DOI 10.3109/17453674.2012.672089
   Jena AB, 2011, NEW ENGL J MED, V365, P629, DOI 10.1056/NEJMsa1012370
   Khan IH, 2012, ORTHOPEDICS, V35, PE726, DOI 10.3928/01477447-20120426-28
   Kremers HM, 2015, J BONE JOINT SURG AM, V97A, P1386, DOI 10.2106/JBJS.N.01141
   McWilliams AB, 2013, BONE JOINT J, V95B, P122, DOI 10.1302/0301-620X.95B1.30908
   Mussa MA, 2014, J ORTHOP SURG-HONG K, V22, P214, DOI 10.1177/230949901402200220
   Papadonikolakis A, 2013, J BONE JOINT SURG AM, V95A, P2205, DOI 10.2106/JBJS.L.00552
   Pukk Karin, 2003, QUAL MANAG HEALTH CARE, V12, P225
   Rasanen P, 2007, ACTA ORTHOP, V78, P108, DOI 10.1080/17453670610013501
   Traina F, 2009, CLIN ORTHOP RELAT R, V467, P434, DOI 10.1007/s11999-008-0582-z
   Upadhyay A, 2007, J ARTHROPLASTY, V22, P2, DOI 10.1016/j.arth.2007.05.003
NR 19
TC 16
Z9 18
U1 0
U2 3
PU CHURCHILL LIVINGSTONE INC MEDICAL PUBLISHERS
PI PHILADELPHIA
PA CURTIS CENTER, INDEPENDENCE SQUARE WEST, PHILADELPHIA, PA 19106-3399 USA
SN 0883-5403
EI 1532-8406
J9 J ARTHROPLASTY
JI J. Arthroplast.
PD OCT 15
PY 2017
VL 32
IS 10
BP 2958
EP 2962
DI 10.1016/j.arth.2017.04.044
PG 5
WC Orthopedics
SC Orthopedics
GA FM7CQ
UT WOS:000415228000006
PM 28552444
DA 2022-10-14
ER

PT J
AU Bermudez-Tamayo, C
   Ruiz, EF
   Moreno, GP
   Maroto-Navarro, G
   Garcia-Mochon, L
   Perez-Ramos, FJ
   Cano-Aguilar, A
   Velez, MD
AF Bermudez-Tamayo, Clara
   Fernandez Ruiz, Emilia
   Pastor Moreno, Guadalupe
   Maroto-Navarro, Gracia
   Garcia-Mochon, Leticia
   Jose Perez-Ramos, Francisco
   Cano-Aguilar, Africa
   del Pilar Velez, Maria
TI Barriers and enablers in the implementation of a program to reduce cesarean deliveries
SO REPRODUCTIVE HEALTH
LA English
DT Article
DE Cesarean section; Clinical practice guidelines; Evidence-based medicine
ID feedback intervention; physician behavior; vaginal birth; section; audit; rate; care; element
AB Background: Conducting audits, implementing best practices and giving feedback to the professionals have shown considerable promise in reducing rates of cesarean delivery and mother-child morbidity. The purpose of the study is two-fold: a) to identify the factors that facilitate change in current practices and thus reduce the use of obstetric interventions, and b) to better understand the barriers to such changes. To reach these objectives, the study analyzed the experiences of professionals participating in a program to reduce cesarean rates in 20 hospitals in Andalusia (Spain). Methods: A qualitative exploratory study was conducted. Participants were 14 ob-gyns and 14 nurse-midwives who work for Spain's National Healthcare System and have been involved in the program. To gather information, in-depth individual interviews were used. The interview was designed to examine factors affecting the quality of care, such as issues related to policy/management, hospitals, practitioners and patients. Results: The barriers identified include: 1) At the policy/management level: limited influence of institutional policy and the scant political commitment perceived. 2) At the organizational level: separation of the hierarchical structure of doctors from that of nurse-midwives, few positive incentives and the strong threat of sanctions for malpractice, inappropriate reorganization of midwife/obgyns competences. 3) At the healthcare staff and facility level: reluctance to change accentuated by years of professional practice. 4) Physical resources: obsolete delivery rooms with a medical look. 5) At the professional level: medical and legal pressure, cesarean delivery considered safe in the event of a legal claim, low motivation due to decline in working conditions, convenience-based practices. 6) Woman giving birth and her family: fear of pain, impatience while waiting for process to occur, misinformation. The enablers include: 1) At the organizational level: good coordination with pediatrics and emergency departments, 2) Training: skills updates for a less-interventionist approach, increased awareness, 3) Health professionals: satisfaction for a job well done, recognition by patients. 4) Woman giving birth: information circuits for patients and their families, trust in health professionals. Conclusions: The results can contribute to the design of more effective knowledge translation interventions to reduce cesarean sections, based on overcoming obstacles, reinforcing enabling factors and attempting to (re) define the boundaries between research and practice.
C1 [Bermudez-Tamayo, Clara; Maroto-Navarro, Gracia; Garcia-Mochon, Leticia] Andalusian Sch Publ Hlth, Cuesta Observ 4 S-N, Granada 18010, Spain.
   [Bermudez-Tamayo, Clara; Maroto-Navarro, Gracia] CIBERESP, Ciber Epidemiol & Salud Publ, Madrid, Spain.
   [Fernandez Ruiz, Emilia; Pastor Moreno, Guadalupe] Asociac Mujeres Politologas, Granada, Spain.
   [Jose Perez-Ramos, Francisco] Consejeria Igualdad Salud & Polit Sociales, Avd Hytasa 14, Seville 41006, Spain.
   [Cano-Aguilar, Africa] Hosp Univ San Cecilio, UGC Obstet & Gynaecol, Av Doctor Oloriz 16, Granada 18012, Spain.
   [del Pilar Velez, Maria] Queens Univ, Dept Obstet & Gynecol, Kingston Gen Hosp, Kingston, ON, Canada.
RP Bermudez-Tamayo, C (通讯作者)，Andalusian Sch Publ Hlth, Cuesta Observ 4 S-N, Granada 18010, Spain.; Bermudez-Tamayo, C (通讯作者)，CIBERESP, Ciber Epidemiol & Salud Publ, Madrid, Spain.
EM clara.bermudez.easp@juntadeandalucia.es
FU Ministry of Health and Consumers' Affairs - Spain [PI13/01340]
CR Althabe F, 2004, LANCET, V363, P1934, DOI 10.1016/S0140-6736(04)16406-4
   [Anonymous], 2012, COCHRANE DATABASE SY, V0, P0, DOI DOI 10.1002/14651858.CD000259.PUB3
   Becker HS, 1990, GENERALIZING CASE ST, V0, P233
   Bermudez-Tamayo C, 2014, IMPLEMENT SCI, V9, P0, DOI 10.1186/s13012-014-0182-0
   Betran AP, 2014, PLOS ONE, V9, P0, DOI 10.1371/journal.pone.0097769
   Brehaut JC, 2016, ANN INTERN MED, V164, P435, DOI 10.7326/M15-2248
   Calvo A, 2009, ACTA OBSTET GYN SCAN, V88, P842, DOI 10.1080/00016340903015313
   Catling-Paull C, 2011, J ADV NURS, V67, P1662, DOI 10.1111/j.1365-2648.2011.05662.x
   Chaillet N, 2007, B WORLD HEALTH ORGAN, V85, P791, DOI 10.2471/BLT.06.039289
   Chaillet N, 2015, NEW ENGL J MED, V372, P1710, DOI 10.1056/NEJMoa1407120
   Colomar M, 2014, MATERN CHILD HLTH J, V18, P2382, DOI 10.1007/s10995-014-1478-z
   Colquhoun H, 2017, BMJ QUAL SAF, V26, P54, DOI 10.1136/bmjqs-2015-005004
   Ferrer MBC, 2016, BMJ OPEN, V6, P0, DOI 10.1136/bmjopen-2016-011362
   Cox KJ, 2011, BMC PREGNANCY CHILDB, V11, P0, DOI 10.1186/1471-2393-11-72
   Dale SB, 2016, NEW ENGL J MED, V374, P2345, DOI 10.1056/NEJMsa1414953
   Davis D, 1999, JAMA-J AM MED ASSOC, V282, P867, DOI 10.1001/jama.282.9.867
   Department of Reproductive Health and Research. World Health Organization, 2015, HO STAT CAES SECT RA, V0, P0
   GRAF Norma, 2008, RETORNO BRUJAS INCOR, V0, P0
   Instituto Nacional de EstadisticaInstituto Nacional de Estadistica, 2014, EST NAC, V0, P0
   Jamtvedt G, 2006, COCHRANE DB SYST REV, V0, P0, DOI DOI 10.1002/14651858.CD000259.pub2
   Jamtvedt G, 2006, QUAL SAF HEALTH CARE, V15, P433, DOI 10.1136/qshc.2006.018549
   Khunpradit S, 2011, COCHRANE DB SYST REV, V0, P0, DOI DOI 10.1002/14651858.CD005528.pub2
   Lavender T, 2012, COCHRANE DB SYST REV, V0, P0, DOI DOI 10.1002/14651858.CD004660.pub3
   Lavergne MR, 2016, CAN MED ASSOC J, V188, PE375, DOI 10.1503/cmaj.150858
   Legare F, 2013, HEALTH AFFAIR, V32, P276, DOI 10.1377/hlthaff.2012.1078
   Liang Wei-Hsing, 2004, J CHIN MED ASSOC, V67, P281
   Lundgren I, 2015, BMC PREGNANCY CHILDB, V15, P0, DOI 10.1186/s12884-015-0629-6
   Luque Fernández Miguel Angel, 2005, INDEX ENFERM, V14, P9, DOI 10.4321/s1132-12962005000100002
   Montes Mu?oz MJ, 2007, CULTURAS NACIMIENTO, V0, P0
   OCDEGeographic Variations in Health Care, 2014, WHAT DO WE KNOW WHAT, V0, P0
   Pope C, 2013, QUALITATIVE RES HLTH, V0, P0
   Sandall J, 2016, COCHRANE DB SYST REV, V0, P0, DOI DOI 10.1002/14651858.CD004667.pub5
   Souza JP, 2010, BMC MED, V8, P0, DOI 10.1186/1741-7015-8-71
   Taylor SJ, 1987, ENTREVISTA PROFUNDID, V0, P100
   Wehrens R, 2014, PUBLIC HEALTH, V128, P545, DOI 10.1016/j.puhe.2014.02.004
   Wilensky G, 2016, JAMA-J AM MED ASSOC, V316, P21, DOI 10.1001/jama.2016.8019
   Yazdizadeh B, 2011, BMC HEALTH SERV RES, V11, P0, DOI 10.1186/1472-6963-11-159
NR 38
TC 8
Z9 8
U1 0
U2 14
PU BMC
PI LONDON
PA CAMPUS, 4 CRINAN ST, LONDON N1 9XW, ENGLAND
SN 1742-4755
EI 
J9 REPROD HEALTH
JI Reprod. Health
PD AUG 29
PY 2017
VL 14
IS 
BP 
EP 
DI 10.1186/s12978-017-0369-3
PG 13
WC Public, Environmental & Occupational Health
SC Public, Environmental & Occupational Health
GA FF1YZ
UT WOS:000408696400003
PM 28851394
DA 2022-10-14
ER

PT J
AU Ozturk, H
   Kahriman, I
   Bahcecik, AN
   Sokmen, S
   Calbayram, N
   Altundag, S
   Kucuk, S
AF Ozturk, Havva
   Kahriman, Ilknur
   Bahcecik, Ayse Nefise
   Sokmen, Serap
   Calbayram, Nazan
   Altundag, Sebahat
   Kucuk, Sibel
TI The malpractices of student nurses in clinical practice in Turkey and their causes
SO JOURNAL OF THE PAKISTAN MEDICAL ASSOCIATION
LA English
DT Article
DE Malpractice; Nurses; Students; Nursing
ID medication error; knowledge
AB Objective: The study was conducted to identify whether or not student nurses made the medical errors as well as the reasons for the errors. Methods: A study was conducted with 1067 student nurses studying at 12 universities in Turkey. The data were collected by using medical error scale and a questionnaire on demographic characteristics and malpractices. Results: Overall 28% of the student nurses performed malpractice during clinical practice. Medical errors included failure of complying with sterility and asepsis rules (32%), wrong identification of patient identity (19%), and administrating wrong dosage of medications (12%). They obtained a mean score of 4.19 +/- 0.62 from the overall scale and the lowest score was 3.9 +/- 0.78 for drug administrations. Conclusion: Nursing students perform considerable amount of malpractice and they should especially improve concerning administration of drugs.
C1 [Ozturk, Havva; Kahriman, Ilknur] Karadeniz Tech Univ, Trabzon, Turkey.
   [Bahcecik, Ayse Nefise] Marmara Univ, Istanbul, Turkey.
   [Sokmen, Serap] Erzincan Univ, Erzincan, Turkey.
   [Calbayram, Nazan] Ankara Univ, Ankara, Turkey.
   [Altundag, Sebahat] Pamukkale Univ, Denizli, Turkey.
   [Kucuk, Sibel] Yildirim Beyazit Univ, Ankara, Turkey.
RP Ozturk, H (通讯作者)，Karadeniz Tech Univ, Trabzon, Turkey.
EM ozturkhavva@gmail.com
FU TUBITAK [114S923]
CR Akgun S, 2007, SAGLIK DUSUNCESI VE, V3, P42
   Alcan Z, 2012, HASTA GUVENLIGI, V0, P0
   Attree Moira, 2008, NURSE EDUC PRACT, V8, P239, DOI 10.1016/j.nepr.2007.09.003
   Aydin MF, 2010, ACIBADEM U SAGLIK BI, V1, P209
   Ayik G, 2010, FLORENCE NIGHTINGALE, V18, P136
   Bodur S, 2012, J GEN MED, V22, P37
   Cebeci F, 2014, GUMUS COMMA HANE UNI, V3, P736
   Cebeci F, 2015, J PAK MED ASSOC, V65, P457
   Cooper E, 2013, J PROF NURS, V29, P109, DOI 10.1016/j.profnurs.2012.12.005
   Dolansky MA, 2013, J PROF NURS, V29, P102, DOI 10.1016/j.profnurs.2012.12.010
   Eadie A, 2012, J FORENSIC LEG MED, V19, P437, DOI 10.1016/j.jflm.2012.04.007
   Flood LS, 2016, NURSE EDUC PRACT, V16, P8, DOI 10.1016/j.nepr.2015.05.008
   Gulec D, 2013, J RES DEV NURSING, V15, P26
   Kara?z S, 2013, DOKUZ EYLUL U HEMSIR, V6, P149
   Karaca A, 2014, J HLTH NURSING MANAG, V1, P9, DOI 10.5222/SHYD.2014.009
   Karadag G, 2013, TURK SILAHLI KUVVETLERI, V0, P0
   Kyrkjebo JM, 2005, NURS EDUC TODAY, V25, P167, DOI 10.1016/j.nedt.2004.11.008
   Milch CE, 2006, J GEN INTERN MED, V21, P165, DOI 10.1111/j.1525-1497.2006.00322.x
   Mira JJ, 2015, REV PANAM SALUD PUBL, V38, P110
   Ozata M, 2010, J MED RES, V8, P100
   Ozturk H, 2016, 114S923 TUBITAK 3001, V0, P0
   Reid M, 2009, AM J MED QUAL, V24, P520, DOI 10.1177/1062860609345788
   Rodrigue C, 2012, OCHSNER J, V12, P338
   Vaismoradi M, 2011, INT NURS REV, V58, P434, DOI 10.1111/j.1466-7657.2011.00882.x
   Vural F, 2014, ACIBADEM SAGLIK BILI, V5, P152
   Wolf ZR, 2006, J PROF NURS, V22, P39, DOI 10.1016/j.profnurs.2005.12.008
NR 26
TC 3
Z9 3
U1 1
U2 7
PU PAKISTAN MEDICAL ASSOC
PI KARACHI
PA PMA HOUSE, AGA KHAN III RD, KARACHI, 00000, PAKISTAN
SN 0030-9982
EI 
J9 J PAK MED ASSOC
JI J. Pak. Med. Assoc.
PD AUG 15
PY 2017
VL 67
IS 8
BP 1198
EP 1205
DI 
PG 8
WC Medicine, General & Internal; Medicine, Research & Experimental
SC General & Internal Medicine; Research & Experimental Medicine
GA FB1ZR
UT WOS:000405943300014
PM 28839304
DA 2022-10-14
ER

PT J
AU Schiff, GD
   Nieva, HR
   Griswold, P
   Leydon, N
   Ling, J
   Federico, F
   Keohane, C
   Ellis, BR
   Foskett, C
   Orav, EJ
   Yoon, C
   Goldmann, D
   Weissman, JS
   Bates, DW
   Biondolillo, M
   Singer, SJ
AF Schiff, Gordon D.
   Nieva, Harry Reyes
   Griswold, Paula
   Leydon, Nicholas
   Ling, Judy
   Federico, Frank
   Keohane, Carol
   Ellis, Bonnie R.
   Foskett, Cathy
   Orav, E. John
   Yoon, Catherine
   Goldmann, Don
   Weissman, Joel S.
   Bates, David W.
   Biondolillo, Madeleine
   Singer, Sara J.
TI Randomized Trial of Reducing Ambulatory Malpractice and Safety Risk Results of the Massachusetts PROMISES Project
SO MEDICAL CARE
LA English
DT Article; Proceedings Paper
DE primary care; care improvement; satisfaction; patient safety; malpractice
ID electronic health record; centered medical home; primary-care; quality improvement; patient safety; adverse event; united-states; claim; transformation; intervention
AB Objective: Evaluate application of quality improvement approaches to key ambulatory malpractice risk and safety areas. Study Setting: In total, 25 small-to-medium-sized primary care practices (16 intervention; 9 control) in Massachusetts. Study Design: Controlled trial of a 15-month intervention including exposure to a learning network, webinars, face-to-face meetings, and coaching by improvement advisors targeting "3+1" high-risk domains: test result, referral, and medication management plus culture/communication issues evaluated by survey and chart review tools. Data Collection Methods: Chart reviews conducted at baseline and postintervention for intervention sites. Staff and patient survey data collected at baseline and postintervention for intervention and control sites. Principal Findings: Chart reviews demonstrated significant improvements in documentation of abnormal results, patient notification, documentation of an action or treatment plan, and evidence of a completed plan (all P < 0.001). Mean days between laboratory test date and evidence of completed action/treatment plan decreased by 19.4 days (P < 0.001). Staff surveys showed modest but nonsignificant improvement for intervention practices relative to controls overall and for the 3 high-risk domains that were the focus of PROMISES. Conclusions: A consortium of stakeholders, quality improvement tools, coaches, and learning network decreased selected ambulatory safety risks often seen in malpractice claims.
C1 [Schiff, Gordon D.; Nieva, Harry Reyes; Foskett, Cathy; Orav, E. John; Yoon, Catherine; Bates, David W.] Brigham & Womens Hosp, Div Gen Internal Med & Primary Care, 75 Francis St, Boston, MA 02115 USA.
   [Schiff, Gordon D.; Nieva, Harry Reyes; Orav, E. John; Goldmann, Don; Weissman, Joel S.; Bates, David W.; Singer, Sara J.] Harvard Med Sch, Boston, MA USA.
   [Nieva, Harry Reyes] Johns Hopkins Bloomberg Sch Publ Hlth, Baltimore, MD USA.
   [Griswold, Paula] Massachusetts Coalit Prevent Med Errors, Burlington, MA USA.
   [Leydon, Nicholas; Ling, Judy; Biondolillo, Madeleine] Bur Hlth Care Safety & Qual, Massachusetts Dept Publ Hlth, Boston, MA USA.
   [Leydon, Nicholas] North Shore Med Ctr, Salem, MA USA.
   [Federico, Frank; Goldmann, Don] Inst Healthcare Improvement, Cambridge, MA USA.
   [Keohane, Carol] Harvard Med Inst CRICO, Risk Management Fdn, Boston, MA USA.
   [Ellis, Bonnie R.] Coverys Corp, Boston, MA USA.
   [Ellis, Bonnie R.] One Financial Ctr, Boston, MA USA.
   [Orav, E. John; Goldmann, Don; Weissman, Joel S.; Bates, David W.; Singer, Sara J.] Harvard TH Chan Sch Publ Hlth, Boston, MA USA.
   [Weissman, Joel S.] Brigham & Womens Hosp, Ctr Surg & Publ Hlth, 75 Francis St, Boston, MA 02115 USA.
   [Singer, Sara J.] Massachusetts Gen Hosp, Mongan Inst Hlth Policy, Boston, MA 02114 USA.
RP Schiff, GD (通讯作者)，Harvard Med Sch, Brigham & Womens Hosp, Div Gen Internal Med & Primary Care, 1620 Tremont St,BC-3, Boston, MA 02120 USA.
EM gschiff@partners.org
FU Agency for Healthcare Research and Quality [R18HS019508]; AGENCY FOR HEALTHCARE RESEARCH AND QUALITY [R18HS019508] Funding Source: NIH RePORTER
CR Bishop TF, 2011, JAMA-J AM MED ASSOC, V305, P2427, DOI 10.1001/jama.2011.813
   Classen DC, 2008, J PATIENT SAF, V4, P169, DOI 10.1097/PTS.0B013E318183A475
   Crabtree BF, 2011, MED CARE, V49, P10, DOI 10.1097/MLR.0b013e3181f80766
   Crabtree BF, 2011, MED CARE, V49, PS28, DOI 10.1097/MLR.0b013e3181cad65c
   Crabtree Benjamin F, 2010, ANN FAM MED, V8 Suppl 1, PS80, DOI 10.1370/afm.1107
   Dalal AK, 2015, J AM MED INFORM ASSN, V22, P905, DOI 10.1093/jamia/ocv007
   Davies E, 2008, HEALTH EXPECT, V11, P160, DOI 10.1111/j.1369-7625.2007.00483.x
   Fernandopulle R, 2010, HEALTH AFFAIR, V29, P622, DOI 10.1377/hlthaff.2010.0065
   Friedberg MW, 2015, JAMA INTERN MED, V175, P1362, DOI 10.1001/jamainternmed.2015.2047
   Friedberg MW, 2014, JAMA-J AM MED ASSOC, V311, P815, DOI 10.1001/jama.2014.353
   Gandhi TK, 2006, ANN INTERN MED, V145, P488, DOI 10.7326/0003-4819-145-7-200610030-00006
   Gandhi TK, 2010, NEW ENGL J MED, V363, P1001, DOI 10.1056/NEJMp1003294
   Kachalia A, 2011, NEW ENGL J MED, V364, P1564, DOI 10.1056/NEJMhpr1012821
   Kern LM, 2016, ANN INTERN MED, V164, P395, DOI 10.7326/M14-2633
   Kerrissey M, 2017, HEALTH CARE MANAGE R, V42, P213, DOI 10.1097/HMR.0000000000000114
   LANDIS JR, 1977, BIOMETRICS, V33, P159, DOI 10.2307/2529310
   Linder JA, 2007, ARCH INTERN MED, V167, P1400, DOI 10.1001/archinte.167.13.1400
   Mangalmurti SS, 2010, NEW ENGL J MED, V363, P2060, DOI 10.1056/NEJMhle1005210
   Montano MF, 2016, AM J MED QUAL, V31, P29S, DOI 10.1177/1062860616664164
   Moore G, 2003, ANN INTERN MED, V138, P244, DOI 10.7326/0003-4819-138-3-200302040-00032
   Phillips RL, 2004, QUAL SAF HEALTH CARE, V13, P121, DOI 10.1136/qshc.2003.008029
   Plsek PE, 2001, BRIT MED J, V323, P625, DOI 10.1136/bmj.323.7313.625
   Reid RJ, 2014, J GEN INTERN MED, V29, P552, DOI 10.1007/s11606-014-2827-8
   Safran DG, 1998, MED CARE, V36, P728, DOI 10.1097/00005650-199805000-00012
   Samal L, 2014, JAMA INTERN MED, V174, P997, DOI 10.1001/jamainternmed.2014.662
   SCHIFF G, 2006, GETTING RESULTS RELI, V0, P0
   Schiff GD, 2016, HEALTH SERV RES, V51, P2634, DOI 10.1111/1475-6773.12621
   Schiff GD, 2013, JAMA INTERN MED, V173, P2063, DOI 10.1001/jamainternmed.2013.11070
   Scholle SH, 2012, MED CARE, V50, PS2, DOI 10.1097/MLR.0b013e3182610aba
   Singer SJ, 2015, MED CARE, V53, P141, DOI 10.1097/MLR.0000000000000269
   Singer SJ, 2013, MED CARE RES REV, V70, P143, DOI 10.1177/1077558712465654
   Singer SJ, 2003, QUAL SAF HEALTH CARE, V12, P112, DOI 10.1136/qhc.12.2.112
   Sittig DF, 2011, ARCH INTERN MED, V171, P1281, DOI 10.1001/archinternmed.2011.327
   Stange KC, 2014, ANNU REV PUBL HEALTH, V35, P423, DOI 10.1146/annurev-publhealth-032013-182438
   The PROMISES Team, 2016, PROMISES PROJ, V0, P0
   Wagner EH, 2012, PRIMARY CARE, V39, P241, DOI 10.1016/j.pop.2012.03.002
   Wallace E, 2013, BMJ OPEN, V3, P0, DOI 10.1136/bmjopen-2013-002929
   Weizman AV, 2016, CLIN GASTROENTEROL H, V14, P1067, DOI 10.1016/j.cgh.2016.04.041
   Wynia MK, 2011, JAMA-J AM MED ASSOC, V306, P2504, DOI 10.1001/jama.2011.1820
   Zuccotti G, 2011, JAMA-J AM MED ASSOC, V305, P2464, DOI 10.1001/jama.2011.858
NR 40
TC 9
Z9 9
U1 1
U2 4
PU LIPPINCOTT WILLIAMS & WILKINS
PI PHILADELPHIA
PA TWO COMMERCE SQ, 2001 MARKET ST, PHILADELPHIA, PA 19103 USA
SN 0025-7079
EI 1537-1948
J9 MED CARE
JI Med. Care
PD AUG 15
PY 2017
VL 55
IS 8
BP 797
EP 805
DI 10.1097/MLR.0000000000000759
PG 9
WC Health Care Sciences & Services; Health Policy & Services; Public, Environmental & Occupational Health
SC Health Care Sciences & Services; Public, Environmental & Occupational Health
GA FA5RC
UT WOS:000405500200011
PM 28650922
DA 2022-10-14
ER

PT J
AU Paik, M
   Black, B
   Hyman, DA
AF Paik, Myungho
   Black, Bernard
   Hyman, David A.
TI Damage caps and defensive medicine, revisited
SO JOURNAL OF HEALTH ECONOMICS
LA English
DT Article
DE Medical malpractice; Tort reform; Defensive medicine; MEDICARE; Healthcare spending
ID propensity score; malpractice law; receding tide; tort reform; litigation; impact
AB Does tort reform reduce defensive medicine and thus healthcare spending? Several (though not all) prior studies, using a difference-in-differences (DiD) approach, find lower Medicare spending for hospital care after states adopt caps on non-economic or total damages ("damage caps"), during the "second" reform wave of the mid-1980s. We re-examine this issue in several ways. We study the nine states that adopted caps during the "third reform wave," from 2002 to 2005. We find that damage caps have no significant impact on Medicare Part A spending, but predict roughly 4% higher Medicare Part B spending. We then revisit the 1980s caps, and find no evidence of a post-adoption drop (or rise) in spending for these caps. (C) 2016 Elsevier B.V. All rights reserved.
C1 [Paik, Myungho] Hanyang Univ, Dept Policy Studies, Seoul, South Korea.
   [Black, Bernard] Northwestern Univ, Pritzker Sch Law, Inst Policy Res, 375 East Chicago Ave, Evanston, IL 60611 USA.
   [Black, Bernard] Northwestern Univ, Kellogg Sch Management, 375 East Chicago Ave, Evanston, IL 60611 USA.
   [Hyman, David A.] Georgetown Univ, Law Ctr, Washington, DC 20057 USA.
RP Black, B (通讯作者)，Northwestern Univ, Pritzker Sch Law, Inst Policy Res, 375 East Chicago Ave, Evanston, IL 60611 USA.; Black, B (通讯作者)，Northwestern Univ, Kellogg Sch Management, 375 East Chicago Ave, Evanston, IL 60611 USA.
EM bblack@northwestern.edu
FU research fund of Hanyang University [HY-2015]
CR Abadie A, 2011, J BUS ECON STAT, V29, P1, DOI 10.1198/jbes.2009.07333
   Abadie A, 2010, J AM STAT ASSOC, V105, P493, DOI 10.1198/jasa.2009.ap08746
   Angrist JD, 2009, MOSTLY HARMLESS ECONOMETRICS: AN EMPIRICISTS COMPANION, V0, P1
   [Anonymous], 2006, MED MALPR TORT LIM H, V0, P0
   Avraham R, 2015, J HEALTH ECON, V39, P273, DOI 10.1016/j.jhealeco.2014.08.002
   Avraham Ronen, 2014, DATABASE STATE TORT, V0, P0
   Barkowski S, 2015, WORKING PAPER, V0, P0
   Black Bernard, 2016, WORKING PAPER, V0, P0
   Boehner J, 2010, COMMENTS TELEVISED D, V0, P0
   Born PH, 2015, NET EFFECTS MED MALP, V0, P0
   Brennan TA, 2006, MEDICAL MALPRACTICE AND THE U.S. HEALTH CARE SYSTEM, V0, PP93, DOI 10.1017/CBO9780511617836.007
   Busso M, 2014, REV ECON STAT, V96, P885, DOI 10.1162/REST_a_00431
   Cameron AC, 2008, REV ECON STAT, V90, P414, DOI 10.1162/rest.90.3.414
   Carrier ER, 2013, HEALTH AFFAIR, V32, P1383, DOI 10.1377/hlthaff.2013.0233
   Carrier ER, 2010, HEALTH AFFAIR, V29, P1585, DOI 10.1377/hlthaff.2010.0135
   Crump RK, 2009, BIOMETRIKA, V96, P187, DOI 10.1093/biomet/asn055
   Currie J, 2008, Q J ECON, V123, P795, DOI 10.1162/qjec.2008.123.2.795
   Dranove D, 2010, AM LAW ECON REV, V12, P69, DOI 10.1093/aler/ahp016
   Frakes M, 2016, J PUBLIC ECON, V143, P142, DOI 10.1016/j.jpubeco.2016.09.002
   Frakes M, 2013, AM ECON REV, V103, P257, DOI 10.1257/aer.103.1.257
   Huber M, 2013, J ECONOMETRICS, V175, P1, DOI 10.1016/j.jeconom.2012.11.006
   Hyman DA, 2007, J EMPIR LEGAL STUD, V4, P3, DOI 10.1111/J.1740-1461.2007.00081
   Imbens GW, 2015, CAUSAL INFE IN PRESS, V0, P0
   Jackson Healthcare, 2010, LAWS DRIV MED CREAT, V0, P0
   Kessler D, 1996, Q J ECON, V111, P353, DOI 10.2307/2946682
   Kessler D, 2002, J PUBLIC ECON, V84, P175, DOI 10.1016/S0047-2727(01)00124-4
   MacKinnon James G, 2014, WORKING PAPER, V0, P0
   Matlock DD, 2013, JAMA-J AM MED ASSOC, V310, P155, DOI 10.1001/jama.2013.7837
   Mello MM, 2010, HEALTH AFFAIR, V29, P1569, DOI 10.1377/hlthaff.2009.0807
   Moghtaderi A, 2016, WORKING PAPER, V0, P0
   Montanera D, 2013, IMPORTANCE NEGATIVE, V0, P0
   Paik M, 2013, J EMPIR LEGAL STUD, V10, P612, DOI 10.1111/jels.12021
   Paik M, 2013, J EMPIR LEGAL STUD, V10, P639, DOI 10.1111/jels.12022
   Paik M, 2012, J EMPIR LEGAL STUD, V9, P173, DOI 10.1111/j.1740-1461.2012.01251.x
   Public Citizen, 2011, DEF MED DOCT CRIS, V0, P0
   ROSENBAUM PR, 1983, BIOMETRIKA, V70, P41, DOI 10.1093/biomet/70.1.41
   Sclar David, 2003, HARV HLTH POLY REV, V4, P75
   Sloan FA, 2009, J HEALTH ECON, V28, P481, DOI 10.1016/j.jhealeco.2008.12.006
   Smith TR, 2015, NEUROSURGERY, V76, P105, DOI 10.1227/NEU.0000000000000576
   Traczynski J, 2014, DEFENSIVE MED PHYS A, V0, P0
   ZUCKERMAN S, 1990, INQUIRY-J HEALTH CAR, V27, P167
NR 42
TC 23
Z9 23
U1 0
U2 8
PU ELSEVIER SCIENCE BV
PI AMSTERDAM
PA PO BOX 211, 1000 AE AMSTERDAM, NETHERLANDS
SN 0167-6296
EI 1879-1646
J9 J HEALTH ECON
JI J. Health Econ.
PD JAN 15
PY 2017
VL 51
IS 
BP 84
EP 97
DI 10.1016/j.jhealeco.2016.11.001
PG 14
WC Economics; Health Care Sciences & Services; Health Policy & Services
SC Business & Economics; Health Care Sciences & Services
GA ES5ZD
UT WOS:000399624400006
PM 28129637
DA 2022-10-14
ER

PT J
AU Moore, J
   Bismark, M
   Mello, MM
AF Moore, Jennifer
   Bismark, Marie
   Mello, Michelle M.
TI Patients' Experiences With Communication-and-Resolution Programs After Medical Injury
SO JAMA INTERNAL MEDICINE
LA English
DT Article
ID adverse event; safety incident; open disclosure; lesson; malpractice; challenge; aftermath; family; error; care
AB IMPORTANCE Dissatisfaction with medical malpractice litigation has stimulated interest by health care organizations in developing alternatives to meet patients' needs after medical injury. In communication-and-resolution programs (CRPs), hospitals and liability insurers communicate with patients about adverse events, use investigation findings to improve patient safety, and offer compensation when substandard care caused harm. Despite increasing interest in this approach, little is known about patients' and family members' experiences with CRPs. OBJECTIVE To explore the experiences of patients and family members with medical injuries and CRPs to understand different aspects of institutional responses to injury that promoted and impeded reconciliation. DESIGN, SETTING, AND PARTICIPANTS From January 6 through June 30, 2016, semistructured interviews were conducted with patients (n = 27), family members (n = 3), and staff (n = 10) at 3 US hospitals that operate CRPs. Patients and families were eligible for participation if they experienced a CRP, spoke English, and could no longer file a malpractice claim because they had accepted a settlement or the statute of limitations had expired. The CRP administrators identified hospital and insurer staff who had been involved in a CRP event and had a close relationship with the injured patient and/or family. They identified patients and families by applying the inclusion criteria to their CRP databases. Of 66 possible participants, 40 interviews (61%) were completed, including 30 of 50 invited patients and families (60%) and 10 of 16 invited staff (63%). MAIN OUTCOMES AND MEASURES Patients' reported satisfaction with disclosure and reconciliation efforts made by hospitals. RESULTS A total of 40 participants completed interviews (15 men and 25 women; mean [range] age, 46 [18-67] years). Among the 30 patients and family members interviewed, 27 patients experienced injuries attributed to error and received compensation. The CRP experience was positive overall for 18 of the 30 patients and family members, and 18 patients continued to receive care at the hospital. Satisfaction was highest when communications were empathetic and nonadversarial, including compensation negotiations. Patients and families expressed a strong need to be heard and expected the attending physician to listen without interrupting during conversations about the event. Thirty-five of the 40 respondents believed that including plaintiffs' attorneys in these discussions was helpful. Sixteen of the 30 patients and family members deemed their compensation to be adequate but 17 reported that the offer was not sufficiently proactive. Patients and families strongly desired to know what the hospital did to prevent recurrences of the event, but 24 of 30 reported receiving no information about safety improvement efforts. CONCLUSIONS AND RELEVANCE As hospitals strive to provide more patient-centered care, opportunities exist to improve institutional responses to injuries and promote reconciliation.
C1 [Moore, Jennifer] Univ New South Wales, Fac Law, Sydney, NSW, Australia.
   [Bismark, Marie] Univ Melbourne, Sch Populat & Global Hlth, Melbourne, Vic, Australia.
   [Mello, Michelle M.] Stanford Univ, Stanford Law Sch, 559 Nathan Abbott Way, Stanford, CA 94305 USA.
   [Mello, Michelle M.] Stanford Univ, Sch Med, Dept Hlth Res & Policy, Stanford, CA USA.
RP Mello, MM (通讯作者)，Stanford Univ, Stanford Law Sch, 559 Nathan Abbott Way, Stanford, CA 94305 USA.
EM mmello@law.stanford.edu
FU Commonwealth Fund, a private independent foundation based in New York City
CR Acclaim Otago Inc, 2015, UND PROBL IND AN ACC, V0, P0
   Atiyah PS, 1997, THE DAMAGES LOTTERY, V0, P0
   Becker HS, 1998, TRICKS TRADE THINK R, V0, P0
   BECKMAN HB, 1994, ARCH INTERN MED, V154, P1365, DOI 10.1001/archinte.154.12.1365
   Bismark M, 2006, J LEGAL MED, V27, P55, DOI 10.1080/01947640500533317
   Boothman Richard C, 2012, FRONT HEALTH SERV MANAGE, V28, P13
   Brookbanks Warren, 2003, LAW CONTEXT, V20, P74
   Charon R, 2005, NARRATIVE, V13, P261, DOI 10.1353/nar.2005.0017
   Doroshow J, 2014, HUFFINGTON POST, V0, P0
   Duncan D, 2015, THERAPEUTIC JURISPRU, V0, P21
   Frank A, 1995, WOUNDED STORY TELLER, V0, P0
   Gallagher TH, 2003, JAMA-J AM MED ASSOC, V289, P1001, DOI 10.1001/jama.289.8.1001
   Glaser B, 1978, THEORETICAL SENSITIV, V0, P0
   Hannawa AF, 2017, SWISS MED WKLY, V147, P0, DOI 10.4414/smw.2017.14427
   HICKSON GB, 1992, JAMA-J AM MED ASSOC, V267, P1359, DOI 10.1001/jama.267.10.1359
   Iedema R, 2008, INT J QUAL HEALTH C, V20, P421, DOI 10.1093/intqhc/mzn043
   Iedema R, 2011, BMJ-BRIT MED J, V343, P0, DOI 10.1136/bmj.d4423
   Lambert BL, 2016, HEALTH SERV RES, V51, P2491, DOI 10.1111/1475-6773.12548
   Manser T, 2005, ACTA ANAESTH SCAND, V49, P728, DOI 10.1111/j.1399-6576.2005.00746.x
   Maxwell GM, 2010, FAMILY VICTIMS CULTU, V0, P0
   Mello MM, 2016, HEALTH SERV RES, V51, P2550, DOI 10.1111/1475-6773.12580
   Mello MM, 2014, HEALTH AFFAIR, V33, P30, DOI 10.1377/hlthaff.2013.0849
   Mello MM, 2014, HEALTH AFFAIR, V33, P20, DOI 10.1377/hlthaff.2013.0828
   Moore J, 2017, BMJ QUAL SAF, V26, P788, DOI 10.1136/bmjqs-2016-005804
   National Quality Forum (NQF), 2010, SAF PRACT BETT HEALT, V0, P0
   OConnor E, 2010, INT J QUAL HEALTH C, V22, P371, DOI 10.1093/intqhc/mzq042
   Robeznieks Andis, 2013, MOD HEALTHC, V43, P32
   Southwick FS, 2015, BMJ QUAL SAF, V24, P620, DOI 10.1136/bmjqs-2015-003980
   Studdert DM, 2004, NEW ENGL J MED, V350, P283, DOI 10.1056/NEJMhpr035470
   Teninbaum GH, 2011, CHAPMAN LAW REV, V15, P307
   Thomas EJ, 2000, MED CARE, V38, P261, DOI 10.1097/00005650-200003000-00003
   Van Neil MB, 2016, HEALTHCARE PROF LIAB, V0, P0
   VINCENT C, 1994, LANCET, V343, P1609, DOI 10.1016/S0140-6736(94)93062-7
   Vincent C A, 1993, QUAL HEALTH CARE, V2, P77, DOI 10.1136/qshc.2.2.77
   Wears RL, 2002, ANN EMERG MED, V39, P344, DOI 10.1067/mem.2002.121996
   White Andrew A, 2017, J HEALTHC RISK MANAG, V36, P34, DOI 10.1002/jhrm.21260
   Wu AW, 2017, J PATIENT SAF, V13, P43, DOI 10.1097/PTS.0000000000000107
NR 38
TC 34
Z9 34
U1 0
U2 10
PU AMER MEDICAL ASSOC
PI CHICAGO
PA 330 N WABASH AVE, STE 39300, CHICAGO, IL 60611-5885 USA
SN 2168-6106
EI 2168-6114
J9 JAMA INTERN MED
JI JAMA Intern. Med.
PD NOV 15
PY 2017
VL 177
IS 11
BP 1595
EP 1603
DI 10.1001/jamainternmed.2017.4002
PG 9
WC Medicine, General & Internal
SC General & Internal Medicine
GA FL8UG
UT WOS:000414525700014
PM 29052704
DA 2022-10-14
ER

PT J
AU Rayess, HM
   Gupta, A
   Svider, PF
   Raza, SN
   Shkoukani, M
   Zuliani, GF
   Carron, MA
AF Rayess, Hani M.
   Gupta, Amar
   Svider, Peter F.
   Raza, S. Naweed
   Shkoukani, Mahdi
   Zuliani, Giancarlo F.
   Carron, Michael A.
TI A Critical Analysis of Melanoma Malpractice Litigation: Should We Biopsy Everything?
SO LARYNGOSCOPE
LA English
DT Article
DE Melanoma; medical malpractice; malpractice litigation; medicolegal
ID patient education material; medical malpractice; readability assessment; malignant-melanoma; defensive medicine; pigmented lesion; neck melanoma; surgery; head; dermatopathology
AB Objectives/Hypothesis: The aim of this study was to evaluate factors raised in malpractice litigation related to the diagnosis and management of melanoma and to further assess issues impacting outcome. Study Design: Retrospective chart review Methods: The Westlaw legal database was searched for malpractice litigation resolved over the last 20 years relating to melanoma. Cases were evaluated for allegations, defendant specialty, outcome, and other issues raised. Results: Of the 80 cases evaluated, 49% were resolved in the defendants' favor. In greater than 80% of cases, there was alleged misdiagnosis. In 35% of cases, the patient had expired secondary to melanoma at the time of litigation. There was no statistical difference in payments upon comparison of cases with and without mortality. A greater proportion of cases with dermatologists and pathologists as defendants involved alleged misdiagnosis. The most common locations for melanoma were the extremities and the head-and-neck region, at 32.5% and 22.5%, respectively. Location did not significantly impact the outcome of cases. Conclusion: Malpractice litigation relating to melanoma involves numerous physicians, including dermatologists, pathologists, and otolaryngologists. Alleged misdiagnosis of a pigmented lesion was the most common cause of litigation and involved physicians from numerous specialties. Patients who were misdiagnosed had a significantly higher likelihood of having active disease at the time of litigation. Ultimately improved methods of detecting concerning pigmented lesions need to be developed. Factors such as death and poor cosmetic outcome did not significantly impact litigation outcome.
C1 [Rayess, Hani M.; Gupta, Amar; Svider, Peter F.; Raza, S. Naweed; Shkoukani, Mahdi; Zuliani, Giancarlo F.; Carron, Michael A.] Wayne State Univ, Sch Med, Dept Otolaryngol Head & Neck Surg, 4201 St Antoine,5E UHC, Detroit, MI 48201 USA.
   [Shkoukani, Mahdi; Zuliani, Giancarlo F.; Carron, Michael A.] Wayne State Univ, Sch Med, Dept Otolaryngol Head & Neck Surg, Div Facial Plast & Reconstruct Surg, Detroit, MI USA.
   [Raza, S. Naweed; Shkoukani, Mahdi] John D Dingell Med Ctr, Barbara Ann Karmanos Canc Inst, Detroit, MI USA.
   [Shkoukani, Mahdi; Zuliani, Giancarlo F.; Carron, Michael A.] John D Dingell Med Ctr, Dept Surg, Sect Otolaryngol, Detroit, MI USA.
RP Rayess, HM (通讯作者)，Wayne State Univ, Sch Med, Dept Otolaryngol Head & Neck Surg, 4201 St Antoine,5E UHC, Detroit, MI 48201 USA.
EM hrayess@wayne.edu
CR ALBERT VA, 1990, J AM ACAD DERMATOL, V23, P308, DOI 10.1016/0190-9622(90)70214-3
   Carney PA, 2016, J AM ACAD DERMATOL, V74, P317, DOI 10.1016/j.jaad.2015.09.037
   Chen SC, 2001, ARCH DERMATOL, V137, P1627
   Cheriyan J, 2014, SURG CLIN N AM, V94, P1091, DOI 10.1016/j.suc.2014.07.011
   Colaco M, 2013, J UROLOGY, V189, P1048, DOI 10.1016/j.juro.2012.08.255
   Dabouz F, 2015, BRIT J DERMATOL, V172, P707, DOI 10.1111/bjd.13489
   Day TA, 2015, CUMMINGS OTOLARYNGOL, V0, PP1790
   Eloy JA, 2013, INT FORUM ALLERGY RH, V3, P980, DOI 10.1002/alr.21210
   Farida JP, 2016, HEAD NECK-J SCI SPEC, V38, P751, DOI 10.1002/hed.23950
   Hermer LD, 2010, J GEN INTERN MED, V25, P470, DOI 10.1007/s11606-010-1259-3
   High WA, 2008, CLIN LAB MED, V28, P261, DOI 10.1016/j.cll.2007.12.006
   Levy J, 2005, EUR J OPHTHALMOL, V15, P424, DOI 10.1177/112067210501500320
   Marsch A, 2012, DERMATOL CLIN, V30, P593, DOI 10.1016/j.det.2012.06.011
   Martello J, 1999, CLIN PLAST SURG, V26, P9
   Mello MM, 2011, SYNTH PROJ RES SY S1, V21, P0
   Melrose RJ, 2011, ORAL MAXIL SURG CLIN, V23, P465, DOI 10.1016/j.coms.2011.04.008
   Nash JJ, 2011, OTOLARYNG HEAD NECK, V144, P10, DOI 10.1177/0194599810390470
   Reisch LM, 2015, AM J CLIN PATHOL, V144, P916, DOI 10.1309/AJCP80LYIMOOUJIF
   Sanghvi S, 2012, LARYNGOSCOPE, V122, P1943, DOI 10.1002/lary.23424
   Shellenberger R, 2016, ANN MED, V48, P142, DOI 10.3109/07853890.2016.1145795
   Singer MC, 2012, OTOLARYNG HEAD NECK, V146, P358, DOI 10.1177/0194599811430898
   Studdert DM, 2006, NEW ENGL J MED, V354, P2024, DOI 10.1056/NEJMsa054479
   Svider PF, 2015, ANN OTO RHINOL LARYN, V124, P515, DOI 10.1177/0003489414567937
   Svider PF, 2014, OPHTHAL PLAST RECONS, V30, P119, DOI 10.1097/IOP.0000000000000025
   Svider PF, 2014, AM J OTOLARYNG, V35, P198, DOI 10.1016/j.amjoto.2013.07.001
   Svider PF, 2013, AM J OTOLARYNG, V34, P31, DOI 10.1016/j.amjoto.2012.08.001
   Troxel DB, 2003, AM J SURG PATHOL, V27, P1278, DOI 10.1097/00000478-200309000-00012
   Wagner JD, 2000, PLAST RECONSTR SURG, V105, P1800
   Wagner JD, 2000, PLAST RECONSTR SURG, V105, P1774, DOI 10.1097/00006534-200004050-00028
NR 29
TC 12
Z9 12
U1 0
U2 1
PU WILEY-BLACKWELL
PI HOBOKEN
PA 111 RIVER ST, HOBOKEN 07030-5774, NJ USA
SN 0023-852X
EI 1531-4995
J9 LARYNGOSCOPE
JI Laryngoscope
PD JAN 15
PY 2017
VL 127
IS 1
BP 134
EP 139
DI 10.1002/lary.26167
PG 6
WC Medicine, Research & Experimental; Otorhinolaryngology
SC Research & Experimental Medicine; Otorhinolaryngology
GA EL9PB
UT WOS:000394951400034
PM 27480801
DA 2022-10-14
ER

PT J
AU Bokshan, SL
   Ruttiman, RJ
   DePasse, JM
   Eltorai, AEM
   Rubin, LE
   Palumbo, MA
   Daniels, AH
AF Bokshan, Steven L.
   Ruttiman, Roy J.
   DePasse, John M.
   Eltorai, Adam E. M.
   Rubin, Lee E.
   Palumbo, Mark A.
   Daniels, Alan H.
TI Reported Litigation Associated With Primary Hip and Knee Arthroplasty
SO JOURNAL OF ARTHROPLASTY
LA English
DT Article
DE lawsuit; malpractice; litigation; joint arthroplasty; total joint arthroplasty; THA
ID malpractice claim; medical malpractice; replacement; performance; improve; outcm; surgery
AB Background: Greater than 75% of arthroplasty surgeons report having been the subject of a malpractice lawsuit. Despite this, few studies have analyzed the causes of litigation following total joint arthroplasty in the United States. Methods: This study is a retrospective analysis of malpractice lawsuits following total hip and knee arthroplasty using VerdictSearch, a database encompassing legal cases compiled from February 1988 to May 2015. Complications leading to litigation were categorized and assessed for patient, surgeon, and lawsuit factors. All monetary awards were reflected for inflation. Results: A total of 213 lawsuits were analyzed (119 total hip and 94 total knee arthroplasty cases). Overall, 15.0% of cases ended in settlement and 29.6% ended in a verdict in favor of the plaintiff (physician loss). The average payment for cases lost in court ($1,929,822 +/- $3,679,572) was significantly larger than cases that ended in settlement ($555,347 +/- $822,098) (P = .006). The most common complication following hip arthroplasty was "nerve injury" (29 cases, settlement rate: 10.3%, physician loss rate: 53.9%, and average payment: $1,089,825). The most common complication following knee arthroplasty was "pain or weakness" (17 cases, settlement rate: 5.9%, physician loss rate: 6.3%, and average payment: $451,867). Technical complications were the most likely complications to result in a physician loss (P = .019). Conclusion: While complications like "pain and weakness" are less likely to result in favorable litigation for patients, the presence of an objective technical complication or nerve injury was associated with an increased risk of a physician loss and a higher payment. (C) 2017 Elsevier Inc. All rights reserved.
C1 [Bokshan, Steven L.; Ruttiman, Roy J.; DePasse, John M.; Eltorai, Adam E. M.] Brown Univ, Alpert Med Sch, Dept Orthopaed, Providence, RI 02903 USA.
   [Rubin, Lee E.] Dept Adult Reconstruct, Div Yale Orthopaed, New Haven, CT USA.
   [Palumbo, Mark A.; Daniels, Alan H.] Brown Univ, Alpert Med Sch, Dept Orthopaed, Div Spine Surg, Providence, RI 02903 USA.
RP Daniels, AH (通讯作者)，Brown Univ, Alpert Med Sch, Dept Orthoped Surg, 100 Butler Dr, Providence, RI 02903 USA.
CR Attarian DE, 2005, CLIN ORTHOP RELAT R, V0, PP72, DOI 10.1097/01.blo.0000159765.42036.56
   Bachmeier CJM, 2001, OSTEOARTHR CARTILAGE, V9, P137, DOI 10.1053/joca.2000.0369
   Braddock CH, 1999, JAMA-J AM MED ASSOC, V282, P2313, DOI 10.1001/jama.282.24.2313
   Cheney FW, 2006, ANESTHESIOLOGY, V105, P1081, DOI 10.1097/00000542-200612000-00007
   Cheney FW, 1999, ANESTHESIOLOGY, V91, P552, DOI 10.1097/00000542-199908000-00030
   Cram P, 2012, JAMA-J AM MED ASSOC, V308, P1227, DOI 10.1001/2012.jama.11153
   DePasse JM, 2017, J NEUROSURG-SPINE, V27, P1
   DePasse JM, 2017, J AM ACAD ORTHOP SUR, V25, PE109, DOI 10.5435/JAAOS-D-16-00460
   Cannon WD, 2006, CLIN ORTHOP RELAT R, V0, PP21, DOI 10.1097/01.blo.0000197080.34223.00
   Epstein Nancy E, 2010, SURG NEUROL INT, V1, P3, DOI 10.4103/2152-7806.62261
   Epstein NE, 2002, SPINE, V27, P2425, DOI 10.1097/00007632-200211150-00002
   Harrison W, 2015, EUR J EMERG MED, V22, P142, DOI 10.1097/MEJ.0000000000000152
   Jena AB, 2011, NEW ENGL J MED, V365, P629, DOI 10.1056/NEJMsa1012370
   Kheir M, 2016, AM ASS HIP KNEE SURG, V0, P0
   Kremers HM, 2015, J BONE JOINT SURG AM, V97A, P1386, DOI 10.2106/JBJS.N.01141
   Kurtz SM, 2009, CLIN ORTHOP RELAT R, V467, P2606, DOI 10.1007/s11999-009-0834-6
   Levinson W, 1997, JAMA-J AM MED ASSOC, V277, P553, DOI 10.1001/jama.277.7.553
   Martin M, 1998, SURGERY, V124, P313, DOI 10.1016/S0039-6060(98)70136-9
   Matsen FA, 2013, J BONE JOINT SURG AM, V95, P0
   McWilliams AB, 2013, BONE JOINT J, V95B, P122, DOI 10.1302/0301-620X.95B1.30908
   Quigley RS, 2015, SPINE, V40, P851, DOI 10.1097/BRS.0000000000000878
   Ring J, 2014, BONE JOINT J, V96B, P1510, DOI 10.1302/0301-620X.96B11.33963
   Roberts H, 2016, J BONE JOINT SURG AM, V98, P0, DOI 10.2106/JBJS.15.00658
   Seabury SA, 2014, HEALTH AFFAIR, V33, P2048, DOI 10.1377/hlthaff.2014.0492
   Seymour NE, 2002, ANN SURG, V236, P458, DOI 10.1097/00000658-200210000-00008
   Upadhyay A, 2007, J ARTHROPLASTY, V22, P2, DOI 10.1016/j.arth.2007.05.003
   Wolf Brian R, 2012, J BONE JOINT SURG AM, V94, Pe103, DOI 10.2106/JBJS.K.00011
   Zengerink I, 2016, J ARTHROPLASTY, V31, P1890, DOI 10.1016/j.arth.2016.02.055
NR 28
TC 27
Z9 28
U1 0
U2 2
PU CHURCHILL LIVINGSTONE INC MEDICAL PUBLISHERS
PI PHILADELPHIA
PA CURTIS CENTER, INDEPENDENCE SQUARE WEST, PHILADELPHIA, PA 19106-3399 USA
SN 0883-5403
EI 1532-8406
J9 J ARTHROPLASTY
JI J. Arthroplast.
PD DEC 15
PY 2017
VL 32
IS 12
BP 3573
EP +
DI 10.1016/j.arth.2017.07.001
PG 6
WC Orthopedics
SC Orthopedics
GA FO2XE
UT WOS:000416662100003
PM 28781019
DA 2022-10-14
ER

PT J
AU Glaser, LM
   Alvi, FA
   Milad, MP
AF Glaser, Laura M.
   Alvi, Farah A.
   Milad, Magdy P.
TI Trends in malpractice claims for obstetric and gynecologic procedures, 2005 through 2014
SO AMERICAN JOURNAL OF OBSTETRICS AND GYNECOLOGY
LA English
DT Article
DE gynecologic surgery; litigation; medical education
ID liability; volume; risk
AB BACKGROUND: Interest in medical malpractice and areas of medicolegal vulnerability for practicing obstetricians and gynecologists has grown substantially, and many providers report changing surgical practice out of fear of litigation. Furthermore, education on medical malpractice and risk management is lacking for obstetrics and gynecology trainees. Recent obstetric and gynecologic malpractice claims data are lacking. We report on recent trends in malpractice claims for obstetrics and gynecology procedures, and compare these trends to those of other medical specialties. OBJECTIVE: We sought to evaluate recent trends in malpractice claims for obstetrics and gynecology procedures and compare these to other medical specialties. STUDY DESIGN: A search was performed on all medicolegal claims data for obstetrics and gynecology procedures from Jan. 1, 2005, through Dec. 31, 2014, using the Physician Insurers' Association of America data-sharing project, which was created to identify medical professional liability trends. Data from 20 insurance carriers were reviewed based on a search using International Classification of Diseases, Ninth Revision codes and unique database-specific codes. RESULTS: Of the 10,915 total claims closed from 2005 through 2014, the majority ( 59.5%) were dropped, withdrawn, or dismissed. The average indemnity of the remaining paid claims (31.1%) was $423,250. The most frequently litigated procedure was operative procedures on the uterus; 27.8% of cases were paid with an average indemnity of $279,384. The procedure associated with the highest proportion of paid claims was vacuum extraction. The average indemnity for paid obstetrics and gynecology procedural claims was 27% higher than that for all medical specialties combined. Obstetrics and gynecology procedural claims had the second highest average indemnity payment and the fifth highest paid-to-closed ratio of all medical specialties. CONCLUSION: Litigation claims for obstetrics and gynecology procedures have higher average indemnity payments and higher paid-to-closed ratios than most other medical specialties. Claims most frequently relate to gynecologic surgery, but obstetric procedures are more expensive. Possible factors may include procedural experience and unique perioperative complications. We encourage efforts addressing procedures, litigation, and quality interventions to improve outcomes, mitigate risk, and potentially lower indemnity payments.
C1 [Glaser, Laura M.; Alvi, Farah A.; Milad, Magdy P.] Northwestern Univ, Feinberg Sch Med, Dept Obstet & Gynecol, Chicago, IL 60611 USA.
RP Glaser, LM (通讯作者)，Northwestern Univ, Feinberg Sch Med, Dept Obstet & Gynecol, Chicago, IL 60611 USA.
EM l-matthews@northwestern.edu
FU Albert B. Gerbie Professorship Fund
CR Adinma JIB, 2016, ANN MED HEALTH SCI R, V6, P74, DOI 10.4103/2141-9248.181847
   Barbieri RL, 2006, OBSTET GYNECOL, V107, P578, DOI 10.1097/01.AOG.0000202400.13898.8b
   Benedetti TJ, 2006, OBSTET GYNECOL, V107, P1238, DOI 10.1097/01.AOG.0000218721.83011.7a
   Blanchard May Hsieh, 2012, J GRAD MED EDUC, V4, P190, DOI 10.4300/JGME-D-11-00135.1
   Carpentieri AM, 2015, AM COLL OBSTETRICIAN, V0, P0
   Flannery FT, 2010, J AM BOARD FAM MED, V23, P753, DOI 10.3122/jabfm.2010.06.100056
   Fogarty CA, 2003, AM J OBSTET GYNECOL, V189, P652, DOI 10.1067/S0002-9378(03)00880-9
   Gossett DR, 2016, OBSTET GYNECOL, V128, P429, DOI 10.1097/AOG.0000000000001533
   Jena AB, 2015, BMJ-BRIT MED J, V351, P0, DOI 10.1136/bmj.h5516
   Jena AB, 2011, NEW ENGL J MED, V365, P629, DOI 10.1056/NEJMsa1012370
   Llarena NC, 2015, OBSTET GYNECOL, V125, P1407, DOI 10.1097/AOG.0000000000000855
   Mavroforou A, 2005, MED LAW, V24, P1
   Miller ES, 2014, OBSTET GYNECOL, V123, P248, DOI 10.1097/AOG.0000000000000096
   Moreno-Hunt C, 2005, OBSTET GYNECOL, V106, P1382, DOI 10.1097/01.AOG.0000187895.59463.5b
   Mowat A, 2016, AM J OBSTET GYNECOL, V215, P21, DOI 10.1016/j.ajog.2016.02.048
   ROSENBLATT RA, 1989, OBSTET GYNECOL, V74, P710
   Sepucha KR, 2016, ACAD EMERG MED, V23, P1325, DOI 10.1111/acem.13071
   Stacey D, 2011, COCHRANE DB SYST REV, V0, P0, DOI DOI 10.1002/14651858.CD001431.pub2
NR 18
TC 20
Z9 20
U1 0
U2 5
PU MOSBY-ELSEVIER
PI NEW YORK
PA 360 PARK AVENUE SOUTH, NEW YORK, NY 10010-1710 USA
SN 0002-9378
EI 1097-6868
J9 AM J OBSTET GYNECOL
JI Am. J. Obstet. Gynecol.
PD SEP 15
PY 2017
VL 217
IS 3
BP 
EP 
DI 10.1016/j.ajog.2017.05.037
PG 6
WC Obstetrics & Gynecology
SC Obstetrics & Gynecology
GA FF2BZ
UT WOS:000408704200017
PM 28549980
DA 2022-10-14
ER

PT J
AU Imataka, G
   Yoshihara, S
AF Imataka, G.
   Yoshihara, S.
TI Sociological histories on epilepsy as "causes for disqualification" stipulated in the Japanese Road Traffic Act of 1960 and Revised Road Traffic Act of 2001
SO EUROPEAN REVIEW FOR MEDICAL AND PHARMACOLOGICAL SCIENCES
LA English
DT Article
DE Epilepsy; Automobile accident; Road traffic act; Revised road traffic act; Road traffic control act
AB In the wake of successive cases of fatal accidents caused by patients behind the wheel whose driving was likely to be hindered due to paroxysmal diseases, including epilepsy, there has been an outcry from victims demanding stricter criminal penalties against the perpetrators due to negligence. As a result of this action, a revised Road Traffic Act was put into effect in Japan on June 14, 2013. This act established new penal provisions against any person who provides false statements on his/her medical condition(s) when acquiring or renewing a driver's license. In this paper, the social circumstances will be introduced regarding road traffic in Japan when the Road Traffic Act, the origin of today's revised Road Traffic Act, was enacted in 1960. An overview of the reasons behind the enactment of the original act will be provided. Additionally, the handling of patients with "provisions for disqualification," whose driving is likely to be hindered due to paroxysmal diseases, including "epilepsy," will be reviewed. This handling attracted repeated controversy during the enactment of the original act and will also be reviewed. One significant change in wording from "absolute causes for disqualification" in the Road Traffic Act of 1960 to "relative causes for disqualification" in the Revised Road Traffic Act of 2001 also will be discussed from a medical sociology perspective. Finally, the social status and socio-economic position of drivers with paroxysmal diseases, as it pertains to influences on lawmakers, will be discussed.
C1 [Imataka, G.; Yoshihara, S.] Dokkyo Med Univ, Sch Med, Dept Pediat, Shimotsuga, Tochigi, Japan.
RP Imataka, G (通讯作者)，Dokkyo Med Univ, Sch Med, Dept Pediat, Shimotsuga, Tochigi, Japan.
EM geo@dokkyomed.ac.jp
CR Classen S, 2012, EPILEPSY BEHAV, V23, P103, DOI 10.1016/j.yebeh.2011.11.015
   Imataka G, 2016, EUR REV MED PHARMACO, V20, P491
   Inoue Y, 2004, EPILEPSIA, V45, P1630, DOI 10.1111/j.0013-9580.2004.t01-1-17304.x
   Iyoda K, 2006, NO TO HATTATSU, V38, P375
   Krumholz A, 2016, NEUROL CLIN, V34, P427, DOI 10.1016/j.ncl.2015.11.005
   Persenius M, 2015, EPILEPSY BEHAV, V47, P127, DOI 10.1016/j.yebeh.2015.04.002
   Tsuji Sadatoshi, 2017, BRAIN NERVE, V69, P151, DOI 10.11477/mf.1416200655
NR 7
TC 2
Z9 2
U1 0
U2 2
PU VERDUCI PUBLISHER
PI ROME
PA VIA GREGORIO VII, ROME, 186-00165, ITALY
SN 1128-3602
EI 
J9 EUR REV MED PHARMACO
JI Eur. Rev. Med. Pharmacol. Sci.
PD JUL 15
PY 2017
VL 21
IS 13
BP 3098
EP 3104
DI 
PG 7
WC Pharmacology & Pharmacy
SC Pharmacology & Pharmacy
GA FF1RL
UT WOS:000408676500016
PM 28742196
DA 2022-10-14
ER

PT J
AU Soeda, S
   Takayanagi, R
   Watanabe, M
   Yamada, Y
AF Soeda, Shinji
   Takayanagi, Risa
   Watanabe, Masayuki
   Yamada, Yasuhiko
TI Study of Safety Evaluation in Dispensing of Medicines Analysis of Relationship between Dispensing Error Rate, Inspecting Error Rate, and Malpractice Rate
SO YAKUGAKU ZASSHI-JOURNAL OF THE PHARMACEUTICAL SOCIETY OF JAPAN
LA Japanese
DT Article
DE malpractice rate; dispensing error rate; inspecting error rate; safety management system; medical safety
AB In this study, we established a methodology to calculate the rate of overlooking a dispensing error (inspecting error rate) as a new index for the purpose of determining dispensing error and malpractice rates. Using data obtained from analyses of these error rates at our and two other hospitals, an inspecting error rate was calculated for each institution. Our results showed that inspecting errors occurred at a frequency 3-5 times greater as compared to dispensing errors at each of the examined hospitals. We concluded that construction of a higher quality safety management system would be enabled by incorporation of an inspecting error rate as a new index to evaluate medical safety in regard to dispensing of medicines and managing inspection accuracy.
C1 [Soeda, Shinji; Watanabe, Masayuki] Tokai Univ, Hachioji Hosp, Dept Pharm, 1838 Ishikawa Cho, Hachioji, Tokyo 1920032, Japan.
   [Takayanagi, Risa; Yamada, Yasuhiko] Tokyo Univ Pharm & Life Sci, 1432-1 Horinouchi, Hachioji, Tokyo 1920392, Japan.
RP Soeda, S (通讯作者)，Tokai Univ, Hachioji Hosp, Dept Pharm, 1838 Ishikawa Cho, Hachioji, Tokyo 1920032, Japan.
EM soechin@is.icc.u-tokai.ac.jp
CR Akabane M, 2015, 25 ANN M JAP SOC PHA, V0, P0
   Aoki D, 2011, 5 ANN M PHARM SOC JA, V0, P0
   Ikari S, 2015, 25 ANN M JAP SOC PHA, V0, P0
   Iwata K, 2009, 19 ANN M JAP SOC PHA, V0, P0
   Japan Pharmaceutical Association, 2016, CHOUZ SHISH, V0, P0
   Kanno A, 2015, 25 ANN M JAP SOC PHA, V0, P0
   Nakamura H, 2009, 19 ANN M JAP SOC PHA, V0, P0
   Onuma T, 2015, 25 ANN M JAP SOC PHA, V0, P0
   Sato H, 2014, JAPANESE J DRUG INFO, V16, P63
   Sugi R, 2009, 19 ANN M JAP SOC PHA, V0, P0
   Watanabe H, 2006, JAP J PHARMA HLTH CA, V32, P824, DOI 10.5649/jjphcs.32.824
   Yoshida K, 2012, JPN J PHARM HLTH CAR, V38, P642
   Yoshida K, 2012, JAPANESE J DRUG INFO, V14, P21
NR 13
TC 1
Z9 1
U1 0
U2 2
PU PHARMACEUTICAL SOC JAPAN
PI TOKYO
PA 2-12-15 SHIBUYA, SHIBUYA-KU, TOKYO, 150-0002, JAPAN
SN 0031-6903
EI 
J9 YAKUGAKU ZASSHI
JI Yakugaku Zasshi-J. Pharm. Soc. Jpn.
PD MAY 15
PY 2017
VL 137
IS 5
BP 589
EP 593
DI 10.1248/yakushi.16-00217
PG 5
WC Pharmacology & Pharmacy
SC Pharmacology & Pharmacy
GA ET5JB
UT WOS:000400318900014
PM 28458290
DA 2022-10-14
ER

PT J
AU Bokshan, SL
   Ruttiman, R
   Eltorai, AEM
   DePasse, JM
   Daniels, AH
   Owens, BD
AF Bokshan, Steven L.
   Ruttiman, Roy
   Eltorai, Adam E. M.
   DePasse, J. Mason
   Daniels, Alan H.
   Owens, Brett D.
TI Factors Associated With Physician Loss in Anterior Cruciate Ligament Reconstruction Malpractice Lawsuits
SO ORTHOPAEDIC JOURNAL OF SPORTS MEDICINE
LA English
DT Article
DE ACL reconstruction; litigation; lawsuit; law; complications
ID deep venous thrombosis; medical malpractice; closed claim; united-states; litigation; knee; specialty; surgery; gender; tear
AB Background: Anterior cruciate ligament (ACL) reconstruction is among the most common orthopaedic procedures, with its incidence doubling over the past decade. To date, no studies have analyzed litigation after ACL reconstruction. Purpose: To characterize the causes of malpractice litigation after ACL reconstruction. Study Design: Cross-sectional study. Methods: A retrospective review of malpractice lawsuits after ACL reconstruction was performed using VerdictSearch, a large legal claims database encompassing nearly 180,000 legal cases, from February 1988 to May 2015. Settlement rates and physician loss rates were calculated along with 95% CIs for each complication type, and analysis of variance was used to compare all indemnity payments. Results: Of a total 30 lawsuits, 5 (16.7%) settled out of court. The 3 most common complications leading to litigation were prolonged pain (n = 5, 16.7%), infection (n = 5, 16.7%), and malpositioned graft (n = 5, 16.7%). Of the 25 cases that went to court, 8 (32.0%) ended in favor of the plaintiff (physician loss). Damage to a neurovascular structure resulted in the highest indemnity payment (mean, $2,012,926 $1,076,530; P = .021). Lawsuits for which pain or loss of range of motion was the only complication were significantly more likely to end in a physician victory (P = .04) and lower indemnity payments ($87,500 vs $678,715, respectively). Cases that involved a surgical technical error were more likely to result in a physician loss (P = .01), with malpositioned grafts having a significantly higher loss rate than average (75% vs 32%, respectively). Conclusion: After ACL reconstruction, physicians are more likely to win malpractice suits if pain or limited range of motion is the only complaint and less likely to win if a surgical error was alleged. These findings may help to set patient expectations and provide adequate guidance during the informed consent process.
C1 [Bokshan, Steven L.; Ruttiman, Roy; Eltorai, Adam E. M.; DePasse, J. Mason; Daniels, Alan H.; Owens, Brett D.] Brown Univ, Warren Alpert Med Sch, Dept Orthopaed, 2 Dudley St, Providence, RI 02903 USA.
   [Ruttiman, Roy; Eltorai, Adam E. M.] Brown Univ, Warren Alpert Med Sch, Providence, RI 02903 USA.
   [Daniels, Alan H.] Brown Univ, Warren Alpert Med Sch, Dept Orthopaed, Div Spine Surg, Providence, RI 02903 USA.
   [Owens, Brett D.] Brown Univ, Warren Alpert Med Sch, Dept Orthopaed, Div Sports Med, Providence, RI 02903 USA.
RP Bokshan, SL (通讯作者)，Brown Univ, Warren Alpert Med Sch, Dept Orthopaed, 2 Dudley St, Providence, RI 02903 USA.
EM steven.bokshan@gmail.com
CR Bernstein J, 2013, CLIN ORTHOP RELAT R, V471, P715, DOI 10.1007/s11999-012-2782-9
   Cailliez J, 2012, ORTHOP TRAUMATOL-SUR, V98, P491, DOI 10.1016/j.otsr.2012.03.007
   Chalmers PN, 2014, J BONE JOINT SURG AM, V96A, P292, DOI 10.2106/JBJS.L.01713
   Cullison TR, 1996, ARTHROSCOPY, V12, P657, DOI 10.1016/S0749-8063(96)90166-8
   Cvetanovich GL, 2016, AM J SPORT MED, V44, P618, DOI 10.1177/0363546515622414
   DePasse JM, 2017, J NEUROSURG-SPINE, V27, P476, DOI 10.3171/2016.12.SPINE16814
   DePasse JM, 2017, J AM ACAD ORTHOP SUR, V25, PE109, DOI 10.5435/JAAOS-D-16-00460
   Epstein Nancy E, 2010, SURG NEUROL INT, V1, P3, DOI 10.4103/2152-7806.62261
   Epstein NE, 2002, SPINE, V27, P2425, DOI 10.1097/00007632-200211150-00002
   Erickson BJ, 2015, SPORTS HEALTH, V7, P261, DOI 10.1177/1941738115576927
   Gosselin MM, 2013, KNEE, V20, P196, DOI 10.1016/j.knee.2012.11.006
   Harrison W, 2015, EUR J EMERG MED, V22, P142, DOI 10.1097/MEJ.0000000000000152
   Janssen RPA, 2007, AM J SPORT MED, V35, P1000, DOI 10.1177/0363546506298581
   Jena AB, 2011, NEW ENGL J MED, V365, P629, DOI 10.1056/NEJMsa1012370
   Kim SJ, 2014, ORTHOPEDICS, V37, P477, DOI 10.3928/01477447-20140626-06
   Leeberg V, 2015, J CHILD ORTHOP, V9, P391, DOI 10.1007/s11832-015-0684-6
   Mall NA, 2014, AM J SPORT MED, V42, P2363, DOI 10.1177/0363546514542796
   Marchesi M, 2014, INJURY, V45, PS16, DOI 10.1016/j.injury.2014.10.017
   Markides GA, 2008, EUR J VASC ENDOVASC, V36, P452, DOI 10.1016/j.ejvs.2008.06.018
   McWilliams AB, 2013, BONE JOINT J, V95B, P122, DOI 10.1302/0301-620X.95B1.30908
   Prodromos CC, 2007, ARTHROSCOPY, V23, P1320, DOI 10.1016/j.arthro.2007.07.003
   Quigley RS, 2015, SPINE, V40, P851, DOI 10.1097/BRS.0000000000000878
   Ring J, 2014, BONE JOINT J, V96B, P1510, DOI 10.1302/0301-620X.96B11.33963
   Sanders TL, 2016, AM J SPORT MED, V44, P1502, DOI 10.1177/0363546516629944
   Seabury SA, 2014, HEALTH AFFAIR, V33, P2048, DOI 10.1377/hlthaff.2014.0492
   Sharma B R, 2007, J FORENSIC LEG MED, V14, P311, DOI 10.1016/j.jcfm.2006.07.008
NR 26
TC 8
Z9 8
U1 0
U2 0
PU SAGE PUBLICATIONS INC
PI THOUSAND OAKS
PA 2455 TELLER RD, THOUSAND OAKS, CA 91320 USA
SN 2325-9671
EI 
J9 ORTHOP J SPORTS MED
JI Orthop. J. Sports Med.
PD NOV 17
PY 2017
VL 5
IS 11
BP 
EP 
DI 10.1177/2325967117738957
PG 5
WC Orthopedics; Sport Sciences
SC Orthopedics; Sport Sciences
GA FN2JR
UT WOS:000415818700001
PM 29201926
DA 2022-10-14
ER

PT J
AU Smith, KE
   Norman, GJ
   Decety, J
AF Smith, Karen E.
   Norman, Greg J.
   Decety, Jean
TI The complexity of empathy during medical school training: evidence for positive changes
SO MEDICAL EDUCATION
LA English
DT Article
ID clinical empathy; jefferson scale; social neuroscience; physician empathy; cognitive empathy; perspective; student; burnout; other; pain
AB CONTEXT Empathy is an essential aspect of clinical care, associated with improved patient satisfaction, increased adherence to treatment, and fewer malpractice complaints. Previous studies suggest that empathy declines during medical training. However, past research relied on a single narrowly operationalised, self-report measure of empathy. As empathy is a complex socio-emotional construct, it is critical to assess changes across its distinct components using multiple measures in order to better understand how it is influenced by medical training. METHODS In a longitudinal study, medical students completed a series of self-report and behavioural measures twice per year during the first 3years of their study (2012-2015). These included the previously used Jefferson Scale of Physician Empathy (JSPE), designed to assess empathy in the clinical context, the Questionnaire of Cognitive and Affective Empathy (QCAE), designed to assess overall empathy and its main components, and behavioural measures of sensitivity to others' pain and understanding of others' emotions, both of which are important aspects of empathy. The employment of multiple measures allowed for a more complete assessment of medical students' empathy and related processes. RESULTS In reflection of findings in previous work, students' empathy assessed by the JSPE decreased over training. However, on the QCAE, aspects of students' empathy, specifically overall cognitive empathy and its subcomponent perspective taking, and the emotion contagion subcomponent of affective empathy improved, whereas the remaining subcomponents remained stable. During medical school, students also exhibited comparable growth in their understanding of others' emotions and increased sensitivity to others' pain. CONCLUSIONS Changes in empathy during medical school cannot be simply characterised as representing an overall decline. Indeed, aspects of empathy thought to be valuable in positive physician-patient interactions improve during training. Overall, this study points to the importance of assessing the distinct components of empathy using multiple forms of measurement in order to better understand the mechanisms involved in empathy changes in medical practice.
C1 [Smith, Karen E.; Decety, Jean] Univ Chicago, Dept Psychol, 5848 South Univ Ave, Chicago, IL 60637 USA.
   [Norman, Greg J.; Decety, Jean] Univ Chicago, Grossman Inst Neurosci, Chicago, IL 60637 USA.
   [Norman, Greg J.; Decety, Jean] Univ Chicago, Dept Psychiat & Behav Neurosci, Chicago, IL 60637 USA.
RP Decety, J (通讯作者)，Univ Chicago, Dept Psychol, 5848 South Univ Ave, Chicago, IL 60637 USA.
EM decety@uchicago.edu
FU John Templeton Foundation (Science of Philanthropy Initiative and Wisdom Research at the University of Chicago); National Institutes of Health [R01MH087525, R01MH084934]; NATIONAL INSTITUTE OF MENTAL HEALTH [R01MH084934, R01MH109329, R01MH087525] Funding Source: NIH RePORTER
CR Baron-Cohen S, 2001, J CHILD PSYCHOL PSYC, V42, P241, DOI 10.1017/S0021963001006643
   Batt-Rawden SA, 2013, ACAD MED, V88, P1171, DOI 10.1097/ACM.0b013e318299f3e3
   Brazeau CMLR, 2010, ACAD MED, V85, PS33, DOI 10.1097/ACM.0b013e3181ed4c47
   Chen DCR, 2010, J GEN INTERN MED, V25, P200, DOI 10.1007/s11606-009-1193-4
   Cheng YW, 2007, CURR BIOL, V17, P1708, DOI 10.1016/j.cub.2007.09.020
   Costa P, 2017, ACAD MED, V92, P860, DOI 10.1097/ACM.0000000000001449
   Costa P, 2013, ADV HEALTH SCI EDUC, V18, P509, DOI 10.1007/s10459-012-9390-z
   Decety J, 2017, DEV SCI, V0, P0
   Decety Jean, 2004, BEHAV COGN NEUROSCI REV, V3, P71, DOI 10.1177/1534582304267187
   Decety J, 2016, PHILOS T R SOC B, V371, P0, DOI 10.1098/rstb.2015.0077
   Decety J, 2015, CURR OPIN BEHAV SCI, V3, P1, DOI 10.1016/j.cobeha.2014.12.001
   Decety J, 2015, FRONT BEHAV NEUROSCI, V8, P0, DOI 10.3389/fnbeh.2014.00457
   Decety J, 2014, WORLD PSYCHIATRY, V13, P233, DOI 10.1002/wps.20146
   Decety J, 2012, PROG NEUROBIOL, V98, P38, DOI 10.1016/j.pneurobio.2012.05.001
   Decety J, 2010, NEUROIMAGE, V50, P1676, DOI 10.1016/j.neuroimage.2010.01.025
   Decety J, 2010, J COGNITIVE NEUROSCI, V22, P985, DOI 10.1162/jocn.2009.21266
   Dunn LB, 2008, ACAD PSYCHIATR, V32, P44, DOI 10.1176/appi.ap.32.1.44
   Dyrbye LN, 2010, MED EDUC, V44, P1016, DOI 10.1111/j.1365-2923.2010.03754.x
   Eres R, 2015, NEUROIMAGE, V117, P305, DOI 10.1016/j.neuroimage.2015.05.038
   Ferreira-Valente A, 2016, ADV HLTH SCI ED THEO, V0, P0
   Halpern J, 2003, J GEN INTERN MED, V18, P670, DOI 10.1046/j.1525-1497.2003.21017.x
   Halpern J, 2012, SO NEUROSCI SER, V0, P229
   Handford C, 2013, PLOS ONE, V8, P0, DOI 10.1371/journal.pone.0065159
   Haque OS, 2012, PERSPECT PSYCHOL SCI, V7, P176, DOI 10.1177/1745691611429706
   Helson R, 2002, J RES PERS, V36, P287, DOI 10.1016/S0092-6566(02)00010-7
   Hojat M, 2002, AM J PSYCHIAT, V159, P1563, DOI 10.1176/appi.ajp.159.9.1563
   Hojat M, 2001, EDUC PSYCHOL MEAS, V61, P349, DOI 10.1177/00131640121971158
   Hojat M, 2014, INT J MED EDUC, V5, P73, DOI 10.5116/ijme.533f.0c41
   Hojat M, 2011, ACAD MED, V86, P359, DOI 10.1097/ACM.0b013e3182086fe1
   Hojat M, 2009, ACAD MED, V84, P1182, DOI 10.1097/ACM.0b013e3181b17e55
   Lockwood PL, 2014, PLOS ONE, V9, P0, DOI 10.1371/journal.pone.0096555
   Mercer SW, 2002, BRIT J GEN PRACT, V52, P0
   Michaels TM, 2014, PSYCHIAT RES, V220, P803, DOI 10.1016/j.psychres.2014.08.054
   Neumann M, 2011, ACAD MED, V86, P996, DOI 10.1097/ACM.0b013e318221e615
   OBrien E, 2013, J GERONTOL B-PSYCHOL, V68, P168, DOI 10.1093/geronb/gbs055
   Rakel DP, 2009, FAM MED, V41, P494
   Raudenbush SW, 2002, HIERARCHICAL LINEAR, V1, P0
   Reniers RLEP, 2011, J PERS ASSESS, V93, P84, DOI 10.1080/00223891.2010.528484
   Riess H, 2010, JAMA-J AM MED ASSOC, V304, P1604, DOI 10.1001/jama.2010.1455
   Schieman S, 2000, SOC PSYCHOL QUART, V63, P152, DOI 10.2307/2695889
   Shamay-Tsoory SG, 2009, SOCIAL NEUROSCIENCE OF EMPATHY, V0, P215
   Shdo SM, 2016, NEUROPSYCHOLOGIA, V0, P0
   Singer JD, 2003, APPL LONGITUDINAL DA, V0, P0, DOI DOI 10.1093/ACPROF:OSO/9780195152968.001.0001
   Singer T, 2009, ANN NY ACAD SCI, V1156, P81, DOI 10.1111/j.1749-6632.2009.04418.x
   Stansfield RB, 2016, ADV HEALTH SCI EDUC, V21, P5, DOI 10.1007/s10459-015-9605-1
   Yoder KJ, 2014, J NEUROSCI, V34, P4161, DOI 10.1523/JNEUROSCI.4648-13.2014
NR 46
TC 65
Z9 67
U1 2
U2 43
PU WILEY
PI HOBOKEN
PA 111 RIVER ST, HOBOKEN 07030-5774, NJ USA
SN 0308-0110
EI 1365-2923
J9 MED EDUC
JI Med. Educ.
PD NOV 15
PY 2017
VL 51
IS 11
BP 1146
EP 1159
DI 10.1111/medu.13398
PG 14
WC Education, Scientific Disciplines; Health Care Sciences & Services
SC Education & Educational Research; Health Care Sciences & Services
GA FJ6DT
UT WOS:000412845000010
PM 28884471
DA 2022-10-14
ER

PT J
AU Grauberger, J
   Kerezoudis, P
   Choudhry, AJ
   Alvi, MA
   Nassr, A
   Currier, B
   Bydon, M
AF Grauberger, Jennifer
   Kerezoudis, Panagiotis
   Choudhry, Asad J.
   Alvi, Mohammed Ali
   Nassr, Ahmad
   Currier, Bradford
   Bydon, Mohamad
TI Allegations of Failure to Obtain Informed Consent in Spinal Surgery Medical Malpractice Claims
SO JAMA SURGERY
LA English
DT Article
ID education; risk; expectation; litigation; physician; liability; payment; injury
AB IMPORTANCE Predictive factors associated with increased risk of medical malpractice litigation have been identified, including severity of injury, physician sex, and error in diagnosis. However, there is a paucity of literature investigating informed consent in spinal surgery malpractice. OBJECTIVE To investigate the failure to obtain informed consent as an allegation in medical malpractice claims for patients undergoing a spinal procedure. DESIGN, SETTING, AND PARTICIPANTS In this retrospective cohort study, a national medicolegal database was searched for malpractice claim cases related to spinal surgery for all years available (ie, January 1, 1980, through December 31, 2015). MAIN OUTCOMES AND MEASURES Failure to obtain informed consent and associated medical malpractice case verdict. RESULTS A total of 233 patients (117 [50.4%] male and 116 [49.8%] female; 80 with no informed consent allegation and 153 who cited lack of informed consent) who underwent spinal surgery and filed a malpractice claim were studied (mean [SD] age, 47.1 [13.1] years in the total group, 45.8 [12.9] years in the control group, and 47.9 [13.3] years in the informed consent group). Median interval between year of surgery and year of verdict was 5.4 years (interquartile range, 4-7 years). The most common informed consent allegations were failure to explain risks and adverse effects of surgery (52 [30.4%]) and failure to explain alternative treatment options (17 [9.9%]). In bivariate analysis, patients in the control group were more likely to require additional surgery (45 [56.3%] vs 53 [34.6%], P = .002) and have more permanent injuries compared with the informed consent group (46 [57.5%] vs 63 [42.0%], P = .03). On multivariable regression analysis, permanent injuries were more often associated with indemnity payment after a plaintiff verdict (odds ratio [OR], 3.12; 95% CI, 1.46-6.65; P = .003) or a settlement (OR, 6.26; 95% CI, 1.06-36.70; P = .04). Informed consent allegations were significantly associated with less severe (temporary or emotional) injury (OR, 0.52; 95% CI, 0.28-0.97; P = .04). In addition, allegations of informed consent were found to be predictive of a defense verdict vs a plaintiff ruling (OR, 0.41; 95% CI, 0.17-0.98; P = .046) or settlement (OR, 0.01; 95% CI, 0.001-0.15; P < .001). CONCLUSIONS AND RELEVANCE Lack of informed consent is an important cause of medical malpractice litigation. Although associated with a lower rate of indemnity payments, malpractice lawsuits, including informed consent allegations, still present a time, money, and reputation toll for physicians. The findings of this study can therefore help to improve preoperative discussions to protect spinal surgeons from malpractice claims and ensure that patients are better informed.
C1 [Grauberger, Jennifer; Kerezoudis, Panagiotis; Alvi, Mohammed Ali; Bydon, Mohamad] Mayo Clin, Neuroinformat Lab, Rochester, MN USA.
   [Grauberger, Jennifer; Kerezoudis, Panagiotis; Alvi, Mohammed Ali; Bydon, Mohamad] Mayo Clin, Dept Neurol Surg, 200 First St SW, Rochester, MN 55902 USA.
   [Choudhry, Asad J.] Mayo Clin, Dept Surg, Rochester, MN USA.
   [Nassr, Ahmad; Currier, Bradford] Mayo Clin, Dept Orthoped Surg, Rochester, MN USA.
RP Bydon, M (通讯作者)，Mayo Clin, Dept Neurol Surg, 200 First St SW, Rochester, MN 55902 USA.
EM bydon.mohamad@mayo.edu
CR Asilioglu K, 2004, PATIENT EDUC COUNS, V53, P65, DOI 10.1016/S0738-3991(03)00117-4
   Attarian DE, 2005, CLIN ORTHOP RELAT R, V0, PP72, DOI 10.1097/01.blo.0000159765.42036.56
   Balch CM, 2011, J AM COLL SURGEONS, V213, P657, DOI 10.1016/j.jamcollsurg.2011.08.005
   Bhattacharyya T, 2005, J BONE JOINT SURG AM, V87A, P2395, DOI 10.2106/JBJS.D.02877
   CASSILETH BR, 1980, NEW ENGL J MED, V302, P896, DOI 10.1056/NEJM198004173021605
   Choudhry AJ, 2017, J GASTROINTEST SURG, V21, P146, DOI 10.1007/s11605-016-3273-1
   Choudhry AJ, 2016, SURGERY, V160, P1017, DOI 10.1016/j.surg.2016.06.031
   Cowles RA, 2001, J AM COLL SURGEONS, V193, P73, DOI 10.1016/S1072-7515(01)00936-X
   Epstein NE, 2011, J SPINAL DISORD TECH, V24, P15, DOI 10.1097/BSD.0b013e3181c752ab
   Epstein NE, 2002, SPINE, V27, P2425, DOI 10.1097/00007632-200211150-00002
   FAGER CA, 1985, NEUROSURGERY, V16, P866, DOI 10.1227/00006123-198506000-00026
   Freeborn DK, 1999, J GEND CULT HLTH, V4, P201
   Hong SS, 2014, LARYNGOSCOPE, V124, P896, DOI 10.1002/lary.24377
   Jena AB, 2011, NEW ENGL J MED, V365, P629, DOI 10.1056/NEJMsa1012370
   Klimo G F, 2000, AM J ORTHOP (BELLE MEAD NJ), V29, P93
   Martin BI, 2007, SPINE, V32, P382, DOI 10.1097/01.brs.0000254104.55716.46
   Mullner Ross M, 2009, ENCY HLTH SERVICES R, V0, P0
   Orosco RK, 2011, J AM COLL SURGEONS, V213, P0
   Pellise F, 2009, EUR SPINE J, V18, PS395, DOI 10.1007/s00586-009-0973-1
   Rovit RL, 2007, J NEUROSURG, V106, P1108, DOI 10.3171/jns.2007.106.6.1108
   SLOAN FA, 1990, LAW SOC REV, V24, P997, DOI 10.2307/3053617
   Studdert DM, 2016, NEW ENGL J MED, V374, P354, DOI 10.1056/NEJMsa1506137
   Studdert DM, 2006, NEW ENGL J MED, V354, P2024, DOI 10.1056/NEJMsa054479
   Studdert DM, 2005, JAMA-J AM MED ASSOC, V293, P2609, DOI 10.1001/jama.293.21.2609
   Studdert DM, 2004, NEW ENGL J MED, V350, P283, DOI 10.1056/NEJMhpr035470
   TARAGIN MI, 1992, ANN INTERN MED, V117, P780, DOI 10.7326/0003-4819-117-9-780
   Taylor CL, 2016, WORLD NEUROSURG, V93, P159, DOI 10.1016/j.wneu.2016.06.017
   Taylor CL, 2014, NEUROSURGERY, V75, P609, DOI 10.1227/NEU.0000000000000543
   Toyone T, 2005, SPINE, V30, P2689, DOI 10.1097/01.brs.0000187876.14304.15
NR 30
TC 24
Z9 24
U1 0
U2 7
PU AMER MEDICAL ASSOC
PI CHICAGO
PA 330 N WABASH AVE, STE 39300, CHICAGO, IL 60611-5885 USA
SN 2168-6254
EI 2168-6262
J9 JAMA SURG
JI JAMA Surg.
PD JUN 15
PY 2017
VL 152
IS 6
BP 
EP 
DI 10.1001/jamasurg.2017.0544
PG 7
WC Surgery
SC Surgery
GA EY5PF
UT WOS:000404028800002
PM 28445561
DA 2022-10-14
ER

PT J
AU Minami, CA
   Sheils, CR
   Pavey, E
   Chung, JW
   Stulberg, JJ
   Odell, DD
   Yang, AD
   Bentrem, DJ
   Bilimoria, KY
AF Minami, Christina A.
   Sheils, Catherine R.
   Pavey, Emily
   Chung, Jeanette W.
   Stulberg, Jonah J.
   Odell, David D.
   Yang, Anthony D.
   Bentrem, David J.
   Bilimoria, Karl Y.
TI Association Between State Medical Malpractice Environment and Postoperative Outcomes in the United States
SO JOURNAL OF THE AMERICAN COLLEGE OF SURGEONS
LA English
DT Article
ID surgical quality; complication; claim; risk; care; physician; pressure; threat; error; health
AB BACKGROUND: The US medical malpractice system assumes that the threat of liability should deter negligence, but it is unclear whether malpractice environment affects health care quality. We sought to explore the association between state malpractice environment and postoperative complication rates. STUDY DESIGN: This observational study included Medicare fee-for-service beneficiaries undergoing one of the following operations in 2010: colorectal, lung, esophageal, or pancreatic resection, total knee arthroplasty, craniotomy, gastric bypass, abdominal aortic aneurysm repair, coronary artery bypass grafting, or cystectomy. The state-specific malpractice environment was measured by 2010 medical malpractice insurance premiums, state average award size, paid malpractice claims/ 100 physicians, and a composite malpractice measure. Outcomes of interest included 30-day readmission, mortality, and postoperative complications (eg sepsis, myocardial infarction [ MI], pneumonia). Using Medicare administrative claims data, associations between malpractice environment and postoperative outcomes were estimated using hierarchical logistic regression models with hospital random-intercepts. RESULTS: Measures of malpractice environment did not have significant, consistent associations with postoperative outcomes. No individual tort reform law was consistently associated with improved postoperative outcomes. Higher-risk state malpractice environment, based on the composite measure, was associated with higher likelihood of sepsis (odds ratio [ OR] 1.22; 95% CI 1.07 to 1.39), MI (OR 1.14; 95% CI 1.06 to 1.23), pneumonia (OR 1.09; 95% CI 1.03 to 1.16), acute renal failure (OR 1.15; 95% CI 1.08 to 1.22), deep vein thrombosis/ pulmonary embolism (OR 1.22; 95% CI 1.13 to 1.32), and gastrointestinal bleed (OR 1.18; 95% CI 1.08 to 1.30). CONCLUSIONS: Higher risk malpractice environments were not consistently associated with a lower likelihood of surgical postoperative complications, bringing into question the ability of malpractice lawsuits to promote health care quality. (C) 2017 by the American College of Surgeons. Published by Elsevier Inc. All rights reserved.
C1 [Minami, Christina A.; Sheils, Catherine R.; Pavey, Emily; Chung, Jeanette W.; Stulberg, Jonah J.; Odell, David D.; Yang, Anthony D.; Bentrem, David J.; Bilimoria, Karl Y.] Northwestern Univ, Feinberg Sch Med, SOQIC, Dept Surg, 633 N St Clair St,20th Floor, Chicago, IL 60611 USA.
   [Minami, Christina A.; Stulberg, Jonah J.; Odell, David D.; Yang, Anthony D.; Bilimoria, Karl Y.] Northwestern Univ, Feinberg Sch Med, Ctr Healthcare Studies, Inst Publ Hlth & Med, Chicago, IL 60611 USA.
   [Sheils, Catherine R.] Univ Rochester, Sch Med, Rochester, NY USA.
RP Bilimoria, KY (通讯作者)，Northwestern Univ, Feinberg Sch Med, SOQIC, Dept Surg, 633 N St Clair St,20th Floor, Chicago, IL 60611 USA.; Bilimoria, KY (通讯作者)，Northwestern Univ, Feinberg Sch Med, Ctr Healthcare Studies, 633 N St Clair St,20th Floor, Chicago, IL 60611 USA.
EM kbilimoria@nm.org
FU National Institutes of Health; Agency for Healthcare Research and Quality; American Board of Surgery; American College of Surgeons; Accreditation Council for Graduate Medical Education; National Comprehensive Cancer Network; American Cancer Society; Health Care Services Corporation; Northwestern University; Robert H Lurie Comprehensive Cancer Center; Northwestern Memorial Hospital; Agency for Healthcare Research and Quality [T-32 HS 000078]
CR Baicker Katherine, 2005, FORUM HLTH EC POLICY, V8, P0
   Becker MC, 2011, ARCH INTERN MED, V171, P698, DOI 10.1001/archinternmed.2010.464
   Bilimoria KY, 2016, ANN SURG, V263, P1126, DOI 10.1097/SLA.0000000000001538
   Bilimoria KY, 2013, JAMA-J AM MED ASSOC, V310, P1482, DOI 10.1001/jama.2013.280048
   Chandra Amitabh, 2005, HEALTH AFF (MILLWOOD), VSuppl Web Exclusives, P0
   Chung JW, 2014, HEALTH SERV RES, V49, P751, DOI 10.1111/1475-6773.12110
   Currie J, 2008, Q J ECON, V123, P795, DOI 10.1162/qjec.2008.123.2.795
   Deshpande SP, 2011, HEALTH CARE MANAG, V30, P55, DOI 10.1097/HCM.0b013e3182078ba4
   Dhankhar Praveen, 2007, J EMPIR LEGAL STUD, V4, P163
   Dubay L, 1999, J HEALTH ECON, V18, P491, DOI 10.1016/S0167-6296(99)00004-1
   Frakes M, 2014, DOES MED MALPRACTICE, V0, P0
   Ghaferi AA, 2009, ANN SURG, V250, P1029, DOI 10.1097/SLA.0b013e3181bef697
   Hupert N, 1996, SOC SCI MED, V43, P1, DOI 10.1016/0277-9536(95)00314-2
   IEZZONI LI, 1994, MED CARE, V32, P700, DOI 10.1097/00005650-199407000-00004
   Iizuka T, 2013, J LAW ECON, V56, P161, DOI 10.1086/666977
   Jena AB, 2011, NEW ENGL J MED, V365, P629, DOI 10.1056/NEJMsa1012370
   Kessler D, 1996, Q J ECON, V111, P353, DOI 10.2307/2946682
   Kessler D, 2002, J PUBLIC ECON, V84, P175, DOI 10.1016/S0047-2727(01)00124-4
   Klick J, 2007, J LEGAL STUD, V36, PS121, DOI 10.1086/520416
   Lakdawalla DN, 2012, INT REV LAW ECON, V32, P356, DOI 10.1016/j.irle.2012.07.003
   LOCALIO AR, 1993, JAMA-J AM MED ASSOC, V269, P366, DOI 10.1001/jama.269.3.366
   LOCALIO AR, 1991, NEW ENGL J MED, V325, P245, DOI 10.1056/NEJM199107253250405
   Medical Liability Monitor, 2011, MED LIAB MON ANN RAT, V0, P36
   Mello MM, 2014, JAMA-J AM MED ASSOC, V312, P2146, DOI 10.1001/jama.2014.10705
   Mello MM, 2004, SOC SCI MED, V59, P39, DOI 10.1016/j.socscimed.2003.09.034
   Mello MM, 2002, TEX LAW REV, V80, P1595
   Minami CA, 2014, J AM COLL SURGEONS, V218, P271, DOI 10.1016/j.jamcollsurg.2013.09.007
   Posner RA, 1972, J LEGAL STUDIES, V1, P29, DOI 10.1086/467478
   ROCK SM, 1988, PUBLIC HEALTH REP, V103, P459
   SLOAN FA, 1995, MED CARE, V33, P700, DOI 10.1097/00005650-199507000-00006
   Sloan FA, 2009, J HEALTH ECON, V28, P481, DOI 10.1016/j.jhealeco.2008.12.006
   Srinivas SV, 2012, ARCH INTERN MED, V172, P1016, DOI 10.1001/archinternmed.2012.1838
   Studdert DM, 2006, NEW ENGL J MED, V354, P2024, DOI 10.1056/NEJMsa054479
   Studdert DM, 2005, JAMA-J AM MED ASSOC, V293, P2609, DOI 10.1001/jama.293.21.2609
   USCongress OTA, 1994, OTAH6O2 US C, V0, P0
   Weingart SN, 2000, MED CARE, V38, P796, DOI 10.1097/00005650-200008000-00004
   Yang YT, 2012, J EMPIR LEGAL STUD, V9, P217, DOI 10.1111/j.1740-1461.2012.01252.x
NR 39
TC 6
Z9 6
U1 0
U2 5
PU ELSEVIER SCIENCE INC
PI NEW YORK
PA STE 800, 230 PARK AVE, NEW YORK, NY 10169 USA
SN 1072-7515
EI 1879-1190
J9 J AM COLL SURGEONS
JI J. Am. Coll. Surg.
PD MAR 15
PY 2017
VL 224
IS 3
BP 310
EP 318
DI 10.1016/j.jamcollsurg.2016.12.012
PG 9
WC Surgery
SC Surgery
GA EO9PJ
UT WOS:000397020300011
PM 28017813
DA 2022-10-14
ER

PT J
AU Anandalwar, SP
   Scholer, AJ
   Ninan, G
   Oliver, JB
   Christian, D
   Eloy, JA
   Chokshi, RJ
AF Anandalwar, Seema P.
   Scholer, Anthony J.
   Ninan, Gigio
   Oliver, Joseph B.
   Christian, Derick
   Eloy, Jean Anderson
   Chokshi, Ravi J.
TI Dissecting malpractice in pancreaticoduodenectomy cases
SO JOURNAL OF SURGICAL RESEARCH
LA English
DT Article
DE Pancreatocoduodenectomy; Malpractice; Medical malpractice; Misdiagnosis; Litigation; Plaintiff; Defendant; Verdict; Settlement; Expert witnesses
ID medical-malpractice; legal responsibility; adverse event; litigation; physician; outcm; liability; injury; nerve; otolaryngology
AB Background: Medical malpractice is a growing concern for physicians in all fields. Surgical fields have some of the highest malpractice premiums and litigation rates. Pancreaticoduodenectomy (PD) has become a popular procedure; however, it is still associated with significant morbidity and mortality. This study is the first to analyze factors involved in litigation regarding PD cases. Methods: The Westlaw database was searched for jury verdicts and settlements using the terms "medical malpractice" and "pancreaticoduodenectomy". Twenty-nine cases from 1991 to 2012 were initially collected. Seven entries not involving PD and three duplicate cases were excluded. Nineteen cases were included for analysis. Results: Of the 19 cases included in the analysis, three (15.8%) reached a settlement, three (15.8%) were ruled in favor of the plaintiff, and 13 (68.4%) were ruled in favor of the physician. The average settlement award was $398,333 (range, $195,000-500,000), and the average plaintiff award was $4,288,869 (range, $1,066,608- 10,300,000). The most common factors raised in litigation included PD being allegedly unnecessary (47.4%), followed by postoperative negligence and misdiagnosis (36.8% each). Conclusions: The most common factors present in litigation included the allegation that PD was unnecessarily performed. The cases that are awarded large monetary sums are those that involve continued medical care. Ways to improve patient safety and limit litigation include increasing transparency and communication with a thorough discussion between surgeon and patient of the most common topics of litigation discussed.
C1 [Anandalwar, Seema P.] Beth Israel Deaconess Med Ctr, Dept Surg, 330 Brookline Ave, Boston, MA 02215 USA.
   [Scholer, Anthony J.; Oliver, Joseph B.; Chokshi, Ravi J.] Rutgers State Univ, New Jersey Med Sch, Dept Surg, 205 South Orange Ave,G1228, Newark, NJ 07103 USA.
   [Ninan, Gigio] Shankar Ninan & Co LLP, New York, NY USA.
   [Christian, Derick] St Peters Univ, Med Ctr, Dept Surg, New Brunswick, NJ USA.
   [Eloy, Jean Anderson] Rutgers State Univ, New Jersey Med Sch, Dept Otolaryngol Head & Neck Surg, Newark, NJ 07103 USA.
   [Chokshi, Ravi J.] Rutgers State Univ, New Jersey Med Sch, Dept Surg, Div Surg Oncol, Newark, NJ 07103 USA.
RP Chokshi, RJ (通讯作者)，Rutgers State Univ, New Jersey Med Sch, Dept Surg, 205 South Orange Ave,G1228, Newark, NJ 07103 USA.
EM chokshrj@njms.rutgers.edu
CR Alkhaffaf B, 2010, ANN SURG, V251, P682, DOI 10.1097/SLA.0b013e3181cc99fd
   Ambady N, 2002, SURGERY, V132, P5, DOI 10.1067/msy.2002.124733
   Bendix J, 2012, MED ECON, V89, P47
   Bendix J, 2012, MED ECON, V89, P52
   Blaivas M, 2012, AM J EMERG MED, V30, P338, DOI 10.1016/j.ajem.2010.12.016
   Brennan TA, 1996, NEW ENGL J MED, V335, P1963, DOI 10.1056/NEJM199612263352606
   Choudhry AJ, 2013, J GASTROINTEST SURG, V17, P1796, DOI 10.1007/s11605-013-2248-8
   DeVille K, 2011, NEW ENGL J MED, V365, P1939, DOI 10.1056/NEJMc1111003
   Eloy JA, 2013, OTOLARYNG HEAD NECK, V148, P764, DOI 10.1177/0194599813481943
   Frank-Stromborg Marilyn, 2002, SEMIN ONCOL NURS, V18, P128, DOI 10.1053/sonu.2002.32510
   Garcea G, 2012, J GASTROINTEST SURG, V16, P370, DOI 10.1007/s11605-011-1728-y
   Greenblatt DY, 2011, ANN SURG ONCOL, V18, P2126, DOI 10.1245/s10434-011-1594-6
   Hazelton PA, 2000, LEGAL REF SERV Q, V18, P3
   Hong SS, 2013, OTOLARYNG HEAD NECK, V148, P589, DOI 10.1177/0194599813475566
   House MG, 2008, J GASTROINTEST SURG, V12, P270, DOI 10.1007/s11605-007-0421-7
   Jena AB, 2012, ARCH INTERN MED, V172, P892, DOI 10.1001/archinternmed.2012.1416
   Kovalerchik O, 2013, INT FORUM ALLERGY RH, V3, P722, DOI 10.1002/alr.21169
   LEAPE LL, 1991, NEW ENGL J MED, V324, P377, DOI 10.1056/NEJM199102073240605
   Lekovic GP, 2007, NEUROSURGERY, V60, P22
   Lekovic GP, 2007, NEUROSURGERY, V60, P516, DOI 10.1227/01.NEU.0000255337.80285.39
   Levinson W, 1997, JAMA-J AM MED ASSOC, V277, P553, DOI 10.1001/jama.277.7.553
   Lin JW, 2004, J GASTROINTEST SURG, V8, P951, DOI 10.1016/j.gassur.2004.09.044
   Lydiatt DD, 2003, ARCH OTOLARYNGOL, V129, P50, DOI 10.1001/archotol.129.1.50
   MITNICK JS, 1995, J AM COLL SURGEONS, V181, P315
   Morris LGT, 2008, ARCH OTOLARYNGOL, V134, P102, DOI 10.1001/archotol.134.1.102
   Nash JJ, 2011, OTOLARYNG HEAD NECK, V144, P10, DOI 10.1177/0194599810390470
   Nau ML, 2012, J AM ACAD PSYCHIATRY, V40, P318
   Paik AM, 2014, AESTHET SURG J, V34, P79, DOI 10.1177/1090820X13515702
   Reilly BK, 2013, LARYNGOSCOPE, V123, P112, DOI 10.1002/lary.23608
   Seabury SA, 2013, HEALTH AFFAIR, V32, P111, DOI 10.1377/hlthaff.2012.0967
   Shah OJ, 2013, HEPATOB PANCREAT DIS, V12, P196, DOI 10.1016/S1499-3872(13)60031-4
   Studdert DM, 2004, NEW ENGL J MED, V350, P283, DOI 10.1056/NEJMhpr035470
   Svider PF, 2014, OPHTHAL PLAST RECONS, V30, P119, DOI 10.1097/IOP.0000000000000025
   Svider PF, 2013, AM J OTOLARYNG, V34, P699, DOI 10.1016/j.amjoto.2012.12.005
   Svider PF, 2013, J GASTROINTEST SURG, V17, P1732, DOI 10.1007/s11605-013-2261-y
   Svider PF, 2013, LARYNGOSCOPE, V123, P2099, DOI 10.1002/lary.24000
   Svider PF, 2013, LARYNGOSCOPE, V123, P1849, DOI 10.1002/lary.23905
   Svider PF, 2013, LARYNGOSCOPE, V123, P1754, DOI 10.1002/lary.23997
   Svider PF, 2013, LARYNGOSCOPE, V123, P1156, DOI 10.1002/lary.23995
   Tsai PJ, 2012, HEPATO-GASTROENTEROL, V59, P1621, DOI 10.5754/hge10011
   Vidmar N, 2009, CLIN ORTHOP RELAT R, V467, P367, DOI 10.1007/s11999-008-0608-6
   Wegman B, 2012, CLIN ORTHOP RELAT R, V470, P1379, DOI 10.1007/s11999-012-2244-4
   Whipple AO, 1935, ANN SURG, V102, P763, DOI 10.1097/00000658-193510000-00023
   Yeo CJ, 1997, ANN SURG, V226, P248, DOI 10.1097/00000658-199709000-00004
   Yeo CJ, 1997, ANN SURG, V226, P57
NR 45
TC 6
Z9 6
U1 0
U2 0
PU ACADEMIC PRESS INC ELSEVIER SCIENCE
PI SAN DIEGO
PA 525 B ST, STE 1900, SAN DIEGO, CA 92101-4495 USA
SN 0022-4804
EI 1095-8673
J9 J SURG RES
JI J. Surg. Res.
PD MAY 15
PY 2017
VL 212
IS 
BP 48
EP 53
DI 10.1016/j.jss.2016.12.029
PG 6
WC Surgery
SC Surgery
GA FA3RS
UT WOS:000405362700007
PM 28550921
DA 2022-10-14
ER

PT J
AU Ahsin, S
   Saeed, GEN
AF Ahsin, Sadia
   Saeed, Gul e Naghma
TI Self-evaluation of ethical review committee's functioning at Foundation University Medical College (FUMC) through structured constitution-practice-outcome (CPO) assessment model
SO JOURNAL OF THE PAKISTAN MEDICAL ASSOCIATION
LA English
DT Review
DE Ethical review committee; Self-audit
AB Objective: To assess the operational efficiency of the ethical review committee of a medical college. Methods: This study was conducted at the Foundation University Medical College, Islamabad, Pakistan, from 2012 to 2014. On the basis of literature review, methods for assessment of various features of ethical review committee were studied. A constitution-practice-outcome measurement model for evaluation of ethical review committee assessment process was developed. Data submitted to ethical review committee since its constitution was extracted and quantitatively analysed. Results: The ethical review committee comprised 14 members, including 4(28.6%) permanent and 10(71.4%) rotating clinical, basic sciences and non-medical members. As many as 45 research protocols were submitted, with submission frequency of 8(17.8%), 12(26.7%) and 25(55.5%) per year respectively, and issued ethical approval certificates within a mean duration of 7.2 +/- 3.2 days from the time of first submission to final notification. Issues looked into were according to World Health Organisation guidelines. Standard review was done on 29(64.4%) studies and expedited on 16(35.5%). In addition, 24(53.3%) protocols needed resubmission. Only 2(4.4%) protocols were not approved. The number of issues raised for resubmission was 71. Main reasons for resubmission were found to be incomplete documents 26(36.6%), invalid informed consent forms 12(16.9%) and negligence in maintaining confidentiality of study participants 9(12.7%). Conclusion: Ethical review committee with its limited resources was fulfilling its founding objectives as depicted by constitution-practice-outcome model.
C1 [Ahsin, Sadia] Fdn Univ Med Coll, Physiol, Islamabad, Pakistan.
RP Ahsin, S (通讯作者)，Fdn Univ Med Coll, Physiol, Islamabad, Pakistan.
EM ahsinsadia@hotmail.com
CR Abrar Saidul, 2015, J AYUB MED COLL ABBOTTABAD, V27, P411
   Adams P, 2014, PLOS ONE, V9, P0, DOI 10.1371/journal.pone.0113356
   Brahme Radhika, 2009, INDIAN J MED ETHICS, V6, P78
   Coleman Carl H, 2008, BMC MED ETHICS, V9, P6, DOI 10.1186/1472-6939-9-6
   Martin-Arribas MC, 2012, REV ESP CARDIOL, V65, P525, DOI 10.1016/j.rec.2011.12.018
   Council for International Organizations of Medical Sciences, 2002, BULL MED ETHICS, V0, P17
   de Jong JP, 2012, SOCIOL HEALTH ILL, V34, P1039, DOI 10.1111/j.1467-9566.2012.01458.x
   Institution Review Board University of Missouri-Columbia, 2008, STAND OP PROC ASS AU, V0, P0
   Jafarey AM, 2012, J PAK MED ASSOC, V62, P1354
   Kandhari Rohini, 2013, INDIAN J MED ETHICS, V10, P176
   Kass NE, 2007, PLOS MED, V4, P26, DOI 10.1371/journal.pmed.0040003
   Lantero D, 2011, J CLIN RES BEST PRAC, V7, P1
   Mayo Clinic Human Research Protection Program, 2012, ROL QUAL EV IRB MEMB, V0, P0
   Sherin A, 2013, KHYBER MED U J, V0, P121
   Thomas George, 2011, INDIAN J MED ETHICS, V8, P200
   World Medical Association General Assembly, 2004, J INT BIOETHIQUE, V15, P124
NR 16
TC 2
Z9 2
U1 0
U2 3
PU PAKISTAN MEDICAL ASSOC
PI KARACHI
PA PMA HOUSE, AGA KHAN III RD, KARACHI, 00000, PAKISTAN
SN 0030-9982
EI 
J9 J PAK MED ASSOC
JI J. Pak. Med. Assoc.
PD JAN 15
PY 2017
VL 67
IS 1
BP 42
EP 48
DI 
PG 7
WC Medicine, General & Internal; Medicine, Research & Experimental
SC General & Internal Medicine; Research & Experimental Medicine
GA EO1QK
UT WOS:000396472800011
PM 28065953
DA 2022-10-14
ER

PT J
AU Porzionato, A
   Macchi, V
   Stecco, C
   Loukas, M
   Tubbs, RS
   De Caro, R
AF Porzionato, Andrea
   Macchi, Veronica
   Stecco, Carla
   Loukas, Marios
   Tubbs, R. Shane
   De Caro, Raffaele
TI Forensic clinical anatomy: A new field of study with application to medicolegal issues
SO CLINICAL ANATOMY
LA English
DT Article
DE legal medicine; anatomical variation; malpractice; iatrogenic lesions; body donation program; child abuse; personal injury and damage; medical responsibility; medical liability
ID infant-death-syndrome; endoscopic surgery note; cadaver; body; malpractice; nuclei; padova; model; risk
AB Forensic clinical anatomy is a new practical application of the discipline of Clinical Anatomy for ascertaining and evaluating medicolegal questions. In particular, individual anatomy (normal anatomy, anatomical variations, age-, disease-, or surgery-related modifications) can acquire significant relevance in various fields of legal medicine such as child abuse, sudden death, medical responsibility and/or liability, personal injury and damage. Anatomical data of forensic interest frequently arise from the correct application of methods of ascertainment; anatomical methods may then be required for further comprehensive analysis. The rigorous interpretation of anatomical data, derived from the ascertainment phase and analyzed on the basis of pertinent literature, can be pivotal for the correct application of evaluation criteria in various forensic contexts. Clin. Anat. 30:2-5, 2017. (c) 2016 Wiley Periodicals, Inc.
C1 [Porzionato, Andrea; Macchi, Veronica; Stecco, Carla; De Caro, Raffaele] Univ Padua, Sect Anat, Via A Gabelli 65, I-35127 Padua, Italy.
   [Loukas, Marios; Tubbs, R. Shane] St Georges Univ, Dept Anat Sci, True Blue, Grenada.
   [Tubbs, R. Shane] Seattle Sci Fdn, Seattle, WA USA.
RP De Caro, R (通讯作者)，Univ Padua, Sect Anat, Via A Gabelli 65, I-35127 Padua, Italy.
EM rdecaro@unipd.it
CR Ambrosetti F, 2013, INT J LEGAL MED, V127, P907, DOI 10.1007/s00414-013-0891-y
   De Caro R, 2009, ANAT SCI EDUC, V2, P91, DOI 10.1002/ase.69
   Ferrara SD, 2013, INT J LEGAL MED, V127, P541, DOI 10.1007/s00414-013-0839-2
   Ferrara SD, 2016, INT J LEGAL MED, V130, P1, DOI 10.1007/s00414-015-1244-9
   Ferrara SD, 2013, INT J LEGAL MED, V127, P545, DOI 10.1007/s00414-013-0836-5
   Ger R, 1988, CLIN ANAT, V1, P1
   Guntheroth WG, 2002, PEDIATRICS, V110, P0, DOI 10.1542/peds.110.5.e64
   Hammer U, 2015, J FORENSIC LEG MED, V33, P1, DOI 10.1016/j.jflm.2015.02.018
   Macchi V, 2002, J ANAT, V200, P195, DOI 10.1046/j.0021-8782.2001.00013.x
   Macchi V, 2011, ANAT SCI EDUC, V4, P151, DOI 10.1002/ase.218
   Polese L, 2014, COLORECTAL DIS, V16, PO367, DOI 10.1111/codi.12684
   Polese L, 2016, MINIM INVASIV THER, V25, P86, DOI 10.3109/13645706.2015.1125929
   Porzionato A, 2008, HISTOL HISTOPATHOL, V23, P351, DOI 10.14670/HH-23.351
   Porzionato A, 2015, SURG ENDOSC, V29, P737, DOI 10.1007/s00464-014-3734-0
   Porzionato A, 2013, RESP PHYSIOL NEUROBI, V185, P194, DOI 10.1016/j.resp.2012.05.013
   Porzionato A, 2012, ANAT SCI EDUC, V5, P264, DOI 10.1002/ase.1285
   Porzionato A, 2009, NEW ENGL J MED, V361, P2580, DOI 10.1056/NEJMc0909324
   Porzionato A, 2009, ANAT REC, V292, P1619, DOI 10.1002/ar.20957
   Santos BF, 2011, SURG ENDOSC, V25, P3773, DOI 10.1007/s00464-011-1787-x
   Telem DA, 2013, SURG ENDOSC, V27, P74, DOI 10.1007/s00464-012-2409-y
   Wiedijk JEF, 2016, FORENSIC SCI INT, V260, PE11, DOI 10.1016/j.forsciint.2016.01.025
NR 21
TC 10
Z9 10
U1 1
U2 8
PU WILEY-BLACKWELL
PI HOBOKEN
PA 111 RIVER ST, HOBOKEN 07030-5774, NJ USA
SN 0897-3806
EI 1098-2353
J9 CLIN ANAT
JI Clin. Anat.
PD JAN 15
PY 2017
VL 30
IS 1
BP 2
EP 5
DI 10.1002/ca.22796
PG 4
WC Anatomy & Morphology
SC Anatomy & Morphology
GA EF5SW
UT WOS:000390390900002
PM 27646460
DA 2022-10-14
ER

PT J
AU Li, Y
   Gao, D
   Tu, M
   Luo, YZ
   Deng, ZH
AF Li, Yuan
   Gao, Dong
   Tu, Meng
   Luo, Ying-zhen
   Deng, Zhen-hua
TI Investigation of pathology malpractice claims in China from 2002-2015
SO JOURNAL OF FORENSIC AND LEGAL MEDICINE
LA English
DT Article
DE Pathological malpractice; Misdiagnosis; Forensic evaluation; Medical liability
ID medical malpractice; anatomic pathology; error; risk; consultation; cancer; biopsy
AB Objective: To examine pathology-related medical claims in China and identify the most common errors to result in such claims. Method: A retrospective analysis was performed of 71 forensic evaluation reports carried out in two Chinese institutes of forensic medicine between 2002 and 2015 due to suspicion of medical malpractice. The judicial outcomes of each case were also reviewed when available. Results: Of 71 cases, 54 cases had judicial outcomes. The most frequently claimed events were false-negative diagnoses of skin cancer, invasive ductal carcinoma of the breast, and osteosarcoma; and false positive diagnoses of uterine cervical squamous cell carcinoma, gastric carcinoma, and soft tissue carcinoma. The most common cause of error (82%, 56 of 68) was pathological misinterpretation. Plaintiffs in most cases (89%, 48 of 54) received compensation. Conclusion: Our data are in agreement with other findings regarding the most frequent medical malpractice allegations related to pathology. Addressing the issues at the root of these claims would lead to a decline in the number of medical errors. Quality assurance programs and good pathologist-clinician communication may decrease the risk of litigation. (C) 2017 Published by Elsevier Ltd.
C1 [Li, Yuan; Tu, Meng; Luo, Ying-zhen; Deng, Zhen-hua] Sichuan Univ, West China Sch Preclin & Forens Med, Dept Forens Pathol, Chengdu 610041, Peoples R China.
   [Gao, Dong] Minist Justice, Inst Forens Sci, Shanghai Key Lab Forens Med, 1347 West Guang Fu Rd, Shanghai 200063, Peoples R China.
RP Deng, ZH (通讯作者)，Sichuan Univ, West China Sch Preclin & Forens Med, Dept Forens Pathol, Chengdu 610041, Peoples R China.
EM fydzh63@163.com
CR Carroll AE, 2013, BMC HEALTH SERV RES, V13, P0, DOI 10.1186/1472-6963-13-465
   Ferrara SD, 2013, INT J LEGAL MED, V127, P541, DOI 10.1007/s00414-013-0839-2
   Foucar E, 2005, SEMIN DIAGN PATHOL, V22, P139, DOI 10.1053/j.semdp.2006.02.001
   Foucar E, 2001, AM J CLIN PATHOL, V116 Suppl, P0
   Gomez-Duran EL, 2013, J FORENSIC LEG MED, V20, P442, DOI 10.1016/j.jflm.2012.12.006
   High WA, 2008, CLIN LAB MED, V28, P261, DOI 10.1016/j.cll.2007.12.006
   Jena AB, 2011, NEW ENGL J MED, V365, P629, DOI 10.1056/NEJMsa1012370
   Knaak JP, 2014, INT J LEGAL MED, V128, P1049, DOI 10.1007/s00414-014-0976-2
   Kommoss S, 2013, INT J GYNECOL CANCER, V23, P1376, DOI 10.1097/IGC.0b013e3182a01813
   Kornstein MJ, 2007, ARCH PATHOL LAB MED, V131, P615
   Lydiatt DD, 2004, AM J SURG, V187, P688, DOI 10.1016/j.amjsurg.2003.10.018
   Mahe E, 2013, CAN J SURG, V56, PE13, DOI 10.1503/cjs.011112
   Nakhleh R, 2006, AM J SURG PATHOL, V30, P1469
   Nofech-Mozes S, 2010, INT J SURG PATHOL, V18, P129, DOI 10.1177/1066896909332114
   Raab SS, 2005, ARCH PATHOL LAB MED, V129, P459
   Reason J, 2000, WESTERN J MED, V172, P393, DOI 10.1136/ewjm.172.6.393
   Renshaw AA, 2003, AM J CLIN PATHOL, V119, P797, DOI 10.1309/DCXAXFVCCHVHYU41
   Troxel DB, 2006, ARCH PATHOL LAB MED, V130, P617
   Troxel DB, 2012, AM J SURG PATHOL, V36, PE1, DOI 10.1097/PAS.0b013e31823836bb
   Wick MB, 2003, HUM PATHOL, V34, P1083, DOI 10.1016/S0046-8177(03)00497-0
   Zarbo RJ, 2005, ARCH PATHOL LAB MED, V129, P1237
NR 21
TC 2
Z9 2
U1 0
U2 4
PU ELSEVIER SCI LTD
PI OXFORD
PA THE BOULEVARD, LANGFORD LANE, KIDLINGTON, OXFORD OX5 1GB, OXON, ENGLAND
SN 1752-928X
EI 1532-2009
J9 J FORENSIC LEG MED
JI J. Forensic Leg. Med.
PD MAY 15
PY 2017
VL 48
IS 
BP 30
EP 34
DI 10.1016/j.jflm.2017.04.005
PG 5
WC Medicine, Legal
SC Legal Medicine
GA EZ1LB
UT WOS:000404471400006
PM 28431271
DA 2022-10-14
ER

PT J
AU Cooper, WO
   Guillamondegui, O
   Hines, OJ
   Hultman, CS
   Kelz, RR
   Shen, P
   Spain, DA
   Sweeney, JF
   Moore, IN
   Hopkins, J
   Horowitz, IR
   Howerton, RM
   Meredith, JW
   Spell, NO
   Sullivan, P
   Domenico, HJ
   Pichert, JW
   Catron, TF
   Webb, LE
   Dmochowski, RR
   Karrass, J
   Hickson, GB
AF Cooper, William O.
   Guillamondegui, Oscar
   Hines, O. Joe
   Hultman, C. Scott
   Kelz, Rachel R.
   Shen, Perry
   Spain, David A.
   Sweeney, John F.
   Moore, Ilene N.
   Hopkins, Joseph
   Horowitz, Ira R.
   Howerton, Russell M.
   Meredith, J. Wayne
   Spell, Nathan O.
   Sullivan, Patricia
   Domenico, Henry J.
   Pichert, James W.
   Catron, Thomas F.
   Webb, Lynn E.
   Dmochowski, Roger R.
   Karrass, Jan
   Hickson, Gerald B.
TI Use of Unsolicited Patient Observations to Identify Surgeons With Increased Risk for Postoperative Complications
SO JAMA SURGERY
LA English
DT Article
ID quality improvement program; surgical quality; operating-room; complaint; safety; identification; satisfaction; physician; behavior; doctor
AB IMPORTANCE Unsolicited patient observations are associated with risk of medical malpractice claims. Because lawsuits may be triggered by an unexpected adverse outcome superimposed on a strained patient-physician relationship, a question remains as to whether behaviors that generate patient dissatisfaction might also contribute to the genesis of adverse outcomes themselves. OBJECTIVE To examine whether patients of surgeons with a history of higher numbers of unsolicited patient observations are at greater risk for postoperative complications than patients whose surgeons generate fewer such unsolicited patient observations. DESIGN, SETTING, AND PARTICIPANTS This retrospective cohort study used data from 7 academic medical centers participating in the National Surgical Quality Improvement Program and the Vanderbilt Patient Advocacy Reporting System from January 1, 2011, to December 31, 2013. Patients older than 18 years included in the National Surgical Quality Improvement Program who underwent inpatient or outpatient operations at 1 of the participating sites during the study period were included. Patients were excluded if the attending surgeon had less than 24 months of data in the Vanderbilt Patient Advocacy Reporting System preceding the date of the operation. Data analysis was conducted from June 1, 2015, to October 20, 2016. EXPOSURES Unsolicited patient observations for the patient's surgeon in the 24 months preceding the date of the operation. MAIN OUTCOMES AND MEASURES Postoperative surgical or medical complications as defined by the National Surgical Quality Improvement Program within 30 days of the operation of interest. RESULTS Among the 32 125 patients in the cohort (13 230 men, 18 895 women; mean [SD] age, 55.8 [15.8] years), 3501 (10.9%) experienced a complication, including 1754 (5.5%) surgical and 2422 (7.5%) medical complications. Prior unsolicited patient observations for a surgeon were significantly associated with the risk of a patient having any complication (odds ratio, 1.0063; 95% CI, 1.0004-1.0123; P = .03), any surgical complication (odds ratio, 1.0104; 95% CI, 1.0022-1.0186; P = .01), any medical complication (odds ratio, 1.0079; 95% CI, 1.0009-1.0148; P = .03), and being readmitted (odds ratio, 1.0088, 95% CI, 1.0024-1.0151; P = .007). The adjusted rate of complications was 13.9% higher for patients whose surgeon was in the highest quartile of unsolicited patient observations compared with patients whose surgeon was in the lowest quartile. CONCLUSIONS AND RELEVANCE Patients whose surgeons have large numbers of unsolicited patient observations in the 24 months prior to the patient's operation are at increased risk of surgical and medical complications. Efforts to promote patient safety and address risk of malpractice claims should continue to focus on surgeons' ability to communicate respectfully and effectively with patients and other medical professionals.
C1 [Cooper, William O.; Moore, Ilene N.; Pichert, James W.; Catron, Thomas F.; Webb, Lynn E.; Dmochowski, Roger R.; Karrass, Jan; Hickson, Gerald B.] Vanderbilt Univ, Med Ctr, Ctr Patient & Profess Advocacy, 2135 Blakemore Ave, Nashville, TN 37212 USA.
   [Guillamondegui, Oscar; Dmochowski, Roger R.] Vanderbilt Univ, Med Ctr, Sect Surg Sci, Nashville, TN USA.
   [Hines, O. Joe] Univ Calif Los Angeles, Med Ctr, Div Gen Surg, Los Angeles, CA 90024 USA.
   [Hultman, C. Scott] Univ N Carolina, Dept Surg, Chapel Hill, NC USA.
   [Kelz, Rachel R.] Univ Penn, Dept Surg, Perelman Sch Med, Philadelphia, PA 19104 USA.
   [Shen, Perry; Howerton, Russell M.; Meredith, J. Wayne] Wake Forest Univ, Dept Surg, Winston Salem, NC USA.
   [Spain, David A.] Stanford Univ, Dept Surg, Stanford, CA USA.
   [Sweeney, John F.; Horowitz, Ira R.; Spell, Nathan O.] Emory Univ, Sch Med, Dept Internal Med, Atlanta, GA USA.
   [Hopkins, Joseph] Stanford Univ, Dept Med, Stanford, CA 94305 USA.
   [Sullivan, Patricia] Univ Penn Hlth Syst, Dept Qual & Patient Safety, Philadelphia, PA USA.
   [Domenico, Henry J.] Vanderbilt Univ, Med Ctr, Dept Biostat, Nashville, TN USA.
   [Hickson, Gerald B.] Vanderbilt Univ, Med Ctr, Ctr Qual Safety & Risk Prevent, Nashville, TN USA.
RP Cooper, WO (通讯作者)，Vanderbilt Univ, Med Ctr, Ctr Patient & Profess Advocacy, 2135 Blakemore Ave, Nashville, TN 37212 USA.
EM william.cooper@vanderbilt.edu
FU Vanderbilt Center for Patient and Professional Advocacy
CR Bismark MM, 2013, BMJ QUAL SAF, V22, P532, DOI 10.1136/bmjqs-2012-001691
   Carayon P, 2006, QUAL SAF HEALTH CARE, V15, PI50, DOI 10.1136/qshc.2005.015842
   Carayon P, 2010, STUD HEALTH TECHNOL, V153, P23, DOI 10.3233/978-1-60750-533-4-23
   Catron TF, 2016, AM J MED QUAL, V31, P415, DOI 10.1177/1062860615584158
   Cochran A, 2015, AM J SURG, V209, P65, DOI 10.1016/j.amjsurg.2014.09.017
   Cooper WO, 2011, NEW ENGL J MED, V365, P1896, DOI 10.1056/NEJMoa1110212
   Dimick JB, 2006, J AM COLL SURGEONS, V202, P933, DOI 10.1016/j.jamcollsurg.2006.02.015
   Fan CJ, 2016, J AM COLL SURGEONS, V222, P122, DOI 10.1016/j.jamcollsurg.2015.11.008
   Fullam F, 2009, MED CARE, V47, P553, DOI 10.1097/MLR.0b013e3181923fd7
   Guillamondegui OD, 2012, J AM COLL SURGEONS, V214, P709, DOI 10.1016/j.jamcollsurg.2011.12.012
   Hayden AC, 2010, JT COMM J QUAL PATIE, V36, P310, DOI 10.1016/S1553-7250(10)36047-8
   HICKSON GB, 1992, JAMA-J AM MED ASSOC, V267, P1359, DOI 10.1001/jama.267.10.1359
   Hickson GB, 1997, LAW CONTEMP PROBL, V60, P7, DOI 10.2307/1191993
   Hickson GB, 2002, JAMA-J AM MED ASSOC, V287, P2951, DOI 10.1001/jama.287.22.2951
   Hickson GB, 2012, PATIENT SAFETY HDB, V0, P347
   Hickson GB, 2007, ACAD MED, V82, P1040, DOI 10.1097/ACM.0b013e31815761ee
   Hickson GB, 2007, SOUTH MED J, V100, P791, DOI 10.1097/SMJ.0b013e318063bd75
   Kim BD, 2014, SPINE, V39, PE919, DOI 10.1097/BRS.0000000000000394
   Ko CY, 2015, JT COMM J QUAL PATIE, V41, P199, DOI 10.1016/S1553-7250(15)41026-8
   Kohanim S, 2016, OPHTHALMOLOGY, V123, P234, DOI 10.1016/j.ophtha.2015.10.010
   Lingard L, 2004, QUAL SAF HEALTH CARE, V13, P330, DOI 10.1136/qshc.2003.008425
   Makary MA, 2006, J AM COLL SURGEONS, V202, P746, DOI 10.1016/j.jamcollsurg.2006.01.017
   Makary MA, 2006, ANN SURG, V243, P628, DOI 10.1097/01.sla.0000216410.74062.0f
   Mazzocco K, 2009, AM J SURG, V197, P678, DOI 10.1016/j.amjsurg.2008.03.002
   Mitchell PH, 2012, NAM PERSPECT, V2, P0, DOI 10.31478/201210c
   Moore IN, 2006, VANDERBILT LAW REV, V59, P1175
   Mukherjee K, 2010, J TRAUMA, V69, P549, DOI 10.1097/TA.0b013e3181edb658
   Murff HJ, 2006, QUAL SAF HEALTH CARE, V15, P13, DOI 10.1136/qshc.2005.013847
   Pichert JW, 2013, JT COMM J QUAL PATIE, V39, P435, DOI 10.1016/S1553-7250(13)39057-6
   Profit J, 2014, BMJ QUAL SAF, V23, P806, DOI 10.1136/bmjqs-2014-002831
   Riskin A, 2015, PEDIATRICS, V136, P487, DOI 10.1542/peds.2015-1385
   Rosenstein AH, 2006, J AM COLL SURGEONS, V203, P96, DOI 10.1016/j.jamcollsurg.2006.03.027
   Sexton JB, 2007, JT COMM J QUAL PATIE, V33, P699, DOI 10.1016/S1553-7250(07)33081-X
   Shouhed D, 2012, ARCH SURG-CHICAGO, V147, P1141, DOI 10.1001/jamasurg.2013.596
   Stelfox HT, 2005, AM J MED, V118, P1126, DOI 10.1016/j.amjmed.2005.01.060
   Stimson CJ, 2010, J UROLOGY, V183, P1971, DOI 10.1016/j.juro.2010.01.027
   Studdert DM, 2016, NEW ENGL J MED, V374, P354, DOI 10.1056/NEJMsa1506137
   VINCENT C, 1994, LANCET, V343, P1609, DOI 10.1016/S0140-6736(94)93062-7
   Wahr JA, 2013, CIRCULATION, V128, P1139, DOI 10.1161/CIR.0b013e3182a38efa
NR 41
TC 60
Z9 61
U1 0
U2 3
PU AMER MEDICAL ASSOC
PI CHICAGO
PA 330 N WABASH AVE, STE 39300, CHICAGO, IL 60611-5885 USA
SN 2168-6254
EI 2168-6262
J9 JAMA SURG
JI JAMA Surg.
PD JUN 15
PY 2017
VL 152
IS 6
BP 522
EP 529
DI 10.1001/jamasurg.2016.5703
PG 8
WC Surgery
SC Surgery
GA EY5PF
UT WOS:000404028800006
PM 28199477
DA 2022-10-14
ER

PT J
AU Jacobs, JP
   Lahey, SJ
   Nichols, FC
   Levett, JM
   Johnston, GG
   Freeman, RK
   Louis, JDS
   Painter, J
   Yohe, C
   Wright, CD
   Kanter, KR
   Mayer, JE
   Naunheim, KS
   Rich, JB
   Bavaria, JE
AF Jacobs, Jeffrey P.
   Lahey, Stephen J.
   Nichols, Francis C.
   Levett, James M.
   Johnston, George Gilbert
   Freeman, Richard K.
   Louis, James D. St.
   Painter, Julie
   Yohe, Courtney
   Wright, Cameron D.
   Kanter, Kirk R.
   Mayer, John E., Jr.
   Naunheim, Keith S.
   Rich, Jeffrey B.
   Bavaria, Joseph E.
TI How Is Physician Work Valued?
SO ANNALS OF THORACIC SURGERY
LA English
DT Article
ID relative value scale; valuation
AB Strategies to value physician work continue to evolve. The Society of Thoracic Surgeons and The Society of Thoracic Surgeons National Database have an increasingly important role in this evolution. An understanding of the Current Procedural Terminology (CPT) system (American Medical Association [AMA], Chicago, IL) and the Relative Value Scale Update Committee (RUC) is necessary to comprehend how physician work is valued. In 1965, with the dawn of increasingly complex medical care, immense innovation, and the rollout of Medicare, the need for a common language describing medical services and procedures was recognized as being of critical importance. In 1966, the AMA, in cooperation with multiple major medical specialty societies, developed the CPT system, which is a coding system for the description of medical procedures and medical services. The RUC was created by the AMA in response to the passage of the Omnibus Budget Reconciliation Act of 1989, legislation of the United States of America Federal government that mandated that the Centers for Medicare & Medicaid Services adopt a relative value methodology for Medicare physician payment. The role of the RUC is to develop relative value recommendations for the Centers for Medicare & Medicaid Services. These recommendations include relative value recommendations for new procedures or services and also updates to relative value recommendations for previously valued procedures or services. These recommendations pertain to all physician work delivered to Medicare beneficiaries and propose relative values for all physician services, including updates to those based on the original resource-based relative value scale developed by Hsaio and colleagues. In so doing, widely differing work and services provided can be reviewed and comparisons of their relative value (to each other) can be established. The resource-based relative value scale assigns value to physician services using relative value units (RVUs), which consist of three components: work RVU, practice expense RVU, and malpractice RVU, also known as professional liability insurance RVU. The Centers for Medicare & Medicaid Services retains the final decision-making authority on the RVUs associated with each procedure or service. The purpose of this article is to discuss the role that the CPT codes and the RUC play in the valuation of physician work and to provide an example of how the methodology for valuation of physician work continues to evolve. (C) 2017 by The Society of Thoracic Surgeons
C1 [Jacobs, Jeffrey P.] Johns Hopkins Univ Sch Med, Dept Surg, Div Cardiac Surg, Baltimore, MD USA.
   [Jacobs, Jeffrey P.] Johns Hopkins All Childrens Hosp, Johns Hopkins All Childrens Heart Inst, Dept Surg, Div Cardiovasc Surg, St Petersburg, FL USA.
   [Jacobs, Jeffrey P.] Johns Hopkins All Childrens Hosp, Johns Hopkins All Childrens Heart Inst, Dept Surg, Div Cardiovasc Surg, Orlando, FL USA.
   [Jacobs, Jeffrey P.] Florida Hosp Children, St Petersburg, FL USA.
   [Jacobs, Jeffrey P.] Florida Hosp Children, Orlando, FL USA.
   [Lahey, Stephen J.] Univ Connecticut Sch Med, Dept Surg, Div Cardiothorac Surg, Farmington, CT USA.
   [Nichols, Francis C.] Mayo Clin, Div Gen Thorac Surg, Rochester, MN USA.
   [Levett, James M.] Cedar Rapids, Clin Iowa, Iowa City, IA USA.
   [Johnston, George Gilbert] US Dept State Off Med Serv, Washington, DC USA.
   [Freeman, Richard K.] St Vincents Hlth & Hosp Syst, Indianapolis, IN USA.
   [Louis, James D. St.] Univ Missouri, Kansas City Sch Med, Kansas City, MO 65211 USA.
   [Painter, Julie] Med Reimbursement Anal & Solut, Thornton, CO USA.
   [Yohe, Courtney] Govt Relat, Soc Thorac Surgeons, Washington, DC USA.
   [Wright, Cameron D.] Massachusetts Gen Hosp, Harvard Med Sch, Boston, MA USA.
   [Kanter, Kirk R.] Emory Univ, Atlanta, GA 30322 USA.
   [Mayer, John E., Jr.] Harvard Med Sch, Boston Childrens Hosp, Dept Cardiac Surg, Boston, MA USA.
   [Naunheim, Keith S.] St Louis Univ Sch Med, St Louis, MO USA.
   [Rich, Jeffrey B.] Vue Based HealthCare Solut, Virginia Beach, VA USA.
   [Bavaria, Joseph E.] Univ Penn, Philadelphia, PA 19104 USA.
   [Soc Thoracic Surg Workforce Coding] Soc Thorac Surgeons, Chicago, IL USA.
RP Jacobs, JP (通讯作者)，Johns Hopkins All Childrens Hosp, Johns Hopkins All Childrens Heart Inst, 601 Fifth St S,Ste 607, St Petersburg, FL 33701 USA.; Jacobs, JP (通讯作者)，Florida Hosp Children, St Petersburg, FL 33701 USA.
EM jeffjacobs@jhmi.edu
CR American Medical Association, 2016, CURR PROC TERM CPT 2, V0, P0
   BRAUN P, 1988, JAMA-J AM MED ASSOC, V260, P2409, DOI 10.1001/jama.260.16.2409
   Hirsch JA, 2015, J NEUROINTERV SURG, V7, P309, DOI 10.1136/neurintsurg-2014-011156
   HSIAO WC, 1988, JAMA-J AM MED ASSOC, V260, P2429, DOI 10.1001/jama.260.16.2429
   Jenkins KJ, 1998, ANN THORAC SURG, V66, P860, DOI 10.1016/S0003-4975(98)00495-0
   Leslie-Mazwi TM, 2016, AM J NEURORADIOL, V37, P1972, DOI 10.3174/ajnr.A4863
   Petrey W Banks, 2009, J AM COLL RADIOL, V6, P643, DOI 10.1016/j.jacr.2009.04.011
   Smith PK, 2007, ANN THORAC SURG, V83, P12, DOI 10.1016/j.athoracsur.2006.11.058
   Thorwarth William T Jr, 2004, J AM COLL RADIOL, V1, P48, DOI 10.1016/S1546-1440(03)00020-6
   Thorwarth William T Jr, 2008, J AM COLL RADIOL, V5, P555, DOI 10.1016/j.jacr.2007.10.004
NR 10
TC 43
Z9 43
U1 0
U2 9
PU ELSEVIER SCIENCE INC
PI NEW YORK
PA 360 PARK AVE SOUTH, NEW YORK, NY 10010-1710 USA
SN 0003-4975
EI 1552-6259
J9 ANN THORAC SURG
JI Ann. Thorac. Surg.
PD FEB 15
PY 2017
VL 103
IS 2
BP 373
EP 380
DI 10.1016/j.athoracsur.2016.11.059
PG 8
WC Cardiac & Cardiovascular Systems; Respiratory System; Surgery
SC Cardiovascular System & Cardiology; Respiratory System; Surgery
GA EP1SU
UT WOS:000397165400035
PM 28109347
DA 2022-10-14
ER

PT J
AU Daniels, AH
   Ruttiman, R
   Eltorai, AEM
   DePasse, JM
   Brea, BA
   Palumbo, MA
AF Daniels, Alan H.
   Ruttiman, Roy
   Eltorai, Adam E. M.
   DePasse, J. Mason
   Brea, Bielinsky A.
   Palumbo, Mark A.
TI Malpractice litigation following spine surgery
SO JOURNAL OF NEUROSURGERY-SPINE
LA English
DT Article
DE complications; spine surgery; malpractice; predictors
ID neurological surgery; medical malpractice; claim; crisis; risk; neurosurgery; access
AB OBJECTIVE Adverse events related to spine surgery sometimes lead to litigation. Few studies have evaluated the association between spine surgical complications and medical malpractice proceedings, outcomes, and awards. The aim of this study was to identify the most frequent causes of alleged malpractice in spine surgery and to gain insight into patient demographic and clinical characteristics associated with medical negligence litigation. METHODS A search for "spine surgery" spanning February 1988 to May 2015 was conducted utilizing the medicolegal research service VerdictSearch (ALM Media Properties, LLC). Demographic data for the plaintiff and defendant in addition to clinical data for the procedure and legal outcomes were examined. Spinal cord injury, anoxiclhypoxic brain injury, and death were classified as catastrophic complications; all other complications were classified as noncatastrophic. Both chi-square and t-tests were used to evaluate the effect of these variables on case outcomes and awards granted. RESULTS A total of 569 legal cases were examined; 335 cases were excluded due to irrelevance or insufficient information. Of the 234 cases included in this investigation, 54.2% (127 cases) resulted in a defendant ruling, 26.1% (61) in a plaintiff ruling, and 19.6% (46) in a settlement. The awards granted for plaintiff rulings ranged from $134,000 to $38,323,196 (mean $4,045,205 $6,804,647). Awards for settlements ranged from $125,000 to $9,000,000 (mean $1,930,278 $2,113,593), which was significantly less than plaintiff rulings (p = 0.022). Compared with cases without a delay in diagnosis of the complication, the cases with a diagnostic delay were more likely to result in a plaintiff verdict or settlement (42.9% vs 72.7%, p = 0.007) than a defense verdict, and were more likely to settle out of court (17.5% vs 40.9%, p = 0.008). Similarly, compared with cases without a delay in treatment of the complication, those with a therapeutic delay were more likely to result in a plaintiff verdict or settlement (43.7% vs 68.4%, p = 0.03) than a defense verdict, and were more likely to settle out of court (18.1% vs 36.8%, p = 0.04). Overall, 28% of cases (66/234) involved catastrophic complications. Physicians were more likely to lose cases (plaintiff verdict or settlement) with catastrophic complications (66.7% vs 37.5%, p < 0.001). In cases with a plaintiff ruling, catastrophic complications resulted in significantly larger mean awards than noncatastrophic complications ($6.1M vs $2.9M, p = 0.04). The medical specialty of the provider and the age or sex of the patient were not associated with the case outcome or award granted (p > 0.05). The average time to a decision for defendant verdicts was 5.1 years; for plaintiff rulings, 5.0 years; and for settlements, 3.4 years. CONCLUSIONS Delays in the diagnosis and the treatment of a surgical complication predict legal case outcomes favoring the plaintiff. Catastrophic complications are linked to large sums awarded to the plaintiff and are predictive of rulings against the physician. For physician defendants, the costs of settlements are significantly less than those of losing in court. Although this study provides potentially valuable data from a large series of postoperative litigation cases, it may not provide a true representation of all jurisdictions, each of which has variable malpractice laws and medicolegal environments.
C1 [Daniels, Alan H.; Palumbo, Mark A.] Div Spine Surg, Providence, RI USA.
   [Daniels, Alan H.; DePasse, J. Mason; Palumbo, Mark A.] Dept Orthopaed Surg, Providence, RI USA.
   [Daniels, Alan H.; Ruttiman, Roy; Eltorai, Adam E. M.; DePasse, J. Mason; Palumbo, Mark A.] Alpert Med Sch, Providence, RI USA.
   [Daniels, Alan H.; Ruttiman, Roy; Eltorai, Adam E. M.; DePasse, J. Mason; Brea, Bielinsky A.; Palumbo, Mark A.] Brown Univ, Providence, RI 02912 USA.
RP Daniels, AH (通讯作者)，Brown Univ, Alpert Med Sch, Dept Orthopaed, 100 Butler Dr, Providence, RI 02906 USA.
EM alan_daniels@brown.edu
CR Daniels EW, 2012, ORTHOPEDICS, V35, PE414, DOI 10.3928/01477447-20120222-15
   DANZON PM, 1985, MED MALPRACTICE THEO, V0, P0
   Dranove D, 2005, HEALTH AFFAIR, V24, P802, DOI 10.1377/hlthaff.24.3.802
   Eloy JA, 2014, J NEUROSURG, V120, P185, DOI 10.3171/2013.8.JNS13584
   Emery E, 2014, WORLD NEUROSURG, V81, P218, DOI 10.1016/j.wneu.2013.01.029
   Epstein Nancy E, 2010, SURG NEUROL INT, V1, P3, DOI 10.4103/2152-7806.62261
   Epstein NE, 2011, J SPINAL DISORD TECH, V24, P15, DOI 10.1097/BSD.0b013e3181c752ab
   Epstein NE, 2002, SPINE, V27, P2425, DOI 10.1097/00007632-200211150-00002
   Fager CA, 2006, SURG NEUROL, V65, P416, DOI 10.1016/j.surneu.2005.09.026
   Groff MW, 2013, WORLD NEUROSURG, V79, P585, DOI 10.1016/j.wneu.2012.03.017
   Jena AB, 2011, NEW ENGL J MED, V365, P629, DOI 10.1056/NEJMsa1012370
   Mello MM, 2005, ANN SURG, V242, P621, DOI 10.1097/01.sla.0000182957.54783.9a
   Mukherjee S, 2014, ANN ROY COLL SURG, V96, P266, DOI 10.1308/003588414X13814021679834
   Nahed BV, 2012, PLOS ONE, V7, P0, DOI 10.1371/journal.pone.0039237
   Papadonikolakis A, 2013, J BONE JOINT SURG AM, V95A, P2205, DOI 10.2106/JBJS.L.00552
   Quigley RS, 2015, SPINE, V40, P851, DOI 10.1097/BRS.0000000000000878
   Quraishi NA, 2012, EUR SPINE J, V21, PS196, DOI 10.1007/s00586-012-2203-5
   Rajaee SS, 2012, SPINE, V37, P67, DOI 10.1097/BRS.0b013e31820cccfb
   Rovit RL, 2007, J NEUROSURG, V106, P1108, DOI 10.3171/jns.2007.106.6.1108
   Studdert DM, 2005, JAMA-J AM MED ASSOC, V293, P2609, DOI 10.1001/jama.293.21.2609
   Vidmar N, 2009, CLIN ORTHOP RELAT R, V467, P367, DOI 10.1007/s11999-008-0608-6
NR 21
TC 39
Z9 39
U1 0
U2 0
PU AMER ASSOC NEUROLOGICAL SURGEONS
PI ROLLING MEADOWS
PA 5550 MEADOWBROOK DRIVE, ROLLING MEADOWS, IL 60008 USA
SN 1547-5654
EI 1547-5646
J9 J NEUROSURG-SPINE
JI J. Neurosurg.-Spine
PD OCT 15
PY 2017
VL 27
IS 4
BP 470
EP 475
DI 10.3171/2016.11.SPINE16646
PG 6
WC Clinical Neurology; Surgery
SC Neurosciences & Neurology; Surgery
GA FI1AP
UT WOS:000411661700019
PM 28731391
DA 2022-10-14
ER

PT J
AU Choudhry, AJ
   Haddad, NN
   Khasawneh, MA
   Cullinane, DC
   Zielinski, MD
AF Choudhry, Asad J.
   Haddad, Nadeem N.
   Khasawneh, Mohammad A.
   Cullinane, Daniel C.
   Zielinski, Martin D.
TI Surgical Fires and Operative Burns: Lessons Learned From a 33-Year Review of Medical Litigation
SO AMERICAN JOURNAL OF SURGERY
LA English
DT Article
DE Medical malpractice; Operative burns; Surgical fires; Westlaw
ID room fire; malpractice; prevention; management
AB Objective: We aimed to understand the setting and litigation outcomes of surgical fires and operative burns. Methods: Westlaw, an online legal research data-set, was utilized. Data were collected on patient, procedure, and case characteristics. Results: One hundred thirty-nine cases were identified; 114 (82%) operative burns and 25 (18%) surgical fires. Median plaintiff (patient) age was 46 (IQR:28-59). Most common site of operative burn was the face (26% [n = 36]). Most common source of injury was a high energy device (43% [ n = 52]). Death was reported in 2 (1.4%) cases. Plaintiff age < 18 vs age 18-50 and mention of a non-surgical physician as a defendant both were shown to be independently associated with an award payout (OR = 4.90 [95% CI, 1.23-25.45]; p = .02) and (OR = 4.50 [ 95% CI, 1.63-13.63]; p = .003) respectively. Plaintiff award payment (settlement or plaintiff verdict) was reported in 83 (60%) cases; median award payout was $215,000 (IQR: $82,000-$518,000). Conclusion: High energy devices remain as the most common cause of injury. Understanding and addressing pitfalls in operative care may mitigate errors and potentially lessen future liability. (C) 2016 Elsevier Inc. All rights reserved.
C1 [Choudhry, Asad J.; Haddad, Nadeem N.; Khasawneh, Mohammad A.; Zielinski, Martin D.] Mayo Clin, Dept Surg, Rochester, MN USA.
   [Cullinane, Daniel C.] Marshfield Clin Fdn Med Res & Educ, Dept Surg, Marshfield, WI USA.
RP Zielinski, MD (通讯作者)，Mayo Clin, Div Trauma Crit Care & Gen Surg, 200 First St SW, Rochester, MN 55905 USA.
EM zielinski.martin@mayo.edu
FU National Center for Advancing Translational Sciences (NCATS), a component of the National Institutes of Health (NIH) [UL1 TR000135, KL2 TR000136]
CR Caplan RA, 2008, ANESTHESIOLOGY, V108, P786
   Choudhry AJ, 2016, SURGERY, V160, P1017, DOI 10.1016/j.surg.2016.06.031
   Culp WC, 2014, ANN SURG, V260, P214, DOI 10.1097/SLA.0000000000000654
   Demir E, 2006, J BURN CARE RES, V27, P895, DOI 10.1097/01.BCR.0000245650.67130.5C
   Jena AB, 2011, NEW ENGL J MED, V365, P629, DOI 10.1056/NEJMsa1012370
   Mehta SP, 2013, ANESTHESIOLOGY, V118, P1133, DOI 10.1097/ALN.0b013e31828afa7b
   Pollock Gale S, 2004, AANA J, V72, P293
   Rocos B, 2012, ANN ROY COLL SURG, V94, P87, DOI 10.1308/003588412X13171221501221
   Saaiq M, 2012, ANN BURNS FIRE DISASTERS, V25, P203
   van Harder Y, 2002, UNFALLCHIRURG, V105, P1143, DOI 10.1007/s00113-002-0537-x
NR 12
TC 17
Z9 17
U1 0
U2 3
PU EXCERPTA MEDICA INC-ELSEVIER SCIENCE INC
PI BRIDGEWATER
PA 685 ROUTE 202-206 STE 3, BRIDGEWATER, NJ 08807 USA
SN 0002-9610
EI 1879-1883
J9 AM J SURG
JI Am. J. Surg.
PD MAR 15
PY 2017
VL 213
IS 3
BP 558
EP 564
DI 10.1016/j.amjsurg.2016.12.006
PG 7
WC Surgery
SC Surgery
GA ET7JW
UT WOS:000400473000027
PM 28093118
DA 2022-10-14
ER

PT J
AU Brady, AP
AF Brady, Adrian P.
TI Error and discrepancy in radiology: inevitable or avoidable?
SO INSIGHTS INTO IMAGING
LA English
DT Review
DE Radiology; Error, diagnostic; Error sources; Misdiagnosis; Quality improvement
ID lung-cancer; improve attendance; barium enema; radiograph; lesson; implementation; performance; malpractice; clinician; diagnose
AB Errors and discrepancies in radiology practice are uncomfortably common, with an estimated day-to-day rate of 3-5% of studies reported, and much higher rates reported in many targeted studies. Nonetheless, the meaning of the terms "error" and "discrepancy" and the relationship to medical negligence are frequently misunderstood. This review outlines the incidence of such events, the ways they can be categorized to aid understanding, and potential contributing factors, both human-and system-based. Possible strategies to minimise error are considered, along with the means of dealing with perceived underperformance when it is identified. The inevitability of imperfection is explained, while the importance of striving to minimise such imperfection is emphasised.
C1 [Brady, Adrian P.] Mercy Univ Hosp, Dept Radiol, Cork, Ireland.
RP Brady, AP (通讯作者)，Mercy Univ Hosp, Dept Radiol, Cork, Ireland.
EM abrady@muh.ie
CR Abujudeh HH, 2010, EUR RADIOL, V20, P1952, DOI 10.1007/s00330-010-1763-1
   BERLIN L, 1995, AM J ROENTGENOL, V165, P781, DOI 10.2214/ajr.165.4.7676967
   Berlin L, 2000, AM J ROENTGENOL, V175, P17, DOI 10.2214/ajr.175.1.1750017
   Berlin L, 2007, AM J ROENTGENOL, V189, P517, DOI 10.2214/AJR.07.2209
   Bias H, 2000, AM J ROENTGENOL, V175, P597, DOI 10.2214/ajr.175.3.1750597
   Bosmans JML, 2011, RADIOLOGY, V259, P184, DOI 10.1148/radiol.10101045
   Brady Adrian, 2012, ULSTER MED J, V81, P3
   Brady AP, 2011, INSIGHTS IMAGING, V2, P247, DOI 10.1007/s13244-011-0094-3
   Brady AP, 2011, EUR RADIOL, V21, P2315, DOI 10.1007/s00330-011-2195-2
   BRADY AP, 1994, RADIOLOGY, V192, P373, DOI 10.1148/radiology.192.2.8029400
   Briggs GM, 2008, CLIN RADIOL, V63, P791, DOI 10.1016/j.crad.2007.12.002
   Bruno MA, 2015, RADIOGRAPHICS, V35, P1668, DOI 10.1148/rg.2015150023
   Caldwell Charles, 2007, ANN HEALTH LAW, V16, P43
   Dalla Palma L, 2000, CLIN RADIOL, V55, P602, DOI 10.1053/crad.2000.0495
   Drew T, 2013, PSYCHOL SCI, V24, P1848, DOI 10.1177/0956797613479386
   Eisenberg RL, 2010, RADIOLOGY, V257, P724, DOI 10.1148/radiol.10101015
   FitzGerald R, 2005, EUR RADIOL, V15, P1760, DOI 10.1007/s00330-005-2662-8
   Fitzgerald R, 2001, CLIN RADIOL, V56, P938, DOI 10.1053/crad.2001.0858
   FORREST JV, 1981, WESTERN J MED, V134, P485
   Gaba DM, 2002, NEW ENGL J MED, V347, P1249, DOI 10.1056/NEJMsa020846
   Goddard P, 2001, BRIT J RADIOL, V74, P949, DOI 10.1259/bjr.74.886.740949
   HARVEY JA, 1993, AM J ROENTGENOL, V161, P1167, DOI 10.2214/ajr.161.6.8249720
   Hussain S, 2012, J AM COLL RADIOL, V9, P430, DOI 10.1016/j.jacr.2012.01.015
   Institute of Medicine Committee on Quality of Health Care in America, 2000, ERR IS HUMAN BUILDIN, V0, P0
   Jackson Valerie P, 2009, J AM COLL RADIOL, V6, P21, DOI 10.1016/j.jacr.2008.06.011
   Jones ALC, 2016, CLIN RADIOL, V71, P583, DOI 10.1016/j.crad.2016.01.021
   Jones DN, 2010, J AM COLL RADIOL, V7, P593, DOI 10.1016/j.jacr.2010.03.013
   Kahneman D, 2011, THINKING FAST SLOW, V0, P0, DOI DOI 10.1192/bjp.2018.109
   Keillor G, 1974, PRAIRIE HOME COMPANI, V0, P0
   Kim YW, 2014, AM J ROENTGENOL, V202, P465, DOI 10.2214/AJR.13.11493
   Krupinski EA, 2010, J AM COLL RADIOL, V7, P698, DOI 10.1016/j.jacr.2010.03.004
   Kruskal JB, 2008, RADIOGRAPHICS, V28, P3, DOI 10.1148/rg.281075199
   Larson DB, 2011, RADIOLOGY, V259, P626, DOI 10.1148/radiol.11102222
   Lee CS, 2013, AM J ROENTGENOL, V201, P611, DOI 10.2214/AJR.12.10375
   Macdonald E, 2002, BRIT MED J, V324, P1105, DOI 10.1136/bmj.324.7345.1105
   MARKUS JB, 1990, RADIOLOGY, V175, P155, DOI 10.1148/radiology.175.1.2315474
   McCoubrie P, 2014, CLIN RADIOL, V69, P11, DOI 10.1016/j.crad.2013.07.013
   Mcgurk S, 2008, BRIT J RADIOL, V81, P767, DOI 10.1259/bjr/20698753
   MUHM JR, 1983, RADIOLOGY, V148, P609, DOI 10.1148/radiology.148.3.6308709
   Murphy J F A, 2008, IR MED J, V101, P36
   Nelson HD, 2016, ANN INTERN MED, V164, P256, DOI 10.7326/M15-0970
   OBoyle E, 2012, PERS PSYCHOL, V65, P79, DOI 10.1111/j.1744-6570.2011.01239.x
   Owens EJ, 2016, CLIN RADIOL, V71, P593, DOI 10.1016/j.crad.2015.11.024
   Quekel LGBA, 1999, CHEST, V115, P720, DOI 10.1378/chest.115.3.720
   Reason J, 2000, BMJ-BRIT MED J, V320, P768, DOI 10.1136/bmj.320.7237.768
   RENFREW DL, 1992, RADIOLOGY, V183, P145, DOI 10.1148/radiology.183.1.1549661
   Robinson PJA, 1997, BRIT J RADIOL, V70, P1085, DOI 10.1259/bjr.70.839.9536897
   Robinson PJA, 1999, BRIT J RADIOL, V72, P323, DOI 10.1259/bjr.72.856.10474490
   Roosen J, 2000, MAYO CLIN PROC, V75, P562, DOI 10.4065/75.6.562
   Royal College of Radiologists, 2012, INV CLIN RAD WORKF Q, V0, P0
   Siewert B, 2008, RADIOGRAPHICS, V28, P623, DOI 10.1148/rg.283075188
   Smith MJ, 1967, ERROR VARIATION DIAG, V0, P0
   Spencer P, 2016, CLIN RADIOL, V71, P591, DOI 10.1016/j.crad.2016.01.020
   Swanson JO, 2012, AM J ROENTGENOL, V198, P1121, DOI 10.2214/AJR.11.6724
   The Royal College of Radiologists, 2006, STAND REP INT IM INV, V0, P0
   The Royal College of Radiologists, 2007, STAND RAD DISCR M, V0, P0
   Tudor GR, 1997, CLIN RADIOL, V52, P235, DOI 10.1016/S0009-9260(97)80280-2
NR 57
TC 182
Z9 185
U1 1
U2 11
PU SPRINGEROPEN
PI LONDON
PA CAMPUS, 4 CRINAN ST, LONDON, N1 9XW, ENGLAND
SN 1869-4101
EI 
J9 INSIGHTS IMAGING
JI Insights Imaging
PD FEB 15
PY 2017
VL 8
IS 1
BP 171
EP 182
DI 10.1007/s13244-016-0534-1
PG 12
WC Radiology, Nuclear Medicine & Medical Imaging
SC Radiology, Nuclear Medicine & Medical Imaging
GA EP2WV
UT WOS:000397245200014
PM 27928712
DA 2022-10-14
ER

PT J
AU Custer, BL
   Ballard, SR
   Carroll, RB
   Barnes, SD
   Justin, GA
AF Custer, Benjamin L.
   Ballard, Steven R.
   Carroll, Robert B.
   Barnes, Scott D.
   Justin, Grant A.
TI Refractive Surgery: Malpractice Litigation Outcomes
SO CORNEA
LA English
DT Article
DE refractive surgery; medical malpractice; LASIK
ID medical malpractice; informed-consent; cataract-surgery; legal liability; operating-room; risk; otolaryngology; lasik; negligence; courtroom
AB Purpose: To review data on malpractice claims related to refractive surgery to identify common allegations and injuries and financial outcomes. Methods: The WestlawNext database was reviewed for all malpractice lawsuits/settlements related to refractive eye surgery. Data evaluated included patient demographics, type of operation performed, plaintiff allegation, nature of injury, and litigation outcomes. Results: A total of 167 cases met the inclusion criteria, of which 108 cases (64.7%) were found to be favorable and 59 cases (35.3%) unfavorable to the defendant. A total of 141 cases were tried by a jury with 108 cases (76.4%) favorable and 33 cases (23.6%) unfavorable to the defendant. Laser in situ keratomileusis was performed in 127 cases (76%). The most common allegations were negligence in treatment or surgery in 127 cases (76%) and lack of informed consent in 83 cases (49.7%). For all cases, the need for future surgery (P = 0.0001) and surgery resulting in keratoconus (P = 0.05) were more likely to favor the plaintiff. In jury verdict decisions, cases in which failure to diagnose a preoperative condition was alleged favored the defendant (P = 0.03), whereas machine malfunction (P = 0.05) favored the plaintiff. After adjustment for inflation, the overall mean award was $1,287,872. Jury verdicts and settlements led to mean awards of $1,604,801 and $826,883, respectively. Conclusions: Malpractice litigation in refractive surgery tends to favor the defendant. However, large awards and settlements were given in cases that were favorable to the plaintiff. The need for future surgery and surgery leading to keratoconus increased the chance of an unfavorable outcome.
C1 [Custer, Benjamin L.] Uniformed Serv Univ Hlth Sci, Sch Med, Bethesda, MD 20814 USA.
   [Ballard, Steven R.; Carroll, Robert B.; Barnes, Scott D.] Womack Army Med Ctr, Dept Ophthalmol, Fayetteville, NC USA.
   [Justin, Grant A.] Tripler Army Med Ctr, Dept Hlth Educ & Training, Honolulu, HI 96859 USA.
RP Justin, GA (通讯作者)，Tripler Army Med Ctr, 1 Jarrett White Rd, Honolulu, HI 96859 USA.
EM grant.a.justin@gmail.com
CR Abbott RL, 2003, OPHTHALMOLOGY, V110, P2137, DOI 10.1016/j.ophtha.2003.07.001
   Ali Nadeem, 2007, BMC OPHTHALMOL, V7, P20, DOI 10.1186/1471-2415-7-20
   Binder PS, 2010, J REFRACT SURG, V26, P241, DOI 10.3928/1081597X-20100212-02
   Chan A, 2011, OPHTHALMOLOGY, V118, P736, DOI 10.1016/j.ophtha.2010.07.030
   Day S, 2009, ARCH OPHTHALMOL-CHIC, V127, P794, DOI 10.1001/archophthalmol.2009.97
   Eftekhari K, 2015, J CATARACT REFR SURG, V41, P217, DOI 10.1016/j.jcrs.2014.11.005
   Eloy JA, 2013, OTOLARYNG HEAD NECK, V148, P764, DOI 10.1177/0194599813481943
   Guerin M, 2012, IR MED J, V105, P282
   Hong SS, 2014, LARYNGOSCOPE, V124, P896, DOI 10.1002/lary.24377
   Huang G, 2015, AM J OPHTHALMOL, V159, P584, DOI 10.1016/j.ajo.2014.11.037
   Jena AB, 2011, NEW ENGL J MED, V365, P629, DOI 10.1056/NEJMsa1012370
   Kim Judy E, 2012, TRANS AM OPHTHALMOL SOC, V110, P94
   Kraushar MF, 2003, RETINA-J RET VIT DIS, V23, P523, DOI 10.1097/00006982-200308000-00013
   Mathew RG, 2013, OPHTHALMOLOGY, V120, P859, DOI 10.1016/j.ophtha.2012.01.009
   Mohr JC, 2000, JAMA-J AM MED ASSOC, V283, P1731, DOI 10.1001/jama.283.13.1731
   Nash JJ, 2011, OTOLARYNG HEAD NECK, V144, P10, DOI 10.1177/0194599810390470
   Paik AM, 2014, AESTHET SURG J, V34, P79, DOI 10.1177/1090820X13515702
   Paik AM, 2014, AESTHET SURG J, V34, P106, DOI 10.1177/1090820X13513459
   Randleman JB, 2008, OPHTHALMOLOGY, V115, P37, DOI 10.1016/j.ophtha.2007.03.073
   Schallhorn SC, 2003, OPHTHALMOLOGY, V110, P1606, DOI 10.1016/S0161-6420(03)00494-9
   Shukla AN, 2012, J CATARACT REFR SURG, V38, P80, DOI 10.1016/j.jcrs.2011.07.030
   Svider PF, 2015, ANN OTO RHINOL LARYN, V124, P515, DOI 10.1177/0003489414567937
   Svider PF, 2014, OPHTHAL PLAST RECONS, V30, P119, DOI 10.1097/IOP.0000000000000025
   Svider PF, 2013, AM J OTOLARYNG, V34, P699, DOI 10.1016/j.amjoto.2012.12.005
   Svider PF, 2013, LARYNGOSCOPE, V123, P2099, DOI 10.1002/lary.24000
   Svider PF, 2013, LARYNGOSCOPE, V123, P1849, DOI 10.1002/lary.23905
   Svider PF, 2013, LARYNGOSCOPE, V123, P1156, DOI 10.1002/lary.23995
   Wollinger C, 2012, J CATARACT REFR SURG, V38, P655, DOI 10.1016/j.jcrs.2011.10.038
NR 29
TC 3
Z9 3
U1 0
U2 0
PU LIPPINCOTT WILLIAMS & WILKINS
PI PHILADELPHIA
PA TWO COMMERCE SQ, 2001 MARKET ST, PHILADELPHIA, PA 19103 USA
SN 0277-3740
EI 1536-4798
J9 CORNEA
JI Cornea
PD OCT 15
PY 2017
VL 36
IS 10
BP 1243
EP 1248
DI 
PG 6
WC Ophthalmology
SC Ophthalmology
GA FT4DR
UT WOS:000423103300022
PM 28731880
DA 2022-10-14
ER

PT J
AU Wozniak, KJ
   Moskala, A
   Rzepecka-Wozniak, E
   Kluza, P
   Romaszko, K
   Lopatin, O
AF Wozniak, K. J.
   Moskala, A.
   Rzepecka-Wozniak, E.
   Kluza, P.
   Romaszko, K.
   Lopatin, O.
TI Post-mortem imaging in sudden death cases due to arterial or cardiac hemorrhage
SO RECHTSMEDIZIN
LA English
DT Article
DE Post-mortem examination; PMCTA; Aneurysm rupture; Cardiac rupture; Visualization
ID ct-angiography; coronary-angiography; autopsy; disease; diagnosis
AB The authors present cases of natural death due to arterial or cardiac hemorrhage evaluated using both conventional autopsy examination and post-mortem imaging, including post-mortem computed tomography angiography (PMCTA). Visualization based on CT scan acquisition are presented combined with the results of macroscopic and microscopic examination. Based on cases presented it can be seen that in selected cases PMCTA might be a sufficient method of examination while combined with conventional external examination and toxicological investigation; however, in investigations of alleged medical malpractice cases, histopathological examination of specimens seems to be necessary. There are no doubts that post-mortem imaging differs from clinical examination. As we consider the history and the output of clinical imaging methods, there are plenty of challenges awaiting in the field of post-mortem imaging.
C1 [Wozniak, K. J.; Moskala, A.; Rzepecka-Wozniak, E.; Kluza, P.; Romaszko, K.; Lopatin, O.] Jagiellonian Univ, Chair & Dept Forens Med, Grzegorzecka 16, PL-31531 Krakow, Poland.
RP Wozniak, KJ (通讯作者)，Jagiellonian Univ, Chair & Dept Forens Med, Grzegorzecka 16, PL-31531 Krakow, Poland.
EM krzys.wozniak@uj.edu.pl
FU private company FUMEDICA AG, Muri, Switzerland
CR Aalders MC, 2017, J FORENSIC RADIOL IM, V8, P1, DOI 10.1016/j.jofri.2017.01.004
   [Anonymous], 2016, ATLAS POSTMORTEM ANG, V0, P0
   Christe A, 2010, LEGAL MED, V12, P215, DOI 10.1016/j.legalmed.2010.05.005
   Flach PM, 2011, BROGDONS FORENSIC RA, V2nd, P0
   Grabherr S, 2014, BRIT J RADIOL, V87, P0, DOI 10.1259/bjr.20130488
   Grabherr S, 2007, AM J ROENTGENOL, V188, P832, DOI 10.2214/AJR.06.0787
   Grabherr S, 2011, INT J LEGAL MED, V125, P791, DOI 10.1007/s00414-010-0526-5
   Inokuchi G, 2013, FORENSIC SCI MED PAT, V9, P506, DOI 10.1007/s12024-013-9473-z
   Michaud K, 2014, INT J LEGAL MED, V128, P127, DOI 10.1007/s00414-013-0819-6
   Michaud K, 2012, INT J CARDIOVAS IMAG, V28, P1807, DOI 10.1007/s10554-012-0012-x
   Morgan B, 2013, INT J LEGAL MED, V127, P809, DOI 10.1007/s00414-012-0790-7
   Okura N, 2013, FORENSIC SCI INT, V225, P85, DOI 10.1016/j.forsciint.2012.04.036
   Palmiere C, 2013, LEGAL MED-TOKYO, V15, P12, DOI 10.1016/j.legalmed.2012.08.005
   Pichereau C, 2015, INTENS CARE MED, V41, P167, DOI 10.1007/s00134-014-3520-4
   Roberts ISD, 2011, CLIN RADIOL, V66, P645, DOI 10.1016/j.crad.2011.01.007
   Roberts ISD, 2012, LANCET, V379, P136, DOI 10.1016/S0140-6736(11)61483-9
   Robinson C, 2013, INT J LEGAL MED, V127, P661, DOI 10.1007/s00414-012-0802-7
   Ross SG, 2014, RADIOGRAPHICS, V34, P830, DOI 10.1148/rg.343115169
   Sarda-Quarello L, 2016, DIAGN INTERV IMAG, V97, P121, DOI 10.1016/j.diii.2014.11.002
   Saunders SL, 2011, INT J LEGAL MED, V125, P609, DOI 10.1007/s00414-011-0559-4
   Schweitzer W, 2016, J FORENSIC RADIOL IM, V5, P8, DOI 10.1016/j.jofri.2015.11.009
   Thali MJ, 2009, VIRTOPSY APPROACH 3D, V0, P0
   Turillazzi E, 2016, J GERIATR CARDIOL, V13, P855, DOI 10.11909/j.issn.1671-5411.2016.10.003
   van Eijk RPA, 2015, AM J ROENTGENOL, V205, P1276, DOI 10.2214/AJR.15.14500
   Vogel Beatrice, 2013, ARCH MED SADOWEJ KRYMINOL, V63, P255
   Vogel Beatrice, 2013, ARCH MED SADOWEJ KRYMINOL, V63, P155
NR 26
TC 1
Z9 1
U1 0
U2 1
PU SPRINGER
PI NEW YORK
PA 233 SPRING ST, NEW YORK, NY 10013 USA
SN 0937-9819
EI 1434-5196
J9 RECHTSMEDIZIN
JI Rechtsmedizin
PD OCT 15
PY 2017
VL 27
IS 5
BP 427
EP 432
DI 10.1007/s00194-017-0190-x
PG 6
WC Medicine, Legal
SC Legal Medicine
GA FI7GV
UT WOS:000412165900005
DA 2022-10-14
ER

PT J
AU Narang, SK
   Paul, SR
AF Narang, Sandeep K.
   Paul, Stephan R.
TI Expert Witness Participation in Civil and Criminal Proceedings
SO PEDIATRICS
LA English
DT Article
ID medical testimony; malpractice; organization; litigation; physician; standard; call
AB The interests of the public and both the medical and legal professions are best served when scientifically sound and unbiased expert witness testimony is readily available in civil and criminal proceedings. As members of the medical community, patient advocates, and private citizens, pediatricians have ethical and professional obligations to assist in the civil and criminal judicial processes. This technical report explains how the role of the expert witness differs in civil and criminal proceedings, legal and ethical standards for expert witnesses, and strategies that have been employed to deter unscientific and irresponsible testimony. A companion policy statement offers recommendations on advocacy, education, research, qualifications, standards, and ethical business practices all aimed at improving expert testimony.
C1 [Narang, Sandeep K.] West Virginia Univ, Dept Pediat, Morgantown, WV 26506 USA.
   [Paul, Stephan R.] Ann & Robert H Lurie Childrens Hosp Chicago, Child Abuse Pediat, Chicago, IL 60611 USA.
   [Paul, Stephan R.] Northwestern Univ, Feinberg Sch Med, Pediat, Chicago, IL 60611 USA.
RP Narang, SK (通讯作者)，West Virginia Univ, Dept Pediat, Morgantown, WV 26506 USA.
EM sanarang@luriechildrens.org
CR American Academy of Pediatrics Committee on Bioethics, 2011, PEDIATRICS, V119, P405
   American Academy of Pediatrics Committee on Medical Liability and Risk Management, 2017, PEDIATRICS, V139, P0
   American Medical Association Council on Ethical and Judicial Affairs, 1994, COD MED ETH, V0, P0
   [Anonymous], 1998, AMA POL COMP, V0, P0
   [Anonymous], 2011, MED MALPRACTICE RELA, V0, P0
   [Anonymous], 2011, AM MED NEWS, V0, P0
   Black B, 1994, CARDOZO L REV, V15, P2129
   Blacket WB, 2006, AANS B, V15, P36
   Cohen FL, 2004, J LEGAL MED, V25, P185, DOI 10.1080/01947640490457479
   COHN BP, 1994, PEDIATRICS, V94, P755
   Deitschel CH, 2002, PEDIATRICS, V109, P974
   Dodds P R, 1999, CONN MED, V63, P99
   Donn SM, 2006, AAP NEWS, V27, P16
   Garner BA, 2014, BLACKS LAW DICT, V10th, P0
   Gilbert WM, 2003, OBSTET GYNECOL, V101, P589, DOI 10.1016/S0029-7844(02)03133-2
   Gomez JCB, 2005, J LEGAL MED, V26, P385, DOI 10.1080/01947640500218356
   GruppPhelan J, 1996, ARCH PEDIAT ADOL MED, V150, P87, DOI 10.1001/archpedi.1996.02170260091015
   Guha S J, 2000, N C MED J, V61, P227
   Lewis MH, 2007, JAMA-J AM MED ASSOC, V297, P2633, DOI 10.1001/jama.297.23.2633
   Jones R, 2008, PEDIATRICS, V122, P259, DOI 10.1542/peds.2007-2312
   Kassirer JP, 2002, JAMA-J AM MED ASSOC, V288, P1382, DOI 10.1001/jama.288.11.1382
   Kaufman NL, 2007, J LEGAL MED, V28, P247, DOI 10.1080/01947640701357789
   Kesselheim AS, 2007, JAMA-J AM MED ASSOC, V298, P2907, DOI 10.1001/jama.298.24.2907
   Kesselheim AS, 2006, OBSTET GYNECOL, V108, P273, DOI 10.1097/01.AOG.0000225969.08432.75
   Kohn L, 2000, ERR IS HUMAN BUILDIN, V0, P0
   KOHRMAN A, 1995, PEDIATRICS, V95, P314
   Lewin Jeff L, 1998, MD L REV, V57, P380
   Mackauf SH, 1999, NEUROL CLIN, V17, P345, DOI 10.1016/S0733-8619(05)70137-7
   Marcovitch H, 2007, ARCH DIS CHILD, V92, P102, DOI 10.1136/adc.2006.097600
   McAbee GN, 2009, PEDIATRICS, V124, P428, DOI 10.1542/peds.2009-1132
   McAbee GN, 2005, NEUROLOGY, V65, P337, DOI 10.1212/WNL.65.2.337
   Meadow W, 1996, CLIN PERINATOL, V23, P583, DOI 10.1016/S0095-5108(18)30230-6
   Mello MM, 2006, MILBANK Q, V84, P459, DOI 10.1111/j.1468-0009.2006.00455.x
   Milunsky A, 2003, J CHILD NEUROL, V18, P413, DOI 10.1177/08830738030180060401
   Narang Sandeep K, 2013, HOUS J HLTH L POLY, V13, P203
   Narang SK, 2011, HOUS J HLTH L POLICY, V11, P505
   Robertson CT, 2010, NEW YORK U LAW REV, V85, P174
   ROBERTSON WO, 1989, PEDIATRICS, V83, P312
   Rosenbaum JT, 1997, SCIENCE, V276, P1524, DOI 10.1126/science.276.5318.1524
   Safran A, 1992, NEUROL CHRON, V2, P1
   Studdert DM, 2007, J LEGAL STUD, V36, PS47, DOI 10.1086/519465
   Vidmar N, 2005, AM J PUBLIC HEALTH, V95, PS137, DOI 10.2105/AJPH.2004.044677
   Weinstein Jack B, 1986, U RICH L REV, V20, P473
   WEINTRAUB MI, 1995, J CHILD NEUROL, V10, P256, DOI 10.1177/088307389501000326
   West John C, 2004, J HEALTHC RISK MANAG, V24, P31
NR 52
TC 6
Z9 6
U1 0
U2 3
PU AMER ACAD PEDIATRICS
PI ELK GROVE VILLAGE
PA 141 NORTH-WEST POINT BLVD,, ELK GROVE VILLAGE, IL 60007-1098 USA
SN 0031-4005
EI 1098-4275
J9 PEDIATRICS
JI Pediatrics
PD MAR 15
PY 2017
VL 139
IS 3
BP 
EP 
DI 10.1542/peds.2016-4122
PG 13
WC Pediatrics
SC Pediatrics
GA EM0IY
UT WOS:000395003200070
PM 28219964
DA 2022-10-14
ER

PT J
AU Sullins, VF
   Rouch, JD
   Lee, SL
AF Sullins, Veronica F.
   Rouch, Joshua D.
   Lee, Steven L.
TI Malpractice in Cases of Pediatric Appendicitis
SO CLINICAL PEDIATRICS
LA English
DT Article
DE malpractice; pediatric appendicitis; misdiagnosis; failed diagnosis
ID misdiagnosed appendiciti; children; risk; perforation; delay
AB Appendicitis is one of the most common diagnoses in children and is frequently the focus of alleged malpractice. Causes for medical malpractice claims and outcomes of disputes in pediatric patients with appendicitis are currently unknown. A retrospective database review of all medical malpractice claims concerning the diagnosis of appendicitis from 1984 to 2013 in pediatric patients was performed. Alleged claims, causes of malpractice, and outcomes were recorded and analyzed. Of the 203 included cases, failure or delays in diagnosing appendicitis are the most common causes of malpractice lawsuits and account for the majority of the largest payments to plaintiffs outcomes. Cases that ultimately went to trial resulted in defense verdicts in 67.5%. Mortality occurred in 19.9% of included cases. Timely diagnosis of appendicitis in children should be the focus of physicians across all specialties to improve patient safety and potentially reduce medicolegal liability.
C1 [Sullins, Veronica F.; Lee, Steven L.] Harbor UCLA Med Ctr, Torrance, CA 90509 USA.
   [Rouch, Joshua D.; Lee, Steven L.] UCLA, David Geffen Sch Med, Los Angeles, CA 90095 USA.
RP Lee, SL (通讯作者)，Harbor UCLA Med Ctr, Dept Surg & Pediat, 1000 West Carson St,Box 461, Torrance, CA 90509 USA.
EM slleemd@yahoo.com
CR Brody AS, 2007, PEDIATRICS, V120, P677, DOI 10.1542/peds.2007-1910
   Choudhry AJ, 2013, J GASTROINTEST SURG, V17, P1796, DOI 10.1007/s11605-013-2248-8
   Flum DR, 2002, ARCH SURG-CHICAGO, V137, P799, DOI 10.1001/archsurg.137.7.799
   Jaremko JL, 2011, CAN ASSOC RADIOL J, V62, P197, DOI 10.1016/j.carj.2010.03.009
   Jena AB, 2011, NEW ENGL J MED, V365, P629, DOI 10.1056/NEJMsa1012370
   Nance ML, 2000, PEDIATR EMERG CARE, V16, P160, DOI 10.1097/00006565-200006000-00005
   Narsule CK, 2011, AM J EMERG MED, V29, P890, DOI 10.1016/j.ajem.2010.04.005
   Orosco RK, 2012, J AM COLL SURGEONS, V215, P480, DOI 10.1016/j.jamcollsurg.2012.04.028
   Papandria D, 2013, J SURG RES, V184, P723, DOI 10.1016/j.jss.2012.12.008
   ROTHROCK SG, 1991, ANN EMERG MED, V20, P45, DOI 10.1016/S0196-0644(05)81117-5
   Selbst M, 2007, PEDIATR EMERG CARE, V23, P542, DOI 10.1097/PEC.0b013e3181df2050
   Sivit CJ, 2001, RADIOGRAPHICS, V21, P247, DOI 10.1148/radiographics.21.1.g01ja17247
NR 12
TC 5
Z9 5
U1 0
U2 4
PU SAGE PUBLICATIONS INC
PI THOUSAND OAKS
PA 2455 TELLER RD, THOUSAND OAKS, CA 91320 USA
SN 0009-9228
EI 1938-2707
J9 CLIN PEDIATR
JI Clin. Pediatr.
PD MAR 15
PY 2017
VL 56
IS 3
BP 226
EP 230
DI 10.1177/0009922816656621
PG 5
WC Pediatrics
SC Pediatrics
GA ES7ON
UT WOS:000399739800003
PM 27378723
DA 2022-10-14
ER

PT J
AU Tolisano, AM
   Song, SJA
   Ruhl, DS
   Littlefield, PD
AF Tolisano, Anthony M.
   Song, Sungjin A.
   Ruhl, Douglas S.
   Littlefield, Philip D.
TI Dizziness, malpractice, and the otolaryngologist
SO AMERICAN JOURNAL OF OTOLARYNGOLOGY
LA English
DT Article
ID paroxysmal positional vertigo; patients expectation; medical malpractice; surgery; cost; care
AB Purpose: To assess malpractice claims related to the management of dizziness in otolaryngology in order to improve care and minimize the risk of litigation. Materials and methods: This is a retrospective review of the LexisNexis "Jury Verdicts and Settlements" database. All lawsuits and out of court adjudications related to the management of dizziness by otolaryngologists were collected. Data including patient demographics, plaintiff allegation, procedure performed, and indemnities were analyzed. Results: Of 21 cases meeting inclusion criteria, 17 were decided by a trial jury and four were resolved out of court. Jury verdicts favored the plaintiff 53% of the time and a payout was made in 57% of cases overall. Average payments were higher for jury verdicts in favor of the plaintiff ($1.8 million) as compared to out of court settlements ($545,000). Two-thirds of cases involved surgery, most commonly stapes surgery. Legal allegations, including.physical injury, negligence, and lack of informed consent failed to predict the legal outcome. Conclusions: Appropriate examination, testing, and referrals within a timely manner are crucial in the management of dizzy patients to avoid misdiagnoses. It is imperative that patients undergoing ear surgery are appropriately counseled that dizziness is a potential complication. The analysis of malpractice literature is complementary to clinical studies, with the potential to educate practitioners, improve patient care, and mitigate risk. Published by Elsevier Inc.
C1 [Tolisano, Anthony M.; Song, Sungjin A.; Littlefield, Philip D.] Tripler Army Med Ctr, Dept Otolaryngol, 1 Jarrett White Rd, Honolulu, HI 96859 USA.
   [Ruhl, Douglas S.] Univ Virginia, Dept Otolaryngol, Charlottesville, VA USA.
RP Tolisano, AM (通讯作者)，Tripler Army Med Ctr, Dept Otolaryngol, 1 Jarrett White Rd, Honolulu, HI 96859 USA.
EM anthony.m.tolisano.mil@mail.mil
CR Ahsan SF, 2013, LARYNGOSCOPE, V123, P2250, DOI 10.1002/lary.23798
   Bhattacharyya N, 2008, OTOLARYNG HEAD NECK, V139, PS47, DOI 10.1016/j.otohns.2008.08.022
   Blake DM, 2013, OTOLARYNG HEAD NECK, V149, P554, DOI 10.1177/0194599813498696
   Bowling A, 2012, HEALTH TECHNOL ASSES, V16, P1, DOI 10.3310/hta16300
   Cheng FJ, 2014, AM J EMERG MED, V32, P1284, DOI 10.1016/j.ajem.2014.07.022
   Dunniway HM, 1998, OTOLARYNG HEAD NECK, V118, P429, DOI 10.1177/019459989811800401
   Fife D, 2005, INT J AUDIOL, V44, P50, DOI 10.1080/14992020400022629
   Kravitz RL, 2001, ANN INTERN MED, V134, P881, DOI 10.7326/0003-4819-134-9_Part_2-200105011-00012
   McKinley RK, 2002, FAM PRACT, V19, P333, DOI 10.1093/fampra/19.4.333
   Ruhl DS, 2013, OTOL NEUROTOL, V34, P1173, DOI 10.1097/MAO.0b013e318298a8fb
   Song SA, 2016, LARYNGOSCOPE, V0, P0
   Tolisano AM, 2016, LARYNGOSCOPE, V126, P14, DOI 10.1002/lary.25533
   Tolisano AM, 2014, LARYNGOSCOPE, V124, PE250, DOI 10.1002/lary.24559
   WIET RJ, 1993, OTOLARYNG CLIN N AM, V26, P471
NR 14
TC 2
Z9 2
U1 0
U2 0
PU W B SAUNDERS CO-ELSEVIER INC
PI PHILADELPHIA
PA 1600 JOHN F KENNEDY BOULEVARD, STE 1800, PHILADELPHIA, PA 19103-2899 USA
SN 0196-0709
EI 1532-818X
J9 AM J OTOLARYNG
JI Am. J. Otolaryngol.
PD JUL-AUG 15
PY 2017
VL 38
IS 4
BP 401
EP 404
DI 10.1016/j.amjoto.2017.03.009
PG 4
WC Otorhinolaryngology
SC Otorhinolaryngology
GA FA4XE
UT WOS:000405446100007
PM 28390810
DA 2022-10-14
ER

PT J
AU Focardi, M
   Bonelli, A
   Pinchi, V
   Vittori, G
   De Luca, F
   Norelli, GA
AF Focardi, Martina
   Bonelli, Aurelio
   Pinchi, Vilma
   Vittori, Gianni
   De Luca, Federica
   Norelli, Gian-Aristide
TI Hemidiaphragm Paralysis after Robotic Prostatectomy: Medical Malpractice or Unforeseeable Event?
SO UROLOGIA INTERNATIONALIS
LA English
DT Article
DE RARP (robot-assisted radical prostatectomy); Medical malpractice; Hemidiaphragm paralysis; Urology negligence
ID assisted radical prostatectomy; diaphragmatic paralysis; urology; complication; surgery; pneumoperitoneum; laparoscopy; weakness
AB The authors present a case of suspected malpractice linked to the onset of hemidiaphragm paralysis after robot-assisted radical prostatectomy (RARP). The approach to the case is shown from a medico-legal point of view. It is demonstrated how, after a thorough review of the literature, this was not a case of medical malpractice but an unforeseeable event. This paper aims at contributing to the very few reports dealing with the onset of hemidiaphragm paralysis after RARP, thus fostering clinical knowledge of these rare events and meanwhile providing useful data for the medico-legal handling in case of alleged negligence of surgeons. (C) 2015 S. Karger AG, Basel
C1 [Focardi, Martina; Bonelli, Aurelio; Pinchi, Vilma; De Luca, Federica; Norelli, Gian-Aristide] Univ Florence, Dept Hlth Sci, Forens Med Sect, Largo Brambilla 3, IT-50134 Florence, Italy.
   [Vittori, Gianni] Univ Florence, Urol Clin, Dept Oncol, Florence, Italy.
RP De Luca, F (通讯作者)，Univ Florence, Dept Hlth Sci, Forens Med Sect, Largo Brambilla 3, IT-50134 Florence, Italy.
EM dott.ssadeluca@gmail.com
CR BENHAMOU D, 1993, ARCH SURG-CHICAGO, V128, P430
   Carrie C, 2011, ANN FR ANESTH, V30, P939, DOI 10.1016/j.annfar.2011.09.002
   Castillo Octavio A, 2007, INT. BRAZ J UROL., V33, P323, DOI 10.1590/S1677-55382007000300004
   Cestari A, 2010, EUR UROL, V57, P530, DOI 10.1016/j.eururo.2009.11.028
   Chetta A, 2006, THORAX, V61, P549, DOI 10.1136/thx.2006.059956
   Colaco M, 2014, J UROLOGY, V191, P1770, DOI 10.1016/j.juro.2013.12.003
   Dasgupta P, 2009, INT J UROL, V16, P244, DOI 10.1111/j.1442-2042.2008.02232.x
   Ediale KR, 2004, J CLIN ANESTH, V16, P573, DOI 10.1016/j.jclinane.2004.03.005
   Ficarra V, 2013, BJU INT, V111, P596, DOI 10.1111/bju.12100
   Froehner M, 2013, UROL INT, V90, P312, DOI 10.1159/000345323
   Hsieh MH, 2008, J UROLOGY, V179, P1944, DOI 10.1016/j.juro.2008.01.061
   Ko Michael Augustine, 2009, THORAC SURG CLIN, V19, P501, DOI 10.1016/j.thorsurg.2009.08.011
   Kojima Y, 2013, INT J UROL, V20, P1052, DOI 10.1111/iju.12214
   McCaul JA, 2001, J ROY COLL SURG EDIN, V46, P186
   Moore AJ, 2005, THORAX, V60, P786, DOI 10.1136/thx.2004.022764
   Parsons JK, 2004, UROLOGY, V63, P27, DOI 10.1016/j.urology.2003.10.003
   Perrotti M, 2006, J UROLOGY, V176, P2154, DOI 10.1016/j.juro.2006.07.024
   Pinchi V, 2013, INT DENT J, V63, P43, DOI 10.1002/idj.12004
   SAFRAN DB, 1994, AM J SURG, V167, P281, DOI 10.1016/0002-9610(94)90094-9
   Shinder N, 1998, CAN RESPIR J, V5, P139
   Sozzo S, 2012, MONALDI ARCH CHEST DIS, V77, P102
   Thornton RH, 2008, AM J ROENTGENOL, V191, P565, DOI 10.2214/AJR.07.3507
   Vallancien G, 2002, J UROLOGY, V168, P23, DOI 10.1016/S0022-5347(05)64823-9
   Wakeno Mayu, 2001, JAPANESE JOURNAL OF ANESTHESIOLOGY, V50, P1019
   WILCOX PG, 1989, LUNG, V167, P323, DOI 10.1007/BF02714961
NR 25
TC 0
Z9 0
U1 0
U2 2
PU KARGER
PI BASEL
PA ALLSCHWILERSTRASSE 10, CH-4009 BASEL, SWITZERLAND
SN 0042-1138
EI 1423-0399
J9 UROL INT
JI Urol.Int.
PD JUN 15
PY 2017
VL 98
IS 2
BP 241
EP 244
DI 10.1159/000367666
PG 4
WC Urology & Nephrology
SC Urology & Nephrology
GA EO6JH
UT WOS:000396797800018
PM 25833375
DA 2022-10-14
ER

PT J
AU Murphy, GP
   Awad, MA
   Osterberg, EC
   Gaither, TW
   Chumnarnsongkhroh, T
   Washington, SL
   Breyer, BN
AF Murphy, Gregory P.
   Awad, Mohannad A.
   Osterberg, E. Charles
   Gaither, Thomas W.
   Chumnarnsongkhroh, Thanabhudee
   Washington, Samuel L.
   Breyer, Benjamin N.
TI Web-Based Physician Ratings for California Physicians on Probation
SO JOURNAL OF MEDICAL INTERNET RESEARCH
LA English
DT Article
DE online physician ratings; probation; Internet; quality of care
ID quality-of-care; online patient rating; hospital performance; satisfaction; association; review; site
AB Background: Web-based physician ratings systems are a popular tool to help patients evaluate physicians. Websites help patients find information regarding physician licensure, office hours, and disciplinary records along with ratings and reviews. Whether higher patient ratings are associated with higher quality of care is unclear. Objective: The aim of this study was to characterize the impact of physician probation on consumer ratings by comparing website ratings between doctors on probation against matched controls. Methods: A retrospective review of data from the Medical Board of California for physicians placed on probation from December 1989 to September 2015 was performed. Violations were categorized into nine types. Nonprobation controls were matched by zip code and specialty with probation cases in a 2: 1 ratio using the California Department of Consumer Affairs website. Web-based reviews were recorded from vitals.com, healthgrades.com, and ratemds.com (ratings range from 1-5). Results: A total of 410 physicians were placed on probation for 866 violations. The mean (standard deviation [SD]) number of ratings per doctor was 5.2 (7.8) for cases and 4 (6.3) for controls (P=. 003). The mean rating for physicians on probation was 3.7 (1.6) compared with 4.0 (1.0) for controls when all three rating websites were pooled (P<. 001). Violations for medical documentation, incompetence, prescription negligence, and fraud were found to have statistically significant lower rating scores. Conversely, scores for professionalism, drugs or alcohol, crime, sexual misconduct, and personal illness were similar between cases and controls. In a univariate analysis, probation was found to be associated with lower rating, odds ratio=1.5 (95% CI 1.0-2.2). This association was not significant in a multivariate model when we included age and gender. Conclusions: Web-based physician ratings were lower for doctors on probation indicating that patients may perceive a difference. Despite these statistical findings, the absolute difference was quite small. Physician rating websites have utility but are imperfect proxies for competence. Further research on physician Web-based ratings is warranted to understand what they measure and how they are associated with quality.
C1 [Murphy, Gregory P.; Awad, Mohannad A.; Chumnarnsongkhroh, Thanabhudee; Washington, Samuel L.; Breyer, Benjamin N.] Univ Calif San Francisco, Dept Urol, Zuckerberg San Francisco Gen Hosp, Suite 3A 1001 Potrero Ave, San Francisco, CA 94110 USA.
   [Awad, Mohannad A.] King Abdulaziz Univ, Dept Surg, Rabigh, Saudi Arabia.
   [Osterberg, E. Charles] Univ Texas Austin, Dept Surg, Dell Med Sch, Austin, TX 78712 USA.
   [Gaither, Thomas W.] Univ Calif San Francisco, Sch Med, Dept Urol, San Francisco, CA 94143 USA.
   [Breyer, Benjamin N.] Univ Calif San Francisco, Dept Biostat & Epidemiol, San Francisco, CA 94143 USA.
RP Breyer, BN (通讯作者)，Univ Calif San Francisco, Dept Urol, Zuckerberg San Francisco Gen Hosp, Suite 3A 1001 Potrero Ave, San Francisco, CA 94110 USA.
EM benjamin.breyer@ucsf.edu
FU Alafi Foundation
CR Bardach NS, 2013, BMJ QUAL SAF, V22, P194, DOI 10.1136/bmjqs-2012-001360
   Bolton JW, 2015, J EVAL CLIN PRACT, V21, P486, DOI 10.1111/jep.12309
   Doyle C, 2013, BMJ OPEN, V3, P0, DOI 10.1136/bmjopen-2012-001570
   Emmert M, 2016, J MED INTERNET RES, V18, P0, DOI 10.2196/jmir.5889
   Emmert M, 2015, BMC HEALTH SERV RES, V15, P0, DOI 10.1186/s12913-015-1051-5
   Fagerland MW, 2012, BMC MED RES METHODOL, V12, P0, DOI 10.1186/1471-2288-12-78
   Fenton JJ, 2012, ARCH INTERN MED, V172, P405, DOI 10.1001/archinternmed.2011.1662
   Gao GG, 2012, J MED INTERNET RES, V14, P0, DOI 10.2196/jmir.2003
   Glover M, 2015, J GEN INTERN MED, V30, P1440, DOI 10.1007/s11606-015-3236-3
   Greaves F, 2014, BMJ QUAL SAF, V23, P838, DOI 10.1136/bmjqs-2014-002875
   Greaves F, 2012, ARCH INTERN MED, V172, P435, DOI 10.1001/archinternmed.2011.1675
   Hanauer DA, 2014, JAMA-J AM MED ASSOC, V311, P734, DOI 10.1001/jama.2013.283194
   Lagu T, 2010, J GEN INTERN MED, V25, P942, DOI 10.1007/s11606-010-1383-0
   Lee V, 2017, NEW ENGL J MED, V376, P197, DOI 10.1056/NEJMp1610136
   Lopez A, 2012, J GEN INTERN MED, V27, P685, DOI 10.1007/s11606-011-1958-4
   Nwachukwu Benedict U, 2016, HSS J, V12, P272
   Okike K, 2016, J MED INTERNET RES, V18, P0, DOI 10.2196/jmir.6612
   Patel S, 2015, J MED INTERNET RES, V17, P0, DOI 10.2196/jmir.4989
   Riemer C, 2016, JAMA DERMATOL, V152, P218, DOI 10.1001/jamadermatol.2015.4991
   Ruan X, 2016, JAMA DERMATOL, V152, P350, DOI 10.1001/jamadermatol.2015.6164
   Sacks GD, 2015, JAMA SURG, V150, P858, DOI 10.1001/jamasurg.2015.1108
   Samora JB, 2016, J HAND SURG-AM, V41, P104, DOI 10.1016/j.jhsa.2015.05.034
   Trehan SK, 2016, J HAND SURG-AM, V41, P98, DOI 10.1016/j.jhsa.2015.10.006
   Verhoef LM, 2014, J MED INTERNET RES, V16, P0, DOI 10.2196/jmir.3024
   Ziemba JB, 2017, JAMA SURG, V152, P410, DOI 10.1001/jamasurg.2016.4993
NR 25
TC 17
Z9 17
U1 0
U2 5
PU JMIR PUBLICATIONS, INC
PI TORONTO
PA 59 WINNERS CIRCLE, TORONTO, ON M4L 3Y7, CANADA
SN 1438-8871
EI 
J9 J MED INTERNET RES
JI J. Med. Internet Res.
PD AUG 15
PY 2017
VL 19
IS 8
BP 
EP 
DI 10.2196/jmir.7488
PG 7
WC Health Care Sciences & Services; Medical Informatics
SC Health Care Sciences & Services; Medical Informatics
GA FF8BI
UT WOS:000409239700001
PM 28830852
DA 2022-10-14
ER

PT J
AU Shahian, DM
   McEachern, K
   Rossi, L
   Chisari, RG
   Mort, E
AF Shahian, David M.
   McEachern, Kayla
   Rossi, Laura
   Chisari, Roger Gino
   Mort, Elizabeth
TI Large-scale implementation of the I-PASS handover system at an academic medical centre
SO BMJ QUALITY & SAFETY
LA English
DT Article
ID preventable adverse event; resident sign-out; of-the-literature; patient-care; house staff; educational intervention; communication failure; intensive-care; health-care; work hour
AB Background Healthcare has become increasingly complex and care delivery models have changed dramatically (eg, team-based care, duty-hour restrictions). However, approaches to critical communications among providers have not evolved to meet these new challenges. Evidence from safety culture surveys, academic studies and malpractice claims suggests that healthcare handover quality is problematic, leading to preventable errors and adverse outcomes. To address this concern, from 2013 to 2016 Massachusetts General Hospital completed phase I of a multifaceted programme to implement standardised, structured handovers across all departments, units and direct care providers. Methods A multidisciplinary Handovers Committee selected the I-PASS handover system. Phase I implementation focused on large-scale training and shift-to-shift handovers. Important features included administrative and clinical leadership support; EHR templates for I-PASS; hospital handover policy revision; varied educational modalities, venues and durations; concomitant TeamSTEPPS training; unit-level I-PASS champions; handover observations; and solicitation of caregiver feedback and suggestions. Results More than 6000 doctors, nurses and therapists have been trained. Trended observation scores demonstrate progressive but non-uniform adoption of I-PASS, with significant improvements in the correct sequencing and percentage of I-PASS elements included in handovers. Adoption of Synthesis (readback) has been challenging, with lower scores. Conclusions Comprehensive I-PASS implementation in a large academic medical centre necessitated major cultural change. I-PASS education is straightforward, whereas assuring consistent and sustained adoption across all services is more challenging, requiring adaptation of the basic I-PASS structure to local needs and workflows. EHR I-PASS templates facilitated caregiver acceptance. Initial phase I results are encouraging and the lessons learned should be helpful to other programmes planning handover initiatives. Phase II is ongoing, focusing on more uniform and consistent adoption, spread and sustainability.
C1 [Shahian, David M.; McEachern, Kayla; Rossi, Laura; Mort, Elizabeth] Massachusetts Gen Hosp, Ctr Qual & Safety, Boston, MA 02114 USA.
   [Shahian, David M.] Massachusetts Gen Hosp, Dept Surg, Boston, MA 02114 USA.
   [Shahian, David M.; McEachern, Kayla; Rossi, Laura] Massachusetts Gen Phys Org, Boston, MA USA.
   [Shahian, David M.] Harvard Med Sch, Boston, MA USA.
   [Chisari, Roger Gino] Massachusetts Gen Hosp, Norman Knight Ctr Clin & Profess Dev, Boston, MA 02114 USA.
   [Mort, Elizabeth] Massachusetts Gen Hosp, Dept Med, Boston, MA 02114 USA.
   [Mort, Elizabeth] Harvard Med Sch, Dept Hlth Care Policy, Boston, MA USA.
RP Shahian, DM (通讯作者)，Massachusetts Gen Hosp, Boston, MA 02114 USA.; Shahian, DM (通讯作者)，Massachusetts Gen Phys Org, Ctr Qual & Safety, Boston, MA 02114 USA.; Shahian, DM (通讯作者)，Dept Surg, Boston, MA 02114 USA.
EM dshahian@partners.org
FU MGH senior leadership
CR AHRQ Safety Culture survey, 2014, US COMP DAT REP, V0, P0
   [Anonymous], 2015, MALPRACTICE RISKS CO, V0, P0
   Arora V, 2005, QUAL SAF HEALTH CARE, V14, P401, DOI 10.1136/qshc.2005.015107
   Arora VM, 2008, QUAL SAF HEALTH CARE, V17, P11, DOI 10.1136/qshc.2006.018952
   Arora VM, 2014, BMC MED EDUC, V14, P0, DOI 10.1186/1472-6920-14-S1-S16
   Barden CB, 2002, J AM COLL SURGEONS, V195, P531, DOI 10.1016/S1072-7515(02)01242-5
   Bilimoria KY, 2016, NEW ENGL J MED, V374, P713, DOI 10.1056/NEJMoa1515724
   Borowitz SM, 2008, QUAL SAF HEALTH CARE, V17, P6, DOI 10.1136/qshc.2006.019273
   BUFF DD, 1995, J GEN INTERN MED, V10, P400, DOI 10.1007/BF02599842
   Catchpole KR, 2007, PEDIATR ANESTH, V17, P470, DOI 10.1111/j.1460-9592.2006.02239.x
   Chang VY, 2010, PEDIATRICS, V125, P491, DOI 10.1542/peds.2009-0351
   Charap M, 2004, ANN INTERN MED, V140, P814, DOI 10.7326/0003-4819-140-10-200405180-00011
   Clarke CM, 2011, J PATIENT SAF, V7, P11, DOI 10.1097/PTS.0b013e31820c98a8
   Colvin MO, 2016, SEMIN RESP CRIT CARE, V37, P96, DOI 10.1055/s-0035-1570351
   Davidoff F, 2015, BMJ QUAL SAF, V24, P228, DOI 10.1136/bmjqs-2014-003627
   Desai SV, 2013, JAMA INTERN MED, V173, P649, DOI 10.1001/jamainternmed.2013.2973
   Devlin MK, 2014, JAMA INTERN MED, V174, P1479, DOI 10.1001/jamainternmed.2014.3033
   Dracup K, 2008, AM J CRIT CARE, V17, P95
   Drolet BC, 2010, NEW ENGL J MED, V363, P0, DOI 10.1056/NEJMp1011413
   Fletcher KE, 2008, J HOSP MED, V3, P228, DOI 10.1002/jhm.288
   Gawande AA, 2003, SURGERY, V133, P614, DOI 10.1067/msy.2003.169
   Gordon M, 2011, MED EDUC, V45, P1081, DOI 10.1111/j.1365-2923.2011.04049.x
   Greenberg CC, 2007, J AM COLL SURGEONS, V204, P533, DOI 10.1016/j.jamcollsurg.2007.01.010
   Grol R, 2003, LANCET, V362, P1225, DOI 10.1016/S0140-6736(03)14546-1
   Horwitz LI, 2006, ARCH INTERN MED, V166, P1173, DOI 10.1001/archinte.166.11.1173
   Horwitz LI, 2013, J CLIN NURS, V22, P1477, DOI 10.1111/j.1365-2702.2012.04131.x
   Horwitz LI, 2012, BMJ QUAL SAF, V21, P863, DOI 10.1136/bmjqs-2011-000658
   Jagsi R, 2005, ARCH INTERN MED, V165, P2607, DOI 10.1001/archinte.165.22.2607
   Johnson JK, 2016, BMJ QUAL SAF, V25, P63, DOI 10.1136/bmjqs-2015-004666
   KANKI BG, 1989, AVIAT SPACE ENVIR MD, V60, P56
   Katz MH, 2014, JAMA INTERN MED, V174, P1434, DOI 10.1001/jamainternmed.2014.3019
   Kirkpatrick D, 2006, EVALUATING TRAINING, V0, P0
   Kitch BT, 2008, JT COMM J QUAL PATIE, V34, P563, DOI 10.1016/S1553-7250(08)34071-9
   KOTTER JP, 1995, HARVARD BUSINESS MAR, V0, P00001
   LAINE C, 1993, JAMA-J AM MED ASSOC, V269, P374, DOI 10.1001/jama.269.3.374
   Leape LL, 2014, NEW ENGL J MED, V370, P1063, DOI 10.1056/NEJMe1315851
   Masterson Mark F, 2013, CAN MED EDUC J, V4, P0
   McKechnie A, 2015, BRIT J HOSP MED, V76, P353, DOI 10.12968/hmed.2015.76.6.353
   OBrien CM, 2016, BMJ QUAL SAF, V25, P76, DOI 10.1136/bmjqs-2014-003853
   OToole JK, 2014, ACAD PEDIATR, V14, P221, DOI 10.1016/j.acap.2014.02.013
   Ong MS, 2011, JT COMM J QUAL PATIE, V37, P274, DOI 10.1016/S1553-7250(11)37035-3
   Patterson ES, 2004, INT J QUAL HEALTH C, V16, P125, DOI 10.1093/intqhc/mzh026
   Payne CE, 2012, BMJ QUAL SAF, V21, P925, DOI 10.1136/bmjqs-2011-000308
   PETERSEN LA, 1994, ANN INTERN MED, V121, P866, DOI 10.7326/0003-4819-121-11-199412010-00008
   Philibert I, 2009, QUAL SAF HEALTH CARE, V18, P261, DOI 10.1136/qshc.2008.031609
   Pucher PH, 2015, SURGERY, V158, P85, DOI 10.1016/j.surg.2015.02.017
   Riesenberg LA, 2009, ACAD MED, V84, P1775, DOI 10.1097/ACM.0b013e3181bf51a6
   Riesenberg LA, 2009, AM J MED QUAL, V24, P196, DOI 10.1177/1062860609332512
   Rourke L, 2015, CLIN TEACH, V12, P99, DOI 10.1111/tct.12263
   Schuster KM, 2014, J AM MED INFORM ASSN, V21, PE352, DOI 10.1136/amiajnl-2013-002361
   Segall N, 2012, ANESTH ANALG, V115, P102, DOI 10.1213/ANE.0b013e318253af4b
   Singh H, 2007, ARCH INTERN MED, V167, P2030, DOI 10.1001/archinte.167.19.2030
   Solet DJ, 2005, ACAD MED, V80, P1094, DOI 10.1097/00001888-200512000-00005
   Sorokin R, 2005, AM J MED QUAL, V20, P70, DOI 10.1177/1062860604274383
   Starmer AJ, 2014, NEW ENGL J MED, V371, P1803, DOI 10.1056/NEJMsa1405556
   Starmer AJ, 2014, ACAD MED, V89, P876, DOI 10.1097/ACM.0000000000000264
   Starmer AJ, 2013, JAMA-J AM MED ASSOC, V310, P2262, DOI 10.1001/jama.2013.281961
   Starmer AJ, 2012, PEDIATRICS, V129, P201, DOI 10.1542/peds.2011-2966
   Sutcliffe KM, 2004, ACAD MED, V79, P186, DOI 10.1097/00001888-200402000-00019
   Ulmer C, 2009, RESIDENT DUTY HOURS: ENHANCING SLEEP, V0, P0
   Urbach DR, 2014, NEW ENGL J MED, V370, P1029, DOI 10.1056/NEJMsa1308261
   Vidyarthi AR, 2006, J HOSP MED, V1, P257, DOI 10.1002/jhm.103
   Wohlauer MV, 2012, ACAD MED, V87, P411, DOI 10.1097/ACM.0b013e318248e766
NR 63
TC 26
Z9 27
U1 0
U2 25
PU BMJ PUBLISHING GROUP
PI LONDON
PA BRITISH MED ASSOC HOUSE, TAVISTOCK SQUARE, LONDON WC1H 9JR, ENGLAND
SN 2044-5415
EI 2044-5423
J9 BMJ QUAL SAF
JI BMJ Qual. Saf.
PD SEP 15
PY 2017
VL 26
IS 9
BP 760
EP 770
DI 10.1136/bmjqs-2016-006195
PG 11
WC Health Care Sciences & Services; Health Policy & Services
SC Health Care Sciences & Services
GA FE2FU
UT WOS:000408032800010
PM 28280074
DA 2022-10-14
ER

PT J
AU Schenarts, PJ
   Langenfeld, S
AF Schenarts, Paul J.
   Langenfeld, Sean
TI The Fundamentals of Resident Dismissal
SO AMERICAN SURGEON
LA English
DT Article
ID subsequent disciplinary action; graduate medical-education; unprofessional behavior; student; remediation; school; board; physician; standard; program
AB Residents have the rights and responsibilities of both students and employees. Dismissal of a resident from a training program is traumatic and has lasting repercussions for the program director, the faculty, the dismissed resident, and the residency. A review of English language literature was performed using PUBMED and OVID databases, using the search terms, resident dismissal, resident termination, student dismissal, student and resident evaluation, legal aspects of education, and remediation. The references of each publication were also reviewed to identify additional appropriate citations. If the Just Cause threshold has been met, educators have the absolute discretion to evaluate academic and clinical performance. Legal opinion has stated that it is not necessary to wait until a patient is harmed to dismiss a resident. Evaluations should be standard and robust. Negative evaluations are not defamatory as the resident gave consent to be evaluated. Provided departmental and institutional polices have been followed, a resident can be dismissed without a formal hearing. Residencies are entitled to modify academic requirements and dismissal is not considered a breach of contract. Although there is anxiety regarding resident dismissal, the courts have uniformly supported faculty having this role. When indicated, failure to dismiss a resident also places the program director and the faculty at risk for educational malpractice.
C1 [Schenarts, Paul J.; Langenfeld, Sean] Univ Nebraska, Coll Med, Dept Surg, Omaha, NE USA.
RP Schenarts, PJ (通讯作者)，Univ Nebraska, Coll Med, Dept Surg, Omaha, NE USA.; Schenarts, PJ (通讯作者)，Univ Nebraska, Nebraska Med Ctr, Coll Med, Omaha, NE USA.
EM paul.schenarts@unmc.edu
CR Accreditation Council for Graduate Medical Education (ACGME), 2014, COMM PROGR REQ, V0, P0
   Butters JM, 1996, ACAD MED, V71, P583, DOI 10.1097/00001888-199606000-00008
   Capozzi JD, 2005, J BONE JOINT SURG AM, V87A, P2353, DOI 10.2106/JBJS.8710.eth
   Chasens ER, 2000, J PROF NURS, V16, P267, DOI 10.1053/jpnu.2000.9460
   GOCLOWSKI J, 1985, J NURS EDUC, V24, P104
   Guerrasio J, 2014, ACAD MED, V89, P352, DOI 10.1097/ACM.0000000000000122
   Hauer KE, 2009, ACAD MED, V84, P1822, DOI 10.1097/ACM.0b013e3181bf3170
   Howley LD, 2004, ACAD MED, V79, P276, DOI 10.1097/00001888-200403000-00017
   IRBY DM, 1989, ACAD MED, V64, P639, DOI 10.1097/00001888-198911000-00001
   Kachalia A, 2004, JAMA-J AM MED ASSOC, V292, P1051, DOI 10.1001/jama.292.9.1051
   Keyes G, 1989, J DENT EDUC, V53, P178
   Lurie SJ, 2009, ACAD MED, V84, P301, DOI 10.1097/ACM.0b013e3181971f08
   Messner AH, 2008, LARYNGOSCOPE, V118, P1335, DOI 10.1097/MLG.0b013e318175337e
   Moore R N, 1980, J DENT EDUC, V44, P705
   Morrison J, 1998, JAMA-J AM MED ASSOC, V279, P889
   Nash D A, 1981, J DENT EDUC, V45, P150
   Newell RC, 1979, CASE COMMENT, V83, P3
   Papadakis MA, 2004, ACAD MED, V79, P244, DOI 10.1097/00001888-200403000-00011
   Papadakis MA, 2005, NEW ENGL J MED, V353, P2673, DOI 10.1056/NEJMsa052596
   Papadakis MA, 2008, ANN INTERN MED, V148, P869, DOI 10.7326/0003-4819-148-11-200806030-00009
   Parrott T E, 1993, NURSE EDUC, V18, P14, DOI 10.1097/00006223-199311000-00013
   Rooney GJ, 1998, RUTGERS LAW REV, V50, P585
   SHORT JP, 1993, ACAD MED, V68, P522, DOI 10.1097/00001888-199307000-00003
   Smith M H, 2001, NURSE EDUC, V26, P33, DOI 10.1097/00006223-200101000-00015
   Teherani A, 2005, ACAD MED, V80, PS17, DOI 10.1097/00001888-200510001-00008
   Torbeck L, 2009, AM J SURG, V197, P397, DOI 10.1016/j.amjsurg.2008.10.008
   Yaghoubian A, 2012, ARCH SURG-CHICAGO, V147, P829, DOI 10.1001/archsurg.2012.1676
   Zbieranowski I, 2013, ACAD MED, V88, P111, DOI 10.1097/ACM.0b013e3182764cb6
NR 28
TC 8
Z9 8
U1 0
U2 0
PU SOUTHEASTERN SURGICAL CONGRESS
PI CUMMING
PA 115 SAMARITAN DR, #200, CUMMING, GA 30040-2354 USA
SN 0003-1348
EI 1555-9823
J9 AM SURGEON
JI Am. Surg.
PD FEB 15
PY 2017
VL 83
IS 2
BP 119
EP 126
DI 
PG 8
WC Surgery
SC Surgery
GA EO7ZC
UT WOS:000396907600010
PM 28228197
DA 2022-10-14
ER

PT J
AU Mello, MM
   Kachalia, A
   Roche, S
   Van Niel, M
   Buchsbaum, L
   Dodson, S
   Folcarelli, P
   Benjamin, EM
   Sands, KE
AF Mello, Michelle M.
   Kachalia, Allen
   Roche, Stephanie
   Van Niel, Melinda
   Buchsbaum, Lisa
   Dodson, Suzanne
   Folcarelli, Patricia
   Benjamin, Evan M.
   Sands, Kenneth E.
TI Outcomes In Two Massachusetts Hospital Systems Give Reason For Optimism About Communication-And-Resolution Programs
SO HEALTH AFFAIRS
LA English
DT Article
ID adverse event; disclosure; claim; implementation; challenge; error
AB Through communication-and-resolution programs, hospitals and liability insurers communicate with patients when adverse events occur; investigate and explain what happened; and, where appropriate, apologize and proactively offer compensation. Using data recorded by program staff members and from surveys of involved clinicians, we examined case outcomes of a program used by two academic medical centers and two of their community hospitals in Massachusetts in the period 2013-15. The hospitals demonstrated good adherence to the program protocol. Ninety-one percent of the program events did not meet compensation eligibility criteria, and those events that did were not costly to resolve (the median payment was $75,000). Only 5 percent of events led to malpractice claims or lawsuits. Clinicians were supportive of the program but desired better communication about it from staff members. Our findings suggest that communication-and-resolution programs will not lead to higher liability costs when hospitals adhere to their commitment to offer compensation proactively.
C1 [Mello, Michelle M.] Stanford Law Sch, Law, Stanford, CA 94305 USA.
   [Mello, Michelle M.] Stanford Univ, Sch Med, Hlth Res & Policy, Stanford, CA 94305 USA.
   [Kachalia, Allen] Harvard Med Sch, Med, Boston, MA USA.
   [Kachalia, Allen] Brigham Hlth, Boston, MA USA.
   [Roche, Stephanie; Van Niel, Melinda; Buchsbaum, Lisa; Sands, Kenneth E.] Beth Israel Deaconess Med Ctr, Boston, MA 02215 USA.
   [Buchsbaum, Lisa] Regions Hosp, Patient Safety Program, St Paul, MN USA.
   [Dodson, Suzanne] Baystate Med Ctr, Springfield, MA USA.
   [Folcarelli, Patricia] Beth Israel Deaconess Med Ctr, Hlth Care Qual, Boston, MA 02215 USA.
   [Benjamin, Evan M.] Tufts Univ, Sch Med, Med, Boston, MA 02111 USA.
   [Benjamin, Evan M.] Baystate Hlth, Springfield, MA USA.
   [Sands, Kenneth E.] HCA, Nashville, TN USA.
RP Mello, MM (通讯作者)，Stanford Law Sch, Law, Stanford, CA 94305 USA.; Mello, MM (通讯作者)，Stanford Univ, Sch Med, Hlth Res & Policy, Stanford, CA 94305 USA.
EM mmello@law.stanford.edu
CR Bell SK, 2012, MILBANK Q, V90, P682, DOI 10.1111/j.1468-0009.2012.00679.x
   Boothman Richard C, 2009, J HEALTH LIFE SCI LAW, V2, P125
   BRENNAN TA, 1991, NEW ENGL J MED, V324, P370, DOI 10.1056/NEJM199102073240604
   Gallagher TH, 2003, JAMA-J AM MED ASSOC, V289, P1001, DOI 10.1001/jama.289.8.1001
   HICKSON GB, 1992, JAMA-J AM MED ASSOC, V267, P1359, DOI 10.1001/jama.267.10.1359
   Kachalia A, 2010, ANN INTERN MED, V153, P213, DOI 10.7326/0003-4819-153-4-201008170-00002
   Mello MM, 2016, HEALTH SERV RES, V51, P2583, DOI 10.1111/1475-6773.12594
   Mello MM, 2016, HEALTH SERV RES, V51, P2550, DOI 10.1111/1475-6773.12580
   Mello MM, 2014, HEALTH AFFAIR, V33, P30, DOI 10.1377/hlthaff.2013.0849
   Mello MM, 2014, HEALTH AFFAIR, V33, P20, DOI 10.1377/hlthaff.2013.0828
   Studdert DM, 2007, HEALTH AFFAIR, V26, P215, DOI 10.1377/hlthaff.26.1.215
   Studdert DM, 2006, NEW ENGL J MED, V354, P2024, DOI 10.1056/NEJMsa054479
   Teninbaum GH, 2011, CHAPMAN LAW REV, V15, P307
   Thomas EJ, 2000, MED CARE, V38, P261, DOI 10.1097/00005650-200003000-00003
   Zeiler K, 2016, HLTH LAW PROF C JUN, V0, P0
NR 16
TC 18
Z9 18
U1 0
U2 1
PU PROJECT HOPE
PI BETHESDA
PA 7500 OLD GEORGETOWN RD, STE 600, BETHESDA, MD 20814-6133 USA
SN 0278-2715
EI 
J9 HEALTH AFFAIR
JI Health Aff.
PD OCT 15
PY 2017
VL 36
IS 10
BP 1795
EP 1803
DI 10.1377/hlthaff.2017.0320
PG 9
WC Health Care Sciences & Services; Health Policy & Services
SC Health Care Sciences & Services
GA FI5TD
UT WOS:000412045900016
PM 28971925
DA 2022-10-14
ER

PT J
AU Delston, JB
AF Delston, J. B.
TI When doctors deny drugs: Sexism and contraception access in the medical field
SO BIOETHICS
LA English
DT Article
DE applied ethics; biomedical ethics; contraception; feminism; obstetrics; gynecology; informed consent
AB Politicians, employers, courts, and health insurance companies are often discussed as problematically preventing access to birth control. However, doctors have more direct control over women's health and quietly have been much more effective at preventing patients' access to contraception. Obstetrician/Gynecologists routinely deny their patients access to contraception ostensibly in the name of health by withholding birth control until patients undergo yearly pap smears. I argue that those in the medical field are motivated by similarly sexist concerns as those in other major institutions in the United States, but that they are often overlooked in discussions of biomedical ethics. After providing background, I argue that using birth control as a bargaining chip to control patients is morally impermissible, is paternalistic, and is contrary to consent. I next argue that sexism explains, though does not justify, this practice. I discuss the medical harms of routine pap smears and withholding birth control. These claims make medical malpractice likely. Withholding birth control to coerce individuals seeking medical care is medical malpractice, paternalistic, violates autonomy, and is contrary to consent.
C1 [Delston, J. B.] Univ Missouri, Philosophy, St Louis, MO 63121 USA.
RP Delston, JB (通讯作者)，Univ Missouri, 1 Univ Blvd,Lucas Hall 567, St Louis, MO 63121 USA.
EM delstonj@umsl.edu
CR Allison MA, 2016, PEDIATRICS, V137, P0, DOI 10.1542/peds.2015-2488
   American College of Physicians (ACP), 2014, AM COLL PHYS REC SCR, V0, P0
   American Society for Clinical Pathology (ASCP), 2012, PAP NOT PAP WHAT NEW, V0, P0
   American Society for Colposcopy and Cervical Pathology (ASCCP), 2012, SCREEN GUID, V0, P0
   [Anonymous], 2012, EXPERT VOICES BLOG, V0, P0
   Bal BS, 2009, CLIN ORTHOP RELAT R, V467, P339, DOI 10.1007/s11999-008-0636-2
   Benen S, 2015, SENATE REPUBLICANS R, V0, P0
   Bentham J, 1996, COLLECTED WORKS J BE, V0, P0
   Carey MA, 2014, HOBBY LOBBY RULING C, V0, P0
   Centers for Disease Control and Prevention (CDC), 2016, HPV VACC VACC YOUR P, V0, P0
   Creanga AA, 2015, OBSTET GYNECOL, V125, P5, DOI 10.1097/AOG.0000000000000564
   DeMay RM, 2000, PATHOLOGY PATTERNS R, V114, P0
   Denniston L, 2014, HOBBY LOBBY STORES, V0, P0
   ELKINS TE, 1989, AM J OBSTET GYNECOL, V161, P150, DOI 10.1016/0002-9378(89)90253-6
   Faden RuthR, 1986, HIST THEORY INFORM C, V0, P0
   Garland SM, 2016, CLIN INFECT DIS, V63, P519, DOI 10.1093/cid/ciw354
   Goldberg H, 2009, J PERINAT EDUC, V18, P32, DOI 10.1624/105812409X396219
   Hartocollis A, 2014, NY TIMES, V0, P0
   Henderson JT, 2010, OBSTET GYNECOL, V116, P1257, DOI 10.1097/AOG.0b013e3181fb540f
   Jones RK, 2011, PERSPECT SEX REPRO H, V46, P3, DOI 10.1363/46E0414
   Kaye J, 2016, HLTH CARE DENIED PAT, V0, P0
   MORAVCSIK JM, 1990, PHILOSOPHIA, V20, P33, DOI 10.1007/BF02382583
   Moyer VA, 2012, ANN INTERN MED, V156, P880, DOI 10.7326/0003-4819-156-12-201206190-00424
   National Advocates for Pregnant Women (NAPW), 2014, FLOR HOSP SAYS WILL, V0, P0
   National Cancer Institute, 2020, CERVICAL CANC SCREEN, V0, P0
   Paltrow LM, 2013, J HEALTH POLIT POLIC, V38, P299, DOI 10.1215/03616878-1966324
   Pollitt K, 2004, PREGNANT DANGEROUS, V0, P0
   Saint M, 2005, AM J OBSTET GYNECOL, V192, P414, DOI 10.1016/j.ajog.2004.09.026
   Saraiya M, 2009, OBSTET GYNECOL, V114, P1213, DOI 10.1097/AOG.0b013e3181be3db4
   Schwarz EB, 2005, CONTRACEPTION, V72, P179, DOI 10.1016/j.contraception.2005.04.009
   Scott R, 2002, RIGHTS DUTIES BODY L, V0, P187
   Sirovich BE, 2004, J GEN INTERN MED, V19, P243, DOI 10.1111/j.1525-1497.2004.21107.x
   Stein R, 2011, OBAMA ADM REFUSES RE, V0, P0
   THOMSON JJ, 1971, PHILOS PUBLIC AFF, V1, P47
   US News and World Report, 2015, OB ADM INS CO MUST C, V0, P0
   Valenti J, 2014, YOU CANT CUT OPEN PR, V0, P0
   Wilkinson TA, 2012, PHARMACISTS CANT BE, V0, P0
   WILPER AP, 2009, RES PRACT, V99, P2289, DOI 10.2105/AJPH.2008.157685
NR 38
TC 2
Z9 2
U1 0
U2 17
PU WILEY
PI HOBOKEN
PA 111 RIVER ST, HOBOKEN 07030-5774, NJ USA
SN 0269-9702
EI 1467-8519
J9 BIOETHICS
JI Bioethics
PD NOV 15
PY 2017
VL 31
IS 9
BP 703
EP 710
DI 10.1111/bioe.12373
PG 8
WC Ethics; Medical Ethics; Social Issues; Social Sciences, Biomedical
SC Social Sciences - Other Topics; Medical Ethics; Social Issues; Biomedical Social Sciences
GA FK3FS
UT WOS:000413371600009
PM 28853172
DA 2022-10-14
ER

PT J
AU Kumar, J
   Raina, R
AF Kumar, Jitendra
   Raina, Rajni
TI 'Never Events in Surgery': Mere Error or an Avoidable Disaster
SO INDIAN JOURNAL OF SURGERY
LA English
DT Review
DE Never events; Wrong surgery; Patient safety; Medical error; Surgical negligence
ID adverse event; wrong-site; malpractice; mortality
AB Never events in surgery is not an uncommon occurrence. It is difficult to find any surgeon who never had an experience of one or another kind of mistake, committed while delivering the surgical care to the patient. Whatever the reports come out through news media or other sources are just a tip of iceberg. Collectively, its results, not only as a huge suffering and financial burden for the patients but also its impact on the operating surgeon and sometimes to related institute, are very far reaching and extremely negative. In spite of all of this, every one of us thinks this as an individual problem or one of the anecdotal media coverage. The aim of this study is to create an awareness among surgeon's fraternity and bring the attention of associations of surgeon bodies to this serious issue so that collective steps can be initiated to address it. In an attempt to find all the related information, an extensive search of literature in English language was performed using online search engines: PubMed NCBI database, Google search, and other digital sources available online. Error may be in the form of an act of commission, act of omission, error of planning, or error of execution, but whatever the reason, ultimate impacts are not less than disastrous, affecting individuals to global level. In addition to the enforcing authorities, all other stake holders should wake up and must take collective and comprehensive approach to create a safety system inside the health care organisations.
C1 [Kumar, Jitendra] Lady Hardinge Med Coll & Smt SK Hosp, Dept Surg, New Delhi 110001, India.
   [Kumar, Jitendra] D-15-103,Sect 7, Delhi 110085, India.
   [Raina, Rajni] Dr Baba Saheb Ambedkar Med Coll & Hosp, Dept Anaesthesia, New Delhi 110085, India.
RP Kumar, J (通讯作者)，Lady Hardinge Med Coll & Smt SK Hosp, Dept Surg, New Delhi 110001, India.; Kumar, J (通讯作者)，D-15-103,Sect 7, Delhi 110085, India.
EM jkumar33@ymail.com
CR Agrawal A, 2012, JT COMM J QUAL PATIE, V38, P566, DOI 10.1016/S1553-7250(12)38074-4
   Ambady N, 2002, SURGERY, V132, P5, DOI 10.1067/msy.2002.124733
   Bandari J, 2012, JT COMM J QUAL PATIE, V38, P154, DOI 10.1016/S1553-7250(12)38020-3
   Baumrucker Steven J, 2006, AM J HOSP PALLIAT CARE, V23, P417, DOI 10.1177/1049909106292725
   Bosma E, 2011, BRIT J SURG, V98, P1654, DOI 10.1002/bjs.7594
   Fabri PJ, 2008, SURGERY, V144, P557, DOI 10.1016/j.surg.2008.06.011
   Gawande AA, 1999, SURGERY, V126, P66, DOI 10.1067/msy.1999.98664
   Gluyas Heather, 2015, NURS STAND, V29, P50, DOI 10.7748/ns.29.49.50.e10042
   Halwani T, 2006, INTERNET J LAW HEALT, V4, P0
   Kadzielski J, 2015, CLIN ORTHOP RELAT R, V473, P1544, DOI 10.1007/s11999-014-3687-6
   Kizer K W, 2001, MEDGENMED, V3, P10
   KORIN J, 1993, HOSP FORMUL, V28, P59
   LEAPE LL, 1991, NEW ENGL J MED, V324, P377, DOI 10.1056/NEJM199102073240605
   LOCALIO AR, 1991, NEW ENGL J MED, V325, P245, DOI 10.1056/NEJM199107253250405
   Makary MA, 2007, J AM COLL SURGEONS, V204, P236, DOI 10.1016/j.jamcollsurg.2006.10.018
   Mavros MN, 2014, AM J SURG, V208, P626, DOI 10.1016/j.amjsurg.2014.02.014
   Mehtsun WT, 2013, SURGERY, V153, P465, DOI 10.1016/j.surg.2012.10.005
   Michaels RK, 2007, ANN SURG, V245, P526, DOI 10.1097/01.sla.0000251573.52463.d2
   Millenson ML, 2002, QUAL SAF HEALTH CARE, V11, P57, DOI 10.1136/qhc.11.1.57
   Minar EL, 1945, AM J PHILOLOGY, V66, P105, DOI 10.2307/291427
   Morris JA, 2003, ANN SURG, V237, P844, DOI 10.1097/00000658-200306000-00013
   Neily J, 2010, JAMA-J AM MED ASSOC, V304, P1693, DOI 10.1001/jama.2010.1506
   Nelson B, 2014, CANCER CYTOPATHOL, V122, P237, DOI 10.1002/cncy.21422
   OLeary DS, 2000, BRIT MED J, V320, P727, DOI 10.1136/bmj.320.7237.727
   Pikkel Dvora, 2014, INT J RISK SAF MED, V26, P133, DOI 10.3233/JRS-140621
   Saravi Benyamin Mohseni, 2015, MATER SOCIOMED, V27, P31, DOI 10.5455/msm.2014.27.31-34
   Steelman VM, 2014, ANN ROY COLL SURG, V96, P174, DOI 10.1308/xxx
   Thiels CA, 2015, SURGERY, V158, P515, DOI 10.1016/j.surg.2015.03.053
   Thomas EJ, 1999, INQUIRY-J HEALTH CAR, V36, P255
   US Institute of Medicine, 2000, ERR IS HUMAN BUILDIN, V0, P0
   Woreta TA, 2008, GEN SURG REV, V0, P553
NR 31
TC 5
Z9 5
U1 0
U2 1
PU SPRINGER INDIA
PI NEW DELHI
PA 7TH FLOOR, VIJAYA BUILDING, 17, BARAKHAMBA ROAD, NEW DELHI, 110 001, INDIA
SN 0972-2068
EI 0973-9793
J9 INDIAN J SURG
JI Indian J. Surg
PD JUN 15
PY 2017
VL 79
IS 3
BP 238
EP 244
DI 10.1007/s12262-017-1620-4
PG 7
WC Surgery
SC Surgery
GA EY0UC
UT WOS:000403673500012
PM 28659678
DA 2022-10-14
ER

PT J
AU Lyu, HG
   Cooper, MA
   Mayer-Blackwell, B
   Jiam, N
   Hechenbleikner, EM
   Wick, EC
   Berenholtz, SM
   Makary, MA
AF Lyu, Heather G.
   Cooper, Michol A.
   Mayer-Blackwell, Brandan
   Jiam, Nicole
   Hechenbleikner, Elizabeth M.
   Wick, Elizabeth C.
   Berenholtz, Sean M.
   Makary, Martin A.
TI Medical Harm: Patient Perceptions and Follow-up Actions
SO JOURNAL OF PATIENT SAFETY
LA English
DT Article
DE patient harm; medical errors; medical malpractice; patient safety
ID legal liability; malpractice; care; disclosure; error; implementation; negligence; physician; apology; event
AB Objectives Much research has been conducted to describe medical mistakes resulting in patient harm using databases that capture these events for medical organizations. The objective of this study was to describe patients' perceptions regarding disclosure and their actions after harm. Methods We analyzed a patient harm survey database composed of responses from a voluntary online survey administered to patients by ProPublica, an independent nonprofit news organization, during a 1-year period (May 2012 to May 2013). We collected data on patient demographics and characteristics related to the acknowledgment of patient harms, the reporting of patient harm to an oversight agency, whether the patient or the family obtained the harm-associated medical records, as well as the presence of a malpractice claim. Results There were 236 respondents reporting a patient harm (mean age, 49.1 y). In 11.4% (27/236) of harms, an apology by the medical organization or the clinician was made. In 42.8% (101/236) of harms, a complaint was filed with an oversight agency. In 66.5% (157/236) of harms, the patient or the family member obtained a copy of the pertinent medical records. A malpractice claim was reported in 19.9% (47/236) of events. Conclusions In this sample of self-reported patient harms, we found a perception of inadequate apology. Nearly half of patient harm events are reported to an oversight agency, and roughly one-fifth result in a malpractice claim.
C1 [Lyu, Heather G.; Cooper, Michol A.; Mayer-Blackwell, Brandan; Jiam, Nicole; Hechenbleikner, Elizabeth M.; Wick, Elizabeth C.; Makary, Martin A.] Johns Hopkins Univ, Sch Med, Dept Surg, Baltimore, MD 21205 USA.
   [Berenholtz, Sean M.] Johns Hopkins Univ, Sch Med, Dept Anesthesiol Crit Care Med, Baltimore, MD USA.
   [Berenholtz, Sean M.] Johns Hopkins Univ, Sch Med, Dept Surg, Baltimore, MD 21205 USA.
   [Makary, Martin A.] Johns Hopkins Univ, Johns Hopkins Bloomberg Sch Publ Hlth, Dept Hlth Policy, Baltimore, MD USA.
   [Makary, Martin A.] Johns Hopkins Univ, Dept Management, Johns Hopkins Bloomberg Sch Publ Hlth, Baltimore, MD USA.
RP Makary, MA (通讯作者)，Johns Hopkins Univ Hosp, Dept Surg, Halsted 610,600 N Wolfe St, Baltimore, MD 21231 USA.
EM mmakary1@jhmi.edu
FU AGENCY FOR HEALTHCARE RESEARCH AND QUALITY [R03HS023874] Funding Source: NIH RePORTER
CR Bell SK, 2012, MILBANK Q, V90, P682, DOI 10.1111/j.1468-0009.2012.00679.x
   Bismark MM, 2009, NEW ZEAL MED J, V122, P96
   Cullen DJ, 1997, CRIT CARE MED, V25, P1289, DOI 10.1097/00003246-199708000-00014
   Gallagher TH, 2007, NEW ENGL J MED, V356, P2713, DOI 10.1056/NEJMra070568
   Hamasaki T, 2011, BMC MED ETHICS, V12, P0, DOI 10.1186/1472-6939-12-7
   Hamasaki T, 2008, BMC FAM PRACT, V9, P0, DOI 10.1186/1471-2296-9-43
   Kachalia A, 2010, ANN INTERN MED, V153, P213, DOI 10.7326/0003-4819-153-4-201008170-00002
   Kaushal R, 2010, QUAL SAF HEALTH CARE, V19, P0, DOI 10.1136/qshc.2008.031179
   KOHN LT, 2000, I MED ERR IS HUMAN B, V0, P0
   Landrigan CP, 2010, NEW ENGL J MED, V363, P2124, DOI 10.1056/NEJMsa1004404
   Leape LL, 2005, JAMA-J AM MED ASSOC, V293, P2384, DOI 10.1001/jama.293.19.2384
   LOCALIO AR, 1991, NEW ENGL J MED, V325, P245, DOI 10.1056/NEJM199107253250405
   Matlow AG, 2010, ARCH DIS CHILD, V95, P286, DOI 10.1136/adc.2009.163097
   Mazor KM, 2004, ANN INTERN MED, V140, P409, DOI 10.7326/0003-4819-140-6-200403160-00006
   Mello MM, 2010, HEALTH AFFAIR, V29, P1569, DOI 10.1377/hlthaff.2009.0807
   Micalizzi DA, 2012, PEDIATR CLIN N AM, V59, P1233, DOI 10.1016/j.pcl.2012.08.004
   Oyebode F, 2013, MED PRIN PRACT, V22, P323, DOI 10.1159/000346296
   Piette JD, 2005, ARCH INTERN MED, V165, P1749, DOI 10.1001/archinte.165.15.1749
   Pronovost PJ, 2012, JAMA-J AM MED ASSOC, V308, P769, DOI 10.1001/jama.2012.9537
   Studdert DM, 2004, NEW ENGL J MED, V350, P283, DOI 10.1056/NEJMhpr035470
   Thom DH, 2002, FAM PRACT, V19, P476, DOI 10.1093/fampra/19.5.476
   WARE JE, 1990, MED CARE, V28, PS39, DOI 10.1097/00005650-199009001-00009
   Wojcieszak D, 2006, JT COMM J QUAL PATIE, V32, P344, DOI 10.1016/S1553-7250(06)32044-2
NR 23
TC 3
Z9 3
U1 1
U2 7
PU LIPPINCOTT WILLIAMS & WILKINS
PI PHILADELPHIA
PA TWO COMMERCE SQ, 2001 MARKET ST, PHILADELPHIA, PA 19103 USA
SN 1549-8417
EI 
J9 J PATIENT SAF
JI J. Patient Saf.
PD DEC 15
PY 2017
VL 13
IS 4
BP 199
EP 201
DI 10.1097/PTS.0000000000000136
PG 3
WC Health Care Sciences & Services; Health Policy & Services
SC Health Care Sciences & Services
GA FO8AC
UT WOS:000417102000004
PM 25397856
DA 2022-10-14
ER

PT J
AU Moonen, PJ
   Mercelina, L
   Boer, W
   Fret, T
AF Moonen, Pieter-Jan
   Mercelina, Luc
   Boer, Willem
   Fret, Tom
TI Diagnostic error in the Emergency Department: follow up of patients with minor trauma in the outpatient clinic
SO SCANDINAVIAN JOURNAL OF TRAUMA RESUSCITATION & EMERGENCY MEDICINE
LA English
DT Article
DE Diagnostic error; Primary missed diagnosis; Minor trauma; Emergency department; Malpractice; Fracture
ID malpractice claim; adverse event; decision rule; injury; ankle; radiograph; fracture; care
AB Background: The Emergency Department (ED) is prone to diagnostic error. Most frequent diagnostic errors involved " minor" trauma. Our goal was to determine how frequently a missed diagnosis was detected during follow up and to determine the frequency and causes of primary missed diagnosis and diagnostic error. Methods: A retrospective single centre study review, during 6 months including all patients presenting to the outpatient clinic after ED admission with a minor trauma. We defined primary missed diagnosis versus diagnostic error. Demographic data were collected in Excel file and analyzed using.2 and unpaired T-test. Results: Inclusion of 56 patients leading to 57 missed diagnoses representing 1.39% of all minor trauma patients presenting to the ED. History and physical examination notes were incomplete or inadequate in respectively 17/56 and 20/56. Most frequently missed diagnoses were ankle (13/57), wrist (8/57) and foot (7/57) fractures. Causes for diagnostic error could be categorized into two main groups: failure to perform adequate history taking and/or physical examination and failure to order or correctly interpret technical investigation. In 6 cases (0.14%) diagnostic error was confirmed. All other cases were defined as primary missed diagnosis. Discussion: Emergency physicians have to remain vigilant to prevent and avoid primary missed diagnosis (PMD) and diagnostic error (DE), certainly in case of minor trauma patients, representing a large proportion of ED patients. We observed a prevalence of 1.39% of missed diagnoses within a six month study period. This is comparable to previous studies (1%). However in our study both primary missed diagnoses and DE were included. Using this definition we saw that only one case could be attributed to negligence and DE had a prevalence of 0.14% (6 cases). X-rays remain the mainstay investigation for minor trauma patients, however in certain selected cases (pelvic and spinal trauma) we advise early CT-scan. Follow up in an outpatient clinic or other forms of planned follow up have to be provided and help to reduce PMD and DE. Conclusion: Both primary missed diagnosis and diagnostic error have relatively low prevalence but have a serious impact on patients, hospitals and medical services. Planned follow up after adequate explanation can help to prevent diagnostic error and detect primary missed diagnosis, thereby reducing time to final diagnosis and risks for medico legal litigation. Reassessment of diagnostic error on a timely basis can be used as a key performance indicator in a quality assessment program.
C1 [Moonen, Pieter-Jan; Boer, Willem; Fret, Tom] Ziekenhuis Oost Limburg Genk, Dept Anesthesiol Crit & Emergency Med & Pain Ther, Schiepsebos 11, B-3600 Genk, Belgium.
   [Mercelina, Luc] Ziekenhuis Oost Limburg Genk, Dept Gen Surg, Schiepsebos 11, B-3600 Genk, Belgium.
   [Moonen, Pieter-Jan] Ieperstr 43, B-2300 Turnhout, Belgium.
RP Moonen, PJ (通讯作者)，Ziekenhuis Oost Limburg Genk, Dept Anesthesiol Crit & Emergency Med & Pain Ther, Schiepsebos 11, B-3600 Genk, Belgium.; Moonen, PJ (通讯作者)，Ieperstr 43, B-2300 Turnhout, Belgium.
EM pieterjanmoonen@hotmail.com
CR Bartlett E E, 1998, J HEALTHC RISK MANAG, V18, P62
   Benger JR, 2003, EMERG MED J, V20, P40, DOI 10.1136/emj.20.1.40
   Bent C, 2013, EMERG MED J, V30, P106, DOI 10.1136/emermed-2011-200433
   Cosby KS, 2003, ANN EMERG MED, V42, P815, DOI 10.1016/S0196-0644(03)00635-8
   Cross C, 2014, CAN MED ASSOC J, V186, PE18, DOI 10.1503/cmaj.109-4674
   Elshove-Bolk J, 2004, EUR J EMERG MED, V11, P247, DOI 10.1097/00063110-200410000-00002
   Fordyce J, 2003, ANN EMERG MED, V42, P324, DOI 10.1016/S0196-0644(03)00398-6
   Germann CA, 2005, AM J EMERG MED, V23, P357, DOI 10.1016/j.ajem.2004.01.002
   Greenberg R, 2000, EUR J EMERG MED, V7, P113
   Guly HR, 2001, EMERG MED J, V18, P263, DOI 10.1136/emj.18.4.263
   Hallas P, 2006, BMC EMERG MED, V6, P0, DOI 10.1186/1471-227X-6-4
   Joshi N, 2013, ACAD EMERG MED, V20, P1, DOI 10.1111/acem.12058
   LOCALIO AR, 1991, NEW ENGL J MED, V325, P245, DOI 10.1056/NEJM199107253250405
   Mounts J, 2011, CLIN PEDIATR, V50, P183, DOI 10.1177/0009922810384725
   Perry JJ, 2006, INJURY, V37, P1157, DOI 10.1016/j.injury.2006.07.028
   Rodop O, 2010, ACTA ORTHOP TRAUMATO, V44, P392, DOI 10.3944/AOTT.2010.2328
   Sixta S, 2012, J TRAUMA ACUTE CARE, V73, PS326, DOI 10.1097/TA.0b013e31827559b8
   Sohn DH, 2013, INT J GEN MED, V6, P49, DOI 10.2147/IJGM.S24256
   STIELL IG, 1993, JAMA-J AM MED ASSOC, V269, P1127, DOI 10.1001/jama.269.9.1127
   Studdert DM, 2006, NEW ENGL J MED, V354, P2024, DOI 10.1056/NEJMsa054479
   Thomas EJ, 2000, MED CARE, V38, P261, DOI 10.1097/00005650-200003000-00003
NR 21
TC 20
Z9 20
U1 0
U2 7
PU BIOMED CENTRAL LTD
PI LONDON
PA 236 GRAYS INN RD, FLOOR 6, LONDON WC1X 8HL, ENGLAND
SN 1757-7241
EI 
J9 SCAND J TRAUMA RESUS
JI Scand. J. Trauma Resusc. Emerg. Med.
PD FEB 14
PY 2017
VL 25
IS 
BP 
EP 
DI 10.1186/s13049-017-0361-5
PG 7
WC Emergency Medicine
SC Emergency Medicine
GA EM5GE
UT WOS:000395339200002
PM 28196544
DA 2022-10-14
ER

PT J
AU Marinkovic, N
   Rancic, D
AF Marinkovic, Nadica
   Rancic, Dragana
TI Pulmonary thromboembolism and sudden death in psychiatric patients - Two cases report
SO VOJNOSANITETSKI PREGLED
LA English
DT Article
DE psychotic disorders; antipsychotic agents; immobilization; time factors; venous thrombosis; pulmonary embolism
ID venous thromboembolism; risk; medication
AB Introduction. Pulmonary thromboembolism occurs usually by running a thrombus from the deep veins of the legs rarely periprostatic or periuteric veins. Virchow's triad of necessary conditions for the occurrence of thrombosis involves disruption of blood flow, disruption of blood chemistry and damage to the vessel wall. Venous thrombosis is often associated with the implementation of antipsychotic therapy. Case report. We reported two cases of sudden death of psychiatric patients who were in both cases fixed during hospitalization. The first case was a 26-year-old woman treated a year with the diagnose of postpartum reactive psychosis. She was hospitalized because of mental state worsening with a dominant depressed mood, visual and auditory hallucinations. Her therapy was determined by diazepam, clozapine, haloperidol and lamotrigine. Suddenly, the patient died on the fifth day of hospitalization. The autopsy showed massive thromboembolism of the pulmonary artery branches. Toxicological analysis revealed the presence of therapeutic doses of antipsychotics. The second case was a-45-year-old men, a long-time alcoholic. On admission, the diagnosis of delirium tremens was established, and diazepam and haloperidol were administered. On the fifth day of hospitalization, he suddenly died. The autopsy showed thromboembolism of the branch of the pulmonary artery. Toxicological analysis established the presence of nordiazepam in urine (0.06mg/L). Both patients were fixed during hospitalization. Conclusion. Both presented psychiatric patients were younger than 50 years, were not overweight, did not have changes of the venous blood vessels. Nowadays, when the issue of medical responsibility often arises in these and similar cases of sudden death in patients treated in psychiatric clinics, the questions on medical malpractice could be expected.
C1 [Marinkovic, Nadica] Mil Med Acad, Inst Pathol & Forens Med, Crnotravska 17, Belgrade 11000, Serbia.
   [Marinkovic, Nadica] Mil Med Acad, Inst Pharmacol & Toxicol, Natl Poison Control Ctr, Dept Toxicol Chem, Belgrade, Serbia.
   [Rancic, Dragana] Univ Def, Mil Med Acad, Fac Med, Belgrade, Serbia.
RP Marinkovic, N (通讯作者)，Mil Med Acad, Inst Pathol & Forens Med, Crnotravska 17, Belgrade 11000, Serbia.
EM nadicamarinkovic@yahoo.com
CR Dickson BC, 2009, J FORENSIC LEG MED, V16, P284, DOI 10.1016/j.jflm.2008.12.008
   Dietrich-Muszalska A, 2010, WORLD J BIOL PSYCHIA, V11, P268, DOI 10.3109/15622970802505792
   Hagg S, 2009, EXPERT OPIN DRUG SAF, V8, P537, DOI 10.1517/14740330903117271
   Joensson AK, 2008, INT CLIN PSYCHOPHARM, V23, P263, DOI 10.1097/YIC.0b013e3282fe9d44
   Jonsson Anna K, 2009, CLIN EPIDEMIOL, V1, P19
   Kuman V, 2010, ROBBINS BASIC PATHOL, V0, P0
   Lucena J, 2009, J FORENSIC LEG MED, V16, P196, DOI 10.1016/j.jflm.2008.08.015
   Masopust J, 2012, PSYCHIAT CLIN NEUROS, V66, P541, DOI 10.1111/pcn.12001
   Masopust J, 2011, BMC PSYCHIATRY, V11, P0, DOI 10.1186/1471-244X-11-2
   McLnerney SJ, 2012, BMJ CASE REP, V2012, P0
   Nazer LH, 2012, AM J HEALTH-SYST PH, V69, P863, DOI 10.2146/ajhp110195
   Rang HP, 2005, PHARMACOLOGY, V0, P0
   Skokou M, 2013, CASE REP PSYCHIAT, V2013, P0
   Stefanovic V, 2013, VOJNOSANIT PREGL, V70, P903, DOI 10.2298/VSP1310903S
   Thomassen R, 2001, BRIT J PSYCHIAT, V179, P63, DOI 10.1192/bjp.179.1.63
   Vaya A, 2002, BRIT J HAEMATOL, V118, P255, DOI 10.1046/j.1365-2141.2002.03563.x
NR 16
TC 2
Z9 2
U1 0
U2 1
PU MILITARY MEDICAL ACAD-INI
PI BELGRADE
PA CRNOTRAVSKA 17, PO BOX 33-35, BELGRADE, 11040, SERBIA
SN 0042-8450
EI 2406-0720
J9 VOJNOSANIT PREGL
JI Vojnosanit. Pregl.
PD JUN 15
PY 2017
VL 74
IS 2
BP 173
EP 176
DI 10.2298/VSP150325164M
PG 4
WC Medicine, General & Internal
SC General & Internal Medicine
GA EO7HI
UT WOS:000396861400010
DA 2022-10-14
ER

PT J
AU Marshall, D
   Tringale, K
   Connor, M
   Punglia, R
   Recht, A
   Hattangadi-Gluth, J
AF Marshall, Deborah
   Tringale, Kathryn
   Connor, Michael
   Punglia, Rinaa
   Recht, Abram
   Hattangadi-Gluth, Jona
TI Nature of Medical Malpractice Claims Against Radiation Oncologists
SO INTERNATIONAL JOURNAL OF RADIATION ONCOLOGY BIOLOGY PHYSICS
LA English
DT Article
ID quality-assurance; treatment delivery; adverse event; physician; error; risk; radiotherapy; incident; therapy; surgeon
AB Purpose: To examine characteristics of medical malpractice claims involving radiation oncologists closed during a 10-year period. Methods and Materials: Malpractice claims filed against radiation oncologists from 2003 to 2012 collected by a nationwide liability insurance trade association were analyzed. Outcomes included the nature of claims and indemnity payments, including associated presenting diagnoses, procedures, alleged medical errors, and injury severity. We compared the likelihood of a claim resulting in payment in relation to injury severity categories (death as referent) using binomial logistic regression. Results: There were 362 closed claims involving radiation oncology, 102 (28%) of which were paid, resulting in $38 million in indemnity payments. The most common alleged errors included "improper performance" (38% of closed claims, 18% were paid; 29% [$11 million] of total indemnity), "errors in diagnosis" (25% of closed claims, 46% were paid; 44% [$17 million] of total indemnity), and "no medical mis-adventure" (14% of closed claims, 8% were paid; less than 1% [$148,000] of total indemnity). Another physician was named in 32% of claims, and consent issues/breach of contract were cited in 18%. Claims for injury resulting in death represented 39% of closed claims and 25% of total indemnity. "Improper performance" was the primary alleged error associated with injury resulting in death. Compared with claims involving death, major temporary injury (odds ratio [OR] 2.8, 95% confidence interval [CI] 1.29-5.85, P=.009), significant permanent injury (OR 3.1, 95% CI 1.48-6.46, P=.003), and major permanent injury (OR 5.5, 95% CI 1.89-16.15, P=.002) had a higher likelihood of a claim resulting in indemnity payment. Conclusions: Improper performance was the most common alleged malpractice error. Claims involving significant or major injury were more likely to be paid than those involving death. Insights into the nature of liability claims against radiation oncologists may help direct efforts to improve quality of care and minimize the risk of being sued. (C) 2017 Elsevier Inc. All rights reserved.
C1 [Marshall, Deborah; Tringale, Kathryn; Connor, Michael; Hattangadi-Gluth, Jona] Univ Calif San Diego, Dept Radiat Med & Appl Sci, La Jolla, CA 92093 USA.
   [Connor, Michael] Univ Calif Irvine, Sch Med, Irvine, CA 92717 USA.
   [Punglia, Rinaa] Brigham & Womens Hosp, Dept Radiat Oncol, 75 Francis St, Boston, MA 02115 USA.
   [Recht, Abram] Harvard Med Sch, Beth Israel Deaconess Med Ctr, Dept Radiat Oncol, Boston, MA USA.
RP Hattangadi-Gluth, J (通讯作者)，Univ Calif San Diego, Dept Radiat Med & Appl Sci, La Jolla, CA 92093 USA.; Hattangadi-Gluth, J (通讯作者)，Univ Calif San Diego, Moores Canc Ctr, Dept Radiat Med & Appl Sci, 3960 Hlth Sci Dr,Mail Code 0865, La Jolla, CA 92093 USA.
EM jhattangadi@ucsd.edu
FU Joint Center for Radiation Therapy Foundation; National Institutes of Health [TL1TR00098, KL2TR00099, UL1TR000100]; NATIONAL CENTER FOR ADVANCING TRANSLATIONAL SCIENCES [KL2TR001444, TL1TR001443, UL1TR001442] Funding Source: NIH RePORTER
CR Arnold A, 2010, INT J RADIAT ONCOL, V78, P1548, DOI 10.1016/j.ijrobp.2010.02.029
   Balch CM, 2011, J AM COLL SURGEONS, V213, P657, DOI 10.1016/j.jamcollsurg.2011.08.005
   Bishop TF, 2011, JAMA-J AM MED ASSOC, V305, P2427, DOI 10.1001/jama.2011.813
   Bissonnette JP, 2010, RADIOTHER ONCOL, V96, P139, DOI 10.1016/j.radonc.2010.05.002
   Bogdanich W, 2009, NEW YORK TIMES, V0, PA1
   Bogdanich W, 2009, NY TIMES, V0, PA10
   Bogdanich W, 2010, NY TIMES, V0, PA1
   Bogdanich W, 2010, NY TIMES, V0, PA12
   Carrier ER, 2013, HEALTH AFFAIR, V32, P1383, DOI 10.1377/hlthaff.2013.0233
   Carroll AE, 2007, PEDIATRICS, V120, P10, DOI 10.1542/peds.2006-3618
   Casterline C, 1966, BAYLOR LAW REV, V0, P137
   Connor MJ, 2017, INT J RADIAT ONCOL, V97, P18, DOI 10.1016/j.ijrobp.2016.08.050
   Cooper JB, 2002, ANESTHESIOLOGY, V97, P1335, DOI 10.1097/00000542-200212000-00003
   Cosset J M, 2002, CANCER RADIOTHER, V6 Suppl 1, P0
   Elliott Kathryn, 2004, BRACHYTHERAPY, V3, P231, DOI 10.1016/j.brachy.2004.07.003
   Forster HP, 2002, ARCH INTERN MED, V162, P1217, DOI 10.1001/archinte.162.11.1217
   Fraass BA, 1998, INT J RADIAT ONCOL, V42, P651, DOI 10.1016/S0360-3016(98)00244-2
   Gandhi TK, 2006, ANN INTERN MED, V145, P488, DOI 10.7326/0003-4819-145-7-200610030-00006
   Guardado J, 2013, HLTH MANAGEMENT POLI, V1, P16
   Halperin EC, 2009, AM J CLIN ONCOL-CANC, V32, P432, DOI 10.1097/COC.0b013e318187dd82
   Huang G, 2005, INT J RADIAT ONCOL, V61, P1590, DOI 10.1016/j.ijrobp.2004.10.017
   Huang J, 2001, J CLIN ONCOL, V19, P137, DOI 10.1200/JCO.2001.19.1.137
   Huq MS, 2016, MED PHYS, V43, P4209, DOI 10.1118/1.4947547
   Jena AB, 2011, NEW ENGL J MED, V365, P629, DOI 10.1056/NEJMsa1012370
   Kalapurakal JA, 2013, INT J RADIAT ONCOL, V86, P241, DOI 10.1016/j.ijrobp.2013.02.003
   Katz DA, 2005, ANN EMERG MED, V46, P525, DOI 10.1016/j.annemergmed.2005.04.016
   Leape LL, 2002, JAMA-J AM MED ASSOC, V288, P2405, DOI 10.1001/jama.288.19.2405-JLT1120-2-3
   LESTER GW, 1993, WESTERN J MED, V158, P268
   Levinson W, 1997, JAMA-J AM MED ASSOC, V277, P553, DOI 10.1001/jama.277.7.553
   Macklis RM, 1998, J CLIN ONCOL, V16, P551, DOI 10.1200/JCO.1998.16.2.551
   Makary MA, 2016, BMJ-BRIT MED J, V353, P0, DOI 10.1136/bmj.i2139
   Marks LB, 2007, INT J RADIAT ONCOL, V69, P1579, DOI 10.1016/j.ijrobp.2007.08.017
   Marshall DC, 2015, INT J RADIAT ONCOL, V93, P241, DOI 10.1016/j.ijrobp.2015.05.040
   McLean TR, 2004, CHEST, V126, P1672, DOI 10.1378/chest.126.5.1672
   Patton GA, 2003, INT J RADIAT ONCOL, V56, P50, DOI 10.1016/S0360-3016(02)04418-8
   Raab Edward L, 2004, TRANS AM OPHTHALMOL SOC, V102, P225
   Raper Steven E, 2015, J SURG EDUC, V72, Pe202, DOI 10.1016/j.jsurg.2015.06.008
   Smith BD, 2010, J CLIN ONCOL, V28, P5160, DOI 10.1200/JCO.2010.31.2520
   King JS, 2006, AM J LAW MED, V32, P429, DOI 10.1177/009885880603200401
   Studdert DM, 2016, NEW ENGL J MED, V374, P354, DOI 10.1056/NEJMsa1506137
   Terezakis SA, 2013, INT J RADIAT ONCOL, V85, P919, DOI 10.1016/j.ijrobp.2012.09.013
   VINCENT C, 1994, LANCET, V343, P1609, DOI 10.1016/S0140-6736(94)93062-7
   Yeung TK, 2005, RADIOTHER ONCOL, V74, P283, DOI 10.1016/j.radonc.2004.12.003
   Zaorsky NG, 2016, FUTURE ONCOL, V12, P2643, DOI 10.2217/fon-2016-0131
NR 50
TC 6
Z9 6
U1 0
U2 4
PU ELSEVIER SCIENCE INC
PI NEW YORK
PA 360 PARK AVE SOUTH, NEW YORK, NY 10010-1710 USA
SN 0360-3016
EI 1879-355X
J9 INT J RADIAT ONCOL
JI Int. J. Radiat. Oncol. Biol. Phys.
PD MAY 1
PY 2017
VL 98
IS 1
BP 21
EP 30
DI 10.1016/j.ijrobp.2017.01.022
PG 10
WC Oncology; Radiology, Nuclear Medicine & Medical Imaging
SC Oncology; Radiology, Nuclear Medicine & Medical Imaging
GA EX2SF
UT WOS:000403076100011
PM 28586962
DA 2022-10-14
ER

PT J
AU Yan, SC
   Hulsbergen, AFC
   Muskens, IS
   van Dam, M
   Gormley, WB
   Broekman, MLD
   Smith, TR
AF Yan, Sandra C.
   Hulsbergen, Alexander F. C.
   Muskens, Ivo S.
   van Dam, Marjel
   Gormley, William B.
   Broekman, Marike L. D.
   Smith, Timothy R.
TI Defensive medicine among neurosurgeons in the Netherlands: a national survey
SO ACTA NEUROCHIRURGICA
LA English
DT Article
DE The Netherlands; Medico-legal environment; Neurosurgery; Defensive medicine; Liability; Malpractice
ID malpractice litigation; radiation; system; claim; state
AB In defensive medicine, practice is motivated by legal rather than medical reasons. Previous studies have analyzed the correlation between perceived medico-legal risk and defensive behavior among neurosurgeons in the United States, Canada, and South Africa, but not yet in Europe. The aim of this study is to explore perceived liability burdens and self-reported defensive behaviors among neurosurgeons in the Netherlands and compare their practices with their non-European counterparts. A survey was sent to 136 neurosurgeons. The survey included questions from several domains: surgeon characteristics, patient demographics, type of practice, surgeon liability profile, policy coverage, defensive practices, and perception of the liability environment. Survey responses were analyzed and summarized. Forty-five neurosurgeons filled out the questionnaire (response rate of 33.1%). Almost half (n = 20) reported paying less than 5% of their income to annual malpractice premiums. Nearly all respondents view their insurance premiums as a minor or no burden (n = 42) and are confident that in their coverage is sufficient (n = 41). Most neurosurgeons (n = 38) do not see patients as "potential lawsuits". Relative to their American peers, Dutch neurosurgeons view their insurance premiums as less burdensome, their patients as a smaller legal threat, and their practice as less risky in general. They are sued less often and engage in fewer defensive behaviors than their non-European counterparts. The medico-legal climate in the Netherlands may contribute to this difference.
C1 [Yan, Sandra C.; Muskens, Ivo S.; Gormley, William B.; Broekman, Marike L. D.; Smith, Timothy R.] Harvard Med Sch, Brigham & Womens Hosp, Dept Neurosurg, CNOC, Boston, MA USA.
   [Hulsbergen, Alexander F. C.; Muskens, Ivo S.; Broekman, Marike L. D.] Univ Med Ctr Utrecht, Dept Neurosurg, Rudolf Magnus Inst Neurosci, Heidelberglaan 100, NL-3584 CX Utrecht, Netherlands.
   [van Dam, Marjel] Univ Med Ctr Utrecht, Dept Intens Care Med, Utrecht, Netherlands.
   [Broekman, Marike L. D.] Harvard Med Sch, Massachusetts Gen Hosp, Dept Neurol, Boston, MA USA.
RP Hulsbergen, AFC (通讯作者)，Univ Med Ctr Utrecht, Dept Neurosurg, Rudolf Magnus Inst Neurosci, Heidelberglaan 100, NL-3584 CX Utrecht, Netherlands.
EM a.f.c.hulsbergen@students.uu.nl
CR Albers C, 2015, MEDISCH CONTACT, V2015, P1678
   Alhafaji FY, 2011, EUR J HEALTH LAW, V18, P127, DOI 10.1163/157180911X564598
   Alhafaji FY, 2009, MED LAW, V28, P241
   Brenner DJ, 2007, NEW ENGL J MED, V357, P2277, DOI 10.1056/NEJMra072149
   Brenner DJ, 2003, P NATL ACAD SCI USA, V100, P13761, DOI 10.1073/pnas.2235592100
   McLaughlin N, 2016, J NEUROSURG, V124, P199, DOI 10.3171/2014.11.JNS132653
   Mello MM, 2010, HEALTH AFFAIR, V29, P1569, DOI 10.1377/hlthaff.2009.0807
   Nahed BV, 2012, PLOS ONE, V7, P0, DOI 10.1371/journal.pone.0039237
   Rovit RL, 2007, J NEUROSURG, V106, P1108, DOI 10.3171/jns.2007.106.6.1108
   Smith TR, 2016, J NEUROSURG, V124, P1524, DOI 10.3171/2015.6.JNS15764
   Smith TR, 2015, NEUROSURGERY, V76, P105, DOI 10.1227/NEU.0000000000000576
   Studdert DM, 2006, NEW ENGL J MED, V354, P2024, DOI 10.1056/NEJMsa054479
   Studdert DM, 2005, JAMA-J AM MED ASSOC, V293, P2609, DOI 10.1001/jama.293.21.2609
   Studdert DM, 2004, NEW ENGL J MED, V350, P283, DOI 10.1056/NEJMhpr035470
   TANCREDI LR, 1978, SCIENCE, V200, P879, DOI 10.1126/science.644329
   Watson R, 2016, BMJ-BRIT MED J, V352, P0, DOI 10.1136/bmj.i538
NR 16
TC 17
Z9 17
U1 1
U2 5
PU SPRINGER WIEN
PI WIEN
PA SACHSENPLATZ 4-6, PO BOX 89, A-1201 WIEN, AUSTRIA
SN 0001-6268
EI 0942-0940
J9 ACTA NEUROCHIR
JI Acta Neurochir.
PD DEC 15
PY 2017
VL 159
IS 12
BP 2341
EP 2350
DI 10.1007/s00701-017-3323-9
PG 10
WC Clinical Neurology; Surgery
SC Neurosciences & Neurology; Surgery
GA FM8QP
UT WOS:000415354800015
PM 28929230
DA 2022-10-14
ER

PT J
AU Wang, TH
   Lin, SF
   Tsai, KY
   Liu, YF
AF Wang, Tsung-Hsi
   Lin, Shu-Fen
   Tsai, Kun-Yu
   Liu, Yu-Fu
TI Lessons from the MOHW compensation pilot program on birth incidents: First step and looking forward
SO TAIWANESE JOURNAL OF OBSTETRICS & GYNECOLOGY
LA English
DT Article
DE Birth; Compensation; Litigation; Medical dispute
ID no-fault compensation; medical malpractice; taiwan; risk; satisfaction; gynecology; physician; nationwide; obstetrics; specialty
AB Objective: In Taiwan, the number of medical disputes and litigation has increased dramatically over the past 20 years. The seriousness of medical disputes continuing grows in clinical practice, especially in obstetricians. This study provided a possible solution to the medical dispute litigation issue. Materials and methods: The Ministry of Health and Welfare (MOHW) compensation program for birth incidents has been implemented since 2012 and it provided pecuniary compensation for mothers, newborns, and fetuses who got injured or died in birth-related medical incidents. We analyzed the amount and distribution of compensation, and assessed the effect of compensation on the number of medical dispute litigation. Results: From 2012 to 2015, a total of 348 applications was received, 322 of which were examined by the committee. Among the examined cases, 278 were approved for compensation. The total amount of compensation had reached 266.16 million NTD (8.32 million USD). For the medical dispute litigation, a dramatic decrease in number was observed after the implementation of this compensation pilot program. Conclusion: Prompt compensation provided instant economic and spiritual support for patients and families. Pecuniary compensation could be an alternative choice of justice, which might encourage the injured to receive economic compensation, instead of filing a lawsuit against the physician or hospital institution. As a result, the number of dispute litigation has decreased. This indicates that the compensation program is an efficient way to improve medical dispute litigation difficulties. (C) 2017 Taiwan Association of Obstetrics & Gynecology. Publishing services by Elsevier B.V.
C1 [Wang, Tsung-Hsi; Lin, Shu-Fen; Tsai, Kun-Yu; Liu, Yu-Fu] Minist Hlth & Welf, Dept Med Affair, Taipei, Taiwan.
RP Wang, TH (通讯作者)，Minist Hlth & Welf, 8F 488,Sec 6,Zhongxiao E Rd, Taipei, Taiwan.
EM joyce12wang@gmail.com; mddorilin@mohw.gov.tw; edward31705@gmail.com; shauya@gmail.com
CR Al-Nuaimi Y, 2008, BRIT J HOSP MED, V69, P163, DOI 10.12968/hmed.2008.69.3.28754
   Andreasen S, 2014, BJOG, V0, P0
   Andreasen S, 2012, ACTA OBSTET GYN SCAN, V91, P1191, DOI 10.1111/j.1600-0412.2012.01409.x
   Barbot J, 2014, HEALTH POLICY, V114, P236, DOI 10.1016/j.healthpol.2013.09.004
   Becker JL, 2006, AM J OBSTET GYNECOL, V195, P1444, DOI 10.1016/j.ajog.2006.06.075
   Carl Espersson, 2000, PATIENT INJURY ACT C, V0, P0
   Chen KY, 2013, INT J MED SCI, V10, P1471, DOI 10.7150/ijms.6743
   Chen KY, 2012, ACAD EMERG MED, V19, P598, DOI 10.1111/j.1553-2712.2012.01360.x
   Chen YC, 2014, SURG INNOV, V21, P520, DOI 10.1177/1553350613513844
   Chiu YC, 2010, SOC SCI MED, V71, P702, DOI 10.1016/j.socscimed.2010.04.040
   Deutsch A, 2007, SOUTH MED J, V100, P1095, DOI 10.1097/01.smj.0000286757.82926.48
   Jena AB, 2011, NEW ENGL J MED, V365, P629, DOI 10.1056/NEJMsa1012370
   Johansson H, 2010, UPSALA J MED SCI, V115, P88, DOI 10.3109/03009730903350749
   Kachalia AB, 2008, SOC SCI MED, V66, P387, DOI 10.1016/j.socscimed.2007.08.020
   Mello Michelle M, 2011, ISSUE BRIEF (COMMONW FUND), V14, P1
   Studdert DM, 2005, JAMA-J AM MED ASSOC, V293, P2609, DOI 10.1001/jama.293.21.2609
   Uesugi N, 2010, J OBSTET GYNAECOL RE, V36, P717, DOI 10.1111/j.1447-0756.2010.01240.x
   Wallis K, 2011, BMJ QUAL SAF, V20, P587, DOI 10.1136/bmjqs.2010.047696
   Wang Kuei-Ing, 2007, CHANG GUNG MED J, V30, P339
   Wu CY, 2013, INTERN MED J, V43, P1023, DOI 10.1111/imj.12105
   Wu CY, 2009, INTERN MED J, V39, P237, DOI 10.1111/j.1445-5994.2009.01801.x
NR 21
TC 7
Z9 7
U1 0
U2 4
PU ELSEVIER TAIWAN
PI TAIPEI
PA RM N-412, 4F, CHIA HSIN BUILDING 11, NO 96, ZHONG SHAN N ROAD SEC 2, TAIPEI, 10449, TAIWAN
SN 1028-4559
EI 
J9 TAIWAN J OBSTET GYNE
JI Taiwan. J. Obstet. Gynecol.
PD JUN 15
PY 2017
VL 56
IS 3
BP 320
EP 324
DI 10.1016/j.tjog.2017.04.010
PG 5
WC Obstetrics & Gynecology
SC Obstetrics & Gynecology
GA FQ4GQ
UT WOS:000418316100010
PM 28600041
DA 2022-10-14
ER

PT J
AU Nanda, A
   Wasan, A
   Sussman, J
AF Nanda, Anil
   Wasan, Anita
   Sussman, James
TI Provider Health and Wellness
SO JOURNAL OF ALLERGY AND CLINICAL IMMUNOLOGY-IN PRACTICE
LA English
DT Review
DE Health; Wellness; Burnout; Depression; Suicide; Exhaustion; Depersonalization; Addiction; Retirement; Personal accomplishment; Allergy and immunology; Provider; Physician; Nurse; Stress; Divorce; Mindfulness; Emotions
ID work-life balance; depressive symptom; suicidal ideation; burnout; physician; care; satisfaction; prevalence
AB Provider health and wellness is a significant issue and can impact patient care, including patient satisfaction, quality of care, medical errors, malpractice risk, as well as provider and office staff turnover and early retirement. Health and wellness encompasses various areas including burnout, depression, divorce, and suicide and affects providers of all specialties and at all levels of training. Providers deal with many everyday stresses, including electronic health records, office politics, insurance and billing issues, dissatisfied patients, and their own personal and family issues. Approximately half of all physicians suffer from burnout, and the rate of burnout among physicians of all specialties is increasing. An important first step in dealing with burnout is recognition and then seeking assistance. Strategies to prevent and treat burnout include increasing provider resiliency as well as implementing practical changes in the everyday practice of medicine. There is currently very little data regarding health and wellness specifically in the field of allergy and immunology, and studies are necessary to determine the prevalence of burnout and related issues in this field. Many medical specialties as well as state and national medical associations have health and wellness committees and other resources, which are essential for providers. Health and wellness programs should be introduced early in a provider's training and continued throughout a provider's career. (C) 2017 American Academy of Allergy, Asthma & Immunology
C1 [Nanda, Anil] Asthma & Allergy Ctr, Lewisville, TX USA.
   [Nanda, Anil] Asthma & Allergy Ctr, Flower Mound, TX USA.
   [Nanda, Anil] Univ Texas Southwestern Med Ctr Dallas, Div Allergy & Immunol, Dallas, TX 75390 USA.
   [Wasan, Anita] Allergy & Asthma Ctr, Mclean, VA USA.
   [Sussman, James] Allergy Partners New Mexico, Santa Fe, NM USA.
   [Sussman, James] Univ New Mexico, Sch Med, Albuquerque, NM 87131 USA.
RP Nanda, A (通讯作者)，724 W Main St,Ste 160, Lewisville, TX 75067 USA.
EM anilnanda@yahoo.com
CR AACH RD, 1992, ANN INTERN MED, V116, P245, DOI 10.7326/0003-4819-116-3-245
   Aiken LH, 2002, JAMA-J AM MED ASSOC, V288, P1987, DOI 10.1001/jama.288.16.1987
   [Anonymous], 1987, JAMA-J AM MED ASSOC, V257, P2949
   [Anonymous], 2015, FAM PRACT MANAG, V22, P42
   Benson Marc A, 2016, J PHYSICIAN ASSIST EDUC, V27, P81
   DELAMONTE SM, 1984, JAMA-J AM MED ASSOC, V251, P1952, DOI 10.1001/jama.1984.03340390016012
   Dewa CS, 2014, BMC HEALTH SERV RES, V14, P0, DOI 10.1186/1472-6963-14-254
   Dolan ED, 2015, J GEN INTERN MED, V30, P582, DOI 10.1007/s11606-014-3112-6
   Drummond Dike, 2015, FAM PRACT MANAG, V22, P13
   Dumitrascu CI, 2014, MED STUDENT RES J, V3, P26
   Dyrbye LN, 2008, ANN INTERN MED, V149, P334, DOI 10.7326/0003-4819-149-5-200809020-00008
   Dyrbye LN, 2007, ARCH INTERN MED, V167, P2103, DOI 10.1001/archinte.167.19.2103
   Dyrbye LN, 2011, ARCH SURG-CHICAGO, V146, P211, DOI 10.1001/archsurg.2010.310
   Gelfand DV, 2004, ARCH SURG-CHICAGO, V139, P933, DOI 10.1001/archsurg.139.9.933
   Goldman ML, 2015, JAMA PSYCHIAT, V72, P411, DOI 10.1001/jamapsychiatry.2014.3050
   Hampton T, 2005, JAMA-J AM MED ASSOC, V294, P1189, DOI 10.1001/jama.294.10.1189
   Hill AB, 2017, NEW ENGL J MED, V376, P1103, DOI 10.1056/NEJMp1615974
   Krasner MS, 2009, JAMA-J AM MED ASSOC, V302, P1284, DOI 10.1001/jama.2009.1384
   Lee FJ, 2008, CAN FAM PHYSICIAN, V54, P234
   Levine RE, 1900, V36, V0, P67
   Ly DP, 2015, BMJ-BRIT MED J, V350, P0, DOI 10.1136/bmj.h706
   MASLACH C, 1997, THE TRUTH ABOUT BURN, V0, P0
   Mata DA, 2015, JAMA-J AM MED ASSOC, V314, P2373, DOI 10.1001/jama.2015.15845
   McClafferty H, 2014, PEDIATRICS, V134, P830, DOI 10.1542/peds.2014-2278
   MCCUE JD, 1991, ARCH INTERN MED, V151, P2273, DOI 10.1001/archinte.151.11.2273
   Miller C, 2016, MED EC, V0, P0
   Miller MN, 2000, SOUTH MED J, V93, P966
   Moore Kent J, 2002, FAM PRACT MANAG, V9, P70
   Muller D, 2017, NEW ENGL J MED, V376, P1101, DOI 10.1056/NEJMp1615141
   Nedrow Annie, 2013, FAM PRACT MANAG, V20, P25
   Orozco JM, 2016, J AM ACAD PHYS ASSIS, V29, P1, DOI 10.1097/01.JAA.0000490115.04561.27
   Panagioti M, 2017, JAMA INTERN MED, V177, P195, DOI 10.1001/jamainternmed.2016.7674
   Pulcrano M, 2016, JAMA SURG, V151, P970, DOI 10.1001/jamasurg.2016.1647
   Rollman BL, 1997, NEW ENGL J MED, V336, P800, DOI 10.1056/NEJM199703133361112
   ROTENSTEIN LS, 2016, JAMA-J AM MED ASSOC, V316, P2214, DOI 10.1001/jama.2016.17324
   Schernhammer E, 2005, NEW ENGL J MED, V352, P2473, DOI 10.1056/NEJMp058014
   Shanafelt TD, 2017, JAMA-J AM MED ASSOC, V317, P901, DOI 10.1001/jama.2017.0076
   Shanafelt TD, 2015, MAYO CLIN PROC, V90, P1600, DOI 10.1016/j.mayocp.2015.08.023
   Shanafelt TD, 2013, MAYO CLIN PROC, V88, P216, DOI 10.1016/j.mayocp.2012.11.021
   Shanafelt TD, 2012, ARCH INTERN MED, V172, P1377, DOI 10.1001/archinternmed.2012.3199
   Shanafelt TD, 2009, ARCH INTERN MED, V169, P990, DOI 10.1001/archinternmed.2009.70
   Shanafelt TD, 2002, ANN INTERN MED, V136, P358, DOI 10.7326/0003-4819-136-5-200203050-00008
   SKIPPER GE, 2004, JAMA-J AM MED ASSOC, V292, P1815
   Spickard A, 2002, JAMA-J AM MED ASSOC, V288, P1447, DOI 10.1001/jama.288.12.1447
   Swensen Shanafelt T, 2016, NEJM CATAL, V2, P0
   Thomas NK, 2004, JAMA-J AM MED ASSOC, V292, P2880, DOI 10.1001/jama.292.23.2880
NR 49
TC 24
Z9 24
U1 0
U2 15
PU ELSEVIER
PI AMSTERDAM
PA RADARWEG 29, 1043 NX AMSTERDAM, NETHERLANDS
SN 2213-2198
EI 2213-2201
J9 J ALLER CL IMM-PRACT
JI J. Allergy Clin. Immunol.-Pract.
PD NOV-DEC 15
PY 2017
VL 5
IS 6
BP 1543
EP 1548
DI 10.1016/j.jaip.2017.05.025
PG 6
WC Allergy; Immunology
SC Allergy; Immunology
GA FL9XW
UT WOS:000414614200008
PM 28734859
DA 2022-10-14
ER

PT J
AU Chamberlain, JM
AF Chamberlain, John Martyn
TI MALPRACTICE, CRIMINALITY, AND MEDICAL REGULATION: REFORMING THE ROLE OF THE GMC IN FITNESS TO PRACTISE PANELS
SO MEDICAL LAW REVIEW
LA English
DT Article
DE Complaints; Fitness to Practise; General Medical Council; Medical Regulation; Medical Practitioners Tribunal; Medical Practitioner Tribunal Service
ID doctor; justice
AB A recent Law Commission Review emphasised that medical fitness to practise panels (also called medical practitioners tribunals) are an important legal mechanism for ensuring that public trust in medical regulation is maintained when a complaint is made against a doctor. This article examines trends over time in panel outcomes to identify their effectiveness in ensuring public protection. Although a rise in complaints, and a change from the criminal to civil standard of proof, has not led to more doctors being struck off the medical register, increasingly action is being taken to provide advice, issue warnings, and agree rehabilitative forms of action with doctors. It is argued that these trends are congruent with the broader adoption of a risk-based approach to professional regulation. Legal reforms to maintain public trust must ensure that the shift towards risk-averse forms of professional accountability do not sacrifice public safety and due process for the sake of political pragmatic exigency.
C1 [Chamberlain, John Martyn] Swansea Univ, Fac Law & Criminol, Criminol & Publ Policy, Swansea, W Glam, Wales.
RP Chamberlain, JM (通讯作者)，684B Mumbles Rd, Swansea SA3 4EE, W Glam, Wales.
EM chamberlainmartyn@yahoo.co.uk
CR Allen I, 2000, HANDLING COMPLAINTS, V0, P0
   Archer J, 2014, UNDERSTANDING RISE F, V0, P0
   Baldwin R, 2004, MOD LAW REV, V67, P351
   Biggs H, 2009, HEALTHCARE RES ETHIC, V0, P0
   Bourne T, 2015, BMJ OPEN, V5, P0, DOI 10.1136/bmjopen-2014-006687
   Brazier M, 2007, PATIENTS AND THE LAW, V0, P0
   Brazier M, 2011, MANCHESTER MEMOIRS, V148, P22
   Brazier Margaret, 2013, BIOETHICS MED CRIMIN, V0, P0
   Bridges S, 2014, FAIRNESS GMC DOCTORS, V0, P0
   British Medical Association, 2016, DOCT SUPP SERV, V0, P0
   Case P, 2011, LEGAL STUD, V31, P591
   Case P, 2011, MED LAW REV, V19, P339, DOI 10.1093/medlaw/fwr015
   Chamberlain JM, 2012, SOCIOLOGY MED REGULA, V0, P0
   Chamberlain JM, 2015, MED REGULATION FITNE, V0, P0
   Council for Health Care Regulatory Excellence, 2010, FITN PRACT AUD REP A, V0, P0
   Council for Healthcare Regulatory Excellence, 2010, STAT SUMM 2010, V0, P0
   Council for Healthcare Regulatory Excellence, 2009, STAT SUMM 2009, V0, P0
   Council for Healthcare Regulatory Excellence, 2011, STAT SUMM 2011, V0, P0
   Council for Healthcare Regulatory Excellence, 2007, STAT SUMM 2007, V0, P0
   Council for Healthcare Regulatory Excellence, 2008, STAT SUMM 2008, V0, P0
   Council for Healthcare Regulatory Excellence, 2006, STAT SUMM 2006, V0, P0
   Council for Healthcare Regulatory Excellence, 2005, STAT SUMM 2005, V0, P0
   de Prez Paula, 2002, MED LAW REV, V10, P28, DOI 10.1093/medlaw/10.1.28
   Department of Health, 2014, GEN MED COUNC PROF S, V0, P0
   Department of Health, 2010, FITN PRACT ADJ HLTH, V0, P0
   Department of Health, 2009, HLTH CAR REG TACKL N, V0, P0
   Department of Health, 2015, REG HLTH CAR PROF RE, V0, P0
   Donoghue JC, 2014, MOD LAW REV, V77, P928, DOI 10.1111/1468-2230.12097
   Dyer C, 2013, BRIT MED J, V347, P18
   Erin CA, 2007, CRIMINAL JUSTICE SYS, V0, P0
   Feeley Malcolm, 1979, PROCESS IS PUNISHMEN, V0, P0
   Galligan DJ, 1996, PROCESS FAIR PROCEDU, V0, P0
   General Medical Council, 2009, FITN PRACT ANN STAT, V0, P0
   General Medical Council, 2011, FUT ADJ EST MED PRAC, V0, P0
   General Medical Council, 2010, FITN PRACT ANN STAT, V0, P0
   General Medical Council, 2006, FITN PRACT ANN STAT, V0, P0
   General Medical Council, 2005, ANN STAT, V0, P0
   General Medical Council, 2000, ANN STAT, V0, P0
   General Medical Council, 2014, FITN PRACT ANN STAT, V0, P0
   General Medical Council, 2004, ANN STAT, V0, P0
   General Medical Council, 2013, RAIS ACT PAT SAF, V0, P0
   General Medical Council, 2011, FITN PRACT ANN STAT, V0, P0
   General Medical Council, 2003, ANN STAT, V0, P0
   General Medical Council, 2016, GMC NEWS 0406, V0, P0
   General Medical Council, 2013, GOOD MED PRACTICE, V0, P0
   General Medical Council, 2008, FITN PRACT ANN STAT, V0, P0
   General Medical Council, 2001, ANN STAT, V0, P0
   General Medical Council, 2013, OUR RESP REP MIDST N, V0, P0
   General Medical Council, 2007, FITN PRACT ANN STAT, V0, P0
   General Medical Council, 2014, CHIEF EX REP, V0, P0
   General Medical Council, 2004, GUID GMCS FITN PRACT, V0, P0
   General Medical Council, 2012, FITN PRACT ANN STAT, V0, P0
   General Medical Council, 2014, FITN PRACT PROC, V0, P0
   General Medical Council, 2013, FITN PRACT ANN STAT, V0, P0
   General Medical Council, 2002, ANN STAT, V0, P0
   Glynne J, 2005, FITNESS PRACTICE HLT, V0, P0
   GMC, 2015, STAT MED ED PRACT UK, V0, P0
   Gooderham Peter, 2011, CLIN ETHICS, V6, P68
   Goodman J, 2010, MED LAW REV, V18, P564, DOI 10.1093/medlaw/fwq024
   Griffiths D, 2010, MED DEFENCE UNION J, V26, P11
   Griffiths D, 2013, BIOETHICS MED CRIMIN, V0, P0
   Hood C, 2010, RISK PUBLIC SERVICES, V0, P0
   Horsfall S, 2014, DOCTORS WHO COMMIT S, V0, P0
   Hughes J, 2007, INDEPENDENT AUDIT DE, V0, P15
   Irvine D, 2003, DOCTORS TALE PROFESS, V0, P0
   Irvine D, 2006, BRIT MED J, V333, P965, DOI 10.1136/bmj.39010.463044.68
   Kaye R, 2006, RISK REGULATION, V6, P23
   Kuhlmann E, 2006, CURR SOCIOL, V54, P607, DOI 10.1177/0011392106065092
   Lloyd-Bostock Sally, 2010, J HEALTH ORGAN MANAG, V24, P584
   Lloyd-Bostock SM, 2008, HEALTH RISK SOC, V10, P69, DOI 10.1080/13698570701782460
   McCartney M, 2014, BMJ-BRIT MED J, V349, P36
   McGivern Gerry, 2010, J HEALTH ORGAN MANAG, V24, P597
   McLean SAM, 2006, 1 DO NO HARM LAW ETH, V0, P0
   Medical Practitioner Tribunal Service, 2015, REP CHAIR MED PRACT, V0, P0
   Miola J, 2009, MED LAW REV, V17, P76, DOI 10.1093/medlaw/fwn024
   Moberly T, 2014, BMJ CAREERS, V20, P10
   Professional Standards Authority, 2013, PERF REV REP 2012 13, V0, P0
   Professional Standards Authority, 2014, PERF REV REP 2013 14, V0, P0
   Professional Standards Authority, 2015, PERF REV REP 2014 15, V0, P0
   Quirk H, 2013, CRIM LAW REV, V11, P871
   Samanta Ash, 2006, MED LAW REV, V14, P321, DOI 10.1093/medlaw/fwl010
   Scrivens E, 2007, J R SOC PROMO HEALTH, V127, P72, DOI 10.1177/1466424007075455
   *SECR STAT HLTH, 2007, TRUST ASS SAF REG HL, V0, P0
   Smith J, 2005, SHIPMAN FINAL REPORT, V0, P0
   Solum LB, 2004, SOUTH CALIF LAW REV, V78, P181
   Soothill K, 2005, J FORENSIC PSYCHI PS, V16, P685, DOI 10.1080/14789940500282467
   TYLER TR, 1988, LAW SOC REV, V22, P103, DOI 10.2307/3053563
   Wakeford R, 2015, BMJ-BRIT MED J, V350, P0, DOI 10.1136/bmj.h451
   Waring Justin, 2010, J HEALTH ORGAN MANAG, V24, P540
   Williams H, 2014, GMC FIT PRACTISE, V0, P0
NR 91
TC 6
Z9 6
U1 1
U2 43
PU OXFORD UNIV PRESS
PI OXFORD
PA GREAT CLARENDON ST, OXFORD OX2 6DP, ENGLAND
SN 0967-0742
EI 1464-3790
J9 MED LAW REV
JI Med. Law. Rev.
PD WIN 15
PY 2017
VL 25
IS 1
BP 1
EP 22
DI 10.1093/medlaw/fww025
PG 22
WC Law; Medicine, Legal
SC Government & Law; Legal Medicine
GA ES8KG
UT WOS:000399805300001
PM 28025229
DA 2022-10-14
ER

PT J
AU Patel, NB
   Coombs, DM
   Arsalai, M
   Li, CS
   Liu, Y
   Stevenson, TR
   Pu, LLQ
AF Patel, Nirav Bipin
   Coombs, Demetrius M.
   Arsalai, Mena
   Li, Chin-Shang
   Liu, Yu
   Stevenson, Thomas R.
   Pu, Lee L. Q.
TI The Plastic Surgeon as Employee A Pilot Survey of the California Society of Plastic Surgeons
SO ANNALS OF PLASTIC SURGERY
LA English
DT Article
DE employment contracts; attorney; lawyer; counsel; salary; medical malpractice; disability insurance; practice management; survey; California Society of Plastic Surgeons
AB Introduction: Plastic surgeons endure years of training yet remain poorly equipped to negotiate first employment contracts. Our aims were to evaluate typical plastic surgeon employment contracts and assess contract comprehensiveness. We sought elements that should be included to better preserve varied interests. Methods: A brief, anonymous, e-mailed survey was sent to California Society of Plastic Surgeons members and responses collected over 2 months. We collected information such as years in practice, geographic area, types of practices and number of surgeons within them, and legal standing of partnerships. We asked whether respondents sought legal assistance and specific elements were elaborated. We asked how content they were with their contracts while allowing commentary. Results: Our survey generated 113 responses. 50.0% of respondents reported being in practice for at least 20 years; 2.68% had been in practice for up to 5 years. 62.5% reported being in private practice and 27.7% reported being in academia. In-state geographic distribution of respondents accounted for 85.6%, whereas 14.4% reported practicing out-of-state. Practice size was diverse, with 41.4% of respondents having worked in a group practice of 3 or more, 27.9% in partnership, and 23.4% in solo practice. For partnerships, 29.9% had made formal legal arrangements, whereas 20.6% had made informal arrangements. 74.5% of respondents did not seek legal assistance. Malpractice coverage varied from 51.6% with claims-made, to 21.7% with tail, to 33.0% with no coverage at all. 63.9% reported having no group disability policy. 26.4% reported annual income of less than US $ 100,000; 49.1% reported US $ 101,000 to US $ 200,000; 17.9% reported US $ 201,000 to US $ 300,000; 6.60% reported greater than US $ 300,000. Using a 5-point scale, 7.69% of respondents reported being "extremely dissatisfied" with their first employment contracts (score of 1), whereas 24.0% were "perfectly happy" (5). Eighty-two respondents offered advice. Common themes included seeking legal counsel; considering eventual solo practice; planning long-term; seeking mentorship; and cautioning against third party interests. Conclusions: New plastic surgeons will find themselves employed by institutions. Seeking attorneys familiar with the profession is advisable. Lack of awareness regarding malpractice options and disability coverage are 2 areas of concern. We reveal critical contract elements that surgeons should negotiate to ensure smooth transition to practice.
C1 [Patel, Nirav Bipin; Stevenson, Thomas R.; Pu, Lee L. Q.] Univ Calif Davis, Div Plast Surg, Sacramento, CA 95817 USA.
   [Coombs, Demetrius M.] Drexel Univ, Coll Med, Philadelphia, PA 19104 USA.
   [Arsalai, Mena] Univ Pacific, McGeorge Sch Law, Stockton, CA 95211 USA.
   [Li, Chin-Shang; Liu, Yu] Univ Calif Davis, Dept Stat, Sacramento, CA 95817 USA.
RP Pu, LLQ (通讯作者)，Univ Calif Davis, Med Ctr, 2221 Stockton Blvd,Suite 2123, Sacramento, CA 95817 USA.
EM llpu@ucdavis.edu
FU National Center for Advancing Translational Sciences (NCATS), National Institutes of Health (NIH) [UL1 TR000002]; NATIONAL CENTER FOR ADVANCING TRANSLATIONAL SCIENCES [UL1TR000002] Funding Source: NIH RePORTER
CR American Society for Aesthetic Plastic Surgery, 2016, RES S BUS LAUNCH YOU, V0, P0
   Chen JT, 2014, PLAST RECONSTR SURG, V133, P393E, DOI 10.1097/01.prs.0000438045.06387.63
   Graebner NK, 2011, AM SURGEON, V77, P669
   Koltz PF, 2015, PLAST RECONSTR SURG, V136, P96E, DOI 10.1097/PRS.0000000000001370
   Korman JM, 2010, BUSINESS PLASTIC SUR, V0, P0
   Plastic Surgery The Meeting 2016, 2016, PLAST SURG M 2016 SE, V0, P0
   Satiani B, 2014, J VASC SURG, V60, P253, DOI 10.1016/j.jvs.2014.03.008
NR 7
TC 6
Z9 6
U1 0
U2 4
PU LIPPINCOTT WILLIAMS & WILKINS
PI PHILADELPHIA
PA TWO COMMERCE SQ, 2001 MARKET ST, PHILADELPHIA, PA 19103 USA
SN 0148-7043
EI 1536-3708
J9 ANN PLAS SURG
JI Ann. Plast. Surg.
PD MAY 15
PY 2017
VL 78
IS 
BP S238
EP S242
DI 10.1097/SAP.0000000000001050
PG 5
WC Surgery
SC Surgery
GA EX0JL
UT WOS:000402906400016
PM 28301363
DA 2022-10-14
ER

PT J
AU Lyu, H
   Xu, T
   Brotman, D
   Mayer-Blackwell, B
   Cooper, M
   Daniel, M
   Wick, EC
   Saini, V
   Brownlee, S
   Makary, MA
AF Lyu, Heather
   Xu, Tim
   Brotman, Daniel
   Mayer-Blackwell, Brandan
   Cooper, Michol
   Daniel, Michael
   Wick, Elizabeth C.
   Saini, Vikas
   Brownlee, Shannon
   Makary, Martin A.
TI Overtreatment in the United States
SO PLOS ONE
LA English
DT Article
ID percutaneous coronary intervention; health-care; hospitalized-patient; decision-support; physician; reform; appropriateness; economics; pattern; overuse
AB Background Overtreatment is a cause of preventable harm and waste in health care. Little is known about clinician perspectives on the problem. In this study, physicians were surveyed on the prevalence, causes, and implications of overtreatment. Methods 2,106 physicians from an online community composed of doctors from the American Medical Association (AMA) masterfile participated in a survey. The survey inquired about the extent of overutilization, as well as causes, solutions, and implications for health care. Main outcome measures included: percentage of unnecessary medical care, most commonly cited reasons of overtreatment, potential solutions, and responses regarding association of profit and overtreatment. Findings The response rate was 70.1%. Physicians reported that an interpolated median of 20.6% of overall medical care was unnecessary, including 22.0% of prescription medications, 24.9% of tests, and 11.1% of procedures. The most common cited reasons for overtreatment were fear of malpractice (84.7%), patient pressure/request (59.0%), and difficulty accessing medical records (38.2%). Potential solutions identified were training residents on appropriateness criteria (55.2%), easy access to outside health records (52.0%), and more practice guidelines (51.5%). Most respondents (70.8%) believed that physicians are more likely to perform unnecessary procedures when they profit from them. Most respondents believed that de-emphasizing fee-for-service physician compensation would reduce health care utilization and costs. Conclusion From the physician perspective, overtreatment is common. Efforts to address the problem should consider the causes and solutions offered by physicians.
C1 [Lyu, Heather] Harvard Med Sch, Brigham & Womens Hosp, Dept Surg, Boston, MA USA.
   [Xu, Tim; Brotman, Daniel; Mayer-Blackwell, Brandan; Cooper, Michol; Daniel, Michael; Wick, Elizabeth C.; Makary, Martin A.] Johns Hopkins Univ, Sch Med, Dept Surg, Baltimore, MD 21205 USA.
   [Xu, Tim; Brotman, Daniel; Mayer-Blackwell, Brandan; Cooper, Michol; Daniel, Michael; Wick, Elizabeth C.; Makary, Martin A.] Johns Hopkins Univ, Sch Med, Dept Med, Baltimore, MD 21205 USA.
   [Saini, Vikas; Brownlee, Shannon] Lown Inst, Boston, MA USA.
   [Makary, Martin A.] Johns Hopkins Bloomberg Sch Publ Hlth, Dept Dept Hlth Policy & Management, Baltimore, MD USA.
RP Lyu, H (通讯作者)，Harvard Med Sch, Brigham & Womens Hosp, Dept Surg, Boston, MA USA.
EM hlyu@partners.org
FU Richieon Foundation
CR Almeida CM, 2013, AM J MANAG CARE, V19, P482
   [Anonymous], 2015, NEW AMA STUD REV MAJ, V0, P0
   [Anonymous], 2014, NUMB PRACT PRIM CAR, V0, P0
   [Anonymous], 2021, BUSINESS MODELS RESP, V0, P0
   Association of American Medical Colleges, 2012, 2012 PHYS SPEC DAT B, V0, P0
   Behnke LM, 2013, POPUL HEALTH MANAG, V16, P164, DOI 10.1089/pop.2012.0019
   Bell SK, 2012, MILBANK Q, V90, P682, DOI 10.1111/j.1468-0009.2012.00679.x
   Buist Diana S M, 2016, PERM J, V20, P41, DOI 10.7812/TPP/15-086
   Chambers JM, 1983, GRAPHICAL METHODS DA, V0, P0, DOI DOI 10.1201/9781351072304
   Chan PS, 2011, JAMA-J AM MED ASSOC, V306, P53, DOI 10.1001/jama.2011.916
   Chen C, 2014, JAMA-J AM MED ASSOC, V312, P2385, DOI 10.1001/jama.2014.15973
   Chung GS, 2012, J MED ETHICS, V38, P77, DOI 10.1136/jme.2010.040618
   Epstein Nancy E, 2011, SURG NEUROL INT, V2, P83, DOI 10.4103/2152-7806.82249
   Farrell D, 2008, ACCOUNTING COST US H, V0, P0
   Gawande AA, 2009, NEW ENGL J MED, V361, P1421, DOI 10.1056/NEJMp0907810
   Gosden T, 2000, COCHRANE DB SYST REV, V0, P0, DOI DOI 10.1002/14651858.CD002215
   Grady D, 2010, ARCH INTERN MED, V170, P749, DOI 10.1001/archinternmed.2010.90
   Hecker MT, 2003, ARCH INTERN MED, V163, P972, DOI 10.1001/archinte.163.8.972
   Ingreid Torjesen, 2016, BMJ-BRIT MED J, V355, P0
   Kruse GR, 2014, J GEN INTERN MED, V0, P0
   Lammers EJ, 2014, MED CARE, V52, P227, DOI 10.1097/MLR.0000000000000067
   Lee TH, 2012, HEALTH AFFAIR, V31, P2068, DOI 10.1377/hlthaff.2011.0940
   Lehnert BE, 2010, J AM COLL RADIOL, V7, P192, DOI 10.1016/j.jacr.2009.11.010
   Mac McCullough J, 2014, J AM MED INFORM ASSN, V21, P1091, DOI 10.1136/amiajnl-2014-002648
   Mangin D, 2012, BMJ-BRIT MED J, V13, P344
   Mello MM, 2014, JAMA-J AM MED ASSOC, V312, P2146, DOI 10.1001/jama.2014.10705
   Mitchell JM, 2013, NEW ENGL J MED, V369, P1629, DOI 10.1056/NEJMsa1201141
   Morden NE, 2014, NEW ENGL J MED, V370, P589, DOI 10.1056/NEJMp1314965
   Rajkumar R, 2014, NEW ENGL J MED, V370, P493, DOI 10.1056/NEJMp1314868
   Sirovich BE, 2011, ARCH INTERN MED, V171, P1582, DOI 10.1001/archinternmed.2011.437
   Sullivan T, 2014, JAMA INTERN MED, V174, P1219, DOI 10.1001/jamainternmed.2014.2299
   Walker J, 2005, HLTH AFF MILLWOOD S, V0, P0
   Walsh T, 2014, BMJ-BRIT MED J, V348, P0, DOI 10.1136/bmj.g188
   Wennberg John E, 2002, HEALTH AFF (MILLWOOD), VSuppl Web Exclusives, P0
NR 34
TC 142
Z9 143
U1 1
U2 8
PU PUBLIC LIBRARY SCIENCE
PI SAN FRANCISCO
PA 1160 BATTERY STREET, STE 100, SAN FRANCISCO, CA 94111 USA
SN 1932-6203
EI 
J9 PLOS ONE
JI PLoS One
PD SEP 6
PY 2017
VL 12
IS 9
BP 
EP 
DI 10.1371/journal.pone.0181970
PG 11
WC Multidisciplinary Sciences
SC Science & Technology - Other Topics
GA FG0EG
UT WOS:000409391200009
PM 28877170
DA 2022-10-14
ER

PT J
AU Voultsos, P
   Casini, M
   Ricci, G
   Tambone, V
   Midolo, E
   Spagnolo, AG
AF Voultsos, P.
   Casini, M.
   Ricci, G.
   Tambone, V.
   Midolo, E.
   Spagnolo, A. G.
TI A proposal for limited criminal liability in high-accuracy endoscopic sinus surgery
SO ACTA OTORHINOLARYNGOLOGICA ITALICA
LA English
DT Review
DE Endoscopic sinus surgery; Malpractice; Medical liability; Gross negligence; Italian Law 189/2012
ID skull-base height; medical-malpractice; complication; rhinosinusiti; preservation; feasibility; management; anatomy; nerve
AB The aim of the present study is to propose legal reform limiting surgeons' criminal liability in high-accuracy and high-risk surgery such as endoscopic sinus surgery (ESS). The study includes a review of the medical literature, focusing on identifying and examining reasons why ESS carries a very high risk of serious complications related to inaccurate surgical manoeuvers and reviewing British and Italian legal theory and case-law on medical negligence, especially with regard to Italian Law 189/2012 (so called "Balduzzi" Law). It was found that serious complications due to inaccurate surgical manoeuvers may occur in ESS regardless of the skill, experience and prudence/diligence of the surgeon. Subjectivity should be essential to medical negligence, especially regarding high-accuracy surgery. Italian Law 189/2012 represents a good basis for the limitation of criminal liability resulting from inaccurate manoeuvres in high-accuracy surgery such as ESS. It is concluded that ESS surgeons should be relieved of criminal liability in cases of simple/ordinary negligence where guidelines have been observed.
C1 [Voultsos, P.] Aristotle Univ Thessaloniki, Sch Med, Lab Forens Med & Toxicol, Thessaloniki, Greece.
   [Casini, M.; Midolo, E.; Spagnolo, A. G.] Univ Cattolica Sacro Cuore, Sch Med, Inst Bioeth & Med Humanities, Rome, Italy.
   [Ricci, G.] Univ Camerino, Sch Law, Camerino, Italy.
   [Tambone, V.] Campus Biomed Univ Rome, Inst Philosophy Sci & Technol Act, Rome, Italy.
RP Midolo, E (通讯作者)，Univ Cattolica Sacro Cuore, Inst Bioeth & Med Humanities, Sch Med & Surg, Largo Francesco Vito 1, I-00168 Rome, Italy.
EM emilymidolo@gmail.com
CR Basak Sema, 1998, RHINOLOGY (UTRECHT), V36, P162
   Brennan TA, 1996, NEW ENGL J MED, V335, P1963, DOI 10.1056/NEJM199612263352606
   Brown CL, 2006, ANN OTO RHINOL LARYN, V115, P293, DOI 10.1177/000348940611500407
   Chao TK, 2003, OTOLARYNG HEAD NECK, V128, P433, DOI 10.1067/mhn.2003.105
   Civello G, 2013, ARCH PENALE, V1, P85
   Cohen NA, 2006, OTOLARYNG CLIN N AM, V39, P417, DOI 10.1016/j.otc.2006.01.003
   Dawson DE, 2007, AM J RHINOL, V21, P584, DOI 10.2500/ajr.2007.21.3076
   DeLano MC, 1996, AM J NEURORADIOL, V17, P669
   Drozdowski Andrzej, 2011, ANESTEZJOL INTENS TER, V43, P45
   Eloy JA, 2013, INT FORUM ALLERGY RH, V3, P980, DOI 10.1002/alr.21210
   Fiori A, 2013, RIV ITALIANA MED LEG, V2, P563
   Girinelli F, 2015, DECRETO LEGGE BALDUZ, V0, P0
   Gooderham P, 2009, J ROY SOC MED, V102, P358, DOI 10.1258/jrsm.2009.09k048
   Gray ST, 2013, ADV OTO-RHINO-LARYNG, V74, P12, DOI 10.1159/000342264
   Grevers G, 2001, RHINOLOGY, V39, P1
   Gupta T, 2014, SURG RADIOL ANAT, V36, P967, DOI 10.1007/s00276-014-1278-6
   Heaton CM, 2012, LARYNGOSCOPE, V122, P1446, DOI 10.1002/lary.23305
   Kazkayasi M, 2005, RHINOLOGY, V43, P109
   Kim E, 2010, OTOLARYNG CLIN N AM, V43, P809, DOI 10.1016/j.otc.2010.04.018
   Krings JG, 2014, LARYNGOSCOPE, V124, P838, DOI 10.1002/lary.24401
   Labadie RF, 2005, OTOLARYNG HEAD NECK, V132, P435, DOI 10.1016/j.otohns.2004.09.141
   Labadie Robert F, 2005, CURR OPIN OTOLARYNGOL HEAD NECK SURG, V13, P27, DOI 10.1097/00020840-200502000-00008
   Levine HL, 2011, SINUS SURG ENDOSCOPI, V0, P155
   Loveless J, 2014, COMPLETE CRIMINAL LA, V0, P91
   Lynn-Macrae AG, 2004, LARYNGOSCOPE, V114, P1492, DOI 10.1097/00005537-200408000-00032
   Mason JDT, 1998, J LARYNGOL OTOL, V112, P986, DOI 10.1017/S0022215100142276
   Merry AF, 2009, J ROY SOC MED, V102, P265, DOI 10.1258/jrsm.2009.09k029
   Motta S, 2014, ACTA OTORHINOLARYNGO, V34, P210
   Psaroulis D, 2010, MED LAW ELEMENTS BIO, V0, P231
   Ramakrishnan VR, 2011, INT FORUM ALLERGY RH, V1, P396, DOI 10.1002/alr.20062
   Re M, 2014, EUR ARCH OTO-RHINO-L, V271, P2103, DOI 10.1007/s00405-013-2652-4
   Rudmik L, 2012, INT FORUM ALLERGY RH, V2, P151, DOI 10.1002/alr.21006
   Sargi ZB, 2007, RHINOLOGIC SLEEP APN, V0, P17
   Scadding GK, 2008, CLIN EXP ALLERGY, V38, P260, DOI 10.1111/j.1365-2222.2007.02889.x
   Senior BA, 1998, LARYNGOSCOPE, V108, P151, DOI 10.1097/00005537-199802000-00001
   Senior BA, 2009, BALLENGERS OTORHINOL, V0, P165
   Seth R, 2014, AM J RHINOL ALLERGY, V28, P265, DOI 10.2500/ajra.2014.28.4042
   Sprekelsen MB, 2013, COMPLICATIONS OTOLAR, V0, P160
   Stamm A, 2009, OTOLARYNG HEAD NECK, V140, P320, DOI 10.1016/j.otohns.2008.11.034
   Stammberger H, 2008, SCOTT BROWNS OTORHIN, V0, PP1335, DOI 10.1201/B15118-119
   Stankiewicz JA, 2006, HEAD NECK SURG OTOLA, V0, P478
   Stankiewicz JA, 2011, LARYNGOSCOPE, V121, P2684, DOI 10.1002/lary.21446
   Tewfik MA, 2010, OTOLARYNG CLIN N AM, V43, P933, DOI 10.1016/j.otc.2010.04.017
   Tomovic S, 2013, J NEUROL SURG PART B, V74, P82, DOI 10.1055/s-0033-1333619
   Vallini A, 2014, GIURISPRUDENZA ITALI, V8-9, P2057
   Vinay K N, 2014, INT J CLIN TRIALS, V1, P37
   Walsh WE, 2006, HEAD NECK SURG OTOLA, V0, P309
   Weber R, 1998, LARYNGO RHINO OTOL, V77, P398, DOI 10.1055/s-2007-996997
   Wienke A, 2013, GMS CURR TOP OTORHIN, V12, P0
   Wormald PJ, 2010, PRACTICAL RHINOLOGY, V0, P46
   Yamauchi Y, 2002, LECT NOTES COMPUT SC, V2488, P44
NR 54
TC 5
Z9 5
U1 0
U2 3
PU PACINI EDITORE
PI PISA
PA VIA DELLA GHERARDESCA-ZONA INDUSTRIALE OSPEDALETTO, 56121 PISA, ITALY
SN 0392-100X
EI 1827-675X
J9 ACTA OTORHINOLARYNGO
JI Acta Otorhinolaryngol. Ital.
PD FEB 15
PY 2017
VL 37
IS 1
BP 65
EP 71
DI 10.14639/0392-100X-1292
PG 7
WC Otorhinolaryngology
SC Otorhinolaryngology
GA ES2TG
UT WOS:000399380200011
PM 28374874
DA 2022-10-14
ER

PT J
AU Moore, J
   Mello, MM
AF Moore, Jennifer
   Mello, Michelle M.
TI Improving reconciliation following medical injury: a qualitative study of responses to patient safety incidents in New Zealand
SO BMJ QUALITY & SAFETY
LA English
DT Article
ID resolution program; communication; disclosure; apology; challenge; cancer; error
AB Background Despite the investment in exploring patient-centred alternatives to medical malpractice in New Zealand (NZ), the UK and the USA, patients' experiences with these processes are not well understood. We sought to explore factors that facilitate and impede reconciliation following patient safety incidents and identify recommendations for strengthening institutionled alternatives to malpractice litigation. Methods We conducted semistructured interviews with 62 patients injured by healthcare in NZ, administrators of 12 public hospitals, 5 lawyers specialising in Accident Compensation Corporation (ACC) claims and 3 ACC staff. NZ was chosen as the research site because it has replaced medical malpractice litigation with a no-fault scheme. Thematic analysis was used to identify key themes from interview transcripts. Results Interview responses converged on five elements of the reconciliation process that were important: (1) ask, rather than assume, what patients and families need from the process and recognise that, for many patients, being heard is important and should occur early in the reconciliation process; (2) support timely, sincere, culturally appropriate and meaningful apologies, avoiding forced or tokenistic quasi-apologies; (3) choose words that promote reconciliation; (4) include the people who patients want involved in the reconciliation discussion, including practitioners involved in the harm event; and (5) engage the support of lawyers and patient relations staff as appropriate. Discussion Policymakers and healthcare institutions are keenly interested in non-litigation approaches to resolving malpractice incidents. Interviewing participants involved in patient safety incident reconciliation processes suggests that healthcare institutions should not view apology as a substitute for other remedial actions; use flexible guidelines that distil best-practice principles, ensuring that steps are not missed, while not prescribing a 'one size fits all' communication approach.
C1 [Moore, Jennifer] Univ New South Wales, Fac Law, Law Bldg, Sydney, NSW 2052, Australia.
   [Mello, Michelle M.] Stanford Univ, Stanford Law Sch, Stanford, CA 94305 USA.
RP Moore, J (通讯作者)，Univ New South Wales, Fac Law, Law Bldg, Sydney, NSW 2052, Australia.
EM jennifer.moore@unsw.edu.au
FU Commonwealth Fund, a private independent foundation based in New York City
CR Accident Compensation Corporation, 2015, OV TREATM INJ JUL 20, V0, P0
   Accident Compensation Corporation, 2002, ACC BACKGR PAP OV AC, V0, P0
[truncated: 161,143 more chars]
