# Supplementary material for: Evolutionary game theory and simulations based on doctor and patient medical malpractice under government regulation
Source: Sci Rep. 2023 Oct 25;13:18234. doi: 10.1038/s41598-023-44915-9 (PMC10600196; doi:10.1038/s41598-023-44915-9)
Supplement: Supplementary file 1 — Supplementary Information. [file 41598_2023_44915_MOESM1_ESM.zip › raw data /fig 1-2/data-no/download2015u91.txt]

PT J
AU Goergen, S
   Schultz, T
   Deakin, A
   Runciman, W
AF Goergen, Stacy
   Schultz, Tim
   Deakin, Anita
   Runciman, William
TI Investigating Errors in Medical Imaging: Lessons for Practice From Medico legal Closed Claims
SO JOURNAL OF THE AMERICAN COLLEGE OF RADIOLOGY
LA English
DT Article
DE Closed claims; Radiology Events Register; patient safety; medical imaging; adverse events
ID radiologic malpractice litigation; patient safety; international classification; project; future; issue; care
AB Purpose: Radiology has lagged behind other disciplines in using medicolegal data to improve patient safety. The aim of this study was to characterize a sample of closed claims files to inform radiology practice and identify opportunities for system change. Methods: A retrospective analysis of 443 medicolegal closed claims provided to the Radiology Events Register. Data were provided by 2 medical defense organizations that provide medical indemnity insurance to Australian private practitioners. We calculated a procedural risk ratio (prevalence in the closed claims dataset divided by prevalence among all diagnostic imaging procedures reimbursed by the Australian Government over the corresponding timeframe) for each modality (CT, ultrasound, radiography, MET, nuclear medicine) and some procedures. For each closed claim, the incident type was determined, and a classification of 12 patient safety fields was conducted. Results: Misdiagnosis (delay or failure to correctly read imaging) accounted for 62% of error types. Modalities and procedures at higher risk of leading to a claim were: mammography (risk ratio [RR] = 4.0, 95% CI 2.9-5.5); breast ultrasound (RR = 2.8, 95% CI 1.7-47); total MET (RR = 3.4, 95% CI 2.0-5.6); total CT (RR = 1.9, 95% CI 1.5-2.5), and obstetrics and gynecology ultrasound (RR = 1.9, 95% CI 1.4-2.4). Lower-risk modalities and procedures were: cardiac ultrasound (RR = 0.1, 95% CI 0.0-0.8); radiography extremities (RR = 0.7, 95% CI 0.5-0.9); and total radiography (RR = 0.8, 95% CI 0.7-0.9). Information to inform patient safety classification was limited, with a mean of 5.8 +/- 1.8 (SD) fields available. Conclusions: Despite its limitations, medicolegal data deserve further attention from patient safety analysts.
C1 [Goergen, Stacy] Monash Univ, Southern Clin Sch, Clayton, Vic, Australia.
   [Goergen, Stacy] Monash Hlth, Monash Imaging, Clayton, Vic, Australia.
   [Schultz, Tim; Deakin, Anita; Runciman, William] Australian Patient Safety Fdn, Adelaide, SA, Australia.
   [Schultz, Tim; Runciman, William] Univ S Australia, Sch Psychol Social Work & Social Policy, Adelaide, SA 5001, Australia.
RP Schultz, T (通讯作者)，Univ Adelaide, Sch Nursing, Adelaide, SA 5005, Australia.
EM tim.schultz@adelaide.edu.au
FU Royal Australian; New Zealand College of Radiologists (RANZCR) research grant; Australian Government Department of Health and Ageing
CR Berlin L, 2003, AM J ROENTGENOL, V181, P1481, DOI 10.2214/ajr.181.6.1811481
   Cass NM, 2004, ANAESTH INTENS CARE, V32, P47, DOI 10.1177/0310057X0403200108
   Cheney FW, 2010, ANESTHESIOLOGY, V113, P957, DOI 10.1097/ALN.0b013e3181ef6786
   Cheney FW, 1999, ANESTHESIOLOGY, V91, P552, DOI 10.1097/00000542-199908000-00030
   Fileni A, 2009, RADIOL MED, V114, P636, DOI 10.1007/s11547-009-0394-6
   Fileni A, 2010, AM J ROENTGENOL, V194, P1040, DOI 10.2214/AJR.09.3457
   Halpin SFS, 2009, BRIT J RADIOL, V82, P982, DOI 10.1259/bjr/61782960
   Jones DN, 2010, J AM COLL RADIOL, V7, P593, DOI 10.1016/j.jacr.2010.03.013
   MORRIS JA, 1988, BRIT MED J, V296, P1313, DOI 10.1136/bmj.296.6632.1313
   Pinto A, 2012, SEMIN ULTRASOUND CT, V33, P275, DOI 10.1053/j.sult.2012.01.009
   Purushothaman HN, 2012, CLIN RADIOL, V67, P638, DOI 10.1016/j.crad.2011.08.027
   Runciman W B, 1998, J QUAL CLIN PRACT, V18, P199
   Runciman W, 2009, INT J QUAL HEALTH C, V21, P18, DOI 10.1093/intqhc/mzn057
   Sherman H, 2009, INT J QUAL HEALTH C, V21, P2, DOI 10.1093/intqhc/mzn054
   Studdert DM, 2001, JAMA-J AM MED ASSOC, V286, P217, DOI 10.1001/jama.286.2.217
   Tehrani ASS, 2013, BMJ QUAL SAF, V22, P672, DOI 10.1136/bmjqs-2012-001550
   Thomas MJW, 2011, MED J AUSTRALIA, V194, P635, DOI 10.5694/j.1326-5377.2011.tb03146.x
   Vincent C, 2006, J EVAL CLIN PRACT, V12, P665, DOI 10.1111/j.1365-2753.2006.00634.x
   Whang JS, 2013, RADIOLOGY, V266, P548, DOI 10.1148/radiol.12111119
NR 20
TC 7
Z9 7
U1 0
U2 5
PU ELSEVIER SCIENCE INC
PI NEW YORK
PA 360 PARK AVE SOUTH, NEW YORK, NY 10010-1710 USA
SN 1546-1440
EI 
J9 J AM COLL RADIOL
JI J. Am. Coll. Radiol.
PD SEP 15
PY 2015
VL 12
IS 9
BP 988
EP 997
DI 10.1016/j.jacr.2015.03.025
PG 10
WC Radiology, Nuclear Medicine & Medical Imaging
SC Radiology, Nuclear Medicine & Medical Imaging
GA CQ8QU
UT WOS:000360874300033
PM 26088122
DA 2022-10-14
ER

PT J
AU Spittal, MJ
   Bismark, MM
   Studdert, DM
AF Spittal, Matthew J.
   Bismark, Marie M.
   Studdert, David M.
TI The PRONE score: an algorithm for predicting doctors' risks of formal patient complaints using routinely collected administrative data
SO BMJ QUALITY & SAFETY
LA English
DT Article
DE Quality improvement; Risk management; Governance; Healthcare quality improvement
ID malpractice; claim; physician; system
AB Background Medicolegal agenciessuch as malpractice insurers, medical boards and complaints bodiesare mostly passive regulators; they react to episodes of substandard care, rather than intervening to prevent them. At least part of the explanation for this reactive role lies in the widely recognised difficulty of making robust predictions about medicolegal risk at the individual clinician level. We aimed to develop a simple, reliable scoring system for predicting Australian doctors' risks of becoming the subject of repeated patient complaints. Methods Using routinely collected administrative data, we constructed a national sample of 13849 formal complaints against 8424 doctors. The complaints were lodged by patients with state health service commissions in Australia over a 12-year period. We used multivariate logistic regression analysis to identify predictors of subsequent complaints, defined as another complaint occurring within 2years of an index complaint. Model estimates were then used to derive a simple predictive algorithm, designed for application at the doctor level. Results The PRONE (Predicted Risk Of New Event) score is a 22-point scoring system that indicates a doctor's future complaint risk based on four variables: a doctor's specialty and sex, the number of previous complaints and the time since the last complaint. The PRONE score performed well in predicting subsequent complaints, exhibiting strong validity and reliability and reasonable goodness of fit (c-statistic=0.70). Conclusions The PRONE score appears to be a valid method for assessing individual doctors' risks of attracting recurrent complaints. Regulators could harness such information to target quality improvement interventions, and prevent substandard care and patient dissatisfaction. The approach we describe should be replicable in other agencies that handle large numbers of patient complaints or malpractice claims.
C1 [Spittal, Matthew J.; Bismark, Marie M.] Univ Melbourne, Melbourne Sch Populat & Global Hlth, Melbourne, Vic, Australia.
   [Studdert, David M.] Stanford Univ, Sch Med, Ctr Hlth Policy PCOR, Stanford, CA 94305 USA.
   [Studdert, David M.] Stanford Law Sch, Stanford, CA USA.
RP Spittal, MJ (通讯作者)，Stanford Med Sch, Ctr Hlth Policy, 117 Encina Commons, Stanford, CA 94305 USA.
EM studdert@stanford.edu
FU ARC Laureate Fellowship from Australian Research Council [FL110100102]
CR Australian Bureau of Statistics, 2005, AUSTR STAND GEOGR CL, V0, P0
   Australian Bureau of Statistics, 2014, AUSTR SOC TRENDS, V0, P0
   BECKMAN HB, 1994, ARCH INTERN MED, V154, P1365, DOI 10.1001/archinte.154.12.1365
   Bismark MM, 2013, BMJ QUAL SAF, V22, P532, DOI 10.1136/bmjqs-2012-001691
   Bismark MM, 2011, BMJ QUAL SAF, V20, P806, DOI 10.1136/bmjqs-2011-000109
   Bismark MM, 2011, MED J AUSTRALIA, V195, P25, DOI 10.5694/j.1326-5377.2011.tb03183.x
   BOVBJERG RR, 1994, JAMA-J AM MED ASSOC, V272, P1421, DOI 10.1001/jama.272.18.1421
   Chen J, 2011, MED CARE, V49, P1040, DOI 10.1097/MLR.0b013e31822efc98
   COOIL B, 1991, J AM STAT ASSOC, V86, P285, DOI 10.2307/2290560
   Efron B, 1993, INTRO BOOTSTRAP, V0, P436
   Elkin K, 2012, MED J AUSTRALIA, V197, P448, DOI 10.5694/mja12.10632
   Fallberg Lars, 2003, EUR J HEALTH LAW, V10, P343, DOI 10.1163/157180903772757812
   GIBBONS RD, 1994, J AM STAT ASSOC, V89, P760, DOI 10.2307/2290901
   Hickson GB, 2002, JAMA-J AM MED ASSOC, V287, P2951, DOI 10.1001/jama.287.22.2951
   Hickson GB, 2007, SOUTH MED J, V100, P791, DOI 10.1097/SMJ.0b013e318063bd75
   HOSMER DW, 2000, WILEY PS TX, V0, P1
   Kessler DP, 2011, J ECON PERSPECT, V25, P93, DOI 10.1257/jep.25.2.93
   Khaliq AA, 2005, AM J MED, V118, P773, DOI 10.1016/j.amjmed.2005.01.051
   Kilgore ML, 2006, INQUIRY-J HEALTH CAR, V43, P255, DOI 10.5034/inquiryjrnl_43.3.255
   Mello MM, 2008, GEORGETOWN LAW J, V96, P599
   Morrison J, 1998, JAMA-J AM MED ASSOC, V279, P1889, DOI 10.1001/jama.279.23.1889
   Nye BF, 1988, J RISK INSUR, V55, P150, DOI 10.2307/253287
   Paterson R, 2002, HEALTH AFFAIR, V21, P70, DOI 10.1377/hlthaff.21.3.70
   ROLPH JE, 1991, JAMA-J AM MED ASSOC, V266, P2093, DOI 10.1001/jama.266.15.2093
   Rolph John E, 2007, J EMPIR LEGAL STUD, V4, P125, DOI 10.1111/j.1740-1461.2007.00084.x
   StataCorp, 2013, STAT REL 13 1, V0, P0
   Studdert DM, 2001, JAMA-J AM MED ASSOC, V286, P217, DOI 10.1001/jama.286.2.217
   Tamblyn R, 2007, JAMA-J AM MED ASSOC, V298, P993, DOI 10.1001/jama.298.9.993
   VENEZIAN EC, 1989, J RISK INSUR, V56, P686, DOI 10.2307/253453
   Weycker D A, 2000, HEALTH CARE MANAG SCI, V3, P269, DOI 10.1023/A:1019014028914
   Wilson PWF, 2009, JAMA-J AM MED ASSOC, V302, P2369, DOI 10.1001/jama.2009.1765
NR 31
TC 30
Z9 30
U1 2
U2 15
PU BMJ PUBLISHING GROUP
PI LONDON
PA BRITISH MED ASSOC HOUSE, TAVISTOCK SQUARE, LONDON WC1H 9JR, ENGLAND
SN 2044-5415
EI 2044-5423
J9 BMJ QUAL SAF
JI BMJ Qual. Saf.
PD JUN 15
PY 2015
VL 24
IS 6
BP 360
EP 368
DI 10.1136/bmjqs-2014-003834
PG 9
WC Health Care Sciences & Services; Health Policy & Services
SC Health Care Sciences & Services
GA CJ0YO
UT WOS:000355207300004
PM 25855664
DA 2022-10-14
ER

PT J
AU Radvansky, BM
   Farver, WT
   Svider, PF
   Eloy, JA
   Gubenko, YA
   Eloy, JD
AF Radvansky, Brian M.
   Farver, William T.
   Svider, Peter F.
   Eloy, Jean Anderson
   Gubenko, Yuriy A.
   Eloy, Jean Daniel
TI A Comparison of Plaintiff and Defense Expert Witness Qualifications in Malpractice Litigation in Anesthesiology
SO ANESTHESIA AND ANALGESIA
LA English
DT Article
ID h-index; medical malpractice; academic otolaryngology; scholarly productivity; bibliometric analysis; gender disparity; legal liability; research output; united-states; impact
AB BACKGROUND: Expert witnesses serve a crucial role in the medicolegal system, interpreting evidence so that it can be understood by jurors. Guidelines have been established by both the legal community and professional medical societies detailing the expectations of expert witnesses. The primary objective of this analysis was to evaluate the expertise of anesthesiologists testifying as expert witnesses in malpractice litigation. METHODS: The WestlawNext legal database was searched for cases over the last 5 years in which anesthesiologists served as expert witnesses. Internet searches were used to identify how long each witness had been in practice. Departmental websites, the Scopus database, and state medical licensing boards were used to measure scholarly impact (via the h-index) and determine whether the witness was a full-time faculty member in academia. RESULTS: Anesthesiologists testifying in 295 cases since 2008 averaged over 30 years of experience per person (mean +/- SEM, defense, 33.4 +/- 0.7, plaintiff, 33.1 +/- 0.6, P = 0.76). Individual scholarly impact, as measured by h-index, was found to be lower among plaintiff experts (mean +/- SEM, 4.8 +/- 0.5) than their defendant counterparts (mean +/- SEM, 8.1 +/- 0.8; P = 0.02). A greater proportion of defense witnesses were involved in academic practice (65.7% vs 54.8%, P = 0.04). CONCLUSIONS: Anesthesiologists testifying for both sides are very experienced. Defense expert witnesses are more likely to have a higher scholarly impact and to practice in an academic setting. This indicates that defense expert witnesses may have greater expertise than plaintiff expert witnesses.
C1 [Radvansky, Brian M.; Farver, William T.; Gubenko, Yuriy A.; Eloy, Jean Daniel] Rutgers New Jersey Med Sch, Dept Anesthesiol, Newark, NJ 07101 USA.
   [Svider, Peter F.] Wayne State Univ, Sch Med, Dept Otolaryngol Head & Neck Surg, Detroit, MI USA.
   [Eloy, Jean Anderson] Rutgers New Jersey Med Sch, Neurol Inst New Jersey, Dept Otolaryngol Head & Neck Surg, Ctr Skull Base & Pituitary Surg,Dept Neurol Surg, Newark, NJ 07101 USA.
RP Eloy, JD (通讯作者)，Rutgers New Jersey Med Sch, Dept Anesthesiol, 185 South Orange Ave,MSB Room E 538-B,POB 1709, Newark, NJ 07101 USA.
EM eloyje@njms.rutgers.edu
CR Agarwal Nitin, 2013, WORLD NEUROSURG, V80, P738, DOI 10.1016/j.wneu.2013.09.020
   Anandalwar SP, 2014, AM SURGEON, V80, P0
   Anderson GF, 2005, HEALTH AFFAIR, V24, P903, DOI 10.1377/hlthaff.24.4.903
   Auxier JA, 2001, HEALTH PHYS, V81, P269, DOI 10.1097/00004032-200109000-00008
   Bal BS, 2009, CLIN ORTHOP RELAT R, V467, P383, DOI 10.1007/s11999-008-0634-4
   Benway BM, 2009, UROLOGY, V74, P30, DOI 10.1016/j.urology.2008.10.045
   Blake DM, 2013, OTOLARYNG HEAD NECK, V149, P554, DOI 10.1177/0194599813498696
   Bould MD, 2011, BRIT J ANAESTH, V106, P325, DOI 10.1093/bja/aeq403
   Burkle Christopher M, 2012, MINN MED, V95, P46
   Castillo M, 2010, AM J NEURORADIOL, V31, P783, DOI 10.3174/ajnr.A1888
   Choudhry AJ, 2013, J GASTROINTEST SURG, V17, P1796, DOI 10.1007/s11605-013-2248-8
   Colaco M, 2013, J UROLOGY, V190, P999, DOI 10.1016/j.juro.2013.02.3186
   Eloy JA, 2014, J NEUROSURG, V120, P185, DOI 10.3171/2013.8.JNS13584
   Eloy JA, 2013, LARYNGOSCOPE, V123, P1865, DOI 10.1002/lary.24039
   Eloy JA, 2013, OTOLARYNG HEAD NECK, V148, P764, DOI 10.1177/0194599813481943
   Eloy JA, 2013, OTOLARYNG HEAD NECK, V148, P215, DOI 10.1177/0194599812466055
   Eloy JA, 2012, LARYNGOSCOPE, V122, P2690, DOI 10.1002/lary.23749
   Gapen C, 1893, JAMA-J AM MED ASSOC, V21, P447
   Gross SR, 1991, WIS LAW REV, V1991, P1113
   Hand L, 1901, HARVARD LAW REV, V15, P40, DOI 10.2307/1322532
   Hirsch JE, 2005, P NATL ACAD SCI USA, V102, P16569, DOI 10.1073/pnas.0507655102
   Jeang KT, 2008, RETROVIROLOGY, V5, P0, DOI 10.1186/1742-4690-5-106
   Jena AB, 2011, NEW ENGL J MED, V365, P629, DOI 10.1056/NEJMsa1012370
   Kasabwala K, 2014, J SURG EDUC, V71, P345, DOI 10.1016/j.jsurg.2013.10.010
   Lydiatt DD, 2003, ARCH OTOLARYNGOL, V129, P50, DOI 10.1001/archotol.129.1.50
   Nash JJ, 2011, OTOLARYNG HEAD NECK, V144, P10, DOI 10.1177/0194599810390470
   Pagel PS, 2011, ACTA ANAESTH SCAND, V55, P1085, DOI 10.1111/j.1399-6576.2011.02508.x
   Pagel PS, 2011, ANAESTHESIA, V66, P873, DOI 10.1111/j.1365-2044.2011.06860.x
   Pagel PS, 2011, BRIT J ANAESTH, V107, P357, DOI 10.1093/bja/aer191
   Paik AM, 2014, AESTHET SURG J, V34, P79, DOI 10.1177/1090820X13515702
   Pashkova AA, 2013, ACTA ANAESTH SCAND, V57, P1058, DOI 10.1111/aas.12141
   Poynard T, 2011, CLIN RES HEPATOL GAS, V35, P375, DOI 10.1016/j.clinre.2011.02.014
   Rad AE, 2010, ACAD RADIOL, V17, P817, DOI 10.1016/j.acra.2010.03.011
   Reilly BK, 2013, LARYNGOSCOPE, V123, P112, DOI 10.1002/lary.23608
   Rice FS, 1898, GREEN BAG, V10, P464
   Rose C, 2014, LARYNGOSCOPE, V124, P2161, DOI 10.1002/lary.24663
   Satyanarayana K, 2010, INDIAN J PHYSIOL PHARMACOL, V54, P197
   Seabury SA, 2013, HEALTH AFFAIR, V32, P111, DOI 10.1377/hlthaff.2012.0967
   Sharma B, 2013, SURGERY, V153, P493, DOI 10.1016/j.surg.2012.09.006
   Sunaryo PL, 2014, UROLOGY, V83, P704, DOI 10.1016/j.urology.2013.11.045
   Svider PF, 2014, OPHTHAL PLAST RECONS, V30, P119, DOI 10.1097/IOP.0000000000000025
   Svider PF, 2014, AM J OTOLARYNG, V35, P198, DOI 10.1016/j.amjoto.2013.07.001
   Svider PF, 2013, AM J OTOLARYNG, V34, P699, DOI 10.1016/j.amjoto.2012.12.005
   Svider PF, 2013, J GASTROINTEST SURG, V17, P1732, DOI 10.1007/s11605-013-2261-y
   Svider PF, 2013, LARYNGOSCOPE, V123, P2099, DOI 10.1002/lary.24000
   Svider PF, 2013, LARYNGOSCOPE, V123, P1849, DOI 10.1002/lary.23905
   Svider PF, 2013, LARYNGOSCOPE, V123, P1156, DOI 10.1002/lary.23995
   Svider PF, 2013, LARYNGOSCOPE, V123, P884, DOI 10.1002/lary.23951
   Svider PF, 2013, LARYNGOSCOPE, V123, P118, DOI 10.1002/lary.23659
   Svider PF, 2013, LARYNGOSCOPE, V123, P103, DOI 10.1002/lary.23569
NR 50
TC 6
Z9 6
U1 0
U2 11
PU LIPPINCOTT WILLIAMS & WILKINS
PI PHILADELPHIA
PA TWO COMMERCE SQ, 2001 MARKET ST, PHILADELPHIA, PA 19103 USA
SN 0003-2999
EI 
J9 ANESTH ANALG
JI Anesth. Analg.
PD JUN 15
PY 2015
VL 120
IS 6
BP 1369
EP 1374
DI 10.1213/ANE.0000000000000673
PG 6
WC Anesthesiology
SC Anesthesiology
GA CI6JD
UT WOS:000354864100028
PM 25988639
DA 2022-10-14
ER

PT J
AU Sherer, BA
   Coogan, CL
AF Sherer, Benjamin A.
   Coogan, Christopher L.
TI The Current State of Medical Malpractice in Urology
SO UROLOGY
LA English
DT Review
ID litigation; claim; risk; impact; physician; liability; error; environment; negligence; guideline
AB Medical malpractice can present an unwelcome professional, emotional, and economic burden to the practicing urologist. To date, there is a paucity of data specific to urologic malpractice in the literature. We performed a comprehensive literature search to identify and evaluate recent studies related to urologic malpractice. We also analyzed 6249 closed urologic claims from the largest available specialty-specific data set gathered by Physician Insurers Association of America from 1985 to 2012. The resulting comprehensive review seeks to raise awareness of current trends in the malpractice environment specific to urologic surgery while also helping urologists identify opportunities for risk management and improved patient care. (C) 2015 Elsevier Inc.
C1 [Sherer, Benjamin A.; Coogan, Christopher L.] Rush Univ, Med Ctr, Dept Urol, Chicago, IL 60612 USA.
RP Sherer, BA (通讯作者)，Rush Univ, Med Ctr, Dept Urol, Professional Bldg,1725 W Harrison St,Suite 348, Chicago, IL 60612 USA.
EM benjaminsherer@gmail.com
CR American Medical Association, 2012, MED LIAB REF NOW, V0, P0
   [Anonymous], 2013, DAT SHAR REP 2013, V0, P0
   Badger WJ, 2007, J UROLOGY, V178, P2537, DOI 10.1016/j.juro.2007.08.040
   Benson JS, 2010, J UROLOGY, V184, P1086, DOI 10.1016/j.juro.2010.05.034
   Boscolo-Berto R, 2010, INT J UROL, V17, P498, DOI 10.1111/j.1442-2042.2010.02501.x
   CHANDRA A, 2005, HLTH AFF MILLWOOD, V0, PW5240
   Colaco M, 2014, J UROLOGY, V191, P1770, DOI 10.1016/j.juro.2013.12.003
   Duty B, 2012, J UROLOGY, V187, P528, DOI 10.1016/j.juro.2011.10.045
   Gandhi TK, 2006, ANN INTERN MED, V145, P488, DOI 10.7326/0003-4819-145-7-200610030-00006
   Hickey JD, 2000, BJU INT, V86, P271, DOI 10.1046/j.1464-410x.2000.00291.x
   Hickson GB, 2002, JAMA-J AM MED ASSOC, V287, P2951, DOI 10.1001/jama.287.22.2951
   Hsieh MH, 2008, J UROLOGY, V179, P1944, DOI 10.1016/j.juro.2008.01.061
   Jena AB, 2011, NEW ENGL J MED, V365, P629, DOI 10.1056/NEJMsa1012370
   Kahan SE, 2001, J UROLOGY, V165, P1638, DOI 10.1016/S0022-5347(05)66375-6
   Kaplan GW, 1998, UROLOGY, V51, P183, DOI 10.1016/S0090-4295(97)00633-X
   Konety BR, 2005, J UROLOGY, V173, P2085, DOI 10.1097/01.ju.0000158137.30303.65
   Koontz WW, 1977, T AM ASS GENITOURINA, V68, P33
   Lichtstein DM, 1999, HOSP PRACT, V34, P69, DOI 10.3810/hp.1999.07.152
   LOCALIO AR, 1991, NEW ENGL J MED, V325, P245, DOI 10.1056/NEJM199107253250405
   Loughlin KR, 2011, UROLOGY, V77, P525, DOI 10.1016/j.urology.2010.11.011
   Loughlin KR, 2009, UROL CLIN N AM, V36, P101, DOI 10.1016/j.ucl.2008.08.006
   Marsh H, 2009, BJU INT, V103, P1608, DOI 10.1111/j.1464-410X.2009.08606.x
   Mello MM, 2003, NEW ENGL J MED, V348, P2281, DOI 10.1056/NEJMp030064
   Minami CA, 2014, J AM COLL SURGEONS, V218, P271, DOI 10.1016/j.jamcollsurg.2013.09.007
   Moffett P, 2011, WEST J EMERG MED, V12, P109
   OLeary MP, 2004, J UROLOGY, V171, P2363, DOI 10.1097/01.ju.0000127745.26501.5e
   Perrotti M, 2006, J UROLOGY, V176, P2154, DOI 10.1016/j.juro.2006.07.024
   Physicians Insurance Association of America, 2014, STAT EN SEL HLTH CAR, V0, P0
   Preston J, 2000, BJU INT, V86, P270, DOI 10.1046/j.1464-410x.2000.00840-2.x
   Renkema E, 2014, BMC HEALTH SERV RES, V14, P0, DOI 10.1186/1472-6963-14-38
   Shurtz I, 2013, J HEALTH ECON, V32, P331, DOI 10.1016/j.jhealeco.2012.11.011
   Sobel DL, 2006, J UROLOGY, V175, P1847, DOI 10.1016/S0022-5347(05)01021-9
   Stelfox HT, 2005, AM J MED, V118, P1126, DOI 10.1016/j.amjmed.2005.01.060
   Stimson CJ, 2010, J UROLOGY, V183, P1971, DOI 10.1016/j.juro.2010.01.027
   Studdert DM, 2006, NEW ENGL J MED, V354, P2024, DOI 10.1056/NEJMsa054479
   Studdert DM, 2005, JAMA-J AM MED ASSOC, V293, P2609, DOI 10.1001/jama.293.21.2609
   Studdert DM, 2004, NEW ENGL J MED, V350, P283, DOI 10.1056/NEJMhpr035470
   Sunaryo PL, 2014, UROLOGY, V83, P704, DOI 10.1016/j.urology.2013.11.045
   Taheri PA, 2006, J AM COLL SURGEONS, V203, P290, DOI 10.1016/j.jamcollsurg.2006.05.011
   Tehrani ASS, 2013, BMJ QUAL SAF, V22, P672, DOI 10.1136/bmjqs-2012-001550
   VINCENT C, 1994, LANCET, V343, P1609, DOI 10.1016/S0140-6736(94)93062-7
   Volpintesta E, 2013, HEALTH AFFAIR, V32, P2058, DOI 10.1377/hlthaff.2013.1095
   Zorn KC, 2009, J UROLOGY, V182, P1126, DOI 10.1016/j.juro.2009.05.042
NR 44
TC 11
Z9 11
U1 0
U2 9
PU ELSEVIER SCIENCE INC
PI NEW YORK
PA 360 PARK AVE SOUTH, NEW YORK, NY 10010-1710 USA
SN 0090-4295
EI 1527-9995
J9 UROLOGY
JI Urology
PD JUL 15
PY 2015
VL 86
IS 1
BP 2
EP 9
DI 10.1016/j.urology.2015.03.004
PG 8
WC Urology & Nephrology
SC Urology & Nephrology
GA CS2LP
UT WOS:000361902700004
PM 25892029
DA 2022-10-14
ER

PT J
AU Matus, KM
   Vasquez, PS
AF Moscoso Matus, Karla
   Smok Vasquez, Pia
TI Professional liability claims against dentists
SO REVISTA MEDICA DE CHILE
LA Spanish
DT Article
DE Dentistry; Legislation, medical; Malpractice
ID health; care
AB Background: The frequency and features of malpractice lawsuits against dentists in Chile are not well known. Aim: To determine the magnitude and frequency of professional liability claims against dentists. Material and Methods: A retrospective analysis of the Medical Liability Unit of the Legal Medical Service of Chile database. This public organization deals with most professional liability claims in Chile. Results: Between 2007 and 2012, 3,990 expert opinions about liability of health care professionals were requested. Odontology was the fifth specialty most commonly sued and dentists, the second most frequently sued professionals. Sixty nine percent of cases originated in private clinics, which is coincident with a higher frequency of dentists working in private practice. Most petitioners were adult women and most claims originated from surgical interventions and infections. In 35% of claims against dentists, a violation of Lex Artis was confirmed, compared with 9% of all expert opinions that generated in the unit. Conclusions: Claims against dentists are more common than previously thought and these professionals should adopt preventive measures to avoid them.
C1 [Moscoso Matus, Karla] Unidad Auditoria Interna, Serv Med Legal, Santiago, Chile.
   [Smok Vasquez, Pia] Univ Chile, Fac Med, Dept Legal Med, Santiago, Chile.
RP Matus, KM (通讯作者)，Teatinos 240, Santiago, Chile.
EM kmoscoso@gmail.com
CR [Anonymous], 2003, INF CAT NAC REC HUM, V0, P0
   BERGE TI, 1993, ACTA ODONTOL SCAND, V51, P171, DOI 10.3109/00016359309041163
   Bertakis KD, 2000, J FAM PRACTICE, V49, P147
   Cabello Ibacache R, 2011, REV. CLIN. PERIODONCIA IMPLANTOL. REHABIL. ORAL, V4, P45
   Carrasco P, 2005, THESIS, V0, P0
   Der M Carolina, 2006, REV. OTORRINOLARINGOL. CIR. CABEZA CUELLO, V66, P95
   Edelstein BL, 2002, AMBUL PEDIATR, V2, P141, DOI 10.1367/1539-4409(2002)002<0141:DIOHAA>2.0.CO;2
   Gonzalez L, 2005, REV MED CHILE, V133, P805
   Izzeddin Abou Roba, 2010, ACTA BIOETH., V16, P207, DOI 10.4067/S1726-569X2010000200014
   Narváez Carrasco Carmen Gloria, 2011, EDUC MED SUPER, V25, P515
   Perez Perea, 2013, REV ESP MED LEGAL, V39, P149, DOI 10.1016/j.reml.2013.04.002
   Pizarro C, 2008, REV MED CHILE, V136, P539, DOI /S0034-98872008000400016
   Quintana B, 2004, RESPONSABILIDAD MED, V0, P0
   Szantho G, 2001, REV MED CHILE, V129, P1466
   Torres-Quintana María Angélica, 2006, ACTA BIOETH., V12, P65, DOI 10.4067/S1726-569X2006000100010
   Triana Estrada Jorge, 2006, ACTA BIOETH., V12, P75, DOI 10.4067/S1726-569X2006000100011
   Zaror Sánchez Carlos, 2008, ACTA BIOETH., V14, P212, DOI 10.4067/S1726-569X2008000200012
NR 18
TC 3
Z9 7
U1 1
U2 6
PU SOC MEDICA SANTIAGO
PI SANTIAGO 9
PA BERNARDA MORIN 488 PROVIDENCIA, CASILLA 168 CORREO 55, SANTIAGO 9, 00000, CHILE
SN 0034-9887
EI 0717-6163
J9 REV MED CHILE
JI Rev. Medica Chile
PD MAR 15
PY 2015
VL 143
IS 3
BP 345
EP 351
DI 10.4067/S0034-98872015000300009
PG 7
WC Medicine, General & Internal
SC General & Internal Medicine
GA CG3KG
UT WOS:000353178500009
PM 26005821
DA 2022-10-14
ER

PT J
AU Caranci, F
   Tedeschi, E
   Leone, G
   Reginelli, A
   Gatta, G
   Pinto, A
   Squillaci, E
   Briganti, F
   Brunese, L
AF Caranci, Ferdinando
   Tedeschi, Enrico
   Leone, Giuseppe
   Reginelli, Alfonso
   Gatta, Gianluca
   Pinto, Antonio
   Squillaci, Ettore
   Briganti, Francesco
   Brunese, Luca
TI Errors in neuroradiology
SO RADIOLOGIA MEDICA
LA English
DT Article
DE Neuroradiology; Errors; CT; MRI
ID radiology resident interpretation; quality-control; ct; head; malpractice; pitfall; rate; neck; mri
AB Approximately 4 % of radiologic interpretation in daily practice contains errors and discrepancies that should occur in 2-20 % of reports. Fortunately, most of them are minor degree errors, or if serious, are found and corrected with sufficient promptness; obviously, diagnostic errors become critical when misinterpretation or misidentification should significantly delay medical or surgical treatments. Errors can be summarized into four main categories: observer errors, errors in interpretation, failure to suggest the next appropriate procedure, failure to communicate in a timely and a clinically appropriate manner. Misdiagnosis/misinterpretation percentage should rise up in emergency setting and in the first moments of the learning curve, as in residency. Para-physiological and pathological pitfalls in neuroradiology include calcification and brain stones, pseudofractures, and enlargement of subarachnoid or epidural spaces, ventricular system abnormalities, vascular system abnormalities, intracranial lesions or pseudolesions, and finally neuroradiological emergencies. In order to minimize the possibility of error, it is important to be aware of various presentations of pathology, obtain clinical information, know current practice guidelines, review after interpreting a diagnostic study, suggest follow-up studies when appropriate, communicate significant abnormal findings appropriately and in a timely fashion directly with the treatment team.
C1 [Caranci, Ferdinando; Tedeschi, Enrico; Leone, Giuseppe; Briganti, Francesco] Univ Naples Federico II, Dept Adv Biomed Sci, Unit Neuroradiol, Naples, Italy.
   [Reginelli, Alfonso; Gatta, Gianluca] Univ Naples 2, Inst Radiol, Dept Internal & Expt Med Magrassi Lanzara, Caserta, Italy.
   [Pinto, Antonio] Cardarelli Hosp, Dept Radiol, Naples, Italy.
   [Squillaci, Ettore] Univ Roma Tor Vergata, Dept Diagnost Imaging Mol Imaging Intervent Radio, Rome, Italy.
   [Brunese, Luca] Univ Molise, Dept Hlth Sci, Campobasso, Italy.
RP Caranci, F (通讯作者)，Univ Naples Federico II, Dept Adv Biomed Sci, Unit Neuroradiol, Naples, Italy.
EM ferdinandocaranci@libero.it
CR Adachi M, 1998, NEURORADIOLOGY, V40, P27, DOI 10.1007/s002340050533
   Ambrosetto P, 2014, CEPHALALGIA, V34, P914, DOI 10.1177/0333102414523843
   Babiarz LS, 2012, AM J NEURORADIOL, V33, P37, DOI 10.3174/ajnr.A2704
   Berlin L, 2007, AM J ROENTGENOL, V189, P517, DOI 10.2214/AJR.07.2209
   Bernard JP, 2001, PRENATAL DIAG, V21, P1064, DOI 10.1002/pd.189
   Borgstede James P, 2004, J AM COLL RADIOL, V1, P59, DOI 10.1016/S1546-1440(03)00002-4
   Brady Adrian, 2012, ULSTER MED J, V81, P3
   Caranci F, 2012, NEURORADIOL J, V25, P680, DOI 10.1177/197140091202500607
   Caranci F, 2013, MUSCULOSKELET SURG, V97 Suppl 2, PS181, DOI 10.1007/s12306-013-0281-0
   Caranci F, 2012, SEMIN ULTRASOUND CT, V33, P443, DOI 10.1053/j.sult.2012.06.011
   Castillo M, 2014, RADIOLOGY, V273, PS111, DOI 10.1148/radiol.14140130
   Celzo FG, 2013, INSIGHTS IMAGING, V4, P625, DOI 10.1007/s13244-013-0279-z
   Cervo A, 2015, EUR J RADIOL, V84, P151, DOI 10.1016/j.ejrad.2014.10.019
   Cirillo L, 2012, INTERV NEURORADIOL, V18, P413, DOI 10.1177/159101991201800407
   Cooper VF, 2008, ACAD RADIOL, V15, P1198, DOI 10.1016/j.acra.2008.02.011
   Daffner RH, 2009, ACR APPROPRIATENESS, V0, P0
   Dimmick SJ, 2009, RADIOGRAPHICS, V29, P1027, DOI 10.1148/rg.294085730
   Erly WK, 2002, AM J NEURORADIOL, V23, P103
   Filippi CG, 2008, RADIOLOGY, V249, P972, DOI 10.1148/radiol.2493071543
   Fitzgerald R, 2001, CLIN RADIOL, V56, P938, DOI 10.1053/crad.2001.0858
   Goddard P, 2001, BRIT J RADIOL, V74, P949, DOI 10.1259/bjr.74.886.740949
   Grassi R, 2000, RADIOL MED, V100, P285
   Halsted Mark J, 2004, J AM COLL RADIOL, V1, P984, DOI 10.1016/j.jacr.2004.06.005
   Harrigal CL, 2007, SEMIN ULTRASOUND CT, V28, P85, DOI 10.1053/j.sult.2007.01.007
   HOE JWM, 1989, EUR J RADIOL, V9, P83
   KRAMER RA, 1977, NEURORADIOLOGY, V13, P229
   KUNDEL HL, 1978, INVEST RADIOL, V13, P175, DOI 10.1097/00004424-197805000-00001
   Lian K, 2011, AM J NEURORADIOL, V32, P2132, DOI 10.3174/ajnr.A2678
   McCarron MO, 2014, J ROY COLL PHYS EDIN, V44, P14, DOI 10.4997/JRCPE.2014.104
   Muccio CF, 2013, POL J RADIOL, V78, P66, DOI 10.12659/PJR.884011
   Osborn A, 2012, BRAIN IMAGING PATHOL, V0, P0
   Pinto A, 2012, SEMIN ULTRASOUND CT, V33, P379, DOI 10.1053/j.sult.2012.01.015
   Pinto A, 2012, SEMIN ULTRASOUND CT, V33, P275, DOI 10.1053/j.sult.2012.01.009
   RENFREW DL, 1992, RADIOLOGY, V183, P145, DOI 10.1148/radiology.183.1.1549661
   Smirniotopoulos JG, 2007, RADIOGRAPHICS, V27, P525, DOI 10.1148/rg.272065155
   Stevens KJ, 2008, ACAD RADIOL, V15, P1217, DOI 10.1016/j.acra.2008.03.017
   van Wessem KJP, 2011, EUR J TRAUMA EMERG S, V37, P147, DOI 10.1007/s00068-010-0032-y
   Viertel VG, 2012, AM J NEURORADIOL, V33, P1032, DOI 10.3174/ajnr.A2933
   Walls J, 2009, EMERG RADIOL, V16, P303, DOI 10.1007/s10140-009-0795-9
   Yaniv G, 2013, ISR MED ASSOC J, V15, P221
NR 40
TC 23
Z9 25
U1 0
U2 0
PU SPRINGER-VERLAG ITALIA SRL
PI MILAN
PA VIA DECEMBRIO, 28, MILAN, 20137, ITALY
SN 0033-8362
EI 1826-6983
J9 RADIOL MED
JI Radiol. Med.
PD SEP 15
PY 2015
VL 120
IS 9
BP 795
EP 801
DI 10.1007/s11547-015-0564-7
PG 7
WC Radiology, Nuclear Medicine & Medical Imaging
SC Radiology, Nuclear Medicine & Medical Imaging
GA CR6XG
UT WOS:000361491100004
PM 26183038
DA 2022-10-14
ER

PT J
AU Suslo, R
   Trnka, J
   Siewiera, J
   Drobnik, J
AF Suslo, Robert
   Trnka, Jakub
   Siewiera, Jacek
   Drobnik, Jaroslaw
TI Ondine's Curse - Genetic and Iatrogenic Central Hypoventilation as Diagnostic Options in Forensic Medicine
SO RESPIRATORY HEALTH
LA English
DT Article; Book Chapter
DE Anesthesia; Medical law; Respiration disorder; Sleep apnea; Sleep disorder
ID anesthesia; system; phox2b
AB In the Nordic mythology a man lost his ability to breathe without remembering it after he was cursed by water nymph - referred to as 'Ondine's curse' - and then he died as soon as he fell asleep. Family medicine specialists are familiar with many sleeping disorders that their patients commonly call by the term Ondine's Curse. In medical sciences this term is historically related to the group of conditions that have as the common denominator seemingly spontaneous onset of life-threatening hypoventilation. The physiology and genetics specialists focus mainly on congenital central hypoventilation syndrome (CCHS), which was proven to be linked to several genetic mutations. Anesthesiologists tend to be more interested in similarly manifesting iatrogenic condition. Typically, patients that were previously subjected to general anesthesia, after temporarily waking up and regaining the spontaneous respiratory drive, later fall back into unconsciousness and develop hypoventilation. Anesthesiologists also call it Ondine's curse because of the sudden and unexpected sleep onset. The iatrogenic Ondine's curse is proven to be precipitated by delayed anesthetics release from patients' fat tissue - where it was deposited at the time general anesthesia was administered - back into bloodstream. Forensic medicine has to consider the latter form of Ondine's curse called scenario more often, as they investigate sudden deaths related to surgery and general anesthesia in the post-operational care period. These cases may also fall into the category of medical malpractice-related deaths.
C1 [Suslo, Robert; Trnka, Jakub; Siewiera, Jacek] Wroclaw Med Univ, Dept Forens Med, PL-50345 Wroclaw, Poland.
   [Suslo, Robert] Wroclaw Univ Hosp, Dept Publ Hlth, PL-50556 Wroclaw, Poland.
   [Siewiera, Jacek] Dist Hosp, Dept Anaesthesiol & Intens Therapy Med, Boleslawiec, Poland.
   [Drobnik, Jaroslaw] Wroclaw Med Univ, Dept Family Med, PL-51141 Wroclaw, Poland.
   [Drobnik, Jaroslaw] Opole State Med Profess High Sch, Dept Gynecol, PL-45060 Opole, Poland.
RP Suslo, R (通讯作者)，Wroclaw Med Univ, Dept Forens Med, 4 Mikulicz Radecki St, PL-50345 Wroclaw, Poland.
EM robertsuslo@gmail.com
CR Atchabahian A, 2005, CLIN CASES ANESTHESI, V0, P521
   Chen ML, 2006, PEDIATR PULM, V41, P283, DOI 10.1002/ppul.20366
   Fujisawa H, 2005, PEDIATR NEUROSURG, V41, P93, DOI 10.1159/000085163
   Gaultier C, 2005, PEDIATR RES, V58, P1, DOI 10.1203/01.PDR.0000166755.29277.C4
   Gaultier C, 2004, PEDIATR RES, V55, P729, DOI 10.1203/01.PDR.0000115677.78759.C5
   Gozal D, 1998, PEDIATR PULM, V26, P273
   Gross A, 2002, ARCH MED SADOWEJ KRY, V52, P22
   Gupta R, 2003, NEUROLOGY, V61, P275, DOI 10.1212/01.WNL.0000068528.29653.8D
   HAMILTON J, 1989, J MED GENET, V26, P272, DOI 10.1136/jmg.26.4.272
   Ishibashi Hajime, 2004, ANESTH PROG, V51, P102
   Juan G, 1999, ARCH BRONCONEUMOL, V35, P560
   Kapnadak SG, 2010, NEUROCRIT CARE, V12, P395, DOI 10.1007/s12028-009-9321-x
   Marczak M, 2004, J PHYSIOL PHARMACOL, V55, P127
   Mirkin DB, 2007, HADDAD WINCHESTERS C, V0, P0
   Niazi AU, 2011, CAN J ANESTH, V58, P1034, DOI 10.1007/s12630-011-9580-9
   Nowicka Joanna, 2011, ARCH MED SADOWEJ KRYMINOL, V61, P43
   Ochoa-Sepulveda JJ, 2005, J NEUROL NEUROSUR PS, V76, P294, DOI 10.1136/jnnp.2004.048025
   POKORSKI M, 1981, BRAIN RES, V211, P221, DOI 10.1016/0006-8993(81)90088-3
   Pokorski M, 1989, BIOMED BIOCHIM ACTA, V48, P573
   SCHLAFKE ME, 1975, B PHYSIO-PATHOL RESP, V11, P277
   Siewiera J, 2013, ANESTEZJOLOGIA INTEN, V45, P48
   Tomczak Ewa, 2012, ARCH MED SADOWEJ KRYMINOL, V62, P197
   Trnka J, 2013, ADV EXP MED BIOL, V788, P413, DOI 10.1007/978-94-007-6627-3_56
   Trochet D, 2005, AM J HUM GENET, V76, P421, DOI 10.1086/428366
   WIESEL S, 1990, CAN J ANAESTH, V37, P122, DOI 10.1007/BF03007492
NR 25
TC 3
Z9 3
U1 0
U2 4
PU SPRINGER-VERLAG BERLIN
PI BERLIN
PA HEIDELBERGER PLATZ 3, D-14197 BERLIN, GERMANY
SN 0065-2598
EI 
J9 ADV EXP MED BIOL
JI Adv.Exp.Med.Biol.
PD JUN 15
PY 2015
VL 861
IS 
BP 65
EP 73
DI 10.1007/5584_2015_143
PG 9
WC Neurosciences; Respiratory System
SC Neurosciences & Neurology; Respiratory System
GA BD5TP
UT WOS:000361814300007
PM 26022898
DA 2022-10-14
ER

PT J
AU He, FG
   Li, LL
   Bynum, J
   Meng, XZ
   Yan, P
   Li, L
   Liu, L
AF He, Fanggang
   Li, Liliang
   Bynum, Jennifer
   Meng, Xiangzhi
   Yan, Ping
   Li, Ling
   Liu, Liang
TI Medical Malpractice in Wuhan, China A 10-Year Autopsy-Based Single-Center Study
SO MEDICINE
LA English
DT Article
ID compensation payment; diagnostic error; autopsy; experience; litigation; doctor; claim
AB Medical disputes in China are historically poorly documented. In particular, autopsy-based evaluation and its impact on medical malpractice claims remain largely unstudied. This study aims to document autopsy findings and medical malpractice in one of the largest cities of China, Wuhan, located in Hubei Province. A total of 519 autopsies were performed by the Department of Forensic Medicine, Wuhan University School of Medicine, Wuhan, China, over a 10-year period between 2004 and 2013. Of these cases, 190 (36.6%) were associated with medical malpractice claims. Joint evaluation by forensic pathologists and clinicians confirmed that 97 (51.1%) of the 190 claims were approved medical malpractice cases. The percentage of approved malpractice cases increased with patient age and varied according to medical setting, physician specialty, and organ system. The clinico-pathological diagnostic discrepancy was significantly different among various physician specialties (P=0.031) and organ systems (P=0.000). Of those cases involved in malpractice claims, aortic dissection, coronary heart disease, and acute respiratory infection were most common. Association between incorrect diagnosis and malpractice was significant (P=0.001). This is the first report on China's medical malpractice and findings at autopsy which reflects the current state of health care services in one of the biggest cities in China.
C1 [He, Fanggang; Meng, Xiangzhi; Yan, Ping; Li, Ling] Wuhan Univ, Dept Forens Med, Sch Med, Wuhan 430072, Hubei Province, Peoples R China.
   [Li, Liliang] Fudan Univ, Sch Basic Med Sci, Dept Forens Med, Shanghai 200032, Peoples R China.
   [He, Fanggang] Univ Maryland, Sch Med, Div Forens Pathol, Baltimore, MD 21201 USA.
   [Bynum, Jennifer] Johns Hopkins Univ Hosp, Dept Pathol, Baltimore, MD 21205 USA.
   Huazhong Univ Sci & Technol, TongjiMed Coll, Dept Forens Med, Wuhan 430074, Peoples R China.
RP He, FG (通讯作者)，Wuhan Univ, Dept Forens Med, Sch Med, Wuhan 430072, Hubei Province, Peoples R China.
EM 11111010016@fudan.edu.cn
CR [Anonymous], 2014, LANCET, V383, P1013, DOI 10.1016/S0140-6736(14)60501-8
   [Anonymous], 2012, LANCET, V379, P1764, DOI 10.1016/S0140-6736(12)60729-6
   Baez-Molgado S, 2013, J FORENSIC SCI, V58, P1050, DOI 10.1111/1556-4029.12121
   Burton JL, 2007, LANCET, V369, P1471, DOI 10.1016/S0140-6736(07)60376-6
   Eggleston K, 2008, HEALTH ECON, V17, P149, DOI 10.1002/hec.1306
   Elefteriades JA, 2008, CARDIOLOGY, V109, P263, DOI 10.1159/000107790
   Feldman EA, 2009, J LAW MED ETHICS, V37, P792, DOI 10.1111/j.1748-720X.2009.00450.x
   GOLDMAN L, 1983, NEW ENGL J MED, V308, P1000, DOI 10.1056/NEJM198304283081704
   Harris DM, 2005, J LAW MED ETHICS, V33, P456, DOI 10.1111/j.1748-720X.2005.tb00512.x
   Jena AB, 2011, NEW ENGL J MED, V365, P629, DOI 10.1056/NEJMsa1012370
   Juvin P, 2000, ANESTH ANALG, V91, P344, DOI 10.1097/00000539-200008000-00020
   Kohn LT, 2001, ERR IS HUMAN BUILDIN, V0, P0
   Li H, 2014, BMC HEALTH SERV RES, V14, P0, DOI 10.1186/1472-6963-14-390
   Li Y, 2014, SOC WORK PUBLIC HLTH, V29, P473, DOI 10.1080/19371918.2013.873996
   Lozano R, 2012, LANCET, V380, P2095, DOI 10.1016/S0140-6736(12)61728-0
   Madea B, 2009, FORENSIC SCI INT, V190, P58, DOI 10.1016/j.forsciint.2009.05.013
   Mello MM, 2010, HEALTH AFFAIR, V29, P1569, DOI 10.1377/hlthaff.2009.0807
   Micek ST, 2011, MEDICINE, V90, P390, DOI 10.1097/MD.0b013e318239cf0a
   Roulson J, 2005, HISTOPATHOLOGY, V47, P551, DOI 10.1111/j.1365-2559.2005.02243.x
   Shojania KG, 2008, NEW ENGL J MED, V358, P873, DOI 10.1056/NEJMp0707996
   Shojania KG, 2003, JAMA-J AM MED ASSOC, V289, P2849, DOI 10.1001/jama.289.21.2849
   Sington JD, 2002, J CLIN PATHOL, V55, P499, DOI 10.1136/jcp.55.7.499
   Sonderegger-Iseli K, 2000, LANCET, V355, P2027, DOI 10.1016/S0140-6736(00)02349-7
   Studdert DM, 2006, NEW ENGL J MED, V354, P2024, DOI 10.1056/NEJMsa054479
   Studdert DM, 2004, NEW ENGL J MED, V350, P283, DOI 10.1056/NEJMhpr035470
   Swap CJ, 2005, JAMA-J AM MED ASSOC, V294, P2623, DOI 10.1001/jama.294.20.2623
   Tang CX, 2014, HEALTH POLICY PLANN, V29, P30, DOI 10.1093/heapol/czs130
   Traina F, 2009, CLIN ORTHOP RELAT R, V467, P434, DOI 10.1007/s11999-008-0582-z
   Wu CY, 2009, INTERN MED J, V39, P237, DOI 10.1111/j.1445-5994.2009.01801.x
   Zhao L, 2014, LANCET, V384, P744, DOI 10.1016/S0140-6736(14)61436-7
NR 30
TC 8
Z9 8
U1 1
U2 14
PU LIPPINCOTT WILLIAMS & WILKINS
PI PHILADELPHIA
PA TWO COMMERCE SQ, 2001 MARKET ST, PHILADELPHIA, PA 19103 USA
SN 0025-7974
EI 1536-5964
J9 MEDICINE
JI Medicine (Baltimore)
PD NOV 15
PY 2015
VL 94
IS 45
BP 
EP 
DI 10.1097/MD.0000000000002026
PG 10
WC Medicine, General & Internal
SC General & Internal Medicine
GA DC9JJ
UT WOS:000369537400062
PM 26559306
DA 2022-10-14
ER

PT J
AU Reisch, LM
   Carney, PA
   Oster, NV
   Weaver, DL
   Nelson, HD
   Frederick, PD
   Elmore, JG
AF Reisch, Lisa M.
   Carney, Patricia A.
   Oster, Natalia V.
   Weaver, Donald L.
   Nelson, Heidi D.
   Frederick, Paul D.
   Elmore, Joann G.
TI Medical Malpractice Concerns and Defensive Medicine A Nationwide Survey of Breast Pathologists
SO AMERICAN JOURNAL OF CLINICAL PATHOLOGY
LA English
DT Article
DE Medical malpractice; Defensive medicine; Assurance behaviors; Breast pathology; Breast
ID physician; litigation; risk
AB Objectives: "Assurance behaviors" in medical practice involve providing additional services of marginal or no medical value to avoid adverse outcomes, deter patients from filing malpractice claims, or ensure that legal standards of care were met. The extent to which concerns about medical malpractice influence assurance behaviors of pathologists interpreting breast specimens is unknown. Methods: Breast pathologists (n = 252) enrolled in a nationwide study completed an online survey of attitudes regarding malpractice and perceived alterations in interpretive behavior due to concerns of malpractice. Associations between pathologist characteristics and the impact of malpractice concerns on personal and colleagues' assurance behaviors were determined by chi(2) and logistic regression analysis. Results: Most participants reported using one or more assurance behaviors due to concerns about medical malpractice for both their personal (88%) and colleagues' (88%) practices, including ordering additional stains, recommending additional surgical sampling, obtaining second reviews, or choosing the more severe diagnosis for borderline cases. Nervousness over breast pathology was positively associated with assurance behavior and remained statistically significant in a multivariable logistic regression model (odds ratio, 2.5; 95% confidence interval, 1.0-6.1; P = .043). Conclusions: Practicing US breast pathologists report exercising defensive medicine by using assurance behaviors due to malpractice concerns.
C1 [Reisch, Lisa M.; Oster, Natalia V.; Frederick, Paul D.; Elmore, Joann G.] Univ Washington, Sch Med, Dept Med, Seattle, WA 98104 USA.
   [Carney, Patricia A.] Oregon Hlth & Sci Univ, Dept Family Med, Portland, OR 97201 USA.
   [Carney, Patricia A.] Oregon Hlth & Sci Univ, Dept Publ Hlth & Prevent Med, Portland, OR 97201 USA.
   [Weaver, Donald L.] Univ Vermont, Dept Pathol, Burlington, VT 05405 USA.
   [Weaver, Donald L.] UVM Canc Ctr, Burlington, VT USA.
   [Nelson, Heidi D.] Oregon Hlth & Sci Univ, Dept Med Informat, Portland, OR 97201 USA.
   [Nelson, Heidi D.] Oregon Hlth & Sci Univ, Dept Clin Epidemiol, Portland, OR 97201 USA.
   [Nelson, Heidi D.] Oregon Hlth & Sci Univ, Dept Med, Portland, OR 97201 USA.
   [Nelson, Heidi D.] Providence Hlth & Serv, Providence Canc Ctr, Portland, OR USA.
RP Elmore, JG (通讯作者)，Univ Washington, Harborview Med Ctr, Sch Med, Dept Internal Med, Box 359780,325 9th Ave, Seattle, WA 98104 USA.
EM jelmore@uw.edu
FU NCI NIH HHS [R01 CA140560, R01 CA172343] Funding Source: Medline; NATIONAL CANCER INSTITUTE [R01CA172343, R01CA140560] Funding Source: NIH RePORTER
CR Allen TC, 2008, ARCH PATHOL LAB MED, V132, P186, DOI 10.1043/1543-2165(2008)132[186:MIIP]2.0.CO;2
   Allison KH, 2014, HISTOPATHOLOGY, V65, P240, DOI 10.1111/his.12387
   Asch DA, 1997, J CLIN EPIDEMIOL, V50, P1129, DOI 10.1016/S0895-4356(97)00126-1
   Bishop TF, 2010, ARCH INTERN MED, V170, P1081, DOI 10.1001/archinternmed.2010.155
   Bixenstine PJ, 2014, J HEALTHC QUAL, V36, P43, DOI 10.1111/jhq.12011
   Burkle Christopher M, 2012, MINN MED, V95, P46
   Davis GG, 2006, ARCH PATHOL LAB MED, V130, P975
   Eastaugh Steven R, 2004, PHYSICIAN EXEC, V30, P36
   Elmore JG, 2015, JAMA-J AM MED ASSOC, V313, P1122, DOI 10.1001/jama.2015.1405
   Geller BM, 2014, J CLIN PATHOL, V67, P955, DOI 10.1136/jclinpath-2014-202290
   Jena AB, 2012, ARCH INTERN MED, V172, P892, DOI 10.1001/archinternmed.2012.1416
   Jena AB, 2011, NEW ENGL J MED, V365, P629, DOI 10.1056/NEJMsa1012370
   Johnston WF, 2014, WEST J EMERG MED, V15, P293, DOI 10.5811/westjem.2013.8.19045
   Kern K A, 2001, BREAST DIS, V12, P145
   Keyhani S, 2009, NEW ENGL J MED, V361, P0, DOI 10.1056/NEJMp0908239
   OLeary KJ, 2012, ACAD MED, V87, P142, DOI 10.1097/ACM.0b013e31823f2c86
   Oster NV, 2013, BMC WOMENS HEALTH, V13, P0, DOI 10.1186/1472-6874-13-3
   Page L, 2004, MOD HEALTHCARE, V34, P54
   Page Leigh, 2004, MOD HEALTHC, V34, P54
   Pereira NP, 2014, AM J NEURORADIOL, V35, P638, DOI 10.3174/ajnr.A3730
   *PHYS INS ASS AM, 2002, BREAST CANC STUD, V0, P0
   Studdert DM, 2006, NEW ENGL J MED, V354, P2024, DOI 10.1056/NEJMsa054479
   Studdert DM, 2005, JAMA-J AM MED ASSOC, V293, P2609, DOI 10.1001/jama.293.21.2609
   SUMMERTON N, 1995, BRIT MED J, V310, P27, DOI 10.1136/bmj.310.6971.27
   Troxel DB, 2005, ARCH PATHOL LAB MED, V129, P1234
   Willis GB, 2004, COGNITIVE INTERVIEWI, V0, P0
NR 26
TC 28
Z9 29
U1 0
U2 2
PU AMER SOC CLINICAL PATHOLOGY
PI CHICAGO
PA 2100 W HARRISON ST, CHICAGO, IL 60612 USA
SN 0002-9173
EI 1943-7722
J9 AM J CLIN PATHOL
JI Am. J. Clin. Pathol.
PD DEC 15
PY 2015
VL 144
IS 6
BP 916
EP 922
DI 10.1309/AJCP80LYIMOOUJIF
PG 7
WC Pathology
SC Pathology
GA CW3JC
UT WOS:000364887500013
PM 26572999
DA 2022-10-14
ER

PT J
AU Mazzei, MA
   Volterrani, L
AF Mazzei, M. A.
   Volterrani, L.
TI Errors in multidetector row computed tomography
SO RADIOLOGIA MEDICA
LA English
DT Article
DE Multidetector row computed tomography; Medical error; Diagnostic error; Dose CT
ID clinical information; mesenteric ischemia; radiology; ct; accuracy; lesion; malpractice; cancer
AB Multidetector row computed tomography (MDCT) represents the technique of choice for the majority of pathologies today and is responsible for the majority of diagnoses. However, despite the low number of studies dedicated to errors in MDCT, CT reporting seems especially prone to generating errors and errors are an inevitable part of MDCT practice. Most of these arise during image interpretation but, differently from other radiological techniques, the awareness of radiologists regarding technical CT aspects and pathologies substantially contribute in generating errors, in particular because CT technology expands rapidly and radiologists do not routinely receive specific and appropriate training for its use and because CT examinations are not the same for each patient and each pathology and the choice of the most appropriate CT examination (including the dose exposure to the patient) presumes a very large awareness from radiologists. This review is aimed at increasing awareness regarding the type of errors in MDCT and in particular to also highlight technical and procedural errors.
C1 [Mazzei, M. A.; Volterrani, L.] Univ Siena, Azienda Osped Univ Senese, Dept Med Surg & Neuro Sci Diagnost Imaging, I-53100 Siena, Italy.
RP Mazzei, MA (通讯作者)，Univ Siena, Azienda Osped Univ Senese, Dept Med Surg & Neuro Sci Diagnost Imaging, Viale Bracci 10, I-53100 Siena, Italy.
EM mmazzei@sirm.org
CR (ACR) ACoR, 2010, 2010 ACR PRACT GUID, V0, P6
   Allen BC, 2014, AM J ROENTGENOL, V202, P1366, DOI 10.2214/AJR.13.12023
   BERBAUM KS, 1986, INVEST RADIOL, V21, P532, DOI 10.1097/00004424-198607000-00004
   Berlin L, 2000, AM J ROENTGENOL, V174, P925, DOI 10.2214/ajr.174.4.1740925
   Berlin L, 2005, AM J ROENTGENOL, V185, P1416, DOI 10.2214/AJR.05.0838
   Colagrande S, 2014, RADIOL MED, V119, P803, DOI 10.1007/s11547-014-0393-0
   ELDEVIK OP, 1982, RADIOLOGY, V145, P85, DOI 10.1148/radiology.145.1.7122902
   Fardanesh M, 2012, SEMIN ULTRASOUND CT, V33, P280, DOI 10.1053/j.sult.2012.01.006
   Filippone A, 2009, J COMPUT ASSIST TOMO, V33, P851, DOI 10.1097/RCT.0b013e3181a63e1e
   Harrigal CL, 2007, SEMIN ULTRASOUND CT, V28, P85, DOI 10.1053/j.sult.2007.01.007
   Hatala R, 1999, J GEN INTERN MED, V14, P126, DOI 10.1046/j.1525-1497.1999.00298.x
   Jacob J, 2015, RESPIROLOGY, V20, P859, DOI 10.1111/resp.12531
   KUNDEL HL, 1978, INVEST RADIOL, V13, P175, DOI 10.1097/00004424-197805000-00001
   Leblanc VR, 2002, ACAD MED, V77, PS67, DOI 10.1097/00001888-200210001-00022
   Leslie A, 2000, BRIT J RADIOL, V73, P1052, DOI 10.1259/bjr.73.874.11271897
   Loy CT, 2004, JAMA-J AM MED ASSOC, V292, P1602, DOI 10.1001/jama.292.13.1602
   Marrelli D, 2011, ANN SURG ONCOL, V18, P2265, DOI 10.1245/s10434-010-1541-y
   Mazzei MA, 2015, RADIOL MED, V120, P85, DOI 10.1007/s11547-014-0460-6
   Mazzei MA, 2013, ABDOM IMAGING, V38, P1422, DOI 10.1007/s00261-013-0013-9
   Mazzei Maria Antonietta, 2012, RECENTI PROGRESSI IN MEDICINA, V103, P435, DOI 10.1701/1166.12884
   Mazzei MA, 2012, J COMPUT ASSIST TOMO, V36, P1, DOI 10.1097/RCT.0b013e31823b4465
   Mazzei MA, 2010, RADIOLOGY, V254, P634, DOI 10.1148/radiol.091655
   McCreadie G, 2009, CLIN RADIOL, V64, P491, DOI 10.1016/j.crad.2008.12.010
   Pescarini L, 2006, RADIOL MED, V111, P252, DOI 10.1007/s11547-006-0026-3
   Pickhardt PJ, 2013, ABDOM IMAGING, V38, P82, DOI 10.1007/s00261-012-9897-z
   Pinto A, 2013, CRIT ULTRASOUND J, V5, P0, DOI 10.1186/2036-7902-5-S1-S1
   Pinto A, 2012, SEMIN ULTRASOUND CT, V33, P379, DOI 10.1053/j.sult.2012.01.015
   Pinto A, 2012, SEMIN ULTRASOUND CT, V33, P275, DOI 10.1053/j.sult.2012.01.009
   Pinto A, 2010, WORLD J RADIOL, V2, P377, DOI 10.4329/wjr.v2.i10.377
   Pitman AG, 2007, AUSTRALAS RADIOL, V51, P201, DOI 10.1111/j.1440-1673.2007.01709.x
   Raskin Michael M, 2006, J AM COLL RADIOL, V3, P689, DOI 10.1016/j.jacr.2006.03.018
   Siegelman ES, 2014, MAGN RESON IMAGING C, V22, P295, DOI 10.1016/j.mric.2014.04.005
   Suzuki S, 2013, JPN J RADIOL, V31, P731, DOI 10.1007/s11604-013-0244-2
   WAKELEY CJ, 1995, BRIT J RADIOL, V68, P358, DOI 10.1259/0007-1285-68-808-358
   Walsh SLF, 2014, SEMIN RESP CRIT CARE, V35, P129, DOI 10.1055/s-0033-1363458
   West O Clark, 2002, EMERG RADIOL, V9, P195
   YERUSHALMY J, 1969, RADIOL CLIN N AM, V7, P381
NR 37
TC 13
Z9 13
U1 0
U2 4
PU SPRINGER-VERLAG ITALIA SRL
PI MILAN
PA VIA DECEMBRIO, 28, MILAN, 20137, ITALY
SN 0033-8362
EI 1826-6983
J9 RADIOL MED
JI Radiol. Med.
PD SEP 15
PY 2015
VL 120
IS 9
BP 785
EP 794
DI 10.1007/s11547-015-0558-5
PG 10
WC Radiology, Nuclear Medicine & Medical Imaging
SC Radiology, Nuclear Medicine & Medical Imaging
GA CR6XG
UT WOS:000361491100003
PM 26108153
DA 2022-10-14
ER

PT J
AU Ruhl, DS
   Littlefield, PD
AF Ruhl, Douglas S.
   Littlefield, Philip D.
TI Updates in medical malpractice: an otology perspective
SO CURRENT OPINION IN OTOLARYNGOLOGY & HEAD AND NECK SURGERY
LA English
DT Review
DE expert witness; litigation; medical malpractice; otologic surgery
ID clinical-practice guideline; expert witness testimony; hearing-los; united-states; litigation; otolaryngology; liability; surgery; physician; trial
AB Purpose of review Most surgeons at some point are involved in a medical malpractice case. There has been an increase in the number of manuscripts that analyse malpractice databases and insurance claims, as well as commentaries on the current medicolegal climate recently. This manuscript broadly reviews articles of interest to all providers and then focuses on malpractice in otology. Recent findings Medical malpractice articles (particularly topics related to otologic surgery published within the last 1-2 years) were searched. The growing body of literature can be divided into the themes of general negligence, mitigating injuries and the use of clinical practice guidelines in the courtroom as guidance for expert witnesses. Summary Recent findings suggest that the frequency of malpractice claims may be decreasing. Hearing loss and facial nerve injury are the most common injuries associated with otologic surgery. These injuries can be costly when negligence is found. Clinic practice guidelines are slowly being used as evidence in the courtroom and there are established guidelines that an expert witness must follow should a surgeon be called to give testimony.
C1 [Ruhl, Douglas S.; Littlefield, Philip D.] Tripler Army Med Ctr, Dept Otolaryngol Head & Neck Surg, Honolulu, HI 96859 USA.
RP Ruhl, DS (通讯作者)，Tripler Army Med Ctr, Dept Otolaryngol Head & Neck Surg, Attn MCHK DSH, 1 Jarrett White Rd, Honolulu, HI 96859 USA.
EM douglas.s.ruhl.mil@mail.mil
CR Baugh RF, 2013, OTOLARYNG HEAD NECK, V149, PS1, DOI 10.1177/0194599813505967
   Bhattacharyya N, 2008, OTOLARYNG HEAD NECK, V139, PS47, DOI 10.1016/j.otohns.2008.08.022
   Blake DM, 2013, OTOLARYNG HEAD NECK, V149, P554, DOI 10.1177/0194599813498696
   Brennan TA, 1996, NEW ENGL J MED, V335, P1963, DOI 10.1056/NEJM199612263352606
   Dew L A, 1996, EAR NOSE THROAT J, V75, P724
   Ferreres AR, 2014, WORLD J SURG, V38, P1644, DOI 10.1007/s00268-014-2641-9
   Gustin A, 2013, ASA REFRESH COURS AN, V41, P53
   Hartman KM, 1999, HOSP PHYSICIAN, V35, P53
   Hoffman JR, 2014, BMJ-BRIT MED J, V349, P0, DOI 10.1136/bmj.g5702
   Hong SS, 2014, LARYNGOSCOPE, V124, P896, DOI 10.1002/lary.24377
   Hu JW, 2014, OTOLARYNG HEAD NECK, V151, P473, DOI 10.1177/0194599814537223
   Huff Dan, 2014, J MED ASSOC GA, V103, P26
   Jerrold L, 2015, AM J ORTHOD DENTOFAC, V147, P143, DOI 10.1016/j.ajodo.2014.10.008
   Kachalia A, 2010, ANN INTERN MED, V153, P213, DOI 10.7326/0003-4819-153-4-201008170-00002
   Kreimer Susan, 2013, MED ECON, V90, P46
   Liou TN, 2014, LARYNGOSCOPE, V124, P104, DOI 10.1002/lary.24140
   Mathew R, 2011, LARYNGOSCOPE, V121, P2214, DOI 10.1002/lary.22136
   Mello MM, 2014, JAMA-J AM MED ASSOC, V312, P2146, DOI 10.1001/jama.2014.10705
   Mello MM, 2001, U PENN LAW REV, V149, P645, DOI 10.2307/3312867
   Reilly BK, 2013, LARYNGOSCOPE, V123, P112, DOI 10.1002/lary.23608
   Rodriguez M, 2015, JAMA-J AM MED ASSOC, V313, P1615, DOI 10.1001/jama.2015.2424
   Roland PS, 2008, OTOLARYNG HEAD NECK, V139, PS1, DOI 10.1016/j.otohns.2008.06.026
   Rose C, 2014, LARYNGOSCOPE, V124, P2161, DOI 10.1002/lary.24663
   Rosenfeld RM, 2014, OTOLARYNG HEAD NECK, V150, P1, DOI 10.1177/0194599813514365
   Rosenfeld RM, 2013, OTOLARYNG HEAD NECK, V149, PS1, DOI 10.1177/0194599813487302
   Ruhl DS, 2014, OTOLARYNG HEAD NECK, V151, P431, DOI 10.1177/0194599814536850
   Ruhl DS, 2013, OTOL NEUROTOL, V34, P1173, DOI 10.1097/MAO.0b013e318298a8fb
   Sanders JO, 2014, J AM ACAD ORTHOP SUR, V22, P135, DOI 10.5435/JAAOS-22-03-135
   Schick B, 2013, GMS CURR TOP OTORHIN, V12, PDoc05, DOI 10.3205/CTO000097
   Shaw G, 2014, HEAR J, V67, P11
   Stachler RJ, 2012, OTOLARYNG HEAD NECK, V146, PS1, DOI 10.1177/0194599812436449
   Studdert DM, 2000, MED CARE, V38, P250, DOI 10.1097/00005650-200003000-00002
   Svider PF, 2015, OTOLARYNG HEAD NECK, V152, P207, DOI 10.1177/0194599814556721
   Svider PF, 2013, AM J OTOLARYNG, V34, P699, DOI 10.1016/j.amjoto.2012.12.005
   Svider PF, 2013, LARYNGOSCOPE, V123, P1156, DOI 10.1002/lary.23995
   Tunkel DE, 2014, OTOLARYNG HEAD NECK, V151, PS1, DOI 10.1177/0194599814545325
NR 38
TC 1
Z9 1
U1 0
U2 7
PU LIPPINCOTT WILLIAMS & WILKINS
PI PHILADELPHIA
PA TWO COMMERCE SQ, 2001 MARKET ST, PHILADELPHIA, PA 19103 USA
SN 1068-9508
EI 1531-6998
J9 CURR OPIN OTOLARYNGO
JI Curr. Opin. Otolaryngol. Head Neck Surg.
PD OCT 15
PY 2015
VL 23
IS 5
BP 348
EP 354
DI 10.1097/MOO.0000000000000182
PG 7
WC Otorhinolaryngology
SC Otorhinolaryngology
GA DC7QX
UT WOS:000369416400004
PM 26339965
DA 2022-10-14
ER

PT J
AU Funaki, B
AF Funaki, Brian
TI Medical Malpractice Issues Related to Interventional Radiology Complications
SO SEMINARS IN INTERVENTIONAL RADIOLOGY
LA English
DT Article
C1 [Funaki, Brian] Univ Chicago Med, Vasc & Intervent Radiol, 5840 S Maryland Ave,MC 2026, Chicago, IL 60637 USA.
RP Funaki, B (通讯作者)，Univ Chicago Med, Vasc & Intervent Radiol, 5840 S Maryland Ave,MC 2026, Chicago, IL 60637 USA.
EM bfunaki@radiology.bsd.uchicago.edu
CR Carrafiello G, 2012, SEMIN ULTRASOUND CT, V33, P371, DOI 10.1053/j.sult.2012.01.008
   Kim JW, 2008, J VASC INTERV RADIOL, V19, P1048, DOI 10.1016/j.jvir.2008.03.021
   Resnick PJ, 2008, CURR PSYCHIAT, V7, P25
   Yu JX, 2004, RADIOLOGY, V231, P753, DOI 10.1148/radiol.2313030546
NR 4
TC 3
Z9 3
U1 0
U2 3
PU THIEME MEDICAL PUBL INC
PI NEW YORK
PA 333 SEVENTH AVE, NEW YORK, NY 10001 USA
SN 0739-9529
EI 1098-8963
J9 SEMIN INTERVENT RAD
JI Semin. Interv. Radiol.
PD MAR 15
PY 2015
VL 32
IS 1
BP 61
EP 64
DI 10.1055/s-0034-1396967
PG 4
WC Radiology, Nuclear Medicine & Medical Imaging
SC Radiology, Nuclear Medicine & Medical Imaging
GA DC0HO
UT WOS:000368898000013
PM 25762850
DA 2022-10-14
ER

PT J
AU McGowan, CE
   Edwards, TP
   Luong, MUT
   Hayashi, PH
AF McGowan, Christopher E.
   Edwards, Teresa P.
   Luong, Mai-Uyen T.
   Hayashi, Paul H.
TI Suboptimal Surveillance for and Knowledge of Hepatocellular Carcinoma Among Primary Care Providers
SO CLINICAL GASTROENTEROLOGY AND HEPATOLOGY
LA English
DT Article
DE Therapy; Screening; Hepatitis C; Hepatitis B; Cirrhosis
ID randomized controlled-trial; radiofrequency ablation; surgical resection; liver-cancer; physician; association; hepatiti
AB BACKGROUND & AIMS: A large proportion of patients with cirrhosis are seen only by their primary care provider (PCP). Surveillance for hepatocellular carcinoma (HCC) therefore depends on PCPs in these cases. We aimed to assess PCP knowledge and practice of HCC surveillance. METHODS: We contacted a random sample of 1000 North Carolina PCPs by mail. All PCPs contacted received an introductory letter followed by a 12-item questionnaire addressing HCC surveillance knowledge and practice. RESULTS: A total of 391 PCPs (39%) completed the survey; 89% saw patients with cirrhosis in their practice, but only 45% screened for HCC. Among PCPs who screened for HCC, the most common methods were ultrasound analysis and measurement of a-fetoprotein level (66%). Reasons for surveillance included supported by evidence (72%), recommended by medical societies (42%), and malpractice liability for not performing surveillance (26%). Of PCPs who did not screen, 84% referred to gastroenterologists for surveillance decisions, 24% were unaware of recommendations, 8% were uncertain of the benefits, and 8% were concerned about cost. Hepatic resection and liver transplantation were identified as effective therapies by 67% and 56% of PCPs, respectively, but all other effective therapies were identified by less than half (transarterial chemoembolization by 42%, radiofrequency ablation by 35%, and sorafenib by 26%). The ability to identify at least 1 effective therapy was associated independently with surveillance (odds ratio, 2.1; 95% confidence interval, 1.1-4.0). CONCLUSIONS: Most PCPs see patients with cirrhosis, but only a minority screen for HCC. PCP knowledge of effective HCC therapy options is suboptimal. Efforts to enlist PCPs in HCC surveillance may be best served by increasing their knowledge of effective therapies.
C1 [McGowan, Christopher E.; Luong, Mai-Uyen T.; Hayashi, Paul H.] Univ N Carolina, Ctr Liver, Div Gastroenterol & Hepatol, Chapel Hill, NC 27599 USA.
   [Edwards, Teresa P.] Univ N Carolina, HW Odum Inst Res Social Sci, Chapel Hill, NC 27599 USA.
RP Hayashi, PH (通讯作者)，Univ N Carolina, Ctr Liver, Div Gastroenterol & Hepatol, Burnett Womack Bldg,Room 8011, Chapel Hill, NC 27599 USA.
EM paul_hayashi@med.unc.edu
FU Onyx Pharmaceuticals; NATIONAL INSTITUTE OF DIABETES AND DIGESTIVE AND KIDNEY DISEASES [T32DK007634] Funding Source: NIH RePORTER
CR Association of American Medical Colleges Center for Workforce Studies, 2011, STAT PHYS WORKF DAT, V0, P0
   Bruix J, 2011, HEPATOLOGY, V53, P1020, DOI 10.1002/hep.24199
   Chen MS, 2006, ANN SURG, V243, P321, DOI 10.1097/01.sla.0000201480.65519.b8
   Cook JV, 2009, BMC HEALTH SERV RES, V9, P0, DOI 10.1186/1472-6963-9-160
   Davila JA, 2007, J CLIN GASTROENTEROL, V41, P777, DOI 10.1097/MCG.0b013e3180381560
   Davila JA, 2011, ANN INTERN MED, V154, P85, DOI 10.7326/0003-4819-154-2-201101180-00006
   Davila JA, 2010, HEPATOLOGY, V52, P132, DOI 10.1002/hep.23615
   Dillman DA, 2014, INTERNET PHONE MAIL, Vfourth, P0
   European Assoc Study Liver, 2012, EUR J CANCER, V48, P599, DOI 10.1016/j.ejca.2011.12.021
   Feng K, 2012, J HEPATOL, V57, P794, DOI 10.1016/j.jhep.2012.05.007
   Ferrante JM, 2008, FAM MED, V40, P345
   Huang JW, 2010, ANN SURG, V252, P903, DOI 10.1097/SLA.0b013e3181efc656
   Kansagara D, 2014, ANN INTERN MED, V161, P261, DOI 10.7326/M14-0558
   Khalili M, 2011, DIGEST DIS SCI, V56, P1516, DOI 10.1007/s10620-010-1439-3
   Klabunde CN, 2013, EVAL HEALTH PROF, V36, P279, DOI 10.1177/0163278713496426
   Lederle FA, 2012, ANN INTERN MED, V156, P387, DOI 10.7326/0003-4819-156-5-201203060-00012
   Llovet J, 2007, J CLIN ONCOL, V25, P0
   Lo CM, 2002, HEPATOLOGY, V35, P1164, DOI 10.1053/jhep.2002.33156
   McLeod CC, 2013, EVAL HEALTH PROF, V36, P106, DOI 10.1177/0163278712474001
   Nguyen TT, 2007, J GEN INTERN MED, V22, P523, DOI 10.1007/s11606-007-0128-1
   Omata M, 2010, HEPATOL INT, V4, P439, DOI 10.1007/s12072-010-9165-7
   Palmer LB, 2013, J CLIN GASTROENTEROL, V47, P713, DOI 10.1097/MCG.0b013e318286fd97
   Sanyal A, 2010, CURR MED RES OPIN, V26, P2183, DOI 10.1185/03007995.2010.506375
   Sherman M, 2012, HEPATOLOGY, V56, P793, DOI 10.1002/hep.25869
   Singal AG, 2014, PLOS MED, V11, P0, DOI 10.1371/journal.pmed.1001624
   USCensus Bureau, 2013, STAT COUNT QUICKF, V0, P0
   Zhang BH, 2004, J CANCER RES CLIN, V130, P417, DOI 10.1007/s00432-004-0552-0
NR 27
TC 37
Z9 37
U1 0
U2 5
PU ELSEVIER SCIENCE INC
PI NEW YORK
PA STE 800, 230 PARK AVE, NEW YORK, NY 10169 USA
SN 1542-3565
EI 1542-7714
J9 CLIN GASTROENTEROL H
JI Clin. Gastroenterol. Hepatol.
PD APR 15
PY 2015
VL 13
IS 4
BP 799
EP 804
DI 10.1016/j.cgh.2014.07.056
PG 6
WC Gastroenterology & Hepatology
SC Gastroenterology & Hepatology
GA CD7UL
UT WOS:000351299300031
PM 25117773
DA 2022-10-14
ER

PT J
AU McAbee, JH
   Ragel, BT
   McCartney, S
   Jones, GM
   Michael, LM
   DeCuypere, M
   Cheng, JS
   Boop, FA
   Klimo, P
AF McAbee, Joseph H.
   Ragel, Brian T.
   McCartney, Shirley
   Jones, G. Morgan
   Michael, L. Madison, II
   DeCuypere, Michael
   Cheng, Joseph S.
   Boop, Frederick A.
   Klimo, Paul, Jr.
TI Factors associated with career satisfaction and burnout among US neurosurgeons: results of a nationwide survey
SO JOURNAL OF NEUROSURGERY
LA English
DT Article
DE neurosurgery; burnout; career; satisfaction; survey; health care reform
ID work-life balance; quality-of-life; american surgeon; surgical oncologist; patient satisfaction; medical malpractice; job-satisfaction; private-practice; stress; physician
AB OBJECT The object of this study was to identify and quantify predictors of burnout and career satisfaction among US neurosurgeons. METHODS All US members (3247) of the American Association of Neurological Surgeons (AANS) were invited to participate in a survey between September and December 2012. Responses were evaluated through univariate analysis. Factors independently associated with burnout and career satisfaction were determined using multivariable logistic regression. Subgroup analysis of academic and nonacademic neurosurgeons was performed as well. RESULTS The survey response rate was 24% (783 members). The majority of respondents were male, 40-60 years old, in a stable relationship, with children, working in a group or university practice, and trained in a subspecialty More than 80% of respondents reported being at least somewhat satisfied with their career, and 70% would choose a career in neurosurgery again; however, only 26% of neurosurgeons believed their professional lives would improve in the future, and 52% believed it would worsen. The overall burnout rate was 56.7%. Factors independently associated with both burnout and career satisfaction included achieving a balance between work and life outside the hospital (burnout OR 0.45, satisfaction OR 10.0) and anxiety over future earnings and/or health care reform (burnout OR 1.96, satisfaction OR 0.32). While the burnout rate for nonacademic neurosurgeons (62.9%) was higher than that for academic neurosurgeons (47.7%), academicians who had practiced for over 20 years were less likely to be satisfied with their careers. CONCLUSIONS The rates of burnout and career satisfaction were both high in this survey study of US neurosurgeons. The negative effects of burnout on the lives of surgeons, patients, and their families require further study and probably necessitate the development of interventional programs at local, regional, and even national levels.
C1 [McAbee, Joseph H.] Wake Forest Univ, Bowman Gray Sch Med, Winston Salem, NC USA.
   [Ragel, Brian T.; McCartney, Shirley] Oregon Hlth & Sci Univ, Dept Neurol Surg, Portland, OR 97201 USA.
   [Jones, G. Morgan; Michael, L. Madison, II; DeCuypere, Michael; Boop, Frederick A.; Klimo, Paul, Jr.] Univ Tennessee, Hlth Sci Ctr, Dept Neurosurg, Memphis, TN USA.
   [Jones, G. Morgan] Univ Tennessee, Hlth Sci Ctr, Dept Neurol, Memphis, TN USA.
   [Jones, G. Morgan] Univ Tennessee, Hlth Sci Ctr, Dept Clin Pharm, Memphis, TN USA.
   [Michael, L. Madison, II; Boop, Frederick A.; Klimo, Paul, Jr.] Le Bonheur Childrens Hosp, Semmes Murphey Neurol & Spine Inst, Memphis, TN 38103 USA.
   [Boop, Frederick A.; Klimo, Paul, Jr.] Le Bonheur Childrens Hosp, Le Bonheur Neurosci Inst, Memphis, TN 38103 USA.
   [Cheng, Joseph S.] Vanderbilt Univ, Med Ctr, Dept Neurosurg, Nashville, TN USA.
RP Klimo, P (通讯作者)，Le Bonheur Childrens Hosp, Dept Neurosurg, 50 N Dunlap St, Memphis, TN 38103 USA.
EM pklimo@semmes-murphey.com
CR Balch CM, 2011, ANN SURG ONCOL, V18, P16, DOI 10.1245/s10434-010-1369-5
   Balch CM, 2007, ANN SURG ONCOL, V14, P3029, DOI 10.1245/s10434-007-9588-0
   Balch CM, 2011, J AM COLL SURGEONS, V213, P657, DOI 10.1016/j.jamcollsurg.2011.08.005
   Balch CM, 2011, ANN SURG, V254, P558, DOI 10.1097/SLA.0b013e318230097e
   Balch CM, 2011, ARCH SURG-CHICAGO, V146, P385, DOI 10.1001/archsurg.2011.53
   Balch CM, 2010, J AM COLL SURGEONS, V211, P609, DOI 10.1016/j.jamcollsurg.2010.06.393
   Balch CM, 2009, ARCH SURG-CHICAGO, V144, P371, DOI 10.1001/archsurg.2008.575
   Bittner James G 4th, 2011, BULL AM COLL SURG, V96, P17
   Bressi C, 2009, PSYCHIAT SERV, V60, P985, DOI 10.1176/appi.ps.60.7.985
   Campbell DA, 2001, SURGERY, V130, P696, DOI 10.1067/msy.2001.116676
   Chen KY, 2013, INT J MED SCI, V10, P1471, DOI 10.7150/ijms.6743
   Cruz OA, 2007, OPHTHALMOLOGY, V114, P2350, DOI 10.1016/j.ophtha.2007.04.058
   DECKARD GJ, 1992, J INFECT DIS, V165, P224, DOI 10.1093/infdis/165.2.224
   Dyrbye LN, 2013, MAYO CLIN PROC, V88, P1358, DOI 10.1016/j.mayocp.2013.07.016
   Dyrbye LN, 2011, ARCH INTERN MED, V171, P1207, DOI 10.1001/archinternmed.2011.289
   Dyrbye LN, 2011, JAMA-J AM MED ASSOC, V305, P2009, DOI 10.1001/jama.2011.652
   Dyrbye LN, 2011, ARCH SURG-CHICAGO, V146, P211, DOI 10.1001/archsurg.2010.310
   FirthCozens J, 1997, SOC SCI MED, V44, P1017, DOI 10.1016/S0277-9536(96)00227-4
   Haas JS, 2000, J GEN INTERN MED, V15, P122, DOI 10.1046/j.1525-1497.2000.02219.x
   JONES JW, 1988, J APPL PSYCHOL, V73, P727, DOI 10.1037/0021-9010.73.4.727
   Kent G G, 1995, ANN R COLL SURG ENGL, V77, P235
   Klimo P, 2013, WORLD NEUROSURG, V80, PE59, DOI 10.1016/j.wneu.2012.09.009
   Krasner MS, 2009, JAMA-J AM MED ASSOC, V302, P1284, DOI 10.1001/jama.2009.1384
   Kuerer HM, 2007, ANN SURG ONCOL, V14, P3043, DOI 10.1245/s10434-007-9579-1
   Kuhn G, 2009, ANN EMERG MED, V54, P106, DOI 10.1016/j.annemergmed.2008.12.019
   Lim RCH, 2009, J MED IMAG RADIAT ON, V53, P194, DOI 10.1111/j.1754-9485.2009.02063.x
   LINN LS, 1985, MED CARE, V23, P1171, DOI 10.1097/00005650-198510000-00006
   Linzer M, 2009, ARCH INTERN MED, V169, P927, DOI 10.1001/archinternmed.2009.77
   Maslach C, 1996, MASLACH BURNOUT INVE, V0, P0
   Merlani P, 2011, AM J RESP CRIT CARE, V184, P1140, DOI 10.1164/rccm.201101-0068OC
   Profit J, 2014, BMJ QUAL SAF, V23, P806, DOI 10.1136/bmjqs-2014-002831
   Sargent MC, 2009, J BONE JOINT SURG AM, V91A, P2395, DOI 10.2106/JBJS.H.00665
   Shanafelt T, 2012, J CLIN ONCOL, V30, P1235, DOI 10.1200/JCO.2011.39.7380
   Shanafelt T, 2011, J AM COLL SURGEONS, V212, P421, DOI 10.1016/j.jamcollsurg.2010.11.006
   Shanafelt TD, 2014, J CLIN ONCOL, V32, P1127, DOI 10.1200/JCO.2013.53.4560
   Shanafelt TD, 2014, J CLIN ONCOL, V32, P678, DOI 10.1200/JCO.2013.51.8480
   Shanafelt TD, 2014, ANN SURG, V259, P82, DOI 10.1097/SLA.0b013e3182a58fa4
   Shanafelt TD, 2012, ARCH INTERN MED, V172, P1377, DOI 10.1001/archinternmed.2012.3199
   Shanafelt TD, 2012, ANN SURG, V255, P625, DOI 10.1097/SLA.0b013e31824b2fa0
   Shanafelt TD, 2010, ANN SURG, V251, P995, DOI 10.1097/SLA.0b013e3181bfdab3
   Shanafelt TD, 2009, ANN SURG, V250, P463, DOI 10.1097/SLA.0b013e3181ac4dfd
   Shanafelt TD, 2002, ANN INTERN MED, V136, P358, DOI 10.7326/0003-4819-136-5-200203050-00008
   Sharma A, 2008, PSYCHO-ONCOLOGY, V17, P570, DOI 10.1002/pon.1269
   Streu R, 2014, ANN PLAS SURG, V72, P346, DOI 10.1097/SAP.0000000000000056
   West CP, 2006, JAMA-J AM MED ASSOC, V296, P1071, DOI 10.1001/jama.296.9.1071
   West CP, 2014, JAMA INTERN MED, V174, P527, DOI 10.1001/jamainternmed.2013.14387
   Williams ES, 2007, HEALTH CARE MANAGE R, V32, P203, DOI 10.1097/01.HMR.0000281626.28363.59
   Yost WB, 2005, TRANSPL P, V37, P1399, DOI 10.1016/j.transproceed.2005.01.055
NR 48
TC 74
Z9 77
U1 0
U2 20
PU AMER ASSOC NEUROLOGICAL SURGEONS
PI ROLLING MEADOWS
PA 5550 MEADOWBROOK DRIVE, ROLLING MEADOWS, IL 60008 USA
SN 0022-3085
EI 1933-0693
J9 J NEUROSURG
JI J. Neurosurg.
PD JUL 15
PY 2015
VL 123
IS 1
BP 161
EP 173
DI 10.3171/2014.12.JNS141348
PG 13
WC Clinical Neurology; Surgery
SC Neurosciences & Neurology; Surgery
GA CL5DY
UT WOS:000356981200022
PM 25679276
DA 2022-10-14
ER

PT J
AU Kayipmaz, AE
   Kavalci, C
   Gulalp, B
   Kocalar, UG
   Giray, TA
   Yesilagac, H
   Ozel, BA
   Celikel, E
   Karagun, O
AF Kayipmaz, Afsin Emre
   Kavalci, Cemil
   Gulalp, Betul
   Kocalar, Ummu Gulsum
   Giray, Tufan Akin
   Yesilagac, Hasan
   Ozel, Betul Akbuga
   Celikel, Elif
   Karagun, Ozlem
TI Investigation on Legal Problems Encountered by Emergency Medicine Physicians in Turkey
SO PLOS ONE
LA English
DT Article
ID satisfaction
AB Background Medicine is a profession that carries certain risks. One risky area of practice is the emergency department. Emergency physicians diagnose and treat a high volume of patients, and are also responsible for preparing reports for forensic cases. In this study, we aim to investigate emergency physicians' legal-administrative problems and reveal their level of understanding on forensic cases. Methods An electronic questionnaire form was prepared after the approval of an ethical committee. This form was sent to the residents, specialists and academicians of emergency medicine by e-mail. The physicians were asked to fill out the form online. All the gathered data was analyzed. Descriptive statistics were presented as frequency percentages with mean and standard deviation. Chi-square tests were used to compare the groups. Correlation between number of complaint cases and age, sex, career, institution, and duration of service in emergency department were investigated. p<0.05 was considered statistically significant. Results 294 physicians participated in the questionnaire. According to the questionnaire, 170 of the physicians were reported to the patient communication units due to medical malpractice. Mean number of compliant reports was 3.20 +/- 3.5. 29 of the physicians received administrative penalties. 42 of the physicians were judged in the court for medical malpractice. 1 physician was fined 5000 Turkish Liras as a result of these judgments. Conclusion We found that the number of complaint reports is negatively correlated with duration of service in emergency medicine and age. There was a significant difference between number of complaint reports and career (p<0.05). The physicians' level of awareness on forensic cases was found to be insufficient. Lack of legislation knowledge may be an important cause of complaint reports concerning emergency physicians, who have a high load of patients. Thus, we think that increasing the frequency of post-graduate education sessions and periodical reviews might be beneficial.
C1 [Kayipmaz, Afsin Emre; Kavalci, Cemil; Gulalp, Betul; Kocalar, Ummu Gulsum; Giray, Tufan Akin; Yesilagac, Hasan; Ozel, Betul Akbuga; Celikel, Elif; Karagun, Ozlem] Baskent Univ, Fac Med, Dept Emergency, TR-06490 Ankara, Turkey.
RP Kayipmaz, AE (通讯作者)，Baskent Univ, Fac Med, Dept Emergency, TR-06490 Ankara, Turkey.
EM aekayipmaz@hotmail.com
CR Akkaya EG, 2012, TURK J EMERG MED, V12, P62, DOI 10.5505/1304.7361.2012.67689
   [Anonymous], 2003, MEDIKAL ETIK, V4, P100
   [Anonymous], 2013, EMERGENCY MEDICINE R, V15, P0
   [Anonymous], 1948, THE UNIVERSAL DECLAR, V0, P0
   [Anonymous], 2014, UNDERGRADUATE MEDICA, V38, P0
   Bostan S, 2014, GJEBS, V3, P32
   Ersel M, 2006, TURK J EMERG MED, V6, P25
   Gunaydin IG, 2005, J FOR MED, V19, P26
   Ozucelik DN, 2013, ULUS TRAVMA ACIL CER, V19, P205, DOI 10.5505/tjtes.2013.44789
   Regulation of Patient Rights, 1998, OFFICIAL GAZETTE OF, V23420, P67
   Tekwani KL, 2013, WEST J EMERG MED, V14, P11, DOI 10.5811/westjem.2011.11.11456
   Yigit O, 2010, TURK J EMERG MED, V10, P181
   Yilmaz A, 2013, J FOR MED, V27, P158
   Yilmaz S, 2013, INT J MED INVEST, V2, P196
   Yurumez Y, 2010, EURASIAN J EMERG MED, V9, P67, DOI 10.4170/jaem.2010.50023
NR 15
TC 2
Z9 2
U1 0
U2 10
PU PUBLIC LIBRARY SCIENCE
PI SAN FRANCISCO
PA 1160 BATTERY STREET, STE 100, SAN FRANCISCO, CA 94111 USA
SN 1932-6203
EI 
J9 PLOS ONE
JI PLoS One
PD MAY 18
PY 2015
VL 10
IS 5
BP 
EP 
DI 10.1371/journal.pone.0127206
PG 7
WC Multidisciplinary Sciences
SC Science & Technology - Other Topics
GA CI7BG
UT WOS:000354917300101
PM 25992872
DA 2022-10-14
ER

PT J
AU Graafland, M
   Schraagen, JMC
   Boermeester, MA
   Bemelman, WA
   Schijven, MP
AF Graafland, M.
   Schraagen, J. M. C.
   Boermeester, M. A.
   Bemelman, W. A.
   Schijven, M. P.
TI Training situational awareness to reduce surgical errors in the operating room
SO BRITISH JOURNAL OF SURGERY
LA English
DT Review
ID nontechnical skill; malpractice claim; medical-education; validation; surgeon; crisis; communication; simulation; performance; system
AB BackgroundSurgical errors result from faulty decision-making, misperceptions and the application of suboptimal problem-solving strategies, just as often as they result from technical failure. To date, surgical training curricula have focused mainly on the acquisition of technical skills. The aim of this review was to assess the validity of methods for improving situational awareness in the surgical theatre. MethodsA search was conducted in PubMed, Embase, the Cochrane Library and PsycINFO (R) using predefined inclusion criteria, up to June 2014. All study types were considered eligible. The primary endpoint was validity for improving situational awareness in the surgical theatre at individual or team level. ResultsNine articles were considered eligible. These evaluated surgical team crisis training in simulated environments for minimally invasive surgery (4) and open surgery (3), and training courses focused at training non-technical skills (2). Two studies showed that simulation-based surgical team crisis training has construct validity for assessing situational awareness in surgical trainees in minimally invasive surgery. None of the studies showed effectiveness of surgical crisis training on situational awareness in open surgery, whereas one showed face validity of a 2-day non-technical skills training course. ConclusionTo improve safety in the operating theatre, more attention to situational awareness is needed in surgical training. Few structured curricula have been developed and validation research remains limited. Strategies to improve situational awareness can be adopted from other industries. New area for improvement
C1 [Graafland, M.; Boermeester, M. A.; Bemelman, W. A.; Schijven, M. P.] Acad Med Ctr, Dept Surg, NL-1100 DD Amsterdam, Netherlands.
   [Schraagen, J. M. C.] Netherlands Org Appl Sci Res TNO, Soesterberg, Netherlands.
   [Schraagen, J. M. C.] Univ Twente, Fac Behav Management & Social Sci, Twente, Netherlands.
RP Schijven, MP (通讯作者)，Acad Med Ctr, Dept Surg, POB 22660, NL-1100 DD Amsterdam, Netherlands.
EM m.p.schijven@amc.uva.nl
CR Abdelshehid CS, 2013, J SURG EDUC, V70, P588, DOI 10.1016/j.jsurg.2013.04.009
   Andersen DK, 2012, ACAD MED, V87, P934, DOI 10.1097/ACM.0b013e3182583248
   Bell RH, 2009, SURGERY, V146, P533, DOI 10.1016/j.surg.2009.06.044
   Bolstad CA, 1999, HUM FAC ERG SOC P, V0, P213
   Carter FJ, 2005, SURG ENDOSC, V19, P1523, DOI 10.1007/s00464-005-0384-2
   Catchpole K, 2008, ANN SURG, V247, P699, DOI 10.1097/SLA.0b013e3181642ec8
   Cuschieri A, 2005, SURG ENDOSC, V19, P1022, DOI 10.1007/s00464-005-8110-7
   Dankelman J, 2005, SURG ENDOSC, V19, P1017, DOI 10.1007/s00464-005-8109-0
   Dedy NJ, 2013, SURGERY, V154, P1000, DOI 10.1016/j.surg.2013.04.034
   Dekker SWA, 2013, SAFETY SCI, V56, P96, DOI 10.1016/j.ssci.2012.05.028
   ENDSLEY MR, 1995, HUM FACTORS, V37, P32, DOI 10.1518/001872095779049543
   Endsley MR, 2000, SITUATION AWARENESS, V0, P1
   Fabri PJ, 2008, SURGERY, V144, P557, DOI 10.1016/j.surg.2008.06.011
   Flin R, 2007, SURG-J R COLL SURG E, V5, P86, DOI 10.1016/S1479-666X(07)80059-X
   Gettman MT, 2009, J UROLOGY, V181, P1289, DOI 10.1016/j.juro.2008.11.018
   Graafland M, 2012, BRIT J SURG, V99, P1322, DOI 10.1002/bjs.8819
   Grantcharov TP, 2009, ANZ J SURG, V79, P104, DOI 10.1111/j.1445-2197.2008.04823.x
   Hazlehurst B, 2007, J BIOMED INFORM, V40, P539, DOI 10.1016/j.jbi.2007.02.001
   Klein MI, 2012, J ENDOUROL, V26, P1089, DOI 10.1089/end.2011.0641
   Koulaxouzidis G, 2013, ANN PLAST SURG, V0, P0
   McCulloch P, 2009, QUAL SAF HEALTH CARE, V18, P109, DOI 10.1136/qshc.2008.032045
   Mishra A, 2008, SURG ENDOSC, V22, P68, DOI 10.1007/s00464-007-9346-1
   Moorthy K, 2006, ANN SURG, V244, P139, DOI 10.1097/01.sla.0000217618.30744.61
   Moorthy K, 2005, ANN SURG, V242, P631, DOI 10.1097/01.sla.0000186298.79308.a8
   Parker WH, 2010, OBSTET GYN CLIN N AM, V37, P437, DOI 10.1016/j.ogc.2010.06.001
   Parush A, 2011, J BIOMED INFORM, V44, P477, DOI 10.1016/j.jbi.2010.04.002
   Peters JH, 2004, SURGERY, V135, P21, DOI 10.1016/S0039-6060(03)00156-9
   Powers K, 2009, J GASTROINTEST SURG, V13, P994, DOI 10.1007/s11605-009-0802-1
   Powers KA, 2008, SURG ENDOSC, V22, P885, DOI 10.1007/s00464-007-9678-x
   Pugh CM, 2011, SURGERY, V149, P534, DOI 10.1016/j.surg.2010.10.010
   Raval MV, 2011, J AM COLL SURGEONS, V212, P889, DOI 10.1016/j.jamcollsurg.2010.12.029
   Regenbogen SE, 2007, ANN SURG, V246, P705, DOI 10.1097/SLA.0b013e31815865f8
   Reznick RK, 2006, NEW ENGL J MED, V355, P2664, DOI 10.1056/NEJMra054785
   Rogers SO, 2006, SURGERY, V140, P25, DOI 10.1016/j.surg.2006.01.008
   Schega L, 2014, ERGONOMICS, V57, P1, DOI 10.1080/00140139.2013.853103
   Schijven MP, 2011, SURG ENDOSC, V25, P2159, DOI 10.1007/s00464-010-1515-y
   Schijven MP, 2005, MINIM INVASIV THER, V14, P244, DOI 10.1080/13645700500221881
   Schutte PC, 1996, PROCEEDINGS OF THE HUMAN FACTORS AND ERGONOMICS SOCIETY - 40TH ANNUAL MEETING, VOLS 1 AND 2, P244, DOI 10.1177/154193129604000422
   Slim K, 2003, ANZ J SURG, V73, P712, DOI 10.1046/j.1445-2197.2003.02748.x
   Thijssen AS, 2010, AM J SURG, V199, P529, DOI 10.1016/j.amjsurg.2009.04.015
   Undre S, 2007, WORLD J SURG, V31, P1843, DOI 10.1007/s00268-007-9128-x
   Vassiliou MC, 2005, AM J SURG, V190, P107, DOI 10.1016/j.amjsurg.2005.04.004
   Way LW, 2003, ANN SURG, V237, P460, DOI 10.1097/00000658-200304000-00004
   Willaert WIM, 2012, ANN SURG, V255, P1184, DOI 10.1097/SLA.0b013e31824f9dbf
   Wright MC, 2004, QUAL SAF HEALTH CARE, V13, PI65, DOI 10.1136/qshc.2004.009951
   Yule S, 2006, MED EDUC, V40, P1098, DOI 10.1111/j.1365-2929.2006.02610.x
   Zhang Y, 2002, COGNITION, V0, P0
   Zheng B, 2012, SURG ENDOSC, V26, P1352, DOI 10.1007/s00464-011-2038-x
NR 48
TC 47
Z9 50
U1 2
U2 30
PU WILEY
PI HOBOKEN
PA 111 RIVER ST, HOBOKEN 07030-5774, NJ USA
SN 0007-1323
EI 1365-2168
J9 BRIT J SURG
JI Br. J. Surg.
PD JAN 15
PY 2015
VL 102
IS 1
BP 16
EP 23
DI 10.1002/bjs.9643
PG 8
WC Surgery
SC Surgery
GA AU7IN
UT WOS:000345774300003
PM 25298183
DA 2022-10-14
ER

PT J
AU Sartwelle, TP
   Johnston, JC
AF Sartwelle, Thomas P.
   Johnston, James C.
TI Cerebral Palsy Litigation: Change Course or Abandon Ship
SO JOURNAL OF CHILD NEUROLOGY
LA English
DT Article
DE cerebral palsy; electronic fetal monitoring; medical malpractice
ID fetal heart-rate; medical malpractice litigation; cesarean delivery; perinatal brain; birth asphyxia; physician; fault; association; obstetrics; insurance
AB The cardinal driver of cerebral palsy litigation is electronic fetal monitoring, which has continued unabated for 40 years. Electronic fetal monitoring, however, is based on 19th-century childbirth myths, a virtually nonexistent scientific foundation, and has a false positive rate exceeding 99%. It has not affected the incidence of cerebral palsy. Electronic fetal monitoring has, however, increased the cesarian section rate, with the expected increase in mortality and morbidity risks to mothers and babies alike. This article explains why electronic fetal monitoring remains endorsed as efficacious in the worlds' labor rooms and courtrooms despite being such a feeble medical modality. It also reviews the reasons professional organizations have failed to condemn the use of electronic fetal monitoring in courtrooms. The failures of tort reform, special cerebral palsy courts, and damage limits to stem the escalating litigation are discussed. Finally, the authors propose using a currently available evidence rulethe Daubert doctrine that excludes junk science from the courtroomas the beginning of the end to cerebral palsy litigation and electronic fetal monitoring's 40-year masquerade as science.
C1 [Sartwelle, Thomas P.] Beirne Maynard & Parsons LLP, Houston, TX USA.
   [Johnston, James C.] Legal Med Consultants LLC, Seattle, WA 98110 USA.
RP Johnston, JC (通讯作者)，Legal Med Consultants LLC, 321 High Sch Rd NE,Suite D3-750, Seattle, WA 98110 USA.
EM Johnston@GlobalNeurology.com
CR American College of Obstetricians and Gynecologists for Maternal-Fetal Medicine, 2014, AM J OBSTET GYNECOL, V123, P0
   Andreasen S, 2014, ACTA OBSTET GYN SCAN, V93, P152, DOI 10.1111/aogs.12276
   Angell Marcia, 1997, SCI TRIAL CLASH MED, V0, P0
   [Anonymous], 2003, AM COLL OBSTET GYNEC, V0, P0
   [Anonymous], 2009, AM COLL OBSTET GYNEC, V106, P0
   [Anonymous], 2013, NO FAULT SCH SCOTL, V0, P0
   Ayres-de-Campos D, 2010, INT J GYNECOL OBSTET, V110, P1, DOI 10.1016/j.ijgo.2010.03.011
   Badawi N, 2013, J PAEDIATR CHILD H, V49, P5, DOI 10.1111/jpc.12068
   Bal BS, 2009, CLIN ORTHOP RELAT R, V467, P339, DOI 10.1007/s11999-008-0636-2
   Banta JV, 2003, DEV MED CHILD NEUROL, V45, P363, DOI 10.1017/S0012162203000690
   BENSON RC, 1968, OBSTET GYNECOL, V32, P259
   Beran R, 2013, LEGAL FORENSIC MED, V0, P0
   Berkowitz RL, 2014, AM J OBSTET GYNECOL, V210, P204, DOI 10.1016/j.ajog.2013.10.007
   Berkowitz RL, 2010, AM COLL OBSTET GYNEC, V116, P0
   Blackwell SC, 2011, AM J OBSTET GYNECOL, V205, P0
   Blackwell SC, 2011, AM J OBSTET GYNECOL, V204, P371, DOI 10.1016/j.ajog.2011.02.073
   Cahill AG, 2013, AM J OBSTET GYNECOL, V209, P531, DOI 10.1016/j.ajog.2013.04.016
   Clark SL, 2003, AM J OBSTET GYNECOL, V188, P628, DOI 10.1067/mob.2003.204
   Clark SL, 2013, AM J OBSTET GYNECOL, V209, P89, DOI 10.1016/j.ajog.2013.04.030
   Constantine MM, 2012, SEMIN PERINATOL, V36, P379, DOI 10.1053/J.SEMPERI.2012.04.023
   Curriden M, 2001, ABA J, V87, P36
   DANZON PM, 1986, LAW CONTEMP PROBL, V49, P57, DOI 10.2307/1191415
   De Ville Kenneth Allen, 1990, MED MALPRACTICE 19 C, V0, P0
   deVille KA, 1999, ETHICS HLTH CARE NEW, V2, P0
   deVille KA, 1998, INT J TECHNOL ASSESS, V98, P99
   DiVenere L, 2013, OBSTET MANAGE, V25, P36
   Domin S, 2004, CATHOL U LAW REV, V53, P499
   Ellenberg JH, 2013, DEV MED CHILD NEUROL, V55, P210, DOI 10.1111/dmcn.12016
   Farrell AM, 2010, NO FAULT COMPENSATIO, V0, P0
   FREEMAN R, 1990, NEW ENGL J MED, V322, P624, DOI 10.1056/NEJM199003013220910
   Freeman RK, 2008, AM J OBSTET GYNECOL, V199, P585, DOI 10.1016/j.ajog.2008.06.096
   FRIEDMAN EA, 1986, NEW ENGL J MED, V315, P641, DOI 10.1056/NEJM198609043151010
   Gibson CS, 2008, PEDIATRICS, V122, P1079, DOI 10.1542/peds.2007-3758
   Goldsmith JP, 2012, AAP NEWS, V33, P10
   Green MD, 1998, BENDECTIN BIRTH DEFE, V0, P0
   Greene MF, 2006, NEW ENGL J MED, V355, P2247, DOI 10.1056/NEJMe068176
   Grimes DA, 2010, OBSTET GYNECOL, V116, P1397, DOI 10.1097/AOG.0b013e3181fae39f
   Hankins GDV, 2006, OBSTET GYNECOL, V107, P1382, DOI 10.1097/01.AOG.0000220531.25707.27
   HAVERKAMP AD, 1976, AM J OBSTET GYNECOL, V125, P310, DOI 10.1016/0002-9378(76)90565-2
   HAVIGHURST CC, 1973, MILBANK FUND Q, V51, P125, DOI 10.2307/3349578
   Helal AS, 2013, GYNECOL OBSTET, V3, P146, DOI 10.4172/2161-0932.1000146
   Holmgren CM, 2013, J PERINATOL, V33, P914, DOI 10.1038/jp.2013.64
   Huber PW, 1993, GALILEOS REVERNGE JU, V0, P0
   JENKINS HML, 1989, J ROY SOC MED, V82, P210, DOI 10.1177/014107688908200410
   Johnson SL, 2011, J FORENSIC LEG MED, V18, P97, DOI 10.1016/j.jflm.2010.12.002
   Johnston JC, 2013, J CHILD NEUROL, V28, P484, DOI 10.1177/0883073813479669
   Kesselheim AS, 2006, OBSTET GYNECOL, V108, P273, DOI 10.1097/01.AOG.0000225969.08432.75
   Kruse M, 2009, DEV MED CHILD NEUROL, V51, P622, DOI 10.1111/j.1469-8749.2008.03190.x
   Laine C, 1996, JAMA-J AM MED ASSOC, V275, P152, DOI 10.1001/jama.275.2.152
   Lent M, 1999, STANFORD LAW REV, V51, P807, DOI 10.2307/1229441
   MacLennan A, 2005, JAMA-J AM MED ASSOC, V294, P1688, DOI 10.1001/jama.294.13.1688
   MacLennan A, 1999, BMJ-BRIT MED J, V319, P1054, DOI 10.1136/bmj.319.7216.1054
   MacLennan A, 2006, OBSTET GYNECOL, V8, P28
   MacLennan AH, 2012, 4 INT CER PALS C PIS, V0, P0
   MacLennan AH, 2011, AUST NZ J OBSTET GYN, V51, P479, DOI 10.1111/j.1479-828X.2011.01370.x
   Macones GA, 2008, OBSTET GYNECOL, V112, P661, DOI 10.1097/AOG.0b013e3181841395
   Main E, 2011, CESAREAN DELIVERIES, V0, P0
   McIntyre S, 2013, OBSTET GYNECOL, V122, P869, DOI 10.1097/AOG.0b013e3182a265ab
   Mnookin S, 2011, THE PANIC VIRUS, V0, P0
   Mohr James C, 1993, DOCTORS LAW MED JURI, V0, P0
   Mohr JC, 2000, JAMA-J AM MED ASSOC, V283, P1731, DOI 10.1001/jama.283.13.1731
   Montori VM, 2013, JAMA-J AM MED ASSOC, V310, P2503, DOI 10.1001/jama.2013.281422
   Moreno-De-Luca A, 2012, LANCET NEUROL, V11, P283, DOI 10.1016/S1474-4422(11)70287-3
   Moreno-De-Luca A, 2011, J MED GENET, V48, P141, DOI 10.1136/jmg.2010.082263
   Natale Renato, 2003, J OBSTET GYNAECOL CAN, V25, P1007
   Nelson KB, 1996, NEW ENGL J MED, V334, P613, DOI 10.1056/NEJM199603073341001
   Nelson KB, 2003, NEW ENGL J MED, V349, P1765, DOI 10.1056/NEJMsb035364
   Neu J, 2013, NEO REV, V14, P0
   NHS NICE, 1900, P36, V0, P0
   OCallaghan M, 2013, OBSTET GYNECOL, V122, P1169, DOI 10.1097/AOG.0000000000000020
   OConnell J, 2008, RECIPE BALANCED TORT, V0, P87
   OMalley AC, 2012, NW J LAW SOCIAL POLI, V8, P295
   OCONNELL J, 1976, MINN LAW REV, V60, P501
   Offit P, 2010, AUTISMS FALSE PROPHE, V0, P0
   Offit Paul A, 2010, DEADLY CHOICES, V0, P0
   Parer JT, 1997, AM J OBSTET GYNECOL, V177, P1385
   Pronovost PJ, 2013, JAMA-J AM MED ASSOC, V310, P2501, DOI 10.1001/jama.2013.281334
   QUILLIGAN EJ, 1975, OBSTET GYNECOL, V45, P96
   Rafique S, 2012, PAKISTAN J SURG, V28, P60
   Rawlins MD, 2013, NEW ENGL J MED, V369, P3, DOI 10.1056/NEJMp1303907
   Robinson Barrett, 2008, REV OBSTET GYNECOL, V1, P186
   Rosenbaum P, 2014, BMJ-BRIT MED J, V349, P0, DOI 10.1136/bmj.g4514
   ROSENBLATT RA, 1990, OBSTET GYNECOL, V76, P245
   Rossignol M, 2013, J OBSTET GYNAECOL CA, V35, P434, DOI 10.1016/S1701-2163(15)30934-8
   Sachs BP, 1989, PROFESSIONAL LIABILI, V0, P31
   Sartwelle Thomas P, 2012, REV OBSTET GYNECOL, V5, P0
   Sartwelle TP, 2012, J LEGAL MED, V33, P313, DOI 10.1080/01947648.2012.714321
   Sartwelle TP, 2009, J LEGAL MED, V30, P181, DOI 10.1080/01947640902936522
   Schaefer M, 2003, FORUM, V0, P23
   SCHELLER JM, 1994, OBSTET GYNECOL, V83, P624, DOI 10.1097/00006250-199404000-00025
   Sloan FA, 2008, MED MALPRACTICE, V0, P85
   Spechler IS, 2007, REV LITIGATION, V26, P739
   Spilka S, 2014, J BIOMED INFORM, V0, P0
   Spong CY, 2012, OBSTET GYNECOL, V120, P1181, DOI 10.1097/AOG.0b013e3182704880
   Streja E, 2013, AM J OBSTET GYNECOL, V209, P0, DOI 10.1016/j.ajog.2013.06.023
   Tan S, 2014, CLIN PERINATOL, V41, P105, DOI 10.1016/j.clp.2013.10.006
   THACKER SB, 1995, OBSTET GYNECOL, V86, P613, DOI 10.1016/0029-7844(95)00232-G
   Tollanes MC, 2014, BMJ-BRIT MED J, V349, P0, DOI 10.1136/bmj.g4294
   Tomizuka T, 2009, HLTH POLICY MONI OCT, V0, P0
   Tonni G, 2014, ARCH GYNECOL OBSTET, V290, P13, DOI 10.1007/s00404-014-3208-6
   Villar J, 2007, BRIT MED J, V335, P1025, DOI 10.1136/bmj.39363.706956.55
   Wang CPY, 2013, ANN ACAD MED SINGAP, V42, P408
   Womens Health & Education Center, 2011, WHEC PRACT B CLIN MA, V0, P4
   Wu D, 2011, DEV MED CHILD NEUROL, V53, P217, DOI 10.1111/j.1469-8749.2010.03884.x
NR 104
TC 25
Z9 25
U1 0
U2 8
PU SAGE PUBLICATIONS INC
PI THOUSAND OAKS
PA 2455 TELLER RD, THOUSAND OAKS, CA 91320 USA
SN 0883-0738
EI 1708-8283
J9 J CHILD NEUROL
JI J. Child Neurol.
PD JUN 15
PY 2015
VL 30
IS 7
BP 828
EP 841
DI 10.1177/0883073814543306
PG 14
WC Clinical Neurology; Pediatrics
SC Neurosciences & Neurology; Pediatrics
GA CI2AM
UT WOS:000354546700002
PM 25183322
DA 2022-10-14
ER

PT J
AU Nakamura, N
   Yamashita, Y
AF Nakamura, Noriko
   Yamashita, Yuichi
TI Malpractice lawsuits and change in work in Japanese surgeons
SO JOURNAL OF SURGICAL RESEARCH
LA English
DT Article
DE Surgeons; Malpractice lawsuits; Defensive medicine; Support; Legal counsel
ID defensive-medicine; american surgeon; 2nd victim; career satisfaction; national-survey; adverse event; physician; error; environment; burnout
AB Background: The risk of lawsuits causes surgeons stress and is associated with defensive medicine. It is possible that some surgeons withdraw from surgery because of malpractice lawsuits, although the actual impact of lawsuits is not clear. This study evaluated changes in work and medical practices involved in lawsuits, as well as support they receive. Materials and methods: A total of 115 surgeons who had been involved in lawsuits in Japan were eligible to participate. Participants were surveyed about changes in work because of lawsuits, the influence of lawsuits on medical care, defensive medicine, and their opinions on support they received. Results: A total of 30 surveys were collected. Six surgeons changed work: five had lost their lawsuits and the remaining one had a settlement. Surgeons felt that lawsuits imposed a time burden (100%) and caused emotional strain (96%). Surgeons made a number of conscious changes to their medical care after lawsuits, including over care (27%) and a hesitation to use high-risk treatments (39%). They had positive opinions of support they received from the legal counsel (89%), the hospital director (73%), supervisors (65%), and colleagues (57%). Surgeons who changed work were significantly more likely to engage in defensive medicine, including over care and hesitation, than those who had not changed work. Support from the legal counsel was negatively correlated with over care and hesitation. Conclusions: Given the significant influence of lawsuits on surgeons' practice, medical institutions should provide support to surgeons. Future research is needed to confirm whether legal counsel may prevent defensive medicine. (C) 2015 Elsevier Inc. All rights reserved.
C1 [Nakamura, Noriko; Yamashita, Yuichi] Fukuoka Univ, Fac Med, Dept Surg Gastroenterol, Fukuoka 8140180, Japan.
RP Nakamura, N (通讯作者)，Fukuoka Univ, Fac Med, Dept Surg Gastroenterol, Jonan Ku, 7-45-1 Nanakuma, Fukuoka 8140180, Japan.
EM nn0904@fukuoka-u.ac.jp
CR Aasland OG, 2005, QUAL SAF HEALTH CARE, V14, P13, DOI 10.1136/qshc.2002.003657
   Ahmadiyeh N, 2010, J AM COLL SURGEONS, V210, P23, DOI 10.1016/j.jamcollsurg.2009.08.011
   Anderson RE, 1999, ARCH INTERN MED, V159, P2399, DOI 10.1001/archinte.159.20.2399
   Balch CM, 2011, J AM COLL SURGEONS, V213, P657, DOI 10.1016/j.jamcollsurg.2011.08.005
   Bishop TF, 2010, ARCH INTERN MED, V170, P1081, DOI 10.1001/archinternmed.2010.155
   Chen KY, 2013, INT J MED SCI, V10, P1471, DOI 10.7150/ijms.6743
   Deshpande SP, 2011, ANN SURG, V253, P1011, DOI 10.1097/SLA.0b013e3182153a35
   Edrees HH, 2011, POL ARCH MED WEWN, V121, P101, DOI 10.20452/pamw.1033
   Gazoni FM, 2012, ANESTH ANALG, V114, P596, DOI 10.1213/ANE.0b013e318227524e
   Guest RS, 2011, ANN SURG ONCOL, V18, P1236, DOI 10.1245/s10434-011-1623-5
   Hanazaki K, 2013, SURG TODAY, V43, P1209, DOI 10.1007/s00595-013-0691-5
   Hu YY, 2012, ARCH SURG-CHICAGO, V147, P212, DOI 10.1001/archsurg.2011.312
   Japan Surgical Society, 2013, SURV REP, V0, P0
   Jena AB, 2011, NEW ENGL J MED, V365, P629, DOI 10.1056/NEJMsa1012370
   McCormick F, 2012, ARCH SURG-CHICAGO, V147, P430, DOI 10.1001/archsurg.2012.84
   Minami CA, 2014, J AM COLL SURGEONS, V218, P271, DOI 10.1016/j.jamcollsurg.2013.09.007
   OLeary KJ, 2012, ACAD MED, V87, P142, DOI 10.1097/ACM.0b013e31823f2c86
   Pinto A, 2013, BRIT J SURG, V100, P1748, DOI 10.1002/bjs.9308
   Seabury SA, 2013, HEALTH AFFAIR, V32, P111, DOI 10.1377/hlthaff.2012.0967
   Seys D, 2013, INT J NURS STUD, V50, P678, DOI 10.1016/j.ijnurstu.2012.07.006
   Shanafelt TD, 2010, ANN SURG, V251, P995, DOI 10.1097/SLA.0b013e3181bfdab3
   Shanafelt TD, 2009, ANN SURG, V250, P463, DOI 10.1097/SLA.0b013e3181ac4dfd
   Stangierski A, 2012, ARCH MED SCI, V8, P569, DOI 10.5114/aoms.2012.29413
   Studdert DM, 2005, JAMA-J AM MED ASSOC, V293, P2609, DOI 10.1001/jama.293.21.2609
   Ullstrom S, 2014, BMJ QUAL SAF, V23, P325, DOI 10.1136/bmjqs-2013-002035
   West CP, 2009, JAMA-J AM MED ASSOC, V302, P1294, DOI 10.1001/jama.2009.1389
   Wu AW, 2000, BRIT MED J, V320, P726, DOI 10.1136/bmj.320.7237.726
NR 27
TC 7
Z9 8
U1 0
U2 4
PU ACADEMIC PRESS INC ELSEVIER SCIENCE
PI SAN DIEGO
PA 525 B ST, STE 1900, SAN DIEGO, CA 92101-4495 USA
SN 0022-4804
EI 1095-8673
J9 J SURG RES
JI J. Surg. Res.
PD JAN 15
PY 2015
VL 193
IS 1
BP 210
EP 216
DI 10.1016/j.jss.2014.08.029
PG 7
WC Surgery
SC Surgery
GA AW4HH
UT WOS:000346241300027
PM 25241724
DA 2022-10-14
ER

PT J
AU Epstein, JB
   Kish, RV
   Hallajian, L
   Sciubba, J
AF Epstein, Joel B.
   Kish, Robert V.
   Hallajian, Lucy
   Sciubba, James
TI Head and neck, oral, and oropharyngeal cancer: a review of medicolegal cases
SO ORAL SURGERY ORAL MEDICINE ORAL PATHOLOGY ORAL RADIOLOGY
LA English
DT Article
ID of-the-literature; nurse-practitioner; medical malpractice; high-risk; diagnosis; radiotherapy; carcinoma; care; professional; reliability
AB Objective. The purpose was to review cases of malpractice in head and neck cancer (HNC) in order to examine allegations and outcomes of the litigation and to assess the implications for best practices in the clinical care of patients with HNC. Materials and Methods. Three U.S. legal databases were accessed to assess the basis of the cases and the outcomes reported. Results. Dental and medical health care providers are identified in cases with alleged failure to diagnose or delayed diagnosis. In addition, inadequate prevention and management of oral complications of cancer therapy also may result in medicolegal action. In the dental cases, the mean recovery was $1,033,500.11, and in medical cases, it was $2,828,639.20. Conclusions. In addition to failure in the diagnosis of malignant disease, our review identified failure to properly prevent and manage oral complications as potential causes of medicolegal actions. Evidence-based care with a multidisciplinary team may promote diagnosis of disease and prevention and management of complications.
C1 [Epstein, Joel B.] City Hope Natl Med Ctr, Duarte, CA 91010 USA.
   [Kish, Robert V.] Reminger Co LPA, Columbus, OH USA.
   [Hallajian, Lucy] Univ Calif San Francisco, Sch Dent, San Francisco, CA USA.
   [Sciubba, James] Johns Hopkins Sch Med, Baltimore, MD USA.
   [Sciubba, James] Greater Baltimore Med Ctr, Milton J Dance Head & Neck Ctr, Baltimore, MD USA.
RP Epstein, JB (通讯作者)，8500 Wilshire Blvd,Suite 899, Beverly, CA 90211 USA.
EM jepstein@coh.org
CR Allison P, 1998, ORAL ONCOL, V34, P161, DOI 10.1016/S1368-8375(97)00071-7
   Barton MB, 1997, RADIOTHER ONCOL, V44, P137, DOI 10.1016/S0167-8140(97)00093-5
   Cabay RJ, 2007, J ORAL PATHOL MED, V36, P255, DOI 10.1111/j.1600-0714.2007.00506.x
   Canto MT, 2002, ORAL ONCOL, V38, P416, DOI 10.1016/S1368-8375(01)00080-X
   *EMPL POL FDN, 2003, MED MALPR LIT RAIS H, V0, P0
   Epstein JB, 2012, CA-CANCER J CLIN, V62, P401, DOI 10.3322/caac.21157
   Epstein JB, 2014, SUPPORT CARE CANCER, V22, P1981, DOI 10.1007/s00520-014-2228-x
   Epstein JB, 2009, J AM DENT ASSOC, V140, P1494, DOI 10.14219/jada.archive.2009.0100
   Fischer DJ, 2005, ORAL ONCOL, V41, P489, DOI 10.1016/j.oraloncology.2004.12.007
   Fischer DJ, 2004, J ORAL PATHOL MED, V33, P65, DOI 10.1111/j.1600-0714.2004.0037n.x
   Fortin A, 2002, INT J RADIAT ONCOL, V52, P929, DOI 10.1016/S0360-3016(01)02606-2
   Gellrich NC, 2003, J AM DENT ASSOC, V134, P307, DOI 10.14219/jada.archive.2003.0159
   Holmes JD, 2003, J ORAL MAXIL SURG, V61, P285, DOI 10.1053/joms.2003.50056
   Jones TM, 2002, J LARYNGOL OTOL, V116, P275, DOI 10.1258/0022215021910744
   LeHew C, 2010, J PUBLIC HEALTH DENT, V70, P93, DOI 10.1111/j.1752-7325.2009.00148.x
   Lydiatt DD, 2008, OTOLARYNG HEAD NECK, V139, P677, DOI 10.1016/j.otohns.2008.06.027
   Lydiatt Daniel D, 2004, CURR OPIN OTOLARYNGOL HEAD NECK SURG, V12, P71, DOI 10.1097/00020840-200404000-00003
   Lydiatt DD, 2002, LARYNGOSCOPE, V112, P816, DOI 10.1097/00005537-200205000-00009
   Macek MD, 2003, J PUBLIC HEALTH DENT, V63, P119
   MACKILLOP WJ, 1995, INT J RADIAT ONCOL, V32, P531, DOI 10.1016/0360-3016(94)00662-5
   Macpherson LMD, 2003, BRIT DENT J, V195, P277, DOI 10.1038/sj.bdj.4810481
   Maybury Catherine, 2012, J CALIF DENT ASSOC, V40, P341
   Patton LL, 2006, ORAL SURG ORAL MED O, V102, P758, DOI 10.1016/j.tripleo.2005.10.072
   Siriphant P, 2001, J PUBLIC HEALTH DENT, V61, P138, DOI 10.1111/j.1752-7325.2001.tb03380.x
   Trotti A, 1998, HEAD NECK-J SCI SPEC, V20, P119, DOI 10.1002/(SICI)1097-0347(199803)20:2<119::AID-HED4>3.3.CO;2-V
NR 25
TC 10
Z9 10
U1 0
U2 6
PU ELSEVIER SCIENCE INC
PI NEW YORK
PA 360 PARK AVE SOUTH, NEW YORK, NY 10010-1710 USA
SN 2212-4403
EI 1528-395X
J9 OR SURG OR MED OR PA
JI Oral Surg. Oral Med. Oral Pathol. Oral Radiol.
PD FEB 15
PY 2015
VL 119
IS 2
BP 177
EP 186
DI 10.1016/j.oooo.2014.10.002
PG 10
WC Dentistry, Oral Surgery & Medicine
SC Dentistry, Oral Surgery & Medicine
GA AY9EE
UT WOS:000347851800012
PM 25465074
DA 2022-10-14
ER

PT J
AU Pituru, S
   Vladareanu, S
   Paun, S
   Nanu, A
AF Pituru, Silviu
   Vladareanu, Simona
   Paun, Silviu
   Nanu, Andrei
TI MALPRACTICE AND PROFESSIONAL LIABILITY OF MEDICAL PERSONNEL
SO FARMACIA
LA English
DT Article
DE malpractice; professional liability; medical personnel; insurance
AB The goal of this paper was to identify the legal framework defining the requirements and limits of the professional liability of medical personnel, when confronted with malpractice accusations, and the payment risk management mechanisms regarding indemnities granted to injured patients. The professional liability of medical personnel has its recognizable causes both in the scientific/technical component of the medical and pharmaceutical practice as well as in the ethical component. The main payment risk management mechanism regarding indemnities granted to injured patients following malpractice cases is the professional liability insurance for medical personnel ("malpractice insurance"). However, several mandatory requirements are necessary for this mechanism in order to achieve its legal role, as specified above. The correct identification of the requirements and limitations regarding the legal liability of medical personnel and the prevention and management methods for this risk are a necessity in order to align medical and pharmaceutical practice to the applicable legal requirements and quality standards.
C1 [Pituru, Silviu; Vladareanu, Simona; Paun, Silviu; Nanu, Andrei] Carol Davila Univ Med & Pharm, 37 Dionisie Lupu St, Bucharest, Romania.
RP Vladareanu, S (通讯作者)，Carol Davila Univ Med & Pharm, 37 Dionisie Lupu St, Bucharest, Romania.
EM simconst69@gmail.com
FU Excellence Programme in Multidisciplinary Doctoral and Postdoctoral Research in Chronic Diseases [POSDRU/159/1.5/S/133377]; European Social Fund
CR Crisan O, 2014, FARMACIA, V62, P436
   Foster C, 2013, MEDICAL LAW A VERY S, V0, P7
   Lupascu N, 2014, REV ROM BIOET, V12, P118
   Nanu A, 2012, ROM J LEG MED, V20, P77, DOI 10.4323/rjlm.2012.77
   Nanu A, 2011, REV ROM BIOET, V9, P90
   Stan C, 2009, MED MALPRACTICE, V0, P24
   Statescu C, 1995, CIVIL LAW GEN THEORY, V0, P114
NR 7
TC 20
Z9 20
U1 0
U2 8
PU SOC STIINTE FARMACEUTICE ROMANIA
PI BUCURESTI
PA BUCURESTI, STR TRAIAN VUIA 6, SECT 1, BUCURESTI, 020956, ROMANIA
SN 0014-8237
EI 2065-0019
J9 FARMACIA
JI Farmacia
PD MAR-APR 15
PY 2015
VL 63
IS 2
BP 318
EP 324
DI 
PG 7
WC Pharmacology & Pharmacy
SC Pharmacology & Pharmacy
GA CG7ZR
UT WOS:000353526900025
DA 2022-10-14
ER

PT J
AU Evans, RW
   Ghosh, K
AF Evans, Randolph W.
   Ghosh, Kamalika
TI A Survey of Headache Medicine Specialists on Career Satisfaction and Burnout
SO HEADACHE
LA English
DT Article
DE headache medicine; physician; burnout; career satisfaction
ID physician; resilience
AB Background.-Physicians report increasing rates of career dissatisfaction and professional burnout, which may be related to the practice environment and subspecialty. There has never been a survey of professional burnout among headache medicine specialists. Objectives.-The aim of the present survey was to learn more about how headache medicine physicians are affected by these issues. Methods.-An email survey was sent to 749 physician members of the American Headache Society with questions or statements about demographics, professional quality of life and satisfaction, future practice plans, and professional burnout using the Maslach Burnout Inventory. Results.-In a sample of 127 headache medicine specialists, 66 (57.4%) physicians reported symptoms of professional burnout reflected by high Emotional Exhaustion and/or high Depersonalization. There is widespread dissatisfaction with work schedules, government regulations, implementation of the Affordable Care Act, insurance company policies, malpractice concerns, patient telephone calls, and compensation. Sixty-two percent of respondents concur that headache medicine is becoming more complicated without patient benefit, 14% concur that headache medicine specialists are fairly compensated, and 59% would go into headache medicine again if they were fourth year medical students. In the next 1 to 3 years, 21.3% plan to cut back on hours, 14.2% plan to cut back on patients seen, and 12.6% plan to switch to a cash practice. Medicine and healthcare are changing in such a way that 33.9% concur that they will accelerate their retirement plans. Conclusions.-Headache medicine specialists have one of the highest rates of burnout compared to other physician specialists, which is twice the rate of working adults. Physicians' age and practice environment and experience are related with their career satisfaction and professional burnout. Some attributes of career satisfaction can decrease burnout by reducing emotional exhaustion and depersonalization and by enhancing personal accomplishment. There is widespread dissatisfaction with the practice environment. These findings may portend decreasing access to headache medicine specialists in the future if specialists cut back on hours and patients seen, accelerate their retirement plans, and fewer neurologists are attracted to headache medicine.
C1 [Evans, Randolph W.] Baylor Coll Med, Dept Neurol, Houston, TX 77004 USA.
   [Ghosh, Kamalika] Rice Univ, Dept Psychol, Houston, TX 77005 USA.
RP Evans, RW (通讯作者)，Baylor Coll Med, 1200 Binz 1370, Houston, TX 77004 USA.
EM revansmd@gmail.com
CR Epstein RM, 2013, ACAD MED, V88, P301, DOI 10.1097/ACM.0b013e318280cff0
   Evans RW, 2013, PRACTICAL NEUROL SEP, V0, P0
   Freeman WD, 2013, NEUROLOGY, V81, P479, DOI 10.1212/WNL.0b013e31829d8783
   Krasner MS, 2009, JAMA-J AM MED ASSOC, V302, P1284, DOI 10.1001/jama.2009.1384
   Lee RT, 1996, J APPL PSYCHOL, V81, P123, DOI 10.1037/0021-9010.81.2.123
   Maslach C, 2010, MASLACH BURNOUT INVE, V0, P0
   Maslach C, 1996, MASLACH BURNOUT INVE, V0, P0
   Mauser ED, 2014, HEADACHE, V54, P1347, DOI 10.1111/head.12406
   McAbee JH, 2015, J NEUROSURG, V123, P161, DOI 10.3171/2014.12.JNS141348
   Minen MT, 2015, HEADACHE, V55, P1092, DOI 10.1111/head.12623
   Peckham C, 2015, BURNOUT MEDSCAPE PHY, V0, P0
   Shanafelt TD, 2012, ARCH INTERN MED, V172, P1377, DOI 10.1001/archinternmed.2012.3199
   Sigsbee B, 2014, NEUROLOGY, V83, P2302, DOI 10.1212/WNL.0000000000001077
   Sood A, 2011, J GEN INTERN MED, V26, P858, DOI 10.1007/s11606-011-1640-x
   Wallace JE, 2009, LANCET, V374, P1714, DOI 10.1016/S0140-6736(09)61424-0
   Zwack J, 2013, ACAD MED, V88, P382, DOI 10.1097/ACM.0b013e318281696b
NR 16
TC 17
Z9 17
U1 0
U2 7
PU WILEY-BLACKWELL
PI HOBOKEN
PA 111 RIVER ST, HOBOKEN 07030-5774, NJ USA
SN 0017-8748
EI 1526-4610
J9 HEADACHE
JI Headache
PD NOV-DEC 15
PY 2015
VL 55
IS 10
BP 1448
EP 1457
DI 10.1111/head.12708
PG 10
WC Clinical Neurology
SC Neurosciences & Neurology
GA DA3DG
UT WOS:000367675800019
PM 26466948
DA 2022-10-14
ER

PT J
AU Varjavand, N
   Pereira, N
   Delvadia, D
AF Varjavand, Nielufar
   Pereira, Nigel
   Delvadia, Dipak
TI Returning Inactive Obstetrics and Gynecology Physicians to Clinical Practice: The Drexel Experience
SO JOURNAL OF CONTINUING EDUCATION IN THE HEALTH PROFESSIONS
LA English
DT Article
DE career transitions; physician assessment; remediation; physician reentry; problem; dyscompetent physicians; physician reeducation; physician refresher
ID nonpracticing physician; reentry; challenge; workforce; education; program
AB IntroductionPhysicians returning to clinical practice after inactivity may face many challenges. Few programs provide reeducation, and data are limited about these experiences. We describe the physician refresher/reentry program at Drexel University College of Medicine, Philadelphia, and the lessons learned in our efforts to facilitate obstetrician-gynecologists' clinical reentry. MethodsIn 2006, Drexel relaunched the Medical College of Pennsylvania's physician reentry course. This structured yet individualized program provides reeducation and assessment for physicians who have left clinical medicine for any reason and are hoping to return. We report the results achieved for 9 obstetrician-gynecologists who successfully completed Drexel's course between November 2006 and November 2012. ResultsThe 6 men and 3 women had left their practices for different reasons. Seven were reentry candidates, and 2 were remediating; none had left practice for medical negligence. Of the reentering physicians, 5 achieved their goal within 1 month. Of the remediating physicians, 1 achieved his/her goal. DiscussionThrough continual self-assessment and participant feedback, we have learned to expand our staff and faculty career advisory roles and seek specialty-specific assessment. Despite our small sample size, Drexel's experience may provide guidance to the growing field of obstetrician/gynecologist reentry in the United States.
C1 [Varjavand, Nielufar] Drexel Univ, Coll Med, Dept Internal Med, Philadelphia, PA 19129 USA.
   [Pereira, Nigel] Weill Cornell Med Coll, Ronald O Perelman & Claudia Cohen Ctr Reprod Med, New York, NY 10065 USA.
   [Delvadia, Dipak] Drexel Univ, Coll Med, Dept Obstet & Gynecol, OB GYN, Philadelphia, PA 19129 USA.
RP Varjavand, N (通讯作者)，Drexel Univ, Coll Med, 2900 Queen Lane,Med Educ Room 221, Philadelphia, PA 19129 USA.
EM Nielufar.Varjavand@drexelmed.edu
CR Adams KE, 2008, OBSTET GYNECOL, V111, P1195, DOI 10.1097/AOG.0b013e318170520d
   [Anonymous], 2012, OBSTET GYNECOL, V119, P1066
   [Anonymous], 2006, BOSPHORUS, V42, P[155, 156], DOI 10.1021/CR500487S
   Bower EA, 2010, J CONTIN EDUC HEALTH, V30, P89, DOI 10.1002/chp.20064
   Cass I, 2012, OBSTET GYNECOL, V120, P360, DOI 10.1097/AOG.0b013e31825da13e
   Grace ES, 2011, J CONTIN EDUC HEALTH, V31, P49, DOI 10.1002/chp.20106
   Kenagy Gretchen P, 2011, J MED REG, V97, P10
   Manriquez M, 2012, OBSTET GYNECOL, V120, P365, DOI 10.1097/AOG.0b013e318257ffba
   Mark S, 2002, JAMA-J AM MED ASSOC, V288, P1091, DOI 10.1001/jama.288.9.1091
   Martin JN, 2012, OBSTET GYNECOL, V120, P217, DOI 10.1097/AOG.0b013e3182614d1d
   RAUB AC, 1982, JAMA-J AM MED ASSOC, V248, P2994, DOI 10.1001/jama.248.22.2994
   Varjavand N, 2012, J CONTIN EDUC HEALTH, V32, P142, DOI 10.1002/chp.21137
   Varjavand N, 2012, MED TEACH, V34, P285, DOI 10.3109/0142159X.2012.660215
   VILLANEUVA AM, 1995, ACAD MED, V70, PS110, DOI 10.1097/00001888-199501000-00034
NR 14
TC 8
Z9 8
U1 0
U2 41
PU LIPPINCOTT WILLIAMS & WILKINS
PI PHILADELPHIA
PA TWO COMMERCE SQ, 2001 MARKET ST, PHILADELPHIA, PA 19103 USA
SN 0894-1912
EI 1554-558X
J9 J CONTIN EDUC HEALTH
JI J. Contin. Educ. Health Prof.
PD WIN 15
PY 2015
VL 35
IS 1
BP 65
EP 70
DI 10.1002/chp.21264
PG 6
WC Education, Scientific Disciplines; Health Care Sciences & Services
SC Education & Educational Research; Health Care Sciences & Services
GA CE2ET
UT WOS:000351627700009
PM 25799974
DA 2022-10-14
ER

PT J
AU Givol, N
   Frenkel, T
   Tickotsky, N
   Moskovitz, M
AF Givol, N.
   Frenkel, T.
   Tickotsky, N.
   Moskovitz, M.
TI The incidence and nature of complaints against dentists for the treatment of children in Israel from 1992-2011
SO COMMUNITY DENTAL HEALTH
LA English
DT Article
DE risk management; insurance; malpractice; pediatric dentistry; liability; Israel
ID risk-management
AB Objectives: Medical literature lacks information about complaints against dentists who treat children. The present study aimed to evaluate the reports filed to Medical Consultant International (MCI) regarding paediatric dentistry in 1992-2011. Basic research design: Most dentists in Israel (85%) are obliged by their professional liability insurance policy to report adverse events to MCI. Reports were analysed using a structured form that included demographic details of the treating dentist, patients and parents, type of treatment, the result and the dentist's attitude. MCI dental consultants' decisions were evaluated by two specialists in paediatric dentistry. Results: The number of complaints per year is increasing. Complaints involved maltreatment (33%), case mismanagement (25%) and complications that required additional treatment (26%). Communication was problematic in 60% of cases. Only 16.7% of complaints developed into an actual lawsuit. Most complaints were against female general practitioners and against dentists who worked in community dental clinics located in peripheral areas. Treating permanent teeth increased to 3.6 times the probability of developing into a lawsuit. 59% of event records had missing data. Seventy-five percent of the cases rose from elective treatments while 25% concerned emergency treatments. One third of the cases required additional treatment in a hospital i.e. abscess drainage, foreign body swallowing or other physical damages. Conclusions: Better case selection and documentation, better training of dentists who treat children and more appropriate attitude toward patients and parents, are likely to reduce the number of complaints.
C1 [Givol, N.] Madanes Grp, Med Risk Management Co, Tel Aviv, Israel.
   [Givol, N.] Madanes Grp, Med Consultants Int Ltd, Tel Aviv, Israel.
   [Frenkel, T.; Moskovitz, M.] Hebrew Univ Jerusalem, Hadassah Sch Dent Med, Dept Pediat Dent, Jerusalem, Israel.
   [Tickotsky, N.] Bar Ilan Univ, Ramat Gan, Israel.
RP Moskovitz, M (通讯作者)，Hadassah Sch Dent Med, Dept Pediat Dent, POB 12272, IL-91120 Jerusalem, Israel.
EM motim@md.huji.ac.il
CR Abbott RL, 2005, AM J OPHTHALMOL, V140, P1106, DOI 10.1016/j.ajo.2005.07.020
   Dym Harry, 2008, DENT CLIN NORTH AM, V52, P563, DOI 10.1016/j.cden.2008.02.011
   Feigal R J, 2001, J DENT EDUC, V65, P1369
   Givol N, 2002, INT J ORAL MAX IMPL, V17, P258
   Givol N, 2010, J ENDODONT, V36, P982, DOI 10.1016/j.joen.2010.03.030
   Graskemper JP, 2002, J AM DENT ASSOC, V133, P752, DOI 10.14219/jada.archive.2002.0273
   Health Professions Workforce, 2012, ANN REP ISR MIN HLTH, V0, P0
   Hills H L, 1990, N Y STATE DENT J, V56, P22
   Newsome PRH, 1999, BRIT DENT J, V186, P166, DOI 10.1038/sj.bdj.4800053a
   Ramos-Jorge J, 2013, INT J PAEDIATR DENT, V23, P125, DOI 10.1111/j.1365-263X.2012.01234.x
   Rattan R, 2004, QUINTESSENTIALS 13 R, V0, P0
   St Clair T, 1995, PEDIATR DENT, V17, P90
   Thikkurissy S, 2008, J DENT CHILD, V75, P271
NR 13
TC 4
Z9 4
U1 0
U2 4
PU F D I WORLD DENTAL PRESS LTD
PI LOWESTOFT
PA 5 BATTERY GREEN RD, LOWESTOFT NR32 1 DE, SUFFOLK, ENGLAND
SN 0265-539X
EI 
J9 COMMUNITY DENT HLTH
JI Community Dent. Health
PD MAR 15
PY 2015
VL 32
IS 1
BP 56
EP 59
DI 10.1922/CDH_3453Moskovitz04
PG 4
WC Dentistry, Oral Surgery & Medicine
SC Dentistry, Oral Surgery & Medicine
GA CE7CB
UT WOS:000351993500011
PM 26263594
DA 2022-10-14
ER

PT J
AU Lee, DWH
   Lai, PBS
AF Lee, Danny W. H.
   Lai, Paul B. S.
TI The practice of mediation to resolve clinical, bioethical, and medical malpractice disputes
SO HONG KONG MEDICAL JOURNAL
LA English
DT Article
ID adverse event; physician; error; claim; model
AB Mediation is a voluntary process whereby a neutral and impartial third party the mediator is present to facilitate communication and negotiation between the disputing parties so that amicable settlements can be agreed. Being confidential and non-adversarial in nature, the mediation process and skills are particularly applicable in clinical practice to facilitate challenging communications following adverse events, to assist bioethical decision making and to resolve disputes. Mediation is also a more effective and efficient means of dispute resolution in medical malpractice claims when compared with civil litigation. Health-care mediation teams should be set up at individual facilities to provide education and consultation services to frontline staff and patients. At a community level, the Government, the mediation community, and the health-care professionals should join forces to promote mediation as a means to settle medical malpractice claims outside of the courtroom.
C1 [Lai, Paul B. S.] Chinese Univ Hong Kong, Prince Wales Hosp, Dept Surg, Shatin, Hong Kong, Peoples R China.
EM dannywhlee@gmail.com
CR Alexander N, 2010, MEDIATION PROCESS PR, V0, P0
   BECKMAN HB, 1994, ARCH INTERN MED, V154, P1365, DOI 10.1001/archinte.154.12.1365
   CHIEF MEDICAL OFFICER, 2003, MAK AM CONS PAP SETT, V0, P0
   Chiu JS, 2010, ASIAN DISPUTE REV, V0, P85
   DeAngelo LM, 2000, J CLIN PSYCHOL MED S, V7, P133, DOI 10.1023/A:1009547732220
   Dubler NN, 2011, BIOETHICS MEDIATION, V0, P0
   Duclos CW, 2005, INT J QUAL HEALTH C, V17, P479, DOI 10.1093/intqhc/mzi065
   Folberg J, 1984, MEDIATION COMPREHENS, V0, P0
   Gallagher TH, 2006, ARCH INTERN MED, V166, P1605, DOI 10.1001/archinte.166.15.1605
   Herring J, 2012, MED LAW ETHICS, V0, P0
   HICKSON GB, 1992, JAMA-J AM MED ASSOC, V267, P1359, DOI 10.1001/jama.267.10.1359
   Hickson GB, 1997, LAW CONTEMP PROBL, V60, P7, DOI 10.2307/1191993
   Kraman SS, 1999, ANN INTERN MED, V131, P963, DOI 10.7326/0003-4819-131-12-199912210-00010
   Liebman CB, 2004, HEALTH AFFAIR, V23, P22, DOI 10.1377/hlthaff.23.4.22
   LOCALIO AR, 1991, NEW ENGL J MED, V325, P245, DOI 10.1056/NEJM199107253250405
   Newman MC, 1996, ARCH FAM MED, V5, P71, DOI 10.1001/archfami.5.2.71
   Peeples R, 2000, J HEALTH SOC BEHAV, V41, P333, DOI 10.2307/2676324
   Sohn DH, 2012, CLIN ORTHOP RELAT R, V470, P1370, DOI 10.1007/s11999-011-2206-2
   Trumble SC, 2006, CLIN GOVERNANCE INT, V11, P299
   Ury W, 1988, GETTING DISPUTES RES, V0, P0
   VINCENT C, 1994, LANCET, V343, P1609, DOI 10.1016/S0140-6736(94)93062-7
NR 27
TC 6
Z9 7
U1 0
U2 9
PU HONG KONG ACAD MEDICINE PRESS
PI HONG KONG
PA 9/F/, ROOM 901, 99 WONG CHUK HANG RD, ABERDEEN, HONG KONG, 00000, PEOPLES R CHINA
SN 1024-2708
EI 
J9 HONG KONG MED J
JI Hong Kong Med. J.
PD DEC 15
PY 2015
VL 21
IS 6
BP 560
EP 564
DI 
PG 5
WC Medicine, General & Internal
SC General & Internal Medicine
GA DG6PV
UT WOS:000372208700011
PM 26634373
DA 2022-10-14
ER

PT J
AU Norelli, GA
   De Luca, F
   Focardi, M
   Giardiello, R
   Pinchi, V
AF Norelli, Gian-Aristide
   De Luca, Federica
   Focardi, Martina
   Giardiello, Raffaella
   Pinchi, Vilma
TI The Claims Management Committees trial: Experience of an Italian Hospital of the National Health System
SO JOURNAL OF FORENSIC AND LEGAL MEDICINE
LA English
DT Article
DE National health service costs; Medical malpractice; Claims analysis
ID malpractice litigation; improvement; liability
AB Introduction: In Italy, health care is mainly financed by earmarked central and regional taxes, with regions receiving their allocated share of resources from the National Health Fund. The Council of the Tuscany Region in 2009 began an experimentation aimed to enforce the extrajudicial conciliation. The Council established the Claims Management Committees (CMC) for civil liability in the Tuscan Health Service. The CMC trial provides that the damages are compensated directly by the hospital, removing the cost of liability insurance. The aim of this study is to collect and compare the liability-insurance-period and the CMC trial-period. Materials and methods: Data were derived from the management claims database of the Health Directorate of the Careggi Hospital in Florence between 2006 and 2012. Two main periods are considered for the comparison of data: 2006-2007-2008 during the insurance management and 2010-2011-2012 during the CMC trial. Results: During the insurance management period, the total expenditure was equal to the [SIC]14,846,334.44 paid in the 3-year period. The total expenditure during the CMC trial 3-years period was equal to [SIC]7.076.370,75. Under the CMC management, we observed a marked decrease in the recourse to legal action in the face of a substantial maintenance of the number of claims opened for each year. The CMC trial showed a greater speed in setting claims for damages. Discussion and conclusions: Under CMC management, a greater and more diligent efficiency is matched by a lower economic outlay. The use of the direct management of damage compensation may be an important tool for risk management, thus guaranteeing the recourse to targeted and appropriate interventions. (C) 2014 Elsevier Ltd and Faculty of Forensic and Legal Medicine. All rights reserved.
C1 [Norelli, Gian-Aristide; De Luca, Federica; Focardi, Martina; Pinchi, Vilma] Univ Florence, Dept Hlth Sci, Forens Med Sci Sect, I-50134 Florence, Italy.
   [Giardiello, Raffaella] Careggi Hosp, Legal Dept, Florence, Italy.
   [Giardiello, Raffaella] Careggi Hosp, Florence, Italy.
RP De Luca, F (通讯作者)，Univ Florence, Dept Hlth Sci, Forens Med Sci Sect, Largo Brambilla 3, I-50134 Florence, Italy.
EM dott.ssadeluca@gmail.com
CR ANIA, 2012, 2 G PREV ENPAM, V17, P6
   Bellavia M, 2012, IRAN J PUBLIC HEALTH, V41, P1
   Bovier PA, 2003, EUR J PUBLIC HEALTH, V13, P299, DOI 10.1093/eurpub/13.4.299
   Courter A, 2005, EUR J PUBLIC HEALTH, V4, P355
   Dettmeyer R, 2009, LEGAL MED, V11, P132
   Fossum B, 1998, EUR J PUBLIC HEALTH, V8, P59, DOI 10.1093/eurpub/8.1.59
   Fraser JJ, 2001, PEDIATRICS, V107, P602, DOI 10.1542/peds.107.3.602
   Gould MT, 2003, CLIN ORTHOP RELAT R, V0, PP59, DOI 10.1097/01.blo.0000049697.69467.81
   Jena AB, 2012, ARCH INTERN MED, V172, P892, DOI 10.1001/archinternmed.2012.1416
   Johnson SL, 2011, J FORENSIC LEG MED, V18, P97, DOI 10.1016/j.jflm.2010.12.002
   Joseph D M, 1995, MED GROUP MANAGE J, V42, P86
   Kessler DP, 2006, LANCET, V368, P240, DOI 10.1016/S0140-6736(06)69045-4
   Khan IH, 2012, ORTHOPEDICS, V35, PE726, DOI 10.3928/01477447-20120426-28
   Kiani M, 2009, J FORENSIC LEG MED, V16, P76, DOI 10.1016/j.jflm.2008.08.016
   Maeda S, 2001, LEG MED (TOKYO), V3, P56, DOI 10.1016/S1344-6223(01)00007-4
   Nuti S, 2012, J HEALTHC MANAG, V57, P182, DOI 10.1097/00115514-201205000-00008
   Pinchi V, 2009, RIV ITAL MED LEG, V31, P579
   Pinchi V, 2013, INT DENT J, V63, P43, DOI 10.1002/idj.12004
   Saberi SM, 2009, J FORENSIC LEG MED, V16, P301, DOI 10.1016/j.jflm.2008.12.016
   Sarria-Santamera A, 2013, EUR J PUBLIC HLTH S1, V23, P0
   Studdert DM, 2006, NEW ENGL J MED, V354, P2024, DOI 10.1056/NEJMsa054479
   Virshup BB, 1999, AM J MED QUAL, V14, P153, DOI 10.1177/106286069901400402
   Wessel M, 2013, EUR J PUBLIC HEALTH, V23, P230, DOI 10.1093/eurpub/cks030
   Wilbacher I, 2013, EUR J PUBLIC HLTH S1, V23, P0
NR 24
TC 6
Z9 6
U1 0
U2 7
PU ELSEVIER SCI LTD
PI OXFORD
PA THE BOULEVARD, LANGFORD LANE, KIDLINGTON, OXFORD OX5 1GB, OXON, ENGLAND
SN 1752-928X
EI 1532-2009
J9 J FORENSIC LEG MED
JI J. Forensic Leg. Med.
PD JAN 15
PY 2015
VL 29
IS 
BP 6
EP 12
DI 10.1016/j.jflm.2014.10.004
PG 7
WC Medicine, Legal
SC Legal Medicine
GA AY2JX
UT WOS:000347417300002
PM 25572077
DA 2022-10-14
ER

PT J
AU White, V
   Nath, A
   Stansby, G
AF White, Victoria
   Nath, Alexander
   Stansby, Gerard
TI Litigation claims relating to venous thromboembolism in the NHS
SO PHLEBOLOGY
LA English
DT Article
DE Complications; hospital-acquired venous thromboembolic disease; pulmonary embolism; venous thromboembolism; VTE prophylaxis
ID england 1995-2007; anesthesia
AB Aim Litigation costs for clinical negligence in the management of venous thromboembolism have escalated in the last five years. The National Health Service Litigation Authority estimates these claims have cost in excess of 112 million. Our aim is to identify the areas of practice where these claims are most likely to arise to help improve patient outcome. Methods The National Health Service Litigation Authority provided de-identified data on individual medical negligence claims against the NHS since 2007. We subcategorised the data into (a) the nature of the venous thromboembolism event, (b) the area of specialist practice and (c) the damages incurred. Inter-group differences were evaluated using ANOVA, Kruskal-Wallis test and Mann-Whitney U Test. Results Failure to prevent and to diagnose pulmonary emboli and deep vein thrombosis occurs across the spectrum of clinical specialties. In the study period 189 claims were made. The majority of claims were in surgical specialties and the financial burden was significantly greater than in the medical specialities (3,257,394 pound vs. 1,532,996) pound. The amounts paid out by specialty was not significantly different but had significant variance (p<0.0001). Conclusions The National Institute of Clinical Excellence provides comprehensive guidelines on venous thromboembolism risk assessment. Poor compliance has contributed to morbidity and mortality while the cost has continued to escalate. A multimodal approach to education is needed to improve patient outcome. Improved venous thromboembolism prevalence data are also needed.
C1 [White, Victoria; Nath, Alexander; Stansby, Gerard] Freeman Rd Hosp, Northern Vasc Ctr, Newcastle Upon Tyne NE7 7DN, Tyne & Wear, England.
RP Stansby, G (通讯作者)，Freeman Rd Hosp, Northern Vasc Ctr, Freeman Rd, Newcastle Upon Tyne NE7 7DN, Tyne & Wear, England.
EM Gerard.Stansby@nuth.nhs.uk
CR Cohen AT, 2007, THROMB HAEMOSTASIS, V98, P756, DOI 10.1160/TH07-03-0212
   Cook TM, 2010, ANAESTHESIA, V65, P556, DOI 10.1111/j.1365-2044.2010.06331.x
   Goldenberg SD, 2012, J HOSP INFECT, V81, P156, DOI 10.1016/j.jhin.2012.04.020
   House of Commons Health Committee, 2005, PREV VEN THROMB HOSP, V0, P0
   Khan IH, 2012, ORTHOPEDICS, V35, PE726, DOI 10.3928/01477447-20120426-28
   Meltzer AJ, 2013, SURGERY, V153, P683, DOI 10.1016/j.surg.2012.11.005
   National Institute for Health and Clinical Excellence, 2010, VEN THROMB RED RISK, V0, P0
   Szypula K, 2010, ANAESTHESIA, V65, P443, DOI 10.1111/j.1365-2044.2010.06248.x
NR 8
TC 8
Z9 8
U1 0
U2 1
PU SAGE PUBLICATIONS INC
PI THOUSAND OAKS
PA 2455 TELLER RD, THOUSAND OAKS, CA 91320 USA
SN 0268-3555
EI 1758-1125
J9 PHLEBOLOGY
JI Phlebology
PD JUL 15
PY 2015
VL 30
IS 6
BP 389
EP 396
DI 10.1177/0268355514537487
PG 8
WC Surgery; Peripheral Vascular Disease
SC Surgery; Cardiovascular System & Cardiology
GA CM2RP
UT WOS:000357530000002
PM 24871785
DA 2022-10-14
ER

PT J
AU Beirer, M
   Deiler, S
   Neu, J
AF Beirer, M.
   Deiler, S.
   Neu, J.
TI High-pressure injection injury of the hand. Underestimation of injury severity
SO UNFALLCHIRURG
LA German
DT Article
DE Medical malpractice claim; Treatment error; Complication; Explorative operation; Injection pistol injury
AB A 44-year-old man sustained a high-pressure injection injury of the left index finger with hot hydraulic oil in an occupational accident. On presentation to the occupational physician 4 h later the wound was irrigated and cleaned. At this time X-ray diagnostics, wound revision, administration of antibiotics and immobilization were not performed. The following day the patient presented to a hospital with painful swelling and reddening of the left index finger where an emergency surgical wound revision, administration of antibiotics and immobilization of the finger were performed due to a phlegmon of the flexor tendon. Despite subsequent revision operations, necrosis of the flexor tendon sheath occurred with a skin subcutis defect necessitating a full thickness skin transplantation and ultimately operative fusion of the distal interphalangeal joint of the index finger. After a total period of treatment of 9 months the patient still presented with local soft tissue swelling and paresthesia as well as a limited range of motion of the proximal interphalangeal joint. The patient filed a complaint for wrong treatment of the high-pressure injection injury in terms of an inaccurate examination and lack of administration of antibiotics at the first presentation. The expert opinion of the arbitration board ascertained medical malpractice at the first presentation. An emergency surgical wound revision had already been indicated at the first presentation and the revision procedures would have been less extensive and it was highly probability that surgical fusion of the distal interphalangeal joint could have been avoided. The arbitration furthermore concluded that iatrogenic maltreatment led to a phlegmon of the flexor tendon with the need for subsequent revision operations including surgical fusion of the distal interphalangeal joint which resulted in an affected grip control. The delay in surgical treatment must be considered as the reason for the much worse initial situation that finally led to the functional impairment of the left index finger.
C1 [Beirer, M.; Deiler, S.] Tech Univ Munich, Klin & Poliklin Unfallchirurg, Klinikum Rechts Isar, D-81675 Munich, Germany.
RP Beirer, M (通讯作者)，Tech Univ Munich, Klin & Poliklin Unfallchirurg, Klinikum Rechts Isar, Ismaninger Str 22, D-81675 Munich, Germany.
EM Marc.Beirer@mri.tum.de
CR Bourget DM, 2011, J MED TOXICOL, V7, P162, DOI 10.1007/s13181-010-0122-6
   FLOTRE M, 1992, AM FAM PHYSICIAN, V45, P2230
   Hentschel M, 1970, HANDCHIRURGIE, V2, P171
   Hoffmann R, 2009, CHECKLISTE HANDCHIRU, V3, P0
   Hogan CJ, 2006, J ORTHOP TRAUMA, V20, P503, DOI 10.1097/00005131-200608000-00010
   Kaufman H D, 1970, HAND, V2, P63, DOI 10.1016/0072-968X(70)90041-0
   Mizani MR, 2000, POSTGRAD MED, V108, P183, DOI 10.3810/pgm.2000.07.1161
   NEAL NC, 1991, INJURY, V22, P467, DOI 10.1016/0020-1383(91)90131-W
   Rappold G, 2001, HANDCHIR MIKROCHIR PLAST CHIR, V33, P332, DOI 10.1055/s-2001-17765
   SCHARIZER E, 1981, AKTUELLE TRAUMATOLOGIE, V11, P84
   SCHOO MJ, 1980, J TRAUMA, V20, P229, DOI 10.1097/00005373-198003000-00007
   SIRIO CA, 1989, AM SURGEON, V55, P714
   Tintinalli JE, 2020, TINTINALLIS EMERGENC, V9, P0
   Vasilevski D, 2000, AM J EMERG MED, V18, P820, DOI 10.1053/ajem.2000.18051
   Verhoeven N, 2008, STRATEG TRAUMA LIMB, V3, P27, DOI 10.1007/s11751-008-0029-9
   Wieder A, 2006, PLAST RECONSTR SURG, V117, P186, DOI 10.1097/01.prs.0000185668.67855.63
NR 16
TC 0
Z9 0
U1 0
U2 6
PU SPRINGER
PI NEW YORK
PA 233 SPRING ST, NEW YORK, NY 10013 USA
SN 0177-5537
EI 1433-044X
J9 UNFALLCHIRURG
JI Unfallchirurg
PD JAN 15
PY 2015
VL 118
IS 1
BP 76
EP 80
DI 10.1007/s00113-014-2700-6
PG 5
WC Emergency Medicine; Surgery
SC Emergency Medicine; Surgery
GA CA5AZ
UT WOS:000348920800014
PM 25519822
DA 2022-10-14
ER

PT J
AU Crooks, VA
   Cohen, IG
   Adams, K
   Whitmore, R
   Morgan, J
AF Crooks, Valorie A.
   Cohen, I. Glenn
   Adams, Krystyna
   Whitmore, Rebecca
   Morgan, Jeffrey
TI Inbound medical tourism to Barbados: a qualitative examination of local lawyers' prospective legal and regulatory concerns
SO BMC HEALTH SERVICES RESEARCH
LA English
DT Article
DE Medical tourism; Legal; Barbados; Qualitative; Regulation
ID country
AB Background: Enabled by globalizing processes such as trade liberalization, medical tourism is a practice that involves patients' intentional travel to privately obtain medical care in another country. Empirical legal research on this issue is limited and seldom based on the perspectives of destination countries receiving medical tourists. We consulted with diverse lawyers from across Barbados to explore their views on the prospective legal and regulatory implications of the developing medical tourism industry in the country. Methods: We held a focus group in February 2014 in Barbados with lawyers from across the country. Nine lawyers with diverse legal backgrounds participated. Focus group moderators summarized the study objective and engaged participants in identifying the local implications of medical tourism and the anticipated legal and regulatory concerns. The focus group was transcribed verbatim and analyzed thematically. Results: Five dominant legal and regulatory themes were identified through analysis: (1) liability; (2) immigration law; (3) physician licensing; (4) corporate ownership; and (5) reputational protection. Conclusions: Two predominant legal and ethical concerns associated with medical tourism in Barbados were raised by participants and are reflected in the literature: the ability of medical tourists to recover medical malpractice for adverse events; and the effects of medical tourism on access to health care in the destination country. However, the participants also identified several topics that have received much less attention in the legal and ethical literature. Overall this analysis reveals that lawyers, at least in Barbados, have an important role to play in the medical tourism sector beyond litigation - particularly in transactional and gatekeeper capacities. It remains to be seen whether these findings are specific to the ecology of Barbados or can be extrapolated to the legal climate of other medical tourism destination countries.
C1 [Crooks, Valorie A.; Whitmore, Rebecca; Morgan, Jeffrey] Simon Fraser Univ, Dept Geog, 8888 Univ Dr, Burnaby, BC V5A 1S6, Canada.
   [Cohen, I. Glenn] Harvard Univ, Sch Law, Cambridge, MA 02138 USA.
   [Adams, Krystyna] Simon Fraser Univ, Fac Hlth Sci, Burnaby, BC V5A 1S6, Canada.
RP Crooks, VA (通讯作者)，Simon Fraser Univ, Dept Geog, 8888 Univ Dr, Burnaby, BC V5A 1S6, Canada.
EM crooks@sfu.ca
FU Canadian Institutes of Health Research [FRN 119355]; Michael Smith Foundation for Health Research
CR Benavides DD, 2002, TRADE HLTH SERVICES, V0, P53
   Campbell T, 2001, FOREIGN DIRECT INVES, V0, P0
   Caulfield T, 2012, CAN FAM PHYSICIAN, V58, P365
   Chambers D, 2008, THIRD WORLD Q, V29, P919, DOI 10.1080/01436590802106056
   Chen YYB, 2013, J LAW MED ETHICS, V41, P286, DOI 10.1111/jlme.12019
   Cohen IG, 2011, VIRGINIA J INT LAW, V52, P1
   Cohen IG, 2010, IOWA LAW REV, V95, P1467
   Connell J, 2006, TOURISM MANAGE, V27, P1093, DOI 10.1016/j.tourman.2005.11.005
   Connell J, 2013, ISL STUD J, V8, P115
   Cortez Nathan, 2010, YALE J HEALTH POLICY LAW ETHICS, V10, P1
   Crooks VA, 2010, BMC HEALTH SERV RES, V10, P0, DOI 10.1186/1472-6963-10-266
   Fraser H, 2008, HLTH TOURISM GOLDEN, V0, P0
   Holliday R, 2015, SOC SCI MED, V124, P298, DOI 10.1016/j.socscimed.2014.06.047
   Hopkins L, 2010, J PUBLIC HEALTH POL, V31, P185, DOI 10.1057/jphp.2010.10
   Johnston R, 2013, W INDIAN MED J, V62, P250
   Johnston R, 2010, INT J EQUITY HEALTH, V9, P0, DOI 10.1186/1475-9276-9-24
   KITZINGER J, 1995, BRIT MED J, V311, P299, DOI 10.1136/bmj.311.7000.299
   Lunt N, 2011, MED TOURISM TREATMEN, V0, P0
   Malterud K, 2001, LANCET, V358, P483, DOI 10.1016/S0140-6736(01)05627-6
   McLean TR, 2013, GLOBALIZATION HLTH C, V0, P33
   Noree T, 2014, GLOBALIZATION HEALTH, V10, P0, DOI 10.1186/1744-8603-10-29
   Snyder J, 2013, INT J EQUITY HEALTH, V12, P0, DOI 10.1186/1475-9276-12-2
   Snyder J, 2012, DEV WORLD BIOETH, V12, PIII, DOI 10.1111/j.1471-8847.2012.00321.x
   Turner L, 2008, BRIT MED J, V336, P1377, DOI 10.1136/bmj.39559.626632.94
   Turner L, 2010, INT J HEALTH SERV, V40, P443, DOI 10.2190/HS.40.3.d
NR 26
TC 2
Z9 2
U1 0
U2 12
PU BMC
PI LONDON
PA CAMPUS, 4 CRINAN ST, LONDON N1 9XW, ENGLAND
SN 
EI 1472-6963
J9 BMC HEALTH SERV RES
JI BMC Health Serv. Res.
PD JUL 28
PY 2015
VL 15
IS 
BP 
EP 
DI 10.1186/s12913-015-0948-3
PG 8
WC Health Care Sciences & Services
SC Health Care Sciences & Services
GA CN5MQ
UT WOS:000358473800004
PM 26215979
DA 2022-10-14
ER

PT J
AU Urbaniak, M
   Spaczynski, RZ
AF Urbaniak, Moniak
   Spaczynski, Robert Z.
TI Selected legal aspects of the protection of the unborn child in the light of the draft amendment to the Polish Penal Code
SO GINEKOLOGIA POLSKA
LA Polish
DT Article
DE unborn child; Polish Penal Code; medical responsibility; legal protection
AB Criminal Law Codification Commission, acting at the Ministry of Justice prepared proposals for amendments in the Polish Penal Code, related to offenses against life and health that were presented to the public in 2013. The draft provides for the protection of the child in the prenatal stage, introducing a new category of the entity to be protected, which is "unborn child" and "unborn child able to live outside the mother's body". These regulations provide for mother's criminal liability and responsibility of the medical staff (a doctor), as well as the child's father to the extent in which he is obliged to take steps aimed at rescuing the fetus. It is doctor's responsibility to show particular care for human health and life since a doctor has special medical knowledge and that is regulated by art. 30 of the act on professions of doctor and dentist. The proposed rule changes were not brought before the legislature in the current term of the Sejm (2011-2015), but due to the development of medicine, including obstetrical ultrasound, which enables visualization of a child that moves in the womb and is treated as a separate entity with distinct personal features the grounds are given for the opinion that the issue of the legal status of the unborn child, particularly in the context of causing death of a child in the last phase before birth as a result of medical malpractice or other external factors will be back in the public discussion.
C1 [Urbaniak, Moniak] Uniwersytet Med Poznaniu, Zaklad Prawa Med, Katedra Org & Zarzadzania Opiece Zdrowotnej, Poznan, Poland.
   [Spaczynski, Robert Z.] Uniwersytet Med Poznaniu, Klin Nieplodnosci & Endokrynol Rozrodu, Katedra Ginekol Poloznictwa & Onkol Ginekol, Poznan, Poland.
RP Urbaniak, M (通讯作者)，Zaklad Prawa Med, Ul Smoluchowskiego 11, PL-60179 Poznan, Poland.
EM monika.urbaniak@ump.edu.pl
CR Kania AM, 2014, PROBLEMATYKI GRANIC, V0, P102
   Kulesza J, 2008, PRAWO MEDYCYNA, V1, P15
NR 2
TC 1
Z9 1
U1 0
U2 1
PU STUDIO K
PI POZNAN
PA KRZYSZTOF MOLENDA, UL PODGORNA 19-17, POZNAN, 60-828, POLAND
SN 0017-0011
EI 
J9 GINEKOL POL
JI Ginekol. Pol.
PD JUN 15
PY 2015
VL 86
IS 10
BP 787
EP 790
DI 
PG 4
WC Obstetrics & Gynecology
SC Obstetrics & Gynecology
GA CU0RA
UT WOS:000363225200012
PM 26677590
DA 2022-10-14
ER

PT J
AU Babu, AS
   Brooks, ML
AF Babu, Aparna Srinivasa
   Brooks, Michael L.
TI The Malpractice Liability of Radiology Reports: Minimizing the Risk
SO RADIOGRAPHICS
LA English
DT Article
ID medical malpractice; united-states; suit
AB The art and science of interpreting radiologic examinations, an ability that is acquired over years of training, is on display in every radiology report. It is vital that these reports be crafted so as to both reflect the radiologist's expertise and capability and eliminate any factors that might result in unintended harm to the patient. Unfortunately, a deficient report may result in legal action against the radiologist; thus, a thorough understanding of the litigious potential of the language used in radiology reports is crucial. It is important that ambiguous vocabulary, undefined modifiers, double negatives, and generalizations be avoided. Errors in radiology reports may result from inappropriate terminology, transcription mistakes, or deficient or inadequately documented communication. Critical findings that may have an immediate impact on patient management must be promptly communicated to the referring physician and such communication fully documented. A meticulous and well-written report is the best way for radiologists to care for their patients. In addition, a well-worded report can be the deciding factor in a successful defense against a malpractice claim. Understanding the legal implications of radiology reports will enable radiologists to develop strategies for avoiding malpractice suits. (C) RSNA, 2015.
C1 [Babu, Aparna Srinivasa; Brooks, Michael L.] Mercy Fitzgerald Hosp, Dept Radiol, Darby, PA 19026 USA.
RP Babu, AS (通讯作者)，Mercy Fitzgerald Hosp, Dept Radiol, 1500 Lansdowne Ave, Darby, PA 19026 USA.
EM aparna_doc@hotmail.com
CR Baker SR, 2013, RADIOLOGY, V266, P539, DOI 10.1148/radiol.12110971
   Berlin L, 2007, AM J ROENTGENOL, V189, P1275, DOI 10.2214/AJR.07.2740
   Blackstone W, 1768, COMMENTARIES LAWS EN, V0, P122
   Borgstede James P, 2004, J AM COLL RADIOL, V1, P59, DOI 10.1016/S1546-1440(03)00002-4
   Collins VP, 1992, CRC HDB MANAGEMENT R, V0, P413
   Gittler GJ, 1996, CLIN INFECT DIS, V23, P1152, DOI 10.1093/clinids/23.5.1152
   Jena AB, 2011, NEW ENGL J MED, V365, P629, DOI 10.1056/NEJMsa1012370
   Kushner David C, 2005, J AM COLL RADIOL, V2, P15, DOI 10.1016/j.jacr.2004.08.005
   Physician Insurers Association of America, 2004, CLAIM TREND AN STUD, V0, P0
   SANDOR AA, 1957, JAMA-J AM MED ASSOC, V163, P459, DOI 10.1001/jama.1957.82970410010018
   Whang JS, 2013, RADIOLOGY, V266, P548, DOI 10.1148/radiol.12111119
NR 12
TC 35
Z9 37
U1 0
U2 5
PU RADIOLOGICAL SOC NORTH AMERICA
PI OAK BROOK
PA 820 JORIE BLVD, OAK BROOK, IL 60523 USA
SN 0271-5333
EI 
J9 RADIOGRAPHICS
JI Radiographics
PD MAR-APR 15
PY 2015
VL 35
IS 2
BP 547
EP 554
DI 10.1148/rg.352140046
PG 8
WC Radiology, Nuclear Medicine & Medical Imaging
SC Radiology, Nuclear Medicine & Medical Imaging
GA CF4YR
UT WOS:000352561000020
PM 25763738
DA 2022-10-14
ER

PT J
AU Ciplak, N
   Kaskun, S
AF Ciplak, Nesli
   Kaskun, Songul
TI Healthcare waste management practice in the West Black Sea Region, Turkey: A comparative analysis with the developed and developing countries
SO JOURNAL OF THE AIR & WASTE MANAGEMENT ASSOCIATION
LA English
DT Review
ID medical waste; istanbul; zonguldak; generation; hospital; system; sr-90; mine
AB The need for proper healthcare waste management has been a crucial issue in many developing countries as it is in Turkey. The regulation regarding healthcare wastes in Turkey was updated in 2005 in accordance with the European Union (EU) waste directives, but it still falls behind meeting the requirements of current waste treatment technologies. Therefore, this study aims to reveal deficiencies, inconsistencies, and improper applications of healthcare waste management in the western part of the Turkish Black Sea Region. In this study, it was revealed that nearly 1 million people live in the region, resulting in 5 million hospital admissions annually. All the healthcare waste produced (1000 tons yr(-1)) is treated in an autoclave plant. However, treating some categories of healthcare wastes in autoclave units mismatches with the EU waste regulations, as alternative treatment technologies are not technically able to treat all types of healthcare wastes. A proper waste management system, therefore, requires an internal segregation scheme to divert these wastes from the main healthcare waste stream. The existing malpractice in the region could cause serious health problems if no measure is taken urgently. It is expected that healthcare waste management in the region and then all across Turkey will be improved with the significant deficiencies and inconsistencies pointed out in this research.Implications:In developed countries, specific rules and regulations have already been implemented along with the recommendations for handling of healthcare waste. However, in Turkey, these wastes are treated in autoclave units, which mismatches with the European Union waste regulations, as alternative treatment technologies are not technically capable to treat all types of healthcare wastes. The existing malpractice could cause serious health problems if no measure is taken urgently. The authors demonstrated the existing status of Turkish waste management and revealed deficiencies, inconsistencies, and improper applications in comparison with developed and developing nations to align Turkish practice to European Union requirements.
C1 [Ciplak, Nesli; Kaskun, Songul] Univ Karabuk, Dept Environm Engn, Fac Engn, Karabuk, Turkey.
RP Ciplak, N (通讯作者)，Univ Karabuk, Dept Environm Engn, Fac Engn, Karabuk, Turkey.
EM nesliciplak@karabuk.edu.tr
FU Tubitak [114Y048]
CR Abdulla F, 2008, WASTE MANAGE, V28, P450, DOI 10.1016/j.wasman.2007.02.035
   Akpieyi A, 2015, SAFETY SCI, V72, P127, DOI 10.1016/j.ssci.2014.08.014
   Alagboz AZ, 2008, WASTE MANAGE, V28, P1227, DOI 10.1016/j.wasman.2007.05.018
   Alagoz AZ, 2008, WASTE MANAGE, V28, P1461, DOI 10.1016/j.wasman.2007.08.024
   Alagoz BAZ, 2007, WASTE MANAGE RES, V25, P83, DOI 10.1177/0734242X07069497
   Alvim-Ferraz MCM, 2003, ENVIRON SCI TECHNOL, V37, P3152, DOI 10.1021/es026209p
   [Anonymous], 1999, OFFICIAL J EUROPEAN, VL.182, P228
   Bagge L, 2009, COMMUNICATION, V0, P0
   Birpinar ME, 2009, WASTE MANAGE, V29, P445, DOI 10.1016/j.wasman.2008.03.015
   Botelho A, 2012, J ENVIRON MANAGE, V98, P5, DOI 10.1016/j.jenvman.2011.12.003
   *BUS RES EFF, 1999, WAST RED ACT HOSP, V0, P0
   Caniato M, 2015, J ENVIRON MANAGE, V153, P93, DOI 10.1016/j.jenvman.2015.01.039
   Chen Y, 2009, WASTE MANAGE, V29, P1996, DOI 10.1016/j.wasman.2008.11.031
   Christiansson J, 2011, COMMUNICATION, V0, P0
   Ciplak, 2013, ENV MANAG SUSTAIN DE, V2, P7, DOI 10.5296/emsd.v2i2.3688
   Ciplak N, 2012, WASTE MANAGE RES, V30, P576, DOI 10.1177/0734242X12443405
   Council of the European Union, 1991, OFF J EUR UNION L, V375, P0001
   Department of Health, 2011, SAF MAN HEALTHC WAST, V0, P0
   Dursun M, 2011, RESOUR CONSERV RECY, V57, P98, DOI 10.1016/j.resconrec.2011.09.012
   Dursun M, 2011, EXPERT SYST APPL, V38, P11453, DOI 10.1016/j.eswa.2011.03.019
   Duzgun HSB, 2005, INT J COAL GEOL, V64, P104, DOI 10.1016/j.coal.2005.03.008
   Egorov VN, 1999, J ENVIRON RADIOACTIV, V43, P137, DOI 10.1016/S0265-931X(98)00088-5
   Eker HH, 2011, WASTE MANAGE RES, V29, P791, DOI 10.1177/0734242X10396755
   Eker HH, 2010, WASTE MANAGE RES, V28, P1034, DOI 10.1177/0734242X10366158
   Gai RY, 2010, WASTE MANAGE, V30, P246, DOI 10.1016/j.wasman.2008.08.023
   Global Policy Forum, 2000, ARR FORM OTH P 23 OC, V0, P0
   Hassan MM, 2008, BMC PUBLIC HEALTH, V8, P0, DOI 10.1186/1471-2458-8-36
   Hempen S, 2011, COMMUNICATION, V0, P0
   Nemathaga F, 2008, WASTE MANAGE, V28, P1236, DOI 10.1016/j.wasman.2007.03.033
   Nikitin AI, 1988, ATOM ENERGY, V65, P134, DOI 10.1007/BF01270811
   Patil AD, 2001, J ENVIRON MANAGE, V63, P211, DOI 10.1006/jema.2001.0453
   Patwary MA, 2009, WASTE MANAGE, V29, P2392, DOI 10.1016/j.wasman.2009.03.021
   POLIKARPOV GG, 1992, ESTUAR COAST SHELF S, V34, P315, DOI 10.1016/S0272-7714(05)80087-3
   Sawalem M, 2009, WASTE MANAGE, V29, P1370, DOI 10.1016/j.wasman.2008.08.028
   State Hospitals Association of Karabuk Bartin and Zonguldak, 2014, HLTH STAT DAT, V0, P0
   Taghipour H, 2009, SCI TOTAL ENVIRON, V407, P1527, DOI 10.1016/j.scitotenv.2008.11.032
   Tomac N, 2005, ALLERGY ASTHMA PROC, V26, P397
   Tsakona M, 2007, WASTE MANAGE, V27, P912, DOI 10.1016/j.wasman.2006.04.019
   Tudor TL, 2009, WASTE MANAGE RES, V27, P374, DOI 10.1177/0734242X09336244
   Turkish Coal Institute, 2014, LOC EST HIST I AV NU, V0, P0
   Turkish Ministry of Environment and Forestry, 2005, OFFICIAL J, V0, P0
   Turkish Ministry of Environment and Urban Planning, 2014, STAT DAT, V0, P0
   Turkish Ministry of Health, 2014, HEALTHC SERV DEL ANN, V0, P0
   Turkish Statistical Institution, 2014, HLTH STAT BART KAR Z, V0, P0
   Turkish Statistical Institution, 2013, POP STAT, V0, P0
   Turkish Statistical Institution (TurkStat), 2013, GROSS DOM PROD GDP P, V0, P0
   Ural S, 2008, SAFETY SCI, V46, P1016, DOI 10.1016/j.ssci.2007.11.010
   Uyar G, 2009, ENVIRON ENG SCI, V26, P183, DOI 10.1089/ees.2007.0253
   Western Black Sea Development Agency, 2012, ENV ASS, V0, P0
   World Health Organization, 2004, SAF HEALTHC WAST MAN, V0, P0
NR 50
TC 8
Z9 9
U1 0
U2 13
PU TAYLOR & FRANCIS INC
PI PHILADELPHIA
PA 530 WALNUT STREET, STE 850, PHILADELPHIA, PA 19106 USA
SN 1096-2247
EI 2162-2906
J9 J AIR WASTE MANAGE
JI J. Air Waste Manage. Assoc.
PD JUN 15
PY 2015
VL 65
IS 12
BP 1387
EP 1394
DI 10.1080/10962247.2015.1076539
PG 8
WC Engineering, Environmental; Environmental Sciences; Meteorology & Atmospheric Sciences
SC Engineering; Environmental Sciences & Ecology; Meteorology & Atmospheric Sciences
GA CX5SU
UT WOS:000365763600001
PM 26223409
DA 2022-10-14
ER

PT J
AU Rorat, M
   Jurek, T
AF Rorat, Marta
   Jurek, Tomasz
TI Sepsis in Poland: Why Do We Die?
SO MEDICAL PRINCIPLES AND PRACTICE
LA English
DT Article
DE Patient safety; Malpractice; Health-care quality; Sepsis
ID serious medical error; intensive-care; adverse event; safety; hospital; risk
AB Objective: To investigate the adverse events and potential risk factors in patients who develop sepsis. Subjects and Methods: Fifty-five medico-legal opinion forms relating to sepsis cases issued by the Department of Forensic Medicine, Wroclaw, Poland, between 2004 and 2013 were analyzed for medical errors and risk factors for adverse events. Results: The most common causes of medical errors were a lack of knowledge in recognition, diagnosis and therapy as well as ignorance of risk. The common risk factors for adverse events were deferral of a diagnostic or therapeutic decision, high-level anxiety of patients or their families about the patient's health and actively seeking for help. The most significant risk factors were communication errors, not enough medical staff, stereotype-based thinking about diseases and providing easy explanations for serious symptoms. Conclusion: The most common cause of adverse events related to sepsis in the Polish health-care system was a lack of knowledge about the symptoms, diagnosis and treatment as well as the ignoring of danger. A possible means of improving safety might be through spreading knowledge and creating medical management algorithms for all health-care workers, especially physicians. (C) 2014 S. Karger AG, Basel
C1 [Rorat, Marta; Jurek, Tomasz] Wroclaw Med Univ, Dept Forens Med, PL-50350 Wroclaw, Poland.
   [Rorat, Marta] Reg Specialist Hosp, Dept Infect Dis, Wroclaw, Poland.
RP Rorat, M (通讯作者)，Wroclaw Med Univ, Dept Forens Med, Mikulicza Radeckiego 4, PL-50350 Wroclaw, Poland.
EM rorat.marta@gmail.com
CR Bleetman A, 2012, EMERG MED J, V29, P389, DOI 10.1136/emj.2010.107698
   Cochran GL, 2013, AM J HEALTH-SYST PH, V70, P2218, DOI 10.2146/ajhp130067
   Croskerry Pat, 2012, HEALTHC Q, V15 Spec No, P50
   Evans Elizabeth M Wertz, 2010, J MED PRACT MANAGE, V25, P373
   Gander P, 2007, OCCUP ENVIRON MED, V64, P733, DOI 10.1136/oem.2006.030916
   Girouard S, 2001, AM J INFECT CONTROL, V29, P145, DOI 10.1067/mic.2001.115406
   Jurek T, 2013, J FORENSIC LEG MED, V20, P1131, DOI 10.1016/j.jflm.2013.09.012
   Kohn LT, 2000, ERR IS HUMAN BUILDIN, V0, P0
   Landrigan CP, 2004, NEW ENGL J MED, V351, P1838, DOI 10.1056/NEJMoa041406
   Moss M, 2005, CLIN INFECT DIS, V41, PS490, DOI 10.1086/432003
   Ogundiran TO, 2012, MED PRIN PRACT, V21, P238, DOI 10.1159/000333817
   Oyebode F, 2013, MED PRIN PRACT, V22, P323, DOI 10.1159/000346296
   Pham Julius Cuong, 2011, J HEALTHC QUAL, V33, P9, DOI 10.1111/j.1945-1474.2010.00116.x
   Pottier V, 2012, AM J INFECT CONTROL, V40, P241, DOI 10.1016/j.ajic.2011.04.005
   Rafter N, 2014, QJM, V0, P0
   Rothschild JM, 2005, CRIT CARE MED, V33, P1694, DOI 10.1097/01.CCM.0000171609.91035.BD
   Stripe SC, 2006, J AM BOARD FAM MED, V19, P627, DOI 10.3122/jabfm.19.6.627
   Tevlin R, 2013, SURG-J R COLL SURG E, V11, P338, DOI 10.1016/j.surge.2013.07.008
   Valentin A, 2006, INTENS CARE MED, V32, P1591, DOI 10.1007/s00134-006-0290-7
   World Health Organization, 2005, WORLD ALLIANCE PATIE, V0, P0
NR 22
TC 0
Z9 0
U1 0
U2 4
PU KARGER
PI BASEL
PA ALLSCHWILERSTRASSE 10, CH-4009 BASEL, SWITZERLAND
SN 1011-7571
EI 1423-0151
J9 MED PRIN PRACT
JI Med. Princ. Pract.
PD JUN 15
PY 2015
VL 24
IS 2
BP 159
EP 164
DI 10.1159/000369463
PG 6
WC Medicine, General & Internal
SC General & Internal Medicine
GA CB5UY
UT WOS:000349694300009
PM 25501966
DA 2022-10-14
ER

PT J
AU Lignitz, E
   Madea, B
   Preuss-Wossner, J
AF Lignitz, E.
   Madea, B.
   Preuss-Woessner, J.
TI Complications due to insufficient knowledge of anatomy
SO RECHTSMEDIZIN
LA German
DT Article
DE Medical malpractice; Professional competence; Surgery; Cause of death; Autopsy
AB Cases of medical malpractice due to insufficient knowledge of anatomy are not that rare. An increase in cases was already foreseen by anatomists more than 30 years ago in an era of decline in teaching morphology in medical training. Areas of special risk are the neck and the thoracoabdominal region. Cases involving a complete loss of an overview of the anatomy during operations have even been reported. However, in most cases further deficiencies could also be found. Without excellent knowledge in anatomy doctors must not be allowed to carry out an operation and this requires a continuous education in morphology.
C1 [Madea, B.] Univ Bonn, Inst Rechtsmed, Bonn, Germany.
   [Preuss-Woessner, J.] Univ Klinikums Schleswig Holstein, Inst Rechtsmed, Kiel, Germany.
RP Lignitz, E (通讯作者)，Werdohler Str 52, D-58511 Ludenscheid, Germany.
EM prof.lignitz@gmx.de
CR Aktionsbundnis Patientensicherheit eV, 2008, FEHL LERN SELBSTV, V0, P0
   [Anonymous], 2009, BERLINER MORGEN 0319, V0, P0
   Benninghoff A, 1975, LEHRBUCH ANATOMIE, V0, P0
   Brinkmann B, 2002, DEUT MED WOCHENSCHR, V127, P791, DOI 10.1055/s-2002-25021
   Doberentz E, 2008, RECHTSMEDIZIN, V18, P445, DOI 10.1007/s00194-008-0568-x
   Eggers R, 2007, DTSCH ARZTEBL, V104, P0
   Heide S, 2004, RECHTSMEDIZIN, V14, P37
   Kohn LT, 2001, ERR IS HUMAN BUILDIN, V0, P0
   Lignitz E, 1989, IATROGENE SCHADEN, V0, P0
   Lignitz E, 1985, K THUR GES CHIR JEN, V0, P0
   Lignitz E, 1999, FESTSCHRIFT GUNTHER, V0, PS 153
   Lignitz E, 1993, MRM, V1, P6
   Lignitz E, 1999, ANN ANAT, V181, P317
   Madea, 2006, RECHTSMEDIZIN, V16, P367, DOI 10.1007/S00194-006-0415-X
   Madea B, 2008, Z EVIDENZ FORTBILD Q, V102, P535, DOI 10.1016/j.zefq.2008.09.012
   Mattig W, 1985, K THUR GES CHIR JEN, V0, P0
   MORITZ AR, 1956, AM J CLIN PATHOL, V26, P1383
   Preuss J, 2005, BEGUTACHTUNG BEHAUPT, V0, P0
   Tischendorf F, 1979, MAKROSKOPISCH ANATOM, V0, P0
   Ungar E, 1911, VJSCHR GERICHTL MED, V41, P3
NR 20
TC 3
Z9 3
U1 0
U2 1
PU SPRINGER
PI NEW YORK
PA 233 SPRING ST, NEW YORK, NY 10013 USA
SN 0937-9819
EI 1434-5196
J9 RECHTSMEDIZIN
JI Rechtsmedizin
PD JUN 15
PY 2015
VL 25
IS 3
BP 185
EP 193
DI 10.1007/s00194-015-0016-7
PG 9
WC Medicine, Legal
SC Legal Medicine
GA CJ1PD
UT WOS:000355255100003
DA 2022-10-14
ER

PT J
AU Eggermont, M
AF Eggermont, Marlies
TI The Belgian, French and Dutch midwife on trial: A critical case study
SO MIDWIFERY
LA English
DT Article
DE Medical liability; Law suits; Fetal monitoring
ID fetal heart-rate; risk-factor; view; diagnosis
AB Objective: to develop juridical recommendations in order to avoid midwifery medical liability when providing intrapartum care. Design: case law of the past 40 years concerning midwifery medical negligence when assisting labour/delivery in a hospital was analysed. Databases used were Jura and Judit (Belgium), Legifrance, Jurical and Dalloz (France) and Recht, Rechtspraak (The Netherlands). A minority of cases were retrieved through contacts with insurance companies (only Belgium), lawyers and courts. Setting: law suits in Belgium, France and The Netherlands. Findings: the 100 analysed cases could be categorised into four types. The judicial assessment was focused on three domains of expertise of the midwife. Most cases involved interpreting fetal monitoring (47%), followed by recognising a specific pathology (32%) and responding to a complication (12%). A fourth type of case concerned exceeding the boundaries of the legal competencies of the midwife (9%). Key conclusions: not identifying fetal distress through fetal monitoring was the most common cause of midwifery liability (15/47), followed by not recognising the symptoms of a pathology (10/32), particularly placental abruption and uterine rupture. Also an inaccurate response to complications (3/12) and evidently exceeding the professional competencies involved midwifery liability. Implications for practice: achieving cardiotocograph interpretation skills is the first and most important recommendation. In pathologic cases, the midwife should immediately refer to an obstetrician, without any hesitation. The third recommendation is working in a team with the obstetrician If the midwife has reasonable (evidence-based) doubts about the practice of the obstetrician, she should insist on reassessment with respect to the boundaries of her competencies. The fourth recommendation concerns practising with knowledge of the client's/patient's medical record and updating the record with performances and observations. Consciously choosing the type of medical intervention in urgent cases of pathology is the final recommendation. (C) 2015 Elsevier Ltd. All rights reserved
C1 Univ Ghent, Artevelde Univ Coll Ghent, B-9700 Melden, Belgium.
RP Eggermont, M (通讯作者)，Univ Ghent, Artevelde Univ Coll Ghent, Hevelweg 2, B-9700 Melden, Belgium.
EM Marlies.eggermont@ugent.be
CR [Anonymous], 2013, J MATERNAL FETAL NEO, V0, P0
   [Anonymous], 2003, OBST VAD, V0, P0
   Ayres-de-Campos D, 2010, INT J GYNECOL OBSTET, V110, P1, DOI 10.1016/j.ijgo.2010.03.011
   Beersmans S, 2009, THESIS ANTWERP U, V0, P0
   Bogdanovic Gordana, 2014, MED ARCH, V68, P102
   Boisrame T, 2014, EUR J OBSTET GYN R B, V179, P100, DOI 10.1016/j.ejogrb.2014.05.026
   Devane D, 2006, MIDWIFERY, V22, P296, DOI 10.1016/j.midw.2005.11.003
   Eggermont M, 2012, EUR J HEALTH LAW, V19, P257, DOI 10.1163/157180912X639125
   Eggermont M, 2014, IUS GENTIUM COMP PER, V0, P213
   Einav S, 2013, ANESTHESIOL CLIN, V31, P56
   Elsasser DA, 2010, EUR J OBSTET GYN R B, V148, P125, DOI 10.1016/j.ejogrb.2009.10.005
   Emons JK, 2001, MIDWIFERY EUROPE INV, V0, P0
   Gevers JKM, 2008, HDB GEZONDHEIDSRECHT, V0, P0
   Guidelines: (Belgium) Federal Knowledge Centre of Health Care, 2010, 139A FED KNOWL CTR H, V0, P0
   Guiliano M, 2014, EUR J OBSTET GYN R B, V179, P130, DOI 10.1016/j.ejogrb.2014.05.004
   Gupta A, 2011, ARCH GYNECOL OBSTET, V283, P437, DOI 10.1007/s00404-010-1357-9
   Hindley C, 2008, INT J NURS STUD, V45, P224, DOI 10.1016/j.ijnurstu.2006.08.019
   Hindley C, 2006, J MIDWIFERY WOM HEAL, V51, P354, DOI 10.1016/j.jmwh.2006.02.008
   Kateman H, 2005, MULTIDISCIPLINARY CO, V0, P0
   Kikuchi A, 2011, J OBSTET GYNAECOL RE, V37, P75, DOI 10.1111/j.1447-0756.2010.01308.x
   Lim J, 2014, EARLY HUM DEV, V90, P81, DOI 10.1016/j.earlhumdev.2013.12.007
   Mercer JS, 2009, SHOULDER DYSTOCIA BI, V0, P269
   Nguyen-Xuan HT, 2014, GYNECOL OBSTET FERTI, V42, P483, DOI 10.1016/j.gyobfe.2014.05.001
   Offerhaus PM, 2014, MIDWIFERY, V30, P560, DOI 10.1016/j.midw.2013.06.013
   Pham-Thomas N, 2014, OBSTET GYNECOL, V124, P317, DOI 10.1097/AOG.0000000000000349
   Reinhard J, 2012, ARCH GYNECOL OBSTET, V286, P1103, DOI 10.1007/s00404-012-2413-4
   Renfrew MJ, 2014, LANCET, V0, P0
   Sartore A, 2012, ARCH GYNECOL OBSTET, V286, P1135, DOI 10.1007/s00404-012-2444-x
   Shamian J, 2014, LANCET, V384, PE41, DOI 10.1016/S0140-6736(14)60858-8
   Soutoul JH, 1998, SAGE FEMME FACE JUGE, V0, P0
   Stones W, 2014, LANCET, V0, P0
   Ugwumadu A, 2014, BJOG-INT J OBSTET GY, V121, P1063, DOI 10.1111/1471-0528.12900
   UGWUMADU A, 2013, CLIN OBSTET GYNECOL, V27, P509, DOI 10.1016/J.EJOGRB.2010.03.024
   Van Kelst L, 2013, MIDWIFERY, V29, PE9, DOI 10.1016/j.midw.2011.10.002
   Vansweevelt T, 2014, HDB GEZONDHEIDSRECHT, V0, P0
   Verheijen EC, 2009, COCHRANE DATABASE SY, V7, P4
   Weimar CHE, 2010, EUR J OBSTET GYN R B, V151, P41, DOI 10.1016/j.ejogrb.2010.03.023
   Zanconato G, 2014, MINERVA GINECOL, V66, P239
NR 38
TC 6
Z9 7
U1 0
U2 6
PU ELSEVIER SCI LTD
PI OXFORD
PA THE BOULEVARD, LANGFORD LANE, KIDLINGTON, OXFORD OX5 1GB, OXON, ENGLAND
SN 0266-6138
EI 1532-3099
J9 MIDWIFERY
JI Midwifery
PD MAY 15
PY 2015
VL 31
IS 5
BP 547
EP 553
DI 10.1016/j.midw.2015.02.008
PG 7
WC Nursing
SC Nursing
GA CG7ZK
UT WOS:000353526200011
PM 25769187
DA 2022-10-14
ER

PT J
AU Muhlbauer, B
   Madea, B
AF Muehlbauer, B.
   Madea, B.
TI Medical malpractice claims in drug therapy. Aspects of expert evidence
SO RECHTSMEDIZIN
LA German
DT Article
DE Drug-related side effects and adverse reactions; Medication errors; Malpractice; Expert opinion; Causality
ID hospitalized-patient; internal-medicine; adverse event; inpatient; error; cost; preventability; avoidability; death
AB In forensic medicine drug-related fatalities are much less common than can be assumed from the frequency of adverse effects of drugs in the clinical routine. Of particular relevance for liability claims are those cases which could have been avoided. This article explains an approach which can be used in expert opinions for assessment of medical malpractice claims and their avoidance in drug therapy. For clarification of the causality and avoidability of proven adverse drug effects, a multistage algorithm-based procedure is recommended. Initially, the pharmacological plausibility and potential causality of the correlation between the compound in question and the adverse effects are investigated. Thereafter, a forensic toxicological assessment of the potential pathomechanisms is carried out and finally the actions of both patient and medical or, if appropriate, pharmaceutical personnel are considered. It seems helpful for experts to orientate themselves to the knowledge and routine of adverse drug effects available, because here stratified approaches to the assessment of severity and causality are available. The approach presented here can be used to test medical malpractice claims due to drug treatment. Publication of information about drug-related deaths in forensic medicine can lead to recommendations on practical preventive action in medicine and pharmaceutics.
C1 [Muehlbauer, B.] Klinikum Bremen Mitte gGmbH, Inst Pharmakol, Bremen, Germany.
   [Madea, B.] Univ Bonn, Inst Rechtsmed, D-53111 Bonn, Germany.
RP Madea, B (通讯作者)，Univ Bonn, Inst Rechtsmed, Stiftspl 12, D-53111 Bonn, Germany.
EM b.madea@uni-bonn.de
CR Bates D W, 1999, J QUAL CLIN PRACT, V19, P13, DOI 10.1046/j.1440-1762.1999.00285.x
   BATES DW, 1993, J GEN INTERN MED, V8, P289, DOI 10.1007/BF02600138
   BATES DW, 1995, J GEN INTERN MED, V10, P199, DOI 10.1007/BF02600255
   BATES DW, 1995, JAMA-J AM MED ASSOC, V274, P29, DOI 10.1001/jama.274.1.29
   Biollaz J, 1992, PLOTZLICHE TODESFALL, V0, P135
   Buajordet I, 2001, J INTERN MED, V250, P327, DOI 10.1046/j.1365-2796.2001.00892.x
   Classen DC, 1997, JAMA-J AM MED ASSOC, V277, P301, DOI 10.1001/jama.277.4.301
   Dartnell JGA, 1996, MED J AUSTRALIA, V164, P659, DOI 10.5694/j.1326-5377.1996.tb122235.x
   Dean B, 2002, LANCET, V359, P1373, DOI 10.1016/S0140-6736(02)08350-2
   Dettmeyer, 2007, MEDIZINSCHADENSFALLE, V0, P0
   Dettmeyer R, 2001, FORENSIC SCI INT, V122, P60, DOI 10.1016/S0379-0738(01)00394-2
   Ebbesen J, 2001, ARCH INTERN MED, V161, P2317, DOI 10.1001/archinte.161.19.2317
   Edwards IR, 2000, LANCET, V356, P1255, DOI 10.1016/S0140-6736(00)02799-9
   Grandt D, 2007, MEDIZINISCHADENSFALL, V0, P119
   Hart D, 1990, ARZNEIMITTELTHERAPIE, V0, P0
   Hart Dieter, 1991, MEDR, V0, P300
   IREY NS, 1976, JAMA-J AM MED ASSOC, V236, P575, DOI 10.1001/jama.236.6.575
   Klingmuller Ernst, 1995, FESTSCHRIFT E STEFFE, V0, P303
   Kohn LT, 2000, ERR IS HUMAN BUILDIN, V0, P0
   LAKSHMANAN MC, 1986, ARCH INTERN MED, V146, P1931, DOI 10.1001/archinte.146.10.1931
   Lazarou J, 1998, JAMA-J AM MED ASSOC, V279, P1200, DOI 10.1001/jama.279.15.1200
   LEAPE LL, 1995, JAMA-J AM MED ASSOC, V274, P35, DOI 10.1001/jama.1995.03530010049034
   Lesar TS, 1997, JAMA-J AM MED ASSOC, V277, P312, DOI 10.1001/jama.277.4.312
   Lindquist R, 1998, AACN CLIN ISSUES, V9, P119, DOI 10.1097/00044067-199802000-00012
   Madea B, 2006, DEUT MED WOCHENSCHR, V131, P2073, DOI 10.1055/s-2006-951332
   Madea B, 1998, MED WELT, V49, P84
   Madea B, 1994, RECHTSMEDIZIN, V4, P123
   Madea B, 1996, INNERE MED RECHT KON, V0, P28
   Madea B, 2006, KAUSALITAT FORENSISC, V0, P77
   MADEA B, 1996, INNERE MED RECHT, V0, P72
   Madea B, 2014, HANDBOOK OF FORENSIC MEDICINE, V0, P545
   Madea B, 2008, Z EVIDENZ FORTBILD Q, V102, P535, DOI 10.1016/j.zefq.2008.09.012
   Madea B, 2009, FORENSIC SCI INT, V190, P58, DOI 10.1016/j.forsciint.2009.05.013
   Madea B, 2009, FORENSIC SCI INT, V190, P67, DOI 10.1016/j.forsciint.2009.05.014
   MELMON KL, 1971, NEW ENGL J MED, V284, P1361
   NARANJO CA, 1981, CLIN PHARMACOL THER, V30, P239, DOI 10.1038/clpt.1981.154
   Ochsenfahrt H, 1986, THERAPIEWOCHE, V36, P4883
   Pirmohamed M, 2004, BMJ-BRIT MED J, V329, P15, DOI 10.1136/bmj.329.7456.15
   PORTER J, 1977, JAMA-J AM MED ASSOC, V237, P879, DOI 10.1001/jama.237.9.879
   Preuss J, 2005, BEGUTACHTUNG BEHAUPT, V0, P0
   Rothschild JM, 2002, ARCH INTERN MED, V162, P2414, DOI 10.1001/archinte.162.21.2414
   Scheppokat KD, 2002, DEUT MED WOCHENSCHR, V127, P253, DOI 10.1055/s-2002-19973
   Schnurrer JU, 2003, INTERNIST, V44, P889, DOI 10.1007/s00108-003-0988-3
   Seehafer W, 1991, ARZTHAFTUNGSPROZESS, V0, P0
   SHAPIRO S, 1971, J AMER MED ASSOC, V216, P467, DOI 10.1001/jama.216.3.467
   Thomas EJ, 2000, BRIT MED J, V320, P741, DOI 10.1136/bmj.320.7237.741
   van den Bemt PMLA, 2000, DRUG SAFETY, V22, P321, DOI 10.2165/00002018-200022040-00005
NR 47
TC 1
Z9 1
U1 0
U2 8
PU SPRINGER
PI NEW YORK
PA 233 SPRING ST, NEW YORK, NY 10013 USA
SN 0937-9819
EI 1434-5196
J9 RECHTSMEDIZIN
JI Rechtsmedizin
PD OCT 15
PY 2015
VL 25
IS 5
BP 445
EP 450
DI 10.1007/s00194-015-0018-5
PG 6
WC Medicine, Legal
SC Legal Medicine
GA CS9OP
UT WOS:000362420900003
DA 2022-10-14
ER

PT J
AU Dror, S
   Margol, D
AF Dror, Shuki
   Margol, Dina
TI A Framework for Analyzing Malpractice Cases to Improve Healthcare Systems
SO QUALITY AND RELIABILITY ENGINEERING INTERNATIONAL
LA English
DT Article; Proceedings Paper
DE health care; malpractice; medical errors; Pareto; MSE; QFD
AB This study develops a framework for analyzing the judgments handed down by courts in malpractice cases. We analyzed 215 cases that included awards for damages caused by medical negligence, handled by Israeli courts from 2005 to 2011. The Pareto principle coupled with the mean square error criterion supports the selection of the vital hospital departments and the vital causes of claims. A quality function deployment matrix is used to translate the desired improvement in malpractice costs into relevant medical decisions and diagnostic tests. Based on the analysis, we can conclude that the essential part of all malpractice claims submitted to and found legitimate by the courts was related to the obstetrics field. We reveal that most claims have elements in common. When we based the analysis on the malpractice compensation, covering costs of corrective treatment, suffering, future medical treatment, and associated legal fees, based on court data, we found that the group of vital causes decreased. In this study, we analyze claims related to the obstetrics department. Other departments where errors are frequently made should be addressed in turn, with the objective of continuously improving the medical system. Copyright (c) 2015 John Wiley & Sons, Ltd.
C1 [Dror, Shuki; Margol, Dina] ORT Braude Coll Engn, Dept Ind Engn & Management, Karmiel, Israel.
RP Dror, S (通讯作者)，ORT Braude Coll Engn, Dept Ind Engn & Management, Karmiel, Israel.
EM dror@braude.ac.il
CR Acherman RJ, 2007, J ULTRAS MED, V26, P1715, DOI 10.7863/jum.2007.26.12.1715
   Azoulay KY, 2003, MED LAW, V29, P16
   Bishop TF, 2010, ARCH INTERN MED, V170, P1081, DOI 10.1001/archinternmed.2010.155
   Bitan A, 2009, FINANCIAL ANAL GOVT, V0, P0
   Carrier ER, 2010, HEALTH AFFAIR, V29, P1585, DOI 10.1377/hlthaff.2010.0135
   Cohen L, 1995, QUALITY FUNCTION DEP, V0, P0
   Dror S, 2006, INT J PROD RES, V44, P3879, DOI 10.1080/00207540600575779
   Juran J, 1937, PARETO PRINCIPLE, V0, P0
   Kaling G, 1999, REPORT RESPONSIBILIT, V0, P0
   Sahar A, 2007, MED LAW, V37, P15
   Thomas JW, 2010, HEALTH AFFAIR, V29, P1578, DOI 10.1377/hlthaff.2010.0146
   Thorpe KE, 2004, HEALTH AFFAIR, V23, PW20, DOI 10.1377/hlthaff.W4.20
   Van den Bos J, 2011, HEALTH AFFAIR, V30, P596, DOI 10.1377/hlthaff.2011.0084
   Wright DJ, 2011, INT REV LAW ECON, V31, P205, DOI 10.1016/j.irle.2011.06.001
NR 14
TC 3
Z9 3
U1 1
U2 16
PU WILEY
PI HOBOKEN
PA 111 RIVER ST, HOBOKEN 07030-5774, NJ USA
SN 0748-8017
EI 1099-1638
J9 QUAL RELIAB ENG INT
JI Qual. Reliab. Eng. Int.
PD NOV 15
PY 2015
VL 31
IS 7
BP 1103
EP 1113
DI 10.1002/qre.1851
PG 11
WC Engineering, Multidisciplinary; Engineering, Industrial; Operations Research & Management Science
SC Engineering; Operations Research & Management Science
GA CU9PF
UT WOS:000363876000002
DA 2022-10-14
ER

PT J
AU Goodman, T
   McCall, WV
AF Goodman, Theodore
   McCall, W. Vaughn
TI Electroconvulsive Therapy Malpractice Verdict for the Defense
SO JOURNAL OF ECT
LA English
DT Article
DE electroconvulsive therapy; malpractice; amnesia
ID national loss experience; psychiatric malpractice; ect
AB Objectives Malpractice cases involving electroconvulsive therapy (ECT) are rare. Even rarer are those malpractice cases alleging ECT-related brain damage. The few cases of ECT malpractice lawsuits are not described in the medical literature in detail. Methods We provide a detailed account of a case of a patient and subsequent alleged ECT-related malpractice. The details of the case were collated using the handwritten notes of one of the authors who was present at the trial and the pretrial documents of discovery that were entered into evidence. Results The plaintiff alleged complete autobiographical amnesia after ECT, supposedly as a result of ECT-related brain damage. The defense was aided by the presence of extensive neurological examination and brain imaging both before and after ECT. The defense team also offered to the jury the concept of dissociative amnesia as an alternative explanation for the plaintiff's memory complaints. The case went to trial and was successfully defended. Discussion Electroconvulsive therapy malpractice cases alleging brain damage can be successfully defended, and the successful defense is aided by adequate documentation before, during, and after ECT. Conclusions Malpractice cases, especially if they are baseless, can occur unpredictably, but they can be defended if the medical documentation is thorough.
C1 [Goodman, Theodore] Sutter Ctr Psychiat, Sacramento, CA USA.
   [McCall, W. Vaughn] Med Coll Georgia, Dept Psychiat & Hlth Behav, Augusta, GA 30912 USA.
RP McCall, WV (通讯作者)，Georgia Regents Univ, Med Coll Georgia, Dept Psychiat & Hlth Behav, 997 St Sebastian Way, Augusta, GA 30912 USA.
EM wmccall@gru.edu
CR Abrams R, 1995, CONVULSIVE THER, V11, P286
   ABRAMS R, 1989, CONVULSIVE THER, V5, P365
   Serra L, 2007, BEHAV NEUROL, V18, P53, DOI 10.1155/2007/193140
   SLAWSON P, 1991, CONVULSIVE THER, V7, P255
   SLAWSON P, 1989, CONVULSIVE THER, V5, P126
   Slawson Paul, 1985, CONVULS THER, V1, P195
   SLAWSON PF, 1984, AM J PSYCHIAT, V141, P979
   Teichner G, 2004, ARCH CLIN NEUROPSYCH, V19, P455, DOI 10.1016/S0887-6177(03)00078-7
NR 8
TC 2
Z9 2
U1 0
U2 2
PU LIPPINCOTT WILLIAMS & WILKINS
PI PHILADELPHIA
PA TWO COMMERCE SQ, 2001 MARKET ST, PHILADELPHIA, PA 19103 USA
SN 1095-0680
EI 1533-4112
J9 J ECT
JI J. ECT
PD SEP 15
PY 2015
VL 31
IS 3
BP 155
EP 158
DI 10.1097/YCT.0000000000000196
PG 4
WC Behavioral Sciences; Psychiatry
SC Behavioral Sciences; Psychiatry
GA CQ5MO
UT WOS:000360648900007
PM 25373562
DA 2022-10-14
ER

PT J
AU Meranius, MS
   Engstrom, G
AF Meranius, Martina Summer
   Engstrom, Gabriella
TI Experience of self-management of medications among older people with multimorbidity
SO JOURNAL OF CLINICAL NURSING
LA English
DT Article
DE caring science; lifeworld; multimorbidity medication adherence; older people; phenomenology
ID elderly-patient; nursing-hm; adherence; care; adult; medicine
AB Aims and objectives. To explore the experience of self-managing medication among older people with multimorbidity. Background. Older people with multimorbidity are now more likely to live at home and to self-medicate. Reduced assistance from professional caregivers is associated with medical errors. Design. Face-to-face interviews were conducted with older people with multimorbidity. Methods. Participants aged >= 75 years with >= 2 medical diagnoses and living at home or in special accommodation were interviewed. Twenty-eight men and women (mean age 84 years) participated. Interviews lasted from 45 minutes-2 hours and were transcribed verbatim. A lifeworld-based phenomenological method was used for analysis. Results. Uncertainty among the participants increased with their experience of side effects and concern that the medication might be harmful. These uncertainties were reinforced by a fear of malpractice when several physicians were involved. This meant living with ambivalence when taking the medication, which required a trade-off between symptom relief and reducing side effects. A lack of continuity with physicians and nurses led to uncertainty in maintaining an overview of the medications. By contrast, when the relationships were supportive and caring, the uncertainties diminished. Four concepts were used to describe the various meanings of this experience: adapting to a new lifestyle; ambivalence towards medicine; experience of side effects and concerns about medical errors; and relationships as sources of feeling secure. Conclusions. Medications can cause side effects, and unclear benefits increase the uncertainty for older people with multimorbidity. Health care professionals need to develop an understanding of each patient's experience of such uncertainty. Relevance to clinical practice. Health care professionals can give support and show understanding for older people's existential uncertainty by creating good relationships and continuity in care, and offering appropriate information. Regular visits should be scheduled to manage any problems patients might have when self-medicating.
C1 [Meranius, Martina Summer] Malardalens Univ, Sch Hlth Care & Social Welf, S-72123 Vasteras, Sweden.
   [Engstrom, Gabriella] Florida Atlantic Univ, Charles E Schmidt Coll Med, Christine E Lynn Coll Nursing, Boca Raton, FL 33431 USA.
RP Meranius, MS (通讯作者)，Malardalens Univ, Sch Hlth Care & Social Welf, Box 833, S-72123 Vasteras, Sweden.
EM martina.summer.meranius@mdh.se
FU School of Health, Care and Social Welfare, Malardalen University, Vasteras, Sweden
CR Banning M, 2008, INT J NURS STUD, V45, P1550, DOI 10.1016/j.ijnurstu.2008.02.009
   Bayliss EA, 2008, FAM PRACT, V25, P287, DOI 10.1093/fampra/cmn040
   Bayliss Elizabeth A, 2003, ANN FAM MED, V1, P15, DOI 10.1370/afm.4
   Boyd CM, 2010, PUBLIC HEALTH REV, V32, P451, DOI 10.1007/BF03391611
   Daniel SB, 2011, NEW ENGL J MED, V365, P2002, DOI 10.1056/NEJMsa1103053
   Elliott RA, 2011, AUSTRALAS J AGEING, V30, P124, DOI 10.1111/j.1741-6612.2010.00458.x
   Elliott Rohan A, 2009, BMC GERIATR, V9, P27, DOI 10.1186/1471-2318-9-27
   Gandhi TK, 2003, NEW ENGL J MED, V348, P1556, DOI 10.1056/NEJMsa020703
   Gusdal AK, 2011, SCAND J PUBLIC HEALT, V39, P354, DOI 10.1177/1403494810396398
   Henriques MA, 2012, J CLIN NURS, V21, P3096, DOI 10.1111/j.1365-2702.2012.04144.x
   Hughes CM, 2008, DRUG AGING, V25, P445, DOI 10.2165/00002512-200825060-00001
   Hughes CM, 2009, DRUG AGING, V26, P505, DOI 10.2165/00002512-200926060-00007
   Kralik Debbie, 2005, EVID BASED NURS, V8, P30, DOI 10.1136/ebn.8.1.30
   Kripalani S, 2007, ARCH INTERN MED, V167, P540, DOI 10.1001/archinte.167.6.540
   Loeb SJ, 2003, WESTERN J NURS RES, V25, P8, DOI 10.1177/0193945902238830
   Marek KD, 2013, NURS RES, V62, P269, DOI 10.1097/NNR.0b013e318298aa55
   Martin A, 2005, IR MED J, V98, P46
   MEINOW B, 2008, THESIS STOCKHOLM U S, V0, P0
   Modig S, 2012, BIOMED CENTRAL GERIA, V22, P12
   Nystr?m M, 2008, REFLECTIVE LIFEWORLD, V0, P0
   Osterberg L, 2005, NEW ENGL J MED, V353, P487, DOI 10.1056/NEJMra050100
   Picone DM, 2008, AM J MED QUAL, V23, P115, DOI 10.1177/1062860607313143
   Robles S, 2011, MED CARE, V49, P516, DOI 10.1097/MLR.0b013e31820fb10c
   Rostgaard T, 2002, POLICY STUDIES, V23, P51, DOI 10.1080/0144287022000000082
   Salive ME, 2013, EPIDEMIOL REV, V35, P75, DOI 10.1093/epirev/mxs009
   Shaw A, 2009, PATIENT EDUC COUNS, V75, P114, DOI 10.1016/j.pec.2008.09.026
   Sino CGM, 2014, J NUTR HEALTH AGING, V18, P44, DOI 10.1007/s12603-013-0359-2
   Steinman MA, 2010, JAMA-J AM MED ASSOC, V304, P1592, DOI 10.1001/jama.2010.1482
   Swenne CL, 2014, SCAND J CARING SCI, V28, P297, DOI 10.1111/scs.12059
   Tordoff J, 2010, PHARM WORLD SCI, V32, P154, DOI 10.1007/s11096-009-9361-5
   Ulfvarson J, 2007, J CLIN NURS, V16, P141, DOI 10.1111/j.1365-2702.2005.01477.x
   Williams A, 2014, J CLIN NURS, V23, P471, DOI 10.1111/jocn.12171
   Wilson IB, 2007, J GEN INTERN MED, V22, P6, DOI 10.1007/s11606-006-0093-0
NR 33
TC 13
Z9 13
U1 1
U2 21
PU WILEY
PI HOBOKEN
PA 111 RIVER ST, HOBOKEN 07030-5774, NJ USA
SN 0962-1067
EI 1365-2702
J9 J CLIN NURS
JI J. Clin. Nurs.
PD OCT 15
PY 2015
VL 24
IS 19-20
BP 2757
EP 2764
DI 10.1111/jocn.12868
PG 8
WC Nursing
SC Nursing
GA CT6FM
UT WOS:000362908200007
PM 26179796
DA 2022-10-14
ER

PT J
AU Sage, WM
   Jablonski, JS
   Thomas, EJ
AF Sage, William M.
   Jablonski, Joseph S.
   Thomas, Eric J.
TI Use of Nondisclosure Agreements in Medical Malpractice Settlements by a Large Academic Health Care System
SO JAMA INTERNAL MEDICINE
LA English
DT Article
AB IMPORTANCE Honesty and transparency are essential aspects of health care, including in physicians' and hospitals' responses to medical error. Biases and habits associated with medical malpractice litigation, however, may work at cross-purposes with compassion in clinical care and with efforts to improve patient safety. OBJECTIVE To determine the frequency of nondisclosure agreements in medical malpractice settlements and the extent to which the restrictions in these agreements seem incompatible with good patient care. DESIGN, SETTING, AND PARTICIPANTS We performed a retrospective review of medical malpractice claim files, including settlement agreements, for claims closed before (fiscal year 2001-2002), during (fiscal year 2006-2007), and after (fiscal years 2009-2012) the implementation of tort reform in Texas. We studied The University of Texas System, which self-insures malpractice claims that involve 6000 physicians at 6 medical campuses in 5 cities. MAIN OUTCOMES AND MEASURES Nondisclosure provisions in medical malpractice settlements. RESULTS During the 5 study years, The University of Texas System closed 715 malpractice claims and made 150 settlement payments. For the 124 cases that met our selection criteria, the median compensation paid by the university was $100 000 (range, $500-$1.25 million), and the mean compensation was $185 372. A total of 110 settlement agreements (88.7%) included nondisclosure provisions. All the nondisclosure clauses prohibited disclosure of the settlement terms and amount, 61 (55.5%) prohibited disclosure that the settlement had been reached, 51 (46.4%) prohibited disclosure of the facts of the claim, 29 (26.4%) prohibited reporting to regulatory agencies, and 10 (9.1%) prohibited disclosure by the settling physicians and hospitals, not only by the claimant. Three agreements (2.7%) included specific language that prohibited the claimant from disparaging the physicians or hospitals. The 50 settlement agreements signed after tort reform took full effect in Texas (2009-2012) had stricter nondisclosure provisions than the 60 signed in earlier years: settlements after tort reform were more likely to prohibit disclosure of the event of settlement (36 [72.0%] vs 25 [41.7%]; P < .001), to prohibit disclosure of the facts of the claims (31 [62.0%] vs 20 [33.3%]; P = .003), and to prohibit reporting to regulatory bodies (25 [50.0%] vs 4 [6.7%]; P < .001). CONCLUSIONS AND RELEVANCE An academic health system with a declared commitment to patient safety and transparency used nondisclosure clauses in most malpractice settlement agreements but with little standardization or consistency. The scope of nondisclosure was often broader than seemed needed to protect physicians and hospitals from disparagement by the plaintiff or to avoid publicizing settlement amounts that might attract other claimants. Some agreements prohibited reporting to regulatory agencies, a practice that the health system changed in response to our findings.
C1 [Sage, William M.] Univ Texas Austin, Sch Law, Austin, TX 78705 USA.
   [Jablonski, Joseph S.] Vinson & Elkins LLC, Dallas, TX USA.
   [Thomas, Eric J.] Univ Texas Houston, Sch Med, Dept Med, Houston, TX 77030 USA.
RP Sage, WM (通讯作者)，Univ Texas Austin, Sch Law, 727 E Dean Keeton St, Austin, TX 78705 USA.
EM wsage@law.utexas.edu
FU Agency for Healthcare Research and Quality [R18-HS019561-01]; AGENCY FOR HEALTHCARE RESEARCH AND QUALITY [R18HS019561] Funding Source: NIH RePORTER
CR Agency for Healthcare Research and Quality, 2010, DEM GRANTS INT, V0, P0
   Bast Carol, 1999, WM MITCHELL L REV, V0, P0
   Burdge RL, 2012, GP SOLO, V29, P0
   Chassin MR, 2010, NEW ENGL J MED, V363, P683, DOI 10.1056/NEJMsb1002320
   Etchegaray JM, 2014, HEALTH AFFAIR, V33, P46, DOI 10.1377/hlthaff.2013.0831
   Fromm B, 2001, UCLA LAW REV, V48, P663
   Galvin R, 2005, HLTH AFF MILLWOOD, V0, PW5
   Hethcock B, 2014, DALLAS BUS J 0211, V0, P0
   Hyman DA, 2009, J LEGAL ANAL, V1, P355, DOI 10.4159/JLA.V1I1.16
   Makary M, 2012, UNACCOUNTABLE WHAT H, V0, P0
   Mello MM, 2014, HEALTH AFFAIR, V33, P20, DOI 10.1377/hlthaff.2013.0828
   Mello MM, 2010, NEW ENGL J MED, V362, P1353, DOI 10.1056/NEJMp1001603
   Stevens G, 2012, GP SOLO, V29, P0
   Studdert DM, 2006, NEW ENGL J MED, V354, P2024, DOI 10.1056/NEJMsa054479
   Studdert DM, 2000, MED CARE, V38, P250, DOI 10.1097/00005650-200003000-00002
NR 15
TC 9
Z9 9
U1 0
U2 6
PU AMER MEDICAL ASSOC
PI CHICAGO
PA 330 N WABASH AVE, STE 39300, CHICAGO, IL 60611-5885 USA
SN 2168-6106
EI 2168-6114
J9 JAMA INTERN MED
JI JAMA Intern. Med.
PD JUL 15
PY 2015
VL 175
IS 7
BP 1130
EP 1135
DI 10.1001/jamainternmed.2015.1035
PG 6
WC Medicine, General & Internal
SC General & Internal Medicine
GA CM3SM
UT WOS:000357604400017
PM 25961829
DA 2022-10-14
ER

PT J
AU Marshall, DC
   Punglia, RS
   Fox, D
   Recht, A
   Hattangadi-Gluth, JA
AF Marshall, Deborah C.
   Punglia, Rinaa S.
   Fox, Dov
   Recht, Abram
   Hattangadi-Gluth, Jona A.
TI Medical Malpractice Claims in Radiation Oncology: A Population-Based Study 1985-2012
SO INTERNATIONAL JOURNAL OF RADIATION ONCOLOGY BIOLOGY PHYSICS
LA English
DT Article
ID cancer; risk; litigation; system; reform
AB Purpose: The purpose of this study was to determine trends in radiation oncology malpractice claims and expenses during the last 28 years and to compare radiation oncology malpractice claims to those of other specialties. Methods and Materials: We performed a retrospective analysis of closed malpractice claims filed from 1985 to 2012, collected by a nationwide medical liability insurance trade association. We analyzed characteristics and trends among closed claims, indemnity payments (payments to plaintiff), and litigation expenses. We also compared radiation oncology malpractice claims to those of 21 other medical specialties. Time series dollar amounts were adjusted for inflation (2012 was the index year). Results: There were 1517 closed claims involving radiation oncology, of which 342 (22.5%) were paid. Average and median indemnity payments were $276,792 and $122,500, respectively, ranking fifth and eighth, respectively, among the 22 specialty groups. Linear regression modeling of time trends showed decreasing total numbers of claims (beta = -1.96 annually, P =. 003), increasing average litigation expenses paid (beta = +$1472 annually, P <= .001), and no significant changes in average indemnity payments (beta = -$ 681, P = . 89). Conclusions: Medical professional liability claims filed against radiation oncologists are not common and have declined in recent years. However, indemnity payments in radiation oncology are large relative to those of many other specialties. In recent years, the average indemnity payment has been stable, whereas litigation expenses have increased. (C) 2015 Elsevier Inc. All rights reserved.
C1 [Marshall, Deborah C.; Hattangadi-Gluth, Jona A.] Univ Calif San Diego, Dept Radiat Med & Appl Sci, La Jolla, CA 92093 USA.
   [Punglia, Rinaa S.] Brigham & Womens Hosp, Dana Farber Canc Inst, Dept Radiat Oncol, Boston, MA 02115 USA.
   [Punglia, Rinaa S.; Recht, Abram] Harvard Univ, Sch Med, Boston, MA USA.
   [Fox, Dov] Univ San Diego, Sch Law, San Diego, CA 92110 USA.
   [Recht, Abram] Beth Israel Deaconess Med Ctr, Dept Radiat Oncol, Boston, MA 02215 USA.
RP Hattangadi-Gluth, JA (通讯作者)，Univ Calif San Diego, Moores Canc Ctr, Dept Radiat Med & Appl Sci, 3960 Hlth Sci Dr,Mail Code 0865, La Jolla, CA 92093 USA.
EM jhattangadi@ucsd.edu
FU Joint Center for Radiation Therapy Foundation; US National Institutes of Health [TL1TR00098, KL2TR00099, UL1TR000100]; NATIONAL CENTER FOR ADVANCING TRANSLATIONAL SCIENCES [UL1TR000100, TL1TR001443, TL1TR000098, KL2TR001444, UL1TR001442, KL2TR000099] Funding Source: NIH RePORTER
CR American College of Radiology (ACR), 2015, RAD ONC PRACT ACCR P, V0, P0
   [Anonymous], 1986, PHYS CHAR DISTR US S, V0, P0
   Bogdanich W, 2009, NEW YORK TIMES, V0, PA1
   Bogdanich W, 2010, NY TIMES, V0, PA1
   Bogdanich W, 2010, NY TIMES, V0, PA12
   Carrier ER, 2013, HEALTH AFFAIR, V32, P1383, DOI 10.1377/hlthaff.2013.0233
   Clegg LX, 2009, STAT MED, V28, P3670, DOI 10.1002/sim.3733
   Cypel Y, 2002, INT J RADIAT ONCOL, V53, P720, DOI 10.1016/S0360-3016(02)02758-X
   Elliott Kathryn, 2004, BRACHYTHERAPY, V3, P231, DOI 10.1016/j.brachy.2004.07.003
   Epstein JB, 2015, OR SURG OR MED OR PA, V119, P177, DOI 10.1016/j.oooo.2014.10.002
   Halperin EC, 2009, AM J CLIN ONCOL-CANC, V32, P432, DOI 10.1097/COC.0b013e318187dd82
   Jena AB, 2011, NEW ENGL J MED, V365, P629, DOI 10.1056/NEJMsa1012370
   Kachalia A, 2007, ANN EMERG MED, V49, P196, DOI 10.1016/j.annemergmed.2006.06.035
   Kessler DP, 2011, J ECON PERSPECT, V25, P93, DOI 10.1257/jep.25.2.93
   Lewis RS, 2007, INT J RADIAT ONCOL, V69, P518, DOI 10.1016/j.ijrobp.2007.02.053
   Lydiatt DD, 2004, AM J SURG, V187, P688, DOI 10.1016/j.amjsurg.2003.10.018
   Lydiatt DD, 2003, HEAD NECK-J SCI SPEC, V25, P429, DOI 10.1002/hed.10254
   Lydiatt DD, 2002, LARYNGOSCOPE, V112, P445, DOI 10.1097/00005537-200203000-00007
   McLean TR, 2004, CHEST, V126, P1672, DOI 10.1378/chest.126.5.1672
   Mello MM, 2014, JAMA-J AM MED ASSOC, V312, P2146, DOI 10.1001/jama.2014.10705
   Mello MM, 2010, HEALTH AFFAIR, V29, P1569, DOI 10.1377/hlthaff.2009.0807
   Mello MM, 2006, 8 RW JOHNSON FDN, V0, P0
   Mesko NW, 2014, J SURG ONCOL, V110, P919, DOI 10.1002/jso.23770
   Paik M, 2013, J EMPIR LEGAL STUD, V10, P612, DOI 10.1111/jels.12021
   Smarr LE, 1997, LAW CONTEMP PROBL, V60, P59, DOI 10.2307/1191995
   Studdert DM, 2006, NEW ENGL J MED, V354, P2024, DOI 10.1056/NEJMsa054479
   US Department of Health and Human Services Centers for Medicare and Medicaid Services, 2009, FED REG, V74, P0
   US General Accounting Office, 2003, US GEN ACC OFF PUBL, V0, P0
   Wooldridge JM, 2012, INTRO ECONOMETRICS M, V5th, P0
   Yaffee RA, 2000, INTRO TIME SERIES AN, V0, P0
NR 35
TC 4
Z9 4
U1 0
U2 13
PU ELSEVIER SCIENCE INC
PI NEW YORK
PA STE 800, 230 PARK AVE, NEW YORK, NY 10169 USA
SN 0360-3016
EI 1879-355X
J9 INT J RADIAT ONCOL
JI Int. J. Radiat. Oncol. Biol. Phys.
PD OCT 1
PY 2015
VL 93
IS 2
BP 241
EP 250
DI 10.1016/j.ijrobp.2015.05.040
PG 10
WC Oncology; Radiology, Nuclear Medicine & Medical Imaging
SC Oncology; Radiology, Nuclear Medicine & Medical Imaging
GA CR3RF
UT WOS:000361250100004
PM 26232856
DA 2022-10-14
ER

PT J
AU Karadag, G
   Ovayolu, O
   Kilic, SP
   Ovayolu, N
   Golluce, A
AF Karadag, Gulendam
   Ovayolu, Ozlem
   Kilic, Serap Parlar
   Ovayolu, Nimet
   Golluce, Aysun
TI Malpractic in nursing: The experience in Turkey
SO INTERNATIONAL JOURNAL OF NURSING PRACTICE
LA English
DT Article
DE malpractice; nurses; Turkey
ID medication error; patient safety; nurse
AB This cross-sectional study was conducted with 562 nurses to find out nurses' opinions and practices concerning medical errors and to measure their tendency to make medical mistakes. Data were collected using a questionnaire and Tendency for Medical Errors Scale and evaluated using Student's t and one-way ANOVA tests. The average total score of the participating nurses was 4.4 +/- 0.3. It was observed that 36.1% nurses made medical errors, and all of those nurses making mistakes have stated that they have made medication errors. It was found that nurses with higher education and working in the intensive care unit had a lower tendency, whereas those working in children's hospital had a higher tendency to make medical mistakes (P < 0.05). It might be recommended that the working conditions of nurses be improved, and nurses in general and particularly, those working with pediatric patients be given regular training to prevent drug administration errors.
C1 [Karadag, Gulendam; Ovayolu, Ozlem; Kilic, Serap Parlar; Ovayolu, Nimet] Gaziantep Univ, Fac Hlth Sci, Gaziantep, Turkey.
   [Golluce, Aysun] Gaziantep Univ, Sahinbey Med Ctr, Gaziantep, Turkey.
RP Karadag, G (通讯作者)，Gaziantep Univ, Dept Nursing, Fac Hlth Sci, TR-27310 Gaziantep, Turkey.
EM karadag@gantep.edu.tr
CR Ahuja N, 2012, PEDIATRICS, V130, PE786, DOI 10.1542/peds.2011-2555
   Almutary Hayfa H, 2012, QUAL MANAG HEALTH CARE, V21, P119, DOI 10.1097/QMH.0b013e31825e86c8
   Alsulami Z, 2013, EUR J CLIN PHARMACOL, V69, P995, DOI 10.1007/s00228-012-1435-y
   ARNDT M, 1994, J ADV NURS, V19, P519
   AYGIN D, 2011, MED B SISLI ETFAL HO, V45, P110
   Benjamin DM, 2003, J CLIN PHARMACOL, V43, P768, DOI 10.1177/0091270003254794
   Blendon RJ, 2002, NEW ENGL J MED, V347, P1933, DOI 10.1056/NEJMsa022151
   Carrafiello G, 2012, SEMIN ULTRASOUND CT, V33, P371, DOI 10.1053/j.sult.2012.01.008
   CIRPI F, 2009, J NURSING SCI ART MA, V2, P26
   Dagdeviren M, 2005, J FAC ENG GAZI U, V20, P517
   Demir Zencirci A, 2010, TURKISH J RES DEV NU, V21, P67
   Hashemi F, 2012, BMC NURS, V11, P0, DOI 10.1186/1472-6955-11-20
   Isik O, 2012, TURK SILAHLI KUVVETLERI, V0, P0
   Kaufmann J, 2012, DTSCH ARZTEBL INT, V109, P609, DOI 10.3238/arztebl.2012.0609
   Mayo AM, 2004, J NURS CARE QUAL, V19, P209, DOI 10.1097/00001786-200407000-00007
   Moyen E, 2008, CRIT CARE, V12, P0, DOI 10.1186/cc6813
   Ozata M, 2010, J MED RES, V8, P100
   Ozata M, 2010, 1 C INT HLTH PERF QU, V0, P3
   Pekuslu S, 2010, 2 C INT HLTH PERF QU, V0, P3
   Tekingunduz, 2012, NURSING HLTH SCI, V15, P188
   Top M, 2008, HACETTEPE J HLTH ADM, V11, P161
   Unal A, 2010, DOKUZ EYLUL U SCH NU, V3, P23
   Unver V, 2012, INT J NURS PRACT, V18, P317, DOI 10.1111/j.1440-172X.2012.02052.x
   Uzun S, 2008, TURK KLIN TIP BILIM, V28, P217
   Weld KK, 2009, NURS FORUM, V44, P2, DOI 10.1111/j.1744-6198.2009.00121.x
NR 25
TC 2
Z9 2
U1 0
U2 14
PU WILEY-BLACKWELL
PI HOBOKEN
PA 111 RIVER ST, HOBOKEN 07030-5774, NJ USA
SN 1322-7114
EI 1440-172X
J9 INT J NURS PRACT
JI Int. J. Nurs. Pract.
PD DEC 15
PY 2015
VL 21
IS 6
BP 889
EP 895
DI 10.1111/ijn.12263
PG 7
WC Nursing
SC Nursing
GA DB5AM
UT WOS:000368525000026
PM 24689362
DA 2022-10-14
ER

PT J
AU Frankel, RM
   Sherman, HB
AF Frankel, R. M.
   Sherman, H. B.
TI The secret of the care of the patient is in knowing and applying the evidence about effective clinical communication
SO ORAL DISEASES
LA English
DT Review
DE public health; discipline; medicine
ID centered care; malpractice; physician; lesson; skill; satisfaction; difference; experience; behavior; program
AB American physicians and dentists conduct approximately 140000-160000 patient interviews in a practice lifetime, making the interview the most frequently performed medical procedure. Over the past 75years, a steadily growing stream of scientific research has confirmed the fact that patient-clinician communication affects the course, direction, and both biomedical and functional outcomes of care. The field of clinical communication research has matured from anecdotes and aphorisms about bedside manner' to sophisticated randomized control trials and evidence-based outcomes that have been translated into reliable practice guidelines. Several key skills or habits of practice have been identified and studied in terms of their efficacy and effectiveness. These include the importance of agenda-setting, eliciting patients' perspectives about the nature of their ailments, communicating caring and concern, and testing for patient comprehension and agreement with proposed treatments. In addition to being effective, interpersonal communication can be deeply satisfying as well as offering a lower probability of law suits in the event of an adverse outcome.
C1 [Frankel, R. M.] Indiana Univ Sch Med, Dept Med & Geriatr, Indianapolis, IN 46202 USA.
   [Sherman, H. B.] Ctr Courage & Renewal, Seattle, WA USA.
RP Frankel, RM (通讯作者)，1481 W 10th St, Indianapolis, IN 46202 USA.
EM rfrankel@iupui.edu
CR Ambady N, 2002, SURGERY, V132, P5, DOI 10.1067/msy.2002.124733
   AMBADY N, 1993, J PERS SOC PSYCHOL, V64, P431, DOI 10.1037/0022-3514.64.3.431
   Ambady N, 1999, THIN SLICE JUDGMENTS, V0, P0
   ARBORELIUS E, 1992, SCAND J SOC MED, V20, P213, DOI 10.1177/140349489202000405
   Aspden P, 2006, PREVENTING MEDICATIO, V0, P0
   Back AL, 2005, CA-CANCER J CLIN, V55, P164, DOI 10.3322/canjclin.55.3.164
   Batalden Paul B, 2003, JT COMM J QUAL SAF, V29, P575
   Beach MC, 2006, J GEN INTERN MED, V21, PS3, DOI 10.1111/j.1525-1497.2006.00302.x
   Becker MH, 1974, HLTH ED MONOGRAPHS, V0, P0
   BECKMAN HB, 1994, ARCH INTERN MED, V154, P1365, DOI 10.1001/archinte.154.12.1365
   BECKMAN HB, 1984, ANN INTERN MED, V101, P692, DOI 10.7326/0003-4819-101-5-692
   BECKMAN HB, 1985, CLIN RES, V33, P0
   Bokhour BG, 2012, J GEN INTERN MED, V27, P1626, DOI 10.1007/s11606-012-2141-2
   BRANCH WT, 1993, JAMA-J AM MED ASSOC, V269, P1667, DOI 10.1001/jama.269.13.1667
   BROWN J, 1986, FAM PRACT, V3, P75, DOI 10.1093/fampra/3.2.75
   Cohen-Cole SA, 1991, MED INTERVIEW 3 FUNC, V0, P0
   Deutch F, 1954, CLIN INTERVIEW DIAGN, V0, P0
   Dyrbye LN, 2010, MED EDUC, V44, P1016, DOI 10.1111/j.1365-2923.2010.03754.x
   ENGEL GL, 1977, SCIENCE, V196, P129, DOI 10.1126/science.847460
   ENGEL GL, 1975, INT J PSYCHOANAL, V56, P23
   ENGEL GL, 1977, JOHNS HOPKINS MED J, V140, P222
   Epstein RM, 2006, PATIENT EDUC COUNS, V60, P272, DOI 10.1016/j.pec.2005.11.003
   Fallowfield L, 1998, J CLIN ONCOL, V16, P1961, DOI 10.1200/JCO.1998.16.5.1961
   FLANAGAN JC, 1954, PSYCHOL BULL, V51, P327, DOI 10.1037/h0061470
   Flexner A, 1910, FLEXNER REPORT, V0, P0
   Frankel R M, 2001, J MED PRACT MANAGE, V16, P184
   Frankel RM, 2011, ACAD MED, V86, P445, DOI 10.1097/ACM.0b013e31820e7e6e
   Frankel RM, 2001, HEALTH COMMUN, V13, P101, DOI 10.1207/S15327027HC1301_09
   Frankel RM, 2003, 4 HABITS APPROACH EF, V0, P18
   Frankel RM, 2003, BIOPSYCHOSOICAL APPR, V0, P0
   Frankel RM, 1999, PERM J, V3, P79, DOI 10.7812/TPP/99-020
   Gittell JH, 2000, MED CARE, V38, P807, DOI 10.1097/00005650-200008000-00005
   Gladwell M, 2005, BLINK POWER THINKING, V0, P0
   Helmreich RL, 2000, BRIT MED J, V320, P781, DOI 10.1136/bmj.320.7237.781
   HICKSON GB, 1994, JAMA-J AM MED ASSOC, V272, P1583, DOI 10.1001/jama.272.20.1583
   Hojat M, 2011, ACAD MED, V86, P359, DOI 10.1097/ACM.0b013e3182086fe1
   Hojat M, 2009, ACAD MED, V84, P1182, DOI 10.1097/ACM.0b013e3181b17e55
   Hooke RC, 1665, MICROGRAPHIA, V0, P0
   Hudak PL, 2011, SOCIOL HEALTH ILL, V33, P634, DOI 10.1111/j.1467-9566.2011.01343.x
   Instituation of Medicine, 2001, CROSSING QUALITY CHA, V0, P0
   INUI TS, 1985, MED CARE, V23, P521, DOI 10.1097/00005650-198505000-00013
   Jordan B, 1995, J LEARN SCI, V4, P39, DOI 10.1207/s15327809jls0401_2
   Kessels RPC, 2003, J ROY SOC MED, V96, P219, DOI 10.1258/jrsm.96.5.219
   Kleinman A, 1980, PATIENTS HEALERS CON, V0, P0
   Krasner MS, 2009, JAMA-J AM MED ASSOC, V302, P1284, DOI 10.1001/jama.2009.1384
   LEVENSTEIN JH, 1986, FAM PRACT, V3, P24, DOI 10.1093/fampra/3.1.24
   Levinson W, 1997, JAMA-J AM MED ASSOC, V277, P553, DOI 10.1001/jama.277.7.553
   Lipkin JM, 1994, OFFICE PRACTICE MED, V0, P65
   Makoul G, 2001, PATIENT EDUC COUNS, V45, P1, DOI 10.1016/S0738-3991(01)00145-8
   Marvel MK, 1999, JAMA-J AM MED ASSOC, V281, P283, DOI 10.1001/jama.281.3.283
   Maukschs LB, 2001, FAMILIES SYSTEMS HLT, V19, P147, DOI 10.1037/H0089539
   McDaniel SH, 2007, ARCH INTERN MED, V167, P1321, DOI 10.1001/archinte.167.12.1321
   MCWHINNEY IR, 1986, HEADACHE, V26, P285
   Mead N, 2000, PATIENT EDUC COUNS, V39, P71, DOI 10.1016/S0738-3991(99)00092-0
   Militello LG, 1998, BIOMED INSTRUM TECHN, V32, P535
   Miller WR, 2012, MOTIVATIONAL INTERVI, V0, P0
   MILMOE S, 1967, J ABNORM PSYCHOL, V72, P78, DOI 10.1037/h0024219
   Paolini H, 2013, ANTIDOTES BURNOUT FO, V0, P1
   Patterson ES, 2004, INT J QUAL HEALTH C, V16, P125, DOI 10.1093/intqhc/mzh026
   Prangle TL, 1988, LAWS PLATO, V0, P0
   Rao JK, 2007, MED CARE, V45, P340, DOI 10.1097/01.mlr.0000254516.04961.d5
   REISER SJ, 1980, ANN INTERN MED, V92, P837, DOI 10.7326/0003-4819-92-6-837
   Rodriguez HP, 2008, BMC MED EDUC, V8, P0, DOI 10.1186/1472-6920-8-3
   Roter D, 2002, PATIENT EDUC COUNS, V46, P243, DOI 10.1016/S0738-3991(02)00012-5
   Roter DL, 2004, MED EDUC, V38, P145, DOI 10.1111/j.1365-2923.2004.01754.x
   Roter DL, 1997, JAMA-J AM MED ASSOC, V277, P350, DOI 10.1001/jama.277.4.350
   Roter DL, 1992, DOCTORS TALKING PATI, V0, P0
   SANSONFISHER RW, 1978, MED J AUSTRALIA, V1, P473, DOI 10.5694/j.1326-5377.1978.tb112562.x
   Schillinger D, 2003, ARCH INTERN MED, V163, P83, DOI 10.1001/archinte.163.1.83
   SCHWENK TL, 1987, J FAM PRACTICE, V24, P461
   Stein T, 2005, PATIENT EDUC COUNS, V58, P4, DOI 10.1016/j.pec.2005.01.014
   Stewart M, 2000, J FAM PRACTICE, V49, P796
   STEWART M, 1989, CAN FAM PHYSICIAN, V35, P159
   STOECKLE JD, 1987, J GEN INTERN MED, V2, P119, DOI 10.1007/BF02596310
   Suchman AL, 1997, JAMA-J AM MED ASSOC, V277, P678, DOI 10.1001/jama.277.8.678
   Tai-Seale M, 2003, AM J MANAG CARE, V9, P631
   Tresolini CP, 1994, HLTH PROFESSIONS ED, V0, P76
   WASSERMAN RC, 1984, PEDIATRICS, V74, P1047
   West C, 1984, SOCIAL ORG DOCTOR PA, V0, P75
   Wiener N, 1948, CYBERNETICS COMMUNIC, V0, P0
   Williams S, 1998, FAM PRACT, V15, P480, DOI 10.1093/fampra/15.5.480
NR 81
TC 7
Z9 7
U1 0
U2 15
PU WILEY
PI HOBOKEN
PA 111 RIVER ST, HOBOKEN 07030-5774, NJ USA
SN 1354-523X
EI 1601-0825
J9 ORAL DIS
JI Oral Dis.
PD NOV 15
PY 2015
VL 21
IS 8
BP 919
EP 926
DI 10.1111/odi.12250
PG 8
WC Dentistry, Oral Surgery & Medicine
SC Dentistry, Oral Surgery & Medicine
GA CU7SY
UT WOS:000363743000001
PM 24725164
DA 2022-10-14
ER

PT J
AU Tonni, G
   Bonasoni, MP
   De Felice, C
   Rossi, A
   Tonni, S
AF Tonni, Gabriele
   Bonasoni, Maria Paola
   De Felice, Claudio
   Rossi, Andrea
   Tonni, Silvia
TI Histopathological Findings in Spontaneous Hematoma of the Umbilical Cord Severe Hypoxic-Ischemic Encephalopathy in a Term Survived Newborn
SO AMERICAN JOURNAL OF FORENSIC MEDICINE AND PATHOLOGY
LA English
DT Article
DE umbilical cord hematoma; vascular elastic fiber disruption; myofibroblasts; hypoxic-ischemic encephalopathy; cerebral palsy
ID acute fetal distress; stromal cell; rare cause; death; hemangioma; lesion; cyst
AB Background Spontaneous hematoma of the umbilical cord is a rare, unpreventable, and dramatic event mainly due to a disruption of the vascular wall, often resulting in adverse perinatal outcome. Case We describe a case of a term fetus with acute hemorrhage in the cord occurred intrapartum during spontaneous vaginal delivery. No iatrogenic factors were involved because no drugs, obstetric instruments, or procedures were applied. Umbilical hematoma probably developed in a time frame of 90 seconds, when the electronic fetal monitoring tracing detected a loss of fetal heart rate. At birth, the baby was in serious conditions with a low Apgar score (always 3 at 1, 5, and 10 minutes) and severe mixed acidosis. He was intubated, was ventilated, and underwent therapeutic hypothermia. Although all standard emergency procedures had been immediately applied, hypoxic-ischemic encephalopathy ensued within 24 hours postnatal. Placental examination revealed in the cord disruption of the elastic fibers in the vessels walls. Moreover, myofibroblasts in the Wharton's jelly appeared reduced in number and blunted, instead of their usual stellate shape. Chorioamnionitis but no funisitis was also present. Clinical follow-up of the child, aged 4 years, showed spastic tetraplegia, seizures, central deafness, and blindness. Conclusions Intrinsic anomalies of the cord favored vascular rupture, hematoma of the cord, and acute fetal hypoxia. Placental examination played a key role in excluding medical malpractice because hematoma of the cord was a damaging, not otherwise preventable, event.
C1 [Tonni, Gabriele] Guastalla Civil Hosp, Dept Obstet & Gynecol, AUSL, I-42016 Reggio Emilia, Italy.
   [Bonasoni, Maria Paola] Arcispedale Santa Maria Nuova Hosp, Dept Pathol, IRCCS, Reggio Emilia, Italy.
   [De Felice, Claudio] Azienda Osped Univ Senese, Policlin Hosp Santa Maria Scotte, Neonatal Intens Care Unit, Siena, Italy.
   [Rossi, Andrea] Hosp G Gaslini, Serv Neuroradiol, IRCCS, Genoa, Italy.
   [Tonni, Silvia] Univ Parma, Fac Law, I-43100 Parma, Italy.
RP Tonni, G (通讯作者)，Guastalla Civil Hosp, Dept Obstet & Gynecol, Via Donatori Sangue 2, I-42016 Reggio Emilia, Italy.
EM tonnig@ausl.re.it
CR Baergen RN, 2007, SEMIN DIAGN PATHOL, V24, P23, DOI 10.1053/j.semdp.2007.02.004
   BENIRSCHKE K, 1994, J REPROD MED, V39, P262
   Brown R, 2000, J ULTRAS MED, V19, P223
   CLARE NM, 1979, ARCH PATHOL LAB MED, V103, P46
   DOMBROWSKI MP, 1987, OBSTET GYNECOL, V70, P439
   Gualandri G, 2008, AM J FOREN MED PATH, V29, P185, DOI 10.1097/PAF.0b013e318174e7e1
   Kasdorf E, 2013, PEDIATR NEUROL, V49, P8, DOI 10.1016/j.pediatrneurol.2012.12.026
   Kielty CM, 2002, J CELL SCI, V115, P2817
   Kobayashi K, 1998, EARLY HUM DEV, V51, P223, DOI 10.1016/S0378-3782(97)00123-0
   Kumar A, 2012, OBSTET GYNECOL, V120, P489, DOI 10.1097/AOG.0b013e31825cb8cd
   Leroux O, 1960, B FED SOC GYNECOL OB, V12, P322
   LYONNET R, 1960, BULL FED SOC GYNECOL OBSTET LANG FR, V12, P170
   Milewicz DM, 2000, MATRIX BIOL, V19, P471, DOI 10.1016/S0945-053X(00)00099-8
   Naidu Madhusudhan, 2007, INT J FERTIL WOMENS MED, V52, P107
   Ryu YJ, 2013, ULTRASTRUCT PATHOL, V37, P196, DOI 10.3109/01913123.2013.772268
   Seoud M, 2001, AM J PERINAT, V18, P99, DOI 10.1055/s-2001-13632
   Sepulveda W, 2005, J MATERN-FETAL NEO M, V18, P387, DOI 10.1080/14767050500277602
   Sizun J, 1995, ARCH PEDIATRIE, V2, P1182, DOI 10.1016/0929-693X(96)89920-9
   SONDERGAARD G, 1994, ACTA OBSTET GYN SCAN, V73, P434
   SUMMERVILLE JW, 1987, J REPROD MED, V32, P213
   Tonni G, 2014, ARCH GYNECOL OBSTET, V290, P13, DOI 10.1007/s00404-014-3208-6
   Tsomi K, 2001, EUR J HAEMATOL, V67, P135, DOI 10.1034/j.1600-0609.2001.5790349.x
   Vougiouklakis T, 2006, PATHOL RES PRACT, V202, P537, DOI 10.1016/j.prp.2006.02.008
NR 23
TC 4
Z9 5
U1 0
U2 5
PU LIPPINCOTT WILLIAMS & WILKINS
PI PHILADELPHIA
PA TWO COMMERCE SQ, 2001 MARKET ST, PHILADELPHIA, PA 19103 USA
SN 0195-7910
EI 1533-404X
J9 AM J FOREN MED PATH
JI Am. J. Forensic Med. Pathol.
PD DEC 15
PY 2015
VL 36
IS 4
BP 254
EP 256
DI 10.1097/PAF.0000000000000195
PG 3
WC Medicine, Legal; Pathology
SC Legal Medicine; Pathology
GA CX3NV
UT WOS:000365606700007
PM 26334189
DA 2022-10-14
ER

PT J
AU Kang, XZ
   Jia, L
   Shen, XY
AF Kang, Xuezhi
   Jia, Lina
   Shen, Xueyong
TI Manifestation of Hyperandrogenism in the Continuous Light Exposure-Induced PCOS Rat Model
SO BIOMED RESEARCH INTERNATIONAL
LA English
DT Article
ID polycystic ovarian disease; medical progress; constant light; sleep los; melatonin; ovulation; induction; androgen; risk; behavior
AB Polycystic ovary syndrome (PCOS) is a complex endocrine and metabolic disorder, and its pathogenesis has yet to be completely clarified. A fully convincing animal model has not been established for PCOS. In earlier studies, researchers have shown that the exposure of rats to continuous light can induce PCOS; nevertheless, hyperandrogenism, a key characteristic observed in human PCOS, has not been reported previously. In the present study, we found that (1) body weights decreased in female rats in a continuous light environment with both ovarian and uterine augmentation; (2) the estrous cycle in rats under continuous light environment was disordered, and polycystic ovary-like changes occurred, accompanied with fur loss and lethargy; and (3) serum testosterone levels in rats in a continuous light environment significantly increased. Our data suggest that continuous light can lead to the occurrence of PCOS in female rats without the need for drugs; this is a reasonable PCOS animal model that is more consistent with the natural disease state in humans; and poor sleep habits or negligence of sleep hygiene may be an important lifestyle factor in pathogenesis of PCOS.
C1 [Kang, Xuezhi; Shen, Xueyong] Shanghai Univ Tradit Chinese Med, Coll Acupuncture & Moxibust, Shanghai 201203, Peoples R China.
   [Kang, Xuezhi; Shen, Xueyong] Shanghai Res Ctr Acupuncture & Meridians, Shanghai 201203, Peoples R China.
   [Jia, Lina] Fudan Univ, Huadong Hosp, Dept Tradit Chinese Med, Shanghai 200040, Peoples R China.
RP Jia, L (通讯作者)，Fudan Univ, Huadong Hosp, Dept Tradit Chinese Med, Shanghai 200040, Peoples R China.
EM jia_ln@163.com; snowysh@hotmail.com
FU NSFC [81001569, 81102657, 81072874, 81320108028]; Shanghai Key Laboratory of Acupuncture Mechanism and Acupoint Function [14DZ2260500]; NBRP [12CB518502, 2015CB554505]; CSA of TCM [ZYSNXD-CC-ZDXK-07]
CR Alizaid AA, 2004, BRAIN RES, V1010, P35, DOI 10.1016/j.brainres.2004.01.089
   Anisimov VN, 2006, NEUROENDOCRINOL LETT, V27, P35
   Anisimov Vladimir N, 2012, CURR AGING SCI, V5, P170
   BALDISSERA SF, 1991, BRAZ J MED BIOL RES, V24, P747
   Bittman EL, 1999, ENDOCRINOLOGY, V140, P197, DOI 10.1210/en.140.1.197
   Blask DE, 2002, NEUROENDOCRINOL LETT, V23, P52
   Butler MP, 2012, ENDOCRINOLOGY, V153, P2344, DOI 10.1210/en.2011-1842
   Cotsarelis G, 2001, TRENDS MOL MED, V7, P293, DOI 10.1016/S1471-4914(01)02027-5
   FANTIE BD, 1984, J REPROD FERTIL, V72, P435, DOI 10.1530/jrf.0.0720435
   Fernandez-Guasti A, 2000, J COMP NEUROL, V425, P422, DOI 10.1002/1096-9861(20000925)425:3<422::AID-CNE7>3.0.CO;2-H
   FERRARO JS, 1985, BIOL REPROD, V33, P93, DOI 10.1095/biolreprod33.1.93
   FRANKS S, 1995, NEW ENGL J MED, V333, P853, DOI 10.1056/NEJM199509283331307
   Gilhar A, 2012, NEW ENGL J MED, V366, P1515, DOI 10.1056/NEJMra1103442
   Herbison AE, 2008, ENDOCRINOLOGY, V149, P597, DOI 10.1210/en.2007-1139
   Karatsoreos IN, 2007, ENDOCRINOLOGY, V148, P5487, DOI 10.1210/en.2007-0775
   Kaufman KD, 2002, MOL CELL ENDOCRINOL, V198, P89, DOI 10.1016/S0303-7207(02)00372-6
   Klein DC, 1997, RECENT PROG HORM RES, V52, P307
   Kliuchkov D V, 1994, ZH EVOL BIOKHIM FIZIOL, V30, P676
   Knutson KL, 2008, ANN NY ACAD SCI, V1129, P287, DOI 10.1196/annals.1417.033
   Kus I, 2004, NEUROENDOCRINOL LETT, V25, P102
   Leonhardt H, 2012, ACTA RADIOL, V53, P1195, DOI 10.1258/ar.2012.120384
   Maganhin CC, 2013, EUR J OBSTET GYN R B, V166, P178, DOI 10.1016/j.ejogrb.2012.10.006
   MCCORMACK CE, 1973, ENDOCRINOLOGY, V93, P403, DOI 10.1210/endo-93-2-403
   McElwee KJ, 1996, BRIT J DERMATOL, V135, P211, DOI 10.1111/j.1365-2133.1996.tb01149.x
   Minkel J, 2014, HEALTH PSYCHOL, V33, P1430, DOI 10.1037/a0034219
   Mokhlesi B, 2012, FERTIL STERIL, V97, P786, DOI 10.1016/j.fertnstert.2011.12.024
   Norman RJ, 2007, LANCET, V370, P685, DOI 10.1016/S0140-6736(07)61345-2
   Noubarani M, 2014, IRAN J PHARM RES, V13, P113
   REBAR R, 1976, J CLIN INVEST, V57, P1320, DOI 10.1172/JCI108400
   Robertson JL, 2009, ENDOCRINOLOGY, V150, P3664, DOI 10.1210/en.2009-0247
   Shreeve N, 2013, HUM REPROD, V28, P1348, DOI 10.1093/humrep/det013
   SINGH KB, 1969, AM J OBSTET GYNECOL, V104, P1008, DOI 10.1016/0002-9378(69)90693-0
   SINGH KB, 1969, AM J OBSTET GYNECOL, V104, P1004, DOI 10.1016/0002-9378(69)90692-9
   Spiegel K, 2005, J APPL PHYSIOL, V99, P2008, DOI 10.1152/japplphysiol.00660.2005
   Szukiewicz D, 1998, J MED, V29, P259
   Tamura H, 2013, ENDOCR J, V60, P1
   Tamura H, 2012, J OVARIAN RES, V5, P0, DOI 10.1186/1757-2215-5-5
   TRENTINI GP, 1978, J ENDOCRINOL INVEST, V1, P305, DOI 10.1007/BF03350974
   Walters KA, 2012, BIOL REPROD, V86, P0, DOI 10.1095/biolreprod.111.097808
   WEBER AL, 1979, SCIENCE, V204, P323, DOI 10.1126/science.571146
NR 40
TC 22
Z9 28
U1 0
U2 18
PU HINDAWI LTD
PI LONDON
PA ADAM HOUSE, 3RD FLR, 1 FITZROY SQ, LONDON, W1T 5HF, ENGLAND
SN 2314-6133
EI 2314-6141
J9 BIOMED RES INT
JI Biomed Res. Int.
PD JUN 15
PY 2015
VL 2015
IS 
BP 
EP 
DI 10.1155/2015/943694
PG 9
WC Biotechnology & Applied Microbiology; Medicine, Research & Experimental
SC Biotechnology & Applied Microbiology; Research & Experimental Medicine
GA CI4EJ
UT WOS:000354699600001
PM 26064969
DA 2022-10-14
ER

PT J
AU Svider, PF
   Eloy, JA
   Folbe, AJ
   Carron, MA
   Zuliani, GF
   Shkoukani, MA
AF Svider, Peter F.
   Eloy, Jean Anderson
   Folbe, Adam J.
   Carron, Michael A.
   Zuliani, Giancarlo F.
   Shkoukani, Mahdi A.
TI Craniofacial Surgery and Adverse Outcomes: An Inquiry Into Medical Negligence
SO ANNALS OF OTOLOGY RHINOLOGY AND LARYNGOLOGY
LA English
DT Article
DE craniofacial; cleft palate; cleft lip; facial fracture; malpractice; negligence
ID patient education material; malpractice litigation; readability assessment; legal responsibility; united-states; liability; otolaryngology; courtroom; care
AB Objective: This study aimed to evaluate factors contributing to medical negligence relevant to craniofacial surgery. Methods: Retrospective analysis of verdict and settlement reports on the Westlaw legal database for outcome, awards, physician defendants, and other specific factors raised in malpractice litigation. Results: Of 42 verdicts and settlement reports included, 52.4% were resolved with either an out-of-court settlement or plaintiff verdict, with aggregate payments totaling $50.1M (in 2013 dollars). Median settlements and jury-awarded damages were $988 000 and $555 000, respectively. Payments in pediatric cases ($1.2M) were significantly higher. Plastic surgeons, oral surgeons, and otolaryngologists were the most commonly named defendants. The most common alleged factors included intraoperative negligence (69.0%), permanent deficits (54.8%), requiring additional surgery (52.4%), missed/delayed diagnosis of a complication (42.9%), disfigurement/scarring (28.6%), postoperative negligence (28.6%), and inadequate informed consent (20.6% of surgical cases). Failure to diagnose a fracture (19.0%) and cleft-reparative procedures (14.3%) were the most frequently litigated entities. Conclusion: Medical negligence related to craniofacial surgery involves plaintiffs in a wide age range as well as physician defendants in numerous specialties, and proceedings resolved with settlement and plaintiff verdict involve substantial payments. Cases with death, allegedly permanent injuries, and pediatric plaintiffs had significantly higher payments.
C1 [Svider, Peter F.; Folbe, Adam J.; Carron, Michael A.; Zuliani, Giancarlo F.; Shkoukani, Mahdi A.] Wayne State Univ, Sch Med, Dept Otolaryngol Head & Neck Surg, Detroit, MI USA.
   [Eloy, Jean Anderson] Rutgers New Jersey Med Sch, Dept Otolaryngol Head & Neck Surg, Newark, NJ 07103 USA.
   [Eloy, Jean Anderson] Rutgers New Jersey Med Sch, Dept Neurol Surg, Newark, NJ 07103 USA.
   [Eloy, Jean Anderson] Rutgers New Jersey Med Sch, Neurol Inst New Jersey, Ctr Skull Base & Pituitary Surg, Newark, NJ 07103 USA.
   [Shkoukani, Mahdi A.] Wayne State Univ, Sch Med, Dept Otolaryngol Head & Neck Surg, Div Facial Plast & Reconstruct Surg Craniofacial, Detroit, MI USA.
RP Eloy, JA (通讯作者)，Rutgers New Jersey Med Sch, Neurol Inst New Jersey, Dept Otolaryngol Head & Neck Surg, 90 Bergen St,Suite 8100, Newark, NJ 07103 USA.
EM jean.anderson.eloy@gmail.com
CR Anderson GF, 2005, HEALTH AFFAIR, V24, P903, DOI 10.1377/hlthaff.24.4.903
   Annas GJ, 2012, NEW ENGL J MED, V367, P445, DOI 10.1056/NEJMra1108646
   [Anonymous], 2004, J MED PRACT MANAGE, V20, P44
   Blake DM, 2013, OTOLARYNG HEAD NECK, V149, P554, DOI 10.1177/0194599813498696
   Brooks RG, 2004, ARCH INTERN MED, V164, P2217, DOI 10.1001/archinte.164.20.2217
   Colaco M, 2014, J UROLOGY, V191, P1770, DOI 10.1016/j.juro.2013.12.003
   Colaco M, 2013, J UROLOGY, V189, P1048, DOI 10.1016/j.juro.2012.08.255
   Cunningham ML, 2007, CURR OPIN PEDIATR, V19, P645, DOI 10.1097/MOP.0b013e3282f1581a
   Eloy JA, 2013, INT FORUM ALLERGY RH, V3, P980, DOI 10.1002/alr.21210
   Eloy JA, 2013, OTOLARYNG HEAD NECK, V148, P764, DOI 10.1177/0194599813481943
   Eloy JA, 2012, OTOLARYNG HEAD NECK, V147, P848, DOI 10.1177/0194599812456152
   Hermer LD, 2010, J GEN INTERN MED, V25, P470, DOI 10.1007/s11606-010-1259-3
   Hertz Beth Thomas, 2011, MED ECON, V88, P24
   Hertz BT, 2011, MED ECON, V88, P32
   Hertz BT, 2011, MED ECON, V88, P28
   Hong P, 2013, PEDIATR NEONATOL, V54, P153, DOI 10.1016/j.pedneo.2012.11.018
   Jalian HR, 2013, JAMA DERMATOL, V149, P188, DOI 10.1001/jamadermatol.2013.1384
   Jena AB, 2013, PEDIATRICS, V131, P1148, DOI 10.1542/peds.2012-3443
   Khan MN, 2014, INT FORUM ALLERGY RH, V4, P76, DOI 10.1002/alr.21229
   Kim C, 2013, AM J CARDIOL, V112, P1662, DOI 10.1016/j.amjcard.2013.07.051
   Kovalerchik O, 2013, INT FORUM ALLERGY RH, V3, P722, DOI 10.1002/alr.21169
   Leflar RB, 2013, CHEST, V144, P306, DOI 10.1378/chest.12-2861
   Litvin SG, 2005, CLIN ORTHOP RELAT R, V0, PP8, DOI 10.1097/01.blo.0000160019.12596.6f
   Loughlin KR, 2009, UROL CLIN N AM, V36, P101, DOI 10.1016/j.ucl.2008.08.006
   Loughlin KR, 2009, UROL CLIN N AM, V36, P0
   Mehlman MJ, 2006, J LEGAL MED, V27, P17, DOI 10.1080/01947640500533218
   Misra P, 2013, LARYNGOSCOPE, V123, P90, DOI 10.1002/lary.23574
   Paik AM, 2014, AESTHET SURG J, V34, P79, DOI 10.1177/1090820X13515702
   Rosen H, 2003, PLAST RECONSTR SURG, V112, P381, DOI 10.1097/01.PRS.0000070721.78741.EB
   Sandberg Debra J, 2002, AORN J, V75, P490
   Sanghvi S, 2012, LARYNGOSCOPE, V122, P1943, DOI 10.1002/lary.23424
   Seabury SA, 2013, HEALTH AFFAIR, V32, P111, DOI 10.1377/hlthaff.2012.0967
   Singer MC, 2012, OTOLARYNG HEAD NECK, V146, P358, DOI 10.1177/0194599811430898
   Studdert DM, 2006, NEW ENGL J MED, V354, P2024, DOI 10.1056/NEJMsa054479
   Studdert DM, 2004, NEW ENGL J MED, V350, P283, DOI 10.1056/NEJMhpr035470
   Svider PF, 2014, OPHTHAL PLAST RECONS, V30, P119, DOI 10.1097/IOP.0000000000000025
   Svider PF, 2014, AM J OTOLARYNG, V35, P198, DOI 10.1016/j.amjoto.2013.07.001
   Svider PF, 2013, OTOLARYNG HEAD NECK, V149, P947, DOI 10.1177/0194599813504074
   Svider PF, 2013, AM J OTOLARYNG, V34, P699, DOI 10.1016/j.amjoto.2012.12.005
   Svider PF, 2013, LARYNGOSCOPE, V123, P2099, DOI 10.1002/lary.24000
   Svider PF, 2013, LARYNGOSCOPE, V123, P1849, DOI 10.1002/lary.23905
   Svider PF, 2013, LARYNGOSCOPE, V123, P1754, DOI 10.1002/lary.23997
   Svider PF, 2013, LARYNGOSCOPE, V123, P1156, DOI 10.1002/lary.23995
   Svider PF, 2013, AM J OTOLARYNG, V34, P31, DOI 10.1016/j.amjoto.2012.08.001
NR 45
TC 15
Z9 15
U1 0
U2 6
PU SAGE PUBLICATIONS INC
PI THOUSAND OAKS
PA 2455 TELLER RD, THOUSAND OAKS, CA 91320 USA
SN 0003-4894
EI 1943-572X
J9 ANN OTO RHINOL LARYN
JI Ann. Otol. Rhinol. Laryngol.
PD JUL 15
PY 2015
VL 124
IS 7
BP 515
EP 522
DI 10.1177/0003489414567937
PG 8
WC Otorhinolaryngology
SC Otorhinolaryngology
GA CJ8ZI
UT WOS:000355791600002
PM 25595141
DA 2022-10-14
ER

PT J
AU Ryan, L
AF Ryan, Louise
TI A Conversation with Nan Laird
SO STATISTICAL SCIENCE
LA English
DT Article
DE EM algorithm; longitudinal data; meta-analysis; missing data; statistical genetics
ID maximum-likelihood; metaanalysis; association
AB Nan McKenzie Laird is the Harvey V. Fineberg Professor of Biostatistics at the Harvard T. H. Chan School of Public Health. She has made fundamental contributions to statistical methods for-longitudinal data analysis, missing data and meta-analysis. In addition, she is widely known for her work in statistical genetics and in statistical methods for psychiatric epidemiology. Her 1977 paper with Dempster and Rubin on the EM algorithm is among the top 100 most highly cited papers in science [Nature 524 (2014) 550-553]. Her applied work on medical practice errors is widely cited among the medical malpractice community. Nan was born in Gainesville, Florida, in 1943. Shortly thereafter, her parents Angus McKenzie Laird and Myra Adelia Doyle, moved to Tallahassee, Florida, with Nan and her sister Victoria Mell. Nan started college at Rice University in 1961, but then transferred to the University of Georgia where she received a B.S. in Statistics in 1969 and was elected to Phi Beta Kappa. After graduation Nan worked at the Massachusetts Institute of Technology Draper Laboratories where she worked on Kalman filtering for the Apollo Man to the Moon Program. She enrolled in the Statistics Department at Harvard University in 1971 and received her Ph.D. in 1975. She joined the faculty of Harvard School of Public Health upon receiving her Ph.D., and remains there as research professor, after her retirement in 2015. In the 40 years that Nan M. Laird spent at Harvard she authored or coauthored over 300 papers and three books, and mentored numerous graduate students, postdoctoral fellows and junior faculty. According to Google scholar, her work has been cited over 111,000 times. She has received many awards for her varied contributions to statistical science. Some highlights include the Samuel S. Wilks Award, her election as Fellow of the American Association for the Advancement of Science, her election as Fellow of the American Statistical Association, the Janet Norwood Prize, the F. N. David Award and, most recently, the Marvin Zelen Leadership Award in Statistical Science. Professor Laird has served on many panels and editorial boards including a National Academy of Science Panel on Airliner Cabin Environment, which led to the elimination of smoking on airplanes. Professor Laird chaired the Department of Biostatistics at the Harvard School of Public Health from 1990-1999 where she was the Henry Pickering Walcott Professor of Biostatistics. In this interview she talks about her career, including her passion for mentoring students. She offers some helpful advice about balancing work and family life, acknowledging the powerful encouragement and support that her own family has given her over the years. The interview was conducted in Boston, Massachusetts, in July 2014. A link to Nan's full CV can be found at www.hsph.harvard.edu/nan-laird/.
C1 [Ryan, Louise] Univ Technol Sydney, Australian Res Council Ctr Excellence Math & Stat, UTS Sch Math & Phys Sci, Stat, Broadway, NSW 2007, Australia.
RP Ryan, L (通讯作者)，Univ Technol Sydney, Australian Res Council Ctr Excellence Math & Stat, UTS Sch Math & Phys Sci, Stat, POB 123, Broadway, NSW 2007, Australia.
EM louise.m.ryan@uts.edu.au
CR DEMPSTER AP, 1977, J ROY STAT SOC B MET, V39, P1, DOI 10.1111/j.2517-6161.1977.tb01600.x
   DERSIMONIAN R, 1983, HARVARD EDUC REV, V53, P1
   DERSIMONIAN R, 1986, CONTROL CLIN TRIALS, V7, P177, DOI 10.1016/0197-2456(86)90046-2
   DOCKERY DW, 1993, NEW ENGL J MED, V329, P1753, DOI 10.1056/NEJM199312093292401
   FITZMAURICE GM, 2004, APPL LONGITUDINAL AN, V0, P0
   LAIRD N, 1981, J AM STAT ASSOC, V76, P231, DOI 10.2307/2287816
   LAIRD NM, 2011, FUNDAMENTALS MODERN, V0, P0
   Laird NM, 2014, PAST, V0, P0
   LAIRD NM, 1982, BIOMETRICS, V38, P963, DOI 10.2307/2529876
   Lin DY, 2010, GENET EPIDEMIOL, V34, P60, DOI 10.1002/gepi.20435
   MENG XL, 1993, BIOMETRIKA, V80, P267, DOI 10.2307/2337198
   SLACK WV, 1980, HARVARD EDUC REV, V50, P154, DOI 10.17763/haer.50.2.d755627708652757
   Van Noorden R, 2014, NATURE, V514, P550, DOI 10.1038/514550a
NR 13
TC 1
Z9 1
U1 0
U2 5
PU INST MATHEMATICAL STATISTICS-IMS
PI CLEVELAND
PA 3163 SOMERSET DR, CLEVELAND, OH 44122 USA
SN 0883-4237
EI 2168-8745
J9 STAT SCI
JI Stat. Sci.
PD NOV 15
PY 2015
VL 30
IS 4
BP 582
EP 596
DI 10.1214/15-STS528
PG 15
WC Statistics & Probability
SC Mathematics
GA CZ6LO
UT WOS:000367213000007
DA 2022-10-14
ER

PT J
AU Li, SH
   Brantley, E
AF Li, Suhui
   Brantley, Erin
TI Malpractice Liability Risk and Use of Diagnostic Imaging Services: A Systematic Review of the Literature
SO JOURNAL OF THE AMERICAN COLLEGE OF RADIOLOGY
LA English
DT Review
DE Malpractice liability; tort reform; physician behavior; diagnostic imaging utilization
AB Purpose: A widespread concern among physicians is that fear of medical malpractice liability may affect their decisions for diagnostic imaging orders. The purpose of this article is to synthesize evidence regarding the defensive use of imaging services. Methods: A literature search was conducted using a number of databases. The review included peer-reviewed publications that studied the link between physician orders of imaging tests and malpractice liability pressure. Results: We identified 13 peer-reviewed studies conducted in the United States. Five of the studies reported physician assessments of the role of defensive medicine in imaging-order decisions; five assessed the association between physicians' liability risk and imaging ordering, and three assessed the impact of liability risk on imaging ordering at the state level. Although the belief that medical liability risk could influence decisions is highly prevalent among physicians, findings are mixed regarding the impact of liability risk on imaging orders at both the state and physician level. Conclusions: Inconclusive evidence suKests that physician ordering of imaging tests is affected by malpractice liability risk. Further research is needed to disentangle defensive medicine from other reasons for inefficient use of imaging. Copyright (C) 2015 American College of Radiology
C1 [Li, Suhui; Brantley, Erin] George Washington Univ, Dept Hlth Policy & Management, 950 New Hampshire Ave NW,6th Floor, Washington, DC 20052 USA.
RP Li, SH (通讯作者)，George Washington Univ, Dept Hlth Policy & Management, 950 New Hampshire Ave NW,6th Floor, Washington, DC 20052 USA.
EM suhuili@gwu.edu
CR Baicker K, 2007, HEALTH AFFAIR, V26, P841, DOI 10.1377/hlthaff.26.3.841
   BALDWIN LM, 1995, JAMA-J AM MED ASSOC, V274, P1606, DOI 10.1001/jama.274.20.1606
   Baskerville JR, 2012, AM J EMERG MED, V30, P367, DOI 10.1016/j.ajem.2010.12.008
   Carrier ER, 2010, HEALTH AFFAIR, V29, P1585, DOI 10.1377/hlthaff.2010.0135
   Elmore JG, 2005, RADIOLOGY, V236, P37, DOI 10.1148/radiol.2361040512
   Katz DA, 2005, ANN EMERG MED, V46, P525, DOI 10.1016/j.annemergmed.2005.04.016
   Kessler DP, 2011, J ECON PERSPECT, V25, P93, DOI 10.1257/jep.25.2.93
   Lee CY, 2008, J TRAUMA, V65, P1359, DOI 10.1097/TA.0b013e31818c10fc
   Lee DW, 2013, AM J ROENTGENOL, V201, P1277, DOI 10.2214/AJR.13.10999
   Mello MM, 2010, HEALTH AFFAIR, V29, P1569, DOI 10.1377/hlthaff.2009.0807
   Miller Robert A, 2012, J BONE JOINT SURG AM, V94, Pe18, DOI 10.2106/JBJS.K.00646
   Nahed BV, 2012, PLOS ONE, V7, P0, DOI 10.1371/journal.pone.0039237
   Sethi Manish K, 2012, AM J ORTHOP (BELLE MEAD NJ), V41, P69
   Smith-Bindman R, 2011, AM J EMERG MED, V29, P656, DOI 10.1016/j.ajem.2010.01.038
   Studdert DM, 2005, JAMA-J AM MED ASSOC, V293, P2609, DOI 10.1001/jama.293.21.2609
   Waxman DA, 2014, NEW ENGL J MED, V371, P1518, DOI 10.1056/NEJMsa1313308
   Wong AC, 2011, PEDIATR EMERG CARE, V27, P182, DOI 10.1097/PEC.0b013e31820d64f7
   Zeiler K, 2007, J LEGAL STUD, V36, PS9, DOI 10.1086/519467
NR 18
TC 29
Z9 29
U1 0
U2 1
PU ELSEVIER SCIENCE INC
PI NEW YORK
PA STE 800, 230 PARK AVE, NEW YORK, NY 10169 USA
SN 1546-1440
EI 
J9 J AM COLL RADIOL
JI J. Am. Coll. Radiol.
PD DEC 15
PY 2015
VL 12
IS 12
BP 1403
EP 1412
DI 10.1016/j.jacr.2015.09.015
PG 10
WC Radiology, Nuclear Medicine & Medical Imaging
SC Radiology, Nuclear Medicine & Medical Imaging
GA VI1UX
UT WOS:000461843700009
PM 26614886
DA 2022-10-14
ER

PT J
AU Durand, MA
   Moulton, B
   Cockle, E
   Mann, M
   Elwyn, G
AF Durand, Marie-Anne
   Moulton, Benjamin
   Cockle, Elizabeth
   Mann, Mala
   Elwyn, Glyn
TI Can shared decision-making reduce medical malpractice litigation? A systematic review
SO BMC HEALTH SERVICES RESEARCH
LA English
DT Article
DE Shared decision-making; Decision-making; Informed consent; Malpractice; Litigation; Decision support techniques
ID informed-consent; patient satisfaction; care; complaint; communication; obstetrician; perception; physician; scenario; doctor
AB Background: To explore the likely influence and impact of shared decision-making on medical malpractice litigation and patients' intentions to initiate litigation. Methods: We included all observational, interventional and qualitative studies published in all languages, which assessed the effect or likely influence of shared decision-making or shared decision-making interventions on medical malpractice litigation or on patients' intentions to litigate. The following databases were searched from inception until January 2014: CINAHL, Cochrane Register of Controlled Trials, Cochrane Database of Systematic Reviews, EMBASE, HMIC, Lexis library, MEDLINE, NHS Economic Evaluation Database, Open SIGLE, PsycINFO and Web of Knowledge. We also hand searched reference lists of included studies and contacted experts in the field. Downs & Black quality assessment checklist, the Critical Appraisal Skill Programme qualitative tool, and the Critical Appraisal Guidelines for single case study research were used to assess the quality of included studies. Results: 6562 records were screened and 19 articles were retrieved for full-text review. Five studies wee included in the review. Due to the number and heterogeneity of included studies, we conducted a narrative synthesis adapted from the ESRC guidance for narrative synthesis. Four themes emerged. The analysis confirms the absence of empirical data necessary to determine whether or not shared decision-making promoted in the clinical encounter can reduce litigation. Three out of five included studies provide retrospective and simulated data suggesting that ignoring or failing to diagnose patient preferences, particularly when no effort has been made to inform and support understanding of possible harms and benefits, puts clinicians at a higher risk of litigation. Simulated scenarios suggest that documenting the use of decision support interventions in patients' notes could offer some level of medico-legal protection. Our analysis also indicated that a sizeable proportion of clinicians prefer ordering more tests and procedures, irrespective of patient informed preferences, as protection against litigation. Conclusions: Given the lack of empirical data, there is insufficient evidence to determine whether or not shared decision-making and the use of decision support interventions can reduce medical malpractice litigation. Further investigation is required.
C1 [Durand, Marie-Anne; Elwyn, Glyn] Dartmouth Coll, Dartmouth Inst Hlth Policy & Clin Practice, Hanover, NH 03755 USA.
   [Durand, Marie-Anne; Cockle, Elizabeth] Univ Hertfordshire, Dept Psychol, Hatfield AL10 9AB, Herts, England.
   [Moulton, Benjamin] Informed Med Decis Fdn, Boston, MA USA.
   [Moulton, Benjamin] Harvard Univ, Sch Publ Hlth, Boston, MA 02115 USA.
   [Moulton, Benjamin] Boston Univ, Sch Law, Boston, MA 02215 USA.
   [Mann, Mala] Cardiff Univ, Support Unit Res Evidence, Cardiff, Wales.
   [Elwyn, Glyn] Dartmouth Ctr Hlth Care Delivery Sci, Hanover, NH USA.
RP Durand, MA (通讯作者)，Dartmouth Coll, Dartmouth Inst Hlth Policy & Clin Practice, Hanover, NH 03755 USA.
EM marie-anne.durand@dartmouth.edu
CR Abram M, 1982, ETHICAL LEGAL IMPLIC, V0, P0
   Arterburn D, 2012, HLTH AFF, V31, P9
   Arterburn D, 2012, HEALTH AFFAIR, V31, P2094, DOI 10.1377/hlthaff.2011.0686
   Asher E, 2012, PLOS ONE, V7, P0, DOI 10.1371/journal.pone.0042613
   Atkins C, 2002, P 10 EUR C INF SYST, V0, P0
   Austin OJ, 1997, ARCH FAM MED, V6, P453, DOI 10.1001/archfami.6.5.453
   Barry MJ, 2008, J LAW MED ETHICS, V36, P396, DOI 10.1111/j.1748-720X.2008.00283.x
   BECKMAN HB, 1994, ARCH INTERN MED, V154, P1365, DOI 10.1001/archinte.154.12.1365
   Bernat JL, 2006, ARCH SURG-CHICAGO, V141, P86, DOI 10.1001/archsurg.141.1.86
   Bottrell MM, 2000, ARCH SURG-CHICAGO, V135, P26, DOI 10.1001/archsurg.135.1.26
   Braddock CH, 1997, J GEN INTERN MED, V12, P339, DOI 10.1046/j.1525-1497.1997.00057.x
   Coulter A, 2001, HEALTH AFFAIR, V20, P244, DOI 10.1377/hlthaff.20.3.244
   *DEP HLTH, 2010, EQ EXC LIB NHS, V0, P0
   Downs SH, 1998, J EPIDEMIOL COMMUN H, V52, P377, DOI 10.1136/jech.52.6.377
   Elwyn G, 2010, BMJ-BRIT MED J, V341, P0, DOI 10.1136/bmj.c5146
   Feldman-Stewart Deb, 2000, HEALTH EXPECT, V3, P46, DOI 10.1046/j.1369-6513.2000.00082.x
   Flocke SA, 2002, J FAM PRACTICE, V51, P835
   Gattellari M, 2004, J MED SCREEN, V11, P165, DOI 10.1258/0969141042467386
   Girgis S, 1999, MED J AUSTRALIA, V171, P362, DOI 10.5694/j.1326-5377.1999.tb123693.x
   Godlee F, 2005, CLIN EVIDENCE, V0, P0
   GREEN JA, 1988, ANN INTERN MED, V109, P234, DOI 10.7326/0003-4819-109-3-234
   Grol R, 2000, BRIT J GEN PRACT, V50, P882
   HICKSON GB, 1994, JAMA-J AM MED ASSOC, V272, P1583, DOI 10.1001/jama.272.20.1583
   Kamal P, 2005, BJOG-INT J OBSTET GY, V112, P1054, DOI 10.1111/j.1471-0528.2005.00647.x
   Karlawish J H, 1996, AM J CRIT CARE, V5, P391
   Lee EO, 2013, NEW ENGL J MED, V368, P6, DOI 10.1056/NEJMp1209500
   Levinson W, 1997, JAMA-J AM MED ASSOC, V277, P553, DOI 10.1001/jama.277.7.553
   MAZUR DJ, 1986, AM J MED, V81, P1051, DOI 10.1016/0002-9343(86)90405-5
   Mein E, 2007, AURIS NASUS LARYNX, V34, P505, DOI 10.1016/j.anl.2007.03.010
   Merenstein D, 2004, JAMA-J AM MED ASSOC, V291, P15, DOI 10.1001/jama.291.1.15
   Moher D, 2009, PLOS MED, V6, P0, DOI 10.1371/journal.pmed.1000097
   Monico Edward P, 2008, J HEALTHC RISK MANAG, V28, Ppassim, DOI 10.1002/jhrm.5600280403
   Monico Edward P, 2009, CONN MED, V73, P233
   Moore PJ, 2000, WESTERN J MED, V173, P244, DOI 10.1136/ewjm.173.4.244
   Mulley A, 2012, PATIENTS PREFERENCES, V0, P0
   OConnell K, 2012, HEALTH AFFAIR, V31, P1895, DOI 10.1377/HLTHAFF.2011.1158
   Popay J, 2006, GUIDANCE CONDUCT NAR, V1, PB92, DOI 10.1001/ARCHDERM.1985.01660090059014
   Roter D, 2006, J HLTH CARE LAW POLI, V9, P304
   Roter DL, 1997, JAMA-J AM MED ASSOC, V277, P350, DOI 10.1001/jama.277.4.350
   Stacey D, 2014, COCHRANE DATABASE SY, V0, P0
   King JS, 2006, AM J LAW MED, V32, P429, DOI 10.1177/009885880603200401
   Stapleton H, 2002, BMJ-BRIT MED J, V324, P639, DOI 10.1136/bmj.324.7338.639
   Stelfox HT, 2005, AM J MED, V118, P1126, DOI 10.1016/j.amjmed.2005.01.060
   Taylor DM, 2004, MED J AUSTRALIA, V181, P31, DOI 10.5694/j.1326-5377.2004.tb06157.x
   Um YR, 2000, NURS ETHICS, V7, P250
   VINCENT C, 1994, LANCET, V343, P1609, DOI 10.1016/S0140-6736(94)93062-7
   Widdershoven GAM, 1998, IRB, V21, P1
   Wofford MM, 2004, ACAD MED, V79, P134, DOI 10.1097/00001888-200402000-00008
NR 48
TC 44
Z9 44
U1 1
U2 27
PU BMC
PI LONDON
PA CAMPUS, 4 CRINAN ST, LONDON N1 9XW, ENGLAND
SN 
EI 1472-6963
J9 BMC HEALTH SERV RES
JI BMC Health Serv. Res.
PD APR 18
PY 2015
VL 15
IS 
BP 
EP 
DI 10.1186/s12913-015-0823-2
PG 11
WC Health Care Sciences & Services
SC Health Care Sciences & Services
GA CG7DE
UT WOS:000353461700001
PM 25927953
DA 2022-10-14
ER

PT J
AU Quigley, RS
   Akpolat, YT
   Forrest, BD
   Wongworawat, MD
   Cheng, WK
AF Quigley, Robert S.
   Akpolat, Yusuf T.
   Forrest, Brent D.
   Wongworawat, Montri D.
   Cheng, Wayne K.
TI Reason for Lawsuit in Spinal Cord Injury Affects Final Outcome
SO SPINE
LA English
DT Article
DE spinal cord injury; lawsuit; malpractice; defense; plaintiff; settlement; verdict; error in diagnosis; error in treatment; monetary award
ID malpractice litigation; closed claim; medical malpractice; epidemiology
AB Study Design. Retrospective cohort study. Objective. To review past cases and analyze them to determine whether reason for lawsuit led to a defense versus plaintiff verdict when patients sustain spinal cord injury. Secondary objectives included analyzing demographic factors and monetary awards for plaintiff verdicts and settlements. Summary of Background Data. Evaluating malpractice cases could provide valuable information for the physician who has been sued by a patient. Previous studies about litigation and spine have been focused on medical tort reform and not on the reasons for litigation and lawsuit outcome. Methods. A large national medicolegal research service for civil and criminal court called "VerdictSearch" was queried for "spinal cord injury" between the years 2000 and 2010. Reason for lawsuit separated into 2 groups, error in diagnosis (n = 48), and error in treatment (n = 25). The anatomical region, outcome, cost, and job for sued health care workers recorded for each lawsuit. Results. Compared with physicians who were sued for errors in diagnosis, those sued for an error of treatment had a relative risk of 2.69 (95% confi dence interval, 1.40-5.16) to receive a defense verdict (P = 0.003). There were no significant differences in demographic information, including age, sex, occupation type, and level of injury. Among specialties, surgeons had the highest number of suits. The median value for each anatomic area was highest in thoracic spine ($1.90 million), followed by cervical spine ($1.80 million) and lumbar spine ($0.750 million), although there were no statistical differences between the 3 areas (P = 0.301). The median monetary award for a plaintiff verdict was higher than that for a settlement ($2.90 million, interquartile range: 1.50-12.5 million vs. $1.45 million, interquartile range: 1.00-2.90 million, P = 0.008). Conclusion. Physicians are more likely to successfully defend a lawsuit for an error in treatment than for an error in diagnosis. The key to increase the success of defending a lawsuit in regard to spinal cord injury is to avoid delayed and incorrect diagnosis.
C1 [Quigley, Robert S.; Akpolat, Yusuf T.; Wongworawat, Montri D.; Cheng, Wayne K.] Loma Linda Univ, Sch Med, Dept Orthopaed Surg, Loma Linda, CA 92354 USA.
   [Forrest, Brent D.] Moody Air Force Base, Valdosta, GA USA.
RP Cheng, WK (通讯作者)，Loma Linda Univ, Sch Med, Dept Orthopaed Surg, 11406 Loma Linda Dr,Ste 213, Loma Linda, CA 92354 USA.
EM md4spine@yahoo.com
CR BECKMAN HB, 1994, ARCH INTERN MED, V154, P1365, DOI 10.1001/archinte.154.12.1365
   DeNoble PH, 2014, J HAND SURG-AM, V39, P1480, DOI 10.1016/j.jhsa.2014.02.019
   Epstein Nancy E, 2010, SURG NEUROL INT, V1, P3, DOI 10.4103/2152-7806.62261
   Epstein NE, 2011, J SPINAL DISORD TECH, V24, P15, DOI 10.1097/BSD.0b013e3181c752ab
   Epstein NE, 2002, SPINE, V27, P2425, DOI 10.1097/00007632-200211150-00002
   Frangou C, 2007, GEN SURG NEWS, V34, P3
   HARVEY C, 1992, PARAPLEGIA, V30, P834, DOI 10.1038/sc.1992.160
   Lekovic GP, 2007, NEUROSURGERY, V60, P22
   Lekovic GP, 2007, NEUROSURGERY, V60, P516, DOI 10.1227/01.NEU.0000255337.80285.39
   Morris LGT, 2008, ARCH OTOLARYNGOL, V134, P102, DOI 10.1001/archotol.134.1.102
   Poonnoose PM, 2002, J TRAUMA, V53, P314, DOI 10.1097/00005373-200208000-00021
   Rovit RL, 2007, J NEUROSURG, V106, P1108, DOI 10.3171/jns.2007.106.6.1108
   Selbst SM, 2005, PEDIATR EMERG CARE, V21, P165
   Studdert DM, 2006, NEW ENGL J MED, V354, P2024, DOI 10.1056/NEJMsa054479
   White AA, 2005, OBSTET GYNECOL, V105, P1031, DOI 10.1097/01.AOG.0000158864.09443.77
   Wyndaele M, 2006, SPINAL CORD, V44, P523, DOI 10.1038/sj.sc.3101893
NR 16
TC 14
Z9 14
U1 0
U2 1
PU LIPPINCOTT WILLIAMS & WILKINS
PI PHILADELPHIA
PA TWO COMMERCE SQ, 2001 MARKET ST, PHILADELPHIA, PA 19103 USA
SN 0362-2436
EI 1528-1159
J9 SPINE
JI SPINE
PD JUN 1
PY 2015
VL 40
IS 11
BP 851
EP 855
DI 10.1097/BRS.0000000000000878
PG 5
WC Clinical Neurology; Orthopedics
SC Neurosciences & Neurology; Orthopedics
GA CJ3IV
UT WOS:000355377500022
PM 25768691
DA 2022-10-14
ER

PT J
AU Beswick, J
AF Beswick, Joanne
TI DEVO-(WO) MAN? A MOVE IN RESPECT OF PERSONAL SOVEREIGNTY AND DECISION-MAKING IN HEALTH CARE? Anita Border v Lewisham and Greenwich NHS Trust [2015] EWCA Civ 8
SO MEDICAL LAW REVIEW
LA English
DT Article
DE Battery; Bolam test; consent to treatment; clinical negligence; standard of care
AB This case commentary discusses a recent case concerning the determination of acceptable clinical practice. It critically examines two particular elements of the judgment-the method for the determination of acceptable clinical practice including the impact (if any) of the Bolitho exception. It then moves on to considering the importance of consent as a pre-requisite for medical treatment and the interplay of negligence and battery in this area. It concludes by examining the possibility that the courts in England and Wales might be entering an era of judicial assertiveness in the regulation of clinical practice.
C1 [Beswick, Joanne] Staffordshire Univ, Sch Law, Leek Rd, Stoke On Trent ST4 2DE, Staffs, England.
RP Beswick, J (通讯作者)，Staffordshire Univ, Sch Law, Leek Rd, Stoke On Trent ST4 2DE, Staffs, England.
EM j.l.beswick@staffs.ac.uk
CR Brazier Margaret, 2000, MED LAW REV, V8, P85, DOI 10.1093/MEDLAW/8.1.85
   Devaney Sarah, 2005, MED LAW REV, V13, P102, DOI 10.1093/MEDLAW/FWI005
   Godlee F, 2015, BMJ INTERNET, V350, P0, DOI 10.1136/bmj.h1534
   Grubb Andrew, 2000, MED LAW TEXT MAT, V0, P425
   Jones Michael, 2008, MED NEGLIGENCE, V0, P283
   Mulheron R, 2010, CAMB LAW J, V69, P609
   Teff H, 1998, OXFORD J LEGAL STUD, V18, P473, DOI 10.1093/OJLS/18.3.473
NR 8
TC 2
Z9 2
U1 0
U2 4
PU OXFORD UNIV PRESS
PI OXFORD
PA GREAT CLARENDON ST, OXFORD OX2 6DP, ENGLAND
SN 0967-0742
EI 1464-3790
J9 MED LAW REV
JI Med. Law. Rev.
PD FAL 15
PY 2015
VL 23
IS 4
BP 683
EP 693
DI 10.1093/medlaw/fwv030
PG 11
WC Law; Medicine, Legal
SC Government & Law; Legal Medicine
GA CY8BV
UT WOS:000366634400009
PM 26205846
DA 2022-10-14
ER

PT J
AU Goold, I
   Maslen, H
AF Goold, Imogen
   Maslen, Hannah
TI OBLIGING SURGEONS TO ENHANCE: NEGLIGENCE LIABILITY FOR UNCORRECTED FATIGUE AND PROBLEMS WITH PROVING CAUSATION
SO MEDICAL LAW REVIEW
LA English
DT Article
DE Causation; cognitive enhancement; medical; modafinil; negligence; surgeon
ID healthy-volunteer; pharmacological enhancement; prescription stimulant; modafinil; performance; sleep; wakefulness; student; middle
AB Increasing interest in the use of cognitive enhancing pharmaceuticals, such as modafinil, has led to considerable ethical debate about issues around authenticity, fairness and even whether there is a moral obligation to enhance. This latter question has raised questions as to whether there might be a legal obligation to enhance. We have argued elsewhere that the law will not oblige a professional to self-enhance. In this article, we explore a second reason why a claim of negligence for a failure to enhance would be unlikely to succeed: the problem of establishing causation. As the science on enhancers and what they are capable of currently stands, it would be almost invariably impossible to establish a causal link between failure to enhance to redress fatigue, and the harm that allegedly resulted. Even where a link between fatigue and harm can be established, it will be extremely difficult to show that taking an enhancer would have averted the harm. We focus on the most likely context in which such claims might arise-clinical negligence-and on the most efficacious enhancing drug currently available-modafinil.
C1 [Goold, Imogen] Univ Oxford, Fac Law, Oxford OX1 2JD, England.
   [Goold, Imogen] Univ Oxford St Annes Coll, Oxford OX2 6HS, England.
   [Maslen, Hannah] Univ Oxford, Oxford Martin Sch, Oxford OX1 2JD, England.
   [Maslen, Hannah] Univ Oxford New Coll, Oxford OX1 3BN, England.
RP Goold, I (通讯作者)，Univ Oxford, Fac Law, Oxford OX1 2JD, England.
EM imogen.goold@law.ox.ac.uk
FU Netherlands Organisation for Scientific Research (NWO); Faculty of Law, University of Oxford; Uehiro Centre for Practical Ethics at the University of Oxford
CR [Anonymous], 2011, BBC NEWS 1109, V0, P0
   Appel JM, 2008, J MED ETHICS, V34, P0, DOI 10.1136/jme.2007.022723
   Benumof Jonathan L, 2004, CURR OPIN ANAESTHESIOL, V17, P21, DOI 10.1097/00001503-200402000-00005
   Caldwell JA, 2005, DEXTROAMPHETAMINE MO, V0, P0
   Chandler JA, 2013, NEUROETHICS-NETH, V6, P249, DOI 10.1007/s12152-011-9109-5
   Cooper MR, 2009, ANN PHARMACOTHER, V43, P721, DOI 10.1345/aph.1L532
   Drabiak-Syed K, 2011, J LAW MED ETHICS, V39, P272, DOI 10.1111/j.1748-720X.2011.00596.x
   Goold I, 2014, MOD LAW REV, V77, P60, DOI 10.1111/1468-2230.12056
   Grady S, 2010, NEUROPSYCHOPHARMACOL, V35, P1910, DOI 10.1038/npp.2010.63
   Hildt E, 2013, COGNITIVE ENHANCEMEN, V1, P0
   Hyland MJ, 2013, GUARDIAN, V0, P0
   Kohn LT, 2000, ERR IS HUMAN BUILDIN, V0, P0
   Kramer Milton, 2010, FRONT NEUROL, V1, P128, DOI 10.3389/fneur.2010.00128
   Kumar R, 2008, DRUGS, V68, P1803, DOI 10.2165/00003495-200868130-00003
   Lynch G, 2011, PHARMACOL BIOCHEM BE, V99, P116, DOI 10.1016/j.pbb.2010.12.024
   Maher B, 2008, NATURE, V452, P674, DOI 10.1038/452674a
   McBeth BD, 2009, ACAD EMERG MED, V16, P1311, DOI 10.1111/j.1553-2712.2009.00586.x
   McCabe SE, 2005, ADDICTION, V100, P96, DOI 10.1111/j.1360-0443.2005.00944.x
   McCabe SE, 2004, SUBST USE MISUSE, V39, P1095, DOI 10.1081/JA-120038031
   McNair J, 1957, WLR, V1, P[582, 587], DOI WLR
   Muller U, 2013, NEUROPHARMACOLOGY, V64, P490, DOI 10.1016/j.neuropharm.2012.07.009
   Rajaratnam SMW, 2004, CHRONOBIOL INT, V21, P1073, DOI 10.1081/CBI-200035940
   Randall DC, 2004, PHARMACOL BIOCHEM BE, V77, P547, DOI 10.1016/j.pbb.2003.12.016
   Repantis D, 2010, PHARM RES, V62, P0
   Rose SH, 2010, MAYO CLIN PROC, V85, P301, DOI 10.4065/mcp.2009.0704
   Roth T, 2007, J CLIN SLEEP MED, V3, P595
   Savulescu J, 2011, ENHANCING HUMAN CAPA, V0, P0
   Stapleton J, 2012, LAW QUART REV, V128, P221
   Stapleton Jane, 2013, LAW QUART REV, V129, P39
   Sturm L, 2011, ANZ J SURG, V81, P502, DOI 10.1111/j.1445-2197.2010.05642.x
   Sugden C, 2012, SEMIN THORAC CARDIOV, V24, P166, DOI 10.1053/j.semtcvs.2012.06.005
   Sugden C, 2012, ANN SURG, V255, P222, DOI 10.1097/SLA.0b013e3182306c99
   The Academy of Medical Sciences the Royal Society British Academy the Royal Academy of Engineering, 2012, JOINT WORKSH NOV, V0, P38
   Treadwell JR, 2013, MAKING HLTH CARE SAF, V0, P0
   Turner DC, 2003, PSYCHOPHARMACOLOGY, V165, P260, DOI 10.1007/s00213-002-1250-8
   Vastag B, 2004, JAMA-J AM MED ASSOC, V291, P167, DOI 10.1001/jama.291.2.167
   Warren OJ, 2009, J SURG RES, V152, P167, DOI 10.1016/j.jss.2007.12.761
   Winder-Rhodes SE, 2010, J PSYCHOPHARMACOL, V24, P1649, DOI 10.1177/0269881109105899
NR 38
TC 2
Z9 2
U1 0
U2 5
PU OXFORD UNIV PRESS
PI OXFORD
PA GREAT CLARENDON ST, OXFORD OX2 6DP, ENGLAND
SN 0967-0742
EI 1464-3790
J9 MED LAW REV
JI Med. Law. Rev.
PD SUM 15
PY 2015
VL 23
IS 3
BP 427
EP 454
DI 10.1093/medlaw/fwu028
PG 28
WC Law; Medicine, Legal
SC Government & Law; Legal Medicine
GA CT1RN
UT WOS:000362578500005
PM 25370678
DA 2022-10-14
ER

PT J
AU Madea, B
   Doberentz, E
AF Madea, B.
   Doberentz, E.
TI Frequency of fatal medical malpractice in German hospitals
SO RECHTSMEDIZIN
LA German
DT Article
DE Medical errors; Epidemiologic methods; Death; Hospital; Inpatients
AB The hospital report from 2014 on patient safety and a communication from the AOK health insurance company that each year 19,000 in-hospital deaths are due to medical malpractice, filled the headlines of newspapers in Germany for a considerable time. However, these data were not supported by the annual evaluation of the data by the arbitration committees of the state medical chambers (medical error reporting system) and the records of civil and criminal courts. Against the background of these apparently contradictory sources of information, the origin of the AOK report and the data communicated in the hospital report 2014 were scrutinized. In 2006 the German Alliance of Patient Safety published a systematic report on the incidence of adverse events, preventable adverse events, negligent adverse events and errors in hospitals. This meta-analysis of hospitalized patients showed a frequency 5-10 % for adverse events, 2-4 % for preventable adverse events, 1 % for negligent adverse events of and 0.1 % for fatalities. These frequencies derived from studies measuring errors and adverse events in healthcare (e.g. chart reviews, direct observation and clinical surveillance) were used to extrapolate how many hospitalized patients were involved; however, it was overlooked that in epidemiological studies and healthcare studies the incidence of complications is much higher compared to a retrospective analysis of cases within a medicolegal context because clinical surveillance, direct observation and chart reviews are much more sensitive indicators for uncovering such adverse events.
C1 [Madea, B.; Doberentz, E.] Univ Bonn, Inst Rechtsmed, D-53111 Bonn, Germany.
RP Madea, B (通讯作者)，Univ Bonn, Inst Rechtsmed, Stiftspl 12, D-53111 Bonn, Germany.
EM b.madea@uni-bonn.de
CR Bove KE, 2002, ARCH PATHOL LAB MED, V126, P1023
   Council of Europe Committee of Ministers, 2006, REC REC7 COMM MIN ME, V0, P0
   Dettmeyer, 2007, MEDIZINSCHADENSFALLE, V0, P0
   Deutscher Bundestag 15, 2003, UNTERRICHTUNG DURCH, V0, P131 ff
   Ferrara SD, 2013, MALPRACTICE MED LIAB, V0, P0
   Geraedts M, 2014, KRANKENHAUS REPORT 2, V0, P0
   Hansis ML, 2001, GESUNDHEITSBERICHTER, V4, P1
   Hansis ML, 2001, ARZTLICHE BEHANDLUNA, V0, P0
   Hofer T P, 2000, EFF CLIN PRACT, V3, P261
   Kohn LT, 2001, ERR IS HUMAN BUILDIN, V0, P0
   Lessing C, 2007, MEDIZINSCHADENSFALLE, V0, PS 257
   Madea B, 2006, DEUT MED WOCHENSCHR, V131, P2073, DOI 10.1055/s-2006-951332
   Madea B, 2007, KRIMINALISTIK, V12, P767
   Madea B, 2014, ARZTLICHE LEICHENSCH, V0, P0
   Madea B, 2008, Z EVIDENZ FORTBILD Q, V102, P535, DOI 10.1016/j.zefq.2008.09.012
   Madea B, 2009, FORENSIC SCI INT, V190, P58, DOI 10.1016/j.forsciint.2009.05.013
   Madea B, 2009, FORENSIC SCI INT, V190, P67, DOI 10.1016/j.forsciint.2009.05.014
   Medizinischer Dienst des Spitzenverbandes Bund der Krankenkassen eV(MDK), 2014, SIEHE AUCH DABL JG, V111, P0
   Orben ST, 2004, HALLESCHE SCHRIFTEN, V19, P0
   Schrappe M, 2007, MEDIZINSCHADENSFALLE, V0, P21
   SCHRAPPE M, 2007, AKTIONSBUNDNIS PATIE, V0, P0
   Shojania KG, 2002, EVIDENCE REPORT TECH, V0, P0
   Thomas EJ, 2003, J GEN INTERN MED, V18, P61, DOI 10.1046/j.1525-1497.2003.20147.x
   Thomeczek Ch, 2007, MEDIZINSCHADENSFALLE, V0, P13
NR 24
TC 1
Z9 1
U1 0
U2 2
PU SPRINGER
PI NEW YORK
PA 233 SPRING ST, NEW YORK, NY 10013 USA
SN 0937-9819
EI 1434-5196
J9 RECHTSMEDIZIN
JI Rechtsmedizin
PD JUN 15
PY 2015
VL 25
IS 3
BP 179
EP 184
DI 10.1007/s00194-015-0015-8
PG 6
WC Medicine, Legal
SC Legal Medicine
GA CJ1PD
UT WOS:000355255100002
DA 2022-10-14
ER

PT J
AU Winford, TW
   Wallin, JL
   Clinger, JD
   Graham, AM
AF Winford, Tyler W.
   Wallin, Jordan L.
   Clinger, John D.
   Graham, Aaron M.
TI Malpractice in Treatment of Sinonasal Disease by Otolaryngologists: A Review of the Past 10 Years
SO OTOLARYNGOLOGY-HEAD AND NECK SURGERY
LA English
DT Article
DE medical malpractice; otolaryngology; sinonasal disease; sinus surgery
ID endoscopic sinus surgery; medical malpractice; informed-consent; litigation; liability
AB Objective Sinonasal disease is a common condition treated by otolaryngologists. Malpractice in this area is the most common litigation faced by otolaryngologists. This study analyzes malpractice in the treatment of sinonasal disease. Study Design Case series, review of legal records. Setting Legal databases. Subjects and Methods Using 2 different computerized legal databases, the phrase medical malpractice was searched with terms related to sinonasal disease involving court cases in the past 10 years (2004-2013), yielding 26 cases. The cases were analyzed for pertinent data regarding plaintiffs, presenting complaint, practice setting, type of malpractice, resulting injury, result of verdict, and amount of reward or settlement. Results Chronic sinusitis (42%) was the most common presenting symptom. Many cases included multiple types of alleged malpractice, with the most common being negligent technique (38%) and lack of informed consent (27%). The most common alleged injuries included cerebrospinal fluid leak, meningitis, nasal obstruction, and orbital trauma. Defendants prevailed in 13 of 18 cases in which outcomes were known, with mean award of $225,000 and mean settlement of $212,500. The cases won by plaintiffs were all in a private practice setting. Conclusion Otolaryngologists should be aware of the causes of malpractice litigation as it relates to treatment of sinonasal disease. Lack of informed consent continues to be a common allegation, and surgeons should ensure complete informed consent is obtained and well documented. A unified and complete database of medical malpractice cases is needed to allow for further analysis of specialty-related claims.
C1 [Winford, Tyler W.; Wallin, Jordan L.; Clinger, John D.] Wake Forest Univ, Bowman Gray Sch Med, Dept Otolaryngol, Winston Salem, NC 27157 USA.
   [Graham, Aaron M.] Bradley Arant Boult Cummings LLP, Jackson, MS USA.
RP Winford, TW (通讯作者)，Wake Forest Univ, Bowman Gray Sch Med, Dept Otolaryngol, Med Ctr Blvd,4th Floor, Winston Salem, NC 27157 USA.
EM twinford@wakehealth.edu
CR Blake DM, 2013, OTOLARYNG HEAD NECK, V149, P554, DOI 10.1177/0194599813498696
   Bowden MT, 2004, OTOLARYNG HEAD NECK, V131, P126, DOI 10.1016/j.otohns.2004.02.027
   Dawson DE, 2007, AM J RHINOL, V21, P584, DOI 10.2500/ajr.2007.21.3076
   Eloy JA, 2013, INT FORUM ALLERGY RH, V3, P980, DOI 10.1002/alr.21210
   Hertz Beth Thomas, 2011, MED ECON, V88, P24
   Hertz BT, 2011, MED ECON, V88, P32
   Hertz BT, 2011, MED ECON, V88, P28
   Jena AB, 2011, NEW ENGL J MED, V365, P629, DOI 10.1056/NEJMsa1012370
   Kovalerchik O, 2013, INT FORUM ALLERGY RH, V3, P722, DOI 10.1002/alr.21169
   Lydiatt DD, 2008, OTOLARYNG HEAD NECK, V139, P677, DOI 10.1016/j.otohns.2008.06.027
   Lydiatt DD, 2003, ARCH OTOLARYNGOL, V129, P50, DOI 10.1001/archotol.129.1.50
   Lynn-Macrae AG, 2004, LARYNGOSCOPE, V114, P1492, DOI 10.1097/00005537-200408000-00032
   Nash JJ, 2011, OTOLARYNG HEAD NECK, V144, P10, DOI 10.1177/0194599810390470
   Physician Insurers Association of America, 2006, RISK MAN REP OT, V0, P0
   Reilly BK, 2013, LARYNGOSCOPE, V123, P112, DOI 10.1002/lary.23608
   Sharp HR, 2001, CLIN OTOLARYNGOL, V26, P33, DOI 10.1046/j.1365-2273.2001.00394.x
   Stankiewicz JA, 2001, HEAD NECK SURG OTOLA, V1, P401
   Studdert DM, 2006, NEW ENGL J MED, V354, P2024, DOI 10.1056/NEJMsa054479
   Studdert DM, 2004, NEW ENGL J MED, V350, P283, DOI 10.1056/NEJMhpr035470
   Svider PF, 2013, LARYNGOSCOPE, V123, P2099, DOI 10.1002/lary.24000
   Svider PF, 2013, LARYNGOSCOPE, V123, P1849, DOI 10.1002/lary.23905
   Svider PF, 2013, LARYNGOSCOPE, V123, P1754, DOI 10.1002/lary.23997
   Svider PF, 2013, LARYNGOSCOPE, V123, P1156, DOI 10.1002/lary.23995
   Taylor RJ, 2005, LARYNGOSCOPE, V115, P826, DOI 10.1097/01.MLG.0000157333.40429.72
   Wolf JS, 2005, LARYNGOSCOPE, V115, P492, DOI 10.1097/01.mlg.0000157835.69121.f8
   Wolf JS, 2002, LARYNGOSCOPE, V112, P774, DOI 10.1097/00005537-200205000-00002
NR 26
TC 13
Z9 13
U1 0
U2 1
PU SAGE PUBLICATIONS LTD
PI LONDON
PA 1 OLIVERS YARD, 55 CITY ROAD, LONDON EC1Y 1SP, ENGLAND
SN 0194-5998
EI 1097-6817
J9 OTOLARYNG HEAD NECK
JI Otolaryngol. Head Neck Surg.
PD MAR 15
PY 2015
VL 152
IS 3
BP 536
EP 540
DI 10.1177/0194599814566787
PG 5
WC Otorhinolaryngology; Surgery
SC Otorhinolaryngology; Surgery
GA CC6LS
UT WOS:000350477100025
PM 25573677
DA 2022-10-14
ER

PT J
AU Colaco, M
   Heavner, M
   Sunaryo, P
   Terlecki, R
AF Colaco, Marc
   Heavner, Matthew
   Sunaryo, Peter
   Terlecki, Ryan
TI MALPRACTICE LITIGATION AND TESTICULAR TORSION: A LEGAL DATABASE REVIEW
SO JOURNAL OF EMERGENCY MEDICINE
LA English
DT Article
DE litigation; malpractice; testicular torsion; urology
ID medical malpractice; physician; liability; claim; risk; ultrasound; children
AB Background: The litigious nature of the American medical environment is a major concern for physicians, with an estimated annual cost of $10 billion. Objective: The purpose of this study is to identify causes of litigation in cases of testicular torsion and what factors contribute to verdicts or settlements resulting in indemnity payments. Methods: Publicly available jury verdict reports were retrieved from the Westlaw legal database (Thomson Reuters, New York, NY). In order to identify pertinent cases, we used the search terms "medical malpractice" and "testicular torsion" with date ranging from 2000 to 2013. Jury verdicts, depositions, and narrative summaries were evaluated for their medical basis, alleged malpractice, findings, and indemnity payment(s) (if any). Results: Fifty-two cases were identified that were relevant to this study. Fifty-one percent of relevant cases were found in favor of the defendant physician, with the remaining 49% involving an indemnity payment (13% of which were settled). The most commonly sued medical providers were emergency physicians (48% of defendants), with urologists being second most common and making up 23% of the defendant pool. Emergency physicians were significantly more likely to make indemnity payments than urologists. Conclusion: Testicular torsion is a delicate condition and requires expertise in evaluation and treatment. When emergency physicians choose not to consult an urologist for possible torsion, they leave themselves open to litigation risk. When an urologist is involved in torsion litigation, they are rarely unsuccessful in their defense. Finally, ultrasound is no guarantee for success against litigation. (C) 2015 Elsevier Inc.
C1 [Colaco, Marc; Heavner, Matthew; Terlecki, Ryan] Wake Forest Univ, Bowman Gray Sch Med, Dept Urol, Winston Salem, NC 27157 USA.
   [Sunaryo, Peter] Rutgers New Jersey Med Sch, Dept Surg, Div Urol, Newark, NJ USA.
RP Colaco, M (通讯作者)，Wake Forest Univ, Bowman Gray Sch Med, Dept Urol, 1 Med Ctr Blvd, Winston Salem, NC 27157 USA.
CR [Anonymous], 2008, MED EC, V85, P36
   BARADA JH, 1989, J UROLOGY, V142, P746, DOI 10.1016/S0022-5347(17)38875-4
   Blaivas M, 2012, AM J EMERG MED, V30, P338, DOI 10.1016/j.ajem.2010.12.016
   Brown TW, 2010, ACAD EMERG MED, V17, P553, DOI 10.1111/j.1553-2712.2010.00729.x
   Clayton EW, 2013, GENET MED, V15, P624, DOI 10.1038/gim.2013.7
   Cohen H, 2003, MED MALPRACTICE LIAB, V0, P0
   DaJusta DG, 2013, J PEDIATR UROL, V9, P723, DOI 10.1016/j.jpurol.2012.08.012
   Ford KE, 2014, EUR J EMERG MED, V22, P1
   Henning J, 2009, INT J IMPOT RES, V21, P165, DOI 10.1038/ijir.2009.4
   Jena AB, 2011, NEW ENGL J MED, V365, P629, DOI 10.1056/NEJMsa1012370
   Kalfa N, 2007, J UROLOGY, V177, P297, DOI 10.1016/j.juro.2006.08.128
   Liechty Annette, 2008, UROL NURS, V28, P106
   Mansbach JM, 2005, ARCH PEDIAT ADOL MED, V159, P1167, DOI 10.1001/archpedi.159.12.1167
   Matteson JR, 2001, UROLOGY, V57, P783, DOI 10.1016/S0090-4295(00)01049-9
   Mellick LB, 2012, PEDIATR EMERG CARE, V28, P80, DOI 10.1097/PEC.0b013e31823f5ed9
   Raine JE, 2011, ARCH DIS CHILD, V96, P838, DOI 10.1136/adc.2011.212555
   Reilly BK, 2013, LARYNGOSCOPE, V123, P112, DOI 10.1002/lary.23608
   Shea KG, 2008, J PEDIATR ORTHOPED, V28, P370, DOI 10.1097/BPO.0b013e3181653b3d
   Studdert DM, 2006, NEW ENGL J MED, V354, P2024, DOI 10.1056/NEJMsa054479
   Studdert DM, 2005, JAMA-J AM MED ASSOC, V293, P2609, DOI 10.1001/jama.293.21.2609
   Studdert DM, 2004, NEW ENGL J MED, V350, P283, DOI 10.1056/NEJMhpr035470
   Sunaryo PL, 2014, J SEX MED, V11, P2589, DOI 10.1111/jsm.12649
   Svider PF, 2013, LARYNGOSCOPE, V123, P2099, DOI 10.1002/lary.24000
   Svider PF, 2013, LARYNGOSCOPE, V123, P1156, DOI 10.1002/lary.23995
NR 24
TC 31
Z9 31
U1 0
U2 6
PU ELSEVIER SCIENCE INC
PI NEW YORK
PA 360 PARK AVE SOUTH, NEW YORK, NY 10010-1710 USA
SN 0736-4679
EI 1090-1280
J9 J EMERG MED
JI J. Emerg. Med.
PD DEC 15
PY 2015
VL 49
IS 6
BP 849
EP 854
DI 10.1016/j.jemermed.2015.06.052
PG 6
WC Emergency Medicine
SC Emergency Medicine
GA CX0TC
UT WOS:000365408800017
PM 26409673
DA 2022-10-14
ER

PT J
AU Yu, HX
   Hu, ZL
   Zhang, XF
   Li, B
   Zhou, SC
AF Yu, Hongxing
   Hu, Zhenglu
   Zhang, Xifan
   Li, Bin
   Zhou, Shangcheng
TI How to overcome violence against healthcare professionals, reduce medical disputes and ensure patient safety
SO PAKISTAN JOURNAL OF MEDICAL SCIENCES
LA English
DT Article
DE Medical care research; Quality improvement; Violence; Quality of health care; Medical insurance
ID china; malpractice; education
AB Background & Objective: In recent years there have been many cases of violence against healthcare professionals (HCPs) in China leading to the death of some doctors as well as nurses by patient's relatives. Our objective was to identify the causative factors for these violent acts and address these issues which is vital to ensure patient safety. Methods: A multidisciplinary research task force was formed to do a root cause analysis of the violent acts against the healthcare professionals. A flowchart was developed to identify the steps in the process and discover the potential links. Results: There are complex reasons behind the violence against HCPs. However, the main reasons were found to be poor quality of medical services and increased awareness of patients' rights and their willingness to knock at the doors of courts to seek justice. The feasible counter measures includes stimulating hospital directors to improve patient safety, aligning incentives with quality of service provided in healthcare facilities, monitoring educational quality of HCPs, making necessary changes in medical education programmes besides setting up a reasonable academic promotion mechanism for health professionals based on merit and competence. Conclusion: Poor quality of medical services, increased awareness among patients about their rights has resulted in increase in medical disputes and at times violence against healthcare professionals. A number of effective measures can be undertaken by the government, hospitals, and medical schools ensuring patient safety. However; it is essential to sensitize the hospital directors to elevate their quality of medical services.
C1 [Yu, Hongxing] Huazhong Univ Sci & Technol, Tongji Med Coll, Sch Med & Hlth Management, Wuhan 430074, Peoples R China.
   [Yu, Hongxing] Hubei Univ Med, Affiliated Dongfeng Hosp, Dept Sci & Educ, Shiyan, Peoples R China.
   [Hu, Zhenglu] Sun Yat Sen Univ, Sch Publ Hlth, Guangzhou 510275, Guangdong, Peoples R China.
   [Zhang, Xifan] Natl Hlth & Family Planning Commiss Peoples Repub, Dept Primary Hlth, Beijing, Peoples R China.
   [Li, Bin] Wuhan Univ Technol, Sch Management, Wuhan 430070, Peoples R China.
   [Zhou, Shangcheng] Hubei Univ Med, Sch Management, Shiyan, Peoples R China.
RP Zhou, SC (通讯作者)，Hubei Univ Med, Sch Management, 30 Rd Renminnan, Shiyan, Peoples R China.
EM fengymhktj@163.com
FU National Natural Science Foundation of China (NSFC) [71273083]
CR [Anonymous], 2010, LANCET, V376, P657
   [Anonymous], 2012, LANCET, V379, P1764
   Barber SL, 2011, INT J HEALTH PLAN M, V26, P339, DOI 10.1002/hpm.1109
   Dong SP, 2011, CHINESE HLTH QUAL MA, V18, P9
   Feng ZH, 2013, AM J MED QUAL, V28, P169, DOI 10.1177/1062860612453194
   Gao TQ, 1999, MED EDUC, V33, P768, DOI 10.1046/j.1365-2923.1999.00313.x
   Harris DM, 2005, J LAW MED ETHICS, V33, P456, DOI 10.1111/j.1748-720X.2005.tb00512.x
   Huang SL, 2013, AM J MED QUAL, V28, P172, DOI 10.1177/1062860612461170
   Liebman BL, 2013, COLUMBIA LAW REV, V113, P181
   Liu YL, 2006, HEALTH POLICY, V77, P212, DOI 10.1016/j.healthpol.2005.07.002
   Ministry of Health PRC (MOH), 2012, HLTH STAT YB, V0, P0
   Ren XF, 2008, MED TEACH, V30, P667, DOI 10.1080/01421590802155100
   [王建 WANG Jian], 2011, 功能材料与器件学报 JOURNAL OF FUNCTIONAL MATERIALS AND DEVICES, V17, P377
   Wang Zhenghua, 2013, CHINA DAILY, V0, P29
   Xu D, 2010, LANCET, V375, P1502, DOI 10.1016/S0140-6736(10)60241-3
   Xu GS, 2013, AM J MED QUAL, V28, P76, DOI 10.1177/1062860612451114
   Yu DH, 2010, LANCET, V376, P1823, DOI 10.1016/S0140-6736(10)62161-7
NR 18
TC 14
Z9 14
U1 2
U2 47
PU PROFESSIONAL MEDICAL PUBLICATIONS
PI SADDAR
PA PANORAMA CENTRE, RM 522, 5TH FLOOR, BLDG 2, RAJA GHAZANFAR ALI RD, PO BOX 8766, SADDAR, KARACHI 00000, PAKISTAN
SN 1682-024X
EI 
J9 PAK J MED SCI
JI Pak. J. Med. Sci.
PD JAN-FEB 15
PY 2015
VL 31
IS 1
BP 4
EP 8
DI 10.12669/pjms.311.6446
PG 5
WC Medicine, General & Internal
SC General & Internal Medicine
GA CB9FD
UT WOS:000349936500002
PM 25878605
DA 2022-10-14
ER

PT J
AU Math, SB
   Moirangthem, S
   Kumar, NC
   Nirmala, MC
AF Math, Suresh Bada
   Moirangthem, Sydney
   Kumar, Naveen C.
   Nirmala, Maria Christine
TI Ethical and legal issues in cross-system practice in India: Past, present and future
SO NATIONAL MEDICAL JOURNAL OF INDIA
LA English
DT Article
ID doctor; care
AB Recent changes in policies allowing practitioners of Ayurveda, Yoga, Naturopathy, Unani, Siddha and Homoeopathy (AYUSH) to integrate into the mainstream of healthcare and also allowing practitioners of Ayurveda and Homoeopathy to perform medical termination of pregnancy (MTP) under the proposed amendment to the MTP bill have brought cross system practice into the limelight. We evaluate cross-system practice from its legal and ethical perspectives. Across judgments, the judiciary has held that cross-system practice is a form of medical negligence; however, it is permitted only in those states where the concerned governments have authorized it by a general or special order. Further, though a state government may authorize an alternative medicine doctor to prescribe allopathic medicines (or vice versa), it does not condone the prescription of wrong medicines or wrong diagnosis. Courts have also stated that prescribing allopathic medicines and misrepresenting these as traditional medicines is an unfair trade practice and not explaining the side-effects of a prescribed allopathic medicine amounts to medical negligence. Finally, the Supreme Court has cautioned that employing traditional medical practitioners who do not possess the required skill and competence to give allopathic treatment in hospitals and to let an emergency patient be treated by them is gross negligence. In the event of an unwanted outcome, the responsibility is completely on the hospital authorities. Therefore, there is an urgent need to abolish cross-system practice, invest in healthcare, and bring radical changes in health legislations to make right to healthcare a reality.
C1 [Math, Suresh Bada; Moirangthem, Sydney; Kumar, Naveen C.] Natl Inst Mental Hlth & Neurosci, Dept Psychiat, Bengaluru 560029, Karnataka, India.
   [Nirmala, Maria Christine] Natl Inst Mental Hlth & Neurosci, Bengaluru 560029, Karnataka, India.
RP Math, SB (通讯作者)，Natl Inst Mental Hlth & Neurosci, Dept Psychiat, Bengaluru 560029, Karnataka, India.
EM nimhans@gmail.com
CR [Anonymous], 2013, NEW INDIAN EXPR 0922, V0, P0
   Bakshi PM, 1986, CONSTITUTION INDIA, V0, P0
   Dabhade S, 2013, MED J DY PATIL U, V6, P411
   Gawde Suchita R, 2013, PERSPECT CLIN RES, V4, P175, DOI 10.4103/2229-3485.115380
   Jesani A, 1996, ISSUES MED ETHICS, V4, P103
   Kembhavi R, 2013, NATL J INTEGRATED RE, V4, P105
   Lambert H, 2012, SOC SCI MED, V74, P1029, DOI 10.1016/j.socscimed.2011.12.024
   Pandit MS, 2009, INDIAN J UROL, V25, P372, DOI 10.4103/0970-1591.56206
   Paul Yash, 2014, J ASSOC PHYSICIANS INDIA, V62, P244
   Rao KD, 2013, SOC SCI MED, V84, P30, DOI 10.1016/j.socscimed.2013.02.018
   Rao SVJ, 2009, INDIAN J UROL, V25, P361, DOI 10.4103/0970-1591.56205
   Reddy KS, 2011, LANCET, V377, P760, DOI 10.1016/S0140-6736(10)61960-5
   Sachan D, 2013, LANCET, V382, PE10, DOI 10.1016/S0140-6736(13)62058-9
   Sarkar RCS, 1991, CONSTITUTION INDIA, V0, P0
   The Hindu, 2013, HINDU, V0, P0
   Verma U, 2007, INDIAN J PHARMACOL, V39, P52, DOI 10.4103/0253-7613.30765
NR 17
TC 1
Z9 1
U1 0
U2 2
PU ALL INDIA INST MEDICAL SCIENCES
PI NEW DELHI
PA ANSARI NAGAR, NEW DELHI 110 029, INDIA
SN 0970-258X
EI 
J9 NATL MED J INDIA
JI Natl. Med. J. India
PD NOV-DEC 15
PY 2015
VL 28
IS 6
BP 295
EP 299
DI 
PG 5
WC Medicine, General & Internal
SC General & Internal Medicine
GA DP4JO
UT WOS:000378462400011
PM 27294458
DA 2022-10-14
ER

PT J
AU Ottmann-Kolbe, S
AF Ottmann-Kolbe, Susanne
TI Patients' Rights Law
SO IMPLANTOLOGIE
LA German
DT Article
DE Patients' Rights Act; treatment contract; medical malpractice law; explanation; documentation
AB On 26 Feb 2013, the Patients' Rights Act (a law to improve patients' rights) went into effect. The previous case law for medical treatment contracts was used as the basis for the Patients' Rights Act. It was introduced into the German Civil Code of the "Subtitle 2 treatment contract." In eight additional paragraphs the rights and obligations of the treatment contract are summarized for patients and medical doctors/dentists.
C1 Bayer Landeszahnarztekammer, Fachanwaltin Medizinrecht, Leiterin Fachbereich Weiterbildung, GOZ,Gutachterwesen, D-81369 Munich, Germany.
RP Ottmann-Kolbe, S (通讯作者)，Bayer Landeszahnarztekammer, Fachanwaltin Medizinrecht, Leiterin Fachbereich Weiterbildung, GOZ,Gutachterwesen, Fallstr 34, D-81369 Munich, Germany.
EM sottmann@blzk.de
NR 0
TC 0
Z9 0
U1 0
U2 0
PU QUINTESSENZ VERLAGS-GMBH
PI BERLIN
PA IFENPFAD 2-4, BERLIN, 12107, GERMANY
SN 0943-9692
EI 
J9 IMPLANTOLOGIE
JI Implantologie
PD MAR 15
PY 2015
VL 23
IS 1
BP 67
EP 74
DI 
PG 8
WC Dentistry, Oral Surgery & Medicine
SC Dentistry, Oral Surgery & Medicine
GA CG1ZX
UT WOS:000353075800006
DA 2022-10-14
ER

PT J
AU Lee, SB
   Bae, H
   Kim, SE
AF Lee, Seok-Bae
   Bae, Hyuna
   Kim, Sung Eun
TI Physician liability for procedure related injury: Focused on central venous catheterization
SO JOURNAL OF FORENSIC AND LEGAL MEDICINE
LA English
DT Article
DE Malpractice lawsuit; CVC(central venous catheterization); Procedure related injury; Liability
AB Central venous catheterization (CVC) is one of essential procedures in critical care medicine. CVC is relatively safe when performed by experienced physicians. Complications may occur due to various risk factors. Although the incidence of CVC-related complications is not high, a serious risk may ensue in cases of such complications. Procedure related complications could lead to civil and criminal lawsuits. This study reviewed the occurrence patterns and rulings of the courts related to CVC in South Korea and tried to find pitfalls that medical professionals should keep in mind before, during and after medical procedures. Various patterns of CVC-related lawsuits have been raised. During the procedure, physicians should perform their duty considering risk factors such as patients' underlying diseases and age. In addition, before the procedure, physicians must obtain written consent for CVC from patients or their legal guardians including explanation of rare complications that could be lethal. After the completion of CVC, surveillance of anticipated complications including chest radiographs should be conducted for the immediate management of any possible complications. (C) 2015 Elsevier Ltd and Faculty of Forensic and Legal Medicine. All rights reserved.
C1 [Lee, Seok-Bae] Dankook Univ, Coll Law, Seoul, South Korea.
   [Bae, Hyuna] Ewha Womans Univ, Sch Law, Seoul 120750, South Korea.
   [Kim, Sung Eun] Chung Ang Univ, Coll Med, Dept Emergency Med, Seoul 156756, South Korea.
RP Bae, H (通讯作者)，Ewha Womans Univ, Sch Law, 11-1 Daehyun Dong, Seoul 120750, South Korea.
EM sincerebae@ewha.ac.kr
FU National Research Foundation of Korea - Korean Government [NRF-2012S1A5B8A03034450]
CR Albuquerque Junior F C, 1998, CURR OPIN CLIN NUTR METAB CARE, V1, P297, DOI 10.1097/00075197-199805000-00011
   Bailey SH, 2000, AM J SURG, V180, P517, DOI 10.1016/S0002-9610(00)00498-0
   Brooks AJ, 2005, ANN ROY COLL SURG, V87, P25, DOI 10.1308/1478708051441
   GOLDFARB G, 1982, ANESTHESIOLOGY, V56, P321, DOI 10.1097/00000542-198204000-00021
   Janik JE, 2004, J PEDIATR SURG, V39, P1252, DOI 10.1016/j.jpedsurg.2004.04.005
   Laronga C, 2000, AM J SURG, V180, P523, DOI 10.1016/S0002-9610(00)00542-0
   Molgaard O, 2004, ACTA ANAESTH SCAND, V48, P685, DOI 10.1111/j.0001-5172.2004.00400.x
   PADBERG FT, 1981, ANN SURG, V193, P264, DOI 10.1097/00000658-198103000-00002
   Tintinelli JE, 2004, EMERGENCY MED COMPRE, V0, P0
   Yilmazlar A, 1997, J ROY SOC MED, V90, P319, DOI 10.1177/014107689709000607
NR 10
TC 0
Z9 0
U1 0
U2 0
PU ELSEVIER SCI LTD
PI OXFORD
PA THE BOULEVARD, LANGFORD LANE, KIDLINGTON, OXFORD OX5 1GB, OXON, ENGLAND
SN 1752-928X
EI 1532-2009
J9 J FORENSIC LEG MED
JI J. Forensic Leg. Med.
PD JUL 15
PY 2015
VL 33
IS 
BP 20
EP 22
DI 10.1016/j.jflm.2015.03.010
PG 3
WC Medicine, Legal
SC Legal Medicine
GA CJ7NF
UT WOS:000355681900005
PM 26048491
DA 2022-10-14
ER

PT J
AU Baicker, K
   Wright, BJ
   Olson, NA
AF Baicker, Katherine
   Wright, Bill J.
   Olson, Nicole A.
TI Reevaluating Reports of Defensive Medicine
SO JOURNAL OF HEALTH POLITICS POLICY AND LAW
LA English
DT Article
DE defensive medicine; medical malpractice; unnecessary care; survey framing effects
ID malpractice risk; physician; impact; questionnaire; reform; cost; behavior; fear
AB There is ongoing policy debate about the potential for malpractice liability reform to reduce the use of defensive medicine and slow the growth of health care spending. The effectiveness of such policy levers hinges on the degree to which physicians respond to liability pressures by prescribing medically unnecessary care. Many estimates of this relationship are based on physician reports. We present new survey evidence on physician assessment of their own use of medically unnecessary care in response to medical liability and other pressures, including a randomized evaluation of the sensitivity of those responses to survey framing. We find that while use of such care is potentially quite prevalent, responses vary substantially based on survey framing, with the way the question is phrased driving differences in responses that are often as great as those driven by physician specialty or whether the physician has personally been named in a lawsuit. These results suggest that self-reported use of medically unnecessary care ought to be used with caution in the formulation of malpractice liability system reform.
C1 [Baicker, Katherine] Harvard Univ, TH Chan Sch Publ Hlth, Dept Hlth Policy & Management, Cambridge, MA 02138 USA.
   [Wright, Bill J.; Olson, Nicole A.] Providence Hlth & Serv, CORE, Providence, RI USA.
RP Baicker, K (通讯作者)，Harvard Univ, TH Chan Sch Publ Hlth, Dept Hlth Policy & Management, Cambridge, MA 02138 USA.
CR [Anonymous], 2008, INTERNET MAIL MIXED, V0, P0
   Baicker K, 2004, HEALTH AFFAIR, V23, PW4184, DOI 10.1377/hlthaff.W4.184
   Baicker K, 2007, HEALTH AFFAIR, V26, P841, DOI 10.1377/hlthaff.26.3.841
   Bishop TF, 2010, ARCH INTERN MED, V170, P1081, DOI 10.1001/archinternmed.2010.155
   Carrier ER, 2013, HEALTH AFFAIR, V32, P1383, DOI 10.1377/hlthaff.2013.0233
   Carrier ER, 2010, HEALTH AFFAIR, V29, P1585, DOI 10.1377/hlthaff.2010.0135
   CBO (Congressional Budget Office), 2006, CBO PUB, V2668, P0
   Chandra Amitabh, 2013, WALL STREET J, V0, P0
   Dubay L, 1999, J HEALTH ECON, V18, P491, DOI 10.1016/S0167-6296(99)00004-1
   ENCINOSA WE, 2005, HLTH AFFAIRS, V0, P0
   Frakes M, 2013, AM ECON REV, V103, P257, DOI 10.1257/aer.103.1.257
   Galesic M, 2007, APPL COGNITIVE PSYCH, V21, P189, DOI 10.1002/acp.1336
   Glassman PA, 1996, J HEALTH POLIT POLIC, V21, P219, DOI 10.1215/03616878-21-2-219
   Hellinger FJ, 2006, AM J PUBLIC HEALTH, V96, P1375, DOI 10.2105/AJPH.2005.077883
   Hiyama T, 2006, WORLD J GASTROENTERO, V12, P7671, DOI 10.3748/wjg.v12.i47.7671
   Hyman DA, 2015, INT REV LAW ECON, V42, P203, DOI 10.1016/j.irle.2015.02.002
   Iglehart JK, 2006, NEW ENGL J MED, V354, P2822, DOI 10.1056/NEJMhpr061219
   Jacobson PD, 1996, J HEALTH POLIT POLIC, V21, P243, DOI 10.1215/03616878-21-2-243
   Jena AB, 2011, NEW ENGL J MED, V365, P629, DOI 10.1056/NEJMsa1012370
   Katz DA, 2005, ANN EMERG MED, V46, P525, DOI 10.1016/j.annemergmed.2005.04.016
   Kessler D, 1996, Q J ECON, V111, P353, DOI 10.2307/2946682
   Kessler DP, 2005, JAMA-J AM MED ASSOC, V293, P2618, DOI 10.1001/jama.293.21.2618
   Klingman D, 1996, J HEALTH POLIT POLIC, V21, P185, DOI 10.1215/03616878-21-2-185
   LAWTHERS AG, 1992, J HEALTH POLIT POLIC, V17, P463, DOI 10.1215/03616878-17-3-463
   Matsa DA, 2007, J LEGAL STUD, V36, PS143, DOI 10.1086/519466
   Mello MM, 2010, HEALTH AFFAIR, V29, P1569, DOI 10.1377/hlthaff.2009.0807
   Ortashi O, 2013, BMC MED ETHICS, V14, P0, DOI 10.1186/1472-6939-14-42
   OTA (Office of Technology Assessment), 1994, OTAH602, V0, P0
   Paik M, 2012, J EMPIR LEGAL STUD, V9, P173, DOI 10.1111/j.1740-1461.2012.01251.x
   Passmore K, 2002, POSTGRAD MED J, V78, P671, DOI 10.1136/pmj.78.925.671
   Rothberg MB, 2014, JAMA INTERN MED, V174, P1867, DOI 10.1001/jamainternmed.2014.4649
   SCHWARZ N, 1985, PUBLIC OPIN QUART, V49, P388, DOI 10.1086/268936
   Schwarz N, 1999, AM PSYCHOL, V54, P93, DOI 10.1037/0003-066X.54.2.93
   SCHWARZ N, 1988, EUR J SOC PSYCHOL, V18, P485, DOI 10.1002/ejsp.2420180603
   Sethi Manish K, 2012, AM J ORTHOP (BELLE MEAD NJ), V41, P69
   Sloan FA, 2009, J HEALTH ECON, V28, P481, DOI 10.1016/j.jhealeco.2008.12.006
   Smith-Bindman R, 2011, AM J EMERG MED, V29, P656, DOI 10.1016/j.ajem.2010.01.038
   Studdert DM, 2005, JAMA-J AM MED ASSOC, V293, P2609, DOI 10.1001/jama.293.21.2609
   SUMMERTON N, 1995, BRIT MED J, V310, P27, DOI 10.1136/bmj.310.6971.27
   Thomas JW, 2010, HEALTH AFFAIR, V29, P1578, DOI 10.1377/hlthaff.2010.0146
   Tourangeau R, 1996, PUBLIC OPIN QUART, V60, P275, DOI 10.1086/297751
   Tussing AD, 1997, MED CARE, V35, P172, DOI 10.1097/00005650-199702000-00007
   Waxman DA, 2014, NEW ENGL J MED, V371, P1518, DOI 10.1056/NEJMsa1313308
NR 43
TC 10
Z9 10
U1 3
U2 10
PU DUKE UNIV PRESS
PI DURHAM
PA 905 W MAIN ST, STE 18-B, DURHAM, NC 27701 USA
SN 0361-6878
EI 
J9 J HEALTH POLIT POLIC
JI J. Health Polit. Policy Law
PD DEC 15
PY 2015
VL 40
IS 6
BP 1157
EP 1177
DI 10.1215/03616878-3424462
PG 21
WC Health Care Sciences & Services; Health Policy & Services; Medicine, Legal; Social Issues; Social Sciences, Biomedical
SC Health Care Sciences & Services; Legal Medicine; Social Issues; Biomedical Social Sciences
GA DC1IR
UT WOS:000368970500003
PM 26447025
DA 2022-10-14
ER

PT J
AU Cassaro, S
AF Cassaro, Sebastiano
TI Delayed Manifestations of Laparoscopic Bowel Injury
SO AMERICAN SURGEON
LA English
DT Article
ID electrosurgery; complication; enterotomy; peritoneal; repair; risk
AB Bowel injury (BI) is a complication of open and laparoscopic abdominal surgery associated with increased morbidity and mortality. If BI is missed at the time it occurs, it can have devastating consequences. Electrosurgery is used extensively in laparoscopic surgery and can cause thermal injuries that are harder to detect than mechanical injuries and may evolve over time. The medical literature of the past 10 years was searched for large series and compilation studies reporting overall incidence of and mortality from BI in laparoscopy, and the results of seven relevant articles, which included over 300,000 procedures, were analyzed and tabulated. The literature was then reviewed for additional information about the specific incidence and outcome of missed BI and the role of electrosurgical thermal sources in causing BI. BI is underreported, frequently missed at surgery, and results in significant morbidity and mortality that can be ground for malpractice claims against the surgeon. Thermal injury from electrosurgical instruments may be involved in a number of injuries in laparoscopic surgery. Nearly undetectable partial-thickness thermal injury may play a role in the atypical and delayed presentation of some cases of BI.
C1 [Cassaro, Sebastiano] Kaweah Delta Hlth Care Dist, Dept Surg, Visalia, CA USA.
RP Cassaro, S (通讯作者)，Kaweah Delta Hlth Care Dist Hosp, Dept Surg, 400 West Mineral King Ave,SS Bldg,GME Suite, Visalia, CA 93291 USA.
EM scassaro@kdhcd.org
CR Abu-Rafea B, 2011, J MINIM INVAS GYN, V18, P734, DOI 10.1016/j.jmig.2011.07.015
   Binenbaum Steven J, 2006, JSLS, V10, P336
   Bishoff JT, 1999, J UROLOGY, V161, P887, DOI 10.1016/S0022-5347(01)61797-X
   Brill AI, 2011, OBSTET GYN CLIN N AM, V38, P687, DOI 10.1016/j.ogc.2011.09.005
   Brosens I, 2003, J AM ASSOC GYN LAP, V10, P9, DOI 10.1016/S1074-3804(05)60227-7
   El-Hakim A, 2004, J UROLOGY, V172, P1515, DOI 10.1097/01.ju.0000131002.29322.7d
   HarkkiSiren P, 1997, OBSTET GYNECOL, V89, P108, DOI 10.1016/S0029-7844(96)00390-0
   Khoury W, 2012, AM SURGEON, V78, P46
   LeBlanc Karl Andrew, 2007, JSLS, V11, P408
   LEVY BS, 1985, J REPROD MED, V30, P168
   OConnor DB, 2012, SURG ENDOSC, V26, P12, DOI 10.1007/s00464-011-1885-9
   Perantinides P G, 1998, J HEALTHC RISK MANAG, V18, P47
   Physician Insurers Association of America, 1994, LAP PROC STUD, V0, P0
   Platz J, 2012, J AM COLL SURGEONS, V215, P519, DOI 10.1016/j.jamcollsurg.2012.06.001
   Robinson TN, 2012, ANN SURG, V256, P213, DOI 10.1097/SLA.0b013e318260263e
   SALTZSTEIN EC, 1973, ANN SURG, V178, P34, DOI 10.1097/00000658-197307000-00008
   Sammour T, 2011, ANN SURG, V253, P35, DOI 10.1097/SLA.0b013e318204a8b4
   Schwartz MJ, 2010, J UROLOGY, V184, P589, DOI 10.1016/j.juro.2010.03.133
   Sharma A, 2013, HERNIA, V17, P581, DOI 10.1007/s10029-013-1122-7
   SODERSTROM RM, 1993, J AM ASSOC GYN LAP, V1, P74, DOI 10.1016/S1074-3804(05)80764-9
   ten Broek RPG, 2012, ANN SURG, V256, P280, DOI 10.1097/SLA.0b013e31826029a8
   TUCKER RD, 1995, SURG LAPAROSC ENDOSC, V5, P311
   van der Krabben AA, 2000, BRIT J SURG, V87, P467, DOI 10.1046/j.1365-2168.2000.01394.x
   van der Voort M, 2004, BRIT J SURG, V91, P1253, DOI 10.1002/bjs.4716
   van Goor H, 2007, COLORECTAL DIS, V9, P25, DOI 10.1111/j.1463-1318.2007.01358.x
   Wallwiener CW, 2010, J MINIM INVAS GYN, V17, P70, DOI 10.1016/j.jmig.2009.09.007
NR 26
TC 13
Z9 14
U1 0
U2 4
PU SOUTHEASTERN SURGICAL CONGRESS
PI CUMMING
PA 115 SAMARITAN DR, #200, CUMMING, GA 30040-2354 USA
SN 0003-1348
EI 1555-9823
J9 AM SURGEON
JI Am. Surg.
PD MAY 15
PY 2015
VL 81
IS 5
BP 478
EP 482
DI 
PG 5
WC Surgery
SC Surgery
GA CI6TS
UT WOS:000354895700029
PM 25975332
DA 2022-10-14
ER

PT J
AU Lehmann, L
   Wesselmann, U
   Weber, B
   Smentkowski, U
AF Lehmann, Lion
   Wesselmann, Ulrich
   Weber, Beate
   Smentkowski, Ulrich
TI Medical error analysis in dermatology according to the reports of the North Rhine Medical Association from 2004-2013
SO JOURNAL DER DEUTSCHEN DERMATOLOGISCHEN GESELLSCHAFT
LA German
DT Article
AB Background: Patient safety is a central issue of health care provision. There are various approaches geared towards improving health care provision and patient safety. By conducting a systematic retrospective error analysis, the present article aims to identify the most common complaints brought forth within the field of dermatology over a period of ten years. Methods: The reports of the Expert Committee for Medical Malpractice Claims of the North Rhine Medical Association (from 2004 to 2013) on dermatological procedures were analyzed (n = 247 reports in the field of dermatology). Results: Expert medical assessments in the field of dermatology are most frequently commissioned for nonsurgical therapies (e.g. laser therapy, phototherapy). While suspected diagnostic errors constitute the second most common reason for complaints, presumed dermatosurgery-related errors represent the least common reason for commissioning expert medical assessments. Conclusions: The most common and easily avoidable sources of medical errors include failure to take a biopsy despite suspicious clinical findings or incorrect clinicopathological correlations resulting in deleterious effects for the patient. Furthermore, given the potential for incorrect indications and the inadequate selection of devices to be used as well as their parameter settings, laser and phototherapies harbor an increased risk in the treatment of dermatological patients. The fourth major source of error leading to complaints relates to incorrect indications as well as incorrect dosage and administration of drugs. Analysis of expert medical assessment reports on treatment errors in dermatology as well as other medical specialties is helpful and provides an opportunity to identify common sources of error and error-prone structures.
C1 [Lehmann, Lion] Maastricht Univ, Fac Hlth Med & Life Sci, Maastricht, Netherlands.
   [Wesselmann, Ulrich] HELIOS Klinikum Wuppertal, Kompetenzzentrum Hautkrebs, Zentrum Dermatol Allergol & Dermatochirurgie, Wuppertal, Germany.
RP Lehmann, L (通讯作者)，Oude Tweebergenpoort 3c, NL-6211 TD Maastricht, Netherlands.
EM l.lehmann@student.maastrichtuniversity.nl
CR [Anonymous], 2006, EUR SPEZ 241 WELL 64, V0, P0
   [Anonymous], 2013, RHEINISCHES ARZTEBLA, V0, P16
   Burgos G, 2014, PATIENTENSICHERHEIT, V0, P1
   Friedmann W, 1999, GYNAKOLOGE, V32, P933
   Hoffmann B, 2010, DTSCH ARZTEBL INT, V107, P92, DOI 10.3238/arztebl.2010.0092
   Kobberling J, 2005, MED KLIN, V100, P143, DOI 10.1007/s00063-005-1011-7
   Parzeller M, 2009, DTSCH ARZTEBLATT, V0, P29a
   Rothmund M, 1998, VIELFALT EINHEIT CHI, V0, P655
   Schneider L, 2010, NEUE BEHANDLUNGS MET, V0, P161
NR 9
TC 8
Z9 8
U1 0
U2 3
PU WILEY-BLACKWELL
PI HOBOKEN
PA 111 RIVER ST, HOBOKEN 07030-5774, NJ USA
SN 1610-0379
EI 1610-0387
J9 J DTSCH DERMATOL GES
JI J. Dtsch. Dermatol. Ges.
PD SEP 15
PY 2015
VL 13
IS 9
BP 903
EP 909
DI 10.1111/ddg.12652
PG 7
WC Dermatology
SC Dermatology
GA CQ3GZ
UT WOS:000360491400002
PM 26882381
DA 2022-10-14
ER

PT J
AU Baba, M
   Ohkura, M
   Koga, K
   Nishiuchi, K
   Herrera, CLR
   Matsuse, R
   Inoue, T
AF Baba, Michie
   Ohkura, Mitsuru
   Koga, Kayoko
   Nishiuchi, Kyoko
   Herrera, Lourdes R. C.
   Matsuse, Ryoichi
   Inoue, Toshitaka
TI Analysis of salivary cortisol levels to determine the association between depression level and differences in circadian rhythms of shift-working nurses
SO JOURNAL OF OCCUPATIONAL HEALTH
LA English
DT Article
DE Circadian rhythm; Depression level; Nurse; Salivary cortisol level; Work shift
ID health; clock
AB Objective: The aim of this study was to clarify whether there are differences in the circadian rhythms of shift-working nurses by assessing depression, fatigue and salivary cortisol levels. Methods: Forty nurses working in a two-shift system at "Hospital A", Fukuoka City, Japan, used a self-rated depression scale (SDS) to assess their depression levels. Fatigue levels were measured with the visual analogue scale for fatigue (VAS-F); saliva was collected before and during shifts for three days. Results were analyzed with analysis of variance (ANOVA). Results: Thirty-six valid records were obtained, and subjects were classified according to SDS scores into a normal group (NG), moderate group (MG) and severe group (SG). There were no significant differences in the day shift salivary cortisol values of the three groups. However, the night shift salivary cortisol value for the SG was 0.132 mu g/d/ at 16:00, before starting the shift, and decreased to 0.036 mu g/d/at 20:00. It increased slightly up to 0.057 mu g/d/ by 24:00 and formed a peak between 5:00 and 7:00, with the levels being 0.322 mu g/d/ and 0.305 mu g/d/ respectively. Meanwhile, the NG cortisol value was 0.154 mu g/d/ before the shift, decreased to 0.034 mu g/d/ by 20:00, slightly increased up to 0.093 mu g/d/ by 5:00 and presented its peak value, 0.253 mu g/d/, at 7:00 next morning. Conclusions: SG nurses presented significantly increased salivary cortisol levels early in the morning during night shifts, showing a phase deviation in the circadian rhythm. Because subjective fatigue levels did not differ with time, SG nurses should understand and deal with physical changes in the early morning. This approach may reduce medical accidents and malpractice in the early morning.
C1 [Baba, Michie; Koga, Kayoko] Fukuoka Univ, Fac Med, Sch Nursing, Fukuoka 8140180, Japan.
   [Ohkura, Mitsuru; Herrera, Lourdes R. C.] Japanese Red Cross Kyushu Int Coll Nursing, Fukuoka, Japan.
   [Nishiuchi, Kyoko] Baika Womens Univ, Fac Nursing, Ibaraki, Japan.
   [Matsuse, Ryoichi] Kyoto Ikagaku Co Ltd, Kyoto, Japan.
   [Inoue, Toshitaka] Inoue Hosp, Takasaki, Gunma, Japan.
RP Baba, M (通讯作者)，Fukuoka Univ, Fac Med, Sch Nursing, Jonan Ku, 7-45-1 Nanakuma, Fukuoka 8140180, Japan.
EM mbaba@fukuoka-u.ac.jp
CR Abe T, 2004, EB NURSING, V4, P407
   ALFREDSSON L, 1991, ERGONOMICS, V34, P525, DOI 10.1080/00140139108967334
   Bunney WE, 2000, NEUROPSYCHOPHARMACOL, V22, P335, DOI 10.1016/S0893-133X(99)00145-1
   Chiba S, 2008, J TRANSPORT MED, V62, P132
   Fukuda K, 2011, MANUAL JAPANESE VERS, V0, P0
   GOLD DR, 1992, AM J PUBLIC HEALTH, V82, P1011, DOI 10.2105/AJPH.82.7.1011
   Grossman V G, 1997, J EMERG NURS, V23, P602, DOI 10.1016/S0099-1767(97)90277-4
   Haratani T, 1998, JAP J STRESS SCI, V12, P160
   Honma Ken-ichi, 2012, BRAIN AND NERVE (TOKYO), V64, P639
   Izawa S, 2007, JPN J COMPL ALTERNAT, V4, P113
   Izawa S, 2011, JOB STRESS RES, V18, P161
   Izawa S, 2007, JPN J COMPLEMENTARY, V4, P91, DOI 10.1625/JCAM.4.91
   Kageyama T, 2001, JAP J MENTAL HLTH, V16, P69
   Kato M, 2006, J ANAL BIOSCIENCE, V29, P146
   KIRSCHBAUM C, 1994, PSYCHONEUROENDOCRINO, V19, P313, DOI 10.1016/0306-4530(94)90013-2
   KIRSCHBAUM C, 1989, PHARMACOL BIOCHEM BE, V34, P747, DOI 10.1016/0091-3057(89)90269-4
   Knorr U, 2010, PSYCHONEUROENDOCRINO, V35, P1275, DOI 10.1016/j.psyneuen.2010.04.001
   Kobayashi Y, 2000, B NIIGATA COLL NURSI, V6, P47
   Lo SH, 2010, CHRONOBIOL INT, V27, P1454, DOI 10.3109/07420528.2010.498067
   Matsumoto M, 1996, SEISHIN SHINKEIGAKU ZASSHI, V98, P11
   Matsuoka Haruko, 2008, SANGYO EISEIGAKU ZASSHI, V50, P49, DOI 10.1539/sangyoeisei.50.49
   Miyauchi F, 2012, JJOMT, V60, P348
   Murayama K, 2006, PRIMARY CARE, V29, P176
   Nakamura Wataru, 2012, BRAIN AND NERVE (TOKYO), V64, P647
   Nakao H, 2005, YAMAGUCHI MED J, V54, P165
   Ohashi Y, 2010, J JPN SOC NURS HLTH, V12, P20
   Oriyama S, 2011, J JAP SOC HEALTHCARE, V147, P23
   Otsuka K, 1998, CHRONOME JANUS MED H, V0, P213
   da Rocha MCP, 2010, REV ESC ENFERM USP, V44, P279, DOI 10.1590/S0080-62342010000200006
   Sakamoto S, 2013, GUIDELINES NIGHT SHI, V0, P0
   Sato M, 2002, J JPN SOC NURS HLTH, V4, P28
   SHINKAI S, 1993, INT ARCH OCC ENV HEA, V64, P499, DOI 10.1007/BF00381098
   Sunagawa G, 2011, SLEEP CLIN PRAC, V4, P61
   Suzuki K, 2004, J OCCUP HEALTH, V46, P448, DOI 10.1539/joh.46.448
   Tachi N, 2007, J JAP SOC NURSING HL, V9, P1
   Takei A, 2001, EMOTION NURSING CARE, V0, P0
   Tsuchie J, 1993, J JAPAN SOC NURS RES, V16, P0
   Yehuda R, 2003, LIFE SCI, V73, P349, DOI 10.1016/S0024-3205(03)00286-8
NR 39
TC 9
Z9 11
U1 0
U2 13
PU WILEY
PI HOBOKEN
PA 111 RIVER ST, HOBOKEN 07030-5774, NJ USA
SN 1341-9145
EI 1348-9585
J9 J OCCUP HEALTH
JI J. Occup. Health
PD MAY 15
PY 2015
VL 57
IS 3
BP 237
EP 244
DI 10.1539/joh.14-0079-OA
PG 8
WC Public, Environmental & Occupational Health
SC Public, Environmental & Occupational Health
GA CK4OQ
UT WOS:000356203500005
PM 25752657
DA 2022-10-14
ER

PT J
AU Yessirkepov, M
   Nurmashev, B
   Anartayeva, M
AF Yessirkepov, Marlen
   Nurmashev, Bekaidar
   Anartayeva, Mariya
TI A Scopus-Based Analysis of Publication Activity in Kazakhstan from 2010 to 2015: Positive Trends, Concerns, and Possible Solutions
SO JOURNAL OF KOREAN MEDICAL SCIENCE
LA English
DT Article
DE Publication Activity; Publication Ethics; Periodicals as Topic; Multidisciplinary Science Communication; Medicine; Non-anglophone Countries; Kazakhstan
AB The article analyzes the publication activity of scientific authors from Kazakhstan based on Scopus and SCImago Journal & Country Rank data from 2010 to 2015. The number of indexed multidisciplinary and medical articles from the country has been steadily growing from 2011 onward and this can be due to the adoption of the new Law on Science in that year. Several regulatory legal acts have been issued in recent years aimed at improving the quality of local journals and the international recognition of academic degrees and titles. Publication activity of scientific authors from Kazakhstan was found to be higher than that from other countries in the Central Asian region. However, there are still many unresolved issues related to the English language barrier, lack of indexing status of local journals, and poor topical education on science writing and editing. As such, the number of articles published in 'predatory' journals remains sizable, and there are concerns over authors' negligence and plagiarism. The global solution to the discussed problems may be achieved by educating researchers, authors, reviewers, and editors.
C1 [Yessirkepov, Marlen] South Kazakhstan State Pharmaceut Acad, Dept Biochem Biol & Microbiol, Shymkent 160000, Kazakhstan.
   [Nurmashev, Bekaidar; Anartayeva, Mariya] South Kazakhstan State Pharmaceut Acad, Shymkent 160000, Kazakhstan.
RP Yessirkepov, M (通讯作者)，South Kazakhstan State Pharmaceut Acad, Dept Biochem Biol & Microbiol, Al Farabi Sq 1, Shymkent 160000, Kazakhstan.
EM m.yessirkepov@gmail.com
CR [Anonymous], 2015, LIFE SCI J DELISTED, V0, P0
   [Anonymous], 2015, IDOSI J LONGER INDEX, V0, P0
   Gasparyan AY, 2015, J KOREAN MED SCI, V30, P1010, DOI 10.3346/jkms.2015.30.8.1010
   Gasparyan AY, 2013, J KOREAN MED SCI, V28, P1117, DOI 10.3346/jkms.2013.28.8.1117
   Suh CO, 2013, J KOREAN MED SCI, V28, P648, DOI 10.3346/jkms.2013.28.5.648
   Suluimanov EZ, 2009, SCI TECH INF PROCESS, V36, P290, DOI 10.3103/S0147688209050074
   Yamshchikov GV, 2013, LANCET GLOB HEALTH, V1, PE73, DOI 10.1016/S2214-109X(13)70022-6
NR 7
TC 21
Z9 21
U1 0
U2 28
PU KOREAN ACAD MEDICAL SCIENCES
PI SEOUL
PA 302 75 DONG DU ICHON, DONG YONGSAN KU, SEOUL 140 031, SOUTH KOREA
SN 1011-8934
EI 1598-6357
J9 J KOREAN MED SCI
JI J. Korean Med. Sci.
PD DEC 15
PY 2015
VL 30
IS 12
BP 1915
EP 1919
DI 10.3346/jkms.2015.30.12.1915
PG 5
WC Medicine, General & Internal
SC General & Internal Medicine
GA DA9NN
UT WOS:000368136400029
PM 26713071
DA 2022-10-14
ER

PT J
AU Busardo, FP
   Frati, P
   Santurro, A
   Zaami, S
   Fineschi, V
AF Busardo, Francesco Paolo
   Frati, Paola
   Santurro, Alessandro
   Zaami, Simona
   Fineschi, Vittorio
TI Errors and malpractice lawsuits in radiology: what the radiologist needs to know
SO RADIOLOGIA MEDICA
LA English
DT Article
DE Radiology; Diagnostic error; Error disclosure; Malpractice lawsuits
ID medical malpractice; diagnostic error; disclosure; claim; suit
AB All medical specialties dealing with patients include an intrinsic risk in exposing them to issues resulting from human errors. Radiology is not spared from this risk since it includes "decision-making under conditions of uncertainty." In medical imaging, the line between the word "error" and misdiagnosis or discrepancy is very difficult to demarcate, mainly because the diagnostic process is not a binary relation and it is not always possible to establish if a pathological condition is present or not. The error in radiology is strongly related to the diagnostic process; hence, it can be defined as a "diagnostic error" which represents the most common cause of medical malpractice suits against radiologists. In this paper, the authors described the features of errors occurring in radiology, trying to establish their impact and prevalence. Secondly, some data coming from different countries were compared in order to highlight the most frequent causes leading to malpractice lawsuits in radiology and how the phenomenon of malpractice in this field is represented worldwide.
C1 [Busardo, Francesco Paolo; Frati, Paola; Santurro, Alessandro; Zaami, Simona; Fineschi, Vittorio] Univ Roma La Sapienza, Dept Anat Histol Forens & Orthopaed Sci, I-00161 Rome, Italy.
   [Frati, Paola] Ist Mediterraneo Neurol IRCCS, Neuromed, I-86077 Pozzilli, Isernia, Italy.
RP Fineschi, V (通讯作者)，Univ Roma La Sapienza, Dept Anat Histol Forens & Orthopaed Sci, Viale Regina Elena 336, I-00161 Rome, Italy.
EM vfinesc@tin.it
CR Baker SR, 2013, RADIOLOGY, V266, P539, DOI 10.1148/radiol.12110971
   Bazzocchi M, 2012, RADIOL MED, V117, P339, DOI 10.1007/s11547-012-0800-6
   BERLIN L, 1977, RADIOLOGY, V123, P523, DOI 10.1148/123.2.523
   Berlin L, 2007, AM J ROENTGENOL, V189, P517, DOI 10.2214/AJR.07.2209
   Berlin L, 2007, AM J ROENTGENOL, V188, P1173, DOI 10.2214/AJR.06.1270
   Berlin Leonard, 2013, RADIOLOGY, V268, P4, DOI 10.1148/radiol.13130193
   Brady Adrian, 2012, ULSTER MED J, V81, P3
   Caldwell Charles, 2007, ANN HEALTH LAW, V16, P43
   Cannavale A, 2013, RADIOL RES PRACT, V2013, P0, DOI 10.1155/2013/219259
   Chief Medical Officer, 2000, AN ORGANISATION WITH, V0, Pviii
   DErrico S, 2015, BMC HEALTH SERV RES, V15, P0, DOI 10.1186/s12913-015-0794-3
   Fileni A, 2006, RADIOL MED, V111, P1009, DOI 10.1007/s11547-006-0099-z
   Fitzgerald R, 2001, CLIN RADIOL, V56, P938, DOI 10.1053/crad.2001.0858
   GARLAND LH, 1949, RADIOLOGY, V52, P309, DOI 10.1148/52.3.309
   Graber M, 2005, JT COMM J QUAL PATIE, V31, P106, DOI 10.1016/S1553-7250(05)31015-4
   Green M, 2003, EXPERT LAW, V0, P0
   Halpin SFS, 2009, BRIT J RADIOL, V82, P982, DOI 10.1259/bjr/61782960
   Lee CS, 2013, AM J ROENTGENOL, V201, P611, DOI 10.2214/AJR.12.10375
   Magnavita N, 2013, RADIOL MED, V118, P504, DOI 10.1007/s11547-012-0878-7
   McCreadie G, 2009, CLIN RADIOL, V64, P491, DOI 10.1016/j.crad.2008.12.010
   Merry A, 2001, ERRORS MED LAW, V0, P0
   Murphy J F A, 2008, IR MED J, V101, P36
   Reason J, 1990, HUMAN ERROR, V0, P0, DOI DOI 10.1017/cbo9781139062367
   RENFREW DL, 1992, RADIOLOGY, V183, P145, DOI 10.1148/radiology.183.1.1549661
   Smallenburg VV, 2012, INT J CANCER, V131, P1360, DOI 10.1002/ijc.27398
   Traina F, 2009, CLIN ORTHOP RELAT R, V467, P434, DOI 10.1007/s11999-008-0582-z
   TURNER DA, 1978, J NUCL MED, V19, P435
   Whang JS, 2013, RADIOLOGY, V266, P548, DOI 10.1148/radiol.12111119
   Wu AW, 2013, J PUBLIC HEALTH RES, V2, P186, DOI 10.4081/jphr.2013.e32
NR 29
TC 13
Z9 13
U1 1
U2 5
PU SPRINGER-VERLAG ITALIA SRL
PI MILAN
PA VIA DECEMBRIO, 28, MILAN, 20137, ITALY
SN 0033-8362
EI 1826-6983
J9 RADIOL MED
JI Radiol. Med.
PD SEP 15
PY 2015
VL 120
IS 9
BP 779
EP 784
DI 10.1007/s11547-015-0561-x
PG 6
WC Radiology, Nuclear Medicine & Medical Imaging
SC Radiology, Nuclear Medicine & Medical Imaging
GA CR6XG
UT WOS:000361491100002
PM 26116141
DA 2022-10-14
ER

PT J
AU Vandersteegen, T
   Marneffe, W
   Cleemput, I
   Vereeck, L
AF Vandersteegen, Tom
   Marneffe, Wim
   Cleemput, Irina
   Vereeck, Lode
TI The impact of no-fault compensation on health care expenditures: An empirical study of OECD countries
SO HEALTH POLICY
LA English
DT Article
DE Health care expenditures; Medical liability system; No-fault compensation; Defensive medicine; OECD countries
ID medical malpractice; united-states; determinant; cost; injury; income; accountability
AB Around the world, governments are faced with spiralling health care expenditures. This raises the need for further insight in the determinants of these expenditures. Existing literature focuses primarily on income, ageing, health care financing and supply variables. This paper includes medical malpractice system characteristics as determinants of health spending in OECD countries. Estimates from our regression models suggest that no-fault schemes for medical injuries with decoupling of deterrence and compensation reduce health expenditures per capita by 0.11%. Furthermore, countries that introduced a no-fault system without decoupling of deterrence and compensation are found to have higher (+0.06%) health care spending. (C) 2014 Elsevier Ireland Ltd. All rights reserved.
C1 [Vandersteegen, Tom; Marneffe, Wim; Cleemput, Irina; Vereeck, Lode] Hasselt Univ, Fac Appl Econ, BE-3500 Hasselt, Belgium.
RP Vandersteegen, T (通讯作者)，Hasselt Univ, Fac Appl Econ, Martelarenlaan 42, BE-3500 Hasselt, Belgium.
EM tom.vandersteegen@uhasselt.be; wim.marneffe@uhasselt.be; irina.cleemput@uhasselt.be; lode.vereeck@uhasselt.be
CR Ang JB, 2010, APPL ECON LETT, V17, P639, DOI 10.1080/00036840802297868
   Baicker K, 2007, HEALTH AFFAIR, V26, P841, DOI 10.1377/hlthaff.26.3.841
   Baicker Katherine, 2005, FORUM HLTH EC POLICY, V8, P1
   Bal BS, 2009, CLIN ORTHOP RELAT R, V467, P339, DOI 10.1007/s11999-008-0636-2
   Baltagi BH, 2010, ECON MODEL, V27, P804, DOI 10.1016/j.econmod.2009.12.001
   Barros PP, 1998, HEALTH ECON, V7, P533, DOI 10.1002/(SICI)1099-1050(199809)7:6<533::AID-HEC374>3.0.CO;2-B
   Beider P, 2004, LIMITING TORT LIABIL, V0, P0
   Bismark M, 2006, HEALTH AFFAIR, V25, P278, DOI 10.1377/hlthaff.25.1.278
   Boone I, 2011, REEKS GEZONDHEIDSREC, V0, P0
   Cantarero D, 2005, APPL ECON LETT, V12, P963, DOI 10.1080/13504850500377926
   Cantarero D, 2010, APPL ECON LETT, V17, P723, DOI 10.1080/13504850802314437
   Prieto DC, 2012, EUR J HEALTH ECON, V13, P19, DOI 10.1007/s10198-010-0276-9
   Costa-Font J, 2007, HEALTH ECON, V16, P291, DOI 10.1002/hec.1154
   Crivelli L, 2006, HEALTH ECON, V15, P535, DOI 10.1002/hec.1072
   Culyer AJ, 1989, HLTH CARE FINANCIN S, V11, P21
   Cunningham W, 2000, NEW ZEAL MED J, V113, P464
   Cunningham W, 2006, NZ MED J, V119, P0
   DANZON PM, 1985, MED MALPRACTICE THEO, V0, P0
   Department of Health and Human Services (HHS), 2002, CONFR NEW HLTH CAR C, V0, P0
   Di Matteo L, 2003, EUR J HEALTH ECON, V4, P20, DOI 10.1007/s10198-002-0141-6
   Di Matteo L, 2005, HEALTH POLICY, V71, P23, DOI 10.1016/j.healthpol.2004.05.007
   Di Matteo L, 1998, J HEALTH ECON, V17, P211, DOI 10.1016/S0167-6296(97)00020-9
   Dreger C, 2005, INT J APPL ECONOMETR, V2, P5, DOI 10.2139/ssrn.651985
   Edwards C, 2010, REV JURIDICA U PUERT, V80, P285
   Farrell AM, 2010, NO FAULT COMPENSATIO, V0, P0
   Gerdtham U, 2000, HDB HLTH EC, V0, P0
   Gerdtham UG, 1998, DEV HLTH EC, V6, P113
   GERDTHAM UG, 1992, J HEALTH ECON, V11, P63, DOI 10.1016/0167-6296(92)90025-V
   GERDTHAM UG, 1991, APPL ECON, V23, P1519, DOI 10.1080/00036849100000204
   GERDTHAM UG, 1992, HLTH EC WORLDWIDE, V0, P0
   Giannoni M, 2002, APPL ECON, V34, P1829, DOI 10.1080/00036840210126809
   Goldberg R, 2012, CHICAGO-KENT LAW R, V87, P131
   GSell-Macrez F, 2011, CHICAGO-KENT LAW R, V86, P1093
   Hellinger FJ, 2006, AM J PUBLIC HEALTH, V96, P1375, DOI 10.2105/AJPH.2005.077883
   HITIRIS T, 1992, J HEALTH ECON, V11, P173, DOI 10.1016/0167-6296(92)90033-W
   JONSSON B, 2003, DIS BASED COMP HLTH, V0, P0
   Jorstad Rolf Gunnar, 2002, MED LAW, V21, P681
   Kachalia AB, 2008, SOC SCI MED, V66, P387, DOI 10.1016/j.socscimed.2007.08.020
   Kessler D, 1996, Q J ECON, V111, P353, DOI 10.2307/2946682
   Kleinknecht A, 2002, ECON INNOV NEW TECH, V11, P109, DOI 10.1080/10438590210899
   La Porta R, 1999, J LAW ECON ORGAN, V15, P222, DOI 10.1093/jleo/15.1.222
   Leu RE, 1986, PUBLIC PRIVATE HLTH, V0, P0
   Mello MM, 2010, HEALTH AFFAIR, V29, P1569, DOI 10.1377/hlthaff.2009.0807
   Moscone F, 2010, HEALTH ECON, V19, P1385, DOI 10.1002/hec.1552
   MURTHY NRV, 1994, APPL ECON, V26, P797, DOI 10.1080/00036849400000094
   NEWHOUSE JP, 1992, J ECON PERSPECT, V6, P3, DOI 10.1257/jep.6.3.3
   NEWHOUSE JP, 1970, SOUTHERN ECON J, V37, P174, DOI 10.2307/1056127
   OECD, 2006, MED MALPR PREV INS C, V0, P0
   OECD, 2013, HLTH STAT, V0, P0
   Okunade AA, 2002, J HEALTH ECON, V21, P147, DOI 10.1016/S0167-6296(01)00122-9
   OTA (Office of Technology Assessment), 1994, OTAH602, V0, P0
   Paterson R, 2006, NZ DOCTOR 0906, V0, P14
   Roberts J, 1999, HEALTH ECON, V8, P459, DOI 10.1002/(SICI)1099-1050(199908)8:5<459::AID-HEC454>3.3.CO;2-L
   Sen Anindya, 2005, INT J HEALTH CARE FINANCE ECON, V5, P147
   Sloan FA, 2009, J HEALTH ECON, V28, P481, DOI 10.1016/j.jhealeco.2008.12.006
   Smith-Bindman R, 2011, AM J EMERG MED, V29, P656, DOI 10.1016/j.ajem.2010.01.038
   Thomas JW, 2010, HEALTH AFFAIR, V29, P1578, DOI 10.1377/hlthaff.2010.0146
   Wallis K, 2013, NEW ZEAL MED J, V126, P33
   Wallis K, 2012, J PRIM HEALTH CARE, V4, P73, DOI 10.1071/HC12073
   Wang ZJ, 2009, APPL ECON, V41, P429, DOI 10.1080/00036840701704527
NR 60
TC 13
Z9 13
U1 1
U2 17
PU ELSEVIER IRELAND LTD
PI CLARE
PA ELSEVIER HOUSE, BROOKVALE PLAZA, EAST PARK SHANNON, CO, CLARE, 00000, IRELAND
SN 0168-8510
EI 1872-6054
J9 HEALTH POLICY
JI Health Policy
PD MAR 15
PY 2015
VL 119
IS 3
BP 367
EP 374
DI 10.1016/j.healthpol.2014.09.010
PG 8
WC Health Care Sciences & Services; Health Policy & Services
SC Health Care Sciences & Services
GA CF0PC
UT WOS:000352245700014
PM 25301244
DA 2022-10-14
ER

PT J
AU Yazici, YA
   Sen, H
   Aliustaoglu, S
   Sezer, Y
   Ince, CH
AF Yazici, Yuksel Aydin
   Sen, Humman
   Aliustaoglu, Suheyla
   Sezer, Yigit
   Ince, Cengiz Haluk
TI Evaluation of the medical malpractice cases concluded in the General Assembly of Council of Forensic Medicine
SO ULUSAL TRAVMA VE ACIL CERRAHI DERGISI-TURKISH JOURNAL OF TRAUMA & EMERGENCY SURGERY
LA English
DT Article
DE Complication; forensic medicine; malpractice; standardization
AB BACKGROUND: Malpractice is an occasion that occurs due to defective treatment in the course of providing health services. Neither all of the errors within the medical practices are medical malpractices, nor all of the medical malpractices result in harm and judicial process. Injuries occurring at the time of treatment process may result from a complication or medical malpractice. This study aims to evaluate the reports of the controversial cases brought to trial with the claim of medical malpractice, compiled by The Council of Forensic Medicine. METHODS: Our study includes all of the cases brought to the Ministry of Justice, Council of Forensic Medicine General Assembly with the claim of medical malpractice within a period of 11 years between 2000 and 2011( n= 330). RESULTS: In our study, we saw that 33.3% of the 330 cases were detected as "medical malpractice" by the General assembly. Within this 33.3% segment cases, 14.2% of them resulted from treatment errors such as wrong or incomplete treatment and surgery, use of wrong medication, running late for a true diagnosis after necessary examination, inappropriate medical processes as well as applied treatment having causality with an emergent injury to the patient. 9.7% of them emerged from diagnosis errors like failure to diagnose, wrong diagnosis, lack of consultation request, lack of transfer to a top centre, lack of intervention resulting from not recognizing the postoperative complication on time. 8.8% of them occurred because of careless intervention such as lack of necessary care and attention, lack of post operation follow-ups, lack of essential informing, absenteeism when called for a patient, intervention under suboptimal conditions. Whereas 0.3% of them developed from errors due to inexperience, 0.3% of them were detected to have occurred because of the administrative mistakes following malfunction of healthcare system. CONCLUSION: It is very important to analyze the errors properly in order to get the medical malpractice under control. Going through the errors, on which process of health service they occur and their owners; keeping the record of all examinations and treatments in the course of health service regularly and properly will be a cornerstone for both occupational and forensic medicine practices to be standardized.
C1 [Yazici, Yuksel Aydin; Sen, Humman; Aliustaoglu, Suheyla; Sezer, Yigit] Minist Justice Council Forens Med, Istanbul, Turkey.
   [Ince, Cengiz Haluk] Istanbul Univ, Tip Fak, Adli Tip Anabilim Dali, TR-34093 Istanbul, Turkey.
RP Ince, CH (通讯作者)，Istanbul Univ, Tip Fak, Adli Tip Anabilim Dali, TR-34093 Istanbul, Turkey.
EM halukince@gmail.com
CR Buken Erhan, 2004, J CLIN FORENSIC MED, V11, P233, DOI 10.1016/j.jcfm.2004.01.005
   Dettmeyer R, 2005, J FORENSIC SCI, V50, P423
   Di Nunno N, 2004, AM J FOREN MED PATH, V25, P141, DOI 10.1097/01.paf.0000127387.62136.21
   Emircan S, 2011, ULUS TRAVMA ACIL CER, V17, P329, DOI 10.5505/tjtes.2011.76158
   Madea B, 2009, FORENSIC SCI INT, V190, P58, DOI 10.1016/j.forsciint.2009.05.013
   Maeda Hitoshi, 2003, LEG MED (TOKYO), V5 Suppl 1, PS322, DOI 10.1016/s1344-6223(02)00161-x
   Pakis I, 2008, TURK KLIN TIP BILIM, V28, P30
   Polat O, 2005, TIBBI UYGULAMA HATAL, V0, P0
   Sayek F, 1998, SAGLIKLA ILGILI ULUS, V1, P0
   Wanzel KR, 2000, CAN J SURG, V43, P113
   Yorulmaz AC, 2005, THESIS ISTANBUL U CE, V0, P0
NR 12
TC 7
Z9 7
U1 0
U2 8
PU TURKISH ASSOC TRAUMA EMERGENCY SURGERY
PI ISTANBUL
PA KOPRULU MEHMET PASA SOC, DENIZ ABDAL MAH, DADASOGLU AP, 25-1 SEHREMINI, ISTANBUL, 00000, TURKEY
SN 1306-696X
EI 
J9 ULUS TRAVMA ACIL CER
JI Ulus. Travma Acil Cerrahi Derg.
PD MAY 15
PY 2015
VL 21
IS 3
BP 204
EP 208
DI 10.5505/tjtes.2015.24295
PG 5
WC Emergency Medicine
SC Emergency Medicine
GA CI5DD
UT WOS:000354772200008
PM 26033654
DA 2022-10-14
ER

PT J
AU Seidel, BM
   Campbell, S
   Bell, E
AF Seidel, Bastian M.
   Campbell, Steven
   Bell, Erica
TI Evidence in clinical reasoning: a computational linguistics analysis of 789,712 medical case summaries 1983-2012
SO BMC MEDICAL INFORMATICS AND DECISION MAKING
LA English
DT Article
DE Clinical reasoning; Medical intuition; Evidence-based practice
ID diagnostic error; internal-medicine; decision-making; model; doctor; organization; perspective; leximancer; intuition; knowledge
AB Background: Better understanding of clinical reasoning could reduce diagnostic error linked to 8% of adverse medical events and 30% of malpractice cases. To a greater extent than the evidence-based movement, the clinical reasoning literature asserts the importance of practitioner intuition-unconscious elements of diagnostic reasoning. The study aimed to analyse the content of case report summaries in ways that explored the importance of an evidence concept, not only in relation to research literature but also intuition. Methods: The study sample comprised all 789,712 abstracts in English for case reports contained in the database PUBMED for the period 1 January 1983 to 31 December 2012. It was hypothesised that, if evidence and intuition concepts were viewed by these clinical authors as essential to understanding their case reports, they would be more likely to be found in the abstracts. Computational linguistics software was used in 1) concept mapping of 21,631,481 instances of 201 concepts, and 2) specific concept analyses examining 200 paired co-occurrences for 'evidence' and research 'literature' concepts. Results: 'Evidence' is a fundamentally patient-centred, intuitive concept linked to less common concepts about underlying processes, suspected disease mechanisms and diagnostic hunches. In contrast, the use of research literature in clinical reasoning is linked to more common reasoning concepts about specific knowledge and descriptions or presenting features of cases. 'Literature' is by far the most dominant concept, increasing in relevance since 2003, with an overall relevance of 13% versus 5% for 'evidence' which has remained static. Conclusions: The fact that the least present types of reasoning concepts relate to diagnostic hunches to do with underlying processes, such as what is suspected, raises questions about whether intuitive practitioner evidence-making, found in a constellation of dynamic, process concepts, has become less important. The study adds support to the existing corpus of research on clinical reasoning, by suggesting that intuition involves a complex constellation of concepts important to how the construct of evidence is understood. The list of concepts the study generated offers a basis for reflection on the nature of evidence in diagnostic reasoning and the importance of intuition to that reasoning.
C1 [Seidel, Bastian M.; Bell, Erica] Univ Tasmania, Wicking Dementia Educ & Res Ctr, Hobart, Tas 7001, Australia.
   [Campbell, Steven] Univ Tasmania, Sch Hlth Sci, Launceston, Tas 7250, Australia.
RP Seidel, BM (通讯作者)，Univ Tasmania, Wicking Dementia Educ & Res Ctr, Hobart, Tas 7001, Australia.
EM B.Seidel@huonvalleyhealthcentre.com.au
CR Ashoorion V, 2012, J RES MED SCI, V17, P1170
   Baker SC, 2011, HEALTH COMMUN, V26, P379, DOI 10.1080/10410236.2010.551583
   Bell E, 2013, INT J NURS STUD, V50, P1446, DOI 10.1016/j.ijnurstu.2013.01.011
   Bissessur SW, 2009, J EVAL CLIN PRACT, V15, P985, DOI 10.1111/j.1365-2753.2009.01136.x
   Boseley S, 1998, GUARDIAN, V0, P0
   Braude HD, 2013, J MED PHILOS, V38, P173, DOI 10.1093/jmp/jhs057
   Braude HD, 2012, J EVAL CLIN PRACT, V18, P945, DOI 10.1111/j.1365-2753.2012.01898.x
   Braude HD, 2009, THEOR MED BIOETH, V30, P181, DOI 10.1007/s11017-009-9106-4
   Charlin B, 2012, MED EDUC, V46, P454, DOI 10.1111/j.1365-2923.2012.04242.x
   Cretchley J, 2010, QUAL HEALTH RES, V20, P1611, DOI 10.1177/1049732310378297
   Custers EJFM, 2013, ACAD MED, V88, P1074, DOI 10.1097/ACM.0b013e31829a3b10
   Cutrer WB, 2013, CURR PROB PEDIATR AD, V43, P248, DOI 10.1016/j.cppeds.2013.07.005
   De Maeseneer JM, 2003, LANCET, V362, P1314, DOI 10.1016/S0140-6736(03)14576-X
   Durning S, 2011, MED EDUC, V45, P927, DOI 10.1111/j.1365-2923.2011.04053.x
   Durning SJ, 2013, ACAD MED, V88, P442, DOI 10.1097/ACM.0b013e3182953763
   Durning SJ, 2012, MIL MED, V177, P72, DOI 10.7205/MILMED-D-12-00242
   Gay S, 2013, CLIN TEACH, V10, P308, DOI 10.1111/tct.12043
   Graber ML, 2012, BMJ QUAL SAF, V21, P535, DOI 10.1136/bmjqs-2011-000149
   Halper F, 2011, INDEX NEEDHAM MA US, V0, P0
   Hewett DG, 2009, SOC SCI MED, V69, P1732, DOI 10.1016/j.socscimed.2009.09.048
   Ilgen JS, 2013, ACAD MED, V88, P1545, DOI 10.1097/ACM.0b013e3182a31c1e
   Ioannidis JPA, 2010, BRIT MED J, V341, P0, DOI 10.1136/bmj.c4875
   Kassirer JP, 2010, ACAD MED, V85, P1118, DOI 10.1097/ACM.0b013e3181d5dd0d
   Kuyini AB, 2011, J SOC WORK DISABIL R, V10, P247, DOI 10.1080/1536710X.2011.622981
   Kyle GJ, 2008, CLIN THER, V30, P2461, DOI 10.1016/j.clinthera.2008.12.016
   Lucchiari C, 2012, J EVAL CLIN PRACT, V18, P82, DOI 10.1111/j.1365-2753.2011.01771.x
   Mamede S, 2012, BMJ QUAL SAF, V21, P295, DOI 10.1136/bmjqs-2011-000518
   Marcum JA, 2013, J MED PHILOS, V38, P501, DOI 10.1093/jmp/jht040
   Marcum JA, 2012, J EVAL CLIN PRACT, V18, P954, DOI 10.1111/j.1365-2753.2012.01900.x
   Nendaz M, 2012, SWISS MED WKLY, V142, P0, DOI 10.4414/smw.2012.13706
   Norman G, 2009, ADV HEALTH SCI EDUC, V14, P37, DOI 10.1007/s10459-009-9179-x
   Norman GR, 2010, MED EDUC, V44, P94, DOI 10.1111/j.1365-2923.2009.03507.x
   Nylenna M, 2010, LANCET, V375, P1048, DOI 10.1016/S0140-6736(09)61832-8
   ODonnell M, 2000, LANCET, V355, P489
   Pakenham KI, 2012, REHABIL PSYCHOL, V57, P52, DOI 10.1037/a0026995
   Reilly JB, 2013, BMJ QUAL SAF, V22, P1044, DOI 10.1136/bmjqs-2013-001987
   Ferreira APRB, 2010, PLOS ONE, V5, P0, DOI 10.1371/journal.pone.0010265
   Smith AE, 2006, BEHAV RES METHODS, V38, P262, DOI 10.3758/BF03192778
   Sniderman AD, 2013, MAYO CLIN PROC, V88, P1108, DOI 10.1016/j.mayocp.2013.07.012
   Spoor STP, 2007, INT J EAT DISORDER, V40, P493, DOI 10.1002/eat
   Stempsey WE, 2009, THEOR MED BIOETH, V30, P173, DOI 10.1007/s11017-009-9110-8
   Travaglia JF, 2009, HEALTH-LONDON, V13, P277, DOI 10.1177/1363459308101804
   van den Berge K, 2013, EUR J INTERN MED, V24, P525, DOI 10.1016/j.ejim.2013.03.006
NR 43
TC 2
Z9 2
U1 1
U2 14
PU BIOMED CENTRAL LTD
PI LONDON
PA 236 GRAYS INN RD, FLOOR 6, LONDON WC1X 8HL, ENGLAND
SN 1472-6947
EI 
J9 BMC MED INFORM DECIS
JI BMC Med. Inform. Decis. Mak.
PD MAR 21
PY 2015
VL 15
IS 
BP 
EP 
DI 10.1186/s12911-015-0136-8
PG 10
WC Medical Informatics
SC Medical Informatics
GA CE5SW
UT WOS:000351897000001
PM 25880840
DA 2022-10-14
ER

PT J
AU Park, BY
   Pak, JH
   Hong, SE
   Kang, SR
AF Park, Bo Young
   Pak, Ji-Hyun
   Hong, Seung-Eun
   Kang, So Ra
TI The Legal Doctrine on 'Limitation of Liability' in the Precedent Analysis on Plastic Surgery Medical Malpractice Lawsuits
SO JOURNAL OF KOREAN MEDICAL SCIENCE
LA English
DT Article
DE Plastic Surgery; Malpractice; Lawsuits; Liability
AB This study intended to review the precedents on plastic surgery medical malpractice lawsuits in lower-court trials, classify the reasons of 'limitation of liability' by type, and suggest a standard in the acknowledgement of limitation of liability ratio. The 30 lower-court's rulings on the cases bearing the medical negligence of the defendants acknowledged the liability ratio of the defendants between 30% and 100%. Ten cases ruled that the defendants were wholly responsible for the negligence or malpractice, while 20 cases acknowledged the limitation of liability principle. In the determination of damage compensation amount, the court considered the cause of the victim side, which contributed in the occurrence of the damage. The court also believed that it is against the idea of fairness to have the assailant pay the whole compensation, even there is no victim-side cause such as previous illness or physical constitution of the patient, and applies the legal doctrine on limitation of liability, which is an independent damage compensation adjustment system. Most of the rulings also limited the ratio of responsibility to certain extent. When considering that the legal doctrine on limitation of liability which supports concrete validity for the fair sharing of damage, the tangible classification of causes of limitation of liability suggested in this study would be a useful tool in forecasting the ruling of a plastic surgery medical malpractice lawsuit.
C1 [Park, Bo Young; Pak, Ji-Hyun; Hong, Seung-Eun; Kang, So Ra] Ewha Womans Univ, Mokdong Hosp, Dept Plast Surg, Seoul 07985, South Korea.
RP Hong, SE (通讯作者)，Ewha Womans Univ, Mokdong Hosp, Dept Plast Surg, 1071 Anyangcheon Ro, Seoul 07985, South Korea.
EM monkeyhong@hanmail.net
CR Baek KH, 2012, KOREAN J LAW MED, V13, P91
   Kim CD, 2010, COLLECTION TREATISES, V27, P33
   Kim MJ, 2012, NE ASIAN LAW J, V5, P159
   Kwon YJ, 2009, JUSTICE, V109, P0
   Lee EY, 2012, COLLECTION TREATISES, V36, P572
   Lee K, 2013, THESIS, V0, P0
   Lee MJ, 2012, INVESTIGATION COSTS, V0, P0
   Park DJ, 2007, KOREAN J CIVIL LAW, V36, P541
   Park JY, 2014, J KOREAN LAW, V55, P478
   Park YH, 2004, JUSTICE, V77, P90
NR 10
TC 2
Z9 2
U1 0
U2 4
PU KOREAN ACAD MEDICAL SCIENCES
PI SEOUL
PA 302 75 DONG DU ICHON, DONG YONGSAN KU, SEOUL 140 031, SOUTH KOREA
SN 1011-8934
EI 1598-6357
J9 J KOREAN MED SCI
JI J. Korean Med. Sci.
PD DEC 15
PY 2015
VL 30
IS 12
BP 1718
EP 1722
DI 10.3346/jkms.2015.30.12.1718
PG 5
WC Medicine, General & Internal
SC General & Internal Medicine
GA DA9NN
UT WOS:000368136400003
PM 26713045
DA 2022-10-14
ER

PT J
AU Silva, F
   Rodrigues, MRE
   Bernardes, J
AF Silva, Francisco
   Rodrigues e Rodrigues, Manuel
   Bernardes, Joao
TI Disciplinary Actions in Gynecology and Obstetrics in the North of Portugal from Year 2008 to 2012
SO ACTA MEDICA PORTUGUESA
LA Portuguese
DT Article
DE Gynecology; Liability; Legal; Malpractice; Obstetrics; Portugal; Professional Misconduct
ID medical malpractice litigation; claim; physician; compensation; nationwide
AB Introduction: Disciplinary actions may have a significant impact in medical doctors' and patients' lives. The objective of this study was the assessment of the disciplinary actions in Obstetrics and Gynecology that occurred in the north of Portugal in years 2008 to 2012. Material and Methods: Retrospective descriptive study based on the anonymized data contained in the annual activity reports of Conselho Disciplinar da Secao Regional Norte da Ordem dos Medicos from 2008 to 2012. We calculated the proportion of disciplinary actions in Obstetrics and Gynaecology over the total number of registered specialists in that speciality. We also analysed the type of complainers, accused, institutions, complaints and decisions. For statistical inference proportions with 95% confidence intervals were estimated. Results: From years 2008 to 2012, we registered 1040 complaints in all medical specialities in the north of Portugal. Obstetrics and Gynecology was the forth most affected specialty, with a total of 54 complaints. Forty-three complaints were related with medical malpractice and if we only consider this type of complaint Obstetrics and Gynecology was the most affected specialty. The most frequent complainers and accused were, respectively, patients themselves and female physicians, with 41 to 60 years of age. Fifty-two complaints were archived without punishment while two still await conclusion. Discussion: The overall results of this study are in agreement with those reported by other authors. Conclusions: Obstetrics and Gynecology was the forth speciality with highest risk for any disciplinary action in the north of Portugal in years 2008 to 2012 and the first one in relation with alleged negligence. All presented and already concluded complaints were archived without penalty, except two that are still under evaluation.
C1 [Silva, Francisco] Univ Porto, Fac Med, Med, P-4100 Oporto, Portugal.
   [Rodrigues e Rodrigues, Manuel; Bernardes, Joao] Conselho Disciplinar, Secao Reg Norte, Ordem Med, Oporto, Portugal.
RP Silva, F (通讯作者)，Univ Porto, Fac Med, Med, Rua Campo Alegre 823, P-4100 Oporto, Portugal.
CR Alam A, 2011, BMJ OPEN, V5, P0
   Alam A, 2013, CAN J ANESTH, V60, P1013, DOI 10.1007/s12630-013-0006-8
   Alam A, 2012, PLOS ONE, V7, P0, DOI 10.1371/journal.pone.0050558
   Alhafaji FY, 2009, MED LAW, V28, P241
   Andreasen S, 2014, ACTA OBSTET GYN SCAN, V93, P152, DOI 10.1111/aogs.12276
   Andreasen S, 2012, ACTA OBSTET GYN SCAN, V91, P1191, DOI 10.1111/j.1600-0412.2012.01409.x
   [Anonymous], 2010, INSP MON ERR MED ACC, V0, P0
   Bal BS, 2009, CLIN ORTHOP RELAT R, V467, P339, DOI 10.1007/s11999-008-0636-2
   Boyaciyan Krikor, 2006, REV. ASSOC. MED. BRAS., V52, P144, DOI 10.1590/S0104-42302006000300013
   Cabete J, 2012, ACTA MEDICA PORT, V25, P265
   Calvao FU, 1999, REV PORT ANEST, V0, P115
   Chou Min Min, 2006, TAIWAN J OBSTET GYNECOL, V45, P1
   Cuperus-Bosma JM, 2006, HEALTH POLICY, V77, P202, DOI 10.1016/j.healthpol.2005.07.003
   Domingues AP, 2009, ACTA OBSTET GINECOL, V3, P24
   Edozien LC, 2012, OBSTET GYNAECOL REPR, V22, P273
   Fox R, 2014, BJOG-INT J OBSTET GY, V121, P6, DOI 10.1111/1471-0528.12491
   Gomez-Duran EL, 2013, J FORENSIC LEG MED, V20, P442, DOI 10.1016/j.jflm.2012.12.006
   Jena AB, 2012, ARCH INTERN MED, V172, P892, DOI 10.1001/archinternmed.2012.1416
   Jena AB, 2011, NEW ENGL J MED, V365, P629, DOI 10.1056/NEJMsa1012370
   Khaliq AA, 2005, AM J MED, V118, P773, DOI 10.1016/j.amjmed.2005.01.051
   Papadakis MA, 2005, NEW ENGL J MED, V353, P2673, DOI 10.1056/NEJMsa052596
   Santana P, 2013, ESTUDO EVOLUCAO PERS, V0, P0
   Seabury S, 2012, NEW ENGL J MED, V366, P1354, DOI 10.1056/NEJMc1114805
   Seabury SA, 2013, HEALTH AFFAIR, V32, P111, DOI 10.1377/hlthaff.2012.0967
   Skidmore FD, 2010, ANN ROY COLL SURG, V92, P271, DOI 10.1308/003588410X12664192076179
   Sohn DH, 2013, INT J GEN MED, V6, P49, DOI 10.2147/IJGM.S24256
   Studdert DM, 2006, NEW ENGL J MED, V354, P2024, DOI 10.1056/NEJMsa054479
   UDELSMANN ARTUR, 2002, REV. ASSOC. MED. BRAS., V48, P172, DOI 10.1590/S0104-42302002000200039
   White AA, 2005, OBSTET GYNECOL, V105, P1031, DOI 10.1097/01.AOG.0000158864.09443.77
NR 29
TC 1
Z9 2
U1 0
U2 5
PU ORDEM MEDICOS
PI LISBON
PA AV ALMIRANTE GAGO COUTINHO, 151, LISBON, 1749-084, PORTUGAL
SN 1646-0758
EI 
J9 ACTA MEDICA PORT
JI Acta Medica Port.
PD MAR-APR 15
PY 2015
VL 28
IS 2
BP 194
EP 203
DI 10.20344/amp.5788
PG 10
WC Medicine, General & Internal
SC General & Internal Medicine
GA CL6LG
UT WOS:000357078000012
PM 26061510
DA 2022-10-14
ER

PT J
AU Gordhan, CG
   Anandalwar, SP
   Son, J
   Ninan, GK
   Chokshi, RJ
AF Gordhan, Chirag G.
   Anandalwar, Seema P.
   Son, Julie
   Ninan, Gigio K.
   Chokshi, Ravi J.
TI Malpractice in colorectal surgery: a review of 122 medicolegal cases
SO JOURNAL OF SURGICAL RESEARCH
LA English
DT Article
DE Malpractice; Litigation; Plaintiff; Defendant
ID surgical site infection; medical malpractice; legal responsibility; anastomotic leak; risk-factor; litigation; liability; physician; nerve; morbidity
AB Background: Medical malpractice has become a rising concern for physicians, affecting the cost and delivery of health care. Colorectal procedures account for 24% of all general surgery cases, a high-risk specialty, with 15% of its physicians facing malpractice suit annually. Methods: The Westlaw legal database was used to identify colorectal malpractice cases. Results: In all, 122 of 230 lawsuits were included in this study. A majority of 65.6% were physician verdicts, 19.7% plaintiff verdicts, and 14.8% reached a settlement. Plaintiff payments were found to be significantly higher than settlement awards. The most common cause of alleged malpractice was failure to recognize a complication in a timely manner (45.1%), followed by damage to surrounding tissues (36.1%). Conclusions: The most common cause of alleged malpractice was failure to recognize a complication in a timely manner, followed by damage to surrounding tissue. Plaintiff awards were significantly higher than settlement payments. It is important to understand the mechanism of malpractice allegations to better prevent litigation and improve patient care. (C) 2015 Elsevier Inc. All rights reserved.
C1 [Gordhan, Chirag G.; Anandalwar, Seema P.; Son, Julie; Ninan, Gigio K.; Chokshi, Ravi J.] Rutgers New Jersey Med Sch, Dept Surg, Newark, NJ 07103 USA.
RP Chokshi, RJ (通讯作者)，Rutgers New Jersey Med Sch, Div Surg Oncol, Dept Surg, 205 South Orange Ave,G1228, Newark, NJ 07103 USA.
EM chokshrj@njms.rutgers.edu
CR Alves A, 2005, ARCH SURG-CHICAGO, V140, P278, DOI 10.1001/archsurg.140.3.278
   Blaivas M, 2012, AM J EMERG MED, V30, P338, DOI 10.1016/j.ajem.2010.12.016
   DANZON PM, 1985, MED MALPRACTICE THEO, V0, P0
   Eloy JA, 2013, OTOLARYNG HEAD NECK, V148, P764, DOI 10.1177/0194599813481943
   Frank-Stromborg Marilyn, 2002, SEMIN ONCOL NURS, V18, P128, DOI 10.1053/sonu.2002.32510
   Fry DE, 2013, SCIENTIFICA, V2013, P0, DOI 10.1155/2013/896297
   Hagihara M, 2012, J INFECT CHEMOTHER, V18, P83, DOI 10.1007/s10156-011-0298-y
   Hirst NA, 2014, COLORECTAL DIS, V16, P95, DOI 10.1111/codi.12411
   Hong SS, 2013, OTOLARYNG HEAD NECK, V148, P589, DOI 10.1177/0194599813475566
   Hyman NH, 2009, SURG-J R COLL SURG E, V7, P31, DOI 10.1016/S1479-666X(09)80064-4
   Hyman N, 2007, ANN SURG, V245, P254, DOI 10.1097/01.sla.0000225083.27182.85
   Jena AB, 2011, NEW ENGL J MED, V365, P629, DOI 10.1056/NEJMsa1012370
   Kirchhoff P, 2010, PATIENT SAF SURG, V4, P0, DOI 10.1186/1754-9493-4-5
   Kovalerchik O, 2013, INT FORUM ALLERGY RH, V3, P722, DOI 10.1002/alr.21169
   Lekovic GP, 2007, NEUROSURGERY, V60, P516, DOI 10.1227/01.NEU.0000255337.80285.39
   Liu JH, 2004, ARCH SURG-CHICAGO, V139, P423, DOI 10.1001/archsurg.139.4.423
   Lydiatt DD, 2003, ARCH OTOLARYNGOL, V129, P50, DOI 10.1001/archotol.129.1.50
   McDermott ED, 2015, BRIT J SURG, V102, P462, DOI 10.1002/bjs.9697
   Mello MM, 2010, HEALTH AFFAIR, V29, P1569, DOI 10.1377/hlthaff.2009.0807
   Mello MM, 2006, SYNTH PROJ RES SYNTH, V10, P0
   MITNICK JS, 1995, J AM COLL SURGEONS, V181, P315
   Morris LGT, 2008, ARCH OTOLARYNGOL, V134, P102, DOI 10.1001/archotol.134.1.102
   Murrell Zuri A, 2006, CLIN COLON RECTAL SURG, V19, P213, DOI 10.1055/s-2006-956442
   Nash JJ, 2011, OTOLARYNG HEAD NECK, V144, P10, DOI 10.1177/0194599810390470
   Ragg JL, 2009, DIS COLON RECTUM, V52, P1296, DOI 10.1007/DCR.0b013e3181a0e639
   Rahbari NN, 2010, SURGERY, V147, P339, DOI 10.1016/j.surg.2009.10.012
   Reilly BK, 2013, LARYNGOSCOPE, V123, P112, DOI 10.1002/lary.23608
   Sammour T, 2011, ANN SURG, V253, P35, DOI 10.1097/SLA.0b013e318204a8b4
   Studdert DM, 2005, JAMA-J AM MED ASSOC, V293, P2609, DOI 10.1001/jama.293.21.2609
   Svider PF, 2013, AM J OTOLARYNG, V34, P699, DOI 10.1016/j.amjoto.2012.12.005
   Svider PF, 2013, LARYNGOSCOPE, V123, P2099, DOI 10.1002/lary.24000
   Svider PF, 2013, LARYNGOSCOPE, V123, P1849, DOI 10.1002/lary.23905
   Svider PF, 2013, LARYNGOSCOPE, V123, P1754, DOI 10.1002/lary.23997
   Svider PF, 2013, LARYNGOSCOPE, V123, P1156, DOI 10.1002/lary.23995
   Tang RP, 2001, ANN SURG, V234, P181, DOI 10.1097/00000658-200108000-00007
   USDepartment of Health and Human Services, 2013, NPDB RES STAT, V0, P0
   Vidmar N, 2009, CLIN ORTHOP RELAT R, V467, P367, DOI 10.1007/s11999-008-0608-6
   Wegman B, 2012, CLIN ORTHOP RELAT R, V470, P1379, DOI 10.1007/s11999-012-2244-4
NR 38
TC 13
Z9 13
U1 0
U2 3
PU ACADEMIC PRESS INC ELSEVIER SCIENCE
PI SAN DIEGO
PA 525 B ST, STE 1900, SAN DIEGO, CA 92101-4495 USA
SN 0022-4804
EI 1095-8673
J9 J SURG RES
JI J. Surg. Res.
PD DEC 15
PY 2015
VL 199
IS 2
BP 351
EP 356
DI 10.1016/j.jss.2015.05.032
PG 6
WC Surgery
SC Surgery
GA CV7DW
UT WOS:000364433600012
PM 26117229
DA 2022-10-14
ER

PT J
AU Chukwuneke, FN
AF Chukwuneke, F. N.
TI Medical incidents in developing countries: A few case studies from Nigeria
SO NIGERIAN JOURNAL OF CLINICAL PRACTICE
LA English
DT Review
DE Clinical negligence and medical errors; developing countries; medical practice; Nigeria
ID nh; negligence; claim; cost
AB The moral worth of a clinician's, action in patients' management depends exclusively on the moral acceptability of the rule of obligation to duty on which the clinician acts. Since every rational being thinks of him or herself as an end, all people must act in such a way that they treat humanity, whether in their own person or in the person of another, always as an end and never simply as a means. A duty of care is, therefore, paramount in the relationship between clinician and patient. While litigation in healthcare system is rapidly increasing globally, which affords individual explanation and compensation for perceived wrong diagnosis and treatment; it is still rudimentary in Nigeria. This default position has made most health care providers indifferent in the presence of gross clinical negligence and medical errors. Though most Nigerians may be aware of their rights to institute legal action in situations such as, negligence with serious harm or death, but, the socioeconomic factors, cultural, and religious notions among other reasons within the society often makes litigation impossible for an individual. Attributing every medical adverse event in the course of treatment as "God's Will" and the saying "It's God's Time" for every death among most African people has also become a great impediment to curbing clinical negligence in our environment. This paper presents a few case studies from author's experience and complaints from patients during clinical practice.
C1 [Chukwuneke, F. N.] Univ Nigeria, Teaching Hosp, Dept Maxillofacial Surg, Enugu, Nigeria.
RP Chukwuneke, FN (通讯作者)，Univ Nigeria, Teaching Hosp, Coll Med, Dept Maxillofacial Surg, Enugu, Nigeria.
EM ichiefn2002@yahoo.com
CR Adekile O, 2013, ACTA U DANUBIUS J, V9, P144
   [Anonymous], 1997, 4 EL MED MALPR, V0, P0
   Chukwuneke F, 2012, EBONYI MED J, V11, P80
   Chukwuneke F N, 2012, NIGER J MED, V21, P331
   FENN P, 1994, BRIT MED J, V309, P389, DOI 10.1136/bmj.309.6951.389
   Fenn P, 2000, BRIT MED J, V320, P1567, DOI 10.1136/bmj.320.7249.1567
   Henneman EA, 2007, CRIT CARE NURSE, V27, P27
   Iberiyenari L, 2014, LAWYERS CHRONICLE, V0, P0
   Iyioha I, 2010, AFR J INT COMP LAW, V18, P46, DOI 10.3366/E0954889009000504
   Kohn L, 2000, ERR IS HUMAN BUILDIN, V0, P0
   Lewis P, 2007, GROWING APART OIL PO, V0, P132
   Mihai R, 2009, ANAESTHESIA, V64, P829, DOI 10.1111/j.1365-2044.2009.05912.x
   Millenson ML, 2003, HEALTH AFFAIR, V22, P103, DOI 10.1377/hlthaff.22.2.103
   Neale G, 2001, J ROY SOC MED, V94, P322, DOI 10.1177/014107680109400702
   Nigerian Medical and Dental Council, 2014, 127 MED AND DENT PRA, V0, P0
   Onuoha C, 2007, THESIS, V34, P340
   Scram R, 1971, HIST NIGERIAN HLTH S, V0, P0
   Werner D, 1997, QUESTIONING SOLUTION, V0, P0
   WU AW, 1991, JAMA-J AM MED ASSOC, V265, P2089, DOI 10.1001/jama.265.16.2089
   Zhang JJ, 2002, J AM MED INFORM ASSN, V9, PS75, DOI 10.1197/jamia.M1232
NR 20
TC 9
Z9 9
U1 1
U2 5
PU WOLTERS KLUWER MEDKNOW PUBLICATIONS
PI MUMBAI
PA WOLTERS KLUWER INDIA PVT LTD , A-202, 2ND FLR, QUBE, C T S  NO 1498A-2 VILLAGE MAROL, ANDHERI EAST, MUMBAI, Maharashtra, INDIA
SN 1119-3077
EI 
J9 NIGER J CLIN PRACT
JI Niger. J. Clin. Pract.
PD DEC 15
PY 2015
VL 18
IS 7
BP 20
EP 24
DI 10.4103/1119-3077.170821
PG 5
WC Medicine, General & Internal
SC General & Internal Medicine
GA CY8NZ
UT WOS:000366666900004
PM 26620618
DA 2022-10-14
ER

PT J
AU McCool, WF
   Guidera, M
   Griffinger, E
   Sacan, D
AF McCool, William F.
   Guidera, Mamie
   Griffinger, Ellie
   Sacan, Dulcy
TI Closed Claims Analysis of Medical Malpractice Lawsuits Involving Midwives: Lessons Learned Regarding Safe Practices and the Avoidance of Litigation
SO JOURNAL OF MIDWIFERY & WOMENS HEALTH
LA English
DT Article
DE closed claims; lawsuits; litigation; midwives
ID nationwide survey; liability; midwifery
AB IntroductionThe risk of litigation remains of concern to midwives, their practice partners, employers, and malpractice insurance providers. Closed claims analysis is a method of examining risk patterns and behaviors in lawsuits, including those involving health care practices. The purpose of this investigation was to evaluate claims brought against midwives, with the intent of developing strategies to decrease the incidence of litigation. MethodsData were collected in joint meetings with members of the American College of Nurse-Midwives (ACNM); the American Association of Birth Centers; the American International Group (AIG), a major malpractice insurer for certified nurse-midwives/certified midwives (CNMs/CMs); and Contemporary Insurance Services, an independent insurance agency that has worked with AIG to facilitate the writing of malpractice insurance policies for CNMs/CMs. The purpose of the meetings was to review 162 litigation cases that involved midwives insured by AIG and had been closed between the years 2002 and 2011. Follow-up analyses of data and reporting of results were performed by the authors, who are members of the Professional Liability Section of the ACNM Division of Standards and Practice. ResultsFindings reflected 7 major categories of liability risk ranging from the most prevalent (ie, fetal/newborn complications or death) to the least prevalent (ie, attending a vaginal birth after cesarean). Data also were examined regarding the highest amounts incurred in court decisions or pretrial settlements because they were related to types of adverse outcomes that occurred. DiscussionRecommendations for improving clinical practice and avoiding litigation based on findings from the closed claims analysis include, but are not limited to, the need for thorough and accurate documentation in practice, appropriate and timely consultation and collaboration, and the presence of practitioners whose clinical skills match the level of care assessed to be necessary for each woman for whom care is offered. (C) 2015 by the American College of Nurse-Midwives.
C1 [McCool, William F.; Griffinger, Ellie; Sacan, Dulcy] Univ Penn, Midwifery Grad Program, Philadelphia, PA 19104 USA.
   [Guidera, Mamie] Amer Coll Nurse Midwives, Profess Liabil Sect, Silver Spring, MD USA.
   [Guidera, Mamie] Univ Penn, Philadelphia, PA 19104 USA.
RP McCool, WF (通讯作者)，418 Curie Blvd, Philadelphia, PA 19104 USA.
EM mccoolwf@nursing.upenn.edu
CR ACOG, 2003, SURV PROF LIAB, V0, P0
   American Congress of Obstetricians and Gynecologists (ACOG), 2006, 2006 PROF LIAB SURV, V0, P0
   Angelini DJ, 2005, J MIDWIFERY WOM HEAL, V50, P454, DOI 10.1016/j.jmwh.2005.06.004
   [Anonymous], 2010, OBSTET GYNECOL, V115, P1279, DOI 10.1097/AOG.0b013e3181e459e5
   Buppert C, 2012, NURSE PRACTITIONERS, V0, P0
   Davies JM, 2009, ANESTHESIOLOGY, V110, P131, DOI 10.1097/ALN.0b013e318190e16a
   Garner BA, 2014, BLACKS LAW DICT, V10th, P0
   Guidera M, 2012, J MIDWIFERY WOM HEAL, V57, P345, DOI 10.1111/j.1542-2011.2012.00201.x
   Hoffman DN, 2005, HASTINGS CENT REP, V35, P15
   Institute of Medicine, 2011, LEARN HLTH SYST ITS, V0, P0
   Iverson RE, 2011, AM J OBSTET GYNECOL, V205, P398, DOI 10.1016/j.ajog.2011.03.032
   Klagholz J, 2009, OVERVIEW 2009 ACOG S, V0, P0
   McCool WF, 2007, J MIDWIFERY WOM HEAL, V52, P458, DOI 10.1016/j.jmwh.2007.03.013
   Mello MM, 2009, NEW ENGL J MED, V361, P1, DOI 10.1056/NEJMp0903765
   Miller LA, 2005, J MIDWIFERY WOM HEAL, V50, P507, DOI 10.1016/j.jmwh.2004.09.012
   Painter LM, 2011, J NURS CARE QUAL, V26, P311, DOI 10.1097/NCQ.0b013e31820f9576
   Posner K, 2013, BENUMOF HAGBERGS AIR, V0, P0
   Shojania KG, 2002, MED CLIN N AM, V86, P847, DOI 10.1016/S0025-7125(02)00016-0
   Xu X, 2008, J MIDWIFERY WOM HEAL, V53, P19, DOI 10.1016/j.jmwh.2007.10.003
   2010, 1900, V116, V0, P450
NR 21
TC 7
Z9 7
U1 0
U2 13
PU WILEY
PI HOBOKEN
PA 111 RIVER ST, HOBOKEN 07030-5774, NJ USA
SN 1526-9523
EI 1542-2011
J9 J MIDWIFERY WOM HEAL
JI J. Midwifery Women Health
PD JUL-AUG 15
PY 2015
VL 60
IS 4
BP 437
EP 444
DI 10.1111/jmwh.12310
PG 8
WC Nursing
SC Nursing
GA CO7QH
UT WOS:000359355400012
PM 26255804
DA 2022-10-14
ER

PT J
AU Andreasen, S
   Backe, B
   Lydersen, S
   Ovrebo, K
   Oian, P
AF Andreasen, S.
   Backe, B.
   Lydersen, S.
   Ovrebo, K.
   Oian, P.
TI The consistency of experts' evaluation of obstetric claims for compensation
SO BJOG-AN INTERNATIONAL JOURNAL OF OBSTETRICS AND GYNAECOLOGY
LA English
DT Article
DE Agreement; consistency; guidelines; inter-rater reliability; medical experts; negligence; obstetrics
ID agreement; reliability
AB ObjectiveThe aim of this study was to investigate the consistency of experts' evaluation of different types of obstetric claims for compensation. DesignInter-rater reliability study of obstetric claims for compensation. SettingMedical experts' evaluation in The Norwegian System of Compensation to Patients, a no-blame system. SampleThe 15 most frequently used medical experts were asked to evaluate 12 obstetric claims applied for compensation. MethodsInter-rater agreement was assessed by absolute agreement, Fleiss' kappa statistic and Gwet's AC1. Main outcome measuresConsistency in the evaluation of negligence (carelessness without intention to harm) and causality (relation between care and injury) between negligence and patient injury. ResultsThe experts demonstrated moderate consistency in their evaluation of negligence (Fleiss' kappa=0.53/AC1=0.54) and causality (Fleiss' kappa=0.41/AC1=0.54). There was a higher level of agreement in clinical scenarios with well-documented diagnostic criteria and guidelines, including shoulder dystocia and asphyxia with low Apgar score and metabolic acidosis. ConclusionWe found a moderate level of agreement in experts' evaluation of negligence and causality between the injury and provided health care, the two most important questions to be answered in obstetric claims for compensation.
C1 [Andreasen, S.] Nordlandssykehuset, Dept Obstet & Gynaecol, N-8092 Bodo, Norway.
   [Andreasen, S.; Oian, P.] Univ Tromso, Fac Hlth Sci, Dept Clin Med, Womens Hlth & Perinatol Res Grp, Tromso, Norway.
   [Backe, B.] Norwegian Univ Sci & Technol, Inst Lab Med, Womens & Childrens Hlth, N-7034 Trondheim, Norway.
   [Lydersen, S.] Norwegian Univ Sci & Technol, Reg Ctr Child & Youth Mental Hlth & Child Welf Ce, N-7034 Trondheim, Norway.
   [Ovrebo, K.] Haukeland Hosp, Dept Surg, N-5021 Bergen, Norway.
   [Oian, P.] Univ Hosp North Norway, Dept Obstet & Gynaecol, Tromso, Norway.
RP Andreasen, S (通讯作者)，Nordlandssykehuset, Dept Obstet & Gynaecol, N-8092 Bodo, Norway.
EM stine.andreasen@online.no
FU NPE; Norwegian Medical Association
CR Andreasen S, 2012, ACTA OBSTET GYN SCAN, V91, P1191, DOI 10.1111/j.1600-0412.2012.01409.x
   [Anonymous], 2013, INFORM ABOUT NPE, V0, P0
   [Anonymous], 2007, MAN 3 AND 4 DEGR PER, V0, P0
   [Anonymous], 2013, NORW GUID OBST, V0, P0
   Chauhan SP, 2008, AM J OBSTET GYNECOL, V199, P0, DOI 10.1016/j.ajog.2008.06.027
   Epstein AJ, 2013, AM J PERINAT, V30, P463, DOI 10.1055/s-0032-1326991
   FLEISS JL, 1971, PSYCHOL BULL, V76, P378, DOI 10.1037/h0031619
   Gwet KL, 2008, BRIT J MATH STAT PSY, V61, P29, DOI 10.1348/000711006X126600
   Gwet KL, 2012, HDB INTERRATER RELIA, V0, P0
   Hankins GDV, 2006, OBSTET GYNECOL, V107, P1382, DOI 10.1097/01.AOG.0000220531.25707.27
   Hove LD, 2008, ACTA OBSTET GYN SCAN, V87, P72, DOI 10.1080/00016340701797567
   LANDIS JR, 1977, BIOMETRICS, V33, P159, DOI 10.2307/2529310
   MacLennan A, 1999, BMJ-BRIT MED J, V319, P1054, DOI 10.1136/bmj.319.7216.1054
   NHS Litigation Authority, 2012, 10 YEARS MAT CLAIMS, V0, P0
   Ojala K, 2008, ACTA OBSTET GYN SCAN, V87, P536, DOI 10.1080/00016340802023053
   Pukk-Harenstam K, 2008, QUAL SAF HEALTH CARE, V17, P259, DOI 10.1136/qshc.2007.022897
   Rabe-Hesketh S, 2012, MULTILEVEL LONGITUDI, VI, P0
   Westerhuis MEMH, 2009, BJOG-INT J OBSTET GY, V116, P545, DOI 10.1111/j.1471-0528.2008.02092.x
NR 18
TC 4
Z9 4
U1 3
U2 14
PU WILEY
PI HOBOKEN
PA 111 RIVER ST, HOBOKEN 07030-5774, NJ USA
SN 1470-0328
EI 1471-0528
J9 BJOG-INT J OBSTET GY
JI BJOG
PD JUN 15
PY 2015
VL 122
IS 7
BP 948
EP 953
DI 10.1111/1471-0528.12979
PG 6
WC Obstetrics & Gynecology
SC Obstetrics & Gynecology
GA CJ2QW
UT WOS:000355330600011
PM 25155624
DA 2022-10-14
ER

PT J
AU Burkle, CM
   Keegan, MT
AF Burkle, Christopher M.
   Keegan, Mark T.
TI Popularity of internet physician rating sites and their apparent influence on patients' choices of physicians
SO BMC HEALTH SERVICES RESEARCH
LA English
DT Article
ID satisfaction; website
AB Background: There has been a substantial increase in the number of on-line health care grading sites that offer patient feedback on physicians, staff and hospitals. Despite a growing interest among some consumers of medical services, most studies of Internet physician rating sites (IPRS) have restricted their analysis to sampling data from individual sites alone. Our objective was to explore the frequency with which patients visit and leave comments on IPRS, evaluate the nature of comments written and quantify the influence that positive comments, negative comments and physician medical malpractice history might have on patients' decisions to seek care from a particular physician. Methods: One-thousand consecutive patients visiting the Pre-Operative Evaluation (POE) Clinic at Mayo Clinic in Rochester Minnesota between June 2013 and October 2013 were surveyed using a written questionnaire. Results: A total of 854 respondents completed the survey to some degree. A large majority (84 %) stated that they had not previously visited an IPRS. Of those writing comments on an IPRS in the past, just over a third (36 %) provided either unfavorable (9 %) or a combination of favorable and unfavorable (27 %) reviews of physician interactions. Among all respondents, 28.1 % strongly agreed that a positive physician review alone on an IPRS would cause them to seek care from that practitioner. Similarly, 27 % indicated that a negative IPRS review would cause them to choose against seeking care from that physician. Fewer than a third indicated that knowledge of a malpractice suit alone would negatively impact their decision to seek care from a physician. Whether a respondent had visited an IPRS in the past had no impact on the answers provided. Conclusions: Few patients had visited IPRS, with a limited number reporting that information provided on these sites would play a significant role in their decision to seek care from a particular physician.
C1 [Burkle, Christopher M.; Keegan, Mark T.] Mayo Clin, Dept Anesthesiol, Rochester, MN 55905 USA.
RP Burkle, CM (通讯作者)，Mayo Clin, Dept Anesthesiol, Rochester, MN 55905 USA.
EM Burkle.Christopher@mayo.edu
CR Bardach NS, 2013, BMJ QUAL SAF, V22, P194, DOI 10.1136/bmjqs-2012-001360
   Black Erik W, 2009, INFORM PRIM CARE, V17, P249
   Burkle CM, 2013, ACTA ANAESTH SCAND, V57, P342, DOI 10.1111/aas.12037
   Drake Daniela, 2014, DAILY BEAST, V0, P0
   Ellimoottil C, 2013, J UROLOGY, V189, P2269, DOI 10.1016/j.juro.2012.12.013
   Emmert M, 2013, J MED INTERNET RES, V15, P0, DOI 10.2196/jmir.2702
   Emmert M, 2013, J MED INTERNET RES, V15, P0, DOI 10.2196/jmir.2655
   Fenton JJ, 2012, ARCH INTERN MED, V172, P405, DOI 10.1001/archinternmed.2011.1662
   Fox S, 2011, PEW RES INTERNET PRO, V0, P0
   Galizzi MM, 2012, BMJ OPEN, V2, P0, DOI 10.1136/bmjopen-2012-001493
   Gao GG, 2012, J MED INTERNET RES, V14, P0, DOI 10.2196/jmir.2003
   Greaves F, 2012, ARCH INTERN MED, V172, P435, DOI 10.1001/archinternmed.2011.1675
   Hanauer DA, 2014, JAMA-J AM MED ASSOC, V311, P734, DOI 10.1001/jama.2013.283194
   Kadry B, 2011, J MED INTERNET RES, V13, P0, DOI 10.2196/jmir.1960
   Lagu T, 2010, J GEN INTERN MED, V25, P942, DOI 10.1007/s11606-010-1383-0
   Liyakasa K, 2012, CRM MAGAZINE, V0, P0
   Reichheld FF, 2003, HARVARD BUS REV, V81, P46
   Reimann S, 2010, BMC HEALTH SERV RES, V10, P0, DOI 10.1186/1472-6963-10-332
   Sonnenberg W, 2013, KEYSTONE PHYS, V0, P0
   Terlutter R, 2014, J MED INTERNET RES, V16, P227, DOI 10.2196/jmir.3145
NR 20
TC 64
Z9 64
U1 1
U2 13
PU BMC
PI LONDON
PA CAMPUS, 4 CRINAN ST, LONDON N1 9XW, ENGLAND
SN 1472-6963
EI 
J9 BMC HEALTH SERV RES
JI BMC Health Serv. Res.
PD SEP 26
PY 2015
VL 15
IS 
BP 
EP 
DI 10.1186/s12913-015-1099-2
PG 7
WC Health Care Sciences & Services
SC Health Care Sciences & Services
GA CR9VX
UT WOS:000361706700001
PM 26410383
DA 2022-10-14
ER

PT J
AU Smith, KA
   Orlandi, RR
   Rudmik, L
AF Smith, Kristine A.
   Orlandi, Richard R.
   Rudmik, Luke
TI Cost of Adult Chronic Rhinosinusitis: A Systematic Review
SO LARYNGOSCOPE
LA English
DT Review
DE Cost-effectiveness; economic evaluation; systematic review; chronic rhinosinusitis
ID endoscopic sinus surgery; refractory chronic rhinosinusiti; health economic-evaluation; medical malpractice; care utilization; united-states; epidemiology; expenditure; dilatation; management
AB Objective/Study Design: The objective of this systematic review was to summarize the literature evaluating the costs associated with the management of adult chronic rhinosinusitis (CRS) using Preferred Reporting Items for Systematic Reviews and Meta-Analyses guidelines. Methods: Two separate authors systematically searched eight commonly used medical databases. Included articles were categorized into seven domains: 1) overall healthcare cost (direct and indirect), 2) resource utilization, 3) medical management strategies, 4) overall procedure cost of endoscopic sinus surgery (ESS), 5) intraoperative technologies, 6) ESS litigation, and 7) CRS diagnostics. To maintain a common currency for comparison, all costs were converted to 2014 United States dollars (USD) using an inflation calculator in September 2014. Results: Forty-four studies were identified for inclusion. The range for overall CRS-related healthcare costs was $6.9 to $9.9 billion 2014 USD per year. Indirect costs were estimated as $13 billion 2014 USD per year. Annual medication costs prior to ESS ranged between $1,547 and $2,700 2014 USD per patient, with a uniform reduction in costs after ESS. The overall US cost of outpatient ESS ranged from $8,200 to $10,500 2014 USD per case. The overall annual economic burden of CRS in the United States was estimated to be $22 billion 2014 USD (direct and indirect costs). Conclusion: The results of this systematic review have demonstrated substantial direct and indirect costs associated with the management of adult CRS. Future research should continue to improve the costing data, which can be used to improve the value of care provided for this chronic inflammatory disease.
C1 [Smith, Kristine A.; Rudmik, Luke] Univ Calgary, Div Otolaryngol Head & Neck Surg, Dept Surg, Calgary, AB T2N 2T9, Canada.
   [Orlandi, Richard R.] Univ Utah, Div Otolaryngol Head & Neck Surg, Salt Lake City, UT USA.
RP Rudmik, L (通讯作者)，Univ Calgary, Foothills Med Ctr, Dept Surg, Div Otolaryngol Head & Neck Surg, South Tower Suite 602,1403 29th St NW, Calgary, AB T2N 2T9, Canada.
EM lukerudmik@gmail.com
CR Al Badaai Y, 2014, J LARYNGOL OTOL, V128, P512, DOI 10.1017/S0022215114001133
   Anand VK, 2004, ANN OTO RHINOL LARYN, V113, P3, DOI 10.1177/00034894041130S502
   [Anonymous], 2003, PANORAMIC VIEW RIEMA, V0, P0
   Au J, 2013, INT FORUM ALLERGY RH, V3, P748, DOI 10.1002/alr.21181
   Benninger MS, 2014, OTOLARYNG HEAD NECK, V151, P508, DOI 10.1177/0194599814536369
   Benninger MS, 2014, OTOLARYNG HEAD NECK, V150, P893, DOI 10.1177/0194599814522419
   Bhattacharyya N, 2003, AM J RHINOL, V17, P27, DOI 10.1177/194589240301700106
   Bhattacharyya N, 2011, ANN OTO RHINOL LARYN, V120, P423, DOI 10.1177/000348941112000701
   Bhattacharyya N, 2011, OTOLARYNG HEAD NECK, V144, P440, DOI 10.1177/0194599810391852
   Bhattacharyya N, 2009, ANN OTO RHINOL LARYN, V118, P185, DOI 10.1177/000348940911800305
   Chatterjee S, 2013, BMJ OPEN, V3, P0, DOI 10.1136/bmjopen-2013-002844
   Chen Y, 2003, LARYNGOSCOPE, V113, P1199, DOI 10.1097/00005537-200307000-00016
   Cho KS, 2013, LARYNGOSCOPE, V123, P564, DOI 10.1002/lary.23643
   Chung SD, 2014, LARYNGOSCOPE, V124, P1285, DOI 10.1002/lary.24500
   Davis K, 2014, NEW ENGL J MED, V371, P1567, DOI 10.1056/NEJMp1406707
   Dawson DE, 2007, AM J RHINOL, V21, P584, DOI 10.2500/ajr.2007.21.3076
   DeConde AS, 2014, INT FORUM ALLERGY RH, V4, P972, DOI 10.1002/alr.21408
   Desrosiers M, 2011, ALLERGY ASTHMA CL IM, V7, P0, DOI 10.1186/1710-1492-7-2
   Fokkens WJ, 2012, RHINOLOGY, V50, P1
   Friedman M, 2008, AM J RHINOL, V22, P204, DOI 10.2500/ajr.2008.22.3155
   Friedman M, 2009, LARYNGOSCOPE, V119, P1399, DOI 10.1002/lary.20479
   Garvey Christopher M, 2009, EAR NOSE THROAT J, V88, P0
   Gibbons MD, 2001, AM J RHINOL, V15, P71, DOI 10.2500/105065801781543709
   Gliklich RE, 1998, OTOLARYNG HEAD NECK, V118, P344, DOI 10.1016/S0194-5998(98)70313-4
   Green BJ, 2014, ALLERGY ASTHMA CL IM, V10, P0, DOI 10.1186/1710-1492-10-15
   Gross CW, 1997, AM J RHINOL, V11, P49, DOI 10.2500/105065897781446784
   Gundogdu E, 2014, INT FORUM ALLERGY RH, V4, P428, DOI 10.1002/alr.21288
   Hanna BMN, 2012, J OTOLARYNGOL-HEAD N, V41, P407, DOI 10.2310/7070.2012.00058
   Hemmerdinger SA, 2005, OTOLARYNG CLIN N AM, V38, P453, DOI 10.1016/j.otc.2004.10.024
   Higgins JP, 2011, COCHRANE COLLAB, V0, PP29, DOI 10.1002/9780470712184
   Holy CE, 2014, MED DEVICES-EVID RES, V7, P83, DOI 10.2147/MDER.S60054
   Inoshita A, 2010, AM J OTOLARYNG, V31, P360, DOI 10.1016/j.amjoto.2009.06.001
   Kovalerchik O, 2013, INT FORUM ALLERGY RH, V3, P722, DOI 10.1002/alr.21169
   Lehtivuori T, 2013, LARYNGOSCOPE, V123, P2397, DOI 10.1002/lary.23872
   Leung R, 2011, INT FORUM ALLERGY RH, V1, P471, DOI 10.1002/alr.20084
   Leung RM, 2014, LARYNGOSCOPE, V124, P12, DOI 10.1002/lary.24100
   Lund Valerie J, 2008, MEDSCAPE J MED, V10, P105
   Lydiatt DD, 2008, OTOLARYNG HEAD NECK, V139, P677, DOI 10.1016/j.otohns.2008.06.027
   Lynn-Macrae AG, 2004, LARYNGOSCOPE, V114, P1492, DOI 10.1097/00005537-200408000-00032
   Masterson L, 2012, J LARYNGOL OTOL, V126, P1224, DOI 10.1017/S002221511200223X
   Metson R, 1999, ARCH OTOLARYNGOL, V125, P1100, DOI 10.1001/archotol.125.10.1100
   Murphy MP, 2002, OTOLARYNG HEAD NECK, V127, P367, DOI 10.1067/mhn.2002.129815
   Ray NF, 1999, J ALLERGY CLIN IMMUN, V103, P408, DOI 10.1016/S0091-6749(99)70464-1
   Reschovsky JD, 2014, HEALTH SERV RES, V49, P32, DOI 10.1111/1475-6773.12087
   Rudmik L, 2015, LARYNGOSCOPE, V125, P25, DOI 10.1002/lary.24916
   Rudmik L, 2014, LARYNGOSCOPE, V124, P2007, DOI 10.1002/lary.24630
   Rudmik L, 2014, OTOLARYNG HEAD NECK, V151, P359, DOI 10.1177/0194599814533779
   Rudmik L, 2013, LARYNGOSCOPE, V123, P1341, DOI 10.1002/lary.23943
   Smith KA, 2013, OTOLARYNG HEAD NECK, V149, P192, DOI 10.1177/0194599813487850
   Smith WM, 2009, OTOLARYNG HEAD NECK, V141, P347, DOI 10.1016/j.otohns.2009.05.021
   Stankiewicz JA, 2003, AM J RHINOL, V17, P139, DOI 10.1177/194589240301700305
   Svider PF, 2013, LARYNGOSCOPE, V123, P2099, DOI 10.1002/lary.24000
   Tan BK, 2013, INT FORUM ALLERGY RH, V3, P933, DOI 10.1002/alr.21208
   Tan BK, 2011, INT FORUM ALLERGY RH, V1, P229, DOI 10.1002/alr.20044
   van Agthoven M, 2002, RHINOLOGY, V40, P69
   Wang PC, 2004, OTOLARYNG HEAD NECK, V130, P31, DOI 10.1016/j.otohns.2003.07.006
   Wijewickrama RC, 2013, AM J RHINOL ALLERGY, V27, P329, DOI 10.2500/ajra.2013.27.3900
   Yeh DH, 2014, INT FORUM ALLERGY RH, V4, P926, DOI 10.1002/alr.21378
NR 58
TC 218
Z9 224
U1 2
U2 18
PU WILEY
PI HOBOKEN
PA 111 RIVER ST, HOBOKEN 07030-5774, NJ USA
SN 0023-852X
EI 1531-4995
J9 LARYNGOSCOPE
JI Laryngoscope
PD JUL 15
PY 2015
VL 125
IS 7
BP 1547
EP 1556
DI 10.1002/lary.25180
PG 10
WC Medicine, Research & Experimental; Otorhinolaryngology
SC Research & Experimental Medicine; Otorhinolaryngology
GA CN4DF
UT WOS:000358379100017
PM 25640115
DA 2022-10-14
ER

PT J
AU Vercler, CJ
   Buchman, SR
   Chung, KC
AF Vercler, Christian J.
   Buchman, Steven R.
   Chung, Kevin C.
TI Discussing Harm-Causing Errors With Patients An Ethics Primer for Plastic Surgeons
SO ANNALS OF PLASTIC SURGERY
LA English
DT Article
DE medical error; error disclosure; ethics
ID disclose medical error; physicians attitude; profession; management; mistake; doctor; issue; claim; virtue; act
AB Plastic surgery is a field that demands perfection, yet despite our best efforts errors occur every day. Most errors are minor, but occasionally patients are harmed by our mistakes. Although there is a strong ethical requirement for full disclosure of medical errors, data suggest that surgeons have a difficult time disclosing errors and apologizing. "Conventional wisdom'' has been to avoid frank discussion of errors with patients. This concept is fueled by the fear of litigation and the notion that any expression of apology leads to malpractice suits. Recently, there has been an increase in the literature pointing to the inadequacy of this approach. Policies that require disclosure of harm-causing medical errors to the patient and the family, apology, and an offer of compensation cultivate the transparency necessary for quality improvement efforts as well as the positive moral development of trainees. There is little published in the plastic surgery literature regarding error disclosure to provide guidance to practitioners. In this article, we will review the ethical, therapeutic, and practical issues involved in discussing the error with the patient and apologizing by presenting a representative case. This primer will provide an understanding of the definition of medical error, the ethical support of error disclosure, the barriers to disclosure, and how to overcome those barriers.
C1 [Vercler, Christian J.; Buchman, Steven R.; Chung, Kevin C.] Univ Michigan, Sch Med, Dept Surg, Sect Plast Surg, Ann Arbor, MI 48109 USA.
RP Vercler, CJ (通讯作者)，Univ Michigan, Sch Med, Dept Surg, Sect Plast Surg,CS Mott Childrens Hosp, 1540 E Hosp Dr,Suite 4-730, Ann Arbor, MI 48109 USA.
EM cvercler@med.umich.edu
CR [Anonymous], 2013, J HAND SURG AM, V38, P1395
   ARISTOTLE, 1968, NICOMACHEAN ETHICS, V0, P0
   Banja JD, 2005, MED ERROR MED NARCIS, V0, P0
   Beauchamp TL, 2009, ANN INTERN MED, V0, P0
   Bernstein M, 2004, CAN J NEUROL SCI, V31, P169, DOI 10.1017/S0317167100053816
   Boothman Richard, 2013, BULL AM COLL SURG, V98, P21
   Boothman Richard C, 2012, FRONT HEALTH SERV MANAGE, V28, P13
   Bosk Charles L, 2003, FORGIVE REMEMBER MAN, V2nd, P0, DOI 10.7208/CHICAGO/9780226924687.001.0001
   Chan DV, 2005, SURGERY, V138, P851, DOI 10.1016/j.surg.2005.04.015
   Chunzi JJ, 2012, ANN SURG, V256, P989
   Curlin FA, 2005, BMJ, V331, P0, DOI 10.5840/jsce200828136
   Cuschieri A, 2006, ANN SURG, V244, P642, DOI 10.1097/01.sla.0000243601.36582.18
   Espin S, 2006, SURGERY, V139, P6, DOI 10.1016/j.surg.2005.07.023
   Gallagher TH, 2005, ARCH INTERN MED, V165, P1819, DOI 10.1001/archinte.165.16.1819
   Gallagher TH, 2003, JAMA-J AM MED ASSOC, V289, P1001, DOI 10.1001/jama.289.8.1001
   Gallagher TH, 2007, NEW ENGL J MED, V356, P2713, DOI 10.1056/NEJMra070568
   Gallagher TH, 2006, ARCH INTERN MED, V166, P1585, DOI 10.1001/archinte.166.15.1585
   Gallagher TH, 2006, ARCH INTERN MED, V166, P1605, DOI 10.1001/archinte.166.15.1605
   Garbutt J, 2008, HEALTH AFFAIR, V27, P246, DOI 10.1377/hlthaff.27.1.246
   Greene AK, 2007, PLAST RECONSTR SURG, V119, P1606, DOI 10.1097/01.prs.0000258529.62886.c1
   Griffen F Dean, 2007, BULL AM COLL SURG, V92, P11
   HICKSON GB, 1992, JAMA-J AM MED ASSOC, V267, P1359, DOI 10.1001/jama.267.10.1359
   HILFIKER D, 1984, NEW ENGL J MED, V310, P118, DOI 10.1056/NEJM198401123100211
   Hutchinson Michael J, 2008, J ORTHOP SURG RES, V3, P10, DOI 10.1186/1749-799X-3-10
   Kachalia A, 2010, ANN INTERN MED, V153, P213, DOI 10.7326/0003-4819-153-4-201008170-00002
   Kaldjian LC, 2006, J GEN INTERN MED, V21, P942, DOI 10.1007/BF02743142
   Kant I, 1997, GROUNDWORK METAPHYSI, V0, P0
   Kohn LT, 2000, ERR IS HUMAN BUILDIN, V0, P0
   Kraman SS, 1999, ANN INTERN MED, V131, P963, DOI 10.7326/0003-4819-131-12-199912210-00010
   Krizek TJ, 2000, ARCH SURG-CHICAGO, V135, P1359, DOI 10.1001/archsurg.135.11.1359
   Larkin GL, 2005, SURGERY, V138, P490, DOI 10.1016/j.surg.2005.03.013
   Leape Lucian L, 2006, PHYSICIAN EXEC, V32, P16
   LEVINSON W, 1994, JAMA-J AM MED ASSOC, V272, P1619, DOI 10.1001/jama.272.20.1619
   Loren DJ, 2010, JT COMM J QUAL PATIE, V36, P101, DOI 10.1016/S1553-7250(10)36018-1
   Mazor KM, 2004, ARCH INTERN MED, V164, P1690, DOI 10.1001/archinte.164.15.1690
   Organizations JCoAoH, 2002, HOSP ACCR STAND, V0, P0
   Pellegrino E D, 1989, J CONTEMP HEALTH LAW POLICY, V5, P53
   PELLEGRINO ED, 1995, KENNEDY INST ETHIC J, V5, P253
   Reason J, 2000, BMJ-BRIT MED J, V320, P768, DOI 10.1136/bmj.320.7237.768
   Rohrich RJ, 2006, PLAST RECONSTR SURG, V117, P671, DOI 10.1097/01.prs.0000204196.55921.60
   ROSENTHAL M, 2002, MED ERROR WHAT DO WE, V0, P0
   Truog RD, 2011, TALKING PATIENTS FAM, V0, P0
   VINCENT C, 1994, LANCET, V343, P1609, DOI 10.1016/S0140-6736(94)93062-7
   Wu AW, 1997, J GEN INTERN MED, V12, P770, DOI 10.1046/j.1525-1497.1997.07163.x
NR 45
TC 5
Z9 5
U1 0
U2 9
PU LIPPINCOTT WILLIAMS & WILKINS
PI PHILADELPHIA
PA TWO COMMERCE SQ, 2001 MARKET ST, PHILADELPHIA, PA 19103 USA
SN 0148-7043
EI 1536-3708
J9 ANN PLAS SURG
JI Ann. Plast. Surg.
PD FEB 15
PY 2015
VL 74
IS 2
BP 140
EP 144
DI 10.1097/SAP.0000000000000217
PG 5
WC Surgery
SC Surgery
GA AZ3SD
UT WOS:000348146100002
PM 24830658
DA 2022-10-14
ER

PT J
AU Berger, VW
AF Berger, Vance W.
TI Conflicts of Interest, Selective Inertia, and Research Malpractice in Randomized Clinical Trials: An Unholy Trinity
SO SCIENCE AND ENGINEERING ETHICS
LA English
DT Article
DE Conflict of interest; Incentives; Selective inertia; Technology transfer
ID run-in selection; jadad score; quality; bias; osteoarthriti; design; knee
AB Recently a great deal of attention has been paid to conflicts of interest in medical research, and the Institute of Medicine has called for more research into this important area. One research question that has not received sufficient attention concerns the mechanisms of action by which conflicts of interest can result in biased and/or flawed research. What discretion do conflicted researchers have to sway the results one way or the other? We address this issue from the perspective of selective inertia, or an unnatural selection of research methods based on which are most likely to establish the preferred conclusions, rather than on which are most valid. In many cases it is abundantly clear that a method that is not being used in practice is superior to the one that is being used in practice, at least from the perspective of validity, and that it is only inertia, as opposed to any serious suggestion that the incumbent method is superior (or even comparable), that keeps the inferior procedure in use, to the exclusion of the superior one. By focusing on these flawed research methods we can go beyond statements of potential harm from real conflicts of interest, and can more directly assess actual (not potential) harm.
C1 [Berger, Vance W.] NCI, Rockville, MD 20850 USA.
   [Berger, Vance W.] Univ Maryland Baltimore Cty, Biometry Res Grp, NCI, Rockville, MD 20850 USA.
RP Berger, VW (通讯作者)，NCI, 9609 Med Ctr Dr, Rockville, MD 20850 USA.
EM vance917@gmail.com
FU Intramural NIH HHS [Z99 CA999999] Funding Source: Medline
CR Alperson SY, 2013, CLINICAL INVESTIGATION, V3, P1119, DOI 10.4155/cli.13.103
   ALTMAN DG, 1994, BRIT MED J, V308, P283, DOI 10.1136/bmj.308.6924.283
   Berger VW, 2006, J RHEUMATOL, V33, P1710
   Berger VW, 2006, J CRIT CARE, V21, P229, DOI 10.1016/j.jcrc.2006.01.002
   Berger VW, 2006, HEADACHE, V46, P1210, DOI 10.1111/j.1526-4610.2006.00517_2.x
   Berger VW, 2011, J BIOPHARM STAT, V21, P263, DOI 10.1080/10543406.2011.550107
   Berger VW, 2010, STAT METHODS MED RES, V19, P415, DOI 10.1177/0962280209359875
   Berger VW, 2009, REV RECENT CLIN TRIA, V4, P79, DOI 10.2174/157488709788186021
   Berger VW, 2006, HEADACHE, V46, P343, DOI 10.1111/j.1526-4610.2006.00351_5.x
   Berger VW, 2004, CONTROL CLIN TRIALS, V25, P613, DOI 10.1016/j.cct.2004.07.006
   Berger VW, 2005, STAT PRACT, V0, PP1, DOI 10.1002/0470863641
   Berger VW, 2003, STAT MED, V22, P3017, DOI 10.1002/sim.1538
   Berger VW, 2003, CONTROL CLIN TRIALS, V24, P156, DOI 10.1016/S0197-2456(02)00316-1
   Berger VW, 2002, CONTROL CLIN TRIALS, V23, P502, DOI 10.1016/S0197-2456(02)00233-7
   Berger VW, 2000, STAT MED, V19, P1319, DOI 10.1002/(SICI)1097-0258(20000530)19:10<1319::AID-SIM490>3.0.CO;2-0
   Berger VW, 1998, BIOMETRICS, V54, P1541, DOI 10.2307/2533678
   BERGER VW, 2002, JMASM, V1, P269, DOI 10.22237/JMASM/1036108980
   Bookman AAM, 2004, CAN MED ASSOC J, V171, P333, DOI 10.1503/cmaj.1031793
   Bridoux V, 2012, J GASTROINTESTINAL S, V1, P0
   CHALMERS TC, 1981, CONTROL CLIN TRIALS, V2, P31, DOI 10.1016/0197-2456(81)90056-8
   Chaudhry S, 2002, BRIT MED J, V325, P1391, DOI 10.1136/bmj.325.7377.1391
   Cytel, 1995, STATXACT 3 WIND STAT, V0, P0
   Dwan K, 2013, PLOS ONE, V8, P0, DOI 10.1371/journal.pone.0066844
   Fayers PM, 2008, QUAL LIFE RES, V17, P1121, DOI 10.1007/s11136-008-9390-x
   GEARY RC, 1947, BIOMETRIKA, V34, P209, DOI 10.1093/biomet/34.3-4.209
   Harrington A, 1997, THE PLACEBO EFFECT, V0, P0
   Institute of Medicine, 2009, CONFL INT MED RES ED, V0, P0
   Ioannidis JPA, 2005, PLOS MED, V2, P696, DOI 10.1371/journal.pmed.0020124
   Jacobs A, 2003, BMJ US, V3, P93
   Jadad AR, 1996, CONTROL CLIN TRIALS, V17, P1, DOI 10.1016/0197-2456(95)00134-4
   La Torre G, 2006, EPIDEMIOL BIOSTAT PU, V3, P44
   Lexchin Joel, 2012, INT J RISK SAF MED, V24, P233, DOI 10.3233/JRS-2012-0574
   Lexchin J, 2012, SCI ENG ETHICS, V18, P247, DOI 10.1007/s11948-011-9265-3
   Lundh A, 2012, COCHRANE LIB, V12, P0
   MATTS JP, 1983, BIOMETR J, V25, P563
   Palys KE, 2013, J GASTROINTEST SURG, V17, P1170, DOI 10.1007/s11605-012-2106-0
   Panati C, 1989, PANATIS EXTRAORDINAR, V0, P0
   PERLMAN P, 2013, SIGNIFICANCE, V10, P46
   SOARES JF, 1983, COMMUN STAT-THEOR M, V12, P2017, DOI 10.1080/03610928308828586
   Towheed TE, 2006, J RHEUMATOL, V33, P567
NR 40
TC 9
Z9 9
U1 0
U2 8
PU SPRINGER
PI DORDRECHT
PA VAN GODEWIJCKSTRAAT 30, 3311 GZ DORDRECHT, NETHERLANDS
SN 1353-3452
EI 1471-5546
J9 SCI ENG ETHICS
JI Sci. Eng. Ethics
PD AUG 15
PY 2015
VL 21
IS 4
BP 857
EP 874
DI 10.1007/s11948-014-9576-2
PG 18
WC Ethics; Engineering, Multidisciplinary; History & Philosophy Of Science; Multidisciplinary Sciences; Philosophy
SC Social Sciences - Other Topics; Engineering; History & Philosophy of Science; Science & Technology - Other Topics; Philosophy
GA CN1II
UT WOS:000358171900008
PM 25150846
DA 2022-10-14
ER

PT J
AU Osti, M
   Steyrer, J
AF Osti, Michael
   Steyrer, Johannes
TI A national survey of defensive medicine among orthopaedic surgeons, trauma surgeons and radiologists in Austria: evaluation of prevalence and context
SO JOURNAL OF EVALUATION IN CLINICAL PRACTICE
LA English
DT Article
DE defensive medicine; orthopaedics; prevalence; radiology; trauma
ID malpractice; physician; reform; risk
AB Rationale, aims and objectivesDefensive medical practice represents an increasing concern in European countries and is reported to account for rising health care expenditures. Malpractice liability, current jurisdiction and the increasing claim for accountability appear to result in additional diagnostic requests with marginal clinical benefit. Investigations that evaluate the national Austrian prevalence and contextual principles and consequences of defensive medicine are lacking so far. MethodOrthopaedic and trauma surgeons as well as radiologists from public hospitals in Austria were invited to complete a study questionnaire retrieving personal estimation of the quantity of patient contacts and defensive requests in a typical month, subjective judgement of medico-legal climate, evolving defensive trends, working time usage for defensive considerations and prior confrontations with malpractice liability claims. ResultsThe prevalence of defensive medicine was found to be 97.7%. The average orthopaedic or trauma surgeon requests 19.6 investigations per month for defensive reasons, which represents 28% of all diagnostic examinations. High-quality imaging modalities and short-term admissions yield increasing defensive significance. Participants are confronted with 1.4 liability claims per month. During the treatment of high-risk patients, 81% of doctors request additional diagnostic procedures for defensive considerations. Expenditure of time for defensive practice amounts to 9.2 hours/month in radiology and to 17 and 18% of total working time, respectively, in orthopaedic and trauma surgery. ConclusionDefensive medical practice represents a serious and common challenge in Austria. Our results indicate the urgent necessity for confrontation with and solution for the increasing effort of self-protection within the health care system.
C1 [Osti, Michael] Acad Hosp Feldkirch, Dept Trauma Surg & Sports Traumatol, A-6800 Feldkirch, Austria.
   [Steyrer, Johannes] Vienna Univ Econ & Business, Res Inst Hlth Care Management & Hlth Care Econ, Vienna, Austria.
RP Osti, M (通讯作者)，Acad Hosp Feldkirch, Dept Trauma Surg & Sports Traumatol, A-6800 Feldkirch, Austria.
EM michael.osti@lkhf.at
CR Adwok J, 2013, JOURNAL OF BIOLOGY, V0, P0
   Anderson RE, 1999, ARCH INTERN MED, V159, P2399, DOI 10.1001/archinte.159.20.2399
   Arnade J, 2010, KOSTENRUCK STANDARD, V0, P0
   Bhattacharyya T, 2005, ORTHOPEDICS, V28, P378, DOI 10.3928/0147-7447-20050401-12
   Catino M, 2011, SAF SCI MONIT, V15, P0
   CHARLES SC, 1985, AM J PSYCHIAT, V142, P437
   DeKay ML, 1998, MED DECIS MAKING, V18, P19, DOI 10.1177/0272989X9801800105
   Elmore G, 1998, NEW ENGL J MED, V338, P1089, DOI 10.1056/NEJM199804163381601
   Giesen Dieter, 1995, ARZTHAFTUNGSRECHT, V0, P0
   Hermer LD, 2010, J GEN INTERN MED, V25, P470, DOI 10.1007/s11606-010-1259-3
   Kessler D, 1996, Q J ECON, V111, P353, DOI 10.2307/2946682
   KESSLER D, 1998, 6346 NAT BUR EC RES, V0, P0
   Kessler DP, 2011, J ECON PERSPECT, V25, P93, DOI 10.1257/jep.25.2.93
   Kubella K, 2011, PATIENTENRECHTEGESET, V0, P0
   Liessmann KP, 2003, EUROPAISCHE RUNDSCHA, V31, P105
   LOCALIO AR, 1993, JAMA-J AM MED ASSOC, V269, P366, DOI 10.1001/jama.269.3.366
   Miller RA, 2012, J BONE JOINT SURG, V94, P1
   Nahed BV, 2012, PLOS ONE, V7, P0, DOI 10.1371/journal.pone.0039237
   Nelson LJ, 2007, MILBANK Q, V85, P259, DOI 10.1111/j.1468-0009.2007.00486.x
   Olbrich A, 2004, VIERTELJAHRESHEFTE W, V73, P567
   Owens DK, 1998, MED DECIS MAKING, V18, P33, DOI 10.1177/0272989X9801800108
   Plebani M, 2014, DIAGNOSIS, V1, P151, DOI 10.1515/dx-2014-0002
   Poltner G, 2007, WIEN MED WOCHENSCHR, V157, P196, DOI 10.1007/s10354-007-0415-9
   Raiser T, 2009, GRUNDALGEN RECHTSSOZ, V0, P0
   Rohl Klaus F, 1987, RECHTSSOZIOLOGIE LEH, V0, P0
   Sathiyakumar V, 2013, J ORTHOP TRAUMA, V27, P592, DOI 10.1097/BOT.0b013e31828b7ab4
   Sethi Manish K, 2012, AM J ORTHOP (BELLE MEAD NJ), V41, P69
   Sood R, 2007, NETH J MED, V65, P167
   Studdert DM, 2005, JAMA-J AM MED ASSOC, V293, P2609, DOI 10.1001/jama.293.21.2609
   SUMMERTON N, 1995, BRIT MED J, V310, P27, DOI 10.1136/bmj.310.6971.27
   Traina F, 2009, CLIN ORTHOP RELAT R, V467, P434, DOI 10.1007/s11999-008-0582-z
   Ulsenheimer K, 1997, AUSGREIFENDE ARZTHAF, V0, P0
NR 32
TC 14
Z9 16
U1 0
U2 7
PU WILEY
PI HOBOKEN
PA 111 RIVER ST, HOBOKEN 07030-5774, NJ USA
SN 1356-1294
EI 1365-2753
J9 J EVAL CLIN PRACT
JI J. Eval. Clin. Pract.
PD APR 15
PY 2015
VL 21
IS 2
BP 278
EP 284
DI 10.1111/jep.12305
PG 7
WC Health Care Sciences & Services; Medical Informatics; Medicine, General & Internal
SC Health Care Sciences & Services; Medical Informatics; General & Internal Medicine
GA CE5KD
UT WOS:000351871200016
PM 25558899
DA 2022-10-14
ER

PT J
AU Qureshi, AZ
   Zia, Z
   Gitay, MN
   Khan, MU
   Khan, MS
AF Qureshi, Aysha Zia
   Zia, Zubia
   Gitay, Mehnaz Nuruddin
   Khan, Muhammad Umair
   Khan, Muhammad Saad
TI Attitude of future healthcare provider towards vitamin D significance in relation to sunlight exposure
SO SAUDI PHARMACEUTICAL JOURNAL
LA English
DT Article
DE Healthcare provider; Vitamin D significance; Sunlight exposure; Students; Perception
ID d deficiency; awareness; photoprotection; knowledge; women
AB Objective: Nature is the kindest of all to provide man with all the necessary components for a healthy life at easily accessible lengths. The deprivation arises with unawareness and lack of correct measures to extract the benefits. Medical education makes the youth aware of the numerous disorders and diseases, as well as their preventions and treatments. This awareness needs to be realized and implemented in the society, and it is not possible without the advisers acting on the same lines. Since doctors are the most trusted and their advice is adopted without much thought, it is extremely inevitable to analyze the attitude of medical students of various levels to understand the cause of their negligence toward their own deficiencies, the focus for this study being vitamin D (VD). Method: A cross sectional descriptive study was done on undergraduate medical students of health profession from different universities of Pakistan to access the awareness regarding VD deficiency associated with sunlight. Informed consent was duly signed by each participant after which self-constructed questionnaire was provided to them and data are collected. SPSS 17 was used for Statistical analysis. Results: Final students are well aware of VD significance, take food rich in VD but still suffer from fatigue and muscular pain. No treatment was taken for fatigue and muscular pain by majority of these sufferers and those who took treatment were VD supplement. The health sufferers were mostly those who avoided sunlight highlighting the role of VD in maintaining an active lifestyle as well as the significance of sunlight in maintaining VD levels. Conclusion: It can be concluded that in spite of awareness, the role of sunlight exposure and the proper time and duration of exposure cannot be ignored to create a healthy and active society. (C) 2015 The Authors. Production and hosting by Elsevier B.V.
C1 [Qureshi, Aysha Zia; Khan, Muhammad Umair; Khan, Muhammad Saad] Inst Business Management IoBM, Karachi, Pakistan.
   [Zia, Zubia] Baqai Med Univ, Baqai Inst Pharmaceut Sci, Karachi 74600, Pakistan.
   [Gitay, Mehnaz Nuruddin] DIMC Dow Univ Hlth Sci, Karachi, Pakistan.
RP Zia, Z (通讯作者)，Baqai Med Univ, Baqai Inst Pharmaceut Sci, Dept Pharmacol, 51 Deh Tor,Gadap Rd,Near Toll Plaza, Karachi 74600, Pakistan.
EM dr.ayshazia@hotmail.com; dr_zubia@live.com; quick_gitay@hotmail.com; pharmd@yahoo.com; msk_1615@hotmail.com
CR Agens JE, 2012, E-SPEN JOURNAL, V7, Pe215, DOI 10.1016/j.clnme.2012.09.003
   Al-Mutairi N, 2012, INDIAN J DERMATOL VE, V78, P342, DOI 10.4103/0378-6323.95451
   Alemu Esubalew, 2012, BMC RES NOTES, V5, P17, DOI 10.1186/1756-0500-5-17
   Christie FTE, 2011, INT J RHEUM DIS, V14, PE22, DOI 10.1111/j.1756-185X.2011.01624.x
   DeLuca HF, 2004, AM J CLIN NUTR, V80, P1689S, DOI 10.1093/ajcn/80.6.1689S
   Holick MF, 2006, MAYO CLIN PROC, V81, P353, DOI 10.4065/81.3.353
   Holon R, 2006, DAVIDSONS PRINCIPLES, V0, P93
   Hypponen E, 2001, LANCET, V358, P1500, DOI 10.1016/S0140-6736(01)06580-1
   Jain V, 2011, ARCH DIS CHILD, V96, PA16, DOI 10.1136/adc.2011.212563.32
   Javorsky BR, 2006, PRACT GASTROENTEROL, V30, P52
   Judd SE, 2009, AM J MED SCI, V338, P40, DOI 10.1097/MAJ.0b013e3181aaee91
   Khan Aysha Habib, 2012, ARCH OSTEOPOROS, V7, P275
   Luqman M, 2012, J PAK ORTHOP ASS, V24, P50
   Masood Z, 2010, JUMDC, V1, P4, DOI 10.12691/JFNR-4-12-10
   Mawer E B, 2001, REV ENDOCR METAB DISORD, V2, P153, DOI 10.1023/A:1010002710485
   Pirrone A, 2013, ASIA PAC J CLIN NUTR, V22, P292, DOI 10.6133/apjcn.2013.22.2.01
   Rapuri PB, 2001, AM J CLIN NUTR, V74, P694
   Rapuri PB, 2007, J STEROID BIOCHEM, V103, P368, DOI 10.1016/j.jsbmb.2006.12.037
   Reginster JY, 2005, CURR MED RES OPIN, V21, P579, DOI 10.1185/030079905X41435
   Springbett P, 2010, J PHOTOCH PHOTOBIO B, V101, P160, DOI 10.1016/j.jphotobiol.2010.03.006
NR 20
TC 7
Z9 7
U1 0
U2 5
PU ELSEVIER
PI AMSTERDAM
PA RADARWEG 29, 1043 NX AMSTERDAM, NETHERLANDS
SN 1319-0164
EI 2213-7475
J9 SAUDI PHARM J
JI Saudi Pharm. J.
PD OCT 15
PY 2015
VL 23
IS 5
BP 523
EP 527
DI 10.1016/j.jsps.2015.01.004
PG 5
WC Pharmacology & Pharmacy
SC Pharmacology & Pharmacy
GA CU0RO
UT WOS:000363226600009
PM 26594118
DA 2022-10-14
ER

PT J
AU Roh, WS
   Kim, DK
   Jeon, YH
   Kim, SH
   Lee, SC
   Ko, YK
   Lee, YC
   Lee, GH
AF Roh, Woon-Seok
   Kim, Duk-Kyung
   Jeon, Young-Hun
   Kim, Seong-Hyop
   Lee, Seung-Cheol
   Ko, Young-Kwon
   Lee, Yong-Cheol
   Lee, Gyu-Hong
TI Analysis of Anesthesia-related Medical Disputes in the 2009-2014 Period Using the Korean Society of Anesthesiologists Database
SO JOURNAL OF KOREAN MEDICAL SCIENCE
LA English
DT Article
DE Adverse Effects; Injuries; Legislation; Malpractice
ID closed claims analysis; practice guideline; procedural sedation; difficult airway; updated report; task-force; management; analgesia; committee; surgery
AB Using the Korean Society of Anesthesiologists database of anesthesia-related medical disputes (July 2009-June 2014), causative mechanisms and injury patterns were analyzed. In total, 105 cases were analyzed. Most patients were aged < 60 yr (82.9%) and were classified as American Society of Anesthesiologists physical status <= II (90.5%). In 42.9% of all cases, the injuries were determined to be 'avoidable' if the appropriate standard of care had been applied. Sedation was the sec most common type of anesthesia (37.1% of all cases), following by general anesthesia. Most sedation cases (27/39, 69.2%) showed a common lack of vigilance: no pre-procedural testing (82.1%), absence of anesthesia record (89.7%), and non-use of intra-procedural monitoring (15.4%). Most sedation (92.3%) was provided simultaneously by the non-anesthesiologists who performed the procedures. After the resulting injuries were grouped into four categories (temporary, permanent/minor, permanent/major, and death), their causative mechanisms were analyzed in cases with permanent injuries (n=20) and death (n=82). A 'respiratory events' was the leading causative mechanism (56/102, 54.9%). Of these, the most common specific mechanism was hypoxia secondary to airway obstruction or respiratory depression (n=31). The sec most common damaging event was a 'cardiovascular events' (26/102, 25.5%), in which myocardial infarction was the most common specific mechanism (n=12). Our database analysis demonstrated several typical injury profiles (a lack of vigilance in seemingly safe procedures or sedation, non-compliance with the airway management guidelines, and the prevalence of myocardial infarction) and can be helpful to improve patient safety.
C1 [Roh, Woon-Seok] Catholic Univ Daegu, Sch Med, Dept Anesthesiol & Pain Med, Taegu, South Korea.
   [Kim, Duk-Kyung; Lee, Gyu-Hong] Sungkyunkwan Univ, Sch Med, Samsung Med Ctr, Dept Anesthesiol & Pain Med, Seoul 135710, South Korea.
   [Jeon, Young-Hun] Kyungpook Natl Univ, Sch Dent, Dept Anesthesiol & Pain Med, Taegu 702701, South Korea.
   [Kim, Seong-Hyop] Konkuk Univ, Sch Med, Dept Anesthesiol & Pain Med, Seoul, South Korea.
   [Lee, Seung-Cheol] Dong A Univ, Coll Med, Dept Anesthesiol & Pain Med, Pusan, South Korea.
   [Ko, Young-Kwon] Chungnam Natl Univ, Coll Med, Dept Anesthesiol & Pain Med, Taejon, South Korea.
   [Lee, Yong-Cheol] Keimyung Univ, Sch Med, Dept Anesthesiol & Pain Med, Taegu, South Korea.
RP Kim, DK (通讯作者)，Sungkyunkwan Univ, Sch Med, Samsung Med Ctr, Dept Anesthesiol & Pain Med, 81 Irwon Ro, Seoul 135710, South Korea.
EM dikei@hanmail.net
CR American Society of Anesthesiologists Standards, 2013, STAND GUID STAT OTH, V0, P0
   Apfelbaum JL, 2011, ANESTHESIOLOGY, V114, P495, DOI 10.1097/ALN.0b013e3181fcbfd9
   Bartels K, 2013, ANESTHESIOLOGY, V119, P1474, DOI 10.1097/ALN.0000000000000022
   Caplan RA, 2003, ANESTHESIOLOGY, V98, P1269
   Cheney FW, 2006, ANESTHESIOLOGY, V105, P1081, DOI 10.1097/00000542-200612000-00007
   Cheney FW, 1999, ANESTHESIOLOGY, V91, P552, DOI 10.1097/00000542-199908000-00030
   Cook TM, 2009, ANAESTHESIA, V64, P706, DOI 10.1111/j.1365-2044.2009.05913.x
   Eagle KA, 2002, CIRCULATION, V105, P1257, DOI 10.1161/hc1002.104956
   GARNICK DW, 1991, JAMA-J AM MED ASSOC, V266, P2856, DOI 10.1001/jama.266.20.2856
   Godwin SA, 2005, ANN EMERG MED, V45, P177, DOI 10.1016/j.annemergmed.2004.11.002
   Hong SJ, 2013, J ANESTH, V27, P218, DOI 10.1007/s00540-012-1497-0
   Iverson RE, 1999, PLAST RECONSTR SURG, V104, P1559, DOI 10.1097/00006534-199910000-00055
   Kim RB, 2013, J KOREAN MED SCI, V28, P16, DOI 10.3346/jkms.2013.28.1.16
   Kim YH, 2014, KOREAN J ORTHOD, V44, P5, DOI 10.4041/kjod.2014.44.1.5
   Kwon Moo-Il, 2004, KOREAN JOURNAL OF ANESTHESIOLOGY, V46, P83
   Lee KH, 2011, KOREAN J ANESTHESIOL, V60, P260, DOI 10.4097/kjae.2011.60.4.260
   Lichtenstein DR, 2008, GASTROINTEST ENDOSC, V68, P815, DOI 10.1016/j.gie.2008.09.029
   Matsusaki T, 2011, J ANESTH, V25, P734, DOI 10.1007/s00540-011-1193-5
   Mirza SK, 2006, BMC MUSCULOSKEL DIS, V7, P0, DOI 10.1186/1471-2474-7-53
   Mort TC, 2004, ANESTH ANALG, V99, P607, DOI 10.1213/01.ANE.0000122825.04923.15
   Perel A, 2011, EUR J ANAESTH, V28, P580, DOI 10.1097/EJA.0b013e328348a977
   Peterson GN, 2005, ANESTHESIOLOGY, V103, P33, DOI 10.1097/00000542-200507000-00009
   POSNER KL, 1990, STAT MED, V9, P1103, DOI 10.1002/sim.4780090917
NR 23
TC 20
Z9 20
U1 0
U2 8
PU KOREAN ACAD MEDICAL SCIENCES
PI SEOUL
PA 302 75 DONG DU ICHON, DONG YONGSAN KU, SEOUL 140 031, SOUTH KOREA
SN 1011-8934
EI 1598-6357
J9 J KOREAN MED SCI
JI J. Korean Med. Sci.
PD FEB 15
PY 2015
VL 30
IS 2
BP 207
EP 213
DI 10.3346/jkms.2015.30.2.207
PG 7
WC Medicine, General & Internal
SC General & Internal Medicine
GA CE3XK
UT WOS:000351763200014
PM 25653494
DA 2022-10-14
ER

PT J
AU Shekar, V
   Jabbar, J
   Mitchell, DA
   Brennan, PA
AF Shekar, V.
   Jabbar, J.
   Mitchell, D. A.
   Brennan, P. A.
TI Common-law principles in consent for patients in oral and maxillofacial surgery who lack mental capacity: do we know them all?
SO BRITISH JOURNAL OF ORAL & MAXILLOFACIAL SURGERY
LA English
DT Review
DE Consent; Mental Capacity Act; Changes in law; Review
AB Over the last 5 years, the medical profession has relied on the Bolam test for their defence in cases of clinical negligence. While still a matter of controversy between health professionals and legal experts, the Bolam test has been tried and criticised not only by the English courts but also in the United States, Canada, and Australia. In the medical profession the concept of the law of consent has moved away from a doctrine of professional paternalism towards patient-focused paternalism, and has increased the emphasis on human rights and the autonomy and choice of the patient. These changes present a challenge to health professionals, and a lack of effective recognition and interpretation can result in non-compliance. We review the developments in the law of consent since Bolam and discuss how they affect patients with incapacity, and highlight the importance of being familiar with them. (C) 2015 The British Association of Oral and Maxillofacial Surgeons. Published by Elsevier Ltd. All rights reserved.
C1 [Shekar, V.; Jabbar, J.; Brennan, P. A.] Queen Alexandra Hosp, Dept Oral & Maxillofacial Surg, Portsmouth PO6 3LY, Hants, England.
   [Mitchell, D. A.] Bradford Teaching Hosp NHS Fdn Trust, St Lukes Hosp, Maxillofacial Unit, Bradford BD5 0NA, W Yorkshire, England.
RP Shekar, V (通讯作者)，Queen Alexandra Hosp, Dept Oral & Maxillofacial Surg, Southwick Hill Rd, Portsmouth PO6 3LY, Hants, England.
EM Vinita_shekar@hotmail.com
CR Bartlett P, 2007, MENTAL HLTH LAW POLI, V3rd, P0
   Beauchamp TL, 2001, PRINCIPLES BIOMEDICA, V0, P78
   Brazier Margaret, 2000, MED LAW REV, V8, P85, DOI 10.1093/MEDLAW/8.1.85
   Maclean A, 2002, MED LAW INT, V5, P205, DOI 10.1177/096853320200500305)
   Maclean AR, 2004, PRINCIPLES BIOMEDICA, V24, P386
   Mason JK, 2006, MASON M SMITHS LAW M, V0, P365
   Walker N, 1972, CRIME INSANITY ENGLA, V0, P25
NR 7
TC 0
Z9 0
U1 0
U2 3
PU CHURCHILL LIVINGSTONE
PI EDINBURGH
PA JOURNAL PRODUCTION DEPT, ROBERT STEVENSON HOUSE, 1-3 BAXTERS PLACE, LEITH WALK, EDINBURGH EH1 3AF, MIDLOTHIAN, SCOTLAND
SN 0266-4356
EI 1532-1940
J9 BRIT J ORAL MAX SURG
JI Br. J. Oral Maxillofac. Surg.
PD NOV 15
PY 2015
VL 53
IS 9
BP 805
EP 808
DI 10.1016/j.bjoms.2015.07.017
PG 4
WC Dentistry, Oral Surgery & Medicine; Surgery
SC Dentistry, Oral Surgery & Medicine; Surgery
GA CW2LJ
UT WOS:000364823500003
PM 26320754
DA 2022-10-14
ER

PT J
AU Huang, G
   Fang, CH
   Friedman, R
   Bhagat, N
   Eloy, JA
   Langer, PD
AF Huang, Grace
   Fang, Christina H.
   Friedman, Remy
   Bhagat, Neelakshi
   Eloy, Jean Anderson
   Langer, Paul D.
TI Expert Witness Testimony in Ophthalmology Malpractice Litigation
SO AMERICAN JOURNAL OF OPHTHALMOLOGY
LA English
DT Article
ID medical malpractice; academic otolaryngology; scholarly impact; research output; united-states; h-index; surgery; qualification; plaintiff; physician
AB PURPOSE: To examine the relative qualifications of expert witnesses testifying on behalf of plaintiffs vs defendants in ophthalmology malpractice litigation. DESIGN: Correlational and descriptive study; analysis of expert witness and physician demographic data available on several databases. METHODS: The West law legal database was searched for ophthalmologist expert witness. testimony from January 2006 to June 2014. Physician demographic data were used as the main outcome measures, including length of experience, scholarly impact (as measured by the h-index), practice setting, and fellowship training status and were Obtained from state medical licensing board sites and online medical facility and practice sites. H-indices were obtained from the Scopus database. RESULTS: Defendant and plaintiff expert witnesses had comparable mean years of experience (32.9 and 35.7, respectively) (P =.12) and scholarly impact (h-index = 8.6 and 8.3, respectively) (P = .42). Cases tended to resolve on the side of the expert witness with the higher h-index (P = .04). Significantly higher proportions of defendant witnesses were in academic practice (P < .05) and underwent fellowship training (P < .001). CONCLUSION: Ophthalmologist expert witnesses testifying for both plaintiffs and defendants had over 30 years of experience and high scholarly impact. Practitioners testifying on behalf of plaintiffs were statistically less likely to work in an academic setting and have subspecialty training. Scholarly impact of expert witnesses appeared to affect trial outcomes. Surgical societies should stringently police for appropriate expert witness testimony given by both plaintiff and defense experts in malpractice litigation. (C) 2015 by Elsevier Inc. All rights reserved.
C1 [Huang, Grace; Friedman, Remy; Bhagat, Neelakshi; Langer, Paul D.] Rutgers State Univ, Inst Ophthalmol & Visual Sci, Sch Med, Newark, NJ 07103 USA.
   [Fang, Christina H.; Eloy, Jean Anderson] Rutgers State Univ, Dept Otolaryngol Head & Neck Surg, Sch Med, Newark, NJ 07103 USA.
   [Eloy, Jean Anderson] Rutgers State Univ, Dept Neurol Surg, Sch Med, Newark, NJ 07103 USA.
   [Eloy, Jean Anderson] Rutgers State Univ, Ctr Skull Base & Pituitary Surg, Neurol Inst New Jersey, Sch Med, Newark, NJ 07103 USA.
RP Eloy, JA (通讯作者)，Rutgers State Univ, Endoscop Skull Base Surg Program, Dept Otolaryngol Head & Neck Surg, Sch Med, 90 Bergen St,Suite 8100, Newark, NJ 07103 USA.
EM jean.anderson.eloy@gmail.com
CR Abbott RL, 2005, AM J OPHTHALMOL, V140, P1106, DOI 10.1016/j.ajo.2005.07.020
   Agarwal Nitin, 2013, WORLD NEUROSURG, V80, P738, DOI 10.1016/j.wneu.2013.09.020
   Anderson GF, 2005, HEALTH AFFAIR, V24, P903, DOI 10.1377/hlthaff.24.4.903
   COHEN S, 1980, CAN FAM PHYSICIAN, V26, P847
   Eloy JA, 2014, J NEUROSURG, V120, P185, DOI 10.3171/2013.8.JNS13584
   Eloy JA, 2013, OTOLARYNG HEAD NECK, V148, P764, DOI 10.1177/0194599813481943
   Eloy JA, 2012, LARYNGOSCOPE, V122, P2690, DOI 10.1002/lary.23749
   Gedde SJ, 2005, OPHTHALMOLOGY, V112, P1247, DOI 10.1016/j.ophtha.2005.01.038
   Guglielmo Wayne J, 2007, MED ECON, V84, P50
   Guglielmo WJ, 2007, MED ECON, V84, P56
   Himes CF, 1983, J FRANKLIN I, V135, P407
   Hirsch JE, 2005, P NATL ACAD SCI USA, V102, P16569, DOI 10.1073/pnas.0507655102
   Jena AB, 2011, NEW ENGL J MED, V365, P629, DOI 10.1056/NEJMsa1012370
   Jerrold L, 2007, SURG CLIN N AM, V87, P889, DOI 10.1016/j.suc.2007.07.010
   Kasabwala K, 2014, J SURG EDUC, V71, P345, DOI 10.1016/j.jsurg.2013.10.010
   Lee J, 2009, J NEUROSURG, V111, P387, DOI 10.3171/2008.10.JNS08978
   Lindor RA, 2014, ANN EMERG MED, V64, P439, DOI 10.1016/j.annemergmed.2014.01.005
   Lydiatt DD, 2003, ARCH OTOLARYNGOL, V129, P50, DOI 10.1001/archotol.129.1.50
   Nash JJ, 2011, OTOLARYNG HEAD NECK, V144, P10, DOI 10.1177/0194599810390470
   Paik AM, 2014, AESTHET SURG J, V34, P79, DOI 10.1177/1090820X13515702
   Pardes H, 2000, JAMA-J AM MED ASSOC, V283, P2427, DOI 10.1001/jama.283.18.2427
   Rad AE, 2010, ACAD RADIOL, V17, P817, DOI 10.1016/j.acra.2010.03.011
   Reilly BK, 2013, LARYNGOSCOPE, V123, P112, DOI 10.1002/lary.23608
   Sunaryo PL, 2014, UROLOGY, V83, P704, DOI 10.1016/j.urology.2013.11.045
   Svider PF, 2014, OPHTHAL PLAST RECONS, V30, P119, DOI 10.1097/IOP.0000000000000025
   Svider PF, 2014, OPHTHALMOLOGY, V121, P423, DOI 10.1016/j.ophtha.2013.08.009
   Svider PF, 2013, LARYNGOSCOPE, V123, P884, DOI 10.1002/lary.23951
   Svider PF, 2013, LARYNGOSCOPE, V123, P103, DOI 10.1002/lary.23569
   Waljee JF, 2006, ANN SURG, V244, P353, DOI 10.1097/01.sla.0000234803.11991.6d
NR 31
TC 5
Z9 5
U1 0
U2 7
PU ELSEVIER SCIENCE INC
PI NEW YORK
PA 360 PARK AVE SOUTH, NEW YORK, NY 10010-1710 USA
SN 0002-9394
EI 1879-1891
J9 AM J OPHTHALMOL
JI Am. J. Ophthalmol.
PD MAR 15
PY 2015
VL 159
IS 3
BP 584
EP 589
DI 10.1016/j.ajo.2014.11.037
PG 6
WC Ophthalmology
SC Ophthalmology
GA CC1BV
UT WOS:000350077100022
PM 25528953
DA 2022-10-14
ER

PT J
AU Fustino, NJ
   Kochanski, JJ
AF Fustino, Nicholas J.
   Kochanski, Justin J.
TI Improving Patient Satisfaction in a Midsize Pediatric Hematology-Oncology Outpatient Clinic
SO JOURNAL OF ONCOLOGY PRACTICE
LA English
DT Article
ID experience; care
AB Purpose: The study of patient satisfaction is a rapidly emerging area of importance within health care. High levels of patient satisfaction are associated with exceptional physician-patient communication, superior patient compliance, reduced risk of medical malpractice, and economic benefit in the value-based purchasing era. To our knowledge, no previous reports have evaluated methods to improve the patient experience within the pediatric hematology-oncology (PHO) outpatient clinic. Methods: Patient satisfaction was measured using returned Press-Ganey surveys at Blank Children's Hospital PHO outpatient clinic (UnityPoint Health). The aim of this study was to raise the overall patient satisfaction score to the 75th percentile and raise the care provider score (CP) to the 90th percentile nationally. After analyzing data from 2013, interventions were implemented in January 2014, including weekly review of returned surveys, review of goals and progress at monthly staff meetings, distribution of written materials addressing deficiencies, score transparency among providers, provider use of Web-based patient satisfaction training modules, devotion of additional efforts to address less satisfied demographics (new patient consultations), and more liberal use of service recovery techniques. Results: In the PHO outpatient clinic, overall patient satisfaction improved from the 56th to 97th percentile. Care provider scores improved from the 70th to 99th percentile. For new patients, overall satisfaction improved from the 27th to 92nd percentile, and care provider scores improved from the 29th to 98th percentile. Conclusion: Patient satisfaction was improved in a midsize PHO clinic by implementing provider- and staff-driven initiatives. A combination of minor behavioral changes among care providers and staff in conjunction with systems-related modifications drove improvement.
C1 [Fustino, Nicholas J.; Kochanski, Justin J.] Blank Childrens Hosp, UnityPoint Hlth, Div Pediat Hematol Oncol, 1215 Pleasant St,Suite 514, Des Moines, IA 50309 USA.
   Drake Univ, Des Moines, IA 50311 USA.
RP Fustino, NJ (通讯作者)，Blank Childrens Hosp, UnityPoint Hlth, Div Pediat Hematol Oncol, 1215 Pleasant St,Suite 514, Des Moines, IA 50309 USA.
EM Nicholas.fustino@unitypoint.org
CR Ambady N, 2002, SURGERY, V132, P5, DOI 10.1067/msy.2002.124733
   Beeson S, 2006, PRACTICING EXCELLENC, V0, P53
   Coulter A, 2014, BMJ-BRIT MED J, V348, P0, DOI 10.1136/bmj.g2225
   DeVoe J, 2007, MED CARE, V45, P88, DOI 10.1097/01.mlr.0000241048.85215.8b
   Hickson GB, 1900, V287, V0, P2951
   Jha AK, 2008, NEW ENGL J MED, V359, P1921, DOI 10.1056/NEJMsa0804116
   Manary MP, 2013, NEW ENGL J MED, V368, P201, DOI 10.1056/NEJMp1211775
   Mohanty S, 2015, JNCI-J NATL CANCER I, V107, P0, DOI 10.1093/jnci/dju438
   Stelfox HT, 2005, AM J MED, V118, P1126, DOI 10.1016/j.amjmed.2005.01.060
   Williams S, 1998, FAM PRACT, V15, P480, DOI 10.1093/fampra/15.5.480
   Zolnierek KBH, 2009, MED CARE, V47, P826, DOI 10.1097/MLR.0b013e31819a5acc
NR 11
TC 5
Z9 5
U1 0
U2 3
PU AMER SOC CLINICAL ONCOLOGY
PI ALEXANDRIA
PA 2318 MILL ROAD, STE 800, ALEXANDRIA, VA 22314 USA
SN 1554-7477
EI 1935-469X
J9 J ONCOL PRACT
JI J. Oncol. Pract.
PD SEP 15
PY 2015
VL 11
IS 5
BP 416
EP +
DI 10.1200/JOP.2015.004911
PG 6
WC Oncology
SC Oncology
GA DE4ZG
UT WOS:000370638800013
PM 26130818
DA 2022-10-14
ER

PT J
AU D'Souza, LS
   Jalian, HR
   Jalian, C
   Alam, M
   Eisen, DB
   Avram, MM
   Ibrahimi, OA
AF D'Souza, Logan S.
   Jalian, H. Ray
   Jalian, Chris
   Alam, Murad
   Eisen, Daniel B.
   Avram, Mathew M.
   Ibrahimi, Omar A.
TI Medical Professional Liability Claims for Mohs Micrographic Surgery From 1989 to 2011
SO JAMA DERMATOLOGY
LA English
DT Article
ID malpractice; dermatologist; risk
AB IMPORTANCE Few studies specifically address lawsuits involving Mohs surgery. OBJECTIVE To better characterize the types of medical professional liability claims involving Mohs surgery. DESIGN, SETTING, AND PARTICIPANTS Retrospective legal document review of an online national database. Any legal proceeding involving the search words Mohs and cancer was included. MAIN OUTCOMES AND MEASURES Number of medical professional liability claims involving Mohs surgery for factors including year of litigation, location, physician specialty, injury sustained, cause of legal action, and verdict. RESULTS Forty-two cases were identified, which occurred from 1989 to 2011. Of the cases identified, 26 involved non-Mohs surgeons as the primary defendant, mostly due to a delay of or failure in diagnosis (n = 16), cosmetic outcome issues (n = 8), lack of informed consent (n = 7), and a delay of or failure in referral to a Mohs surgeon (n = 6). Common causes for litigation against Mohs surgeons as the primary defendant (n = 16) were lack of proper informed consent (n = 5) and cosmetic outcome issues (n = 4). Only 1 case against a Mohs surgeon was judged for the plaintiff. CONCLUSIONS AND RELEVANCE The most common lawsuits pertaining to Mohs surgery list non-Mohs surgeons as the primary defendants. Closer coordination between non-Mohs surgeons and Mohs surgeons may help minimize risk to both parties and lead to better patient care. Small sample size is the primary
C1 [D'Souza, Logan S.] Univ Connecticut, Ctr Hlth, Dept Dermatol, Farmington, CT USA.
   [Jalian, H. Ray; Avram, Mathew M.; Ibrahimi, Omar A.] Harvard Univ, Sch Med, Wellman Ctr Photomed, Boston, MA USA.
   [Jalian, H. Ray; Avram, Mathew M.; Ibrahimi, Omar A.] Massachusetts Gen Hosp, Dept Dermatol, Boston, MA 02114 USA.
   [Jalian, H. Ray] Univ Calif Los Angeles, David Geffen Sch Med, Div Dermatol, Los Angeles, CA 90095 USA.
   [Jalian, Chris] Paul Hastings LLC, New York, NY USA.
   [Alam, Murad] Northwestern Univ, Dept Dermatol, Chicago, IL 60611 USA.
   [Eisen, Daniel B.] Univ Calif Davis, Dept Dermatol, Sacramento, CA 95817 USA.
   [Ibrahimi, Omar A.] Connecticut Skin Inst, Stamford, CT 06905 USA.
RP Ibrahimi, OA (通讯作者)，Connecticut Skin Inst, 999 Summer St,Ste 205, Stamford, CT 06905 USA.
EM omar.ibrahimi@gmail.com
CR Amodeo CA, 2007, AESTHET PLAST SURG, V31, P406, DOI 10.1007/s00266-006-0241-2
   Chandra Amitabh, 2005, HLTH AFF MILLWOOD, V24, P0
   Connolly SM, 2012, J AM ACAD DERMATOL, V67, P531, DOI 10.1016/j.jaad.2012.06.009
   Cumberland Lara, 2009, FACIAL PLAST SURG CLIN NORTH AM, V17, P325, DOI 10.1016/j.fsc.2009.06.001
   Horan DW, 1999, CLIN PLAST SURG, V26, P93
   Horan DW, 1999, CLIN PLAST SURG, V26, P0
   Jalian HR, 2013, JAMA DERMATOL, V149, P188, DOI 10.1001/jamadermatol.2013.1384
   Jena AB, 2011, NEW ENGL J MED, V365, P629, DOI 10.1056/NEJMsa1012370
   Kane C, 2010, POLICY RES PERSPECTI, V0, P1
   Matthews JL, 2001, LAWSUIT SURVIVAL GUI, V0, P0
   Moshell AN, 2012, J AM ACAD DERMATOL, V66, P78, DOI 10.1016/j.jaad.2010.12.003
   Nash JJ, 2011, OTOLARYNG HEAD NECK, V144, P10, DOI 10.1177/0194599810390470
   Perlis CS, 2006, DERMATOL SURG, V32, P79, DOI 10.1097/00042728-200601000-00016
   Resnech JS, 2006, ARCH DERMATOL, V142, P337, DOI 10.1001/archderm.142.3.337
   Sosa-Seda IM, 2014, P R HEALTH SCI J, V33, P22
NR 17
TC 9
Z9 9
U1 0
U2 1
PU AMER MEDICAL ASSOC
PI CHICAGO
PA 330 N WABASH AVE, STE 39300, CHICAGO, IL 60611-5885 USA
SN 2168-6068
EI 2168-6084
J9 JAMA DERMATOL
JI JAMA Dermatol.
PD MAY 15
PY 2015
VL 151
IS 5
BP 529
EP 532
DI 10.1001/jamadermatol.2014.4495
PG 4
WC Dermatology
SC Dermatology
GA CK4FH
UT WOS:000356176700013
PM 25650805
DA 2022-10-14
ER

PT J
AU Hamasaki, T
   Hagihara, A
AF Hamasaki, Tomoko
   Hagihara, Akihito
TI A comparison of medical litigation filed against obstetrics and gynecology, internal medicine, and surgery departments
SO BMC MEDICAL ETHICS
LA English
DT Article
DE Medical litigation; Duty to explain; Departments; Obstetrics and gynecology
ID malpractice litigation; explanatory behavior; patient complaint; legal liability; physician; claim; care; communication; perception; association
AB Background: The aim of this study was to review the typical factors related to physician's liability in obstetrics and gynecology departments, as compared to those in internal medicine and surgery, regarding a breach of the duty to explain. Methods: This study involved analyzing 366 medical litigation case reports from 1990 through 2008 where the duty to explain was disputed. We examined relationships between patients, physicians, variables related to physician's explanations, and physician's breach of the duty to explain by comparing mean values and percentages in obstetrics and gynecology, internal medicine, and surgical departments with the t-test and chi(2) test. Results: When we compared the reasons for decisions in cases where the patient won, we found that the percentage of cases in which the patient's claim was recognized was the highest for both physician negligence, including errors of judgment and procedural mistakes, and breach of the duty to explain, in obstetrics and gynecology departments; breach of the duty to explain alone in internal medicine departments; and mistakes in medical procedures alone in surgical departments (p = 0.008). When comparing patients, the rate of death was significantly higher than that of other outcomes in precedents where a breach of the duty to explain was acknowledged (p = 0.046). The proportion of cases involving obstetrics and gynecology departments, in which care was claimed to be substandard at the time of treatment, and that were not argued as breach of a duty to explain, was significantly higher than those of other evaluated departments (p < 0.001). However, internal medicine and surgical departments were very similar in this context. In obstetrics and gynecology departments, the proportion of cases in which it had been conceded that the duty to explain had been breached when seeking patient approval (or not) was significantly higher than in other departments (p = 0.002). dConclusion: It is important for physicians working in obstetrics and gynecology departments to carefully explain the risk of death associated with any planned procedure, and to obtain genuinely informed patient consent.
C1 [Hamasaki, Tomoko] Kyushu Womens Univ, Fac Home Econ, Dept Nutr, Kitakyushu, Fukuoka 8078586, Japan.
   [Hagihara, Akihito] Kyushu Univ, Dept Hlth Serv Management & Policy, Grad Sch Med, Higashi Ku, Fukuoka 8128582, Japan.
RP Hamasaki, T (通讯作者)，Kyushu Womens Univ, Fac Home Econ, Dept Nutr, 1-1 Jiyugaoka Yahatanishi, Kitakyushu, Fukuoka 8078586, Japan.
EM tomotalk@kwuc.ac.jp
FU [24593180]
CR Baker SR, 2013, RADIOLOGY, V266, P539, DOI 10.1148/radiol.12110971
   BECKMAN HB, 1994, ARCH INTERN MED, V154, P1365, DOI 10.1001/archinte.154.12.1365
   BOVBJERG RR, 1994, JAMA-J AM MED ASSOC, V272, P1421, DOI 10.1001/jama.272.18.1421
   Brenner R James, 2005, J AM COLL RADIOL, V2, P428, DOI 10.1016/j.jacr.2004.08.009
   Chen SL, 2009, PATIENT EDUC COUNS, V74, P124, DOI 10.1016/j.pec.2008.08.009
   Cook TM, 2009, ANAESTHESIA, V64, P706, DOI 10.1111/j.1365-2044.2009.05913.x
   de Reuver PR, 2008, J AM COLL SURGEONS, V206, P328, DOI 10.1016/j.jamcollsurg.2007.08.004
   Flannery FT, 2010, J AM BOARD FAM MED, V23, P753, DOI 10.3122/jabfm.2010.06.100056
   Hagihara A, 2003, HEALTH POLICY, V65, P119, DOI 10.1016/S0168-8510(02)00214-2
   Hagihara Akihito, 2003, J LAW MED, V11, P162
   Hagihara A, 2007, HEALTH POLICY, V83, P213, DOI 10.1016/j.healthpol.2007.01.005
   Hagihara A, 2011, INT J GEN MED, V4, P289, DOI 10.2147/IJGM.S18727
   Hamasaki T, 2011, COMMUNITY DENT HLTH, V28, P274, DOI 10.1922/CDH_2589Hagihara06
   Hamasaki T, 2011, BMC MED ETHICS, V12, P0, DOI 10.1186/1472-6939-12-7
   Hamasaki T, 2008, BMC FAM PRACT, V9, P0, DOI 10.1186/1471-2296-9-43
   Hickson GB, 2002, JAMA-J AM MED ASSOC, V287, P2951, DOI 10.1001/jama.287.22.2951
   HICKSON GB, 1994, JAMA-J AM MED ASSOC, V272, P1583, DOI 10.1001/jama.272.20.1583
   Hickson GB, 2008, CLIN OBSTET GYNECOL, V51, P688, DOI 10.1097/GRF.0b013e3181899c2c
   Hickson GB, 2007, SOUTH MED J, V100, P791, DOI 10.1097/SMJ.0b013e318063bd75
   Kiuchi A, 2006, J JAPAN SOC CLIN ANE, V26, P742
   Krause HR, 2001, J CRANIO MAXILL SURG, V29, P181, DOI 10.1054/jcms.2001.0212
   Levinson W, 1997, JAMA-J AM MED ASSOC, V277, P553, DOI 10.1001/jama.277.7.553
   LOCALIO AR, 1991, NEW ENGL J MED, V325, P245, DOI 10.1056/NEJM199107253250405
   Mello MM, 2007, HEALTH AFFAIR, V26, PW425, DOI 10.1377/hlthaff.26.3.w425
   Shih MJ, 2010, J HEART VALVE DIS, V19, P599
   SLOAN FA, 1989, JAMA-J AM MED ASSOC, V262, P3291, DOI 10.1001/jama.262.23.3291
   Statistics and information department ministers secretariat ministry of health labour and welfare, 2014, VIT STAT JAP, V0, P15
   Whang JS, 2013, RADIOLOGY, V266, P548, DOI 10.1148/radiol.12111119
   Xu X, 2009, J RURAL HEALTH, V25, P33, DOI 10.1111/j.1748-0361.2009.00196.x
NR 29
TC 8
Z9 8
U1 0
U2 12
PU BMC
PI LONDON
PA CAMPUS, 4 CRINAN ST, LONDON N1 9XW, ENGLAND
SN 1472-6939
EI 
J9 BMC MED ETHICS
JI BMC Med. Ethics
PD OCT 24
PY 2015
VL 16
IS 
BP 
EP 
DI 10.1186/s12910-015-0065-1
PG 8
WC Ethics; Medical Ethics; Social Sciences, Biomedical
SC Social Sciences - Other Topics; Medical Ethics; Biomedical Social Sciences
GA CU2PQ
UT WOS:000363365900001
PM 26498823
DA 2022-10-14
ER

PT J
AU Ramella, S
   Mandoliti, G
   Trodella, L
   D'Angelillo, RM
AF Ramella, Sara
   Mandoliti, Giovanni
   Trodella, Lucio
   D'Angelillo, Rolando Maria
TI The first survey on defensive medicine in radiation oncology
SO RADIOLOGIA MEDICA
LA English
DT Article
DE Defensive medicine; Radiation oncology; Survey
ID malpractice; physician
AB Defensive Medicine occurs when doctors order tests, procedures, visits or avoid high-risk patients and procedures, primarily to reduce their exposure to malpractice liability. Some medical specialities are at "high-risk" for legal argument, but no data is actually available for radiation oncology. We present here the first survey of radiation oncologists' views regarding malpractice liability and defensive medicine practice. A three-page questionnaire was sent to 611 active radiation oncologists, members of the Italian Association of Radiation Oncology (AIRO), with questions pertaining to the incidence, nature and causes in their practice of defensive medicine. A total of 361 questionnaires were completed (59 % feedback). Physicians practise defensive medicine by ordering further imaging studies (39 %) or laboratory tests (35 %), referring patients to consultants (43 %) or prescribing additional medication (35 %). Approximately, 70 % declared that the climate of opinion that exists towards doctors is one of the major issues for practising defensive medicine. Although radiation oncology is generally considered a "medium/low risk" speciality for defensive medicine, the present survey reflects a widespread use of this behaviour in daily practice. Investigating which radiation oncologist categories are more prone to defensive medical behaviour can be advantageous for implementing programmes aimed at improving awareness of this phenomenon and to increase good clinical practice.
C1 [Ramella, Sara; Trodella, Lucio; D'Angelillo, Rolando Maria] Campus Biomed Univ, Radiat Oncol, I-00155 Rome, Italy.
   [Mandoliti, Giovanni] Osped S Maria Misericordia, Radiat Oncol, Rovigo, Italy.
RP Ramella, S (通讯作者)，Campus Biomed Univ, Radiat Oncol, Via E Longoni 49, I-00155 Rome, Italy.
EM s.ramella@unicampus.it
CR Anderson Britta L, 2011, J HEALTHC QUAL, V33, P37, DOI 10.1111/j.1945-1474.2010.00120.x
   COYTE PC, 1991, NEW ENGL J MED, V324, P89, DOI 10.1056/NEJM199101103240204
   Forti G, 2008, PROBLEMA MED DIFENSI, V0, P0
   Hellinger FJ, 2006, AM J PUBLIC HEALTH, V96, P1375, DOI 10.2105/AJPH.2005.077883
   HERSHEY N, 1972, MILBANK MEML FUND Q, V50, P69, DOI 10.2307/3349487
   Katz DA, 2005, ANN EMERG MED, V46, P525, DOI 10.1016/j.annemergmed.2005.04.016
   Kessler D, 1996, Q J ECON, V111, P353, DOI 10.2307/2946682
   Nahed BV, 2012, PLOS ONE, V7, P0, DOI 10.1371/journal.pone.0039237
   Piperno A, 2010, DATI PRIMA RICERCA N, V0, P0
   RUBIN RJ, 1994, J AM HEALTH POLICY, V4, P7
   Sethi Manish K, 2012, AM J ORTHOP (BELLE MEAD NJ), V41, P69
   Studdert DM, 2005, JAMA-J AM MED ASSOC, V293, P2609, DOI 10.1001/jama.293.21.2609
   SUMMERTON N, 1995, BRIT MED J, V310, P27, DOI 10.1136/bmj.310.6971.27
   The Factors Fueling Rising Healthcare Costs, 2006, FACT FUEL RIS HEALTH, V0, P0
   US Congress; Office of Technology Assessment, 1994, US C PUBL, V0, P0
   Veldhuis M, 1994, FAM MED, V26, P27
NR 16
TC 20
Z9 20
U1 0
U2 6
PU SPRINGER-VERLAG ITALIA SRL
PI MILAN
PA VIA DECEMBRIO, 28, MILAN, 20137, ITALY
SN 0033-8362
EI 1826-6983
J9 RADIOL MED
JI Radiol. Med.
PD MAY 15
PY 2015
VL 120
IS 5
BP 421
EP 429
DI 10.1007/s11547-014-0465-1
PG 9
WC Radiology, Nuclear Medicine & Medical Imaging
SC Radiology, Nuclear Medicine & Medical Imaging
GA CF8OS
UT WOS:000352822000003
PM 25354812
DA 2022-10-14
ER

PT J
AU Unwin, E
   Woolf, K
   Wadlow, C
   Potts, HWW
   Dacre, J
AF Unwin, Emily
   Woolf, Katherine
   Wadlow, Clare
   Potts, Henry W. W.
   Dacre, Jane
TI Sex differences in medico-legal action against doctors: a systematic review and meta-analysis
SO BMC MEDICINE
LA English
DT Review
DE Disciplinary action; Malpractice; Medical education; Medical regulatory boards; Meta-analysis; Systematic review
ID subsequent disciplinary action; malpractice claim; professional misconduct; medical-school; physician; complaint; matter; risk; identification; performance
[truncated: 25,195 more chars]
