# Supplementary material for: Evolutionary game theory and simulations based on doctor and patient medical malpractice under government regulation
Source: Sci Rep. 2023 Oct 25;13:18234. doi: 10.1038/s41598-023-44915-9 (PMC10600196; doi:10.1038/s41598-023-44915-9)
Supplement: Supplementary file 1 — Supplementary Information. [file 41598_2023_44915_MOESM1_ESM.zip › raw data /fig 1-2/data-no/log.txt]

Duplicates by DOIs:
10.1093/asj/sjaa380	Ong AA, 2021, AESTHET SURG J, V41, P1132, DOI 10.1093/asj/sjaa380
