# Supplementary material for: Evolutionary game theory and simulations based on doctor and patient medical malpractice under government regulation
Source: Sci Rep. 2023 Oct 25;13:18234. doi: 10.1038/s41598-023-44915-9 (PMC10600196; doi:10.1038/s41598-023-44915-9)
Supplement: Supplementary file 1 — Supplementary Information. [file 41598_2023_44915_MOESM1_ESM.zip › raw data /fig 1-2/data-no/download2019u147.txt]

PT J
AU Shin, SH
   Lee, W
   Kim, SY
   Jo, G
   Mun, JH
   Cho, SI
AF Shin, Su Hwan
   Lee, Won
   Kim, So Yoon
   Jo, Gwanghyun
   Mun, Je-Ho
   Cho, Soo Ick
TI Analysis of Judicial Precedents Cases Regarding Skin Cancer from 1997 to 2017 in Republic of Korea
SO ANNALS OF DERMATOLOGY
LA English
DT Article
DE Dermatology; Jurisprudence; Malpractice; Melanoma; Skin neoplasms
ID malpractice claim; litigation; arthroplasty; melanoma; lesion; field
AB Background: Both medical disputes and the incidence of skin cancer are increasing in Korea. Objective: The aim of this study was to figure out the medical litigation related to skin cancer and propose a method to prevent the medical disputes. Methods: Skin cancer-related judgments were searched by The Supreme Court of Korea's Written Judgment Management System based on the keywords for skin cancer. The search system included sentenced cases at the Lower Courts, the Appellate Courts, and the Supreme Court from 1997 to 2017. Results: Seven cases were selected as the litigation cases related to skin cancer. Four cases (57.1%) presented malignant melanoma, while the rest presented squamous cell carcinoma, metastatic skin cancer, and peripheral T cell lymphoma (1 case in each). Four cases resulted in death from cancer metastasis, and 3 cases presented as sequelae. The legal issues related to the medical disputes could be categorized as follows: misdiagnosis, delayed diagnosis, performance error, and lack of informed consent. Delayed diagnosis and lack of informed consent were the most common issues (n = 4) in the precedents. Five cases (71.4%) were sentenced the awarded amounts to the plaintiff, including 2 cases of settlement decision. The average awarded amount was 42,553,644 +/- 27,567,455 Korean won. Conclusion: Physicians should pay attention to the cases of the skin cancer to prevent medical malpractice and disputes. The practices pertaining to proper diagnosis, treatment plans, and obtaining an informed consent should be followed during the course of treating skin cancer.
C1 [Shin, Su Hwan] Yonsei Univ, Doctoral Program Med Law & Eth, Seoul, South Korea.
   [Shin, Su Hwan] Yonsei Univ, Blue Urol Clin, Coll Med, Seoul, South Korea.
   [Lee, Won; Kim, So Yoon] Yonsei Univ, Div Med Law & Bioeth, Dept Med Humanities & Social Sci, Coll Med, Seoul, South Korea.
   [Lee, Won; Kim, So Yoon] Yonsei Univ, Asian Inst Bioeth & Hlth Law, Seoul, South Korea.
   [Jo, Gwanghyun; Mun, Je-Ho; Cho, Soo Ick] Seoul Natl Univ, Dept Dermatol, Coll Med, Seoul, South Korea.
RP Cho, SI (通讯作者)，Seoul Natl Univ Hosp, Dept Dermatol, 101 Daehak Ro, Seoul 03080, South Korea.
EM chlroe@hotmail.com
CR Bellei M, 2017, HEMATOL ONCOL, V35, P630, DOI 10.1002/hon.2316
   Crowson AN, 2006, MODERN PATHOL, V19, PS148, DOI 10.1038/modpathol.3800518
   Geller BM, 2018, DERMATOL SURG, V44, P177, DOI 10.1097/DSS.0000000000001256
   Jackson R, 1997, INT J DERMATOL, V36, P497, DOI 10.1046/j.1365-4362.1997.00091.x
   이규채, 2015, KOREAN JOURNAL OF DERMATOLOGY 대한피부과학회지, V53, P505
   Kim HS, 2010, J KOREAN MED SCI, V25, P924, DOI 10.3346/jkms.2010.25.6.924
   Kim HS, 2010, BMC CANCER, V10, P0, DOI 10.1186/1471-2407-10-167
   Lee KS, 2018, J KOREAN NEUROSURG S, V61, P474, DOI 10.3340/jkns.2017.0404.012
   Lee MW, 2003, CLIN EXP DERMATOL, V28, P639, DOI 10.1046/j.1365-2230.2003.01374.x
   Lehmann L, 2015, J DTSCH DERMATOL GES, V13, P903, DOI 10.1111/ddg.12652
   Lim JS, 2017, ANN DERMATOL, V29, P307, DOI 10.5021/ad.2017.29.3.307
   Lydiatt DD, 2004, AM J SURG, V187, P688, DOI 10.1016/j.amjsurg.2003.10.018
   Massano J, 2006, ORAL SURG ORAL MED O, V102, P67, DOI 10.1016/j.tripleo.2005.07.038
   Mun JH, 2016, PLOS ONE, V11, P0, DOI 10.1371/journal.pone.0158374
   Park BY, 2016, J KOREAN MED SCI, V31, P1963, DOI 10.3346/jkms.2016.31.12.1963
   Park BY, 2016, ARCH PLAST SURG-APS, V43, P402, DOI 10.5999/aps.2016.43.5.402
   Patterson DC, 2017, J AM ACAD ORTHOP SUR, V25, PE235, DOI 10.5435/JAAOS-D-16-00736
   Piva E, 2009, AM J CLIN PATHOL, V131, P432, DOI 10.1309/AJCPYS80BUCBXTUH
   Schulman JM, 2016, J AM ACAD DERMATOL, V74, P470, DOI 10.1016/j.jaad.2015.10.012
   Shin SH, 2017, INVESTIG CLIN UROL, V58, P317, DOI 10.4111/icu.2017.58.5.317
   Shin S, 2018, J KOREAN MED SCI, V33, P0, DOI 10.3346/jkms.2018.33.e46
   Sondak VK, 2017, JAMA DERMATOL, V153, P857, DOI 10.1001/jamadermatol.2017.2496
   Wu KH, 2017, J FORENSIC LEG MED, V48, P41, DOI 10.1016/j.jflm.2017.04.003
   Zengerink I, 2016, J ARTHROPLASTY, V31, P1890, DOI 10.1016/j.arth.2016.02.055
   2018, 1900, V50, V0, PP729, DOI 10.4143/CRT.2017.166
NR 25
TC 2
Z9 2
U1 2
U2 4
PU KOREAN DERMATOLOGICAL ASSOC
PI SEOUL
PA 305 SEOCHO NASAN, SUITE OFFICE 1330-16, SEOCHO-2-DONG, SEOCHO-GU, SEOUL, 137-858, SOUTH KOREA
SN 1013-9087
EI 2005-3894
J9 ANN DERMATOL
JI Ann. Dermatol.
PD JUN 15
PY 2019
VL 31
IS 3
BP 300
EP 306
DI 10.5021/ad.2019.31.3.300
PG 7
WC Dermatology
SC Dermatology
GA HX4TM
UT WOS:000467393300006
PM 33911595
DA 2022-10-14
ER

PT J
AU Shi, GF
   Liu, NG
   Yu, XT
   Zhang, H
   Li, SY
   Wu, SN
   Wang, WT
   Huang, P
   Li, CT
AF Shi, Gefei
   Liu, Ningguo
   Yu, Xiaotian
   Zhang, Hui
   Li, Shiying
   Wu, Shengnan
   Wang, Wenting
   Huang, Ping
   Li, Chengtao
TI Bibliometric Analysis of Medical Malpractice Literature in Legal Medicine from 1975 to 2018: Web of Science Review
SO JOURNAL OF FORENSIC AND LEGAL MEDICINE
LA English
DT Review
DE Forensic science; Malpractice; Bibliometric; Web of Science; Gephi; VOSviewer
ID practice guideline; hospitalized-patient; adverse event; litigation
AB Objective: To determine the history of malpractice literature using forensic science based on a bibliometric and graph theory. Methods: Documented data were retrieved from the Web of Science Core Collection of Clarivate Analytics on February 22, 2019. We selected articles for the years 1975-2018 from among documents concerning malpractice in the "Medicine, Legal" section and the Science Citation Index Expanded and the Social Sciences Citation Index. Descriptive statistics and co-occurrence analyses were performed using Microsoft Excel 2016, Gephi 0.9.2, and VOSviewer 1.6.10 software. Results: In all, 379 papers and 3160 citing articles were retrieved. The most active publication year was 2013. Relative growth rate showed no malpractice explosion during the study period. Full articles comprised 83.11% of all papers. There were marked differences between the number of publications during the first 21 years and the last 23 years. More studies were published in the United States than in other countries and regions, but malpractice research has diminished during the most recent 3 years. Journal of Law, Medicine and Ethics contributed the most to the field, with 51 documents. The journal with the highest impact factor, however, was Forensic Science International: Genetics. B. Madea topped the list of authors with the highest number of documents. Three clusters were identified, led by authors C. Terranova, B. Madea, and T.A. Brennan, respectively. The malpractice topics that received the most attention were malpractice claims, the types of malpractice, and the causes of medical malpractice. Our study of the citing papers also provided interesting results. Conclusion: This bibliometric analysis indicated that studying the field of medical malpractice was poor during 1975-2018. United States was the most prolific country, and B. Madea published more documents in the field. The studies in Medicine, Legal mostly focused on the claims, appraisement methods, and causes of medical malpractice. In the future, forensic scientists should pay more attention to medical malpractice.
C1 [Shi, Gefei; Liu, Ningguo; Yu, Xiaotian; Zhang, Hui; Li, Shiying; Wu, Shengnan; Wang, Wenting; Huang, Ping; Li, Chengtao] Acad Forens Sci, Shanghai Forens Serv Platform, Shanghai Key Lab Forens Med, 1347 West Guangfu Rd, Shanghai 200063, Peoples R China.
RP Huang, P; Li, CT (通讯作者)，Acad Forens Sci, Shanghai Forens Serv Platform, Shanghai Key Lab Forens Med, 1347 West Guangfu Rd, Shanghai 200063, Peoples R China.
EM shigf@ssfjd.cn; huangp@ssfjd.cn; lict@ssfjd.cn
CR [Anonymous], 2019, CENTRALITY, V0, P0
   [Anonymous], 2019, EIGENVECTOR CENTRALI, V0, P0
   [Anonymous], 2019, WEB SCI, V0, P0
   Baker GR, 2004, QUAL SAF HEALTH CARE, V13, P151, DOI 10.1136/qhc.13.2.151
   Blondel VD, 2008, J STAT MECH-THEORY E, V0, P0, DOI DOI 10.1088/1742-5468/2008/10/P10008
   Boscolo-Berto R, 2012, INT J LEGAL MED, V126, P129, DOI 10.1007/s00414-011-0620-3
   BRENNAN TA, 1991, NEW ENGL J MED, V324, P370, DOI 10.1056/NEJM199102073240604
   BRENNAN TA, 1991, J HEALTH POLIT POLIC, V16, P67, DOI 10.1215/03616878-16-1-67
   California Medical Association, 1977, SUFFER SAN FRANCISCO, V0, P0
   Ferrara SD, 2013, INT J LEGAL MED, V127, P545, DOI 10.1007/s00414-013-0836-5
   FREEMAN LC, 1977, SOCIOMETRY, V40, P35, DOI 10.2307/3033543
   Hyams AL, 1996, J HEALTH POLIT POLIC, V21, P289, DOI 10.1215/03616878-21-2-289
   Jacomy M, 1900, DOI 10.13140/2.1.1341.1520, V0, P0
   Jacomy M, 2014, PLOS ONE, V9, P0, DOI 10.1371/journal.pone.0098679
   Kumar RS, 2015, SCIENTOMETRICS, V105, P921, DOI 10.1007/s11192-015-1710-7
   Ladd J, 2017, EXPLORING ANAL NETWO, V2017, P0
   Lambiotte R, 2009, DYNAMICS MULTISCALE, V2009, P0
   LEAPE LL, 1991, NEW ENGL J MED, V324, P377, DOI 10.1056/NEJM199102073240605
   Matthews JR, 1999, J HEALTH POLIT POLIC, V24, P275, DOI 10.1215/03616878-24-2-275
   Mehlman MJ, 2012, J LAW MED ETHICS, V40, P286, DOI 10.1111/j.1748-720X.2012.00664.x
   Shi G F, 2019, FA YI XUE ZA ZHI, V35, P30, DOI 10.12116/j.issn.1004-5619.2019.01.006
   van Eck NJ, 2010, SCIENTOMETRICS, V84, P523, DOI 10.1007/s11192-009-0146-3
   Viel G, 2011, INT J LEGAL MED, V125, P717, DOI 10.1007/s00414-011-0576-3
   WARREN D, 1988, J HLTH POLIT POLICY, V0, P13
NR 24
TC 8
Z9 9
U1 4
U2 29
PU ELSEVIER SCI LTD
PI OXFORD
PA THE BOULEVARD, LANGFORD LANE, KIDLINGTON, OXFORD OX5 1GB, OXON, ENGLAND
SN 1752-928X
EI 1532-2009
J9 J FORENSIC LEG MED
JI J. Forensic Leg. Med.
PD AUG 15
PY 2019
VL 66
IS 
BP 167
EP 183
DI 10.1016/j.jflm.2019.07.002
PG 17
WC Medicine, Legal
SC Legal Medicine
GA IM4DC
UT WOS:000477943900028
PM 31326692
DA 2022-10-14
ER

PT J
AU Nowotny, BM
   Loh, E
   Lorenz, K
   Wallace, EM
AF Nowotny, Benjamin M.
   Loh, Erwin
   Lorenz, Katherine
   Wallace, Euan M.
TI Sharing the pain: lessons from missed opportunities for healthcare improvement from patient complaints and litigation in the Australian health system
SO AUSTRALIAN HEALTH REVIEW
LA English
DT Article
ID medical malpractice; risk; claim; doctor; physician; quality; safety; time
AB Learning from medical errors to prevent their recurrence is an important component of any healthcare system's quality and safety improvement functions. Traditionally, this been achieved principally from review of adverse clinical outcomes. The opportunity to learn systematically and in a system manner from patient complaints and litigation has been less well harnessed. Herein we describe the pathways and processes for both patient complaints and medicolegal claims in Victoria, and Australia more broadly, and assess the potential for these to be used for system improvement. We conclude that both patient complaints and medicolegal claims could afford the potential to additionally inform and direct safety and quality improvement. At present neither patient complaints nor medicolegal claims are used systematically to improve patient safety. We identify how this may be done, particularly through sharing findings across agencies. What is known about the topic? Patient complaints and medicolegal claims are accepted parts of the healthcare industry. However, using these in a shared and collated manner as part of an improvement agenda has not been widely considered or proposed. What does the paper add? This paper provides a summary of the patient complaint and medicolegal landscape in public hospital system in Australia broadly, and Victoria more specifically, identifying the agencies involved and the opportunities for sharing learnings. The paper draws on existing literature and experiences from both Australia and elsewhere to propose a framework whereby complaints and claims data could be shared systematically and strategically to reduce future harm and improve patient care. What are the implications for practitioners? We offer an approach for practitioners, healthcare managers and policy makers in all Australian jurisdictions to design and implement a statewide capacity to share patient complaints and medicolegal claims as an additional component of system quality and safety.
C1 [Nowotny, Benjamin M.; Wallace, Euan M.] Monash Univ, Sch Clin Sci, Dept Obstet & Gynaecol, Clayton, Vic 3800, Australia.
   [Nowotny, Benjamin M.; Wallace, Euan M.] Hudson Inst Med Res, Ritchie Ctr, 27-31 Wright St, Clayton, Vic 3168, Australia.
   [Loh, Erwin; Lorenz, Katherine] Monash Hlth, Clayton, Vic 3168, Australia.
   [Wallace, Euan M.] Victorian Govt, Safer Care Victoria, Dept Hlth & Human Serv, Melbourne, Vic 3000, Australia.
RP Nowotny, BM (通讯作者)，Monash Univ, Sch Clin Sci, Dept Obstet & Gynaecol, Clayton, Vic 3800, Australia.; Nowotny, BM (通讯作者)，Hudson Inst Med Res, Ritchie Ctr, 27-31 Wright St, Clayton, Vic 3168, Australia.
EM benjamin.nowotny@monash.edu; erwin.loh@monashhealth.org; katherinelorenz@monashhealth.org; euan.wallace@monash.edu
CR Anderson A, 2013, CLIN RISK, V19, P24
   [Anonymous], 2017, PERINATAL STAT SERIE, V0, P0
   [Anonymous], 2011, RAD NAT ABC, V0, P0
   [Anonymous], 2005, QUEENSLAND PUBLIC HO, V0, P0
   Australian Commission of Quality and Safety in Health Care (ACQSHC), 2017, 2 AUSTR ATL HEALTHC, V0, P0
   Australian Council for Safety and Quality in Health Care (ACSQHC), 2002, LESS INQ OBST GYN SE, V0, P0
   Australian Institute of Health and Welfare (AIHW), 2016, ADM PAT CAR 2014 15, V0, P0
   Bismark MM, 2013, BMJ QUAL SAF, V22, P532, DOI 10.1136/bmjqs-2012-001691
   Bismark MM, 2011, MED J AUSTRALIA, V195, P25, DOI 10.5694/j.1326-5377.2011.tb03183.x
   Bixenstine PJ, 2014, J HEALTHC QUAL, V36, P43, DOI 10.1111/jhq.12011
   BRENNAN TA, 1991, NEW ENGL J MED, V324, P370, DOI 10.1056/NEJM199102073240604
   Centre for Epidemiology and Evidence, 2016, NEW S WAL MOTH BAB 2, V0, P0
   Chant K, 2016, BANKSTOWN LIDCOMBE H, V0, P0
   Cohen D, 2012, J EMERG MED, V42, P22, DOI 10.1016/j.jemermed.2008.06.014
   Department of Anesthesiology and Pain Medicine, 2017, AN CLOS CLAIMS PROJ, V0, P0
   Department of Health, 2011, VICT HLTH INC MAN PO, V0, P0
   Duckett SMC, 2016, TARGETING ZERO SUPPO, V0, P0
   Elwyn G, 2005, BRIT MED J, V331, P302, DOI 10.1136/bmj.38562.690104.43
   Frost P, 2016, PATIENT SAFETY VICTO, V0, P0
   Furrow BR, 2011, DREXEL L REV, V4, P42
   Grey E, 2016, REPORT INDEPENDENT R, V0, P0
   Groves A, 2017, THE OAKDEN REPORT, V0, P0
   Harrison R, 2016, INT J QUAL HEALTH C, V28, P240, DOI 10.1093/intqhc/mzw003
   Health and Disability Services Complaints Office (WA), 2016, 2015 16 ANN REP, V0, P0
   Hickson GB, 2002, JAMA-J AM MED ASSOC, V287, P2951, DOI 10.1001/jama.287.22.2951
   Hickson GB, 2007, SOUTH MED J, V100, P791, DOI 10.1097/SMJ.0b013e318063bd75
   Jena AB, 2011, NEW ENGL J MED, V365, P629, DOI 10.1056/NEJMsa1012370
   Kellogg KM, 2017, BMJ QUAL SAF, V26, P381, DOI 10.1136/bmjqs-2016-005991
   Kennedy, 2001, REPORT PUBLIC INQUIR, V5207, P0
   Keogh B, 2013, REV QUALITY CARE TRE, V0, P0
   Kesselheim AS, 2010, J EVAL CLIN PRACT, V16, P476, DOI 10.1111/j.1365-2753.2009.01148.x
   Kirkup B, 2015, REPORT MORECAMBE BAY, V0, P0
   Macrae C, 2014, BMJ QUAL SAF, V23, P440, DOI 10.1136/bmjqs-2013-002685
   Makary MA, 2016, BMJ-BRIT MED J, V353, P0, DOI 10.1136/bmj.i2139
   Marchev M, 2003, MED MALPRACTICE MED, V0, P0
   Maternal and Child Health Unit, 2016, W AUSTR MOTH BAB 201, V0, P0
   Maternal and Perinatal Mortality Committee, 2017, MAT PER MORT S AUSTR, V0, P0
   McGhee A, 2017, MED REGULATOR ACCUSE, V0, P0
   McGhee A, 2017, ABC NEWS, V0, P0
   McKenzie Nick, 2016, SYDNEY MORNING HERAL, V0, P0
   Mid Staffordshire NHS Foundation Trust Public Inquiry, 2013, REP MIDST NHS FDN TR, V0, P0
   Mills N, 2016, COST ACCREDITATION N, V0, P0
   Moore IN, 2006, VANDERBILT LAW REV, V59, P1175
   Morris A, 2005, INTERIM REPORT 10 JU, V0, P0
   Nash LM, 2009, MED J AUSTRALIA, V191, P436, DOI 10.5694/j.1326-5377.2009.tb02879.x
   National Health Service Litigation Authority (NHSLA), 2010, CLAIMS REL MED DEV E, V0, P0
   National Health Service Litigation Authority (NHSLA), 2009, STUD STILLB CLAIMS, V0, P0
   NHS Litigation Authority, 2012, 10 YEARS MAT CLAIMS, V0, P0
   Nowotny B, 2017, J PAEDIATR CHILD H, V53, P73, DOI 10.1111/jpc.13494_215
   Office of the Health Services Commissioner (Victoria), 2016, 2016 ANN REP, V0, P0
   Pichert JW, 2008, ADV PATIENT SAFETY N, V2, P0
   Picone D, 2015, REV DEP HLTH HUMAN S, V0, P0
   Queensland Department of Health Patient Safety and Quality Improvement Service, 2017, HOSP HLTH SERV CONS, V0, P0
   Reader TW, 2014, BMJ QUAL SAF, V23, P678, DOI 10.1136/bmjqs-2013-002437
   Riskman, 2012, MOD, V0, P0
   Rolph John E, 2007, J EMPIR LEGAL STUD, V4, P125, DOI 10.1111/j.1740-1461.2007.00084.x
   Royal Australasian College of Surgeons, 2017, VICT AUD SURG MORT, V0, P0
   Runciman WB, 2006, QUAL SAF HEALTH CARE, V15, PI82, DOI 10.1136/qshc.2005.017467
   Safer Care Victoria, 2017, VICT PER SERV PERF I, V0, P0
   Scheil WJK, 2017, PREGNANCY OUTCOME S, V0, P0
   Sloan F, 2008, ISSUES SCI TECHNOL, V24, P63
   Studdert DM, 2006, NEW ENGL J MED, V354, P2024, DOI 10.1056/NEJMsa054479
   Studdert DM, 2005, JAMA-J AM MED ASSOC, V293, P2609, DOI 10.1001/jama.293.21.2609
   Studdert DM, 2004, NEW ENGL J MED, V350, P283, DOI 10.1056/NEJMhpr035470
   Victoria State Government, 2015, CONS COUNC OBST PAED, V0, P0
   Victorian Managed Insurance Authority (VMIA), 2016, VICT MAN INS AG ANN, V0, P0
   Victorian Managed Insurance Authority (VMIA), 2013, ID EM MED IND RISK V, V0, P0
   Vukmir R B, 2004, MED LAW, V23, P495
   Walker B, 2004, 2 INTERIM REPORT SPE, V0, P0
   Walker B, 2004, INTERIM REPORT SPECI, V0, P0
NR 70
TC 4
Z9 4
U1 0
U2 2
PU CSIRO PUBLISHING
PI CLAYTON
PA UNIPARK, BLDG 1, LEVEL 1, 195 WELLINGTON RD, LOCKED BAG 10, CLAYTON, VIC 3168, AUSTRALIA
SN 0156-5788
EI 1449-8944
J9 AUST HEALTH REV
JI Aust. Health Rev.
PD JUN 15
PY 2019
VL 43
IS 4
BP 382
EP 391
DI 10.1071/AH17266
PG 10
WC Health Care Sciences & Services; Health Policy & Services
SC Health Care Sciences & Services
GA IO3ZY
UT WOS:000479320500004
PM 29914610
DA 2022-10-14
ER

PT J
AU Raposo, VL
AF Raposo, Vera Lucia
TI Complementary and alternative medicine, medical liability and the proper standard of care
SO COMPLEMENTARY THERAPIES IN CLINICAL PRACTICE
LA English
DT Review
DE Complementary and alternative medicine; Conventional medicine; Standard of care; Medical liability; Patient's safety
ID malpractice
AB Complementary and alternative medicine raises growing interests among population. Patients have the right to reject conventional medicine and instead look for a different treatment, even if sometimes is a placebo. However, currently this risks being a reckless decision, since the way complementary and alternative medicine is being provided leaves space for fraudulent practices, misleading information, wrong diagnosis, improper treatments and thus severe patient's injuries. This paper will discuss the standard of care to be demanded from providers of complementary and alternative medicine. The paper will sustain that it should be bound to a CAM specific standard of care, expose the reasons for this solution and describe the consequences derived therein. It will conclude that the solution to protect CAM users does not rely in the extension of conventional standard of care to CAM practitioners, but in more regulation and more control for CAM practices and CAM practitioners.
C1 [Raposo, Vera Lucia] Univ Macau, Fac Law, E32,Ave Univ, Taipa, Macao, Peoples R China.
RP Raposo, VL (通讯作者)，Univ Macau, Fac Law, E32,Ave Univ, Taipa, Macao, Peoples R China.
EM vraposo@um.edu.mo
FU University of Macau, Macau, China [MYRG2015-00008-FLL]
CR Andrews Lori B, 1996, HOUSTON LAW REV, V32, P1273
   Bellamy J, 2016, IS THERE DISTINCT ST, V0, P0
   Boozang KM, 1998, AM J LAW MED, V24, P185
   Brody JE, 1998, NY TIMES, V0, P0
   Caspi O, 2010, J EVID BASED COMPLEM, V2011, P0
   Cloatre E, 2019, MED LAW REV, V27, P189, DOI 10.1093/medlaw/fwy024
   Cohen MH, 2002, ANN INTERN MED, V136, P596, DOI 10.7326/0003-4819-136-8-200204160-00009
   Cohen Michael, 1998, COMPLEMENTARY ALTERN, V0, P0
   Cohen MH, 2007, BIOMED ETHICS REV, V0, PP167, DOI 10.1007/978-1-59745-381-3_6
   Coulter ID, 2004, MED J AUSTRALIA, V180, P587, DOI 10.5694/j.1326-5377.2004.tb06099.x
   Doyle A, 2001, J LEGAL MED, V22, P533, DOI 10.1080/01947640152750955
   Fan RP, 2003, J LAW MED ETHICS, V31, P213, DOI 10.1111/j.1748-720X.2003.tb00082.x
   Feasby C, 1997, HEALTH LAW J, V5, P45
   Gilmour J, 2011, PEDIATRICS, V128, PS200, DOI 10.1542/peds.2010-2720J
   Institute of Medicine, 2005, COMPL ALT MED US, V0, P0
   Jacobson GM, 2009, J ONCOL PRACT, V5, P124, DOI 10.1200/JOP.0938501
   Johnson SB, 2018, JNCI-J NATL CANCER I, V110, P0, DOI 10.1093/jnci/djx145
   Kim HJ, 2016, J PARKINSON DIS, V6, P675, DOI 10.3233/JPD-160890
   McKenzie BA, 2012, JAVMA-J AM VET MED A, V241, P421, DOI 10.2460/javma.241.4.421
   Miner SA, 2018, BMC COMPLEM ALTERN M, V18, P0, DOI 10.1186/s12906-018-2224-7
   Moffett P, 2011, WEST J EMERG MED, V12, P109
   Morreim EH, 2003, J LAW MED ETHICS, V31, P222, DOI 10.1111/j.1748-720X.2003.tb00083.x
   Parent Fanny, 2014, TERRAINS TRAV, V2, P21
   Sanderson CR, 2006, MED J AUSTRALIA, V185, P373, DOI 10.5694/j.1326-5377.2006.tb00613.x
   Smith JC, 2000, J CHIROPR HUMANIT, V9, P0
   Sugarman J, 2003, J LAW MED ETHICS, V31, P247, DOI 10.1111/j.1748-720X.2003.tb00085.x
   West H, 2018, JAMA ONCOL, V4, P139, DOI 10.1001/jamaoncol.2017.3120
   WHO, 2013, WHO TRADITIONAL MED, V0, P0
NR 28
TC 6
Z9 7
U1 0
U2 0
PU ELSEVIER SCI LTD
PI OXFORD
PA THE BOULEVARD, LANGFORD LANE, KIDLINGTON, OXFORD OX5 1GB, OXON, ENGLAND
SN 1744-3881
EI 1873-6947
J9 COMPLEMENT THER CLIN
JI Complement. Ther. Clin. Pract.
PD MAY 15
PY 2019
VL 35
IS 
BP 183
EP 188
DI 10.1016/j.ctcp.2019.02.009
PG 6
WC Integrative & Complementary Medicine
SC Integrative & Complementary Medicine
GA HU2SO
UT WOS:000465122100024
PM 31003656
DA 2022-10-14
ER

PT J
AU Sanabrais-Jimenez, MA
   Sotelo-Ramirez, CE
   Ordonez-Martinez, B
   Jimenez-Pavon, J
   Ahumada-Curiel, G
   Piana-Diaz, S
   Flores-Flores, G
   Flores-Ramos, M
   Jimenez-Anguiano, A
   Camarena, B
AF Sanabrais-Jimenez, M. A.
   Sotelo-Ramirez, C. E.
   Ordonez-Martinez, B.
   Jimenez-Pavon, J.
   Ahumada-Curiel, G.
   Piana-Diaz, S.
   Flores-Flores, G.
   Flores-Ramos, M.
   Jimenez-Anguiano, A.
   Camarena, B.
TI Effect of CRHR1 and CRHR2 gene polymorphisms and childhood trauma in suicide attempt
SO JOURNAL OF NEURAL TRANSMISSION
LA English
DT Article
DE Suicide attempt; Corticotropin-releasing receptor; GxE interaction; Childhood trauma
ID hpa axis gene; multifactor-dimensionality reduction; impaired stress-response; environment interaction; hormone-receptor; messenger-rna; corticotropin; behavior; anxiety; risk
AB Family, twin, and adoption studies have suggested that genetic factors might be involved in suicidal behavior. Corticotropin-releasing receptor type 1 (CRHR1) and 2 (CRHR2) genes play a key role in the activation and modulation of the hypothalamic-pituitary-adrenal (HPA) axis, which is considered a major stress regulator. Childhood trauma is an environmental risk factor associated with suicide attempt (SA) and it has been related to HPA axis dysregulation. This study aimed at analyzing the relationship of CRHR1 and CRHR2 genes with childhood trauma concerning the development of SA. In this study, we included 366 affective disorder patients. Among them, 183 patients had SA at least once and 183 had not SA. Information regarding SA and childhood trauma was obtained from medical records. Multifactor Dimensionality Reduction program was used to detect gene-environment interactions between CRHR1 (rs110402, rs242924, and rs16940665) and CRHR2 (rs2190242, rs2284217, and rs2014663) with childhood trauma in SA. The analysis showed an interaction of CRHR1 and CRHR2 with childhood trauma, thus conferring increased risk of having presented at least one SA (OR 7.44; 95% CI 4.58-12.07; p<0.0001). In addition, we observed the following in the trauma subtypes analysis: physical negligence (OR 4.72; 95% CI 3.01-7.40; p<0.0001), emotional abuse (OR 5.76; 95% CI 3.67-9.05; p<0.0001), and sexual abuse (OR 5.70; 95% CI 3.62-8.97; p<0.0001). Our results suggested that genetic variants of CRHR1 and CRHR2 genes in addition to physical negligence, and emotional and sexual abuse, contribute to increase risk of presented at least one SA.
C1 [Sanabrais-Jimenez, M. A.] Univ Autonoma Metropolitana Iztapalapa, Ciencias Biol & Salud, Mexico City, DF, Mexico.
   [Sanabrais-Jimenez, M. A.; Sotelo-Ramirez, C. E.; Ordonez-Martinez, B.; Jimenez-Pavon, J.; Camarena, B.] Inst Nacl Psiquiatria Ramon de la Fuente Muniz, Dept Farmacogenet, 101 Col San Lorenzo Huipulco, Mexico City 14370, DF, Mexico.
   [Ahumada-Curiel, G.; Piana-Diaz, S.; Flores-Flores, G.] Inst Nacl Psiquiatria Ramon de la Fuente Muniz, Direcc Serv Clin, Mexico City, DF, Mexico.
   [Flores-Ramos, M.] Inst Nacl Psiquiatria Ramon de la Fuente Muniz, Consejo Nacl Ciencia & Tecnol, Mexico City, DF, Mexico.
   [Jimenez-Anguiano, A.] Univ Autonoma Metropolitana Iztapalapa, Dept Biol Reprod, Area Neurociencias, Mexico City, DF, Mexico.
RP Camarena, B (通讯作者)，Inst Nacl Psiquiatria Ramon de la Fuente Muniz, Dept Farmacogenet, 101 Col San Lorenzo Huipulco, Mexico City 14370, DF, Mexico.
EM camare@imp.edu.mx
FU Consejo Nacional de Ciencia y Tecnologia Scholarship [302028]; Instituto Nacional de Psiquiatria Ramon de la Fuente Muniz
CR Assary E, 2018, SEMIN CELL DEV BIOL, V77, P133, DOI 10.1016/j.semcdb.2017.10.016
   Bale TL, 2000, NAT GENET, V24, P410, DOI 10.1038/74263
   Barrett JC, 2005, BIOINFORMATICS, V21, P263, DOI 10.1093/bioinformatics/bth457
   Ben-Efraim YJ, 2011, GENES BRAIN BEHAV, V10, P663, DOI 10.1111/j.1601-183X.2011.00703.x
   Bernstein D, 1998, CHILDHOOD TRAUMA QUE, V0, P0
   Bernstein DP, 1997, J AM ACAD CHILD PSY, V36, P340, DOI 10.1097/00004583-199703000-00012
   Blasco-Fontecilla H, 2016, CURR PSYCHIAT REP, V18, P0, DOI 10.1007/s11920-016-0733-y
   Breen ME, 2015, PSYCHIAT GENET, V25, P106, DOI 10.1097/YPG.0000000000000082
   Brent DA, 2008, PSYCHIAT CLIN N AM, V31, P157, DOI 10.1016/j.psc.2008.02.001
   De Luca V, 2010, J PSYCHOPHARMACOL, V24, P677, DOI 10.1177/0269881108097817
   De Venter M, 2017, ACTA PSYCHIAT SCAND, V135, P554, DOI 10.1111/acps.12726
   Gaudeman WJ, 2019, QUANTO 1 2 4 COMPUTE, V0, P0
   Goodman LA, 1999, J TRAUMA STRESS, V12, P587, DOI 10.1023/A:1024708916143
   Guillaume S, 2013, J PSYCHIATR RES, V47, P259, DOI 10.1016/j.jpsychires.2012.10.014
   Hadland SE, 2012, J AFFECT DISORDERS, V136, P377, DOI 10.1016/j.jad.2011.11.019
   Hahn LW, 2003, BIOINFORMATICS, V19, P376, DOI 10.1093/bioinformatics/btf869
   Hervada Vidal Xurxo, 2004, REV. ESP. SALUD PUBLICA, V78, P277, DOI 10.1590/s1135-57272004000200013
   Hiroi N, 2001, MOL PSYCHIATR, V6, P540, DOI 10.1038/sj.mp.4000908
   Inda C, 2017, ENDOCR CONNECT, V6, PR99, DOI 10.1530/EC-17-0111
   Kelleher I, 2008, BRIT J PSYCHIAT, V193, P378, DOI 10.1192/bjp.bp.108.049536
   Leszczynska-Rodziewicz A, 2013, SCI WORLD J, V0, P0, DOI DOI 10.1155/2013/207361
   Liaw CW, 1996, ENDOCRINOLOGY, V137, P72, DOI 10.1210/en.137.1.72
   Ludwig B, 2018, FRONT PSYCHIATRY, V9, P0, DOI 10.3389/fpsyt.2018.00165
   Lutz PE, 2017, MOL PSYCHIATR, V22, P1395, DOI 10.1038/mp.2017.141
   Mandelli L, 2013, NEUROSCI BIOBEHAV R, V37, P2375, DOI 10.1016/j.neubiorev.2013.07.011
   Merali Z, 2004, J NEUROSCI, V24, P1478, DOI 10.1523/JNEUROSCI.4734-03.2004
   Moore JH, 2019, MDR 101 4, V0, P0
   Motsinger Alison A, 2006, HUMAN GENOMICS, V2, P318
   Murphy TM, 2011, BEHAV BRAIN FUNCT, V7, P0, DOI 10.1186/1744-9081-7-22
   NEMEROFF CB, 1988, ARCH GEN PSYCHIAT, V45, P577
   Olfson M, 2017, JAMA PSYCHIAT, V74, P1095, DOI 10.1001/jamapsychiatry.2017.2582
   Orozco R, 2018, CHILD ADOL PSYCH MEN, V12, P0, DOI 10.1186/s13034-018-0215-6
   Ritchie MD, 2001, AM J HUM GENET, V69, P138, DOI 10.1086/321276
   Ritchie MD, 2003, GENET EPIDEMIOL, V24, P150, DOI 10.1002/gepi.10218
   Rossom RC, 2017, J AFFECT DISORDERS, V215, P77, DOI 10.1016/j.jad.2017.03.037
   Roy A, 2012, J PSYCHIATR RES, V46, P72, DOI 10.1016/j.jpsychires.2011.09.009
   Smith C, 2016, EAT WEIGHT DISORD-ST, V21, P199, DOI 10.1007/s40519-015-0226-8
   Smith GW, 1998, NEURON, V20, P1093, DOI 10.1016/S0896-6273(00)80491-2
   Timpl P, 1998, NAT GENET, V19, P162, DOI 10.1038/520
   Tregouet DA, 2007, BIOINFORMATICS, V23, P1038, DOI 10.1093/bioinformatics/btm058
   Turecki G, 2014, NAT REV NEUROSCI, V15, P802, DOI 10.1038/nrn3839
   Turecki G, 2012, TRENDS NEUROSCI, V35, P14, DOI 10.1016/j.tins.2011.11.008
   Voracek M, 2007, WIEN KLIN WOCHENSCHR, V119, P463, DOI 10.1007/s00508-007-0823-2
   Wasserman D, 2009, GENES BRAIN BEHAV, V8, P72, DOI 10.1111/j.1601-183X.2008.00446.x
   World Health Organization, 2019, SUIC WORLDW 2019, V0, P0
NR 45
TC 8
Z9 9
U1 4
U2 7
PU SPRINGER WIEN
PI WIEN
PA SACHSENPLATZ 4-6, PO BOX 89, A-1201 WIEN, AUSTRIA
SN 0300-9564
EI 1435-1463
J9 J NEURAL TRANSM
JI J. Neural Transm.
PD MAY 15
PY 2019
VL 126
IS 5
BP 637
EP 644
DI 10.1007/s00702-019-01991-4
PG 8
WC Clinical Neurology; Neurosciences
SC Neurosciences & Neurology
GA HW8GU
UT WOS:000466928300010
PM 30874897
DA 2022-10-14
ER

PT J
AU Zhao, BQ
   Cajas-Monson, LC
   Ramamoorthy, S
AF Zhao, Beiqun
   Cajas-Monson, Luis C.
   Ramamoorthy, Sonia
TI Malpractice allegations: A reality check for resident physicians
SO AMERICAN JOURNAL OF SURGERY
LA English
DT Article
ID medical malpractice; liability; lawsuit; simulation; burnout; claim; risk
AB Background: Medical malpractice is a source of stress and cost to physicians. Little is known about how it impacts resident physicians. Methods: We analyzed data from the Comparative Benchmarking System between 2007 and 2016. We also surveyed surgery residents at our institution regarding malpractice in training. Results: 4% of cases identified a resident physician and 32% involved a surgical specialty. Common allegations were "improper performance of surgery" and "improper management of surgical patient". 1 case attributed supervision as the major allegation but supervision was a contributing factor in 26% of cases. 18% of cases named a resident as a defendant. Most residents correctly answered that they can be defendants, agreed that a medico-legal curriculum is at least "moderately important", but had "poor" to "terrible" malpractice knowledge. Conclusions: A significant number of medical malpractice claims involve resident physicians as a responsible party. Though universally recognized as important, medico-legal training in surgical residency is often lacking. (c) 2018 Elsevier Inc. All rights reserved.
C1 [Zhao, Beiqun; Cajas-Monson, Luis C.; Ramamoorthy, Sonia] Univ Calif San Diego, Dept Surg, 9300 Campus Point Dr,7220, La Jolla, CA 92037 USA.
RP Zhao, BQ (通讯作者)，Univ Calif San Diego, Dept Surg, 9300 Campus Point Dr,7220, La Jolla, CA 92037 USA.
EM bez013@ucsd.edu
FU T15 NLM/NIH Institutional Training Grants for Research Training in Biomedical Informatics and Data Science; National Library of Medicine of the National Institutes of Health [T15LM011271]; NATIONAL LIBRARY OF MEDICINE [T15LM011271] Funding Source: NIH RePORTER
CR Akwari AM, 2011, ACAD MED, V86, P1192, DOI 10.1097/ACM.0b013e31822bbfe2
   Alper EJ, 2011, ACAD MED, V86, P282, DOI 10.1097/ACM.0b013e3182086f14
   Balch CM, 2011, J AM COLL SURGEONS, V213, P657, DOI 10.1016/j.jamcollsurg.2011.08.005
   Deshpande SP, 2011, HEALTH CARE MANAG, V30, P55, DOI 10.1097/HCM.0b013e3182078ba4
   Elmore LC, 2016, J AM COLL SURGEONS, V223, P440, DOI 10.1016/j.jamcollsurg.2016.05.014
   Guerges M, 2017, AM J SURG, V213, P885, DOI 10.1016/j.amjsurg.2017.03.010
   HELMS LB, 1991, ACAD MED, V66, P718, DOI 10.1097/00001888-199112000-00002
   Hochberg MS, 2011, ACAD MED, V86, P365, DOI 10.1097/ACM.0b013e3182086d72
   Houry D, 2001, ACAD EMERG MED, V8, P765, DOI 10.1111/j.1553-2712.2001.tb00203.x
   Jena AB, 2011, NEW ENGL J MED, V365, P629, DOI 10.1056/NEJMsa1012370
   Kachalia A, 2004, JAMA-J AM MED ASSOC, V292, P1051, DOI 10.1001/jama.292.9.1051
   Mello MM, 2010, HEALTH AFFAIR, V29, P1569, DOI 10.1377/hlthaff.2009.0807
   Miller LA, 2011, J PERINAT NEONAT NUR, V25, P224, DOI 10.1097/JPN.0b013e3182257331
   Schleiter Kristin E, 2009, VIRTUAL MENTOR, V11, P882, DOI 10.1001/virtualmentor.2009.11.11.hlaw1-0911
   Schlicher NR, 2008, ACAD EMERG MED, V15, P1175, DOI 10.1111/j.1553-2712.2008.00165.x
   Shanafelt TD, 2002, ANN INTERN MED, V136, P358, DOI 10.7326/0003-4819-136-5-200203050-00008
   Studdert DM, 2016, OBSTET GYNECOL SURV, V71, P289
   Studdert DM, 2006, NEW ENGL J MED, V354, P2024, DOI 10.1056/NEJMsa054479
   Thiels CA, 2018, JAMA SURG, V153, P8, DOI 10.1001/jamasurg.2017.2979
   Thomas NK, 2004, JAMA-J AM MED ASSOC, V292, P2880, DOI 10.1001/jama.292.23.2880
   Walsh K, 2011, ACAD MED, V86, P1193, DOI 10.1097/ACM.0b013e31822bbc8e
   Wegman B, 2012, CLIN ORTHOP RELAT R, V470, P1379, DOI 10.1007/s11999-012-2244-4
NR 22
TC 8
Z9 8
U1 1
U2 2
PU EXCERPTA MEDICA INC-ELSEVIER SCIENCE INC
PI BRIDGEWATER
PA 685 ROUTE 202-206 STE 3, BRIDGEWATER, NJ 08807 USA
SN 0002-9610
EI 1879-1883
J9 AM J SURG
JI Am. J. Surg.
PD FEB 15
PY 2019
VL 217
IS 2
BP 350
EP 355
DI 10.1016/j.amjsurg.2018.08.006
PG 6
WC Surgery
SC Surgery
GA HG2IU
UT WOS:000454787500027
PM 30172360
DA 2022-10-14
ER

PT J
AU Miller, EG
   Mull, CC
AF Miller, Elissa G.
   Mull, Colette C.
TI A Call to Restore Your Calling Self-care of the Emergency Physician in the Face of Life-Changing Stress-Part 1 of 6
SO PEDIATRIC EMERGENCY CARE
LA English
DT Article
DE patient death; emotional debriefing; debriefing; life-changing stressor
ID moral distress; framework
AB Few practicing emergency physicians will avoid life-changing stressors such as a medical error, personal illness, malpractice litigation, or death of a patient. Many will be unprepared for the toll they will take on their lives. Some may ultimately experience burnout, post-traumatic stress disorder, and suicidal ideation. Medical education, continuing education, and maintenance of certification programs do not teach physicians to recognize helplessness, moral distress, or maladaptive coping mechanisms in themselves. Academic physicians receive little instruction on how to teach trainees and medical students the art of thriving through life-changing stressors in their career paths. Most importantly, handling a life-changing stressor is that much more overwhelming today, as physicians struggle to meet the daily challenge of providing the best patient care in a business-modeled health care environment where profit-driven performance measures (eg, productivity tracking, patient reviews) can conflict with the quality of medical care they wish to provide. Using personal vignettes and with a focus on the emergency department setting, this 6-article series examines the impact life-changing stressors have on physicians, trainees, and medical students. The authors identify internal constraints that inhibit healthy coping and tools for individuals, training programs, and health care organizations to consider adopting, as they seek to increase physician satisfaction and retention. The reader will learn to recognize physician distress and acquire strategies for self-care and peer support. The series will highlight the concept that professional fulfillment requires ongoing attention and is a work in progress.
C1 [Miller, Elissa G.] Thomas Jefferson Univ, Sidney Kimmel Med Coll, Nemours Alfred I duPont Hosp Children, Dept Pediat,Div Palliat Med, Wilmington, DE USA.
   [Mull, Colette C.] Thomas Jefferson Univ, Sidney Kimmel Med Coll, Nemours Alfred I duPont Hosp Children, tDiv Emergency Med,Dept Pediat, Wilmington, DE USA.
RP Mull, CC (通讯作者)，Nemours Alfred I duPont Hosp Children, Dept Pediat, Div Emergency Med, 1600 Rockland Rd, Wilmington, DE 19803 USA.
EM cmull@nemours.org
CR Arndt BG, 2017, ANN FAM MED, V15, P419, DOI 10.1370/afm.2121
   Back AL, 2015, J PALLIAT MED, V18, P26, DOI 10.1089/jpm.2014.0115
   Balch Charles M, 2010, ADV SURG, V44, P29
   Chaiyachati KH, 2019, JAMA INTERN MED, V179, P760, DOI 10.1001/jamainternmed.2019.0095
   Hill RG, 2013, AM J EMERG MED, V31, P1591, DOI 10.1016/j.ajem.2013.06.028
   Jackson VA, 2008, J PALLIAT MED, V11, P893, DOI 10.1089/jpm.2007.2480
   Jameton A, 1984, PRENTICE HALL, V0, P0, DOI DOI 10.1002/chp.4760040110
   Kaiser Health News, 2019, KAISER HLTH NEWS, V0, P0
   Koenig HG, 2019, FRONT PSYCHIATRY, V10, P0, DOI 10.3389/fpsyt.2019.00443
   Meier DE, 2001, JAMA-J AM MED ASSOC, V286, P3007, DOI 10.1001/jama.286.23.3007
   Montgomery A, 2014, BURN RES, V1, P50, DOI 10.1016/j.burn.2014.04.002
   Moutier C, 2012, ACAD MED, V87, P320, DOI 10.1097/ACM.0b013e31824451ad
   Murray E, 2018, ANN EMERG MED, V72, P322, DOI 10.1016/j.annemergmed.2018.03.040
   Ratwani RM, 2018, HEALTH AFFAIR, V37, P1752, DOI 10.1377/hlthaff.2018.0699
   Rushton CH, 2013, J PALLIAT MED, V16, P1074, DOI 10.1089/jpm.2012.0490
   Rushton CH, 2013, J PALLIAT MED, V16, P1080, DOI 10.1089/jpm.2013.0105
   Talbot SG, 2018, STAT 1 OPINION, V0, P0
   Talbot SG, 2019, STAT 1 OPINION, V0, P0
   Topol E, 2019, NEW YORKER, V0, P0
NR 21
TC 0
Z9 0
U1 0
U2 4
PU LIPPINCOTT WILLIAMS & WILKINS
PI PHILADELPHIA
PA TWO COMMERCE SQ, 2001 MARKET ST, PHILADELPHIA, PA 19103 USA
SN 0749-5161
EI 1535-1815
J9 PEDIATR EMERG CARE
JI Pediatr. Emerg. Care
PD NOV 15
PY 2019
VL 35
IS 11
BP 811
EP 813
DI 10.1097/PEC.0000000000001972
PG 3
WC Emergency Medicine; Pediatrics
SC Emergency Medicine; Pediatrics
GA JO3YJ
UT WOS:000497516400023
PM 31688802
DA 2022-10-14
ER

PT J
AU Lagoo, J
   Berry, WR
   Miller, K
   Neal, BJ
   Sato, L
   Lillemoe, KD
   Doherty, GM
   Kassen, AR
   Chaikof, EL
   Gawande, AA
   Haynes, AB
AF Lagoo, Janaka
   Berry, William R.
   Miller, Kate
   Neal, Brandon J.
   Sato, Luke
   Lillemoe, Keith D.
   Doherty, Gerard M.
   Kassen, Ames R.
   Chaikof, Elliot L.
   Gawande, Atul A.
   Haynes, Alex B.
TI Multisource Evaluation of Surgeon Behavior Is Associated With Malpractice Claims
SO ANNALS OF SURGERY
LA English
DT Article
DE malpractice claims; multisource evaluation; surgeon behavior
ID patient complaint; medical malpractice; plastic-surgery; operating-room; safety; physician; risk; professionalism; feedback
AB Objective: We merged direct, multisource, and systematic assessments of surgeon behavior with malpractice claims, to analyze the relationship between surgeon 360-degree reviews and malpractice history. Background: Previous work suggests that malpractice claims are associated with a poor physician-patient relationship, which is likely related to behaviors captured by 360-degree review. We hypothesize that 360-degree review results are associated with malpractice claims. Methods: Surgeons from 4 academic medical centers covered by a common malpractice carrier underwent 360-degree review in 2012 to 2013 (n = 385). Matched, de-identified reviews and malpractice claims data were available for 264 surgeons from 2000 to 2015. We analyzed 23 questions, highlighting positive and negative behaviors within the domains of education, excellence, humility, openness, respect, service, and teamwork. Regression analysis with robust standard error was used to assess the potential association between 360-degree review results and malpractice claims. Results: The range of claims among the 264 surgeons was 0 to 8, with 48.1% of surgeons having at least 1 claim. Multiple positive and negative behaviors were significantly associated with the risk of having malpractice claims (P < 0.05). Surgeons in the bottom decile for several items had an increased likelihood of having at least 1 claim. Conclusion: Surgeon behavior, as assessed by 360-degree review, is associated with malpractice claims. These findings highlight the importance of teamwork and communication in exposure to malpractice. Although the nature of malpractice claims is complex and multifactorial, the identification and modification of negative physician behaviors may mitigate malpractice risk and ultimately result in the improved quality of patient care.
C1 [Lagoo, Janaka; Berry, William R.; Miller, Kate; Neal, Brandon J.; Gawande, Atul A.; Haynes, Alex B.] Ariadne Labs, 401 Pk Dr, Boston, MA 02114 USA.
   [Sato, Luke] CRICO, Boston, MA USA.
   [Lillemoe, Keith D.] Massachusetts Gen Hosp, Boston, MA 02114 USA.
   [Doherty, Gerard M.] Brighani & Womens Hosp, Boston, MA USA.
   [Kassen, Ames R.] Boston Childrens Hosp, Boston, MA USA.
   [Chaikof, Elliot L.] Beth Israel Deaconess Med Ctr, Boston, MA USA.
RP Haynes, AB (通讯作者)，Ariadne Labs, 401 Pk Dr, Boston, MA 02114 USA.
EM abhaynes@ariadnelabs.org
FU Risk Management Foundation of the Harvard Medical Institutions, Inc.
CR Arriaga AF, 2011, ANN SURG, V253, P849, DOI 10.1097/SLA.0b013e3181f4dfc8
   Balch CM, 2011, J AM COLL SURGEONS, V213, P657, DOI 10.1016/j.jamcollsurg.2011.08.005
   Carayon P, 2006, QUAL SAF HEALTH CARE, V15, PI50, DOI 10.1136/qshc.2005.015842
   Cochran A, 2015, AM J SURG, V209, P65, DOI 10.1016/j.amjsurg.2014.09.017
   Cooper WO, 2017, JAMA SURG, V152, P522, DOI 10.1001/jamasurg.2016.5703
   Donnon T, 2014, ACAD MED, V89, P511, DOI 10.1097/ACM.0000000000000147
   ElBardissi AW, 2009, ANN SURG, V250, P861, DOI 10.1097/SLA.0b013e3181afe0db
   Fan CJ, 2016, J AM COLL SURGEONS, V222, P122, DOI 10.1016/j.jamcollsurg.2015.11.008
   Ghalandarpoorattar SM, 2012, POSTGRAD MED J, V88, P130, DOI 10.1136/postgradmedj-2011-130118
   Gogos AJ, 2011, MED J AUSTRALIA, V195, P340, DOI 10.5694/mja11.10379
   Gordhan CG, 2015, J SURG RES, V199, P351, DOI 10.1016/j.jss.2015.05.032
   Griffen F Dean, 2009, ADV SURG, V43, P199
   Hickson GB, 2002, JAMA-J AM MED ASSOC, V287, P2951, DOI 10.1001/jama.287.22.2951
   Hickson GB, 2012, PATIENT SAFETY HDB, V0, P347
   Hickson GB, 2008, CLIN OBSTET GYNECOL, V51, P688, DOI 10.1097/GRF.0b013e3181899c2c
   Hickson GB, 2007, ACAD MED, V82, P1040, DOI 10.1097/ACM.0b013e31815761ee
   Hickson Gerald B, 2007, N C MED J, V68, P362
   Hultman CS, 2015, ANN PLAS SURG, V74, PS241, DOI 10.1097/SAP.0000000000000448
   Hultman CS, 2013, J SURG RES, V180, P8, DOI 10.1016/j.jss.2012.11.029
   Lingard L, 2004, QUAL SAF HEALTH CARE, V13, P330, DOI 10.1136/qshc.2003.008425
   Makary MA, 2006, J AM COLL SURGEONS, V202, P746, DOI 10.1016/j.jamcollsurg.2006.01.017
   Makary MA, 2006, ANN SURG, V243, P628, DOI 10.1097/01.sla.0000216410.74062.0f
   Mazzocco K, 2009, AM J SURG, V197, P678, DOI 10.1016/j.amjsurg.2008.03.002
   Meng Li, 2009, J GRAD MED EDUC, V1, P216, DOI 10.4300/JGME-D-09-00014.1
   Moore IN, 2006, VANDERBILT LAW REV, V59, P1175
   Moore PJ, 2000, WESTERN J MED, V173, P244, DOI 10.1136/ewjm.173.4.244
   Mukherjee K, 2010, J TRAUMA, V69, P549, DOI 10.1097/TA.0b013e3181edb658
   Murff HJ, 2006, QUAL SAF HEALTH CARE, V15, P13, DOI 10.1136/qshc.2005.013847
   Nazione S, 2015, J HEALTH COMMUN, V20, P1422, DOI 10.1080/10810730.2015.1018646
   Nurudeen SM, 2015, J AM COLL SURGEONS, V221, P837, DOI 10.1016/j.jamcollsurg.2015.06.017
   Orosco RK, 2012, J AM COLL SURGEONS, V215, P480, DOI 10.1016/j.jamcollsurg.2012.04.028
   Riskin A, 2015, PEDIATRICS, V136, P487, DOI 10.1542/peds.2015-1385
   Studdert DM, 2016, NEW ENGL J MED, V374, P354, DOI 10.1056/NEJMsa1506137
NR 33
TC 14
Z9 14
U1 2
U2 2
PU LIPPINCOTT WILLIAMS & WILKINS
PI PHILADELPHIA
PA TWO COMMERCE SQ, 2001 MARKET ST, PHILADELPHIA, PA 19103 USA
SN 0003-4932
EI 1528-1140
J9 ANN SURG
JI Ann. Surg.
PD JUL 15
PY 2019
VL 270
IS 1
BP 84
EP 90
DI 10.1097/SLA.0000000000002742
PG 7
WC Surgery
SC Surgery
GA IQ4PQ
UT WOS:000480733100026
PM 29578910
DA 2022-10-14
ER

PT J
AU Ahmed, O
   Funaki, B
AF Ahmed, Osman
   Funaki, Brian
TI Medical Malpractice Primer for Practicing Interventional Radiologists
SO CANADIAN ASSOCIATION OF RADIOLOGISTS JOURNAL-JOURNAL DE L ASSOCIATION CANADIENNE DES RADIOLOGISTES
LA English
DT Article
ID informed-consent; adverse event; expert witness; sue doctor; claim; risk; care
AB Medical professional liability (MPL), also commonly referred to as medical malpractice, is a costly issue in health care today, accounting for roughly 2.4% of total health care expenditure in the United States. Almost all physicians currently in clinical practice will either be subject to a lawsuit themselves or work with someone who has. Given a lack of formal structured education about MPL in medicine for trainees, this review aims to define and discuss the relevant concepts in MPL as a reference for early career interventionalists to understand the current medicolegal environment and learn best practices to avoid litigation. (C) 2019 Canadian Association of Radiologists. All rights reserved.
C1 [Ahmed, Osman; Funaki, Brian] Univ Chicago Med, Dept Radiol, Sect Vasc & Intervent Radiol, Chicago, IL USA.
RP Ahmed, O (通讯作者)，58040 S Maryland Ave,MC 2026, Chicago, IL 60637 USA.
EM osman1423@gmail.com
CR Abaunza H, 2014, WORLD J SURG, V38, P1594, DOI 10.1007/s00268-014-2588-x
   [Anonymous], 2007, J ONCOL PRACT, V3, P274, DOI 10.1200/JOP.0756501
   Austin C, 2019, J INTERV CARD ELECTR, V56, P151, DOI 10.1007/s10840-018-0453-9
   Bal BS, 2009, CLIN ORTHOP RELAT R, V467, P383, DOI 10.1007/s11999-008-0634-4
   Berlin Leonard, 2017, AJR AM J ROENTGENOL, V209, PW333, DOI 10.2214/AJR.17.18393
   Bismark M, 2006, CAN MED ASSOC J, V175, P889, DOI 10.1503/cmaj.060429
   Cannavale A, 2013, RADIOL RES PRACT, V2013, P0, DOI 10.1155/2013/219259
   Carrafiello G, 2012, SEMIN ULTRASOUND CT, V33, P371, DOI 10.1053/j.sult.2012.01.008
   Chiu YC, 2010, SOC SCI MED, V71, P702, DOI 10.1016/j.socscimed.2010.04.040
   Deitschel CH, 2002, PEDIATRICS, V109, P974
   Duclos CW, 2005, INT J QUAL HEALTH C, V17, P479, DOI 10.1093/intqhc/mzi065
   Funaki B, 2015, SEMIN INTERVENT RAD, V32, P61, DOI 10.1055/s-0034-1396967
   Hickson GB, 2008, CLIN OBSTET GYNECOL, V51, P688, DOI 10.1097/GRF.0b013e3181899c2c
   Hill Gregory Q, 2006, SEMIN INTERVENT RADIOL, V23, P315, DOI 10.1055/s-2006-957019
   Jena AB, 2011, NEW ENGL J MED, V365, P629, DOI 10.1056/NEJMsa1012370
   Kessler DP, 2011, J ECON PERSPECT, V25, P93, DOI 10.1257/jep.25.2.93
   Kreimer Susan, 2013, MED ECON, V90, P46
   LOCALIO AR, 1991, NEW ENGL J MED, V325, P245, DOI 10.1056/NEJM199107253250405
   Mello MM, 2010, HEALTH AFFAIR, V29, P1569, DOI 10.1377/hlthaff.2009.0807
   Moffett P, 2011, WEST J EMERG MED, V12, P109
   Oetgen WJ, 2010, AM J CARDIOL, V105, P745, DOI 10.1016/j.amjcard.2009.10.072
   Rehm SJ, 2016, CLEV CLIN J MED, V83, P177, DOI 10.3949/ccjm.83a.16004
   Requarth JA, 2015, J VASC INTERV RADIOL, V26, P1647, DOI 10.1016/j.jvir.2015.08.011
   Ripley BA, 2015, J VASC INTERV RADIOL, V26, P1639, DOI 10.1016/j.jvir.2015.06.007
   Saitta N, 2012, J AM OSTEOPATH ASSOC, V112, P302, DOI 10.7556/jaoa.2012.112.5.302
   Sanbar SS, 2007, LEG MED, V0, P253
   Sattia N, 2011, PRACT LAWYER FAL, V0, P35
   Smith James E, 2015, MED ECON, V92, P50
   Teichman P G, 2001, FAM PRACT MANAG, V8, P34
   United States Code Service, 2008, FED RUL EV ART 7 OP, V0, P0
   VINCENT C, 1994, LANCET, V343, P1609, DOI 10.1016/S0140-6736(94)93062-7
NR 32
TC 2
Z9 2
U1 0
U2 0
PU ELSEVIER
PI AMSTERDAM
PA RADARWEG 29, 1043 NX AMSTERDAM, NETHERLANDS
SN 0846-5371
EI 1488-2361
J9 CAN ASSOC RADIOL J
JI Can. Assoc. Radiol. J.-J. Assoc. Can. Radiol.
PD AUG 15
PY 2019
VL 70
IS 3
BP 292
EP 299
DI 10.1016/j.carj.2019.03.003
PG 8
WC Radiology, Nuclear Medicine & Medical Imaging
SC Radiology, Nuclear Medicine & Medical Imaging
GA IW0KO
UT WOS:000484651000012
PM 31300314
DA 2022-10-14
ER

PT J
AU Beez, T
   Steiger, HJ
   Weber, B
   Ahmadi, SA
AF Beez, Thomas
   Steiger, Hans-Jakob
   Weber, Beate
   Ahmadi, Sebastian Alexander
TI Pediatric neurosurgery malpractice claims in Germany
SO CHILDS NERVOUS SYSTEM
LA English
DT Article
DE Medical error; Adverse event; Litigation; Children
ID morbidity; mortality; safety; system; physician; risk; tort
AB PurposeThere is limited data regarding malpractice claims in pediatric neurosurgery. Aim of this study was to analyze the rate, subject, and outcome of malpractice claims faced by pediatric neurosurgeons.MethodsWe analyzed malpractice claims in pediatric neurosurgical patients assigned to the review board of North Rhine Medical Council from 2012 to 2016. Claims were categorized as medical error or adverse event, no medical error. Severity was graded from negligible (grade 1) to death (grade 6).ResultsOf 391 pediatric malpractice claims, seven (1.8%) concerned pediatric neurosurgery. Claims were related to cranial surgery (N=5), spinal surgery (N=1), and a neuro-interventional procedure (N=1). Of operative cases, three were shunt operations, two were cranioplasty procedures, and one was a spinal fusion. Complications of medical care (adverse events) had occurred in all cases. A medical error was detected in only one case. Severity of damage was grade 2 (transient minor) in three, grade 3 (transient major) in one, and grade 5 (permanent major) in three cases, respectively.ConclusionsPediatric neurosurgery accounted for 1.8% of all pediatric malpractice claims. In 14% of these claims, a medical error was confirmed. Malpractice claim rate thus appears to be lower than expected for a high-risk specialty. , adverse events were confirmed in all cases, a negligent medical error was rare. Adverse event rate appears to be a predictor for malpractice claim burden, highlighting the importance of surgical checklists, standard operating procedures and morbidity and mortality surveillance.
C1 [Beez, Thomas; Steiger, Hans-Jakob; Ahmadi, Sebastian Alexander] Heinrich Heine Univ, Dept Neurosurg, Fac Med, Moorenstr 5, D-40225 Dusseldorf, Germany.
   [Weber, Beate] North Rhine Med Council Arztekammer Nordrhein, Tersteegenstr 9, D-40474 Dusseldorf, Germany.
RP Beez, T (通讯作者)，Heinrich Heine Univ, Dept Neurosurg, Fac Med, Moorenstr 5, D-40225 Dusseldorf, Germany.
EM thomas.beez@med.uni-duesseldorf.de
CR Amare G, 2012, ETHIOP J HEALTH SCI, V22, P205
   Bundesarztekammer, 2015, STAT ERH GUT SCHLICH, V0, P0
   Campbell E, 2017, CHILD NERV SYST, V33, P483, DOI 10.1007/s00381-017-3358-5
   Carrier ER, 2010, HEALTH AFFAIR, V29, P1585, DOI 10.1377/hlthaff.2010.0135
   de Vries EN, 2011, ANN SURG, V253, P624, DOI 10.1097/SLA.0b013e3182068880
   de Vries EN, 2010, NEW ENGL J MED, V363, P1928, DOI 10.1056/NEJMsa0911535
   Drake JM, 2010, J NEUROSURG-PEDIATR, V5, P544, DOI 10.3171/2010.1.PEDS09305
   Grober ED, 2005, CAN J SURG, V48, P39
   Haynes AB, 2009, NEW ENGL J MED, V360, P491, DOI 10.1056/NEJMsa0810119
   Jena AB, 2011, NEW ENGL J MED, V365, P629, DOI 10.1056/NEJMsa1012370
   Kessler DP, 2011, J ECON PERSPECT, V25, P93, DOI 10.1257/jep.25.2.93
   Ibanez FAL, 2011, WORLD NEUROSURG, V75, P709, DOI 10.1016/j.wneu.2010.11.010
   Mello MM, 2010, HEALTH AFFAIR, V29, P1569, DOI 10.1377/hlthaff.2009.0807
   Nachtigall I, 2014, CRIT CARE, V18, P0, DOI 10.1186/cc13918
   Nahed BV, 2012, PLOS ONE, V7, P0, DOI 10.1371/journal.pone.0039237
   Neervoort FW, 2010, CHILD NERV SYST, V26, P1583, DOI 10.1007/s00381-010-1086-1
   Pukk-Harenstam K, 2008, QUAL SAF HEALTH CARE, V17, P259, DOI 10.1136/qshc.2007.022897
   Reason J, 1997, MANAGING RISKS ORG, V0, P0
   Schaffartzik W, 2007, ANAESTHESIST, V56, P444, DOI 10.1007/s00101-007-1170-4
   Scheppokat KD, 2007, DTSCH ARZTEBLATT, V104, P0
   Shanafelt TD, 2010, ANN SURG, V251, P995, DOI 10.1097/SLA.0b013e3181bfdab3
   Steiger HJ, 2010, ACTA NEUROCHIR, V152, P2013, DOI 10.1007/s00701-010-0822-3
   Studdert DM, 2005, JAMA-J AM MED ASSOC, V293, P2609, DOI 10.1001/jama.293.21.2609
   Vinz H, 2009, DTSCH ARZTEBL INT, V106, P491, DOI 10.3238/arztebl.2009.0491
NR 24
TC 2
Z9 2
U1 0
U2 2
PU SPRINGER
PI NEW YORK
PA ONE NEW YORK PLAZA, SUITE 4600, NEW YORK, NY, UNITED STATES
SN 0256-7040
EI 1433-0350
J9 CHILD NERV SYST
JI Childs Nerv. Syst.
PD FEB 15
PY 2019
VL 35
IS 2
BP 337
EP 342
DI 10.1007/s00381-018-3963-y
PG 6
WC Clinical Neurology; Pediatrics; Surgery
SC Neurosciences & Neurology; Pediatrics; Surgery
GA HJ4HU
UT WOS:000457135900019
PM 30159706
DA 2022-10-14
ER

PT J
AU Holz, F
   Plenzig, S
   Held, H
   Verhoff, MA
   Birngruber, CG
AF Holz, F.
   Plenzig, S.
   Held, H.
   Verhoff, M. A.
   Birngruber, C. G.
TI Trisomy 21 in forensic autopsies: Review of a 20-year period
SO FORENSIC SCIENCE INTERNATIONAL
LA English
DT Review
DE Down's syndrome; Cause of death; Medical malpractice; Vaccination; Fetocide
ID down-syndrome; termination; mortality; measle
AB Background: Trisomy 21 is the most common human chromosomal abnormality. Its manifestation includes intellectual impairment and more or less typical anatomical malformations and functional deficiencies that can cause sudden or unexpected deaths. Typical medicolegal questions at autopsy are related to medical malpractice, improper care, neglect, or abuse, and, depending on the cause of death, whether the death might have been avoidable. The aim of this study was to examine whether the causes of death in individuals with trisomy 21 were linked to the known health risks for this condition and to consider how these deaths might have been prevented. Material and methods: A retrospective study was performed at the Institutes for Legal Medicine in Giessen and Frankfurt am Main, Hesse, Germany. All records for forensic autopsy cases within a 20-year period from 1998 to 2017 were reviewed for the diagnosis trisomy 21 '', respectively, "Down's syndrome". Results: Twenty-three cases complied with the inclusion criteria trisomy 21 and autopsy. The age of the deceased ranged from 23 days to 61 years. Infectious diseases, mainly respiratory, were the leading cause of death, followed by accidental deaths. Conclusion: The medicolegal relevance of the known health risks in Down's syndrome could be illustrated by the autopsy findings and the results of the additional examinations. The known high susceptibility to infections, with an increased risk of a rapid course and lethal outcome, in individuals with Down's syndrome could be confirmed in our study. A sound knowledge of the risks and abnormalities associated with trisomy 21 are helpful in medicolegal assessments, particularly, in relation to medical malpractice charges. (C) 2019 Elsevier B.V. All rights reserved.
C1 [Holz, F.; Plenzig, S.; Held, H.; Verhoff, M. A.] Goethe Univ, Inst Legal Med, Frankfurt, Germany.
   [Birngruber, C. G.] Justus Liebig Univ, Inst Legal Med, Frankfurter Str 58, D-35392 Giessen, Germany.
RP Birngruber, CG (通讯作者)，Justus Liebig Univ, Inst Legal Med, Frankfurter Str 58, D-35392 Giessen, Germany.
EM Christoph.Birngruber@forens.med.uni-giessen.de
CR Abou Hala L, 2016, FORENSIC SCI INT, V266, P0, DOI 10.1016/j.forsciint.2016.06.019
   Byard Roger W, 2007, J FORENSIC LEG MED, V14, P475, DOI 10.1016/j.jflm.2007.01.001
   Damm O, 2016, INT J PUBLIC HEALTH, V61, P847, DOI 10.1007/s00038-016-0842-8
   Day SM, 2005, DEV MED CHILD NEUROL, V47, P171, DOI 10.1017/S0012162205000319
   Dettmeyer R, 2017, GEBURTSH FRAUENHEILK, V77, P352, DOI 10.1055/s-0043-103461
   Down, 1866, OBSERVATION ETHNIC C, V0, P0
   Gupta N, 2014, INDIAN PEDIATR, V51, P693, DOI 10.1007/s13312-014-0483-z
   Hickey Fran, 2012, ADV PEDIATR, V59, P137, DOI 10.1016/j.yapd.2012.04.006
   Izraeli S, 2014, BLOOD, V123, P35, DOI 10.1182/blood-2013-07-453480
   LEJEUNE J, 1959, ANN GENET, V1, P1
   Loane M, 2013, EUR J HUM GENET, V21, P27, DOI 10.1038/ejhg.2012.94
   Martin P, 2012, Z EPILEPTOL, V25, P41, DOI 10.1007/s10309-011-0212-8
   Megarbane A, 2009, GENET MED, V11, P611, DOI 10.1097/GIM.0b013e3181b2e34c
   Piercecchi-Marti MD, 2004, FORENSIC SCI INT, V144, P7, DOI 10.1016/j.forsciint.2004.01.022
   Pueschel SM, 2000, PARENTS GUIDE SYNDRO, V0, P0
   Radhakrishnan R, 2014, PEDIATR RADIOL, V44, P506, DOI 10.1007/s00247-013-2859-y
   Ram G, 2011, CLIN EXP IMMUNOL, V164, P9, DOI 10.1111/j.1365-2249.2011.04335.x
   Risse M, 2008, RECHTSMEDIZIN, V18, P383, DOI 10.1007/s00194-008-0547-2
   Robert Koch-Institut, 2017, EPID B, V34, P333, DOI 10.17886/EPIBULL-2017-044.1
   Roizen NJ, 2003, LANCET, V361, P1281, DOI 10.1016/S0140-6736(03)12987-X
   Starbuck JM, 2011, J CONT ANTHR, VII, P21
   Starbuck J, 2011, AM J PHYS ANTHROPOL, V146, P560, DOI 10.1002/ajpa.21583
   Starbuck JM, 2017, AM J MED GENET A, V173, P2861, DOI 10.1002/ajmg.a.38464
   Starbuck JM, 2013, AM J PHYS ANTHROPOL, V151, P49, DOI 10.1002/ajpa.22255
   Valentini D, 2015, VACCINE, V33, P6689, DOI 10.1016/j.vaccine.2015.10.083
   WALTERS RM, 1990, BRIT J PSYCHIAT, V157, P444, DOI 10.1192/bjp.157.3.444
   Yang QH, 2002, LANCET, V359, P1019, DOI 10.1016/S0140-6736(02)08092-3
NR 27
TC 2
Z9 2
U1 0
U2 7
PU ELSEVIER IRELAND LTD
PI CLARE
PA ELSEVIER HOUSE, BROOKVALE PLAZA, EAST PARK SHANNON, CO, CLARE, 00000, IRELAND
SN 0379-0738
EI 1872-6283
J9 FORENSIC SCI INT
JI Forensic Sci.Int.
PD APR 15
PY 2019
VL 297
IS 
BP 302
EP 306
DI 10.1016/j.forsciint.2019.02.018
PG 5
WC Medicine, Legal
SC Legal Medicine
GA HR0LA
UT WOS:000462818500044
PM 30852413
DA 2022-10-14
ER

PT J
AU Campione, JR
   Mardon, RE
   McDonald, KM
AF Campione, Joanne R.
   Mardon, Russell E.
   McDonald, Kathryn M.
TI Patient Safety Culture, Health Information Technology Implementation, and Medical Office Problems That Could Lead to Diagnostic Error
SO JOURNAL OF PATIENT SAFETY
LA English
DT Article
DE diagnostic error; patient safety culture; health IT; ambulatory care
ID primary-care; follow-up; meaningful use; record; impact; malpractice; management; physician; frequency; promise
AB Background Diagnostic errors may cause harm to patients by preventing or delaying appropriate treatment or by leading to unnecessary or harmful treatment. Objectives The aim of the study was to investigate the relationship between patient safety culture, health information technology (IT) implementation, and the frequency of problems that could lead to diagnostic errors in the medical office setting, such as unavailable test results, unavailable medical records, or unpursued abnormal results. Methods We used survey data from 925 medical offices nationwide that voluntarily submitted results to the 2012 Agency for Healthcare Research and Quality Medical Office Surveys on Patient Safety Culture database. At the office level, we ran a multivariate regression model to estimate the effect of culture on problem frequency while controlling for office-reported implementation levels of health IT, office characteristics such as the number of locations, and survey characteristics such as the percent of respondents that were physicians. Results The most frequent problem was "results from a lab or imaging test were not available when needed"; across 925 offices, the average was 15% reporting that it happened daily or weekly. Higher overall culture scores were significantly associated with fewer occurrences of each problem assessed. Compared with offices with completed health IT implementation, offices in the process of health IT implementation had higher frequency of problems. Conclusions This study offers insight into how patient safety culture and health IT implementation in medical offices can influence the frequency of breakdowns in processes of care, thereby identifying potential vulnerabilities that can increase diagnostic errors.
C1 [Campione, Joanne R.] Westat Corp, 1009 Slater Rd,Suite 110, Durham, NC 27703 USA.
   [Mardon, Russell E.] Westat Corp, Rockville, MD USA.
   [McDonald, Kathryn M.] Stanford Univ, Ctr Hlth Policy, Stanford, CA 94305 USA.
   [McDonald, Kathryn M.] Stanford Univ, Ctr Primary Care & Outcomes Res, Stanford, CA 94305 USA.
RP Campione, JR (通讯作者)，Westat Corp, 1009 Slater Rd,Suite 110, Durham, NC 27703 USA.
EM joannecampione@westat.com
FU Agency for Healthcare Research and Quality (AHRQ) under IDIQ [HHSA290201200003I, 3]
CR [Anonymous], 2018, GUID IMPR YOUR LAB T, V0, P0
   Babbott S, 2014, J AM MED INFORM ASSN, V21, PE100, DOI 10.1136/amiajnl-2013-001875
   Bowman S, 2013, PERSPECT HLTH INF MA, V10, P0
   Callen JL, 2012, J GEN INTERN MED, V27, P1334, DOI 10.1007/s11606-011-1949-5
   Cohen GR, 2016, J AM MED INFORM ASSN, V23, PE146, DOI 10.1093/jamia/ocv147
   Doyle RJ, 2012, FAM PRACT, V29, P601, DOI 10.1093/fampra/cms015
   Elder NC, 2010, FAM MED, V42, P327
   Fernald DH, 2013, J AM BOARD FAM MED, V26, P603, DOI 10.3122/jabfm.2013.05.120344
   Gandhi TK, 2006, ANN INTERN MED, V145, P488, DOI 10.7326/0003-4819-145-7-200610030-00006
   Gorman PN, 2012, J AM BOARD FAM MED, V25, P614, DOI 10.3122/jabfm.2012.05.120063
   Graber ML, 2017, DIAGNOSIS, V4, P211, DOI 10.1515/dx-2017-0012
   Graber ML, 2015, J PATIENT SAF, V0, P0
   Hahn KA, 2011, AM J MED QUAL, V26, P272, DOI 10.1177/1062860610392365
   Hessels AJ, 2017, J PATIENT SAF, V0, P0
   Hickner J, 2016, BMJ QUAL SAF, V25, P588, DOI 10.1136/bmjqs-2014-003914
   Kellermann AL, 2013, HEALTH AFFAIR, V32, P63, DOI 10.1377/hlthaff.2012.0693
   Kohn LT, 2000, ERR IS HUMAN BUILDIN, V0, P0
   Lau F, 2012, BMC MED INFORM DECIS, V12, P0, DOI 10.1186/1472-6947-12-10
   Lorincz C, 2011, RES AMBULATORY PATIE, V0, P0
   McFadden KL, 2015, HEALTH CARE MANAGE R, V40, P24, DOI 10.1097/HMR.0000000000000006
   McGlynn EA, 2015, JAMA-J AM MED ASSOC, V314, P2501, DOI 10.1001/jama.2015.13453
   McInnes DK, 2012, MED CARE, V50, PS11, DOI 10.1097/MLR.0b013e3182610a50
   Meeks DW, 2014, J AM MED INFORM ASSN, V21, P1053, DOI 10.1136/amiajnl-2013-002578
   Meeks DW, 2014, J AM MED INFORM ASSN, V21, PE28, DOI 10.1136/amiajnl-2013-001762
   Menon S, 2016, APPL CLIN INFORM, V7, P543, DOI 10.4338/ACI-2015-10-RA-0135
   National Academies of Sciences Engineering and Medicine, 2015, IMPR DIAGN HLTH CAR, V0, P0
   National Patient Safety Foundation. NPSF, 2015, FREE HARM ACC PAT SA, V0, P0
   National Quality Forum (NQF), 2017, IMPR DIAGN QUAL SAF, V0, P0
   NORC at the University of Chicago and IHI/NPSF Lucian Leape Institute, 2017, AM EXP MED ERR VIEW, V0, P0
   OMalley AS, 2015, J AM MED INFORM ASSN, V22, P426, DOI 10.1093/jamia/ocu029
   Parker D, 2015, EUR J GEN PRACT, V21, P26, DOI 10.3109/13814788.2015.1043732
   Patterson ME, 2013, J PATIENT SAF, V9, P129, DOI 10.1097/PTS.0b013e318281edcb
   Ratwani R, 2014, ROLE HLTH IT DEV IMP, V0, P0
   Ratwani R, 2016, APPL CLIN INFORM, V7, P1069, DOI 10.4338/ACI-2016-06-R-0105
   Rogith D, 2017, JT COMM J QUAL PATIE, V43, P598, DOI 10.1016/j.jcjq.2017.06.007
   Schaffer AC, 2017, JAMA INTERN MED, V177, P710, DOI 10.1001/jamainternmed.2017.0311
   Schiff GD, 2017, MED CARE, V55, P797, DOI 10.1097/MLR.0000000000000759
   Shekelle PG, 2016, AHRQ PUBLICATION, V0, P0
   Shortell SM, 2008, JAMA-J AM MED ASSOC, V299, P445, DOI 10.1001/jama.299.4.445
   Singh H, 2019, J PATIENT SAF, V15, P311, DOI 10.1097/PTS.0000000000000338
   Singh H, 2016, BMJ QUAL SAF, V25, P226, DOI 10.1136/bmjqs-2015-004486
   Singh H, 2015, NEW ENGL J MED, V373, P2493, DOI 10.1056/NEJMp1512241
   Singh H, 2014, BMJ QUAL SAF, V23, P727, DOI 10.1136/bmjqs-2013-002627
   Singh H, 2013, J AM MED INFORM ASSN, V20, P727, DOI 10.1136/amiajnl-2012-001267
   Singh H, 2013, JAMA INTERN MED, V173, P418, DOI 10.1001/jamainternmed.2013.2777
   Singh H, 2010, J CLIN ONCOL, V28, P3307, DOI 10.1200/JCO.2009.25.6636
   Singh H, 2009, ARCH INTERN MED, V169, P1578, DOI 10.1001/archinternmed.2009.263
   Sittig DF, 2015, J AM MED INFORM ASSN, V22, P900, DOI 10.1093/jamia/ocv013
   Sittig DF, 2012, J GEN INTERN MED, V27, P1235, DOI 10.1007/s11606-012-2161-y
   Tanner C, 2015, APPL CLIN INFORM, V6, P136, DOI 10.4338/ACI-2014-11-RA-0099
   The Joint Commission, 2015, INV HLTH IT REL DEAT, V0, P0
   Wachter RM, 2015, DIGITAL DOCTOR HOPE, V0, P0
   Weaver SJ, 2013, ANN INTERN MED, V158, P369, DOI 10.7326/0003-4819-158-5-201303051-00002
NR 60
TC 4
Z9 4
U1 2
U2 8
PU LIPPINCOTT WILLIAMS & WILKINS
PI PHILADELPHIA
PA TWO COMMERCE SQ, 2001 MARKET ST, PHILADELPHIA, PA 19103 USA
SN 1549-8417
EI 1549-8425
J9 J PATIENT SAF
JI J. Patient Saf.
PD DEC 15
PY 2019
VL 15
IS 4
BP 267
EP 273
DI 10.1097/PTS.0000000000000531
PG 7
WC Health Care Sciences & Services; Health Policy & Services
SC Health Care Sciences & Services
GA JU7AF
UT WOS:000501824500024
PM 30138158
DA 2022-10-14
ER

PT J
AU Thavarajah, R
   Saranya, V
   Priya, B
AF Thavarajah, Rooban
   Saranya, Vijayakumar
   Priya, Bhavanisankar
TI The Indian dental litigation landscape: An analysis of judgments on dental negligence claims in Indian Consumer Redressal Forums
SO JOURNAL OF FORENSIC AND LEGAL MEDICINE
LA English
DT Article
DE Dental treatment; Dental negligence; India; Consumer redressal forum; Dental malpractice; Expert evidence
ID malpractice claim; medical negligence; liability; surgery
AB Introduction: Dental malpractice/negligence litigations against dentists in India is not widely studied. The aim of this study is to report the Indian dentist related litigation landscape in consumer redressal forum (CRF) and to understand more of the nature of the same. Material and method: 111 cases of judgments of dental malpractice in Indian CRF were collected. Useful information was extracted, reported in a grid and statistically analyzed. Data was compared by claim, specialty, treatment offered, days lapsed and compensation awarded. P <= 0.05 was taken as statistically significant. Results: In all, 44 (39.63%) dentists were found guilty. Thirty dentists had produced at least one evidence in their favor. Among them, 23 outcomes were in dentist's favor. (P = 0.02) The mean wait for final judgment was 1945 +/- 1286(193-6762) days. The mean compensation claimed was INR 577287 +/- 905898. Presence of evidence (dentists/patients) had an impact on the days to reach a judgment as well as compensation. Conclusion: Indian dental litigation landscape CRF has been described for the first time. We identified that CRF litigation of dental malpractice are few, as compared to number of procedures performed in India. Oral surgical procedures were often involved and 40% of instances, dentists were guilty and mean compensation awarded was INR 103998 +/- 158976.
C1 [Thavarajah, Rooban] Marundeeshwara Oral Pathol Serv & Analyt, Dept Oral & Maxillofacial Pathol, B-1,Wipro St,Off Rajiv Gandhi IT Highway, Chennai 600119, Tamil Nadu, India.
   [Saranya, Vijayakumar] Tamil Nadu Dr MGR Med Univ, Adhiparasakthi Dent Coll & Hosp, Dept Oral & Maxillofacial Pathol, Melmaruvathur 603319, Tamil Nadu, India.
   [Priya, Bhavanisankar] Ambattur Bar Assoc, Ambattur & Madras High Court, Chennai 600053, Tamil Nadu, India.
RP Thavarajah, R (通讯作者)，Marundeeshwara Oral Pathol Serv & Analyt, Dept Oral & Maxillofacial Pathol, B-1,Wipro St,Off Rajiv Gandhi IT Highway, Chennai 600119, Tamil Nadu, India.
EM t.roobanmds@gmail.com; saranyavijaykumar@gmail.com; priyabhavanishankar@gmail.com
CR Acharya AB, 2009, J FORENSIC DENT SCI, V1, P2
   [Anonymous], 2017, VIKAS ARYA VS SANTOK, V0, P0
   Badenoch-Jones EK, 2016, AUST DENT J, V61, P310, DOI 10.1111/adj.12374
   Bhadauria Upendra Singh, 2018, CLUJUL MED, V91, P255, DOI 10.15386/cjmed-764
   Bhanushali V, 2018, J INT CLIN DENT RES, V10, P17
   Castro ACC, 2015, REV BRAS ODONTOL LEG, V2, P46, DOI 10.21117/rbol.v2i1.20
   Dandona L, 2017, LANCET, V390, P2437, DOI 10.1016/S0140-6736(17)32804-0
   Gambhir RS, 2019, J FAM MED PRIM CARE, V8, P788, DOI 10.4103/jfmpc.jfmpc_101_19
   Hapcook CP, 2006, J AM DENT ASSOC, V137, P1444, DOI 10.14219/jada.archive.2006.0059
   Hashemipour MA, 2013, J FORENSIC LEG MED, V20, P933, DOI 10.1016/j.jflm.2013.06.001
   Huang G, 2015, AM J OPHTHALMOL, V159, P584, DOI 10.1016/j.ajo.2014.11.037
   Imran M, 2020, DARU, V28, P25, DOI 10.1007/s40199-018-00236-1
   Jain A, 2019, BRIT DENT J, V226, P257, DOI 10.1038/s41415-019-0014-3
   Joshi P, 2019, J INDIAN ASSOC PUB H, V17, P130, DOI 10.4103/jiaphd.jiaphd_193_18
   Kemparaj VM, 2018, CONTEMP CLIN DENT, V9, P97, DOI 10.4103/ccd.ccd_802_17
   Koskela S, 2017, CLIN ORAL INVEST, V21, P519, DOI 10.1007/s00784-016-1896-y
   Krause HR, 2001, J CRANIO MAXILL SURG, V29, P181, DOI 10.1054/jcms.2001.0212
   Liu ZF, 2018, BMJ OPEN, V8, P0, DOI 10.1136/bmjopen-2017-018738
   Mahal Ajay S, 2006, J DENT EDUC, V70, P884
   Maheswaran T, 2015, J INDIAN ACAD DENT S, V2, P55, DOI 10.4103/2229-3019.177921
   Manca R, 2018, J FORENSIC LEG MED, V58, P74, DOI 10.1016/j.jflm.2018.05.005
   Marei HF, 2013, J FORENSIC LEG MED, V20, P223, DOI 10.1016/j.jflm.2012.09.025
   Nalliah RP, 2017, BRIT DENT J, V222, P36, DOI 10.1038/sj.bdj.2017.34
   Neo HY, 2017, ANN ACAD MED SINGAP, V46, P347
   Ozdemir M Hakan, 2005, J CLIN FORENSIC MED, V12, P137, DOI 10.1016/j.jcfm.2005.01.003
   Park HY, 2018, J BONE JOINT SURG AM, V100, P0, DOI 10.2106/JBJS.17.01146
   Phillips RL, 2014, QUAL SAF HEALTH CARE, V13, P121
   Rahman TA, 2005, IND J MED ETHICS, V2, P60
   Rai JJ, 2014, INDIAN J DENT SCI, V6, P84
   Rai S, 2019, ASIAN BIOETHICS REV, V11, P81, DOI 10.1007/s41649-019-00081-7
   Rao SVJ, 2009, INDIAN J UROL, V25, P361, DOI 10.4103/0970-1591.56205
   Reid KI, 2017, J LAW MED ETHICS, V45, P77, DOI 10.1177/1073110517703102
   Thomas J, 2009, INDIAN J UROL, V25, P384, DOI 10.4103/0970-1591.56208
   Venkateshwar Gokul Parameswar, 2011, INDIAN J DENT RES, V22, P633, DOI 10.4103/0970-9290.93447
   Yadav M, 2018, INDIAN INTERNET J FO, V16, P59
NR 36
TC 0
Z9 0
U1 0
U2 1
PU ELSEVIER SCI LTD
PI OXFORD
PA THE BOULEVARD, LANGFORD LANE, KIDLINGTON, OXFORD OX5 1GB, OXON, ENGLAND
SN 1752-928X
EI 1532-2009
J9 J FORENSIC LEG MED
JI J. Forensic Leg. Med.
PD NOV 15
PY 2019
VL 68
IS 
BP 
EP 
DI 10.1016/j.jflm.2019.101863
PG 8
WC Medicine, Legal
SC Legal Medicine
GA JH4FJ
UT WOS:000492723500006
PM 31494526
DA 2022-10-14
ER

PT J
AU Papavramidou, N
   Voultsos, P
AF Papavramidou, N.
   Voultsos, P.
TI Medical malpractice cases in Hippocratic collection: a review and today's perspective
SO HIPPOKRATIA
LA English
DT Review
DE Hippocratic collection; Corpus; medical error; malpractice; medical negligence; unpreventable; system error; causal link; complication; error disclosure
ID no-fault compensation; new-zealand; accountability; accuracy; injury; law
AB Aim: The aim of the present paper is two-fold. First, it reviews the Hippocratic collection to identify instances related to the issue of medical malpractice and medical negligence. Second, it discusses the results viewed from today's perspective, in the context of contemporary theories of liability in malpractice cases. Method: A careful review of the books of Hippocratic collection was performed, as well as a narrative review of the currently available academic literature, focusing on topics of contemporary theories of liability in malpractice cases, which correspond roughly to the medical malpractice instances identified in Hippocratic collection. Results: The Hippocratic authors touch on some issues which are essential to the contemporary theory of medical error and negligence, which, however, cannot yet unquestionably address these issues. Among others, they refer to errors that contemporarily might be viewed as technical human errors, errors of omission, or errors which were unavoidable in the context of applied ancient Greek medicine as is the case of injuries that are not based on physician's fault, or situations where the diagnosis of the particular disease or causal link between the physician's breach of duty and the damage suffered, was difficult or even impossible. Interestingly, the Hippocratic authors underscore some errors which might not be based on physician's fault. Conclusion: The passages mentioned in this paper, originating from the Hippocratic collection that refer to medical malpractice, imply an awareness of what is currently discussed as medical malpractice. This consideration may carry some weight, in particular when adopting a flexible traditionalist approach to the medical liability rules.
C1 [Papavramidou, N.] Aristotle Univ Thessaloniki, Fac Hlth Sci, Sch Med, Med Hist Museum, Thessaloniki, Greece.
   [Voultsos, P.] Aristotle Univ Thessaloniki, Fac Hlth Sci, Sch Med, Dept Forens Med & Toxicol, Thessaloniki, Greece.
RP Voultsos, P (通讯作者)，Forens Med & Toxicol, Med Law & Eth, 4 Manolaki Kyriakoy Str, Thessaloniki 54635, Greece.
EM voultsop@otenet.gr
CR Barbot J, 2014, HEALTH POLICY, V114, P236, DOI 10.1016/j.healthpol.2013.09.004
   Bishop TF, 2010, AM J MED, V123, P673, DOI 10.1016/j.amjmed.2010.03.013
   Bismark M, 2006, HEALTH AFFAIR, V25, P278, DOI 10.1377/hlthaff.25.1.278
   Bismark M, 2006, CAN MED ASSOC J, V175, P889, DOI 10.1503/cmaj.060429
   Canizarez PP, 2008, ANCIENT CONCEPTS HIP, V0, P83
   Casali MB, 2014, FORENSIC SCI INT, V242, P38, DOI 10.1016/j.forsciint.2014.06.002
   EDELSTEIN L, 1956, BULL HIST MED, V30, P391
   Halwani T, 2006, INTERNET J LAW HEALT, V4, P0
   Hippocrates, 2004, LOEB CLASSICAL LIB, VI, P298
   Hippocrates, 1923, LOEB CLASSICAL LIB, V147, P0
   Hippocrates, 1994, LOEB CLASSICAL LIB, V2, P4
   Johns CHW, 1997, ENCY BRITANNICA, V0, P0
   Kim YK, 2017, J KOR ASSOC ORAL MAX, V43, P1, DOI 10.5125/jkaoms.2017.43.1.1
   Kim YK, 2014, J KOR ASSOC ORAL MAX, V40, P259, DOI 10.5125/jkaoms.2014.40.6.259
   Leflar RB, 2013, CHEST, V144, P306, DOI 10.1378/chest.12-2861
   Merry Alan F, 2011, J EXTRA CORPOR TECHNOL, V43, P0
   NIKOGHOSYANBOSSEN, 2012, DAN MED J, V59, P0
   Politis H, 2006, ENIMEROSI, V192, P49
   Potter P, 1988, LOEB CLASSICAL LIB, V0, P[111, 23]
   Psaroulis D, 2010, MED LAW ELEMENTS BIO, V0, P242
   Rouge-Maillart C, 2008, J CHIR-PARIS, V145, P437, DOI 10.1016/S0021-7697(08)74652-0
   Seubert David E, 2007, VIRTUAL MENTOR, V9, P315, DOI 10.1001/virtualmentor.2007.9.4.oped1-0704
   SLAVIN RE, 1995, J CLIN EPIDEMIOL, V48, P9, DOI 10.1016/0895-4356(94)00097-A
   Sohn DH, 2013, INT J GEN MED, V6, P49, DOI 10.2147/IJGM.S24256
   Sommerville A, 2003, J MED ETHICS, V29, P281, DOI 10.1136/jme.29.5.281
   Studdert DM, 2001, JAMA-J AM MED ASSOC, V286, P217, DOI 10.1001/jama.286.2.217
   Tewfik MA, 2010, OTOLARYNG CLIN N AM, V43, P933, DOI 10.1016/j.otc.2010.04.017
   Tsimtsiou Z, 2014, HIPPOKRATIA, V18, P139
   Voultsos P, 2017, ACTA OTORHINOLARYNGO, V37, P65, DOI 10.14639/0392-100X-1292
   Wallis K, 2013, NEW ZEAL MED J, V126, P33
   Weisbrot D, 2012, MED J AUSTRALIA, V197, P296, DOI 10.5694/mja12.10322
NR 31
TC 1
Z9 1
U1 0
U2 1
PU LITHOGRAPHIA
PI THESSALONIKI
PA ANTONIADIS I-PSARRAS TH G P, NEA REDESTOS, THESSALONIKI, 00000, GREECE
SN 1108-4189
EI 
J9 HIPPOKRATIA
JI Hippokratia
PD JUN 15
PY 2019
VL 23
IS 3
BP 99
EP 105
DI 
PG 7
WC Medicine, General & Internal
SC General & Internal Medicine
GA MC4FW
UT WOS:000543245900001
PM 32581494
DA 2022-10-14
ER

PT J
AU Zhu, PP
   Gao, D
   Xia, Q
   Ran, D
   Xia, WT
AF Zhu, Peipei
   Gao, Dong
   Xia, Qing
   Ran, Dan
   Xia, Wentao
TI Sciatic nerve injury in children after gluteal intramuscular injection: Case reports on medical malpractice
SO MEDICINE SCIENCE AND THE LAW
LA English
DT Article
DE Medical malpractice; sciatic nerve injury; gluteal intramuscular injection; forensic appraisal; causative potency
AB Two cases of medical malpractice for sciatic nerve injury caused by gluteal intramuscular injection in China are reported. Two children presented with foot drop indicative of sciatic nerve injury following gluteal intramuscular injections. The appraisal of whether there was medical negligence, the causal relationship between the patients' nerve injuries and medical standard of care, and the causative potency were entrusted to us by the court. Based on each patient's original medical history, imaging examination results, limb dysfunction and interviews with their relatives, there was a causal relationship between the children's injuries and the medical treatment. The causative potency of medical negligence was complete effect in one case and main effect in the other case.
C1 [Zhu, Peipei; Xia, Wentao] Wenzhou Med Univ, Dept Forens Med, Wenzhou, Peoples R China.
   [Zhu, Peipei; Gao, Dong; Xia, Qing; Ran, Dan; Xia, Wentao] Acad Forens Sci, Shanghai Forens Serv Platform, Shanghai Key Lab Forens Med, 1347 West Guangfu Rd, Shanghai 200063, Peoples R China.
RP Xia, WT (通讯作者)，Acad Forens Sci, Shanghai Forens Serv Platform, Shanghai Key Lab Forens Med, 1347 West Guangfu Rd, Shanghai 200063, Peoples R China.
EM xiawentao629@163.com
FU National Key Research and Development Program of China [2016YFC0800701]; Science and Technology Commission of Shanghai Municipality [17DZ2273200]; Professional Service Platform for Forensic Expertise of Shanghai Municipality [16DZ2290900]; Basic Scientific Research Services from the Academy of Forensic Science, Ministry of Justice, P.R. China [GY2017G-5]
CR Fang W, 2016, MED INFORM, V29, P239
   GENTILI F, 1979, NEUROSURGERY, V4, P244, DOI 10.1227/00006123-197903000-00009
   GENTILI F, 1980, CAN J NEUROL SCI, V7, P143, DOI 10.1017/S0317167100023520
   Kim HJ, 2014, J INT MED RES, V42, P887, DOI 10.1177/0300060514531924
   Kline DG, 1998, J NEUROSURG, V89, P13, DOI 10.3171/jns.1998.89.1.0013
   Listed N, 2000, NURS LAWS REGAN REP, V40, P0
   Mishra P, 2010, INT J CLIN PRACT, V64, P1573, DOI 10.1111/j.1742-1241.2009.02177.x
   Perry AG, 2013, CLIN NURSING SKILLS, V0, P0
   Ramtahal Jason, 2006, J NEUROSCI NURS, V38, P238
   Small SP, 2004, J ADV NURS, V47, P287, DOI 10.1111/j.1365-2648.2004.03092.x
   STREIB EW, 1981, EUR NEUROL, V20, P481, DOI 10.1159/000115282
   VILLAREJO FJ, 1993, CHILD NERV SYST, V9, P229, DOI 10.1007/BF00303575
   Wentao X, 2015, EXPERTISE PRECAUTION, V0, P46
   Wu X, 2018, CHIN MED J METALLURG, V35, P236
   Zhang X, 2018, LEGISLATION TORT LIA, V0, P233
   Zhou S, 2015, J FORENSIC INVEST, V3, P5
NR 16
TC 4
Z9 4
U1 0
U2 3
PU SAGE PUBLICATIONS INC
PI THOUSAND OAKS
PA 2455 TELLER RD, THOUSAND OAKS, CA 91320 USA
SN 0025-8024
EI 2042-1818
J9 MED SCI LAW
JI Med. Sci. Law
PD JUL 15
PY 2019
VL 59
IS 3
BP 139
EP 142
DI 10.1177/0025802419851980
PG 4
WC Law; Medicine, Legal; Pathology
SC Government & Law; Legal Medicine; Pathology
GA IK3WZ
UT WOS:000476520400003
PM 31315535
DA 2022-10-14
ER

PT J
AU Kim, EK
   Fletcher, WJ
   Johnson, CT
AF Kim, Edward Kangsuhp
   Fletcher, William James
   Johnson, Clark Timothy
TI Effect of Increasing Malpractice Insurance Cost and Subsequent Practice of Defensive Medicine on Out-of-Hospital Birth Rates in the United States
SO AMERICAN JOURNAL OF PERINATOLOGY
LA English
DT Article
DE malpractice; out-of-hospital birth; defensive medicine; United States; litigation
ID vaginal birth; cesarean delivery; risk; trend; premium; access
AB Background Across the United States, the burden of malpractice litigation has influenced obstetricians and obstetric institutions to avoid high-risk patients, favor cesarean delivery, and decrease availability of trial of labor after cesarean. Recently, the United States has experienced an increase in out-of-hospital (OOH) births. Objective The main purpose of this article is to investigate the association between malpractice insurance premium (MIP) and OOH births in the United States from 2000 to 2014. Study Design We analyzed changes in OOH birth rates and MIP from 2000 to 2014 using birth data from the National Vital Statistics System and Medical Liability Monitor's annual survey, respectively. The change in OOH birth rates was then compared with the change in MIP. Results Between 2000 and 2014, there has been approximately 60% increase in MIP from national average of $40,949 to $65,210 ( p <0.05). OOH births increased 57% from 39,398 births to 59,674 births ( p <0.05). There was a significant positive correlation between increase in MIP and increase in OOH births ( p <0.05, R-2 =0.14). Conclusion MIP and OOH birth rates have a significantly associated increase from 2000 to 2014. Given that malpractice climate affects other aspects of obstetric practice, we cautiously propose that increasing MIP may be associated with an increase in OOH births.
C1 [Kim, Edward Kangsuhp; Johnson, Clark Timothy] Johns Hopkins Univ, Sch Med, Dept Gynecol & Obstet, 600 North Wolfe St,Phipps 279, Baltimore, MD 21287 USA.
   [Fletcher, William James] Dartmouth Hitchcock Med Ctr, Dept Gynecol & Obstet, Lebanon, NH 03766 USA.
RP Kim, EK (通讯作者)，Johns Hopkins Univ, Sch Med, Dept Gynecol & Obstet, 600 North Wolfe St,Phipps 279, Baltimore, MD 21287 USA.
EM ekim129@jhmi.edu
CR Agency for Healthcare Research and Quality, 2010, VAG BIRTH CES NEW IN, V0, P0
   American College of Obstetricians and Gynecologists, 2016, COMM OP NO 669 PLANN, V0, P0
   [Anonymous], 2010, OBSTET GYNECOL, V115, P1279, DOI 10.1097/AOG.0b013e3181e459e5
   Carpentieri A, 2015, OV 2015 AM C OBST GY, V0, P0
   Dahlen HG, 2011, WOMEN BIRTH, V24, P47, DOI 10.1016/j.wombi.2010.11.002
   Gregory KD, 2010, SEMIN PERINATOL, V34, P237, DOI 10.1053/j.semperi.2010.03.002
   Grunebaum A, 2017, AM J OBSTET GYNECOL, V216, P0, DOI 10.1016/j.ajog.2017.01.012
   Hale RW, 2006, INT J GYNECOL OBSTET, V94, P382, DOI 10.1016/j.ijgo.2006.04.019
   Hazen H, 2017, MED ANTHROPOL Q, V31, P555, DOI 10.1111/maq.12358
   Jackson M, 2012, MIDWIFERY, V28, P561, DOI 10.1016/j.midw.2011.11.002
   Jena AB, 2011, NEW ENGL J MED, V365, P629, DOI 10.1056/NEJMsa1012370
   Johnson CT, 2016, AM J OBSTET GYNECOL, V214, P545, DOI 10.1016/j.ajog.2015.12.056
   MacDorman MF, 2016, BIRTH-ISS PERINAT C, V43, P116, DOI 10.1111/birt.12228
   MacDorman MF, 2012, OBSTET GYNECOL, V119, P737, DOI 10.1097/AOG.0b013e31824bb050
   Medical Liability Monitor, 2014, MLM Q AN MPL IND, V0, P0
   Mello MM, 2007, HEALTH AFFAIR, V26, PW425, DOI 10.1377/hlthaff.26.3.w425
   Polsky D, 2010, INQUIRY-J HEALTH CAR, V47, P48, DOI 10.5034/inquiryjrnl_47.01.48
   Roberts RG, 2007, BIRTH-ISS PERINAT C, V34, P316, DOI 10.1111/j.1523-536X.2007.00190.x
   Snowden JM, 2015, NEW ENGL J MED, V373, P2642, DOI 10.1056/NEJMsa1501738
   Studdert DM, 2005, JAMA-J AM MED ASSOC, V293, P2609, DOI 10.1001/jama.293.21.2609
   Tilden EL, 2017, AM J OBSTET GYNECOL, V216, P0, DOI 10.1016/j.ajog.2016.12.001
   Wax JR, 2010, AM J OBSTET GYNECOL, V203, P0, DOI 10.1016/j.ajog.2010.05.028
   Wells CE, 2010, SEMIN PERINATOL, V34, P345, DOI 10.1053/j.semperi.2010.05.008
   Zwecker P, 2011, AM J PERINAT, V28, P277, DOI 10.1055/s-0030-1271213
NR 25
TC 1
Z9 1
U1 0
U2 4
PU THIEME MEDICAL PUBL INC
PI NEW YORK
PA 333 SEVENTH AVE, NEW YORK, NY 10001 USA
SN 0735-1631
EI 1098-8785
J9 AM J PERINAT
JI Am. J. Perinatol.
PD JUN 15
PY 2019
VL 36
IS 7
BP 723
EP 729
DI 10.1055/s-0038-1675156
PG 7
WC Obstetrics & Gynecology; Pediatrics
SC Obstetrics & Gynecology; Pediatrics
GA IC2DT
UT WOS:000470770700009
PM 30372773
DA 2022-10-14
ER

PT J
AU Mazmudar, RS
   Tripathi, R
   Bordeaux, JS
   Scott, JF
AF Mazmudar, Rishabh S.
   Tripathi, Raghav
   Bordeaux, Jeremy S.
   Scott, Jeffrey F.
TI Medical malpractice cases involving lack of access to dermatologists for incarcerated patients in the United States from 1982 to 2018
SO ARCHIVES OF DERMATOLOGICAL RESEARCH
LA English
DT Article
DE Prisoner; Access; Dermatologist; Public health
AB While prison medicine is a heavily researched area for quality improvement, little is known regarding prisoner access to dermatologists. The goal of this study was to characterize the claims related to a lack of dermatologist access in prison malpractice cases. We searched the LexisNexis Academic database of legal records from 1970 to 2018 using the terms "medical malpractice and dermatologist" to yield federal malpractice cases involving dermatologists. Ultimately, 89 distinct cases in which a prisoner was not able to see a dermatologist were included in the final analysis. Data relating to year, location, anatomical site, symptoms, dermatologist related claim, specialty of treating physician, and final diagnosis were extracted for each case. The 89 cases involving prisoners who were not able to see a dermatologist for their skin condition ranged from 1982 to 2018, with California (n = 12) and Pennsylvania (n = 11) containing the largest number of cases. 76% of the prisoners were only treated by primary care prison physicians for their dermatologic concerns. Several issues regarding dermatologist access were categorized in this study. This study reveals limited access to dermatologists for prisoners in need of dermatologic care. Improved collaboration between prison officials, prison medical staff, and dermatologists could help improve prisoner care and limit malpractice risk.
C1 [Mazmudar, Rishabh S.; Tripathi, Raghav; Bordeaux, Jeremy S.; Scott, Jeffrey F.] Case Western Reserve Univ, Sch Med, Dept Dermatol, Cleveland, OH 44106 USA.
   [Mazmudar, Rishabh S.; Tripathi, Raghav; Bordeaux, Jeremy S.; Scott, Jeffrey F.] Univ Hosp Cleveland, Med Ctr, Dept Dermatol, Lakeside 3500,11100 Euclid Ave, Cleveland, OH 44106 USA.
RP Mazmudar, RS (通讯作者)，Case Western Reserve Univ, Sch Med, Dept Dermatol, Cleveland, OH 44106 USA.; Mazmudar, RS (通讯作者)，Univ Hosp Cleveland, Med Ctr, Dept Dermatol, Lakeside 3500,11100 Euclid Ave, Cleveland, OH 44106 USA.
EM rsm100@case.edu
CR [Anonymous], 2018, MED MALPRACTICE DERM, V0, P0
   Arakaki RY, 2014, JAMA DERMATOL, V150, P1056, DOI 10.1001/jamadermatol.2014.1085
   Bayle P, 2009, J EUR ACAD DERMATOL, V23, P52, DOI 10.1111/j.1468-3083.2008.02945.x
   Oninla OA, 2012, INT J DERMATOL, V51, P178, DOI 10.1111/j.1365-4632.2011.05016.x
   Skarupski KA, 2018, EPIDEMIOL REV, V40, P157, DOI 10.1093/epirev/mxx020
   Tripathi R, 2019, J AM ACAD DERMATOL, V81, P1019, DOI 10.1016/j.jaad.2019.02.035
NR 6
TC 2
Z9 2
U1 0
U2 0
PU SPRINGER
PI NEW YORK
PA 233 SPRING ST, NEW YORK, NY 10013 USA
SN 0340-3696
EI 1432-069X
J9 ARCH DERMATOL RES
JI Arch. Dermatol. Res.
PD DEC 15
PY 2019
VL 311
IS 10
BP 837
EP 840
DI 10.1007/s00403-019-01958-1
PG 4
WC Dermatology
SC Dermatology
GA JH3IZ
UT WOS:000492662600012
PM 31321507
DA 2022-10-14
ER

PT J
AU Staszak, S
AF Staszak, Sarah
TI In the Shadow of Litigation: Arbitration and Medical Malpractice Reform
SO JOURNAL OF HEALTH POLITICS POLICY AND LAW
LA English
DT Article
DE litigation; arbitration; medical malpractice; politics; health policy
ID risk
AB Alongside the dramatic growth in the use of mandatory, binding arbitration in the United States, proposals to use arbitration in lieu of medical malpractice litigation have proliferated as a mechanism for providing a more efficient and less costly way to resolve disputes. However, these proposals have largely been divorced from an understanding of the history, politics, and law of arbitration, which comes with a significant cost. Although liberals developed arbitration with the goal of ensuring access to justice for those who struggled to find it in traditional courts, conservatives (both in Congress and in the private sector) began to promote it in the latter part of the 20th century as a way to keep what they considered "lesser" cases out of court and to better protect corporate and other powerful institutional defendants from litigation. This article examines this transition toward the use of private, mandatory, and binding arbitration through three periods of institutional change: partisan conversion, judicialization, and privatization. It argues that it is essential to situate malpractice reform proposals in the history, politics, and law of arbitration in practice, where partisan efforts have privatized arbitration with significant effects for equality under the law.
C1 [Staszak, Sarah] Princeton Univ, Woodrow Wilson Sch, Princeton, NJ 08544 USA.
RP Staszak, S (通讯作者)，Princeton Univ, Woodrow Wilson Sch, Princeton, NJ 08544 USA.
EM sstaszak@princeton.edu
FU Harvard University; Robert Wood Johnson Foundation Scholars in Health Policy Program
CR Abel R, 1982, POLITICS INFORMAL JU, V0, P0
   [Anonymous], 1846, TRUE AM 0805, V0, P0
   [Anonymous], 1846, ALBANY ARGUS 0821, V0, P0
   [Anonymous], 1965, WALL STREET J, V0, P0
   [Anonymous], 1804, NATL INTELLIGEN 0905, V0, P0
   [Anonymous], 1964, LOS ANGELES TIMES, V0, P0
   [Anonymous], 1938, ANN REP A B A, V0, P331
   Brown MH, 2010, RESOLVING MED MALPRA, V0, P0
   Clancy DS, 2007, BUS LAWYER, V63, P55
   Cohen Thomas, 2004, TORT TRIALS VERDICTS, V0, P0
   Colvin AJS, 2011, J EMPIR LEGAL STUD, V8, P1, DOI 10.1111/j.1740-1461.2010.01200.x
   Consumer Financial Protection Bureau, 2015, ARB STUD REP C 2015, V0, P0
   DeVille KA, 2007, J LEGAL MED, V28, P333, DOI 10.1080/01947640701554492
   Eisenberg Theodore, 2008, U MICH J L REFORM, V41, P871
   FISS OM, 1984, YALE LAW J, V93, P1073, DOI 10.2307/796205
   Galanter M, 1974, LAW SOC REV, V9, P95
   GAO (General Accounting Office), 1990, MED MALPR FEW CLAIMS, V0, P0
   Gross Jill I, 2015, BROOK L REV, V81, P111
   Hacker JS, 2004, AM POLIT SCI REV, V98, P243, DOI 10.1017/S0003055404001121
   Horton D, 2015, GEORGETOWN LAW J, V104, P57
   Horton D, 2011, NEW YORK U LAW REV, V86, P437
   Houseman Alan W, 1978, NLADA BRIEFCASE, V35, P44
   Houseman Alan W, 1978, NLADA BRIEFCASE, V35, P56
   James JT, 2013, J PATIENT SAF, V9, P122, DOI 10.1097/PTS.0b013e3182948a69
   Jena AB, 2011, NEW ENGL J MED, V365, P629, DOI 10.1056/NEJMsa1012370
   Kessler Amalia D, 2012, NY TIMES, V0, P0
   Makary MA, 2016, BMJ-BRIT MED J, V353, P0, DOI 10.1136/bmj.i2139
   Mello MM, 2017, NEW ENGL J MED, V376, P1806, DOI 10.1056/NEJMp1701174
   MERRY SE, 1987, HARVARD LAW REV, V100, P2057, DOI 10.2307/1341201
   NADER L, 1979, YALE LAW J, V88, P998, DOI 10.2307/795825
   Nieto Marcus, 1997, 4 CRB, V4, P1
   Nieto Marcus, 2000, ARBITRATION CALIFORN, V0, P0
   Orren Karen, 1992, BELATED FEUDALISM LA, V0, P0
   Paik M, 2013, J EMPIR LEGAL STUD, V10, P612, DOI 10.1111/jels.12021
   Peters PG, 2008, BOSTON U LAW REV, V88, P227
   Peters PG, 2007, MICH LAW REV, V105, P1453
   Public Citizen, 2009, FORC ARB UNF EV, V0, P0
   PUBLIC CMZEN, 2007, ARB TRAP CRED CARD C, V0, P0
   Resnik J, 2015, YALE LAW J, V124, P2804
   Schreiber Herbert, 1971, J AM LEGAL HIST, V15, P186
   Shieh D, 2014, NEW YORK U LAW REV, V89, P1806
   Starr P, 1984, SOCIAL TRANSFORMATIO, V0, P0
   Studdert DM, 2006, NEW ENGL J MED, V354, P2024, DOI 10.1056/NEJMsa054479
   THORNBURG EG, 2004, LAW CONTEMP PROBL, V67, P253
   US Department of Health Education and Welfare, 1973, DWEW PUBL OS, V08, P73
   US Department of Justice Bureau of Justice Statistics, 2008, SPEC REP CIV BENCH J, V0, P0
NR 47
TC 0
Z9 0
U1 0
U2 5
PU DUKE UNIV PRESS
PI DURHAM
PA 905 W MAIN ST, STE 18-B, DURHAM, NC 27701 USA
SN 0361-6878
EI 
J9 J HEALTH POLIT POLIC
JI J. Health Polit. Policy Law
PD APR 1
PY 2019
VL 44
IS 2
BP 267
EP 301
DI 10.1215/03616878-7277380
PG 35
WC Health Care Sciences & Services; Health Policy & Services; Medicine, Legal; Social Issues; Social Sciences, Biomedical
SC Health Care Sciences & Services; Legal Medicine; Social Issues; Biomedical Social Sciences
GA HP1IE
UT WOS:000461419400004
DA 2022-10-14
ER

PT J
AU Albano, GD
   Bertozzi, G
   Maglietta, F
   Montana, A
   Di Mizio, G
   Esposito, M
   Mazzeo, P
   D'Errico, S
   Salerno, M
AF Albano, Giuseppe D.
   Bertozzi, Giuseppe
   Maglietta, Francesca
   Montana, Angelo
   Di Mizio, Giulio
   Esposito, Massimiliano
   Mazzeo, Pietro
   D'Errico, Stefano
   Salerno, Monica
TI Medical Records Quality as Prevention Tool for Healthcare-Associated infections (HAIs) Related Litigation: a Case Series
SO CURRENT PHARMACEUTICAL BIOTECHNOLOGY
LA English
DT Article
DE Healthcare-associated infections (HAIs); litigation; malpractice; claims; medical records; quality; prevention; clinical documentation
ID resistant staphylococcus-aureus; surgical site infection; malpractice claim; informed-consent; personalized medicine; information; negligence; physician; liability
AB Background: Healthcare-associated infections are one of the most serious Public Health concern, as they prolong the length of hospitalization, reduce the quality of life, and increase morbidity and mortality. Despite they are not completely avoidable, the number of healthcare-associated infections related to negligence claims has risen over the last years, contributing to remarkable economic and reputation losses of Healthcare System. Methods: In this regard, several studies suggested a key role of medical records quality in determining medical care process, risk management and preventing liability. Clinical documentation should be able to demonstrate that clinicians met their duty of care and did not compromise patient's safety. Results: Therefore, it has a key role in assessing healthcare workers' liability in malpractice litigation. Our risk management experience has confirmed the role of medical records accuracy in preventing hospital liability and improving the quality of medical care. Conclusion: In the presented healthcare-associated infections cases, evidence-based and guidelines-based practice, as well as a complete/incomplete medical record, have shown to significantly affect the verdict of the judicial court and inclusion/exclusion of hospital liability in healthcare-associated infections related claims.
C1 [Albano, Giuseppe D.; Bertozzi, Giuseppe; Maglietta, Francesca; Salerno, Monica] Univ Foggia, Dept Forens Pathol, Clin & Expt Med Dept, Osped Colonnello DAvanzo, Foggia, Italy.
   [Montana, Angelo; Esposito, Massimiliano; Salerno, Monica] Univ Catania, Dept Med Surg Sci & Adv Technol GF Ingrassia, AOU Policlin V Emanuele, Via S Sofia,87 Sect 10,Bldg B, I-95123 Catania, Italy.
   [Di Mizio, Giulio] Univ Catanzaro Magna Graecia, Dept Law, Campus Univ S Venuta, Catanzaro, Italy.
   [Mazzeo, Pietro] Azienda Asp, Dept Legal Med, Catania, Italy.
   [D'Errico, Stefano] Azienda USL Toscana Nordovest, Dept Legal Med, Lucca, Italy.
RP Salerno, M (通讯作者)，Univ Catania, Dept Med Surg Sci & Adv Technol GF Ingrassia, AOU Policlin V Emanuele, Via S Sofia,87 Sect 10,Bldg B, I-95123 Catania, Italy.
EM monica.salerno@unifg.it
CR Anderson DJ, 2014, INFECT CONT HOSP EP, V35, P605, DOI 10.1086/676022
   Arias CA, 2009, NEW ENGL J MED, V360, P439, DOI 10.1056/NEJMp0804651
   Bailey Tracey M, 2005, HEALTHC Q, V8 Spec No, P140
   Bhattacharyya T, 2005, J BONE JOINT SURG AM, V87A, P2395, DOI 10.2106/JBJS.D.02877
   Borro M, 2017, CURR PHARM BIOTECHNO, V18, P242, DOI 10.2174/1389201018666170208125131
   Cox JL, 2003, AM J MED, V114, P211, DOI 10.1016/S0002-9343(02)01481-X
   Dancer SJ, 2010, J HOSP INFECT, V74, P10, DOI 10.1016/j.jhin.2009.10.012
   Dang VM, 2014, INT J HEALTH CARE Q, V27, P531, DOI 10.1108/IJHCQA-06-2013-0072
   Di Sanzo M, 2017, CURR PHARM BIOTECHNO, V18, P194, DOI 10.2174/1389201018666170224105600
   Donaldson L, 2000, ORG MEMORY REPORT EX, V0, P0
   Ducel G, 2002, PREVENTION HOSP ACQU, V0, P0
   Dunlay SM, 2008, ARCH INTERN MED, V168, P1692, DOI 10.1001/archinte.168.15.1692
   Eber MR, 2010, ARCH INTERN MED, V170, P347, DOI 10.1001/archinternmed.2009.509
   Garcia Andrea, 2017, HOSP TOP, V95, P27, DOI 10.1080/00185868.2017.1300471
   Ghantoji SS, 2010, J HOSP INFECT, V74, P309, DOI 10.1016/j.jhin.2009.10.016
   Gogos AJ, 2011, MED J AUSTRALIA, V195, P340, DOI 10.5694/mja11.10379
   Goldenberg SD, 2012, J HOSP INFECT, V81, P156, DOI 10.1016/j.jhin.2012.04.020
   Gould IM, 2010, CLIN MICROBIOL INFEC, V16, P1721, DOI 10.1111/j.1469-0691.2010.03365.x
   Guinan JL, 2005, AM J INFECT CONTROL, V33, P310, DOI 10.1016/j.ajic.2005.03.005
   Gutheil Thomas G, 2004, PSYCHIATRY (EDGMONT), V1, P26
   Hawn MT, 2011, ANN SURG, V254, P494, DOI 10.1097/SLA.0b013e31822c6929
   Hickson GB, 2002, JAMA-J AM MED ASSOC, V287, P2951, DOI 10.1001/jama.287.22.2951
   La Russa R, 2017, CURR PHARM BIOTECHNO, V18, P274, DOI 10.2174/1389201018666170207124835
   Levinson W, 1997, JAMA-J AM MED ASSOC, V277, P553, DOI 10.1001/jama.277.7.553
   Mears A, 2009, J HOSP INFECT, V71, P307, DOI 10.1016/j.jhin.2008.12.004
   Merle V, 2007, J HOSP INFECT, V66, P269, DOI 10.1016/j.jhin.2007.04.016
   Mulcahy L, 1998, SOCIOL HEALTH ILL, V20, P825, DOI 10.1111/1467-9566.00131
   Paik AM, 2014, AESTHET SURG J, V34, P106, DOI 10.1177/1090820X13513459
   Panting G, 2004, POSTGRAD MED J, V80, P165, DOI 10.1136/pgmj.2003.016279
   Park BY, 2016, J KOREAN MED SCI, V31, P1963, DOI 10.3346/jkms.2016.31.12.1963
   Pittet D, 2005, AM J INFECT CONTROL, V33, P258, DOI 10.1016/j.ajic.2004.11.004
   PLOWMAN R, 1999, SOCIOECONOMIC BURDEN, V0, P0
   Pomara C, 2009, PROFESSION CULTURE P, V8, P24
   Schaffer AC, 2014, J HOSP MED, V9, P750, DOI 10.1002/jhm.2244
   STEFFEN GE, 1988, JAMA-J AM MED ASSOC, V260, P56, DOI 10.1001/jama.260.1.56
   Turillazzi E, 2015, MED HEALTH CARE PHIL, V18, P449, DOI 10.1007/s11019-015-9637-6
   Umscheid CA, 2011, INFECT CONT HOSP EP, V32, P101, DOI 10.1086/657912
   WHO, 2007, GUID MED REC CLIN DO, V0, P0
   Wilbanks BA, 2016, CIN-COMPUT INFORM NU, V34, P406, DOI 10.1097/CIN.0000000000000270
   Wilcox MH, 2000, J HOSP INFECT, V45, P81, DOI 10.1053/jhin.2000.0792
   Zetola N, 2005, LANCET INFECT DIS, V5, P275, DOI 10.1016/S1473-3099(05)70112-2
NR 41
TC 13
Z9 13
U1 3
U2 10
PU BENTHAM SCIENCE PUBL LTD
PI SHARJAH
PA EXECUTIVE STE Y-2, PO BOX 7917, SAIF ZONE, 1200 BR SHARJAH, U ARAB EMIRATES
SN 1389-2010
EI 1873-4316
J9 CURR PHARM BIOTECHNO
JI Curr. Pharm. Biotechnol.
PD JUN 15
PY 2019
VL 20
IS 8
BP 653
EP 657
DI 10.2174/1389201020666190408102221
PG 5
WC Biochemistry & Molecular Biology; Pharmacology & Pharmacy
SC Biochemistry & Molecular Biology; Pharmacology & Pharmacy
GA IU2SQ
UT WOS:000483430500007
PM 30961488
DA 2022-10-14
ER

PT J
AU DuBois, JM
   Anderson, EE
   Chibnall, JT
   Mozersky, J
   Walsh, HA
AF DuBois, James M.
   Anderson, Emily E.
   Chibnall, John T.
   Mozersky, Jessica
   Walsh, Heidi A.
TI Serious Ethical Violations in Medicine: A Statistical and Ethical Analysis of 280 Cases in the United States From 2008-2016
SO AMERICAN JOURNAL OF BIOETHICS
LA English
DT Article
DE medical ethics; sexual abuse; medical malpractice; patient safety; medical regulation; ethical violations
ID subsequent disciplinary action; physician boundary violation; prescription opioid abuse; prevalence; behavior; professionalism; comorbidity; malpractice; recidivism; disorder
AB Serious ethical violations in medicine, such as sexual abuse, criminal prescribing of opioids, and unnecessary surgeries, directly harm patients and undermine trust in the profession of medicine. We review the literature on violations in medicine and present an analysis of 280 cases. Nearly all cases involved repeated instances (97%) of intentional wrongdoing (99%), by males (95%) in nonacademic medical settings (95%), with oversight problems (89%) and a selfish motive such as financial gain or sex (90%). More than half of cases involved a wrongdoer with a suspected personality disorder or substance use disorder (51%). Despite clear patterns, no factors provide readily observable red flags, making prevention difficult. Early identification and intervention in cases requires significant policy shifts that prioritize the safety of patients over physician interests in privacy, fair processes, and proportionate disciplinary actions. We explore a series of 10 questions regarding policy, oversight, discipline, and education options. Satisfactory answers to these questions will require input from diverse stakeholders to help society negotiate effective and ethically balanced solutions.
C1 [DuBois, James M.; Mozersky, Jessica; Walsh, Heidi A.] Washington Univ, Sch Med, St Louis, MO 63130 USA.
   [Anderson, Emily E.] Loyola Univ Chicago, Stritch Sch Med, Chicago, IL USA.
   [Chibnall, John T.] St Louis Univ, Sch Med, St Louis, MO 63103 USA.
RP DuBois, JM (通讯作者)，Washington Univ, Div Gen Med Sci, 660 S Euclid Ave,Campus Box 8005, St Louis, MO 63110 USA.
EM duboisjm@wustl.edu
FU NATIONAL INSTITUTE ON AGING [R01AG043527] Funding Source: NIH RePORTER
CR AbuDagga A, 2016, PLOS ONE, V11, P0, DOI 10.1371/journal.pone.0147800
   Allen M, 2008, LAS VEGAS SUN 1125, V0, P0
   Allen M, 2015, LAS VEGAS SUN 1015, V0, P0
   American Psychiatric Association, 2000, DIAGNOSTIC STAT MANU, V4th ed., P0, DOI 10.1176/appi.books.9780890425596
   Anandalwar SP, 2017, J SURG RES, V212, P48, DOI 10.1016/j.jss.2016.12.029
   [Anonymous], 2017, HLTH US 2016 CHARTB, V0, P0
   Arora Kavita Shah, 2014, AM J BIOETHICS EMPIR, V5, P53, DOI 10.1080/23294515.2014.920427
   Association of American Medical Colleges, 2012, 2012 PHYS SPEC DAT B, V0, P0
   Association of American Medical Colleges, 2016, REP RES FULL TIM FAC, V0, P0
   Association of American Medical Colleges, 2014, GRAD RAT ATTR FACT U, V0, P0
   Bennett A, 2006, ANNU REV POLIT SCI, V9, P455, DOI 10.1146/annurev.polisci.8.082103.104918
   Black DW, 2010, ANN CLIN PSYCHIATRY, V22, P113
   Blendon RJ, 2014, NEW ENGL J MED, V371, P1570, DOI 10.1056/NEJMp1407373
   Brooks E, 2012, J AM ACAD PSYCHIATRY, V40, P59
   Buck ID, 2016, FLORIDA STATE U LAW, V43, P901
   Carr Gary D, 2003, J MISS STATE MED ASSOC, V44, P283
   Carreyrou J, 2011, WALL STREET J, V0, P0
   Casturi N, 2013, TEXAS TECH ADM LAW J, V14, P445
   Centers for Disease Control and Prevention, 2016, PRESCR OP OV DAT, V0, P0
   Childress JF, 2002, J LAW MED ETHICS, V30, P170, DOI 10.1111/j.1748-720X.2002.tb00384.x
   Childress S, 2014, PBS FRONTLINE, V0, P0
   Clevenger A, 2010, CHARLESTON GAZE 1210, V0, P0
   Compton WM, 2005, J CLIN PSYCHIAT, V66, P677, DOI 10.4088/JCP.v66n0602
   Connor T, 2018, NBC NEWS, V0, P0
   Consumers Union, 2018, SAF PAT PROJ, V0, P0
   Crane M, 2015, MEDSCAPE MED NEWS, V0, P0
   Cuddy MM, 2017, ACAD MED, V92, P1780, DOI 10.1097/ACM.0000000000001747
   Dall T, 2017, COMPLEXITIES PHYS SU, V0, P0
   DuBois JM, 2019, SEX ABUSE-J RES TR, V31, P503, DOI 10.1177/1079063217712217
   DuBois JM, 2017, PATIENT SAF SURG, V11, P0, DOI 10.1186/s13037-017-0144-y
   DuBois JM, 2016, J DRUG ISSUES, V46, P457, DOI 10.1177/0022042616661836
   Eggert D, 2018, CHICAGO TRIBUNE, V0, P0
   Elman C, 2005, INT ORGAN, V59, P293, DOI 10.1017/S0020818305050101
   Ernsthausen J, 2016, ATLANTA J CONSTITUTI, V0, P0
   Fazel S, 2002, LANCET, V359, P545, DOI 10.1016/S0140-6736(02)07740-1
   Federation of State Medical Boards, 2014, US MED REG TRENDS AC, V0, P0
   Federation of State Medical Boards, 2006, ADDR SEX BOUND GUID, V0, P0
   Ferrera MJ, 2016, CRIT PUBLIC HEALTH, V26, P455, DOI 10.1080/09581596.2015.1117576
   Finlayson AJR, 2013, GEN HOSP PSYCHIAT, V35, P659, DOI 10.1016/j.genhosppsych.2013.06.009
   GARTRELL NK, 1992, WESTERN J MED, V157, P139
   George AL, 2005, CASE STUDIES THEORY, V0, P0
   Goldenbaum DM, 2008, PAIN MED, V9, P737, DOI 10.1111/j.1526-4637.2008.00482.x
   Grant D, 2007, J HEALTH POLIT POLIC, V32, P867, DOI 10.1215/03616878-2007-033
   Guisti ML, 2009, ORANGE COUNTY CRIMIN, V0, P0
   Hall P, 2013, MORNING CALL 0630, V0, P0
   Harris JA, 2017, BMJ QUAL SAF, V26, P200, DOI 10.1136/bmjqs-2015-004974
   Health Resources and Services Administration, 2015, NPDB GUID, V0, P0
   Heisler EJ, 2016, FEDERAL SUPPORT GRAD, V0, P0
   Holdren W, 2015, REGISTER HERALD 0609, V0, P0
   John Jay College Research Team, 2011, CAUS CONT SEX AB MIN, V0, P0
   Jones CM, 2014, JAMA INTERN MED, V174, P802, DOI 10.1001/jamainternmed.2013.12809
   Khaliq AA, 2005, AM J MED, V118, P773, DOI 10.1016/j.amjmed.2005.01.051
   Khullar Dhruv, 2018, NEW YORK TIMES, V0, P0
   Kim C, 2013, AM J CARDIOL, V112, P1662, DOI 10.1016/j.amjcard.2013.07.051
   Kohatsu ND, 2004, ARCH INTERN MED, V164, P653, DOI 10.1001/archinte.164.6.653
   Kohler J, 2010, ST LOUIS POSTDISPATC, V0, P0
   Krause JHW, 2012, U MIAMI LAW REV, V66, P321
   Krause JH, 2010, AM J LAW MED, V36, P343, DOI 10.1177/009885881003600204
   Kyriakakis A, 2015, UTAH LAW REV, V2015, P605
   MacDonald K, 2015, GEN HOSP PSYCHIAT, V37, P489, DOI 10.1016/j.genhosppsych.2015.06.002
   Mack J, 2017, MLIVE, V0, P0
   McCabe K, 2012, FOREIGN BORN HLTH CA, V0, P0
   Medina J, 2018, NY TIMES, V0, P0
   Meyer R, 2014, POPUL HEALTH MANAG, V17, P372, DOI 10.1089/pop.2013.0098
   National Bioethics Advisory Commission, 2001, ETH POL ISS RES INV, V0, P0
   National Catholic Risk Retention Group, 2018, VIRTUS ONL NAT CATH, V0, P0
   Norder L, 2016, ATLANTA J CONSTITUTI, V0, P0
   Papadakis MA, 2004, ACAD MED, V79, P244, DOI 10.1097/00001888-200403000-00011
   Papadakis MA, 2005, NEW ENGL J MED, V353, P2673, DOI 10.1056/NEJMsa052596
   Papadakis MA, 2008, ANN INTERN MED, V148, P869, DOI 10.7326/0003-4819-148-11-200806030-00009
   Peachman RR, 2016, CONSUMER REPORTS, V0, P0
   Perez J, 2013, WHITTIER LAW REV, V34, P137
   Plaut SM, 2013, J HEALTHCARE LAW POL, V16, P353
   Prasad V, 2011, TEACH LEARN MED, V23, P337, DOI 10.1080/10401334.2011.611780
   Prieskop V, 2015, COURTHOUSE NEWS 0218, V0, P0
   Rigg KK, 2013, QUAL HEALTH RES, V23, P963, DOI 10.1177/1049732313488837
   Roback HB, 2007, CAN J PSYCHIAT, V52, P315, DOI 10.1177/070674370705200506
   Rochon PA, 2016, ACAD MED, V91, P1053, DOI 10.1097/ACM.0000000000001281
   Rosenberg T, 2007, NY TIMES, V0, P0
   Samenow CP, 2012, HEC FORUM, V24, P115, DOI 10.1007/s10730-011-9171-8
   Sansone Randy A, 2009, PSYCHIATRY (EDGMONT), V6, P45
   Spickard WA, 2008, B MENNINGER CLIN, V72, P38, DOI 10.1521/bumc.2008.72.1.38
   Studdert DM, 2016, NEW ENGL J MED, V374, P354, DOI 10.1056/NEJMsa1506137
   Teegardin C, 2016, ATLANTA J CONSTITUTI, V0, P0
   The Atlanta Journal, 2016, ATLANTA J CONSTITUTI, V0, P0
   The Physicians Foundation by Merritt Hawkins, 2010, HLTH REF DECL PHYS P, V0, P0
   Tillinghast E, 2000, J FORENSIC SCI, V45, P1184
   United States Conference of Catholic Bishops, 2002, CHART PROT CHILDR YO, V0, P0
   United States Conference of Catholic Bishops, 2018, AUD, V0, P0
   United states Conference of Catholic Bishops, 2018, VICT ASS, V0, P0
   US Department of Health and Human Services and Department of Justice, 2016, HLTH CAR FRAUD AB CO, V0, P0
   US Department of Justice, 2016, SPEC REP FEM VICT SE, V0, P0
   US Department of Justice, 2013, FLOR PHYS PAY 26 1 M, V0, P0
   US Department of Justice, 2011, SO W VIRG PHYS SENT, V0, P0
   [US Department of Justice U. S. Attorneys Office Southern District of New York], 2012, DOCT WHO SUPPL OXYC, V0, P0
   White K, 2015, CHARLESTON GAZE 0226, V0, P0
   Wolfe SM, 2012, PUBLIC CITIZENS HLTH, V0, P0
   Young A, 2011, J MED REGULATION, V96, P10
   Zenger J, 2012, HARVARD BUS REV, V0, P0
NR 99
TC 20
Z9 20
U1 0
U2 3
PU ROUTLEDGE JOURNALS, TAYLOR & FRANCIS LTD
PI ABINGDON
PA 2-4 PARK SQUARE, MILTON PARK, ABINGDON OX14 4RN, OXON, ENGLAND
SN 1526-5161
EI 1536-0075
J9 AM J BIOETHICS
JI Am. J. Bioeth.
PD JUN 15
PY 2019
VL 19
IS 1
BP 16
EP 34
DI 10.1080/15265161.2018.1544305
PG 19
WC Ethics; Medical Ethics; Social Issues; Social Sciences, Biomedical
SC Social Sciences - Other Topics; Medical Ethics; Social Issues; Biomedical Social Sciences
GA HI8EV
UT WOS:000456689000011
PM 30676904
DA 2022-10-14
ER

PT J
AU Cichos, KH
   Ewing, MA
   Sheppard, ED
   Fuchs, C
   McGwin, G
   McMurtrie, JT
   Watson, SL
   Xu, S
   Fryberger, C
   Baker, DK
   Crabtree, RM
   Murphy, AB
   Vaughan, LO
   Perez, JL
   Sherrod, BA
   Edmonds, BW
   Ponce, BA
AF Cichos, Kyle H.
   Ewing, Michael A.
   Sheppard, Evan D.
   Fuchs, Christoph
   McGwin, Gerald, Jr.
   McMurtrie, James T.
   Watson, Shawna L.
   Xu, Shin
   Fryberger, Charles
   Baker, Dustin K.
   Crabtree, Reaves M.
   Murphy, Austin B.
   Vaughan, Loy O.
   Perez, Jorge L.
   Sherrod, Brandon A.
   Edmonds, Brad W.
   Ponce, Brent A.
TI Trends and Risk Factors in Orthopedic Lawsuits: Analysis of a National Legal Database
SO ORTHOPEDICS
LA English
DT Article
ID medical malpractice; informed-consent; claim; surgery; litigation; hip
AB Orthopedic surgeons frequently encounter medical.malpractice claims. The purpose of this study was to assess trends and risk factors in lawsuits brought against orthopedic surgeons using a national legal database. A legal research service was used to search publicly available settlement and verdict repents between 1988 and 2013 by terms "orthopaedic or orthopedic" and "malpractice." Temporal trends were evaluated, and logistic regression was used to identify independent risk factors for case outcomes. A total of 1562 publicly reported malpractice cases brought against orthopedic surgeons, proceeding to trial during a 26-year period, were analyzed. The plaintiffs won 462 (30%) cases, with a mean award of S1.4 million. The frequency of litigation and payouts for plaintiffs increased 215% and 280%, respectively, between the first and last 5-year periods. The mean payout for plaintiff-favorable verdicts was highest in pediatrics ($2.6 million), followed by spine ($1.7 million) and oncology ($1.6 million). Fracture fixation (363 cases), arthroplasty (290 cases), and spine (231 cases) were the most commonly litigated procedures, while plaintiffs were most successful for fasciotomy (48%), infection-treating procedures (4.3%), and carpal tunnel release (37%). When analyzing data by state and region, adjusted for population, northeastern states had a higher frequency of lawsuits. Malpractice liability has increased during the past 3 decades while orthopedic surgeons continue to win most of the cases making it to court. As patients search for medical care via publicly available information, it is important for orthopedic surgeons to understand what aspects of their own practice carry different risks of litigation.
C1 [Cichos, Kyle H.; Ewing, Michael A.; Sheppard, Evan D.; Fuchs, Christoph; McMurtrie, James T.; Watson, Shawna L.; Xu, Shin; Fryberger, Charles; Baker, Dustin K.; Crabtree, Reaves M.; Murphy, Austin B.; Vaughan, Loy O.; Perez, Jorge L.; Sherrod, Brandon A.; Ponce, Brent A.] Univ Alabama Birmingham, Dept Orthopaed Surg, 1313 13th St S,Ste 207, Birmingham, AL 35205 USA.
   [McGwin, Gerald, Jr.] Univ Alabama Birmingham, Dept Publ Hlth, Birmingham, AL 35205 USA.
   [McGwin, Gerald, Jr.] Univ Alabama Birmingham, Dept Epidemiol, Birmingham, AL 35205 USA.
   [Edmonds, Brad W.] Reg Bank, Birmingham, AL USA.
RP Ponce, BA (通讯作者)，Univ Alabama Birmingham, Dept Orthopaed Surg, 1313 13th St S,Ste 207, Birmingham, AL 35205 USA.
EM bponce@uabmc.edu
CR Bal BS, 2012, CLIN ORTHOP RELAT R, V470, P1346, DOI 10.1007/s11999-011-2232-0
   Bhangu A, 2008, J MED ETHICS, V34, P780, DOI 10.1136/jme.2008.024471
   Bhutta MA, 2011, ANN ROY COLL SURG, V93, P460, DOI 10.1308/003588411X587226
   Bilimoria KY, 2016, ANN SURG, V263, P1126, DOI 10.1097/SLA.0000000000001538
   Carroll AE, 2007, PEDIATRICS, V120, P10, DOI 10.1542/peds.2006-3618
   CHANDRA A, 2005, HLTH AFF MILLWOOD S, V0, P0
   Colaco M, 2015, J EMERG MED, V49, P849, DOI 10.1016/j.jemermed.2015.06.052
   DeNoble PH, 2014, J HAND SURG-AM, V39, P1480, DOI 10.1016/j.jhsa.2014.02.019
   Epstein Nancy E, 2010, SURG NEUROL INT, V1, P3, DOI 10.4103/2152-7806.62261
   Gordhan CG, 2015, J SURG RES, V199, P351, DOI 10.1016/j.jss.2015.05.032
   Hong SS, 2014, LARYNGOSCOPE, V124, P896, DOI 10.1002/lary.24377
   Jena AB, 2013, PEDIATRICS, V131, P1148, DOI 10.1542/peds.2012-3443
   Jena AB, 2011, NEW ENGL J MED, V365, P629, DOI 10.1056/NEJMsa1012370
   Khan IH, 2012, ORTHOPEDICS, V35, PE726, DOI 10.3928/01477447-20120426-28
   Knaak JP, 2014, INT J LEGAL MED, V128, P1049, DOI 10.1007/s00414-014-0976-2
   Meinberg EG, 2012, J ORTHOP TRAUMA, V26, PS27, DOI 10.1097/BOT.0b013e3182644eb3
   Missios S, 2015, SPINE J, V15, P1602, DOI 10.1016/j.spinee.2015.03.041
   Munoz E, 2010, ANN SURG, V251, P195, DOI 10.1097/SLA.0b013e3181cbcc9a
   Oetgen ME, 2016, J PEDIATR ORTHOPED, V36, P213, DOI 10.1097/BPO.0000000000000412
   Orosco RK, 2012, J AM COLL SURGEONS, V215, P480, DOI 10.1016/j.jamcollsurg.2012.04.028
   Papadonikolakis A, 2013, J BONE JOINT SURG AM, V95A, P2205, DOI 10.2106/JBJS.L.00552
   Pappas ND, 2014, J HAND SURG-AM, V39, P168, DOI 10.1016/j.jhsa.2013.06.021
   Sahin N, 2010, ACTA ORTHOP TRAUMATO, V44, P469, DOI 10.3944/AOTT.2010.2396
   Sathiyakumar V, 2013, J ORTHOP TRAUMA, V27, P592, DOI 10.1097/BOT.0b013e31828b7ab4
   Sethi Manish K, 2012, AM J ORTHOP (BELLE MEAD NJ), V41, P69
   Stolz L, 2015, WEST J EMERG MED, V16, P1, DOI 10.5811/westjem.2014.11.23592
   Studdert DM, 2006, NEW ENGL J MED, V354, P2024, DOI 10.1056/NEJMsa054479
   Svider PF, 2015, ANN OTO RHINOL LARYN, V124, P515, DOI 10.1177/0003489414567937
   THORPE KE, 2004, HLTH AFF MILLWOOD S, V0, P0
   Upadhyay A, 2007, J ARTHROPLASTY, V22, P2, DOI 10.1016/j.arth.2007.05.003
   Waters TM, 2007, HEALTH AFFAIR, V26, P500, DOI 10.1377/hlthaff.26.2.500
   Waxman DA, 2014, NEW ENGL J MED, V371, P1518, DOI 10.1056/NEJMsa1313308
   Zengerink I, 2016, J ARTHROPLASTY, V31, P1890, DOI 10.1016/j.arth.2016.02.055
NR 33
TC 10
Z9 10
U1 0
U2 3
PU SLACK INC
PI THOROFARE
PA 6900 GROVE RD, THOROFARE, NJ 08086 USA
SN 0147-7447
EI 1938-2367
J9 ORTHOPEDICS
JI Orthopedics
PD MAR-APR 15
PY 2019
VL 42
IS 2
BP E260
EP E267
DI 10.3928/01477447-20190211-01
PG 8
WC Orthopedics
SC Orthopedics
GA HP7JD
UT WOS:000461863100018
PM 30763449
DA 2022-10-14
ER

PT J
AU Jamjoom, BA
   Davis, TRC
AF Jamjoom, Bakur A.
   Davis, Tim R. C.
TI Why scaphoid fractures are missed. A review of 52 medical negligence cases
SO INJURY-INTERNATIONAL JOURNAL OF THE CARE OF THE INJURED
LA English
DT Review
DE Scaphoid; Fracture; Missed; Negligence; MRI
ID cost; mri; management
AB Background: The "missed" scaphoid fracture is a common cause of litigation. This study investigates why a series of scaphoid fractures involved in medical negligence litigation were missed. It also assesses how many might have been detected if MRI had been used to assess all suspected scaphoid fractures with normal X-rays, as suggested by National Institute for Health and Care Excellence (NICE). Methods: Medical reports on 52 medical negligence cases of missed scaphoid fractures were reviewed. Complete sets of hospital and GP records and X-rays had been reviewed in every case. Results: The recorded mechanism of injury was consistent with a scaphoid fracture in 41 (79%) cases. There was no record of an examination for scaphoid tenderness in 37 (71%) cases. Scaphoid tenderness was assessed and not found in 10 of 15 cases. No X-rays were obtained in 13 (25%) cases, and a scaphoid fracture was only suspected, resulting in scaphoid series X-rays being performed, in only 3 (6%) cases. In only 5 (10%) cases was there a record of the patient being advised to return if the wrist remained painful. Conclusions: Most of these scaphoid fractures were missed due to failure to consider the possibility of a scaphoid fracture and search for clinical signs of this injury. Some were missed due to failure to detect (or absence of) tenderness over the scaphoid bone. As a scaphoid fracture was never considered, or excluded by clinical examination, in 49 of the 52 cases, a policy of obtaining MRI for all suspected scaphoid fractures would only have detected three of 52 (6%) fractures. Improved awareness through better education is required to reduce the number of missed scaphoid fractures. (C) 2019 Published by Elsevier Ltd.
C1 [Jamjoom, Bakur A.; Davis, Tim R. C.] Nottingham Univ Hosp, Queens Med Ctr Campus, Dept Trauma & Orthopaed Surg, Nottingham NG7 2UH, England.
RP Jamjoom, BA (通讯作者)，Nottingham Univ Hosp NHS, Dept Trauma & Orthopaed Surg, Queens Med Campus,Derby Rd, Nottingham NG7 2UH, England.
EM bakur.jamjoom@nhs.net
CR Brookes-Fazakerley SD, 2009, SKELETAL RADIOL, V38, P1045, DOI 10.1007/s00256-008-0640-3
   Carpenter CR, 2014, ACAD EMERG MED, V21, P101, DOI 10.1111/acem.12317
   Chen ACY, 2010, INJURY, V41, PE10, DOI 10.1016/j.injury.2009.07.078
   FREELAND P, 1989, ARCH EMERG MED, V6, P46
   Grewal R, 2015, J WRIST SURG, V4, P278, DOI 10.1055/s-0035-1564983
   Hansen TB, 2009, J HAND SURG-EUR VOL, V34E, P627, DOI 10.1177/1753193409105322
   Harrison W, 2015, EUR J EMERG MED, V22, P142, DOI 10.1097/MEJ.0000000000000152
   Hunter JC, 1997, AM J ROENTGENOL, V168, P1287, DOI 10.2214/ajr.168.5.9129428
   Kelson T, 2016, J MED RADIAT SCI, V63, P9, DOI 10.1002/jmrs.153
   Patel NK, 2013, EMERG MED J, V30, P202, DOI 10.1136/emermed-2011-200676
   Rhemrev SJ, 2010, INJURY, V41, P1026, DOI 10.1016/j.injury.2010.03.029
   Ring J, 2015, INJURY, V46, P682, DOI 10.1016/j.injury.2015.01.017
   Shetty S, 2011, ANN ROY COLL SURG, V93, P146, DOI 10.1308/147870811X560886
   Tibrewal S, 2012, INT ORTHOP, V36, P107, DOI 10.1007/s00264-011-1350-3
   WAIZENEGGER M, 1994, J HAND SURG-BRIT EUR, V19B, P743, DOI 10.1016/0266-7681(94)90249-6
NR 15
TC 12
Z9 12
U1 0
U2 4
PU ELSEVIER SCI LTD
PI OXFORD
PA THE BOULEVARD, LANGFORD LANE, KIDLINGTON, OXFORD OX5 1GB, OXON, ENGLAND
SN 0020-1383
EI 1879-0267
J9 INJURY
JI Injury-Int. J. Care Inj.
PD JUL 15
PY 2019
VL 50
IS 7
BP 1306
EP 1308
DI 10.1016/j.injury.2019.05.009
PG 3
WC Critical Care Medicine; Emergency Medicine; Orthopedics; Surgery
SC General & Internal Medicine; Emergency Medicine; Orthopedics; Surgery
GA IG3SO
UT WOS:000473725900008
PM 31138483
DA 2022-10-14
ER

PT J
AU Liang, P
   Zhou, YF
   Xu, BJ
   Xuan, Y
   Xia, J
   Wang, D
   Zhang, D
   Ye, JM
   Yu, Z
   Jin, SZ
AF Liang, Pei
   Zhou, Yong-feng
   Xu, Bi-Jie
   Xuan, Yan
   Xia, Jing
   Wang, Dan
   Zhang, De
   Ye, Jia-ming
   Yu, Zhi
   Jin, Shang-zhong
TI SERS-based vibration model and trace detection of drug molecules: Theoretical and experimental aspects
SO SPECTROCHIMICA ACTA PART A-MOLECULAR AND BIOMOLECULAR SPECTROSCOPY
LA English
DT Article
DE Vibration model; Trace detection; Drug molecules; SERS; Finite-difference time-domain
ID enhanced raman-scattering; single-nanoparticle ser; mechanism
AB Prescription drug abuse can lead to serious medical negligence, so there is an urgent need to address its screening problem. Gliclazide is widely used as an antihypertensive drug for lowering blood sugar, but its excessive intake can cause serious harmto human body. Herewe take gliclazide as an example to provide a method to realize the screening of drug abuse. Flower-like silver nanoparticles were prepared as surface enhanced Raman scattering (SERS) substrate, which can quantitatively and accurately detect the concentration of gliclazide. To understanding the enhanced activity of flower-like silver substrates, the Finite-Difference Time-Domain (FDTD) simulation model was established, and the simulation results showed that flower-like silver had high SERS substrate activity as well as enhanced hot spots at the rough particle surface and the adjacent particles. The experimental results indicated that the flower-shaped silver had an excellent Raman enhancement effect using R6G as detection molecules. When the gliclazide solutions with different concentration gradients were tested, the molecular vibrational modes were also obtained using Gaussian calculations. The rapid and accurate detection of gliclazide concentrationwas processed by Principal Component Analysis, which were consistent with the experiment, suggesting the importance of the combination of experiment and calculation. Finally, SERS substrate test was performed on the daily medication gliclazide tablets (II), which proved that the flower-like silver still has great Raman enhancement effect on the detection of actual samples. (C) 2019 Elsevier B.V. All rights reserved.
C1 [Liang, Pei; Zhou, Yong-feng; Xu, Bi-Jie; Xuan, Yan; Wang, Dan; Jin, Shang-zhong] China Jiliang Univ, Coll Opt & Elect Technol, Hangzhou 310018, Zhejiang, Peoples R China.
   [Xia, Jing; Zhang, De; Yu, Zhi] Huazhong Agr Univ, Coll Hort Fr Forestry Sci, Minist Educ, Key Lab Hort Plant Biol, Wuhan 430070, Hubei, Peoples R China.
   [Ye, Jia-ming] Tsinghua Univ, Yangtze Delta Reg Inst, Anal & Testing Ctr, Jiaxing 314006, Peoples R China.
RP Liang, P (通讯作者)，China Jiliang Univ, Coll Opt & Elect Technol, Hangzhou 310018, Zhejiang, Peoples R China.
EM plianghust@gmail.com
FU National Science Foundation for Young Scholars of China [31000316]; National Science Foundation of China [61775201]; Zhejiang Province University Students in Scientific and Technological Innovation Activities [2016R409011]; Science and Technology Project of Zhejiang Province [2016C33026]
CR ALBRECHT MG, 1977, J AM CHEM SOC, V99, P5215, DOI 10.1021/ja00457a071
   Belcher G, 2004, INT J CLIN PRACT, V58, P833, DOI 10.1111/j.1742-1241.2004.00291.x
   Campion A, 1998, CHEM SOC REV, V27, P241, DOI 10.1039/a827241z
   CASSIDY S, 1987, BRIT MED J, V295, P1021, DOI 10.1136/bmj.295.6605.1021
   Chen M, 2013, J PHYS CHEM C, V117, P13593, DOI 10.1021/jp404563h
   Destefanis G, 2000, MEAT SCI, V56, P255, DOI 10.1016/S0309-1740(00)00050-4
   Dirac PAM, 1927, P R SOC LOND A-CONTA, V114, P243, DOI 10.1098/rspa.1927.0039
   Doering WE, 2002, J PHYS CHEM B, V106, P311, DOI 10.1021/jp011730b
   Farquharson Stuart, 2011, PHARMACEUTICS, V3, P425, DOI 10.3390/pharmaceutics3030425
   Fava D, 2010, DIABETIC MED, V19, P752
   Fischer CF, 1972, COMPUT PHYS COMMUN, V14, P145
   FLEISCHMANN M, 1974, CHEM PHYS LETT, V26, P163, DOI 10.1016/0009-2614(74)85388-1
   Hutter E, 2004, ADV MATER, V16, P1685, DOI 10.1002/adma.200400271
   Kallithraka S, 2001, FOOD CHEM, V73, P501, DOI 10.1016/S0308-8146(00)00327-7
   Kang H, 2004, CHEMINFORM, V32, P0
   Kneipp K, 1997, PHYS REV LETT, V78, P1667, DOI 10.1103/PhysRevLett.78.1667
   Ko H, 2008, SMALL, V4, P1576, DOI 10.1002/smll.200800337
   Le Ru EC, 2007, J PHYS CHEM C, V111, P13794, DOI 10.1021/jp0687908
   Ling GR, 2010, DIABETIC MED, V26, P1182
   Merrick JP, 2007, J PHYS CHEM A, V111, P11683, DOI 10.1021/jp073974n
   Mitnik DG, 2001, J MOL STRUC-THEOCHEM, V538, P201
   Mohapatra S, 2010, EUR J INORG CHEM, V0, PP4969, DOI 10.1002/ejic.201000540
   MOSKOVITS M, 1978, J CHEM PHYS, V69, P4159, DOI 10.1063/1.437095
   MOSKOVITS M, 1985, REV MOD PHYS, V57, P783, DOI 10.1103/RevModPhys.57.783
   MUR G, 1981, IEEE T ELECTROMAGN C, V23, P377, DOI 10.1109/TEMC.1981.303970
   Naghavi M, 2015, LANCET, V385, P117, DOI 10.1016/S0140-6736(14)61682-2
   Nie SM, 1997, SCIENCE, V275, P1102, DOI 10.1126/science.275.5303.1102
   PALMER KJ, 1993, DRUGS, V46, P92, DOI 10.2165/00003495-199346010-00007
   Qian XM, 2008, CHEM SOC REV, V37, P912, DOI 10.1039/b708839f
   Sullivan D, 2000, IEEE T MICROW THEORY, V48, P1127, DOI 10.1109/22.848495
   Sun M, 2010, J RAMAN SPECTROSC, V39, P402
   Sun MT, 2009, J RAMAN SPECTROSC, V40, P1172, DOI 10.1002/jrs.2255
   Tian ZQ, 2002, J PHYS CHEM B, V106, P9463, DOI 10.1021/jp0257449
   Tong LM, 2011, CHEM SOC REV, V40, P1296, DOI 10.1039/c001054p
   Wascher TC, 2010, CLIN PHYSIOL FUNCT I, V25, P40
   Xia LX, 2014, J RAMAN SPECTROSC, V45, P533, DOI 10.1002/jrs.4504
   Yamamoto YS, 2014, J PHOTOCH PHOTOBIO C, V21, P81, DOI 10.1016/j.jphotochemrev.2014.10.001
NR 37
TC 9
Z9 9
U1 6
U2 54
PU PERGAMON-ELSEVIER SCIENCE LTD
PI OXFORD
PA THE BOULEVARD, LANGFORD LANE, KIDLINGTON, OXFORD OX5 1GB, ENGLAND
SN 1386-1425
EI 
J9 SPECTROCHIM ACTA A
JI Spectroc. Acta Pt. A-Molec. Biomolec. Spectr.
PD MAY 15
PY 2019
VL 215
IS 
BP 168
EP 175
DI 10.1016/j.saa.2019.02.102
PG 8
WC Spectroscopy
SC Spectroscopy
GA IC9PP
UT WOS:000471316200020
PM 30836305
DA 2022-10-14
ER

PT J
AU Zhou, LY
   Li, H
   Li, C
   Li, GH
AF Zhou, Leyin
   Li, Heng
   Li, Chong
   Li, Guohong
TI Risk management and provider liabilities in infantile cerebral palsy based on malpractice litigation cases
SO JOURNAL OF FORENSIC AND LEGAL MEDICINE
LA English
DT Article
ID compensation payment; intrapartum asphyxia; birth asphyxia; classification; prevalence; claim; definition
AB Aim: Infantile cerebral palsy (CP) severely affects the survival and quality of life of infants. CP is typically caused by multiple factors, leading to causal uncertainty of the role of medical errors in CP and resulting in frequent medical disputes. No relevant research exists on risk management and malpractice liabilities in CP, including in China. Method: A retrospective analysis of 400 CP malpractice litigation cases from 18th June 1999 to 23rd November 2017, collected from China Judgments Online, included basic case information, CP risk factors, medical errors, medical malpractice liability determination, and compensation. Results: Up to 63.5% of infants with CP were affected by asphyxia, followed by hypoxic-ischemic encephalopathy (63.3%), neonatal infection (52.3%) and intracranial hemorrhage (36.0%). Most (89.1%) of civil judgments resulted in liability for medical errors, with the highest proportion of ultimate liability. The three most frequent medical errors were failure of completing delivery in time (30.2%), incomplete assessment of birth process detection (28.8%), and nonstandard medical records (25.3%). Each case involved 2.5 medical errors on average. No difference in the distribution of medical errors between premature and full-term CP infants (P > 0.05) was found. Compensation for damage was awarded in 91.4% of claims, and the mean value of compensation was $73,506. The mean value of the total actual loss of the family was $128,198. Interpretation: Contradictions between the doctors and patients were prominent in malpractice CP litigation cases, with a total loss of $3.97 billion attributable to new CP cases in China in 2017. Asphyxia was the most frequent risk factor for CP since it may easily draw the attention of the sufferer's family. Medical service providers did not pay attention to risk management in preterm infants. The importance of fetal monitoring and standardized medical record writing should be emphasized.
C1 [Zhou, Leyin] Shanghai Jiao Tong Univ, Sch Publ Hlth, Shanghai, Peoples R China.
   [Li, Heng; Li, Guohong] Shanghai Jiao Tong Univ, Sch Publ Hlth, China Hosp Dev Inst, Shanghai, Peoples R China.
   [Li, Chong] Seattle Childrens Hosp Res Inst, Seattle, WA USA.
RP Li, H (通讯作者)，227 South Chongqing Rd, Shanghai, Peoples R China.
EM zhouleyin1995@hotmail.com; liheng1985@sjtu.edu.cn; chong1982@gmail.com; guohongli@sjtu.edu.cn
FU Youth Program of National Natural Science Foundation of China [71804111]; Program of the New Young Teachers Initiativeof Shanghai Jiaotong University in China [KJ3-0214-18-0008]
CR AlDakhil LO, 2016, J FORENSIC LEG MED, V40, P8, DOI 10.1016/j.jflm.2016.02.001
   Automobile passenger restraints for children and pregnant women, 1992, INT J GYNECOL OBSTET, V37, P305
   Bax M, 2005, DEV MED CHILD NEUROL, V47, P571, DOI 10.1017/S001216220500112X
   BLAIR E, 1988, J PEDIATR-US, V112, P515, DOI 10.1016/S0022-3476(88)80161-6
   Ellenberg JH, 2013, DEV MED CHILD NEUROL, V55, P210, DOI 10.1111/dmcn.12016
   Evans MI, 2019, J MATERN-FETAL NEO M, V32, P2561, DOI 10.1080/14767058.2018.1441283
   Forni R, 2018, PEDIATR PHYS THER, V30, P155, DOI 10.1097/PEP.0000000000000491
   Froslev-Friis C, 2015, DAN MED J, V62, P0
   Glaser LM, 2017, AM J OBSTET GYNECOL, V217, P0, DOI 10.1016/j.ajog.2017.05.037
   Hankins GDV, 2003, OBSTET GYNECOL, V102, P628, DOI 10.1016/S0029-7844(03)00574-X
   Himmelmann K, 2011, ACTA OBSTET GYN SCAN, V90, P1070, DOI 10.1111/j.1600-0412.2011.01217.x
   Hollung SJ, 2018, EUR J PAEDIATR NEURO, V22, P814, DOI 10.1016/j.ejpn.2018.05.001
   Jena AB, 2011, NEW ENGL J MED, V365, P629, DOI 10.1056/NEJMsa1012370
   Kulak W, 2010, ADV MED SCI-POLAND, V55, P216, DOI 10.2478/v10039-010-0030-7
   Li H, 2014, BMC HEALTH SERV RES, V14, P0, DOI 10.1186/1472-6963-14-390
   Li Y, 2018, J FORENSIC LEG MED, V54, P109, DOI 10.1016/j.jflm.2018.01.002
   Li Z, 2015, CHIN EVID BASED NURS, V2, P63
   Maenner MJ, 2016, ANN EPIDEMIOL, V26, P222, DOI 10.1016/j.annepidem.2016.01.001
   Moreno-De-Luca A, 2012, LANCET NEUROL, V11, P283, DOI 10.1016/S1474-4422(11)70287-3
   Nelson KB, 2003, NEW ENGL J MED, V349, P1765, DOI 10.1056/NEJMsb035364
   Oskoui M, 2013, NEUROEPIDEMIOLOGY, V40, P264, DOI 10.1159/000345120
   Oskoui M, 2013, DEV MED CHILD NEUROL, V55, P509, DOI 10.1111/dmcn.12080
   Perlman JM, 2006, CLIN PERINATOL, V33, P335, DOI 10.1016/j.clp.2006.03.004
   Racinet C, 2010, B ACAD NAT MED PARIS, V194, P891, DOI 10.1016/S0001-4079(19)32249-6
   Rosenbaum P, 2007, DEV MED CHILD NEUROL, V49, P8, DOI 10.1111/j.1469-8749.2007.tb12610.x
   Rumeau-Rouquette C, 1996, JOURNAL DE GYNECOLOGIE OBSTETRIQUE ET BIOLOGIE DE LA REPRODUCTION, V25, P119
   Sartwelle TP, 2015, J CHILD NEUROL, V30, P828, DOI 10.1177/0883073814543306
   Shi MH, 2016, J SE U MED SCI ED, V0, P337
   Studdert DM, 2006, NEW ENGL J MED, V354, P2024, DOI 10.1056/NEJMsa054479
   Tehrani ASS, 2013, BMJ QUAL SAF, V22, P672, DOI 10.1136/bmjqs-2012-001550
   Wang B, 2008, HEALTH POLICY, V87, P223, DOI 10.1016/j.healthpol.2008.01.001
   Yang TT, 2014, CHIN J FORENSIC MED, V0, P489
   Yu J, 2009, CHINESE MED RECORD, V2009, P0
   YUDKIN PL, 1995, PAEDIATR PERINAT EP, V9, P156, DOI 10.1111/j.1365-3016.1995.tb00131.x
NR 34
TC 3
Z9 3
U1 0
U2 10
PU ELSEVIER SCI LTD
PI OXFORD
PA THE BOULEVARD, LANGFORD LANE, KIDLINGTON, OXFORD OX5 1GB, OXON, ENGLAND
SN 1752-928X
EI 1532-2009
J9 J FORENSIC LEG MED
JI J. Forensic Leg. Med.
PD FEB 15
PY 2019
VL 61
IS 
BP 82
EP 88
DI 10.1016/j.jflm.2018.11.010
PG 7
WC Medicine, Legal
SC Legal Medicine
GA HG4EF
UT WOS:000454926500016
PM 30502590
DA 2022-10-14
ER

PT J
AU Tripathi, R
   Ezaldein, HH
   Rajkumar, K
   Bordeaux, JS
   Scott, JF
AF Tripathi, Raghav
   Ezaldein, Harib H.
   Rajkumar, Krithika
   Bordeaux, Jeremy S.
   Scott, Jeffrey F.
TI Characteristics of State and Federal Malpractice Litigation of Medical Liability Claims for Keratinocyte Carcinoma, 1968 to 2018
SO JAMA DERMATOLOGY
LA English
DT Article
ID risk; melanoma; surgery; quality; cancer
AB ImportanceThe prevalence of keratinocyte carcinoma (KC) exceeds that of all other malignant neoplasms combined. Despite the steady rise of payments for medical malpractice liability claims over time, data regarding the characteristics of malpractice litigation for KC are scarce. ObjectiveTo identify state and federal appellate medical malpractice liability cases for KC and determine the factors associated with the verdicts. Design, Setting, and ParticipantsThis retrospective review of KC-related malpractice litigation under state or federal jurisdiction reviewed the LexisNexis Academic database of state and federal cases, legal reviews, and case law. All appellate medical malpractice cases at the state and federal levels involving basal cell carcinoma (BCC) or squamous cell carcinoma (SCC) from January 1, 1968, through December 31, 2018, were identified. Main Outcomes and MeasuresDemographic characteristics of the cases and plaintiffs, verdict, health care specialty of the defendant, setting of the litigation, rationale for the lawsuit and verdict, factors associated with the case outcome, and monetary payout in cases won by the plaintiff. ResultsIn total, 83 cases were included in our analysis (34 BCC cases and 49 SCC cases; 47 [57%] male plaintiffs). Sixty-two cases (75%) were decided in favor of the defendant. More KC-related malpractice cases were won by defendants in more recent years than were won by plaintiffs (mean year, 2004[SD, 11 years] vs 1998[SD, 14 years]; P=.03). Twenty-five cases (30%) each occurred in the Northeast and the South, and 45 (54%) involved private practices. Most cases involved KCs occurring on the face, head, and/or neck (39 [47%]), the genitalia (22 [27%]), or the extremities (15 [18%]). More than half of defendants were dermatologists (19 [23%]), family medicine physicians (15 [18%]), or oncologists (8 [10%]). Jurisprudence for KC-related malpractice cases most often occurred at the state level (49 [59%]). The most common causes of litigation were failure to diagnose (18 [22%]), misdiagnosis (18 [22%]), and delay in treatment (11 [13%]). More female than male plaintiffs won their malpractice cases (11 of 35 [31%] vs 5 of 43 [12%]; P=.03). More cases involving SCC than BCC led to a decision favoring the plaintiff (13 of 47 [28%] vs 3 of 31 [10%]; P=.05). In cases won by the plaintiff, the median monetary payout was $179654 and the mean payout was $909801 (range, $11537-$5320161). Conclusions and RelevanceThis study sheds light on the characteristics and settings of KC malpractice litigation claims, which is vital information for discovering potential areas of quality improvement, patient safety initiatives, and education for patients and health care professionals.
C1 [Tripathi, Raghav; Ezaldein, Harib H.; Bordeaux, Jeremy S.; Scott, Jeffrey F.] Case Western Reserve Univ, Sch Med, Dept Dermatol, Cleveland, OH USA.
   [Tripathi, Raghav; Ezaldein, Harib H.; Bordeaux, Jeremy S.; Scott, Jeffrey F.] Univ Hosp Cleveland Med Ctr, Dept Dermatol, Lakeside 3500,11100 Euclid Ave, Cleveland, OH 44106 USA.
   [Rajkumar, Krithika] Case Western Reserve Univ, Sch Law, Cleveland, OH 44106 USA.
RP Tripathi, R (通讯作者)，Univ Hosp Cleveland Med Ctr, Dept Dermatol, Lakeside 3500,11100 Euclid Ave, Cleveland, OH 44106 USA.
EM raghav.tripathi@case.edu
FU Brian Werbel Memorial Fund through the Case Comprehensive Cancer Center
CR Albert MR, 2003, CA-CANCER J CLIN, V53, P292, DOI 10.3322/canjclin.53.5.292
   Bal BS, 2009, CLIN ORTHOP RELAT R, V467, P339, DOI 10.1007/s11999-008-0636-2
   Cameron MC, 2019, J AM ACAD DERMATOL, V80, P303, DOI 10.1016/j.jaad.2018.03.060
   Chandra A, 2005, HEALTH AFFAIR, V24, PW240, DOI 10.1377/hlthaff.W5.240
   Clark John R, 2015, AIR MED J, V34, P314, DOI 10.1016/j.amj.2015.08.004
   Coury C, 2012, J CORRECT HEALTH CAR, V18, P302, DOI 10.1177/1078345812456365
   DSouza LS, 2015, JAMA DERMATOL, V151, P529, DOI 10.1001/jamadermatol.2014.4495
   Etcoff NL, 2011, PLOS ONE, V6, P0, DOI 10.1371/journal.pone.0025656
   Gaither TW, 2016, J PEDIATR UROL, V12, P0, DOI 10.1016/j.jpurol.2016.03.008
   Haynes AB, 2009, NEW ENGL J MED, V360, P491, DOI 10.1056/NEJMsa0810119
   Herzer KR, 2015, JT COMM J QUAL PATIE, V41, P522, DOI 10.1016/S1553-7250(15)41069-4
   High WA, 2008, CLIN LAB MED, V28, P261, DOI 10.1016/j.cll.2007.12.006
   Huntington Beth, 2003, PROC (BAYL UNIV MED CENT), V16, P157
   Jalian HR, 2014, JAMA DERMATOL, V150, P407, DOI 10.1001/jamadermatol.2013.7117
   Jeffres MN, 2018, ANN ALLERG ASTHMA IM, V121, P530, DOI 10.1016/j.anai.2018.03.010
   Jena AB, 2011, NEW ENGL J MED, V365, P629, DOI 10.1056/NEJMsa1012370
   Kornmehl H, 2018, JAMA DERMATOL, V154, P160, DOI 10.1001/jamadermatol.2017.3713
   Lekovic GP, 2007, NEUROSURGERY, V60, P516, DOI 10.1227/01.NEU.0000255337.80285.39
   LexisNexis, 2018, LEXISNEXIS AC US GUI, V0, P0
   Lindor RA, 2014, ANN EMERG MED, V64, P439, DOI 10.1016/j.annemergmed.2014.01.005
   Lydiatt DD, 2004, AM J SURG, V187, P688, DOI 10.1016/j.amjsurg.2003.10.018
   Minicucci RF, 2003, ACAD MED, V78, PS13, DOI 10.1097/00001888-200310001-00005
   Mudigonda T, 2010, J NATL COMPR CANC NE, V8, P888, DOI 10.6004/jnccn.2010.0066
   Perry DM, 2017, CURR DERMATOL REP, V6, P161, DOI 10.1007/s13671-017-0185-6
   Rayess HM, 2017, LARYNGOSCOPE, V127, P134, DOI 10.1002/lary.26167
   Schaffer AC, 2017, JAMA INTERN MED, V177, P710, DOI 10.1001/jamainternmed.2017.0311
   Shah VV, 2016, AM J CLIN DERMATOL, V17, P593, DOI 10.1007/s40257-016-0223-3
   Skarupski KA, 2018, EPIDEMIOL REV, V40, P157, DOI 10.1093/epirev/mxx020
   Thomas Cohen BH, 2007, BUREAU JUSTICE STAT, V0, P0
   United States Census Bureau, 2018, GEOGR PROGR REF MAPS, V0, P0
   Wilbanks BA, 2016, CIN-COMPUT INFORM NU, V34, P406, DOI 10.1097/CIN.0000000000000270
NR 32
TC 5
Z9 5
U1 0
U2 0
PU AMER MEDICAL ASSOC
PI CHICAGO
PA 330 N WABASH AVE, STE 39300, CHICAGO, IL 60611-5885 USA
SN 2168-6068
EI 2168-6084
J9 JAMA DERMATOL
JI JAMA Dermatol.
PD JUL 15
PY 2019
VL 155
IS 7
BP 812
EP 818
DI 10.1001/jamadermatol.2019.0430
PG 7
WC Dermatology
SC Dermatology
GA IS4MK
UT WOS:000482127300008
PM 31090874
DA 2022-10-14
ER

PT J
AU Garon-Sayegh, P
AF Garon-Sayegh, Patrick
TI Analysis of medical malpractice claims to improve quality of care: Cautionary remarks
SO JOURNAL OF EVALUATION IN CLINICAL PRACTICE
LA English
DT Article
DE bias; causality; clinical judgment; epistemology; evaluation; expert witness; health law; health care quality; medical error; medical malpractice; reasoning; research methods
ID adverse event; expert opinion; risk-factor; reliability; satisfaction; complaint; liability; standard; error; peer
AB Medical malpractice claims can be analysed to gain insights aimed at improving quality of care. However, using medical malpractice claims in medical research raises epistemological and methodological concerns related to certain features of the litigation process. Medical research should therefore approach medical malpractice claims with caution. Taking one recent study as a an example, this article insists on three areas of concern: (a) the quantity of legal materials available for analysis; (b) the content of the legal materials available for analysis; and (c) the ways in which the content of the legal materials should be analysed and the types of inferences that it can support. The article concludes with general recommendations for future medical research that would incorporate medical malpractice claims. These recommendations centre around recognizing the qualitative dimension of legal reasoning.
C1 [Garon-Sayegh, Patrick] Univ Toronto, Fac Law, 84 Queens Pk, Toronto, ON M5S 2C5, Canada.
RP Garon-Sayegh, P (通讯作者)，Univ Toronto, Fac Law, 84 Queens Pk, Toronto, ON M5S 2C5, Canada.
EM p.garonsayegh@mail.utoronto.ca
CR Ambady N, 2002, SURGERY, V132, P5, DOI 10.1067/msy.2002.124733
   BECKMAN HB, 1994, ARCH INTERN MED, V154, P1365, DOI 10.1001/archinte.154.12.1365
   Berlin L, 2004, AM J ROENTGENOL, V183, P557, DOI 10.2214/ajr.183.3.1830557
   Berlin L, 2017, DIAGNOSIS, V4, P133, DOI 10.1515/dx-2017-0007
   Bias H, 2000, AM J ROENTGENOL, V175, P597, DOI 10.2214/ajr.175.3.1750597
   Chin-Yee B, 2018, J EVAL CLIN PRACT, V24, P638, DOI 10.1111/jep.12852
   Cooke Brian K, 2017, J AM ACAD PSYCHIATRY LAW, V45, P358
   Crosby E, 2007, CAN J ANAESTH, V54, P227, DOI 10.1007/BF03022645
   DANNER D, 1977, AM J LAW MED, V3, P303
   Eltorai AS, 2019, J EVAL CLIN PRACT, V25, P739, DOI 10.1111/jep.13086
   Engel DM, 2016, MYTH LITIGIOUS SOC W, V0, P0
   Gawande AA, 2003, NEW ENGL J MED, V348, P229, DOI 10.1056/NEJMsa021721
   GOLDMAN RL, 1992, JAMA-J AM MED ASSOC, V267, P958, DOI 10.1001/jama.267.7.958
   Hayward RA, 2001, JAMA-J AM MED ASSOC, V286, P415, DOI 10.1001/jama.286.4.415
   Hermer LD, 2010, J GEN INTERN MED, V25, P470, DOI 10.1007/s11606-010-1259-3
   Hickson GB, 2002, JAMA-J AM MED ASSOC, V287, P2951, DOI 10.1001/jama.287.22.2951
   HICKSON GB, 1994, JAMA-J AM MED ASSOC, V272, P1583, DOI 10.1001/jama.272.20.1583
   Inkoom S, 2017, TRANSPORT RES REC, V0, PP67, DOI 10.3141/2612-08
   Johnson SH, 2013, HASTINGS CENT REP, V43, P9, DOI 10.1002/hast.225
   Keren-Paz T, 2010, MED LAW REV, V18, P363, DOI 10.1093/medlaw/fwq015
   Kesselheim AS, 2010, J EVAL CLIN PRACT, V16, P476, DOI 10.1111/j.1365-2753.2009.01148.x
   Khoury L, 2006, UNCERTAIN CAUSATION, V0, P16
   Localio AR, 1996, ANN INTERN MED, V125, P457, DOI 10.7326/0003-4819-125-6-199609150-00005
   Margo CE, 2002, OPHTHALMOLOGY, V109, P614, DOI 10.1016/S0161-6420(01)00820-X
   Merry A, 2017, CAMB BIOETH LAW, V0, P183
   Morris JA, 2003, ANN SURG, V237, P844, DOI 10.1097/00000658-200306000-00013
   NESSON C, 1985, HARVARD LAW REV, V98, P1357, DOI 10.2307/1340951
   Oberman M, 2017, HASTINGS CENT REP, V47, P25, DOI 10.1002/hast.782
   Perelman Chaim, 1999, LOGIQUE JURIDIQUE NO, V0, P0
   Peters PG, 2007, IOWA LAW REV, V92, P1783
   Pope C, 2002, QUAL SAF HEALTH CARE, V11, P148, DOI 10.1136/qhc.11.2.148
   Posner KL, 1996, ANESTHESIOLOGY, V85, P1049, DOI 10.1097/00000542-199611000-00013
   Reiss J, 2017, ROUTLEDGE COMPANION TO PHILOSOPHY OF MEDICINE, V0, P58
   Schoenfeld EM, 2019, ANN EMERG MED, V74, P126, DOI 10.1016/j.annemergmed.2018.11.017
   SLOAN FA, 1995, LAW SOC REV, V29, P413, DOI 10.2307/3053973
   Stelfox HT, 2005, AM J MED, V118, P1126, DOI 10.1016/j.amjmed.2005.01.060
   Studdert DM, 2011, NEW ENGL J MED, V364, P1243, DOI 10.1056/NEJMsa1009336
   Studdert DM, 2006, NEW ENGL J MED, V354, P2024, DOI 10.1056/NEJMsa054479
   Studdert DM, 2000, MED CARE, V38, P250, DOI 10.1097/00005650-200003000-00002
   Thomas EJ, 2002, ANN INTERN MED, V136, P812, DOI 10.7326/0003-4819-136-11-200206040-00009
   Toulmin S, 2003, USES ARGUMENT, V0, P16
   Upshur REG, 2003, THEOR MED BIOETH, V24, P283, DOI 10.1023/A:1026006801902
   Upshur REG, 2001, J EVAL CLIN PRACT, V7, P91, DOI 10.1046/j.1365-2753.2001.00279.x
   VINCENT C, 1994, LANCET, V343, P1609, DOI 10.1016/S0140-6736(94)93062-7
   Zarkovich E, 2002, THEOR MED BIOETH, V23, P403, DOI 10.1023/A:1021217908383
NR 46
TC 3
Z9 3
U1 1
U2 6
PU WILEY
PI HOBOKEN
PA 111 RIVER ST, HOBOKEN 07030-5774, NJ USA
SN 1356-1294
EI 1365-2753
J9 J EVAL CLIN PRACT
JI J. Eval. Clin. Pract.
PD OCT 15
PY 2019
VL 25
IS 5
BP 744
EP 750
DI 10.1111/jep.13178
PG 7
WC Health Care Sciences & Services; Medical Informatics; Medicine, General & Internal
SC Health Care Sciences & Services; Medical Informatics; General & Internal Medicine
GA JC1KF
UT WOS:000489036200008
PM 31069900
DA 2022-10-14
ER

PT J
AU Antoci, A
   Maccioni, AF
   Galeotti, M
   Russu, P
AF Antoci, Angelo
   Maccioni, Alessandro Fiori
   Galeotti, Marcello
   Russu, Paolo
TI Defensive medicine, liability insurance and malpractice litigation in an evolutionary model
SO NONLINEAR ANALYSIS-REAL WORLD APPLICATIONS
LA English
DT Article
DE Defensive medicine; Malpractice; Insurance; Clinical risk; Evolutionary game
ID anesthesia; risk; trend
AB We analyse the relations between defensive medicine, medical malpractice insurance and litigious behaviours, by an evolutionary game between physicians and patients. When medical treatment fails, patients may suit the physician and seek compensation. Conversely, physicians may prevent negligence charges by practising defensive medicine or by buying medical malpractice insurance. The latter choice transfers the risk of litigation from the physician to the insurer. By studying the population dynamics, we intend to describe how clinical and legal risks can shape the interactions between healthcare providers and patients, and how this can affect the diffusion and the price of medical malpractice insurance. (C) 2018 Elsevier Ltd. All rights reserved.
C1 [Antoci, Angelo; Maccioni, Alessandro Fiori; Russu, Paolo] Univ Sassari, Dept Econ, Sassari, Italy.
   [Galeotti, Marcello] Univ Florence, Dept Stat Informat & Applicat, Florence, Italy.
RP Russu, P (通讯作者)，DiSea Univ Sassari, Via Muroni 25, I-07100 Sassari, SS, Italy.
EM angelo.antoci@virgilio.it; alex.fiori.maccioni@gmail.com; marcello.galeotti@dmd.unifi.it; russu@uniss.it
FU Regione Autonoma della Sardegna (Fondo di Sviluppo e Coesione 20017-2020) under the project 'Defensive medicine and liability insurance as self-protective tools against the risk of medical malpractice litigation'; Regione Autonoma della Sardegna (L.R. 7/2007) under the project 'Defensive medicine and liability insurance as self-protective tools against the risk of medical malpractice litigation'
CR Antoci A, 2016, PLOS ONE, V11, P0, DOI 10.1371/journal.pone.0150523
   Avraham R, 2010, AM LAW ECON REV, V12, P319, DOI 10.1093/aler/ahq003
   Baione Fabio, 2018, MATH METHODS ACTUARI, V0, P0
   BAKER T, 2005, DEPAUL LAW REV, V54, P0
   Buhlmann H, 1970, MATH METHODS RISK TH, V0, P0
   Cheney FW, 2006, ANESTHESIOLOGY, V105, P1081, DOI 10.1097/00000542-200612000-00007
   Danzon Patricia M, 2004, BROOKINGS WHARTON PA, V2004, P55
   DANZON PM, 1991, J ECON PERSPECT, V5, P51, DOI 10.1257/jep.5.3.51
   Dubay L, 2001, J HEALTH ECON, V20, P591, DOI 10.1016/S0167-6296(01)00082-0
   Dubay L, 1999, J HEALTH ECON, V18, P491, DOI 10.1016/S0167-6296(99)00004-1
   EHRLICH I, 1972, J POLIT ECON, V80, P623, DOI 10.1086/259916
   EICHHORN JH, 1989, ANESTHESIOLOGY, V70, P572, DOI 10.1097/00000542-198904000-00002
   Feess E, 2012, EUR J HEALTH ECON, V13, P157, DOI 10.1007/s10198-010-0294-7
   Garcia-Retamero R, 2014, HEALTH EXPECT, V17, P664, DOI 10.1111/j.1369-7625.2012.00791.x
   He AJ, 2014, SOC SCI MED, V123, P64, DOI 10.1016/j.socscimed.2014.10.055
   Hendee WR, 2010, RADIOLOGY, V257, P240, DOI 10.1148/radiol.10100063
   Hiyama T, 2006, WORLD J GASTROENTERO, V12, P7671, DOI 10.3748/wjg.v12.i47.7671
   Hofbauer J, 1988, THEORY EVOLUTION DYN, V0, P0
   Jena AB, 2011, NEW ENGL J MED, V365, P629, DOI 10.1056/NEJMsa1012370
   Kessler D, 1996, Q J ECON, V111, P353, DOI 10.2307/2946682
   Kohn LT, 2000, ERR IS HUMAN BUILDIN, V6, P0
   Mello MM, 2010, HEALTH AFFAIR, V29, P1569, DOI 10.1377/hlthaff.2009.0807
   Osti M, 2017, EUR J HEALTH ECON, V18, P399, DOI 10.1007/s10198-016-0848-4
   Palagiano A, 2013, RELAZIONE CONCLUSIVA, V0, P0
   Peng PWH, 2000, CAN J ANAESTH, V47, P105, DOI 10.1007/BF03018844
   PriceWaterhouseCoopers, 2006, FACT FUEL RIS HEALTH, V0, P0
   Ramella S, 2015, RADIOL MED, V120, P421, DOI 10.1007/s11547-014-0465-1
   Rodwin MA, 2008, HEALTH AFFAIR, V27, P835, DOI 10.1377/hlthaff.27.3.835
   Studdert DM, 2005, JAMA-J AM MED ASSOC, V293, P2609, DOI 10.1001/jama.293.21.2609
   TANCREDI LR, 1978, SCIENCE, V200, P879, DOI 10.1126/science.644329
   TAYLOR PD, 1978, MATH BIOSCI, V40, P145, DOI 10.1016/0025-5564(78)90077-9
   U. S. General Accounting Office, 1986, MED MALPR 6 STAT CAS, V0, P0
   Weibull JW, 1997, EVOLUTIONARY GAME TH, V0, P0
NR 33
TC 6
Z9 7
U1 2
U2 27
PU PERGAMON-ELSEVIER SCIENCE LTD
PI OXFORD
PA THE BOULEVARD, LANGFORD LANE, KIDLINGTON, OXFORD OX5 1GB, ENGLAND
SN 1468-1218
EI 1878-5719
J9 NONLINEAR ANAL-REAL
JI Nonlinear Anal.-Real World Appl.
PD JUN 15
PY 2019
VL 47
IS 
BP 414
EP 435
DI 10.1016/j.nonrwa.2018.08.012
PG 22
WC Mathematics, Applied
SC Mathematics
GA HL4ST
UT WOS:000458714100026
DA 2022-10-14
ER

PT J
AU Birkenbeuel, J
   Vu, K
   Lehrich, BM
   Abouzari, M
   Cheung, D
   Khosravi, P
   Sahyouni, R
   Ziai, K
   Moshtaghi, O
   Sahyouni, S
   Djalilian, HR
AF Birkenbeuel, Jack
   Vu, Kimberly
   Lehrich, Brandon M.
   Abouzari, Mehdi
   Cheung, Dillon
   Khosravi, Pooya
   Sahyouni, Ronald
   Ziai, Kasra
   Moshtaghi, Omid
   Sahyouni, Sammy
   Djalilian, Hamid R.
TI Medical Malpractice of Vestibular Schwannoma: A 40-Year Review of the United States Legal Databases
SO OTOLOGY & NEUROTOLOGY
LA English
DT Review
DE Acoustic neuroma; Medical malpractice; Otolaryngology; Vestibular schwannoma
ID surgery; complication
AB Objectives: To analyze medical malpractice lawsuit trends pertaining to cases of vestibular schwannomas (VS). Methods: Two major computerized legal databases (Lexis-Nexis and WestLaw) were queried and reviewed for evaluation of all the US state and federal court records from civil trials alleging malpractice between 1976 and 2016. Results: A total of 32 VS cases were identified. Allegations were divided into four categories: misdiagnosis/delayed diagnosis (47%), postoperative complications (44%), failure of informed consent or information sharing (16%), and other (3%). Postoperative complications included facial nerve paralysis, myocardial infarction, meningitis, and intracranial hemorrhage. Judgment amounts ranged from $300,000 to $2,000,000. The specialist type was specified for 24 of the 32 cases (75%): neurosurgeons (n = 9; 37%), neurotologists (n = 6; 25%), general otolaryngologists (n = 5; 21%), primary care physicians (n = 4; 17%), neurologists (n = 3; 12%), radiologists (n = 3; 12%), anesthesiologists (n = 2; 8%), radiation oncologists (n = 1; 4%), and general surgeon (n = 1; 4%). Of these 24 cases, (n = 9; 37%) two or more physicians were named as defendants in the lawsuit. Conclusions: Enhanced physician-patient communication, ensuring proper and adequate patient consent procedures, and proper documentation are good practices that may decrease the likelihood of lawsuits.
C1 [Birkenbeuel, Jack; Vu, Kimberly; Lehrich, Brandon M.; Abouzari, Mehdi; Cheung, Dillon; Khosravi, Pooya; Sahyouni, Ronald; Ziai, Kasra; Moshtaghi, Omid; Sahyouni, Sammy; Djalilian, Hamid R.] Univ Calif Irvine, Dept Otolaryngol Head & Neck Surg, Irvine, CA USA.
   [Lehrich, Brandon M.; Khosravi, Pooya; Sahyouni, Ronald; Djalilian, Hamid R.] Univ Calif Irvine, Dept Biomed Engn, Irvine, CA USA.
RP Djalilian, HR (通讯作者)，Univ Calif Irvine, Dept Otolaryngol Head & Neck Surg, Div Neurotol & Skull Base Surg, 19182 Jamboree Rd,Otolaryngol 5386, Irvine, CA 92697 USA.
EM hdjalili@uci.edu
FU NATIONAL CENTER FOR ADVANCING TRANSLATIONAL SCIENCES [UL1TR001414] Funding Source: NIH RePORTER; NATIONAL INSTITUTE OF GENERAL MEDICAL SCIENCES [T32GM008620] Funding Source: NIH RePORTER; NCATS NIH HHS [UL1 TR001414] Funding Source: Medline; NIGMS NIH HHS [T32 GM008620] Funding Source: Medline
CR Ahmed OH, 2014, OTOLARYNG HEAD NECK, V150, P266, DOI 10.1177/0194599813507234
   Hong SS, 2014, LARYNGOSCOPE, V124, P896, DOI 10.1002/lary.24377
   Hong SS, 2013, OTOLARYNG HEAD NECK, V148, P589, DOI 10.1177/0194599813475566
   Kondziolka D, 2012, NEUROSURG FOCUS, V33, P0, DOI 10.3171/2012.6.FOCUS12192
   Lydiatt DD, 2008, OTOLARYNG HEAD NECK, V139, P677, DOI 10.1016/j.otohns.2008.06.027
   Lydiatt DD, 2003, ARCH OTOLARYNGOL, V129, P50, DOI 10.1001/archotol.129.1.50
   Mahboubi H, 2016, OTOL NEUROTOL, V37, P1423, DOI 10.1097/MAO.0000000000001178
   Mahboubi H, 2014, OTOLARYNG HEAD NECK, V150, P275, DOI 10.1177/0194599813512106
   Paldor I, 2016, J CLIN NEUROSCI, V32, P1, DOI 10.1016/j.jocn.2016.05.003
   Schmidt RF, 2012, NEUROSURG FOCUS, V33, P0, DOI 10.3171/2012.7.FOCUS12186
   2013, 1900, V34, V0, PP699, DOI 10.1016/J.AMJOTO.2012.12.005
NR 11
TC 5
Z9 5
U1 0
U2 1
PU LIPPINCOTT WILLIAMS & WILKINS
PI PHILADELPHIA
PA TWO COMMERCE SQ, 2001 MARKET ST, PHILADELPHIA, PA 19103 USA
SN 1531-7129
EI 1537-4505
J9 OTOL NEUROTOL
JI Otol. Neurotol.
PD MAR 15
PY 2019
VL 40
IS 3
BP 391
EP 397
DI 10.1097/MAO.0000000000002133
PG 7
WC Clinical Neurology; Otorhinolaryngology
SC Neurosciences & Neurology; Otorhinolaryngology
GA HX4CD
UT WOS:000467341200042
PM 30742599
DA 2022-10-14
ER

PT J
AU Kumar, SN
   Fred, AL
   Varghese, PS
AF Kumar, S. N.
   Fred, A. Lenin
   Varghese, P. Sebastin
TI Suspicious Lesion Segmentation on Brain, Mammograms and Breast MR Images Using New Optimized Spatial Feature Based Super-Pixel Fuzzy C-Means Clustering
SO JOURNAL OF DIGITAL IMAGING
LA English
DT Article
DE Mammograms; Breast MR images; Super-pixel; Fuzzy C-means; Spatial; Clinical application
ID magnetic-resonance image; bias field estimation; information; fcm; algorithm
AB Suspicious lesion or organ segmentation is a challenging task to be solved in most of the medical image analyses, medical diagnoses and computer diagnosis systems. Nevertheless, various image segmentation methods were proposed in the previous studies with varying success levels. But, the image segmentation problems such as lack of versatility, low robustness, high complexity and low accuracy in up-to-date image segmentation practices still remain unsolved. Fuzzy c-means clustering (FCM) methods are very well suited for segmenting the regions. The noise-free images are effectively segmented using the traditional FCM method. However, the segmentation result generated is highly sensitive to noise due to the negligence of spatial information. To solve this issue, super-pixel-based FCM (SPOFCM) is implemented in this paper, in which the influence of spatially neighbouring and similar super-pixels is incorporated. Also, a crow search algorithm is adopted for optimizing the influential degree; thereby, the segmentation performance is improved. In clinical applications, the SPOFCM feasibility is verified using the multi-spectral MRIs, mammograms and actual single spectrum on performing tumour segmentation tests for SPOFCM. Ultimately, the competitive, renowned segmentation techniques such as k-means, entropy thresholding (ET), FCM, FCM with spatial constraints (FCM_S) and kernel FCM (KFCM) are used to compare the results of proposed SPOFCM. Experimental results on multi-spectral MRIs and actual single-spectrum mammograms indicate that the proposed algorithm can provide a better performance for suspicious lesion or organ segmentation in computer-assisted clinical applications.
C1 [Kumar, S. N.] Sathyabama Inst Sci & Technol, Dept ECE, Chennai, Tamil Nadu, India.
   [Fred, A. Lenin] Mar Ephraem Coll Engn & Technol, Sch CSE, Elavuvilai, Marthandam, India.
   [Varghese, P. Sebastin] Metro Scans & Lab, Trivandrum, Kerala, India.
RP Kumar, SN (通讯作者)，Sathyabama Inst Sci & Technol, Dept ECE, Chennai, Tamil Nadu, India.
EM snkumarphd@gmail.com
FU DST under IDP scheme [IDP/MED/03/2015]
CR Achanta R, 2012, IEEE T PATTERN ANAL, V34, P2274, DOI 10.1109/TPAMI.2012.120
   Ahmed MN, 2002, IEEE T MED IMAGING, V21, P193, DOI 10.1109/42.996338
   Askarzadeh A, 2016, COMPUT STRUCT, V169, P1, DOI 10.1016/j.compstruc.2016.03.001
   Balla-Arabe S, 2013, IEEE T CYBERNETICS, V43, P910, DOI 10.1109/TSMCB.2012.2218233
   BEZDEK JC, 1984, COMPUT GEOSCI, V10, P191, DOI 10.1016/0098-3004(84)90020-7
   Cai WL, 2007, PATTERN RECOGN, V40, P825, DOI 10.1016/j.patcog.2006.07.011
   Chen SC, 2004, IEEE T SYST MAN CY B, V34, P1907, DOI 10.1109/TSMCB.2004.831165
   Chuang KS, 2006, COMPUT MED IMAG GRAP, V30, P9, DOI 10.1016/j.compmedimag.2005.10.001
   Despotovic I, 2013, IEEE SIGNAL PROC LET, V20, P295, DOI 10.1109/LSP.2013.2244080
   Eschrich S, 2003, IEEE T FUZZY SYST, V11, P262, DOI 10.1109/TFUZZ.2003.809902
   Gong MG, 2012, IEEE T IMAGE PROCESS, V21, P2141, DOI 10.1109/TIP.2011.2170702
   HALL LO, 1992, IEEE T NEURAL NETWOR, V3, P672, DOI 10.1109/72.159057
   Hemanth DJ, 2009, IEEE INT ADV COMP C, V0, P609
   Huang HC, 2012, IEEE T FUZZY SYST, V20, P120, DOI 10.1109/TFUZZ.2011.2170175
   Kannan SR, 2011, EXPERT SYST APPL, V38, P4382, DOI 10.1016/j.eswa.2010.09.107
   Krinidis S, 2010, IEEE T IMAGE PROCESS, V19, P1328, DOI 10.1109/TIP.2010.2040763
   Le Capitaine H, 2011, IEEE T FUZZY SYST, V19, P580, DOI 10.1109/TFUZZ.2011.2106216
   Li B, 2008, P INT S COMP SCI COM, V0, P493
   Li CM, 2014, MAGN RESON IMAGING, V32, P913, DOI 10.1016/j.mri.2014.03.010
   Li X, 2003, P SOC PHOTO-OPT INS, V5032, P995, DOI 10.1117/12.481375
   Liapis S, 2004, J VIS COMMUN IMAGE R, V15, P1, DOI 10.1016/S1047-3203(03)00025-7
   Madhulatha TS, 2012, IOSR J ENG, V2, P719, DOI 10.9790/3021-0204719725
   Modha DS, 2003, MACH LEARN, V52, P217, DOI 10.1023/A:1024016609528
   NG EKK, 2005, TKDE, V17, P369, DOI 10.1109/TKDE.2005.47
   Pal NR, 2005, IEEE T FUZZY SYST, V13, P517, DOI 10.1109/TFUZZ.2004.840099
   Shotton J, 2008, P IEEE C COMP VIS PA, V0, PP1, DOI 10.1109/CVPR.2008.4587503
   SUCKLING J, 1994, INT CONGR SER, V1069, P375
   Sundararaj V, 2016, INT J INTELLIGENT EN, V9, P117, DOI 10.22266/ijies2016.0930.12
   Sundararaj V, 2019, WIRELESS PERS COMMUN, V104, P173, DOI 10.1007/s11277-018-6014-9
   Sundararaj V, 2018, COMPUT SECUR, V77, P277, DOI 10.1016/j.cose.2018.04.009
   Tou JT, 1974, PATTERN RECOGNITION, V0, P0
   Wang ZM, 2009, PATTERN RECOGN, V42, P2029, DOI 10.1016/j.patcog.2009.01.023
   Yang XW, 2011, IEEE T FUZZY SYST, V19, P105, DOI 10.1109/TFUZZ.2010.2087382
   Yu H, 2013, IEEE T GEOSCI REMOTE, V51, P995, DOI 10.1109/TGRS.2012.2203604
NR 34
TC 18
Z9 18
U1 1
U2 18
PU SPRINGER
PI NEW YORK
PA 233 SPRING ST, NEW YORK, NY 10013 USA
SN 0897-1889
EI 1618-727X
J9 J DIGIT IMAGING
JI J. Digit. Imaging
PD APR 15
PY 2019
VL 32
IS 2
BP 322
EP 335
DI 10.1007/s10278-018-0149-9
PG 14
WC Radiology, Nuclear Medicine & Medical Imaging
SC Radiology, Nuclear Medicine & Medical Imaging
GA HT6ZW
UT WOS:000464714800018
PM 30402671
DA 2022-10-14
ER

PT J
AU Peterson, JE
AF Peterson, John E., Jr.
TI Survey of medical malpractice cases and settlements with pathology or laboratory standard of care issues
SO SEMINARS IN DIAGNOSTIC PATHOLOGY
LA English
DT Review
DE Contamination; Failure; False negative; False positive; Laboratory; Lab error; Medicolegal liability; Medical malpractice; Pathology; Reporting delay; Reporting error; Settlement; Specimen; Underdiagnosis
ID medicolegal liability
AB Medicolegal liability is an issue of concern for all physicians, including pathologists. Identification of the key clinical issues that tend to lead to medical malpractice litigation, as well as the settlement values for such claims, can be useful for prospective risk management. This review analyzes medical malpractice claims filed in state and federal courts as published in legal databases. Additionally, this review also analyzes the reported settlement values for such claims.
C1 [Peterson, John E., Jr.] Piedmont Liabil Trust, Charlottesville, VA 22903 USA.
RP Peterson, JE (通讯作者)，Piedmont Liabil Trust, Charlottesville, VA 22903 USA.
EM jep3vf@virginia.edu
CR Jena AB, 2011, NEW ENGL J MED, V365, P629, DOI 10.1056/NEJMsa1012370
   Makary MA, 2016, BMJ-BRIT MED J, V353, P0, DOI 10.1136/bmj.i2139
   Wick MR, 2007, SEMIN DIAGN PATHOL, V24, P89, DOI 10.1053/j.semdp.2007.03.003
   Wick MR, 2007, SEMIN DIAGN PATHOL, V24, P65, DOI 10.1053/j.semdp.2007.03.007
NR 4
TC 2
Z9 2
U1 0
U2 0
PU W B SAUNDERS CO-ELSEVIER INC
PI PHILADELPHIA
PA 1600 JOHN F KENNEDY BOULEVARD, STE 1800, PHILADELPHIA, PA 19103-2899 USA
SN 0740-2570
EI 1930-1111
J9 SEMIN DIAGN PATHOL
JI Semin. Diagn. Pathol.
PD SEP 15
PY 2019
VL 36
IS 5
BP 366
EP 371
DI 10.1053/j.semdp.2019.06.006
PG 6
WC Medical Laboratory Technology; Pathology
SC Medical Laboratory Technology; Pathology
GA IT0NU
UT WOS:000482543700008
PM 31351825
DA 2022-10-14
ER

PT J
AU Dickens, BM
AF Dickens, Bernard M.
TI Post-abortion care: Ethical and legal duties
SO INTERNATIONAL JOURNAL OF GYNECOLOGY & OBSTETRICS
LA English
DT Article
DE Abortion; Conscientious objection; Induced abortion; Lawful abortion; Post-abortion care; Spontaneous abortion; State responsibility
ID conscientious objection; reduction; abortion; stigma
AB Women who experience complications from abortion, whether unlawful or lawful, induced or spontaneous, need immediate post-abortion care. Delay in providing care might cause women's avoidable disability, lost childbearing capacity, or death. Rendering care is not an abortion procedure nor illegal, and does not justify conscientious objection. Harm reduction strategies to reduce effects of unsafe abortion may legitimately inform women who might consider resort to abortifacient interventions of their rights to professional post-abortion care. Healthcare practitioners' refusal or failure to provide available care might constitute ethical misconduct and attract legal liability, for instance for negligence. States are responsible to ensure healthcare practitioners' and facilities' provision of post-abortion care, including both medical care and psychological support, delivered with compassion and respect for dignity, and to suppress stigmatization of patients and/or caregivers. Mandatory reporting of patients suspected of criminal abortion violates professional confidentiality. States' failures of indicated care might constitute human rights violations.
C1 [Dickens, Bernard M.] Univ Toronto, Fac Law, Toronto, ON, Canada.
   [Dickens, Bernard M.] Univ Toronto, Joint Ctr Bioeth, Toronto, ON, Canada.
RP Dickens, BM (通讯作者)，Univ Toronto, Fac Law, Toronto, ON, Canada.
EM bernard.dickens@utoronto.ca
CR [Anonymous], 1949, GENEVA CONVENTION, V0, P0
   Briozzo L, 2006, INT J GYNECOL OBSTET, V95, P221, DOI 10.1016/j.ijgo.2006.07.013
   Chervenak FA, 2019, INT J GYNECOL OBSTET, V146, P269, DOI 10.1002/ijgo.12899
   Committee on the Elimination of Discrimination against Women, 2017, REP ENQ UK GREAT BRI, V0, P0
   Cook RJ, 2014, INT J GYNECOL OBSTET, V125, P89, DOI 10.1016/j.ijgo.2014.01.002
   Cook RJ, 2010, INT J GYNECOL OBSTET, V109, P255, DOI 10.1016/j.ijgo.2010.02.002
   Dickens BM, 2018, INT J GYNECOL OBSTET, V143, P255, DOI 10.1002/ijgo.12573
   Dickens BM, 2014, PA STUD HUM RIGHTS, V0, P210
   Dickens BM, 2009, MED LAW, V28, P337
   Erdman JN, 2012, INT J GYNECOL OBSTET, V118, P83, DOI 10.1016/j.ijgo.2012.04.002
   Foot P, 1985, PROBLEM ABORTION DOC, V0, P0
   Hanschmidt F, 2016, PERSPECT SEX REPRO H, V48, P169, DOI 10.1363/48e8516
   Lynch HF, 2008, CONFLICTS INTEREST H, V0, P0
   Merry A, 2017, MERRY M SMITHS ERROR, V0, P0
   Ministerio de Salud Publica y Bienestar Social, 2012, NORM AT HUM POST, V0, P0
   OConnell C, 2019, INT J GYNECOL OBSTET, V144, P116, DOI 10.1002/ijgo.12693
   Owolabi OO, 2019, LANCET GLOB HEALTH, V7, PE110, DOI 10.1016/S2214-109X(18)30404-2
   Raymond EG, 2012, OBSTET GYNECOL, V119, P215, DOI 10.1097/AOG.0b013e31823fe923
   Schuklenk U, 2017, J MED ETHICS, V43, P234, DOI 10.1136/medethics-2016-103560
   Singh U, 2018, TLS-TIMES LIT SUPPL, V0, P28
   Starrs AM, 2018, LANCET, V391, P2642, DOI 10.1016/S0140-6736(18)30293-9
   Upreti M, 2018, INT J GYNECOL OBSTET, V142, P255, DOI 10.1002/ijgo.12530
   Upreti M, 2018, INT J GYNECOL OBSTET, V141, P268, DOI 10.1002/ijgo.12452
   Wicclair MR, 2011, CONSCIENTIOUS OBJECT, V0, P0
   World Health Organization, 2012, SAF AB TECHN POL GUI, V2nd, P0
   World Health Organization, 2019, WHY WE NEED TALK LOS, V0, P0
   Zureick A, 2018, INT J GYNECOL OBSTET, V143, P121, DOI 10.1002/ijgo.12596
NR 27
TC 8
Z9 8
U1 4
U2 7
PU WILEY
PI HOBOKEN
PA 111 RIVER ST, HOBOKEN 07030-5774, NJ USA
SN 0020-7292
EI 1879-3479
J9 INT J GYNECOL OBSTET
JI Int. J. Gynecol. Obstet.
PD NOV 15
PY 2019
VL 147
IS 2
BP 273
EP 278
DI 10.1002/ijgo.12951
PG 6
WC Obstetrics & Gynecology
SC Obstetrics & Gynecology
GA JB1SF
UT WOS:000486256100001
PM 31469919
DA 2022-10-14
ER

PT J
AU Kessler, RA
   Benzil, DL
   Loewenstern, J
   Chen, S
   Bhammar, A
   Kohli, KM
   Hadjipanayis, CG
   Scarrow, A
   Bederson, J
   Shrivastava, RK
AF Kessler, Remi A.
   Benzil, Deborah L.
   Loewenstern, Joshua
   Chen, Sabrina
   Bhammar, Ansh
   Kohli, Karan M.
   Hadjipanayis, Constantinos G.
   Scarrow, Alan
   Bederson, Joshua
   Shrivastava, Raj K.
TI Malpractice Litigation in Brain Tumor Surgery: A 31-Year Analysis of Causative Factors in the United States from the Westlaw Database
SO WORLD NEUROSURGERY
LA English
DT Article
DE Brain tumors; Litigation; Medical malpractice; Medicolegal
ID medical malpractice; risk
AB BACKGROUND: Medical malpractice litigation is an issue of major concern in neurosurgery, with 19.1% of neurosurgeons facing a claim annually. Neurosurgery possesses the greatest risk of malpractice of any specialty, likely owing to the complex clinical environment and disease severity. In the present study, we have characterized such litigation to determine the common factors that compel plaintiffs to file these claims. METHODS: WestLawNext, a prominent legal database, was used to identify all cases from 1985 to 2016 related to brain tumors. A total of 225 cases were identified, and each was analyzed for the cause of litigation (multiple causes were permitted). Because many had >1 ground for litigation, the reported percentages were based on the total counts of litigation rather than the number of cases. Additional information was collected from each case, including location, tumor type, and physician specialty. RESULTS: The cases were distributed across 36 states and U.S. territories: California (n = 42; 20%) and New York (n = 28; 13%) had the greatest number of cases. The top reasons for litigation were failure to diagnose (n = 109; 28%), failure to treat (n = 72; 18%), procedural error (n = 63; 16%), and failure to refer for diagnostic tests (n = 55; 14%). The most common diagnoses included pituitary adenoma (n = 26; 12%), acoustic neuroma (n = 27; 12%), and meningioma (n = 23; 10%). CONCLUSIONS: Malpractice litigation contributes to high overhead and physician burnout and escalates the cost of patient care. We found that benign brain tumors were the most common in litigation and that surgical issues accounted for only a small percentage.
C1 [Kessler, Remi A.; Loewenstern, Joshua; Kohli, Karan M.; Hadjipanayis, Constantinos G.; Bederson, Joshua; Shrivastava, Raj K.] Icahn Sch Med Mt Sinai, Dept Neurosurg, New York, NY 10029 USA.
   [Benzil, Deborah L.] Cleveland Clin Fdn, Dept Neurosurg, Cleveland, OH 44195 USA.
   [Chen, Sabrina; Bhammar, Ansh] Johns Hopkins Univ, Baltimore, MD USA.
   [Scarrow, Alan] Mercy Hlth Syst, Springfield, MO USA.
RP Kessler, RA (通讯作者)，Icahn Sch Med Mt Sinai, Dept Neurosurg, New York, NY 10029 USA.
EM remi.kessler@icahn.mssm.edu
CR Agarwal N, 2018, SPINE, V43, P984, DOI 10.1097/BRS.0000000000002510
   American Association for Justice, 2011, MED NEGL ROL AM CIV, V0, P0
   Balch CM, 2011, J AM COLL SURGEONS, V213, P657, DOI 10.1016/j.jamcollsurg.2011.08.005
   Castellucci M, 2018, HLTH AFFAIRS, V0, P0
   Daniels AH, 2017, J NEUROSURG-SPINE, V27, P470, DOI 10.3171/2016.11.SPINE16646
   Dobson R, 2002, BMJ-BRIT MED J, V325, P736
   Eloy JA, 2014, J NEUROSURG, V120, P185, DOI 10.3171/2013.8.JNS13584
   Engelhard SB, 2018, CORNEA, V37, P537, DOI 10.1097/ICO.0000000000001534
   Ho RW, 2015, J KOREAN NEUROSURG S, V57, P23, DOI 10.3340/jkns.2015.57.1.23
   Hong SS, 2014, LARYNGOSCOPE, V124, P896, DOI 10.1002/lary.24377
   Jena AB, 2011, NEW ENGL J MED, V365, P629, DOI 10.1056/NEJMsa1012370
   Mello MM, 2010, HEALTH AFFAIR, V29, P1569, DOI 10.1377/hlthaff.2009.0807
   Nahed BV, 2012, PLOS ONE, V7, P0, DOI 10.1371/journal.pone.0039237
   Sampath P, 1997, J NEUROSURG, V87, P60, DOI 10.3171/jns.1997.87.1.0060
   Schencker E, 2014, MED LIABILITY PREMIU, V0, P0
   Studdert DM, 2005, JAMA-J AM MED ASSOC, V293, P2609, DOI 10.1001/jama.293.21.2609
   Therattil Paul J, 2017, EPLASTY, V17, P0
   Thomas R, 2018, WORLD NEUROSURG, V110, PE552, DOI 10.1016/j.wneu.2017.11.051
   Thomas Ravi, 2002, INDIAN JOURNAL OF OPHTHALMOLOGY, V50, P127
   Waxman DA, 2014, NEW ENGL J MED, V371, P1518, DOI 10.1056/NEJMsa1313308
   Wheeler RE, 2011, LAW LIBR J, V103, P359
NR 25
TC 13
Z9 13
U1 0
U2 1
PU ELSEVIER SCIENCE INC
PI NEW YORK
PA 360 PARK AVE SOUTH, NEW YORK, NY 10010-1710 USA
SN 1878-8750
EI 1878-8769
J9 WORLD NEUROSURG
JI World Neurosurg.
PD FEB 15
PY 2019
VL 122
IS 
BP E1570
EP E1577
DI 10.1016/j.wneu.2018.11.112
PG 8
WC Clinical Neurology; Surgery
SC Neurosciences & Neurology; Surgery
GA HJ6UM
UT WOS:000457328100193
PM 30476665
DA 2022-10-14
ER

PT J
AU Bergqvist, D
   Hafstrom, L
   Gustafson, P
AF Bergqvist, David
   Hafstrom, Larsolof
   Gustafson, Pelle
TI The Consequences of Negligence Claims in Arterial Surgery - An Analysis of Two Periods with an Increasing Use of Endovascular Treatment
SO EUROPEAN JOURNAL OF VASCULAR AND ENDOVASCULAR SURGERY
LA English
DT Article
DE Arterial surgery; Aortic surgery; Carotid surgery; Malpractice claims; Peripheral arterial surgery
ID carotid-endarterectomy; vascular-surgery; metaanalysis; validation; outcm
AB Objectives: Patient treatment within the Swedish medical service system can claim negligence injuries to the malpractice insurance review board and request financial compensation. The aim of this paper was to analyse the consequences of a negligence claim after arterial surgery between two periods with increasing use of endovascular treatment. Methods: This was a retrospective cohort study of the arterial surgery negligence claims from two three year periods 2005-2007 (Period A) and 2012-2014 (Period B) from the County Council's Mutual Insurance Company. The analysis was restricted to aortic, carotid, and lower limb arterial diseases. The magnitude of surgery for vascular diseases was obtained from the Swedish vascular register (Swedvasc). Results: The number of patients undergoing arterial procedures increased from 16 628 to 20 709 (p = .01). There was an increase of 54% in the number of negligence claims between the periods. In Period A, the number of compensated claims was 22 out of 83 (29%) and in Period B 60 out of 151 (41%) (p = .06). Patients treated for aortic disorders and peripheral arterial surgery received compensation with increasing frequency whereas carotid diseases decreased. Claimants treated for aortic disorders were compensated in four out of 23 (17%) and 21 out of 54 (39%) in the two periods (p = .07), and after lower limb arterial surgery in six out of 34 (18%) and in 24 out of 71 (34%) (p = .09). After carotid surgery the corresponding figures were 12 out of 26 (46%) and 14 out of 25 (46%) (p = .48). The increasing use of endovascular procedures (but not in carotid artery surgery) did not seem to influence the pattern of negligence claims. Conclusions: Between the two three year periods there has been an increase in negligence claims but not in compensated ones. The increased use of endovascular procedures has not influenced the pattern of compensated negligence claims.
C1 [Bergqvist, David] Uppsala Univ, Acad Hosp, Dept Surg Sci, Uppsala, Sweden.
   [Hafstrom, Larsolof] Gothenburg Univ, Sahlgrenska Acad, Dept Surg, Gothenburg, Sweden.
   [Gustafson, Pelle] Swedish Natl Insurance Co, Stockholm, Sweden.
RP Bergqvist, D (通讯作者)，Acad Hosp, Dept Surg Sci, SE-75185 Uppsala, Sweden.
EM david.bergqvist@surgsci.uu.se
CR Aboyans V, 2018, EUR J VASC ENDOVASC, V55, P305, DOI 10.1016/j.ejvs.2017.07.018
   Arnerlov C, 1995, ERFARENHET PATIENTFO, V92, P1809
   Elfstrom J, 1996, INT J QUAL HEALTH C, V8, P153, DOI 10.1093/intqhc/8.2.153
   Frati P, 2015, BIOMED RES INT, V2015, P0, DOI 10.1155/2015/170692
   Kragsterman B, 2006, J VASC SURG, V44, P79, DOI 10.1016/j.jvs.2006.03.003
   Lokuge K, 2018, BRIT J SURG, V105, P26, DOI 10.1002/bjs.10717
   Luebke T, 2016, J CARDIOVASC SURG, V57, P519
   Markides GA, 2008, EUR J VASC ENDOVASC, V36, P452, DOI 10.1016/j.ejvs.2008.06.018
   Moresoli P, 2017, STROKE, V48, P2150, DOI 10.1161/STROKEAHA.117.016824
   Naylor AR, 2018, EUR J VASC ENDOVASC, V55, P3, DOI 10.1016/j.ejvs.2017.06.021
   Nilsson L, 2016, MEDICINE, V95, P0, DOI 10.1097/MD.0000000000003047
   Rimer U, 1981, LAKARTIDNINGEN, V78, P2935
   Rudstrom H, 2011, EUR J VASC ENDOVASC, V42, P498, DOI 10.1016/j.ejvs.2011.04.026
   Troeng T, 2008, EUR J VASC ENDOVASC, V36, P705, DOI 10.1016/j.ejvs.2008.08.017
   Venermo M, 2015, EUR J VASC ENDOVASC, V50, P802, DOI 10.1016/j.ejvs.2015.07.021
   Wanhainen A, 2019, EUR J VASC ENDOVASC, V57, P8, DOI 10.1016/j.ejvs.2018.09.020
NR 16
TC 2
Z9 2
U1 0
U2 1
PU W B SAUNDERS CO LTD
PI LONDON
PA 32 JAMESTOWN RD, LONDON NW1 7BY, ENGLAND
SN 1078-5884
EI 1532-2165
J9 EUR J VASC ENDOVASC
JI Eur. J. Vasc. Endovasc. Surg.
PD NOV 15
PY 2019
VL 58
IS 5
BP 771
EP 776
DI 10.1016/j.ejvs.2019.06.030
PG 6
WC Surgery; Peripheral Vascular Disease
SC Surgery; Cardiovascular System & Cardiology
GA JJ1XD
UT WOS:000493954400027
PM 31530500
DA 2022-10-14
ER

PT J
AU Ashkenazy, N
   Saboo, US
   Robertson, ZM
   Cao, J
AF Ashkenazy, Noy
   Saboo, Ujwala S.
   Robertson, Zachary M.
   Cao, Jennifer
TI The effect of patient compliance on remission rates in pediatric noninfectious uveitis
SO JOURNAL OF AAPOS
LA English
DT Article
AB PURPOSE To identify barriers to compliance in pediatric noninfectious uveitis, and to examine its association with achieving steroid-free remission. METHODS A retrospective analysis was performed on pediatric patients with noninfectious uveitis on immunomodulatory therapy treated at the University of Texas Southwestern Medical School and Children's Medical Center (Dallas, TX) between September 2015 and March 2017. Compliance barriers were identified and rates of achieving steroid-free remission were calculated. RESULTS A total of 57 patients with noninfectious uveitis requiring immunosuppressive therapy met inclusion criteria. Thirty-three (58%) of patients were compliant. Notable barriers to compliance included regimens requiring >3 medications, patient/parent negligence, transportation issues, family strife, and presence of an associated systemic autoimmune disease (P < 0.050). At a median follow-up of 24 months, a total of 28 (49%) achieved steroid free remission. The presence of 3 or more compliance barriers was associated with decreased remission rates (P < 0.050). Poor compliance was associated with decreased rates of steroid-free remission (21% vs 79% [P = 0.002]). CONCLUSIONS Noncompliant patients with noninfectious pediatric uveitis requiring immunomodulatory therapy were found to have a lower rate of achieving steroid-free remission compared to patients who exhibited full compliance.
C1 [Ashkenazy, Noy; Saboo, Ujwala S.; Robertson, Zachary M.; Cao, Jennifer] Univ Texas Southwestern Med Ctr Dallas, Dallas, TX 75390 USA.
   [Ashkenazy, Noy; Saboo, Ujwala S.; Cao, Jennifer] Childrens Med Ctr Dallas, Dallas, TX 75235 USA.
   [Saboo, Ujwala S.] Univ Texas Hlth Sci Ctr San Antonio, San Antonio, TX 78229 USA.
RP Ashkenazy, N (通讯作者)，Univ Texas Southwestern Med Ctr Dallas, Dallas, TX 75390 USA.; Ashkenazy, N (通讯作者)，Childrens Med Ctr Dallas, Dallas, TX 75235 USA.
CR Dolz-Marco R, 2015, CLIN OPHTHALMOL, V9, P1477, DOI 10.2147/OPTH.S36650
   Feldman DE, 2007, ARTHRIT RHEUM-ARTHR, V57, P905, DOI 10.1002/art.22907
   Foster CS, 2016, SURV OPHTHALMOL, V61, P1, DOI 10.1016/j.survophthal.2015.07.001
   Mehta PJ, 2013, CURR OPIN OPHTHALMOL, V24, P453, DOI 10.1097/ICU.0b013e3283641ede
   Mohanty G, 2017, SCH J APP MED SCI, V7, P2710
   Remicade, 2017, REM MED COST SUPP, V0, P0
NR 6
TC 1
Z9 1
U1 0
U2 0
PU MOSBY-ELSEVIER
PI NEW YORK
PA 360 PARK AVENUE SOUTH, NEW YORK, NY 10010-1710 USA
SN 1091-8531
EI 1528-3933
J9 J AAPOS
JI J. AAPOS
PD DEC 15
PY 2019
VL 23
IS 6
BP 334
EP 337
DI 10.1016/j.jaapos.2019.08.280
PG 4
WC Ophthalmology; Pediatrics
SC Ophthalmology; Pediatrics
GA JZ4YJ
UT WOS:000505109000013
PM 31678259
DA 2022-10-14
ER

PT J
AU O'Sullivan, S
   Nevejans, N
   Allen, C
   Blyth, A
   Leonard, S
   Pagallo, U
   Holzinger, K
   Holzinger, A
   Sajid, MI
   Ashrafian, H
AF O'Sullivan, Shane
   Nevejans, Nathalie
   Allen, Colin
   Blyth, Andrew
   Leonard, Simon
   Pagallo, Ugo
   Holzinger, Katharina
   Holzinger, Andreas
   Sajid, Mohammed Imran
   Ashrafian, Hutan
TI Legal, regulatory, and ethical frameworks for development of standards in artificial intelligence (AI) and autonomous robotic surgery
SO INTERNATIONAL JOURNAL OF MEDICAL ROBOTICS AND COMPUTER ASSISTED SURGERY
LA English
DT Review
ID classification; evolution; trust; sar
AB Background This paper aims to move the debate forward regarding the potential for artificial intelligence (AI) and autonomous robotic surgery with a particular focus on ethics, regulation and legal aspects (such as civil law, international law, tort law, liability, medical malpractice, privacy and product/device legislation, among other aspects). Methods We conducted an intensive literature search on current or emerging AI and autonomous technologies (eg, vehicles), military and medical technologies (eg, surgical robots), relevant frameworks and standards, cyber security/safety- and legal-systems worldwide. We provide a discussion on unique challenges for robotic surgery faced by proposals made for AI more generally (eg, Explainable AI) and machine learning more specifically (eg, black box), as well as recommendations for developing and improving relevant frameworks or standards. Conclusion We classify responsibility into the following: (1) Accountability; (2) Liability; and (3) Culpability. All three aspects were addressed when discussing responsibility for AI and autonomous surgical robots, be these civil or military patients (however, these aspects may require revision in cases where robots become citizens). The component which produces the least clarity is Culpability, since it is unthinkable in the current state of technology. We envision that in the near future a surgical robot can learn and perform routine operative tasks that can then be supervised by a human surgeon. This represents a surgical parallel to autonomously driven vehicles. Here a human remains in the 'driving seat' as a 'doctor-in-the-loop' thereby safeguarding patients undergoing operations that are supported by surgical machines with autonomous capabilities.
C1 [O'Sullivan, Shane] Univ Sao Paulo, Dept Pathol, Fac Med, Sao Paulo, Brazil.
   [Nevejans, Nathalie] Univ Artois, Fac Law Douai, Res Ctr Law Eth & Procedures, Arras, France.
   [Allen, Colin] Univ Pittsburgh, Dept Hist & Philosophy Sci, Pittsburgh, PA 15260 USA.
   [Blyth, Andrew] Univ South Wales, Fac Comp Engn & Sci, Dept Comp & Math, Pontypridd, M Glam, Wales.
   [Leonard, Simon] Johns Hopkins Univ, Dept Comp Sci, Baltimore, MD 21218 USA.
   [Pagallo, Ugo] Univ Turin, Dept Jurisprudence, Turin, Italy.
   [Holzinger, Katharina] SBA Res gGmbH, Secure Business Austria, Vienna, Austria.
   [Holzinger, Andreas] Med Univ Graz, Inst Med Informat Stat, Holzinger Grp, HCI KDD, Graz, Austria.
   [Sajid, Mohammed Imran] Wirral Univ Teaching Hosp, Dept Upper GI Surg, Birkenhead, Merseyside, England.
   [Ashrafian, Hutan] Imperial Coll London, Dept Surg & Canc, London, England.
   [Ashrafian, Hutan] Imperial Coll London, Inst Global Hlth Innovat, London, England.
RP O'Sullivan, S (通讯作者)，Univ Sao Paulo, Fac Med, Hosp Clin, Dept Pathol, Ave Eneas Carvalho de Aguiar 155, BR-05403000 Sao Paulo, SP, Brazil.
EM doctorshaneosullivan@gmail.com
FU CNPQ (Brazilian National Council for Scientific and Technological Development)
CR Allen C, 2000, J EXP THEOR ARTIF IN, V12, P251, DOI 10.1080/09528130050111428
   Amoroso EG, 2011, CYBER ATTACKS: PROTECTING NATIONAL INFRASTRUCTURE, V0, P1
   [Anonymous], 2016, GOOGLES VIEWED MOVE, V0, P0
   [Anonymous], 2018, SOFTWARE PRECERTIFIC, V0, P0
   Ashrafian H, 2017, BRIT J ANAESTH, V119, PI72, DOI 10.1093/bja/aex383
   Ashrafian H, 2017, SCI ENG ETHICS, V23, P403, DOI 10.1007/s11948-016-9783-0
   Ashrafian H, 2015, NATURE, V519, P391, DOI 10.1038/519391a
   Ashrafian H, 2015, INT J MED ROBOT COMP, V11, P38, DOI 10.1002/rcs.1570
   Beard TR, 2009, J MARSHALL J COMPUTE, VL, P199
   Bonaci T, 2017, ACM T CYBER PH UNPUB, V0, P0
   Britton D, 2016, LIFE SCI INNOVATION, V321, P0
   Coeckelbergh Mark, 2011, PHILOS TECHNOLOGY, V24, P269, DOI 10.1007/s13347-011-0019-6
   Collier R, 2017, CAN MED ASSOC J, V189, PE786, DOI 10.1503/cmaj.1095434
   Cooper MA, 2013, J HEALTHC QUAL, V0, P0
   Datteri E, 2009, ETHICS ROBOTICS, V0, P35
   Datteri E, 2013, SCI ENG ETHICS, V19, P139, DOI 10.1007/s11948-011-9301-3
   Decker M, 2014, RETHINKING RESPONSIB, V0, P65
   desGraaf MMA, 2017, PEOPLE EXPLAIN ACTIO, V0, P0
   Dumpert J, 2009, IEEE INT C ENG MED B, V0, P0
   Esteva A, 2017, NATURE, V542, P115, DOI 10.1038/nature21056
   Franke U, 2017, COMPUTER VISION VEHI, V0, PP24, DOI 10. 1002/9781118868065. ch2
   Garcia P, 2009, INT J MED ROBOT, V5, P0
   Holzinger A, 2013, SPRINGER LECT NOTES, V8127, P319, DOI 10.1007/978-3-642-40511-2
   Holzinger A, 2018, LECT NOTES COMPUT SC, V11015, P1, DOI 10.1007/978-3-319-99740-7_1
   Holzinger Andreas, 2016, BRAIN INFORM, V3, P119, DOI 10.1007/s40708-016-0042-6
   Holzinger Andreas, 2017, ARXIV170801104, V0, P0
   Holzinger K, 2018, ERCIM NEWS, V0, P42
   Hubbard FP, 2016, FLORIDA LAW REV, V66, P1803
   Hung LS, 2003, J ROY SOC MED, V96, P374, DOI 10.1258/jrsm.96.8.374
   International Federation of Red Cross and Red Crescent Societies, 2011, LEG FRAM VOL EM, V0, P0
   Kim SY, 2015, LANCET RESP MED, V3, P473, DOI 10.1016/S2213-2600(15)00140-X
   Kircher K, 2014, IEEE T INTELL TRANSP, V15, P158, DOI 10.1109/TITS.2013.2277725
   Lanfranco AR, 2004, ANN SURG, V239, P14, DOI 10.1097/01.sla.0000103020.19595.7d
   LeCun Y, 2015, NATURE, V521, P436, DOI 10.1038/nature14539
   Leonard S, 2014, IEEE T BIO-MED ENG, V61, P1305, DOI 10.1109/TBME.2014.2302385
   Li Z, 2018, VISC MED, V34, P45, DOI 10.1159/000486121
   Lin P, 2012, INTELL ROBOT AUTON, V0, P1
   Makary MA, 2016, BMJ-BRIT MED J, V353, P0, DOI 10.1136/bmj.i2139
   Marchant GE, 2011, INT GOVERNANCE AUTON, V0, P0
   Matthias A, 2004, ETHICS AND INFORMATION TECHNOLOGY, V6, P175, DOI 10.1007/s10676-004-3422-1
   Michael K, 2018, IEEE TECHNOLOGY SOCI, V0, P0
   Mori K, 2009, LECT NOTES COMPUT SC, V5762, P707
   Moustris GP, 2011, INT J MED ROBOT COMP, V7, P375, DOI 10.1002/rcs.408
   Nevejans N, 2017, TREATISE LAW ETHICS, V0, P646
   Opfermann JD, 2017, IEEE INT C INT ROBOT, V0, PP3653, DOI 10.1109/IROS.2017.8206210
   Pagallo U, 2013, LAWS ROBOTSCRIMES CO, V10, P0
   Pagallo U, 2018, PHILOS TECHNOLOGY, V31, P507, DOI 10.1007/S13347-017-0277-Z
   Pagallo U, 2018, INFORMATION, V9, P0, DOI 10.3390/info9090230
   Palmerini E, 2014, D6 2 GUIDELINES REGU, V0, P0
   Paraskevopoulos Dimitrios, 2010, NEUROSURG REV, V34, P217, DOI 10.1007/s10143-010-0302-5
   Pugliano J, 2017, ROBOTS ARE COMING HU, V0, P0
   Rosen J, 2011, SURGICAL ROBOTICS: SYSTEMS APPLICATIONS AND VISIONS, V0, PP1, DOI 10.1007/978-1-4419-1126-1
   Rosen J, 2006, IEEE SPECTRUMM, V0, P0
   Schmittner C, 2014, INT C COMP SAF REL S, V0, P133
   Scott MD, 2008, MARYLAND LAW REV, V62, P0
   Shademan A, 2016, SCI TRANSL MED, V8, P0, DOI 10.1126/scitranslmed.aad9398
   Sharif E, 2014, J HUMANITARIAN ASSIS, V0, P0
   Sharkey N, 2013, COMPUTER, V46, P56, DOI 10.1109/MC.2012.424
   Sheriff Katherine D, 2015, DEFINING AUTONOMY CO, V0, P0
   Sonnenburg S, 2006, J MACH LEARN RES, V7, P1531
   Stahl BC, 2016, ROBOT AUTON SYST, V86, P152, DOI 10.1016/j.robot.2016.08.018
   Steinert S, 2014, INT J SOC ROBOT, V6, P249, DOI 10.1007/s12369-013-0221-z
   Toh JWT, 2017, J ROBOTIC SURG, V0, P0
   Tomlinson B, 2003, LANCET, V361, P1486, DOI 10.1016/S0140-6736(03)13218-7
   Ullman D, 2017, ACMIEEE INT CONF HUM, V0, PP309, DOI 10.1145/3029798.3038423
   Veruggio G, 2005, IEEE INT C ROB AUT W, V0, P1
   Wachter S, 2017, SCI ROBOT, V2, P0, DOI 10.1126/scirobotics.aan6080
   Wallach W, 2009, MORAL MACHINES TEACH, V0, P0
   World Commission on the Ethics of Scientific Knowledge and Technology, 2017, REP COMEST ROB ETH 2, V0, P0
   Ye QH, 2003, NAT MED, V9, P416, DOI 10.1038/nm843
NR 70
TC 86
Z9 86
U1 20
U2 152
PU WILEY
PI HOBOKEN
PA 111 RIVER ST, HOBOKEN 07030-5774, NJ USA
SN 1478-5951
EI 1478-596X
J9 INT J MED ROBOT COMP
JI Int. J. Med. Robot. Comput. Assist. Surg.
PD FEB 15
PY 2019
VL 15
IS 1
BP 
EP 
DI 10.1002/rcs.1968
PG 12
WC Surgery
SC Surgery
GA HG8RY
UT WOS:000455272400006
PM 30397993
DA 2022-10-14
ER

PT J
AU Graber, ML
   Siegal, D
   Riah, H
   Johnston, D
   Kenyon, K
AF Graber, Mark L.
   Siegal, Dana
   Riah, Heather
   Johnston, Doug
   Kenyon, Kathy
TI Electronic Health Record-Related Events in Medical Malpractice Claims
SO JOURNAL OF PATIENT SAFETY
LA English
DT Article
DE patient safety; health information technology; malpractice claims
ID information-technology; patient safety; error; benefit; cost; care
AB Background There is widespread agreement that the full potential of health information technology (health IT) has not yet been realized and of particular concern are the examples of unintended consequences of health IT that detract from the safety of health care or from the use of health IT itself. The goal of this project was to obtain additional information on these health IT-related problems, using a mixed methods (qualitative and quantitative) analysis of electronic health record-related harm in cases submitted to a large database of malpractice suits and claims. Methods Cases submitted to the CRICO claims database and coded during 2012 and 2013 were analyzed. A total of 248 cases (<1%) involving health IT were identified and coded using a proprietary taxonomy that identifies user- and system-related sociotechnical factors. Ambulatory care accounted for most of the cases (146 cases). Cases were most typically filed as a result of an error involving medications (31%), diagnosis (28%), or a complication of treatment (31%). More than 80% of cases involved moderate or severe harm, although lethal cases were less likely in cases from ambulatory settings. Etiologic factors spanned all of the sociotechnical dimensions, and many recurring patterns of error were identified. Conclusions Adverse events associated with health IT vulnerabilities can cause extensive harm and are encountered across the continuum of health care settings and sociotechnical factors. The recurring patterns provide valuable lessons that both practicing clinicians and health IT developers could use to reduce the risk of harm in the future. The likelihood of harm seems to relate more to a patient's particular situation than to any one class of error.
C1 [Graber, Mark L.; Johnston, Doug] RTI Int, Res Triangle Pk, NC USA.
   [Siegal, Dana; Riah, Heather] CRICO, Cambridge, MA USA.
   [Kenyon, Kathy] Off Natl Coordinator Hlth Technol, Washington, DC USA.
RP Graber, ML (通讯作者)，5 Hitching Post, Plymouth, MA 02360 USA.
EM graber.mark@gmail.com
FU Office of the National Coordinator for Health Technology [HHSP23320095651WC_ HHSP23337047T]; AGENCY FOR HEALTHCARE RESEARCH AND QUALITY [R03HS024758] Funding Source: NIH RePORTER
CR Bishop TF, 2011, JAMA-J AM MED ASSOC, V305, P2477
   Buntin MB, 2011, HEALTH AFFAIR, V30, P464, DOI 10.1377/hlthaff.2011.0178
   Castro G, 2014, INVESTIGATIONS HLTH, V0, P0
   Chaudhry B, 2006, ANN INTERN MED, V144, P742, DOI 10.7326/0003-4819-144-10-200605160-00125
   Classen DC, 2011, NEW ENGL J MED, V365, P855, DOI 10.1056/NEJMsb1103659
   CRICO Strategies, 2014, ANN BENCHM REP MALPR, V0, P0
   ECRI Institute, 2012, PLYM M PA, V0, P0
   Goldzweig CL, 2009, HEALTH AFFAIR, V28, PW282, DOI 10.1377/hlthaff.28.2.w282
   Graber M, 2012, PROACTIVE RISK ASSES, V0, P0
   Graber ML, 2014, JT COMM J QUAL PATIE, V40, P102, DOI 10.1016/S1553-7250(14)40013-8
   Jones SS, 2014, ANN INTERN MED, V160, P48, DOI 10.7326/M13-1531
   Levinson DR, 2012, ADVERSE EVENTS HOSP, V0, P0
   Levtzion-Korach O, 2010, JT COMM J QUAL PATIE, V36, P402, DOI 10.1016/S1553-7250(10)36059-4
   Magrabi F, 2015, INT J MED INFORM, V84, P198, DOI 10.1016/j.ijmedinf.2014.12.003
   Magrabi Farah, 2011, AMIA ANNU SYMP PROC, V2011, P853
   Magrabi F, 2012, J AM MED INFORM ASSN, V19, P45, DOI 10.1136/amiajnl-2011-000369
   Mardon R, 2014, HLTH INF TECHN ADV E, V0, P0
   Meeks DW, 2014, BMJ QUAL SAF, V23, P1023, DOI 10.1136/bmjqs-2014-003239
   Meeks DW, 2014, J AM MED INFORM ASSN, V21, P1053, DOI 10.1136/amiajnl-2013-002578
   Office of the National Coordinator for Health Information Technology, 2014, FED HLTH IT STRAT PL, V0, P0
   Plebani M, 2009, CLIN CHIM ACTA, V404, P16, DOI 10.1016/j.cca.2009.03.022
   Quinn MA, 2012, ARCH INTERN MED, V172, P1187, DOI 10.1001/archinternmed.2012.2371
   Rand Corporation, 2014, FACT AFF PHYS PROF S, V0, P0
   RAND Health, 2014, PROM PAT SAF EFF HLT, V0, P0
   Ruder DB, 2014, PATIENT SAF QUAL HEA, V0, P20
   Schiff GD, 2015, BMJ QUAL SAF, V24, P264, DOI 10.1136/bmjqs-2014-003555
   Siegal Dana, 2015, J HEALTHC RISK MANAG, V34, P18, DOI 10.1002/jhrm.21161
   Singh H, 2012, BMJ QUAL SAF, V21, P93, DOI 10.1136/bmjqs-2011-000304
   Sinsky CA, 2014, ANN INTERN MED, V160, P727, DOI 10.7326/M13-2589
   Sittig DF, 2010, QUAL SAF HEALTH CARE, V19, PI68, DOI 10.1136/qshc.2010.042085
   Sparnon E, 2012, PA PATIENT SAF ADVIS, V9, P113
   The Joint Commission, 2015, INV HLTH IT REL DEAT, V0, P0
   Tsang C, 2012, FAM PRACT, V29, P8, DOI 10.1093/fampra/cmr050
   Upadhyay DK, 2014, DIAGNOSIS, V1, P283, DOI 10.1515/dx-2014-0064
   Wallace E, 2013, BMJ OPEN, V3, P0, DOI 10.1136/bmjopen-2013-002929
   Zuccotti G, 2014, APPL CLIN INFORM, V5, P746, DOI 10.4338/ACI-2014-02-RA-0018
NR 38
TC 29
Z9 29
U1 0
U2 19
PU LIPPINCOTT WILLIAMS & WILKINS
PI PHILADELPHIA
PA TWO COMMERCE SQ, 2001 MARKET ST, PHILADELPHIA, PA 19103 USA
SN 1549-8417
EI 1549-8425
J9 J PATIENT SAF
JI J. Patient Saf.
PD JUN 15
PY 2019
VL 15
IS 2
BP 77
EP 85
DI 10.1097/PTS.0000000000000240
PG 9
WC Health Care Sciences & Services; Health Policy & Services
SC Health Care Sciences & Services
GA IC2GK
UT WOS:000470778100001
PM 26558652
DA 2022-10-14
ER

PT J
AU Migliorini, AS
   Bailo, P
   Boracchi, M
   Crudele, GDL
   Gentile, G
   Zoja, R
AF Migliorini, Arnaldo Stanislao
   Bailo, Paolo
   Boracchi, Michele
   Crudele, Graziano Domenico Luigi
   Gentile, Guendalina
   Zoja, Riccardo
TI Forensic - Pathological SEM/EDX analysis in prosecution of medical malpractice
SO LEGAL MEDICINE
LA English
DT Article
DE latrogenic foreign body; Forensic pathology; Autopsy; Malpractice; SEM/EDX analysis
ID retained surgical sponge; x-ray spectroscopy; foreign-body; gossypiboma; residue; microtrace; diagnosis; weapon; skin
AB The retention of gauze within the mediastinum is considered an exceptional finding. We are presenting the case of a woman, affected by aorto-mitral valvulopathy, in whose mediastinum was found, during the autopsy, a gauzome without signs of active phlogosis, which had been "forgotten" in a previous surgery, acted 14 years before the death. A 39 y.o. woman had received surgical treatment of double aorto-mitral valve substitution and tricuspid plastic. At age 53, she successfully received surgery once again at a different hospital; she then started rehabilitation therapy, during which she deceased due to sudden hematemesis with infectious multi organ failure. During the autopsy, a 5 cm long surgical gauze was found in the mediastinum. A SEM/EDX (Scanning Electron Microscopy with Energy Dispersive X-ray spectroscopy) exam was ran on the foreign body and a sample of the same gauze used in the cardiac-surgical department of the hospital the victim had passed away in, to act a comparison between the two kinds of material. The exam showed a morphological difference between exogenous fibers incorporated within the gauzome and the control gauze. This case highlights the diagnostic and interpretative challenges in finding a foreign body within the mediastinum without signs of active phlogosis. SEM/EDX investigations executed on the gauzome and a "control gauze" allowed the attribution of malpractice to the first hospital the victim had been operated in 14 years before the exitus. The SEM/EDX exam confirms its importance in correctly identifying the case, which becomes an example for similar happenings.
C1 [Migliorini, Arnaldo Stanislao] Univ Vita Salute San Raffaele, Milan, Italy.
   [Boracchi, Michele; Crudele, Graziano Domenico Luigi; Gentile, Guendalina; Zoja, Riccardo] Univ Milan, Lab Istopatol Forense & Microbiol Med Legale, Sez Med Legate & Assicuraz, Dipartimento Sci Biomed Salute, Via Luigi Mangiagalli 37, I-20133 Milan, Italy.
   [Bailo, Paolo] Univ Milan, Forens Genet Lab, Sez Med Legate & Assicuraz, Dipartimento Sci Biomed Salute, Via Luigi Martgiagalli 37, I-20133 Milan, Italy.
RP Zoja, R (通讯作者)，Univ Milan, Lab Istopatol Forense & Microbiol Med Legale, Sez Med Legate & Assicuraz, Dipartimento Sci Biomed Salute, Via Luigi Mangiagalli 37, I-20133 Milan, Italy.
EM riccardo.zoia@unimi.it
CR Amadasi A, 2017, J FORENSIC SCI, V62, P1297, DOI 10.1111/1556-4029.13429
   Amadasi A, 2015, INT J LEGAL MED, V129, P819, DOI 10.1007/s00414-014-1107-9
   Biswas RS, 2012, INDIAN J SURG, V74, P318, DOI 10.1007/s12262-012-0446-3
   Bulus H, 2011, TURK J GASTROENTEROL, V22, P534, DOI 10.4318/tjg.2011.0269
   BURRINGTON JD, 1972, J PEDIATR SURG, V7, P119, DOI 10.1016/0022-3468(72)90484-8
   Cornetta S, 2009, J FORENSIC SCI, V54, P1149, DOI 10.1111/j.1556-4029.2009.01102.x
   Durmaz DY, 2014, IRAN J RADIOL, V11, P0, DOI 10.5812/iranjradiol.13933
   Ferrara SD, 2016, INT J LEGAL MED, V130, P1387, DOI 10.1007/s00414-016-1366-8
   Ferrara SD, 2016, INT J LEGAL MED, V130, P1, DOI 10.1007/s00414-015-1244-9
   FORNAGE BD, 1987, J CLIN ULTRASOUND, V15, P285, DOI 10.1002/jcu.1870150415
   Gallello G, 2018, J FORENSIC LEG MED, V56, P83, DOI 10.1016/j.jflm.2018.03.016
   Garg M, 2010, REV MED CONSEQUENCES, V32, P358
   Gawande AA, 2003, NEW ENGL J MED, V348, P229, DOI 10.1056/NEJMsa021721
   Gibelli D, 2013, INT J LEGAL MED, V127, P975, DOI 10.1007/s00414-013-0817-8
   Gumus M, 2012, AM J FOREN MED PATH, V33, P54, DOI 10.1097/PAF.0b013e31821c09fe
   Kanne Jeffrey P, 2011, RADIOL CASE REP, V6, P481, DOI 10.2484/rcr.v6i1.481
   Karabulut N, 2011, DIAGN INTERV RADIOL, V17, P122, DOI 10.4261/1305-3825.DIR.3120-09.0
   Karakaya MA, 2015, TURK J SURG, V31, P78, DOI 10.5152/UCD.2015.2728
   Kumar A, 2018, INT J SURG CASE REP, V47, P75, DOI 10.1016/j.ijscr.2018.04.024
   Madan R, 2007, AM J ROENTGENOL, V189, PW90, DOI 10.2214/AJR.07.2250
   Maghin F, 2018, AM J FOREN MED PATH, V39, P1, DOI 10.1097/PAF.0000000000000355
   Mettam GR, 2009, INTRO ELECT AGE, V0, P281
   Molina DK, 2007, AM J FOREN MED PATH, V28, P187, DOI 10.1097/PAF.0b013e31806195e1
   Muccino E, 2016, MED SCI LAW, V56, P221, DOI 10.1177/0025802415623094
   MYER CM, 1983, PEDIATRICS, V72, P766
   Nemati MH, 2012, INTERACT CARDIOV TH, V15, P783, DOI 10.1093/icvts/ivs260
   Ozsoy Z, 2015, CASE REP SURG, V2015, P0, DOI 10.1155/2015/317240
   Palazzo E, 2018, SCI JUSTICE, V58, P232, DOI 10.1016/j.scijus.2017.12.007
   Palazzo E, 2011, INT J LEGAL MED, V125, P21, DOI 10.1007/s00414-009-0394-z
   PATEL AM, 1994, CHEST, V105, P284, DOI 10.1378/chest.105.1.284
   Patil Kundan K, 2010, SAUDI J GASTROENTEROL, V16, P221, DOI 10.4103/1319-3767.65195
   Pomara C, 2015, LEGAL MED-TOKYO, V17, P192, DOI 10.1016/j.legalmed.2014.12.008
   Rancati A, 2014, FORENSIC SCI INT, V234, PE21, DOI 10.1016/j.forsciint.2013.10.030
   SEXTON CC, 1981, SKELETAL RADIOL, V7, P211, DOI 10.1007/BF00361868
   STOLL A, 1988, SURG NEUROL, V30, P235, DOI 10.1016/0090-3019(88)90278-9
   Tacyildiz I, 2004, ACTA CHIR BELG, V104, P71, DOI 10.1080/00015458.2004.11679521
   Tanaka N, 2013, LEGAL MED-TOKYO, V15, P283, DOI 10.1016/j.legalmed.2013.06.004
   Topal U, 2001, AM J ROENTGENOL, V177, P1485, DOI 10.2214/ajr.177.6.1771485
   Vermeij EJ, 2012, FORENSIC SCI INT, V214, P96, DOI 10.1016/j.forsciint.2011.07.025
   Vermeij E, 2015, J FORENSIC SCI, V60, P770, DOI 10.1111/1556-4029.12700
   Visona SD, 2018, FORENSIC SCI INT, V284, P107, DOI 10.1016/j.forsciint.2018.01.001
   Whang G, 2009, AM J ROENTGENOL, V193, PS79, DOI 10.2214/AJR.09.7153
   Yakar A, 2016, J FORENSIC LEG MED, V42, P65, DOI 10.1016/j.jflm.2016.05.010
NR 43
TC 1
Z9 1
U1 0
U2 5
PU ELSEVIER IRELAND LTD
PI CLARE
PA ELSEVIER HOUSE, BROOKVALE PLAZA, EAST PARK SHANNON, CO, CLARE, 00000, IRELAND
SN 1344-6223
EI 
J9 LEGAL MED-TOKYO
JI Leg. Med.
PD SEP 15
PY 2019
VL 40
IS 
BP 43
EP 46
DI 10.1016/j.legalmed.2019.07.005
PG 4
WC Medicine, Legal; Social Sciences, Biomedical
SC Legal Medicine; Biomedical Social Sciences
GA JA9BF
UT WOS:000488144300008
PM 31351409
DA 2022-10-14
ER

PT J
AU Marzouki-Zerouali, A
   Schoeffler, A
   Liegeon, AL
   Le Vaou, P
   Truchetet, F
AF Marzouki-Zerouali, A.
   Schoeffler, A.
   Liegeon, A-L
   Le Vaou, P.
   Truchetet, F.
TI Self-inflicted lesions in the context of hidradenitis suppurativa: Pathomimicry
SO ANNALES DE DERMATOLOGIE ET DE VENEREOLOGIE
LA French
DT Article
DE Pathomimicry; Hidradenitis suppurativa; Factitious disorders
ID dermatitis-artefacta; european-society; position paper; dermatology; form
AB Background. - Factitious disorders constitute a complex pathology for the dermatologist. Although a diagnosis is often indicated, it is difficult to confirm and treatment is complicated. Dermatitis artefacta is the somatic expression of an often serious psychiatric disorder consciously created by patients on their own cutaneous-mucosal surfaces but the motivation is unconscious and no secondary benefits are sought (in contrast to simulation). Pathomimicry represent a specific entity: the provocation of outbreaks of a known disease, triggered by voluntary exposure to a causative agent. Herein we report on a case of pathomimicry in a context of hidradenitis suppurativa. Patients and methods. - A teenage girt whose main previous medical history consisted of grade-2 obesity and an episode of pubic abscess was seen at our clinic for axillary lesions. She presented in a state of negligence, was suspicious and aggressive, and refused to undress. After gaining her trust, clinical examination revealed prominent ulcerations (each with a granulated base) at a distance from the folds in the axillary areas, as well as typical hidradenitis lesions of Hurley Grade 2 with purulent openings and rope-like scars from the inguinal folds. Hospitalization was recommended and a positive outcome was achieved under antibiotic therapy with doxycycline, topical alginate and hydrocellular dressings. A psychiatric evaluation concluded that the patient was presenting dysmorphophobic narcissistic weakness, probably in reaction to recurrent harassment at school since childhood. Once she developed trust with us, which was difficult to establish, the patient admitted to having caused the lesions herself. Given the history and clinical data, as well as the negative laboratory tests, a diagnosis of pathomimicry was made. Discussion. - Several cases of dermatological pathomimicry (sustainment by the patient of an ulcer with a known cause, contact with an allergen found in eczema, or renewed use of a medication implicated in toxiderma) or systemic disease (insulin injection in a diabetic patient) have been reported. To the best of our knowledge, this is the first description of pathomimicry associated with hidradenitis suppurativa. Regarding therapy, aftercare should be multidisciplinary. Confessions should not be forced and confrontations, which risk serious psychiatric collapse, should be avoided. A reassuring attitude enables psychiatry to be applied once trust has been sustainably established, hence the crucial role of the dermatologist. (C) 2018 Elsevier Masson SAS. All rights reserved.
C1 [Marzouki-Zerouali, A.; Schoeffler, A.; Liegeon, A-L; Truchetet, F.] CHR Metz Thionville, Hop Bel Air, Dept Dermatol & Venereol, F-57000 Thionville, France.
   [Le Vaou, P.] CHR Metz Thionville, Hop Bel Air, Dept Psychiat, F-57000 Thionville, France.
RP Marzouki-Zerouali, A (通讯作者)，CHR Metz Thionville, Hop Bel Air, Dept Dermatol & Venereol, F-57000 Thionville, France.
EM ambre.marzouki@hotmail.fr
CR ANGELINI G, 1982, CONTACT DERMATITIS, V8, P345, DOI 10.1111/j.1600-0536.1982.tb04249.x
   Consoli SG, 2016, ANN DERMATOL VENER, V143, P177, DOI 10.1016/j.annder.2016.02.003
   CONSOLI SG, 1995, EUR J DERMATOL, V5, P5
   FABISCH W, 1980, BRIT J DERMATOL, V102, P29, DOI 10.1111/j.1365-2133.1980.tb05668.x
   GARDNER FH, 1955, BLOOD, V10, P675, DOI 10.1182/blood.V10.7.675.675
   Gattu S, 2009, CUTIS, V84, P247
   Gieler U, 2013, ACTA DERM-VENEREOL, V93, P4, DOI 10.2340/00015555-1506
   Grosshans E, 1999, JPC, V19, P6
   Gupta MA, 1996, J AM ACAD DERMATOL, V34, P1030, DOI 10.1016/S0190-9622(96)90284-4
   Hafeez U, 2003, J EUR ACAD DERMATOL, V17, P369, DOI 10.1046/j.1468-3083.2003.00792_16.x
   Harth W, 2010, J DTSCH DERMATOL GES, V8, P361, DOI 10.1111/j.1610-0387.2010.07327.x
   Heras-Mendaza F, 2009, ACTAS DERMO-SIFILOGR, V100, P657
   Ikenaga S, 2006, J DERMATOL, V33, P40, DOI 10.1111/j.1346-8138.2006.00007.x
   Jacobi A, 2011, J EUR ACAD DERMATOL, V25, P978, DOI 10.1111/j.1468-3083.2010.03861.x
   Jafferany Mohammad, 2007, PRIM CARE COMPANION J CLIN PSYCHIATRY, V9, P203
   Koblenzer C S, 2000, AM J CLIN DERMATOL, V1, P47, DOI 10.2165/00128071-200001010-00005
   Koblenzer CS, 1996, CURR OPINION DERMATO, V3, P214
   Koo JYM, 2000, J AM ACAD DERMATOL, V43, P848, DOI 10.1067/mjd.2000.109274
   Laasri H, 2011, ANN DERMATOL VENER, V138, P520, DOI 10.1016/j.annder.2011.02.025
   LeCoz CJ, 1997, ACTA DERM-VENEREOL, V77, P88
   LYELL A, 1979, J AM ACAD DERMATOL, V1, P391, DOI 10.1016/S0190-9622(79)70032-6
   MILLARD LG, 1984, LANCET, V2, P969
   Misery L, 2010, ANN MED-PSYCHOL, V168, P297, DOI 10.1016/j.amp.2010.03.001
   Nielsen K, 2005, ACTA DERM-VENEREOL, V85, P512, DOI 10.1080/00015550510038250
   Ormsby OS, 1915, JAMA-J AM MED ASSOC, V65, P1622
   Pichardo AR, 2013, ACTAS DERMO-SIFILOGR, V104, P854, DOI 10.1016/j.ad.2012.10.004
   Rodriguez-Pichardo A, 2010, J EUR ACAD DERMATOL, V24, P270, DOI 10.1111/j.1468-3083.2009.03403.x
   Rodriguez-Pichardo A, 2007, CLIN STUD 201 PAT 19, V0, P0
   Secretan H, 1911, REV MED SUISSE ROMAN, V21, P409
   Sokumbi O, 2013, AM J DERMATOPATH, V35, P110, DOI 10.1097/DAD.0b013e31825dd246
   STEINMAN R, 1975, CAN MED ASSOC J, V112, P605
   Tomas-Aragones L, 2017, ACTA DERM-VENEREOL, V97, P159, DOI 10.2340/00015555-2522
   Ucmak D, 2014, CUTAN OCUL TOXICOL, V33, P22, DOI 10.3109/15569527.2013.791830
   Verraes-Derancourt S, 2006, ANN DERMATOL VENER, V133, P235, DOI 10.1016/S0151-9638(06)70886-9
   Wong Jillian W, 2013, INDIAN J DERMATOL, V58, P44, DOI 10.4103/0019-5154.105287
   Zinoun Mouna, 2015, PAN AFR MED J, V20, P301, DOI 10.11604/pamj.2015.20.301.5048
NR 36
TC 0
Z9 0
U1 0
U2 3
PU MASSON EDITEUR
PI MOULINEAUX CEDEX 9
PA 21 STREET CAMILLE DESMOULINS, ISSY, 92789 MOULINEAUX CEDEX 9, FRANCE
SN 0151-9638
EI 2214-5451
J9 ANN DERMATOL VENER
JI Ann. Dermatol. Venereol.
PD FEB 15
PY 2019
VL 146
IS 2
BP 135
EP 140
DI 10.1016/j.annder.2018.07.028
PG 6
WC Dermatology
SC Dermatology
GA HL5XD
UT WOS:000458804600009
PM 30361163
DA 2022-10-14
ER

PT J
AU Beier, K
   Schweda, M
   Schicktanz, S
AF Beier, Katharina
   Schweda, Mark
   Schicktanz, Silke
TI Taking patient involvement seriously: a critical ethical analysis of participatory approaches in data-intensive medical research
SO BMC MEDICAL INFORMATICS AND DECISION MAKING
LA English
DT Article
DE Patient participation; Empowerment; Participatory health research; Research ethics; Bioethics; Big data
ID big data; centric initiative; public involvement; health; partner; consent
AB BackgroundData-intensive research in medicine and healthcare such as health-related big data research (HBDR) implies that data from clinical routine, research and patient-reported data, but also non-medical social or demographic data, are aggregated and linked in order to optimize biomedical research. In this context, notions of patient participation and involvement are frequently invoked to legitimize this kind of research and improve its governance. The aim of this debate paper is to critically examine the specific use and ethical role of participatory concepts in the context of HBDR and data-intensive research in medicine and healthcare.DiscussionWe introduce basic conceptual distinctions for the understanding of participation by looking at relevant fields of application in politics, bioethics and medical research. Against this backdrop, we identify three paradigmatic participatory roles that patients/subjects are assigned within the field of HBDR: participants as providers of biomaterials and data, participants as administrators of their own research participation and participants as (co-)principal investigators. We further illustrate these roles by exemplary data-intensive research-initiatives. Our analysis of these initiatives and their respective participatory promises reveals specific ethical and practical shortcomings and challenges. Central problems affecting, amongst others, ethical and methodological research standards, as well as public trust in research, result from the negligence of essential political-ethical dimensions of genuine participation.ConclusionsBased on the conceptual distinctions introduced, we formulate basic criteria for justified appeals to participatory approaches in HBDR and data-intensive research in medicine and healthcare in order to overcome these shortcomings. As we suggest, this is not only a matter of conceptual clarity, but a crucial requirement for maintaining ethical standards and trust in HBDR and related medical research.
C1 [Beier, Katharina; Schicktanz, Silke] Georg August Univ Gottingen, Univ Med Ctr, Dept Med Eth & Hist Med, Humboldtallee 36, D-37073 Gottingen, Germany.
   [Schweda, Mark] Carl von Ossietzky Univ Oldenburg, Sch Med & Hlth Sci, Dept Hlth Serv Res, Ammerlander Heerstr 114-118, D-26111 Oldenburg, Germany.
RP Beier, K (通讯作者)，Georg August Univ Gottingen, Univ Med Ctr, Dept Med Eth & Hist Med, Humboldtallee 36, D-37073 Gottingen, Germany.
EM katharina.beier@medizin.uni-goettingen.de
FU German Federal Ministry of Education and Research [01ZZ1802B]; Open Access Publication Funds of the University of Goettingen
CR Anderson N, 2012, APPL TRANSL GENOM, V1, P25, DOI 10.1016/j.atg.2012.07.001
   [Anonymous], 1998, HLTH PROM GLOSS, V0, P0
   APPELBAUM PS, 1987, HASTINGS CENT REP, V17, P20, DOI 10.2307/3562038
   ARNSTEIN SR, 1969, J AM I PLANNERS, V35, P216, DOI 10.1080/01944366908977225
   Beauchamp TL, 2011, CAMB Q HEALTHC ETHIC, V20, P515, DOI 10.1017/S0963180111000259
   Blasimme A, 2016, BMC MED ETHICS, V17, P0, DOI 10.1186/s12910-016-0149-6
   Blok A, 2007, PUBLIC UNDERST SCI, V16, P163, DOI 10.1177/0963662507062469
   Chung K, 2006, SOC SCI MED, V63, P2129, DOI 10.1016/j.socscimed.2006.04.035
   Den Broeder L, 2018, HEALTH PROMOT INT, V33, P505, DOI 10.1093/heapro/daw086
   Eccles MP, 2012, IMPLEMENT SCI, V7, P0, DOI 10.1186/1748-5908-7-60
   Epstein Steven, 1996, IMPURE SCI, V0, P0
   Evans BJ, 2016, AM J LAW MED, V42, P651, DOI 10.1177/0098858817700245
   Faden RR, 2013, HASTINGS CENT REP, V43, PS16, DOI 10.1002/hast.134
   Florin D, 2004, BRIT MED J, V328, P159, DOI 10.1136/bmj.328.7432.159
   Gandomi A, 2015, INT J INFORM MANAGE, V35, P137, DOI 10.1016/j.ijinfomgt.2014.10.007
   Giabbanelli Philippe J, 2013, DIGITAL HUMAN MODELING AND APPLICATIONS IN HEALTH, V0, P0
   Giabbanelli PJ, 2014, BMC MED RES METHODOL, V14, P0, DOI 10.1186/1471-2288-14-130
   Goldberg G, 2011, NEW MEDIA SOC, V13, P739, DOI 10.1177/1461444810379862
   Habermas J, 1975, LEGITIMATION CRISIS, V0, P0, DOI DOI 10.1177/0959354308101417
   Hafen E, 2014, METHOD INFORM MED, V53, P82, DOI 10.3414/ME13-02-0051
   Jonsen AR, 2003, BIRTH BIOETHICS, V0, P0
   Kaye J, 2012, NAT REV GENET, V13, P371, DOI 10.1038/nrg3218
   Kelty C, 2015, J ASSOC INF SCI TECH, V66, P474, DOI 10.1002/asi.23202
   Kettis-Lindblad A, 2006, EUR J PUBLIC HEALTH, V16, P433, DOI 10.1093/eurpub/cki198
   Khoury MJ, 2014, SCIENCE, V346, P1054, DOI 10.1126/science.aaa2709
   Lee CH, 2017, KIDNEY RES CLIN PRAC, V36, P3, DOI 10.23876/j.krcp.2017.36.1.3
   Levitt M, 2003, HEALTH CARE ANAL, V11, P15, DOI 10.1023/A:1025381828650
   Lipworth W, 2017, J BIOETHIC INQ, V14, P489, DOI 10.1007/s11673-017-9771-3
   Mathers N, 2017, BRIT J GEN PRACT, V67, P56, DOI 10.3399/bjgp17X688933
   MCKILLOP M, 2016, J PARTICIPATORY MED, V0008, P0
   Mittelstadt BD, 2016, ETHICS BIOMEDICAL BI, V0, P0
   Nosek BA, 2015, SCIENCE, V348, P1422, DOI 10.1126/science.aab2374
   Pelletier JF, 2013, BMC MED INFORM DECIS, V13, P0, DOI 10.1186/1472-6947-13-78
   Peters G-JY, 2012, EUR HLTH PSYCHOL, V14, P77, DOI 10.31234/OSF.IO/N7P5M
   Prainsack B, 2017, PERSONALIZED MED EMP, V0, P0
   Prainsack B, 2014, THEOR TECH SOC, V0, P147
   Rahm AK, 2013, J COMMUN GENET, V4, P445, DOI 10.1007/s12687-013-0146-0
   Rich RC, 1995, AM J COMMUN PSYCHOL, V23, P657, DOI 10.1007/BF02506986
   Riffin C, 2016, ANN PALLIAT MED, V5, P218, DOI 10.21037/apm.2016.05.03
   Sacristan JA, 2016, PATIENT PREFER ADHER, V10, P631, DOI 10.2147/PPA.S104259
   Schaper M, 2018, BMC MED ETHICS, V19, P0, DOI 10.1186/s12910-018-0292-3
   Schicktanz S, 2012, MED HEALTH CARE PHIL, V15, P129, DOI 10.1007/s11019-011-9321-4
   Smith LG, 1983, IMPACT ASSESSMENT SU, V0, P0
   Sterckx S, 2016, MED HEALTH CARE PHIL, V19, P177, DOI 10.1007/s11019-015-9661-6
   Sweeney L, 2000, HEALTH-SAN FRANCISCO, V671, P1
   Vayena E, 2017, J BIOETHIC INQ, V14, P501, DOI 10.1007/s11673-017-9809-6
   Vayena E, 2013, PLOS MED, V10, P0, DOI 10.1371/journal.pmed.1001402
   Wait S, 2006, HEALTH ECON POLICY L, V1, P149, DOI 10.1017/S174413310500112X
   Warsh J, 2014, AM J BIOETHICS, V14, P25, DOI 10.1080/15265161.2014.900144
   Weitzman Elissa R, 2011, ONLINE J PUBLIC HEALTH INFORM, V3, P0, DOI 10.5210/ojphi.v3i3.3797
   Wicks P, 2011, NAT BIOTECHNOL, V29, P411, DOI 10.1038/nbt.1837
   Woolley JP, 2016, BMC MED ETHICS, V17, P0, DOI 10.1186/s12910-016-0117-1
   Wright M, 2018, PARTICIPATORY HLTH R, V0, P0
NR 59
TC 16
Z9 17
U1 0
U2 6
PU BMC
PI LONDON
PA CAMPUS, 4 CRINAN ST, LONDON N1 9XW, ENGLAND
SN 
EI 1472-6947
J9 BMC MED INFORM DECIS
JI BMC Med. Inform. Decis. Mak.
PD APR 25
PY 2019
VL 19
IS 
BP 
EP 
DI 10.1186/s12911-019-0799-7
PG 10
WC Medical Informatics
SC Medical Informatics
GA HV3OH
UT WOS:000465897400004
PM 31023321
DA 2022-10-14
ER

PT J
AU Hiyama, T
AF Hiyama, Toru
TI Otorhinolaryngology litigations in Japan
SO EUROPEAN ARCHIVES OF OTO-RHINO-LARYNGOLOGY
LA English
DT Article
DE Otorhinolaryngology; Malpractice; Litigation; Japan
ID medical malpractice; acute epiglottiti; surgery; claim
AB Purpose The purpose of this study was to examine the malpractice litigations pertaining to otorhinolaryngology in Japan. Methods A retrospective review was undertaken of cases tried in the Japanese civil court system during the 26-year period from 1990 to 2015 as identified in a computerized legal database. Data including patient demographics, disease, chief allegations, court's decisions, and the year decision was made were collected and analyzed. Patients' chief allegations were assigned to one of the five categories: delayed diagnosis, complication during diagnostic procedure, inappropriate treatment, complication during treatment procedure, or lack of informed consent. Results Thirty-one malpractice litigations were identified. Eight (26%) malpractice litigations pertained to tumors, 1 (3%) to a tumor-like lesion, 14 (45%) to inflammation, and 8 (26%) to others. Among the patients' chief allegations, inappropriate treatment and complication during treatment procedure were the most frequent [11 (36%) for each], followed by delayed diagnosis [6 (19%)], complication during diagnostic procedure [2 (6%)], and lack of informed consent [1 (3%)]. Conclusion These data may aid in the design of risk-prevention strategies to be used by otorhinolaryngologists.
C1 [Hiyama, Toru] Hiroshima Univ, Hlth Serv Ctr, 1-7-1 Kagamiyama, Higashihiroshima 7398514, Japan.
RP Hiyama, T (通讯作者)，Hiroshima Univ, Hlth Serv Ctr, 1-7-1 Kagamiyama, Higashihiroshima 7398514, Japan.
EM tohiyama@hiroshima-u.ac.jp
CR Berger G, 2003, AM J OTOLARYNG, V24, P374, DOI 10.1016/S0196-0709(03)00083-8
   Guldfred LA, 2008, J LARYNGOL OTOL, V122, P818, DOI 10.1017/S0022215107000473
   Hermansen MN, 2014, DAN MED J, V61, P0
   Hiyama T, 2012, AM J GASTROENTEROL, V107, P143, DOI 10.1038/ajg.2011.321
   Hong SS, 2014, LARYNGOSCOPE, V124, P896, DOI 10.1002/lary.24377
   Hong SS, 2013, OTOLARYNG HEAD NECK, V148, P589, DOI 10.1177/0194599813475566
   Isakson M, 2011, J LARYNGOL OTOL, V125, P390, DOI 10.1017/S0022215110002446
   Katori H, 2005, J LARYNGOL OTOL, V119, P967, DOI 10.1258/002221505775010823
   Levinson W, 1997, JAMA-J AM MED ASSOC, V277, P553, DOI 10.1001/jama.277.7.553
   Lydiatt Daniel D, 2004, CURR OPIN OTOLARYNGOL HEAD NECK SURG, V12, P71, DOI 10.1097/00020840-200404000-00003
   Lydiatt DD, 2003, ARCH OTOLARYNGOL, V129, P50, DOI 10.1001/archotol.129.1.50
   Lydiatt DD, 2003, HEAD NECK-J SCI SPEC, V25, P429, DOI 10.1002/hed.10254
   Lydiatt DD, 2003, J ORAL MAXIL SURG, V61, P197, DOI 10.1053/joms.2003.50036
   Lydiatt DD, 2002, LARYNGOSCOPE, V112, P445, DOI 10.1097/00005537-200203000-00007
   Lynn-Macrae AG, 2004, LARYNGOSCOPE, V114, P1492, DOI 10.1097/00005537-200408000-00032
   Morris LGT, 2008, OTOLARYNG HEAD NECK, V138, P315, DOI 10.1016/j.otohns.2007.11.024
   Nakajima K, 2001, JAMA-J AM MED ASSOC, V285, P1632, DOI 10.1001/jama.285.12.1632
   Ruhl DS, 2013, OTOL NEUROTOL, V34, P1173, DOI 10.1097/MAO.0b013e318298a8fb
   Song SA, 2016, LARYNGOSCOPE, V126, P2301, DOI 10.1002/lary.25866
   Svider PF, 2013, LARYNGOSCOPE, V123, P1156, DOI 10.1002/lary.23995
   Takeuchi M, 2013, J INFECT CHEMOTHER, V19, P876, DOI 10.1007/s10156-013-0585-x
   Tolisano AM, 2014, LARYNGOSCOPE, V124, PE250, DOI 10.1002/lary.24559
NR 22
TC 0
Z9 0
U1 0
U2 1
PU SPRINGER
PI NEW YORK
PA 233 SPRING ST, NEW YORK, NY 10013 USA
SN 0937-4477
EI 1434-4726
J9 EUR ARCH OTO-RHINO-L
JI Eur. Arch. Oto-Rhino-Laryn.
PD OCT 15
PY 2019
VL 276
IS 10
BP 2947
EP 2951
DI 10.1007/s00405-019-05561-y
PG 5
WC Otorhinolaryngology
SC Otorhinolaryngology
GA IZ9WP
UT WOS:000487459600039
PM 31321501
DA 2022-10-14
ER

PT J
AU Myers, LC
   Skillings, J
   Heard, L
   Metlay, JP
   Mort, E
AF Myers, Laura
   Skillings, Jillian
   Heard, Lisa
   Metlay, Joshua
   Mort, Elizabeth
TI Medical Malpractice Involving Pulmonary/Critical Care Physicians
SO CHEST
LA English
DT Article
DE clinical research; health administration; law
ID simulation; management; minimum; claim; skill; risk
AB BACKGROUND: Medical malpractice data can be leveraged to understand specialty-specific risk. METHODS: Malpractice claims were examined from the Comparative Benchmarking System (2007-2016), a national database containing > 30% of claims data in the United States. Claims were identified with either internal medicine or pulmonary/critical care (PCC) physicians as the primary provider involved in the harm. Claim characteristics were compared according to specialty and care setting (inpatient vs outpatient), and multiple regression analysis was performed to predict claim payment. RESULTS: Claims involving PCC physicians differed from those involving internal medicine physicians in terms of harm severity, allegation, final diagnosis, procedure involvement, payment rate, and contributing factors. The majority of claims involving PCC physicians resulted from inpatient care (63%), of which only 26% occurred delivering intensive care. Eighty-one percent were from harm events that resulted in death/permanent injury. The most common diagnosis was laceration during a procedure for inpatient claims (6%) and lung cancer for outpatient claims (28%). Thirty-one percent of claims overall involved procedures. Although only 26% were paid, the median indemnity per paid claim of $285,769 ranked PCC as the twelfth highest of 69 specialties. The two variables associated with indemnity payment were outpatient care (OR, 1.70; 95% CI, 1.01-2.86) and temporary harm (OR, 0.36; 95% CI, 0.15-0.87). CONCLUSIONS: Malpractice claims involving PCC physicians were distinct from claims involving internal medicine physicians. Although only one-quarter of claims was paid, the indemnity per claim was high among specialties. Specialty-specific prevention strategies must be developed to mitigate both patient harm and provider malpractice risk.
C1 [Myers, Laura] Massachusetts Gen Hosp, Div Pulm Crit Care Med, Boston, MA 02114 USA.
   [Myers, Laura; Mort, Elizabeth] Massachusetts Gen Hosp, Edward P Lawrence Ctr Qual & Safety, Boston, MA 02114 USA.
   [Metlay, Joshua; Mort, Elizabeth] Massachusetts Gen Hosp, Div Gen Internal Med, Boston, MA USA.
   [Skillings, Jillian; Heard, Lisa] Risk Management Fdn, Controlled Risk Insurance Co, Boston, MA USA.
   [Metlay, Joshua; Mort, Elizabeth] Harvard Med Sch, Boston, MA 02115 USA.
RP Myers, LC (通讯作者)，Massachusetts Gen Hosp, Crit Care Med Dept, Bulfinch 148,55 Fruit St, Boston, MA 02114 USA.
EM lcmyers@partners.org
FU Controlled Risk Insurance Company
CR Arriaga AF, 2014, ANN SURG, V259, P403, DOI 10.1097/SLA.0000000000000342
   Balch CM, 2011, J AM COLL SURGEONS, V213, P657, DOI 10.1016/j.jamcollsurg.2011.08.005
   Boet S, 2011, BRIT J ANAESTH, V107, P533, DOI 10.1093/bja/aer160
   Gardner R, 2008, SIMUL HEALTHC, V3, P119, DOI 10.1097/SIH.0b013e3181671bbe
   Gartland RM, 2019, ANN SURG, V269, P785, DOI 10.1097/SLA.0000000000003155
   Hubert V, 2014, ANESTHESIOLOGY, V120, P999, DOI 10.1097/ALN.0000000000000138
   Institute for Healthcare Improvement/ National Patient Safety Foundation, 2017, CLOS LOOP GUID SAF A, V0, P1
   Jena AB, 2011, NEW ENGL J MED, V365, P629, DOI 10.1056/NEJMsa1012370
   Kachalia A, 2018, HEALTH AFFAIR, V37, P1836, DOI 10.1377/hlthaff.2018.0720
   Lenguerrand E, 2017, BMC PREGNANCY CHILDB, V17, P0, DOI 10.1186/s12884-017-1455-9
   Lu MT, 2016, J AM COLL RADIOL, V13, P156, DOI 10.1016/j.jacr.2015.09.029
   Luce JM, 2008, CHEST, V134, P1044, DOI 10.1378/chest.08-0697
   Osarogiagbon RU, 2016, J ONCOL PRACT, V12, P983, DOI 10.1200/JOP.2016.013813
   Quinn GR, 2017, JT COMM J QUAL PATIE, V43, P508, DOI 10.1016/j.jcjq.2017.05.001
   Shannon DW, 2009, PATIENT SAF QUAL HEA, V4, P18
   SHAPIRO RS, 1989, ARCH INTERN MED, V149, P2190, DOI 10.1001/archinte.149.10.2190
   Tanner NT, 2015, CHEST, V148, P1405, DOI 10.1378/chest.15-0630
   Wong DT, 2003, ANESTHESIOLOGY, V98, P349, DOI 10.1097/00000542-200302000-00013
   Wu AW, 2000, BRIT MED J, V320, P726, DOI 10.1136/bmj.320.7237.726
NR 24
TC 8
Z9 8
U1 0
U2 1
PU ELSEVIER
PI AMSTERDAM
PA RADARWEG 29, 1043 NX AMSTERDAM, NETHERLANDS
SN 0012-3692
EI 1931-3543
J9 CHEST
JI Chest
PD NOV 15
PY 2019
VL 156
IS 5
BP 907
EP 914
DI 10.1016/j.chest.2019.04.102
PG 8
WC Critical Care Medicine; Respiratory System
SC General & Internal Medicine; Respiratory System
GA JK4SJ
UT WOS:000494834800020
PM 31102609
DA 2022-10-14
ER

PT J
AU Samara, ET
   Tsapaki, V
   Sramek, D
AF Samara, E. T.
   Tsapaki, V
   Sramek, D.
TI Dose management software implementation in mammography
SO PHYSICA MEDICA-EUROPEAN JOURNAL OF MEDICAL PHYSICS
LA English
DT Article
DE Dose management software; Mammography
ID diagnostic reference level; tracking; breast; ct
AB Purpose: This work aimed to evaluate the use of a dose management software (DMS) in mammography and analyse the clinical practice in terms of radiation exposure in screening and diagnostic mammography. Methods: Mean glandular dose (MGD) from approximately 10,000 images were collected and analysed taking into account anode/filter combination, projection, compressed breast thickness (CBT) and compression force. Causes of increased MGD were investigated and actions were taken when malpractice was detected. Results: MGD values for craniocaudal (CC) and mediolateral oblique (MLO) exposures for different CBT were defined. The average MGD for CBT of 60-69 mm was 1.84 mGy for CC images and 1.85 mGy for MLO images for screening examinations, while for diagnostic examinations the MGD was 1.95 mGy for CC and 2.01 mGy for MLO images. As no national diagnostic reference levels (DRLs) for mammography exist in Switzerland, typical mean glandular dose (MGD) values were defined as a first step towards their establishment for both screening and diagnostic examinations. Conclusions: The use of DMS facilitated immensely the analysis of all clinical and technical parameters, the evaluation of radiation dose received by the patients, as well as the overall evaluation of radiographers' performance. The DMS disclosed the role of the medical physicist in dose management and optimization.
C1 [Samara, E. T.] Valais Hosp, Av Grand Champsec 80, CH-1951 Sion, Switzerland.
   [Tsapaki, V] Konstantopouleio Geniko Nosokomeio Neas Ionias Ag, Athens, Greece.
   [Sramek, D.] Valais Hosp, Brig, Switzerland.
RP Samara, ET (通讯作者)，Valais Hosp, Av Grand Champsec 80, CH-1951 Sion, Switzerland.
EM elina.samara@hopitalvs.ch
CR [Anonymous], 1996, 16263 EUR, V0, P0
   [Anonymous], 2018, HELL J RADIOL, V0, P0
   Baek JE, 2017, WORLD J SURG ONCOL, V15, P0, DOI 10.1186/s12957-017-1107-6
   Brutsch U, 2014, NORMES QUALITE DEPIS, V0, P0
   Chatzoglou V, 2016, OMICS J RADIOL, V5, P0
   Dance DR, 2016, PHYS MED BIOL, V61, PR271, DOI 10.1088/0031-9155/61/19/R271
   Feder K, 2017, ROFO-FORTSCHR RONTG, V189, P39, DOI 10.1055/s-0042-119450
   Fitzmaurice C, 2017, JAMA ONCOL, V3, P524, DOI 10.1001/jamaoncol.2016.5688
   Ghetti C, 2017, RADIAT PROT DOSIM, V175, P38, DOI 10.1093/rpd/ncw264
   Guinebretiere JM, 2005, EUR J RADIOL, V54, P6, DOI 10.1016/j.ejrad.2004.11.020
   Hauge IH, 2015, RADIAT PROT DOSIM, V167, P608
   IAEA, 2014, INT AT EN AG SAF STA, V0, P0
   IAEA, 2009, IAEA HUM HLTH SER, V2, P0
   ICRP, 1996, ANN ICRP, V73, P26
   International Atomic Energy Agency, 2011, QUALITY ASSURANCE PR, V17, P0
   International Commission on Radiological Protection, 2007, ANN ICRP, V37, P0
   International Commission on Radiological Protection (ICRP), 2017, ANN ICR, V46, P0
   Karellas A, 2008, MED PHYS, V35, P4878, DOI 10.1118/1.2986144
   Kirova G, 2015, RADIAT PROT DOSIM, V165, P62, DOI 10.1093/rpd/ncv038
   MacGregor K, 2015, RADIOLOGY, V276, P507, DOI 10.1148/radiol.2015141520
   Mercer CE, 2013, BRIT J RADIOL, V86, P0, DOI 10.1259/bjr.20110596
   Perry N, 2006, EUROPEAN GUIDELINES, V0, P0
   Pyfferoen L, 2017, INSIGHTS IMAGING, V8, P513, DOI 10.1007/s13244-017-0570-5
   Seuri R, 2013, AM J ROENTGENOL, V200, P771, DOI 10.2214/AJR.12.10112
   Simeonov G, 2015, RADIAT PROT DOSIM, V165, P34, DOI 10.1093/rpd/ncv031
   Suleiman ME, 2017, J MED IMAGING, V4, P0, DOI 10.1117/1.JMI.4.1.013502
   Suleiman ME, 2015, RADIAT PROT DOSIM, V167, P608, DOI 10.1093/rpd/ncu365
   Ten JI, 2015, RADIAT PROT DOSIM, V165, P346, DOI 10.1093/rpd/ncv068
   Torre LA, 2015, CA-CANCER J CLIN, V65, P87, DOI 10.3322/caac.21262
   van Engen R, 2013, EUROPEAN PROTOCOL QU, V0, P0
NR 30
TC 4
Z9 4
U1 0
U2 2
PU ELSEVIER SCI LTD
PI OXFORD
PA THE BOULEVARD, LANGFORD LANE, KIDLINGTON, OXFORD OX5 1GB, OXON, ENGLAND
SN 1120-1797
EI 1724-191X
J9 PHYS MEDICA
JI Phys. Medica
PD DEC 15
PY 2019
VL 68
IS 
BP 88
EP 95
DI 10.1016/j.ejmp.2019.11.008
PG 8
WC Radiology, Nuclear Medicine & Medical Imaging
SC Radiology, Nuclear Medicine & Medical Imaging
GA JV7SH
UT WOS:000502560700012
PM 31765886
DA 2022-10-14
ER

PT J
AU Juo, YY
   Lewis, C
   Hanna, C
   Reber, HA
   Tillou, A
AF Juo, Yen-Yi
   Lewis, Catherine
   Hanna, Christina
   Reber, Howard A.
   Tillou, Areti
TI An Innovative Approach for Familiarizing Surgeons with Malpractice Litigation
SO JOURNAL OF SURGICAL EDUCATION
LA English
DT Article
DE Medicolegal; Mock trial; Nontechnical skills; Surgery; Residency training
ID defensive medicine; mock trial; physician; risk; fear; liability; care
AB OBJECTIVE: Familiarize surgery residents with medicolegal knowledge and skills required when facing the prospect of being sued through a simulation session. DESIGN: The general surgery residency, hospital risk management, and malpractice attorneys collaboratively organized an educational intervention, consisting of an introductory lecture followed by a mock lawsuit. Two medical malpractice attorneys acted as defense and plaintiff attorneys while an attending surgeon experienced in litigation acted as defendant. Experience, attitudes, and preintervention/postintervention competency were evaluated via retrospective self-assessment. SETTING: Weekly departmental educational conference. PARTICIPANTS: Forty residents and attending surgeons. RESULTS: Among the participants, 27.5% had been named in a law suit before. Most surgeons (70.0%) are worried about malpractice. Physicians who had been sued were no more likely to worry about malpractice (18.6 vs 25.0%, p = 0.82) than their colleagues who had never been sued. Results from the retrospective preintervention/postintervention competency assessments demonstrated significant improvement in all measured competencies after the mock lawsuit. In comparison with attending faculty, residents obtained greater improvements in understanding the essential elements of a medical claim (1.9 vs 1.1, p = 0.03), gaining confidence doing a deposition for medical litigation (1.9 vs 0.9, p < 0.01) and understanding the do's and don'ts when named in a lawsuit (2.0 vs 1.1, p = 0.01). CONCLUSIONS: The novel educational format effectively familiarized surgery faculty and residents with the process of litigation and improved their confidence and mental preparedness when facing the prospect of a lawsuit. It is a valuable educational tool that can be incorporated in residency training and faculty development curricula. ((C) 2018 Association of Program Directors in Surgery. Published by Elsevier Inc. All rights reserved.)
C1 [Juo, Yen-Yi; Hanna, Christina] Univ Calif Los Angeles, Ctr Adv Surg & Intervent Technol, Los Angeles, CA USA.
   [Juo, Yen-Yi; Lewis, Catherine; Reber, Howard A.; Tillou, Areti] Univ Calif Los Angeles, Dept Surg, Los Angeles, CA 90024 USA.
RP Tillou, A (通讯作者)，Univ Calif Los Angeles, Dept Surg, David Geffen Sch Med, BOX 956904,72-231 CHS, Los Angeles, CA 90095 USA.
EM atillou@mednet.ucla.edu
CR Armstrong E, 2005, ACAD MED, V80, P680, DOI 10.1097/00001888-200507000-00013
   Balch CM, 2011, J AM COLL SURGEONS, V213, P657, DOI 10.1016/j.jamcollsurg.2011.08.005
   Carroll AE, 2013, BMC HEALTH SERV RES, V13, P0, DOI 10.1186/1472-6963-13-465
   Davis DA, 2006, JAMA-J AM MED ASSOC, V296, P1094, DOI 10.1001/jama.296.9.1094
   Demetriades D, 2008, J AM COLL SURGEONS, V206, P370, DOI 10.1016/j.jamcollsurg.2007.07.040
   Drukteinis DA, 2014, J EMERG MED, V46, P95, DOI 10.1016/j.jemermed.2013.08.017
   Jena AB, 2011, NEW ENGL J MED, V365, P629, DOI 10.1056/NEJMsa1012370
   Jenkins RC, 2009, CRIT CARE NURSE, V29, P52, DOI 10.4037/ccn2009355
   Johnston WF, 2014, WEST J EMERG MED, V15, P293, DOI 10.5811/westjem.2013.8.19045
   Kachalia A, 2004, JAMA-J AM MED ASSOC, V292, P1051, DOI 10.1001/jama.292.9.1051
   Kaiser Family Foundation analysis of data from the National Practitioner Data Bank (NPDB), 2013, KAISER FAMILY FDN AN, V0, P0
   Klingman D, 1996, J HEALTH POLIT POLIC, V21, P185, DOI 10.1215/03616878-21-2-185
   Kruger J, 1999, J PERS SOC PSYCHOL, V77, P1121, DOI 10.1037/0022-3514.77.6.1121
   Lam TCM, 2003, AM J EVAL, V24, P65, DOI 10.1177/109821400302400106
   LeBlang T R, 1997, CADUCEUS, V13, P65
   Nellis DL, 2012, J CONTIN EDUC NURS, V43, P225, DOI 10.3928/00220124-20111115-03
   Nissen K, 2011, J GRAD MED ED, V2, P589
   Paul Edward, 2009, J GRAD MED EDUC, V1, P304, DOI 10.4300/JGME-D-09-00016.1
   Philibert I, 2002, JAMA-J AM MED ASSOC, V288, P1112, DOI 10.1001/jama.288.9.1112
   Piwowar V, 2014, EVALUATION REV, V38, P420, DOI 10.1177/0193841X14546932
   Pratt CC, 2000, AM J EVAL, V21, P341, DOI 10.1177/109821400002100305
   Qureshi A, 2013, ADV PHYSIOL EDUC, V37, P89, DOI 10.1152/advan.00068.2012
   Raper SE, 2016, J SURG RES, V206, P206, DOI 10.1016/j.jss.2016.08.002
   Rodriguez RM, 2007, ACAD EMERG MED, V14, P569, DOI 10.1197/j.aem.2007.01.020
   SCHUMACHER JE, 1995, SOUTHERN MED J, V88, P1204, DOI 10.1097/00007611-199512000-00004
   Sekhar MS, 2013, ANN MED HEALTH SCI R, V3, P295, DOI 10.4103/2141-9248.113688
   Silversides A, 1999, CAN MED ASSOC J, V160, P1358
   Studdert DM, 2005, JAMA-J AM MED ASSOC, V293, P2609, DOI 10.1001/jama.293.21.2609
   Subramanian A, 2012, J SURG EDUC, V69, P253, DOI 10.1016/j.jsurg.2011.12.007
   Toghian Chaharsoughi Narges, 2014, J CARING SCI, V3, P141, DOI 10.5681/jcs.2014.015
   Troxel Dyan, 2012, NURS WOMENS HEALTH, V16, P243, DOI 10.1111/j.1751-486X.2012.01736.x
   Wegman B, 2012, CLIN ORTHOP RELAT R, V470, P1379, DOI 10.1007/s11999-012-2244-4
   Zigmont JJ, 2011, SEMIN PERINATOL, V35, P47, DOI 10.1053/j.semperi.2011.01.002
   Zwecker P, 2011, AM J PERINAT, V28, P277, DOI 10.1055/s-0030-1271213
NR 34
TC 5
Z9 5
U1 0
U2 4
PU ELSEVIER SCIENCE INC
PI NEW YORK
PA 360 PARK AVE SOUTH, NEW YORK, NY 10010-1710 USA
SN 1931-7204
EI 1878-7452
J9 J SURG EDUC
JI J. Surg. Educ.
PD JAN-FEB 15
PY 2019
VL 76
IS 1
BP 127
EP 133
DI 10.1016/j.jsurg.2018.06.002
PG 7
WC Education, Scientific Disciplines; Surgery
SC Education & Educational Research; Surgery
GA HI3NE
UT WOS:000456356300018
PM 30057297
DA 2022-10-14
ER

PT J
AU Wheeler, R
   Wheeler, R
AF Wheeler, Robert
   Wheeler, Rupert
TI Medical manslaughter: Resolving circularity
SO JOURNAL OF PEDIATRIC SURGERY
LA English
DT Article; Proceedings Paper
DE Medical negligence
AB The legal basis for prosecution and conviction for gross negligence manslaughter has failed to provide prosecutors, judges, and juries with sufficient certainty as to what constitutes the offense in the nineteenth or twentieth centuries. It remains to be seen whether 'revised guidance' or a plea for clearer understanding of the elements of the offense of gross negligence manslaughter as set out in the rapid policy review will be a sufficient remedy to allay doctors fears, or whether an entirely new approach is required. If the latter, then founding the charge on the basis of a betrayal of trust between the patient and her doctor may represent a concept that the jury can recognize and empathize with. If a jury can understand a binary decision of betrayal vs nonbetrayal, then the judge's task of directionwill be simplified, less ambiguous, providing certainty. At the same time, the Crown Prosecution Service of the UK may find it easier to identify the rare cases of betrayal of trust that merit prosecution. (C) 2018 Published by Elsevier Inc.
C1 [Wheeler, Robert] Univ Hosp Southampton, Dept Clin Law, Tremona Rd, Southampton SO16 6YD, Hants, England.
   [Wheeler, Rupert] 23 Essex St Chambers, London, England.
RP Wheeler, R (通讯作者)，Univ Hosp Southampton, Dept Clin Law, Tremona Rd, Southampton SO16 6YD, Hants, England.
EM Robert.wheeler@uhs.nhs.uk
CR [Anonymous], 2018, GROSS NEGLIGENCE MAN, V0, P0
   BRAHAMS D, 1991, LANCET, V338, P1198, DOI 10.1016/0140-6736(91)92052-4
   Brahams D, 1990, LANCET, V336, P431
   Ost S, 2016, MED LAW REV, V24, P206, DOI 10.1093/medlaw/fww001
   Peppin P, 1996, FEMINIST PERSPECTIVE, V0, P82
NR 6
TC 0
Z9 0
U1 0
U2 1
PU W B SAUNDERS CO-ELSEVIER INC
PI PHILADELPHIA
PA 1600 JOHN F KENNEDY BOULEVARD, STE 1800, PHILADELPHIA, PA 19103-2899 USA
SN 0022-3468
EI 1531-5037
J9 J PEDIATR SURG
JI J. Pediatr. Surg.
PD FEB 15
PY 2019
VL 54
IS 2
BP 239
EP 243
DI 10.1016/j.jpedsurg.2018.10.075
PG 5
WC Pediatrics; Surgery
SC Pediatrics; Surgery
GA HL8RT
UT WOS:000459011000006
PM 30477992
DA 2022-10-14
ER

PT J
AU Hyeon, CW
   Lee, JY
   Jang, S
   Cho, SI
   Kim, S
   Lee, W
   Shin, S
AF Hyeon, Cheol Won
   Lee, Ji Young
   Jang, SeungGyeong
   Cho, Soo Ick
   Kim, SoYoon
   Lee, Won
   Shin, SuHwan
TI Medical malpractice related to drug-induced anaphylaxis An analysis of lawsuit judgments in South Korea
SO MEDICINE
LA English
DT Article
DE anaphylaxis; dissent and disputes; drug hypersensitivity; jurisprudence; malpractice
ID intradermal skin-test; allergy; epidemiology; management; shock
AB Drug-induced anaphylaxis (DIA) is a highly paradoxical disorder involving a fatal response to medicines prescribed for therapeutic purposes. This study aimed to improve the awareness on DIA and to prevent errors through an analysis of lawsuit judgments. Sentenced judgments involving DIA from 1998 to 2017 using the database of the Korean Supreme Court Judgment System were collected. General characteristics, results, and recognized negligence of DIA litigation cases were analyzed. Of 27 lawsuit cases included, antibiotics (n=6, 22.2%), radiocontrast media (n=6, 22.2%), and non-steroidal anti-inflammatory drugs (n=5, 18.5%) were the most common drugs that had caused DIA. Cardiac arrest was reported in 23 cases (85.2%). The median time interval from drug administration to diagnosis and from diagnosis to cardiac arrest were 7 (interquartile range, IQR=0-35) and 5 minutes (IQR=0-33), respectively, suggesting insufficient time to cope with anaphylaxis. Consequently, either death (n=18, 66.7%) or ischemic brain injury (n=9, 33.3%) occurred in all cases. Violation of duty of care was recognized in 19 cases (70.4%) with median awarded amount of $106,060 (IQR=$70,296-$168,363). The recognized negligence included inadequate observation after drug administration (n=6), delayed or missed epinephrine administration (n=6), ignoring a history of allergy or drug hypersensitivity (n=6), and prescription error (n=5). It is necessary to improve the awareness on DIA, because making a trivial error in any process of history taking, drug prescription and administration, observation, and/or emergency treatment may have fatal consequences that can lead to indemnity.
C1 [Hyeon, Cheol Won] Sungkyunkwan Univ, Samsung Med Ctr, Dept Med, Div Cardiol,Sch Med, Seoul, South Korea.
   [Lee, Ji Young] Hallym Univ, Hangang Sacred Heart Hosp, Dept Pediat, Seoul, South Korea.
   [Lee, Ji Young] Hallym Univ, Allergy & Clin Immunol Res Ctr, Coll Med, Chunchon, South Korea.
   [Jang, SeungGyeong; Kim, SoYoon; Lee, Won] Asian Inst Bioeth & Hlth Law, Seoul, South Korea.
   [Jang, SeungGyeong; Shin, SuHwan] Yonsei Univ, Doctoral Program Med Law & Eth, Seoul, South Korea.
   [Cho, Soo Ick] Seoul Natl Univ, Dept Dermatol, Coll Med, Seoul, South Korea.
   [Kim, SoYoon; Lee, Won] Yonsei Univ, Dept Med Humanities & Social Sci, Div Med Law & Bioeth, Coll Med, Seoul, South Korea.
   [Shin, SuHwan] Blue Urol Clin, 99 Sinchon Ro, Seoul 03779, South Korea.
RP Shin, S (通讯作者)，Blue Urol Clin, 99 Sinchon Ro, Seoul 03779, South Korea.; Lee, W (通讯作者)，Yonsei Univ Hlth Syst, Asian Inst Bioeth & Hlth Law, 410 Adm B-D,50-1 Yonsei Ro, Seoul 03722, South Korea.
EM oness38@hanmail.net; jm5802@hanmail.net
CR Alvarez-Perea A, 2017, CLIN TRANSL ALLERGY, V7, P0, DOI 10.1186/s13601-017-0182-7
   Bernstein DI, 2004, J ALLERGY CLIN IMMUN, V113, P1129, DOI 10.1016/j.jaci.2004.02.006
   Brown SGA, 2006, MED J AUSTRALIA, V185, P283, DOI 10.5694/j.1326-5377.2006.tb00563.x
   Empedrad R, 2003, J ALLERGY CLIN IMMUN, V112, P629, DOI 10.1067/mai.2003.1690
   Ensina LF, 2014, J ALLER CL IMM-PRACT, V2, P825, DOI 10.1016/j.jaip.2014.08.016
   Faria E, 2014, J INVEST ALLERG CLIN, V24, P40
   Gupta R, 2007, THORAX, V62, P91, DOI 10.1136/thx.2004.038844
   Jerschow E, 2014, J ALLERGY CLIN IMMUN, V134, P1318, DOI 10.1016/j.jaci.2014.08.018
   Jorge MP, 2018, REV COLOMB ANESTESIO, V46, P112
   Jares EJ, 2015, J ALLER CL IMM-PRACT, V3, P780, DOI 10.1016/j.jaip.2015.05.012
   Kaufman DW, 2003, PHARMACOEPIDEM DR S, V12, P195
   Kim MY, 2018, KOREAN J INTERN MED, V33, P1008, DOI 10.3904/kjim.2016.024
   KLEIN JS, 1995, J ALLERGY CLIN IMMUN, V95, P637, DOI 10.1016/S0091-6749(95)70329-2
   Lee Yow-Shan, 2017, ASIAN J ANESTHESIOL, V55, P9, DOI 10.1016/j.aat.2016.12.003
   Lieberman P, 2006, ANN ALLERG ASTHMA IM, V97, P596, DOI 10.1016/S1081-1206(10)61086-1
   Liew WK, 2009, J ALLERGY CLIN IMMUN, V123, P434, DOI 10.1016/j.jaci.2008.10.049
   Lindor RA, 2018, WEST J EMERG MED, V19, P693, DOI 10.5811/westjem.2018.4.37453
   Moro MM, 2011, J INVEST ALLERG CLIN, V21, P142
   Park HK, 2017, ALLERGOL INT, V66, P557, DOI 10.1016/j.alit.2017.02.008
   Plumb B, 2015, POSTGRAD MED J, V91, P3, DOI 10.1136/postgradmedj-2013-132181
   Pumphrey R, 2004, CURR OPIN ALLERGY CL, V4, P285, DOI 10.1097/01.all.0000136762.89313.0b
   Renaudin JM, 2013, ALLERGY, V68, P929, DOI 10.1111/all.12168
   Ribeiro-Vaz I, 2013, EUR J CLIN PHARMACOL, V69, P673, DOI 10.1007/s00228-012-1376-5
   Riezzo I, 2010, ALLERGY, V65, P130, DOI 10.1111/j.1398-9995.2009.02088.x
   Schrijvers R, 2018, J ALLER CL IMM-PRACT, V6, P1246, DOI 10.1016/j.jaip.2017.10.040
   Shin S, 2018, J KOREAN MED SCI, V33, P0, DOI 10.3346/jkms.2018.33.e46
   Simons FER, 2015, WORLD ALLERGY ORGAN, V8, P0, DOI 10.1186/s40413-015-0080-1
   Simons FER, 2011, WORLD ALLERGY ORGAN, V4, P13, DOI 10.1097/WOX.0b013e318211496c
   Soufras GD, 2014, INT ENDOD J, V47, P309, DOI 10.1111/iej.12152
   Xu YS, 2014, ALLERGY ASTHMA CL IM, V10, P0, DOI 10.1186/1710-1492-10-38
   Ye YM, 2015, ALLERGY ASTHMA IMMUN, V7, P22, DOI 10.4168/aair.2015.7.1.22
   Yoon SY, 2013, ALLERGY, V68, P938, DOI 10.1111/all.12182
   YUNGINGER JW, 1988, JAMA-J AM MED ASSOC, V260, P1450, DOI 10.1001/jama.260.10.1450
NR 33
TC 5
Z9 5
U1 1
U2 1
PU LIPPINCOTT WILLIAMS & WILKINS
PI PHILADELPHIA
PA TWO COMMERCE SQ, 2001 MARKET ST, PHILADELPHIA, PA 19103 USA
SN 0025-7974
EI 1536-5964
J9 MEDICINE
JI Medicine (Baltimore)
PD JUN 15
PY 2019
VL 98
IS 23
BP 
EP 
DI 10.1097/MD.0000000000015996
PG 9
WC Medicine, General & Internal
SC General & Internal Medicine
GA IQ4LD
UT WOS:000480721300074
PM 31169740
DA 2022-10-14
ER

PT J
AU AbuDagga, A
   Carome, M
   Wolfe, SM
AF AbuDagga, Azza
   Carome, Michael
   Wolfe, Sidney M.
TI Time to End Physician Sexual Abuse of Patients: Calling the US Medical Community to Action
SO JOURNAL OF GENERAL INTERNAL MEDICINE
LA English
DT Article
DE medical board; sexual abuse; sexual misconduct; National Practitioner Data Bank; zero tolerance
ID national-survey
AB Despite the strict prohibition against all forms of sexual relations between physicians and their patients, some physicians cross this bright line and abuse their patients sexually. The true extent of sexual abuse of patients by physicians in the U.S. health care system is unknown. An analysis of National Practitioner Data Bank reports of adverse disciplinary actions taken by state medical boards, peer-review sanctions by institutions, and malpractice payments shows that a very small number of physicians have faced reportable consequences for this unethical behavior. However, physician self-reported data suggest that the problem occurs at a higher rate. We discuss the factors that can explain why such sexual abuse of patients is a persistent problem in the U.S. health care system. We implore the medical community to begin a candid discussion of this problem and call for an explicit zero-tolerance standard against sexual abuse of patients by physicians. This standard must be coupled with regulatory, institutional, and cultural changes to realize its promise. We propose initial recommendations toward that end.
C1 [AbuDagga, Azza; Carome, Michael; Wolfe, Sidney M.] Publ Citizen, Hlth Res Grp, Washington, DC 20009 USA.
RP AbuDagga, A (通讯作者)，Publ Citizen, Hlth Res Grp, Washington, DC 20009 USA.
EM aabudagga@citizen.org
FU Public Citizen Foundation
CR AbuDagga A, 2016, PLOS ONE, V11, P0, DOI 10.1371/journal.pone.0147800
   Alam A, 2011, BMJ OPEN, V5, P0
   Bayer T, 1996, SOUTHERN MED J, V89, P977, DOI 10.1097/00007611-199610000-00008
   Bovbjerg Randloph R, 2006, STATE DISCIPLINE PHY, V0, P0
   Campbell EG, 2007, ANN INTERN MED, V147, P795, DOI 10.7326/0003-4819-147-11-200712040-00012
   Committee on Ethics American College of Obstetricians and Gynecologists, 2007, OBSTET GYNECOL, V110, P441
   Dehlendorf CE, 1998, JAMA-J AM MED ASSOC, V279, P1883, DOI 10.1001/jama.279.23.1883
   DuBois JM, 2019, SEX ABUSE-J RES TR, V31, P503, DOI 10.1177/1079063217712217
   Federation of State Medical Boards, 2006, ADDR SEX BOUND GUID, V0, P0
   Federation of State Medical Boards, 2016, POS STAT DUT REP, V0, P0
   MCMURRAY RJ, 1991, JAMA-J AM MED ASSOC, V266, P2741, DOI 10.1001/jama.1991.03470190089035
   Medical Council of New Zealand, 2018, SEX BOUND DOCT PAT R SEX BOUND DOCT PAT R, V0, P0
   Moktadier A, 2018, SEXUAL ABUSE HOSP IS, V0, P0
   Pimienta A, 2018, FPM, V5, P6
   Sakal M, 2010, E VALLEY TRIBUNE, V0, P0
NR 16
TC 5
Z9 5
U1 0
U2 2
PU SPRINGER
PI NEW YORK
PA 233 SPRING ST, NEW YORK, NY 10013 USA
SN 0884-8734
EI 1525-1497
J9 J GEN INTERN MED
JI J. Gen. Intern. Med.
PD JUL 15
PY 2019
VL 34
IS 7
BP 1330
EP 1333
DI 10.1007/s11606-019-05014-6
PG 4
WC Health Care Sciences & Services; Medicine, General & Internal
SC Health Care Sciences & Services; General & Internal Medicine
GA II9ZH
UT WOS:000475559500050
PM 31044409
DA 2022-10-14
ER

PT J
AU Rappaport, DI
   Selbst, SM
AF Rappaport, David I.
   Selbst, Steven M.
TI Medical Errors and Malpractice Lawsuits Impact on Providers- Part 2 of 6
SO PEDIATRIC EMERGENCY CARE
LA English
DT Article
DE burnout; malpractice; medical error; physician wellness
ID 2nd victim; health-care
AB Every pediatric emergency medicine provider will be involved in medical errors during their career and many will face the prospect of at least one malpractice lawsuit. These events can cause significant stress, including detrimental effects on providers' mental and physical health. This stress may also impact the provider's ability to care for future patients. In this installment of our series, "A Call to Restore Your Calling: Self-care of the Emergency Physician in the Face of Life-Changing Stress," we examine how medical errors and malpractice lawsuits may affect providers and how individuals and organizations can address these events.
C1 [Rappaport, David I.] Nemours AI duPont Hosp Children, Div Gen Pediat, Wilmington, DE USA.
   [Rappaport, David I.; Selbst, Steven M.] Thomas Jefferson Univ, Sidney Kimmel Med Coll, Philadelphia, PA 19107 USA.
   [Selbst, Steven M.] Nemours AI duPont Hosp Children, Div Pediat Emergency Med, Wilmington, DE USA.
RP Rappaport, DI (通讯作者)，Nemours AI duPont Hosp Children, 1600 Rockland Rd, Wilmington, DE 19803 USA.
EM david.rappaport@nemours.org
CR [Anonymous], 2017, PEDIATR QUAL SAF, V0, P0, DOI DOI 10.1097/PQ9.0000000000000031
   Brown R, 2012, GOVERNMENT, V0, PRACTICE AND CHALLENGES
   Brunsberg KA, 2019, ACAD MED, V0, P0
   Charles S C, 1986, CURR PSYCHIATR THER, V23, P173
   CHARLES SC, 1988, WESTERN J MED, V148, P358
   Charles SC, 2001, WESTERN J MED, V174, P55, DOI 10.1136/ewjm.174.1.55
   Glerum KM, 2018, PEDIAT EMERG CARE, V0, P0
   Makary MA, 2016, BMJ-BRIT MED J, V353, P0, DOI 10.1136/bmj.i2139
   Nevalainen M, 2014, SCAND J PRIM HEALTH, V32, P84, DOI 10.3109/02813432.2014.929820
   Newman MC, 1996, ARCH FAM MED, V5, P71, DOI 10.1001/archfami.5.2.71
   Paul S, 2012, MEDICOLEGAL ISSUES P, V0, P1
   Pratt S, 2012, JT COMM J QUAL PATIE, V38, P235, DOI 10.1016/S1553-7250(12)38030-6
   REYNOLDS SL, 1991, PEDIATRICS, V87, P134
   Scott SD, 2009, QUAL SAF HEALTH CARE, V18, P325, DOI 10.1136/qshc.2009.032870
   Selbst SM, 2005, PEDIATR EMERG CARE, V21, P165
   Selbst SM, 1988, MALPRACTICE PEDIAT E, V0, P3
   Shanafelt TD, 2010, ANN SURG, V251, P995, DOI 10.1097/SLA.0b013e3181bfdab3
   Tawfik DS, 2018, MAYO CLIN PROC, V93, P1571, DOI 10.1016/j.mayocp.2018.05.014
   West CP, 2006, JAMA-J AM MED ASSOC, V296, P1071, DOI 10.1001/jama.296.9.1071
   White AA, 2008, ACAD MED, V83, P250, DOI 10.1097/ACM.0b013e3181636e96
   Wu AW, 2012, BMJ QUAL SAF, V21, P267, DOI 10.1136/bmjqs-2011-000605
   WU AW, 1993, WESTERN J MED, V159, P565
   Wu AW, 2000, BRIT MED J, V320, P726, DOI 10.1136/bmj.320.7237.726
NR 25
TC 4
Z9 4
U1 0
U2 5
PU LIPPINCOTT WILLIAMS & WILKINS
PI PHILADELPHIA
PA TWO COMMERCE SQ, 2001 MARKET ST, PHILADELPHIA, PA 19103 USA
SN 0749-5161
EI 1535-1815
J9 PEDIATR EMERG CARE
JI Pediatr. Emerg. Care
PD JUN 15
PY 2019
VL 35
IS 6
BP 440
EP 442
DI 10.1097/PEC.0000000000001856
PG 3
WC Emergency Medicine; Pediatrics
SC Emergency Medicine; Pediatrics
GA IC9EW
UT WOS:000471285500017
PM 31135686
DA 2022-10-14
ER

PT J
AU Royce, TJ
   Dwyer, K
   Yu-Moe, CW
   DeRoo, C
   Jacobson, JO
   Tishler, RB
AF Royce, Trevor J.
   Dwyer, Kathy
   Yu-Moe, C. Winnie
   DeRoo, Courtney
   Jacobson, Joseph O.
   Tishler, Roy B.
TI Medical Malpractice Analysis in Radiation Oncology: A Decade of Results From a National Comparative Benchmarking System
SO INTERNATIONAL JOURNAL OF RADIATION ONCOLOGY BIOLOGY PHYSICS
LA English
DT Article
ID united-states; claim; therapy; patient
AB Purpose: Medical errors in radiation oncology (RO) practice have received significant national attention over the last decade. Medical errors can lead to malpractice cases. Better characterizing these events can educate providers with the goal of improving patient care. Methods and Materials: The Controlled Risk Insurance Company Strategies' Comparative Benchmarking System (CBS) represents approximately 30% of all closed US malpractice cases and includes the experience of more than 30 academic hospitals. Registered nurses trained as clinical taxonomy specialists code each case, and individual case-level details are available. Practicing radiation oncologists extracted all closed RO cases from years 2005 to 2014 and subgrouped them by patient allegation category, clinical injury severity, care setting and academic affiliation, disease site and natural history, treatment modality, and contributing factor. Within categories, chi(2) tests were used to test for the variables' association with an indemnity payment. Results: RO was the primary service in 102 closed cases (0.2% of all cases in the CBS), accounting for $13,323,578 in indemnity payments (0.1% of all payments in the CBS). The median indemnity payment was $100,000. Head-and-neck and central nervous system tumors accounted for 23.9% and 10.9% of all RO cases, respectively, and 41.3% and 31.4% of all indemnity payments, respectively. Benign diseases and brachytherapy were involved in 12.0% and 15.2% of cases, respectively. Cases involving benign disease (P = .009), treatment of the wrong site (P = .001), or treatment using the wrong dose (P < .001) were all associated with indemnity payments. The top 5 most expensive cases accounted for nearly 80% of all indemnity payments, and all involved head-and-neck, central nervous system, benign, or brachytherapy cases. Conclusions: We found that although closed malpractice cases involving RO are rare events, certain populations may be overrepresented in closed claims. These data can help inform providers and systems with the goal of ultimately improving patient safety. (C) 2018 Elsevier Inc. All rights reserved.
C1 [Royce, Trevor J.] Dana Farber Canc Inst, Dept Radiat Oncol, Boston, MA 02115 USA.
   [Royce, Trevor J.; Tishler, Roy B.] Harvard Med Sch, Harvard Radiat Oncol Program, Boston, MA USA.
   [Royce, Trevor J.] Univ North Carolina Chapel Hill, Dept Radiat Oncol, Chapel Hill, NC USA.
   [Dwyer, Kathy; Yu-Moe, C. Winnie; DeRoo, Courtney] Harvard Med Inst, CRICO Risk Management Fdn, Boston, MA USA.
   [Jacobson, Joseph O.] Dana Farber Canc Inst, Dept Med Oncol, Boston, MA 02115 USA.
RP Royce, TJ (通讯作者)，Univ North Carolina Hosp, Dept Radiat Oncol, CB 7512, Chapel Hill, NC 27514 USA.
EM trevor.royce@mail.harvard.edu
CR Arnone A, 2017, SAN DIEG CA ASTRO AN, V0, P0
   ASTRO Workforce Subcommittee, 2017, ASTRO 2017 RAD ONC W, V0, P0
   Berwick DM, 2003, MED CARE, V41, P0
   Chera BS, 2015, JAMA ONCOL, V1, P958, DOI 10.1001/jamaoncol.2015.0891
   CRICO, 2018, CRICO STRAT COMP BEN, V0, P0
   Halperin EC, 2009, AM J CLIN ONCOL-CANC, V32, P432, DOI 10.1097/COC.0b013e318187dd82
   Harvey HB, 2016, J AM COLL RADIOL, V13, P124, DOI 10.1016/j.jacr.2015.07.013
   Huq MS, 2016, MED PHYS, V43, P4209, DOI 10.1118/1.4947547
   LEAPE LL, 1991, NEW ENGL J MED, V324, P377, DOI 10.1056/NEJM199102073240605
   Lutz ST, 2014, J CLIN ONCOL, V32, P2913, DOI 10.1200/JCO.2014.55.1143
   Marks L, 2015, ENG PATIENT SAFETY R, V0, P0
   Marks LB, 2015, PRACT RADIAT ONCOL, V5, P277, DOI 10.1016/j.prro.2015.07.004
   Marshall D, 2017, INT J RADIAT ONCOL, V98, P21, DOI 10.1016/j.ijrobp.2017.01.022
   Marshall DC, 2015, INT J RADIAT ONCOL, V93, P241, DOI 10.1016/j.ijrobp.2015.05.040
   Pan HY, 2017, J AM COLL RADIOL, V14, P1027, DOI 10.1016/j.jacr.2017.02.040
   Rule WG, 2016, CLIN RAD ONCOLOGY, V0, P0
   Sowka M, 1980, MALPRACTICE CLAIMS F, V0, P0
   Studdert DM, 2006, NEW ENGL J MED, V354, P2024, DOI 10.1056/NEJMsa054479
   Zaorsky NG, 2016, FUTURE ONCOL, V12, P2643, DOI 10.2217/fon-2016-0131
NR 22
TC 2
Z9 2
U1 0
U2 4
PU ELSEVIER SCIENCE INC
PI NEW YORK
PA STE 800, 230 PARK AVE, NEW YORK, NY 10169 USA
SN 0360-3016
EI 1879-355X
J9 INT J RADIAT ONCOL
JI Int. J. Radiat. Oncol. Biol. Phys.
PD MAR 15
PY 2019
VL 103
IS 4
BP 801
EP 808
DI 10.1016/j.ijrobp.2018.11.009
PG 8
WC Oncology; Radiology, Nuclear Medicine & Medical Imaging
SC Oncology; Radiology, Nuclear Medicine & Medical Imaging
GA HM0RB
UT WOS:000459153600010
PM 30439486
DA 2022-10-14
ER

PT J
AU Chrysant, GS
   Fillmore, S
   McClain, R
AF Chrysant, George S.
   Fillmore, Steven
   McClain, Richard
TI A cardiac computed tomography first strategy to evaluate chest pain in a rural setting: outcomes and cost implications
SO CORONARY ARTERY DISEASE
LA English
DT Article
DE acute chest pain; cardiac computed tomography; coronary artery disease
ID emergency-department; myocardial-infarction; diagnostic strategy; angiography; triage; ischemia; rule
AB Introduction Chest pain continues to be a major burden on the healthcare system with more than eight million patients being evaluated in the emergency department (ED) setting annually at a cost of greater than 10 billion dollars. Missed chest pain diagnoses for ischemia are the leading cause of malpractice lawsuits for ED physicians. The use of cardiac computed tomography angiography (CCTA) to assess acute chest pain was adopted at the Chickasaw Nation Medical Center to attempt to accurately diagnose low to intermediate risk chest pain and potentially reduce the cost of chest pain evaluation to the system while still transferring appropriate high-risk patients. Patients and methods Patients presenting to the ED with low to moderate risk chest pain were evaluated with at least two negative troponin levels, an ECG, and in most instances overnight observation followed by CCTA in the morning if eligible. High-risk patients were transported to a tertiary care facility with cardiac catheterization capabilities. Medical records were checked to determine if any adverse events had occurred during follow-up. Adverse events were defined as myocardial infarction, death, and/or revascularization. Mean follow-up was 28 months. Results Of the 368 patients studied, 29 patients were transferred due to findings of at least moderate obstructive disease. Of those 29 patients transferred, 11 patients underwent revascularization (10 underwent percutaneous coronary intervention and one underwent coronary artery bypass grafting). The average coronary artery calcium score for patients transferred was 96.1. The average coronary artery calcium score for patients undergoing revascularization was 174.6. Six patients had normal coronary arteries on catheterization. The remaining 12 patients had the moderate obstructive disease by catheterization that was not physiologically significant by either invasive fractional flow reserve or in two instances, negative stress perfusion testing. At 24 months, two patients had undergone revascularization and one patient had died suddenly. Conclusion The cost savings associated with a CCTA first strategy to evaluate chest pain were similar to$1 200 244.10. For a self-insured health system such as the Chickasaw Nation, these are very important cost savings.
C1 [Chrysant, George S.] INTEGRIS Baptist Med Ctr, INTEGRIS Cardiovasc Phys, Dept Cardiol, Oklahoma City, OK USA.
   [Chrysant, George S.; Fillmore, Steven; McClain, Richard] Chickasaw Nat Med Ctr, Ada, OK USA.
RP Chrysant, GS (通讯作者)，INTEGRIS Baptist Med Ctr, INTEGRIS Heart Hosp, Adv Cardiac Imaging, 3433 NW 56th St,Bldg B,Suite 660, Oklahoma City, OK 73112 USA.
EM george.chrysant@integrisok.com
CR Akram K, 2009, ATHEROSCLEROSIS, V203, P533, DOI 10.1016/j.atherosclerosis.2008.07.008
   Cooper R S, 1992, ANN EPIDEMIOL, V2, P637
   CUNNINGHAM MA, 1989, J GEN INTERN MED, V4, P392, DOI 10.1007/BF02599688
   Douglas PS, 2015, NEW ENGL J MED, V372, P1291, DOI 10.1056/NEJMoa1415516
   Fordyce CB, 2016, J AM COLL CARDIOL, V67, P843, DOI 10.1016/j.jacc.2015.11.055
   Goldstein JA, 2007, J AM COLL CARDIOL, V49, P863, DOI 10.1016/j.jacc.2006.08.064
   Goldstein JA, 2011, J AM COLL CARDIOL, V58, P1414, DOI 10.1016/j.jacc.2011.03.068
   Hoffmann U, 2009, J AM COLL CARDIOL, V53, P1642, DOI 10.1016/j.jacc.2009.01.052
   Hulten E, 2013, CIRC-CARDIOVASC QUAL, V6, P514, DOI 10.1161/CIRCOUTCOMES.113.000244
   Lee TH, 2000, NEW ENGL J MED, V342, P1187, DOI 10.1056/NEJM200004203421607
   LEE TH, 1987, AM J CARDIOL, V60, P219, DOI 10.1016/0002-9149(87)90217-7
   Maynard C, 1997, J NATL MED ASSOC, V89, P665
   Neglia D, 2015, CIRC-CARDIOVASC IMAG, V8, P0, DOI 10.1161/CIRCIMAGING.114.002179
   Newby D, 2015, LANCET, V385, P2383, DOI 10.1016/S0140-6736(15)60291-4
   Patel MR, 2010, NEW ENGL J MED, V362, P886, DOI 10.1056/NEJMoa0907272
   Poon M, 2013, J AM COLL CARDIOL, V62, P543, DOI 10.1016/j.jacc.2013.04.040
   Pope JH, 2000, NEW ENGL J MED, V342, P1163, DOI 10.1056/NEJM200004203421603
   Priest VL, 2011, JACC-CARDIOVASC IMAG, V4, P549, DOI 10.1016/j.jcmg.2011.03.008
   Pursnani A, 2015, CIRC-CARDIOVASC IMAG, V8, P0, DOI 10.1161/CIRCIMAGING.114.002225
   RUSNAK RA, 1989, ANN EMERG MED, V18, P1029, DOI 10.1016/S0196-0644(89)80924-2
   Schlett CL, 2011, JACC-CARDIOVASC IMAG, V4, P481, DOI 10.1016/j.jcmg.2010.12.008
   Takx RAP, 2015, CIRC-CARDIOVASC IMAG, V8, P0, DOI 10.1161/CIRCIMAGING.114.002666
   Truong QA, 2016, J AM HEART ASSOC, V5, P0, DOI 10.1161/JAHA.115.003137
NR 23
TC 1
Z9 1
U1 0
U2 1
PU LIPPINCOTT WILLIAMS & WILKINS
PI PHILADELPHIA
PA TWO COMMERCE SQ, 2001 MARKET ST, PHILADELPHIA, PA 19103 USA
SN 0954-6928
EI 1473-5830
J9 CORONARY ARTERY DIS
JI Coronary Artery Dis.
PD SEP 15
PY 2019
VL 30
IS 6
BP 413
EP 417
DI 10.1097/MCA.0000000000000757
PG 5
WC Cardiac & Cardiovascular Systems
SC Cardiovascular System & Cardiology
GA JI6BK
UT WOS:000493551800004
PM 31386637
DA 2022-10-14
ER

PT J
AU De Brauwer, F
   Bertolus, C
   Goudot, P
   Chaine, A
AF De Brauwer, F.
   Bertolus, C.
   Goudot, P.
   Chaine, A.
TI Causes for litigation and risk management in facial surgery: A review of 136 cases
SO JOURNAL OF STOMATOLOGY ORAL AND MAXILLOFACIAL SURGERY
LA English
DT Review
DE Litigation; Facial surgery; Informed consent
ID informed-consent; malpractice
AB Introduction: Malpractice lawsuits in medicine and facial surgery are on the rise and they become an influencing factor in everyday practice for any surgeon. Aim: We aim to analyze the possible causes for litigation in an effort to avoid these claims in the future. Materials: One hundred and thirty litigation cases filed over a 10 year period (2005-2015) were evaluated. Methods: Depending on the expert's opinion, it was determined whether the lawsuit was due to actual faulty treatment or either a lack of informed consent or discrepancy between the expected and the final result. Results: A total of 136 claimswere filed and examined. Dissatisfaction about the esthetic or functional result topped the list with 47% (n = 64) of the cases followed by nerve damage with 20% (n = 27). Medical negligence and failed treatment accounted both for 9% of all cases (n = 12). The list was completed by postoperative complications (n = 11), death (n = 6) and incorrect or late diagnosis (n = 4). In the expert's opinion only in 21 (15%) cases there was actual fault and in the remaining cases litigationwas due to lack of informed consent (n = 70; 51%) or a discrepancy between the expected and achieved result (n = 45; 33%). Conclusion: A considerable portion of the lawsuits in facial surgery seem to originate out of a lack of communication between physician and patient and not faulty treatment. Efforts in informing the patient about possible side effects, complications and expectations will benefit the physician greatly by minimizing his liability and risk at prosecution. (C) 2018 Elsevier Masson SAS. All rights reserved.
C1 [De Brauwer, F.; Bertolus, C.; Goudot, P.; Chaine, A.] Grp Hosp Pitie Salpetriere, AP HP, Serv Stomatol & Chirurg Maxillofaciale, 47-83 Blvd Hop, F-75651 Paris 13, France.
RP De Brauwer, F (通讯作者)，Grp Hosp Pitie Salpetriere, AP HP, Serv Stomatol & Chirurg Maxillofaciale, 47-83 Blvd Hop, F-75651 Paris 13, France.
EM F.debrauwer@cdle.be
CR Adamson Peter A, 2002, AESTHETIC PLAST SURG, V26 Suppl 1, PS11, DOI 10.1007/s00266-002-4315-5
   Apaydin F, 2018, JAMA FACIAL PLAST SU, V20, P421, DOI 10.1001/jamafacial.2018.0210
   Charles S C, 1991, BULL AM COLL SURG, V76, P22
   DAWES PJD, 1993, J LARYNGOL OTOL, V107, P775, DOI 10.1017/S0022215100124417
   Ferrara SD, 2013, INT J LEGAL MED, V127, P541, DOI 10.1007/s00414-013-0839-2
   Gibbs S, 1990, J ROYAL SOC MED, V83, P0
   Gorney M, 2001, AESTHET SURG J, V21, P569, DOI 10.1067/maj.2001.121244
   Hekkenberg RJ, 1997, J OTOLARYNGOL, V26, P155
   Jena AB, 2011, NEW ENGL J MED, V365, P629, DOI 10.1056/NEJMsa1012370
   Lydiatt DD, 2003, ARCH OTOLARYNGOL, V129, P50, DOI 10.1001/archotol.129.1.50
   Metcalfe CW, 2016, INJURY, V47, P2312, DOI 10.1016/j.injury.2016.07.017
   Park BY, 2016, ARCH PLAST SURG-APS, V43, P402, DOI 10.5999/aps.2016.43.5.402
   Ratnasingham K, 2017, INT J SURG, V40, P14, DOI 10.1016/j.ijsu.2017.02.013
   Razmpa Ebrahim, 2011, IRAN J OTORHINOLARYNGOL, V23, P119
   Svider PF, 2014, OPHTHAL PLAST RECONS, V30, P119, DOI 10.1097/IOP.0000000000000025
   Svider PF, 2013, AM J OTOLARYNG, V34, P699, DOI 10.1016/j.amjoto.2012.12.005
   Svider PF, 2013, LARYNGOSCOPE, V123, P1849, DOI 10.1002/lary.23905
NR 17
TC 5
Z9 5
U1 0
U2 2
PU ELSEVIER SCIENCE BV
PI AMSTERDAM
PA PO BOX 211, 1000 AE AMSTERDAM, NETHERLANDS
SN 2468-8509
EI 2468-7855
J9 J STOMATOL ORAL MAXI
JI J. Stomatol. Oral Maxillofac. Surg.
PD JUN 15
PY 2019
VL 120
IS 3
BP 211
EP 215
DI 10.1016/j.jormas.2018.12.003
PG 5
WC Dentistry, Oral Surgery & Medicine
SC Dentistry, Oral Surgery & Medicine
GA IB2WX
UT WOS:000470130500006
PM 30557745
DA 2022-10-14
ER

PT J
AU di Luca, A
   Vetrugno, G
   Pascali, VL
   Oliva, A
   Ozonoff, A
AF di Luca, Alessandro
   Vetrugno, Giuseppe
   Pascali, Vincenzo Lorenzo
   Oliva, Antonio
   Ozonoff, Al
TI Perspectives on Patient Safety and Medical Malpractice: A Comparison of Medical and Legal Systems in Italy and the United States
SO JOURNAL OF PATIENT SAFETY
LA English
DT Article
DE risk management; patient safety and quality; litigation; medical liability
ID experience; error; claim
AB Objectives Italy is experiencing a crisis of malpractice litigation with important repercussions on the insurance industry (e.g., lower profits), physicians (e.g., defensive medicine), and the courts (e.g., work backlog, lengthy proceedings). We searched for common ground between legal systems in Italy and the United States and considered the implications for international collaborations in patient safety. Methods We examined the judicial frameworks of medical malpractice litigation in two countries with different legal foundations: the United States (a public-private system governed by common law) and Italy (a publicly financed healthcare system governed by civil law). Results We found important differences and similarities across the two systems that suggest a high compatibility for future comparisons and collaborations. Although many Italian hospitals maintain risk management programs, the U.S. emphasis on patient safety and quality has not yet been integrated into Italian healthcare systems. Conclusions Based on our findings, we propose that the Italian system might benefit from assertively adopting some concepts from the U.S. system. In particular, we consider the role of the law and Italian medicolegal experts as key facilitators for the integration of patient safety and risk management units within Italian healthcare facilities.
C1 [di Luca, Alessandro; Vetrugno, Giuseppe; Pascali, Vincenzo Lorenzo; Oliva, Antonio] Catholic Univ Sacro Cuore Rome, Dept Publ Hlth, Sect Legal Med, Rome, Italy.
   [Ozonoff, Al] Boston Childrens Hosp, Ctr Appl Pediat Qual Analyt, Boston, MA USA.
   [Ozonoff, Al] Harvard Med Sch, Dept Pediat, Boston, MA 02115 USA.
RP di Luca, A (通讯作者)，Via Domen Chelini 7, I-00197 Rome, Italy.
EM Aless.diluca@gmail.com
CR Bal BS, 2009, CLIN ORTHOP RELAT R, V467, P383, DOI 10.1007/s11999-008-0634-4
   Bal BS, 2009, CLIN ORTHOP RELAT R, V467, P339, DOI 10.1007/s11999-008-0636-2
   Bowman Sue, 2013, PERSPECT HEALTH INF MANAG, V10, P0
   Brennan TA, 2003, ANN INTERN MED, V139, P267, DOI 10.7326/0003-4819-139-4-200308190-00009
   Clark SL, 2008, AM J OBSTET GYNECOL, V199, P91, DOI 10.1016/j.ajog.2008.05.009
   Committee on the Robert Wood Johnson Foundation Initiative on the Future of Nursing at the Institute of Medicine Robert Wood Johnson Foundation, 2011, FUT NURS LEAD CHANG, V0, P0
   Gracia GD, 1993, FONDAMENTI BIOETICA, V0, P0
   Hughes RG, 2008, PATIENT SAFETY QUALI, V0, P0
   Institute of Medicine (US) Committee on Quality of Health Care, 2001, CROSSING QUALITY CHA, V0, P0
   Kels BD, 2012, INT J GEN MED, V5, P613, DOI 10.2147/IJGM.S24257
   Kohn L, 2000, ERR IS HUMAN BUILDIN, V0, P0
   Kristensen S, 2015, INT J QUAL HEALTH C, V27, P499, DOI 10.1093/intqhc/mzv079
   La Pietra L, 2005, ACTA OTORHINOLARYNGOL ITAL, V25, P339
   Lorenzi NM, 2000, J AM MED INFORM ASSN, V7, P116, DOI 10.1136/jamia.2000.0070116
   Norelli GA, 2015, J FORENSIC LEG MED, V29, P6, DOI 10.1016/j.jflm.2014.10.004
   Panella M, 2016, REV CALID ASSIST, V31, P20, DOI 10.1016/j.cali.2016.04.010
   Pellegrino ED, 1981, PHILOS BASIS MED PRA, V0, P0
   Ricci-Cabello I, 2018, HEALTH SERV RES, V53, P430, DOI 10.1111/1475-6773.12666
   Rothstein MA, 2010, J LAW MED ETHICS, V38, P871, DOI 10.1111/j.1748-720X.2010.00540.x
   Rubin JB, 2013, BMJ OPEN, V3, P0, DOI 10.1136/bmjopen-2013-002985
   Sicard Lauren E, 2016, J HEALTHC RISK MANAG, V35, P34, DOI 10.1002/jhrm.21222
   Spector-Bagdady K, 2015, AM J LAW MED, V41, P568, DOI 10.1177/0098858815622191
   Studdert DM, 2016, NEW ENGL J MED, V374, P354, DOI 10.1056/NEJMsa1506137
   Studdert DM, 2006, NEW ENGL J MED, V354, P2024, DOI 10.1056/NEJMsa054479
   Traina F, 2009, CLIN ORTHOP RELAT R, V467, P434, DOI 10.1007/s11999-008-0582-z
   Weng SJ, 2017, INT J QUAL HEALTH C, V29, P111, DOI 10.1093/intqhc/mzw145
NR 26
TC 12
Z9 12
U1 2
U2 11
PU LIPPINCOTT WILLIAMS & WILKINS
PI PHILADELPHIA
PA TWO COMMERCE SQ, 2001 MARKET ST, PHILADELPHIA, PA 19103 USA
SN 1549-8417
EI 1549-8425
J9 J PATIENT SAF
JI J. Patient Saf.
PD DEC 15
PY 2019
VL 15
IS 4
BP E78
EP E81
DI 10.1097/PTS.0000000000000460
PG 4
WC Health Care Sciences & Services; Health Policy & Services
SC Health Care Sciences & Services
GA JU7AF
UT WOS:000501824500018
PM 29557933
DA 2022-10-14
ER

PT J
AU Whayne, TF
AF Whayne, Thomas F., Jr.
TI Non-Traditional Cardiovascular Risk Markers in the Era of Established Major Risk Factors and Multiple Guidelines
SO CURRENT VASCULAR PHARMACOLOGY
LA English
DT Review
DE Anti-inflammatory medications; cardiovascular risk; high-sensitivity C-reactive protein; interleukin-1; non-traditional risk markers; LDL-C
ID low-density-lipoprotein; coronary-heart-disease; serum uric-acid; flow-mediated vasodilation; artery-disease; folic-acid; clinical-significance; scientific statement; esc/eas guideline; ldl subclasse
AB The non-traditional cardiovascular (CV) risk factors that appear to be of most clinical interest include: apolipoprotein A (ApoA), apolipoprotein B (ApoB), high-sensitivity C-Reactive protein (hsCRP), homocysteine, interleukin 1 (IL1), lipoprotein (a) [Lp(a)], the density of low-density lipoprotein (LDL) particles, the LDL particle number, tissue/tumor necrosis factor-alpha (TNF-alpha) and uric acid. These non-traditional risk factors may be of value in adding further confirmation and attention to suspected significant CV risk. They can also provide a better understanding of current concepts of atherogenesis (e.g. various potential mechanisms associated with inflammation) as an etiology and in guiding current plus future therapies. In the mid-20th century, atherosclerosis and CV disease were considered mechanistic occurrences with essentially no attention to possible metabolic and molecular etiologies. Therefore, the only treatments then centered around mainly surgical procedures to try to improve blood flow, first with peripheral arterial disease (PAD) and later coronary artery disease (CAD). Now, failure to treat CV risk factors, especially where there is good evidence-based medicine, as in the case of statins for high CV risk patients, is considered medical negligence. Nevertheless, many problems remain to be solved regarding atherosclerosis prevention and treatment.
C1 [Whayne, Thomas F., Jr.] Univ Kentucky, Gill Heart & Vasc Inst, Lexington, KY 40536 USA.
RP Whayne, TF (通讯作者)，Gill Heart & Vasc Inst, 326 Wethington Bldg,900 South Limestone St, Lexington, KY 40536 USA.
EM twhayn0@uky.edu
CR Akkineni R, 2014, J RHEUMATOL, V41, P739, DOI 10.3899/jrheum.121231
   Amaya-Amaya J, 2013, IMMUNOL RES, V56, P267, DOI 10.1007/s12026-013-8398-7
   American Diabetes Association, 2017, DIABETES CARE, V40, P0
   Andras A, 2013, COCHRANE DB SYST REV, V0, P0, DOI DOI 10.1002/14651858.CD003285.pub2
   Armitage JM, 2010, JAMA-J AM MED ASSOC, V303, P2486, DOI 10.1001/jama.2010.840
   Artenjak A, 2012, AUTOIMMUN REV, V11, P873, DOI 10.1016/j.autrev.2012.03.002
   Authors/Task Force Members:, 2016, ATHEROSCLEROSIS, V253, P281, DOI 10.1016/j.atherosclerosis.2016.08.018
   Balagopal P, 2011, CIRCULATION, V123, P2749, DOI 10.1161/CIR.0b013e31821c7c64
   Balta S, 2016, CLIN APPL THROMB-HEM, V22, P405, DOI 10.1177/1076029615569568
   Barron E, 2015, PLOS ONE, V10, P0, DOI 10.1371/journal.pone.0127550
   Bergmann Katarzyna, 2010, EJIFCC, V21, P64
   Blom HJ, 2011, J INHERIT METAB DIS, V34, P75, DOI 10.1007/s10545-010-9177-4
   Bonaa KH, 2006, NEW ENGL J MED, V354, P1578, DOI 10.1056/NEJMoa055227
   Braga F, 2016, CLIN CHEM LAB MED, V54, P7, DOI 10.1515/cclm-2015-0523
   Brosnan JT, 2006, J NUTR, V136, P1636S, DOI 10.1093/jn/136.6.1636S
   Cao J, 2016, ARTERIOSCL THROM VAS, V36, P1003, DOI 10.1161/ATVBAHA.115.306683
   CHOBANIAN AV, 2003, HYPERTENSION, V42, P1206, DOI 10.1161/01.HYP.0000107251.49515.C2
   Christen WG, 2000, ARCH INTERN MED, V160, P422, DOI 10.1001/archinte.160.4.422
   Clarke R, 2009, NEW ENGL J MED, V361, P2518, DOI 10.1056/NEJMoa0902604
   Cziraky Mark J, 2004, J AM PHARM ASSOC (2003), V44, P478, DOI 10.1331/1544345041475643
   Daniels TF, 2009, INT J BIOL SCI, V5, P474
   Debreceni B, 2012, CARDIOVASC THER, V30, P227, DOI 10.1111/j.1755-5922.2011.00266.x
   Derosa G, 2015, PHARMACOL RES, V102, P63, DOI 10.1016/j.phrs.2015.09.012
   Divonne MD, 2017, JOINT BONE SPINE, V84, P133, DOI 10.1016/j.jbspin.2016.02.028
   Dregan A, 2014, CIRCULATION, V130, P837, DOI 10.1161/CIRCULATIONAHA.114.009990
   Eagle KA, 2010, CIRCULATION, V121, P1447, DOI 10.1161/CIRCULATIONAHA.109.904029
   Ebbing M, 2008, JAMA-J AM MED ASSOC, V300, P795, DOI 10.1001/jama.300.7.795
   Eikelboom JW, 1999, ANN INTERN MED, V131, P363, DOI 10.7326/0003-4819-131-5-199909070-00008
   Erqou S, 2009, JAMA-J AM MED ASSOC, V302, P412, DOI 10.1001/jama.2009.1063
   Friis-Moller N, 2003, AIDS, V17, P1179, DOI 10.1097/00002030-200305230-00010
   George A, 2008, OPEN CARDIOVASC MED, V2, P87, DOI 10.2174/1874192400802010087
   Gilotra Tarvinder S, 2017, J CLIN MED RES, V9, P891, DOI 10.14740/jocmr3154w
   GRUNFELD C, 1992, J CLIN ENDOCR METAB, V74, P1045, DOI 10.1210/jc.74.5.1045
   Guedes M, 2014, REV PORT CARDIOL, V33, P727, DOI 10.1016/j.repc.2014.06.002
   Gurdasani D, 2012, ARTERIOSCL THROM VAS, V32, P3058, DOI 10.1161/ATVBAHA.112.255521
   Gutierrez J, 2017, PLOS ONE, V12, P0, DOI 10.1371/journal.pone.0176686
   Hou XW, 2015, GENE, V565, P39, DOI 10.1016/j.gene.2015.03.062
   Huang H, 2014, EUR J HEART FAIL, V16, P15, DOI 10.1093/eurjhf/hft132
   Jacobson TA, 2014, J CLIN LIPIDOL, V8, P473, DOI 10.1016/j.jacl.2014.07.007
   Jellinger PS, 2017, ENDOCR PRACT, V23, P479, DOI 10.4158/EP171764.GL
   KANNEL WB, 1961, ANN INTERN MED, V55, P33, DOI 10.7326/0003-4819-55-1-33
   Karagiannis A, 2007, CIRC J, V71, P1120, DOI 10.1253/circj.71.1120
   Katsiki N, 2014, CURR MED CHEM, V21, P2917, DOI 10.2174/0929867321666140303152132
   Katsiki N, 2017, CURR MED CHEM, V24, P989, DOI 10.2174/0929867324666170112111948
   Katsiki N, 2017, CURR PHARM DESIGN, V23, P1522, DOI 10.2174/1381612823666170113152742
   Katsiki N, 2015, CURR OPIN CARDIOL, V30, P416, DOI 10.1097/HCO.0000000000000174
   Katsiki N, 2014, CURR OPIN CARDIOL, V29, P389, DOI 10.1097/HCO.0000000000000068
   Klingel R, 2015, ATHEROSCLEROSIS SUPP, V18, P35, DOI 10.1016/j.atherosclerosissup.2015.02.012
   Kotani K, 2017, CURR VASC PHARMACOL, V15, P10, DOI 10.2174/1570161114666161013113457
   Kronenberg F, 2014, CIRCULATION, V129, P619, DOI 10.1161/CIRCULATIONAHA.113.007256
   Libby P, 2002, NATURE, V420, P868, DOI 10.1038/nature01323
   LIBBY P, 1995, CIRCULATION, V91, P2844, DOI 10.1161/01.CIR.91.11.2844
   Libby P, 2017, J AM COLL CARDIOL, V70, P2278, DOI 10.1016/j.jacc.2017.09.028
   Liu YX, 2014, ATHEROSCLEROSIS, V235, P31, DOI 10.1016/j.atherosclerosis.2014.03.032
   Macut D, 2008, CAN J PHYSIOL PHARM, V86, P199, DOI 10.1139/Y08-014
   Maharani N, 2016, INT HEART J, V57, P395, DOI 10.1536/ihj.16-192
   Mikhailidis DP, 2011, CURR VASC PHARMACOL, V9, P531
   Mikhailidis DP, 2011, CURR VASC PHARMACOL, V9, P533
   Miller ER, 2010, AM J CARDIOL, V106, P517, DOI 10.1016/j.amjcard.2010.03.064
   Mora S, 2009, CIRCULATION, V119, P2396, DOI 10.1161/CIRCULATIONAHA.108.819359
   Nidorf SM, 2013, J AM COLL CARDIOL, V61, P404, DOI 10.1016/j.jacc.2012.10.027
   Nissen SE, 2003, JAMA-J AM MED ASSOC, V290, P2292, DOI 10.1001/jama.290.17.2292
   Nozue T, 2010, J ATHEROSCLER THROMB, V17, P37, DOI 10.5551/jat.1651
   Nsagha Dickson Shey, 2015, OPEN AIDS J, V9, P51, DOI 10.2174/1874613601509010051
   Popa C, 2007, J LIPID RES, V48, P751, DOI 10.1194/jlr.R600021-JLR200
   Reiner Z, 2011, EUR HEART J, V32, P1769, DOI 10.1093/eurheartj/ehr158
   Ridker PM, 2001, CIRCULATION, V103, P1813, DOI 10.1161/01.CIR.103.13.1813
   Sahebkar A, 2016, CURR MED CHEM, V23, P4490, DOI 10.2174/0929867323666161007155310
   SLYPER AH, 1994, JAMA-J AM MED ASSOC, V272, P305, DOI 10.1001/jama.272.4.305
   Smith-Palmer J, 2014, VALUE HEALTH, V17, PA478, DOI 10.1016/j.jval.2014.08.1374
   Somers VK, 2008, J AM COLL CARDIOL, V52, P686, DOI 10.1016/j.jacc.2008.05.002
   Stanger O, 2003, CLIN CHEM LAB MED, V41, P1392, DOI 10.1515/CCLM.2003.214
   Stec JJ, 2000, CIRCULATION, V102, P1634, DOI 10.1161/01.CIR.102.14.1634
   Steffens S, 2017, ARTERIOSCL THROM VAS, V37, P1022, DOI 10.1161/ATVBAHA.117.309374
   Stone NJ, 2014, CIRCULATION, V129, PS1, DOI 10.1161/01.cir.0000437738.63853.7a
   Takagi H, 2014, HEART VESSELS, V29, P287, DOI 10.1007/s00380-013-0358-6
   Thompson GR, 2014, HEART, V100, P534, DOI 10.1136/heartjnl-2013-304902
   Toulis KA, 2011, HUM REPROD UPDATE, V17, P741, DOI 10.1093/humupd/dmr025
   Tsimikas S, 2017, J AM COLL CARDIOL, V69, P692, DOI 10.1016/j.jacc.2016.11.042
   Turner MD, 2014, BBA-MOL CELL RES, V1843, P2563, DOI 10.1016/j.bbamcr.2014.05.014
   Udell JA, 2013, JAMA-J AM MED ASSOC, V310, P1711, DOI 10.1001/jama.2013.279206
   van Holten TC, 2013, PLOS ONE, V8, P0, DOI 10.1371/journal.pone.0062080
   Vezzoli Giuseppe, 2011, G ITAL NEFROL, V28, P383
   Vlachopoulos C, 2018, CLIN RHEUMATOL, V37, P515, DOI 10.1007/s10067-017-3657-y
   Vogel RA, 2013, J AM COLL CARDIOL, V61, P411, DOI 10.1016/j.jacc.2012.10.026
   Wald DS, 2004, EUR J CARDIOV PREV R, V11, P250, DOI 10.1097/01.hjr.0000129742.15346.ab
   Wang RJ, 2016, ATHEROSCLEROSIS, V254, P193, DOI 10.1016/j.atherosclerosis.2016.10.006
   Watts GF, 2002, NUTR METAB CARDIOVAS, V12, P36
   WHAYNE TF, 1981, ATHEROSCLEROSIS, V39, P411, DOI 10.1016/0021-9150(81)90026-5
   Whayne TF, 2011, J KY MED ASS, V109, P89
   Whayne TF, 2017, CURR VASC PHARMACOL, V15, P374, DOI 10.2174/1570161115666170227102708
   Whayne TF, 2017, INT J ANGIOL, V26, P73, DOI 10.1055/s-0036-1597129
   Whayne TF, 2015, ANGIOLOGY, V66, P401, DOI 10.1177/0003319714548871
   Xiao YJ, 2015, INT J BIOCHEM CELL B, V67, P158, DOI 10.1016/j.biocel.2015.06.015
   Xin W, 2016, CARDIOVASC THER, V34, P441, DOI 10.1111/1755-5922.12215
   Xu QY, 2017, SAUDI MED J, V38, P577, DOI 10.15537/smj.2017.6.17190
   Yang ZS, 2016, CLIN REV ALLERG IMMU, V51, P240, DOI 10.1007/s12016-016-8560-9
   Zhang En-Yuan, 2016, CHRONIC DIS TRANSL MED, V2, P27, DOI 10.1016/j.cdtm.2016.02.002
   Zhang T, 2017, RHEUMATOLOGY, V56, P1144, DOI 10.1093/rheumatology/kex065
NR 99
TC 5
Z9 5
U1 0
U2 2
PU BENTHAM SCIENCE PUBL LTD
PI SHARJAH
PA EXECUTIVE STE Y-2, PO BOX 7917, SAIF ZONE, 1200 BR SHARJAH, U ARAB EMIRATES
SN 1570-1611
EI 1875-6212
J9 CURR VASC PHARMACOL
JI Current Vascular Pharmacology
PD JUN 15
PY 2019
VL 17
IS 3
BP 270
EP 277
DI 10.2174/1570161116666180123112956
PG 8
WC Pharmacology & Pharmacy; Peripheral Vascular Disease
SC Pharmacology & Pharmacy; Cardiovascular System & Cardiology
GA HM7SQ
UT WOS:000459679900007
PM 29359673
DA 2022-10-14
ER

PT J
AU Eltorai, AS
AF Eltorai, Ashley Szabo
TI Malpractice litigation in cardiac surgery: Alleged injury mechanisms and outcomes
SO JOURNAL OF CARDIAC SURGERY
LA English
DT Article
DE cardiovascular research; quality improvement
AB Background and Aim The feared prospect of involvement in malpractice litigation ultimately becomes a reality for many physicians in high-risk specialties such as cardiothoracic surgery. This study systematically analyzes malpractice claims by procedure type and alleged injury mechanism. Methods An extensive nation-wide database of medical malpractice claims was searched, and 140 involving cardiac procedures were identified. The primary reason for the lawsuit was classified as a periprocedural injury, postoperative mismanagement, failure to operate in a timely manner or at all, performing an unnecessary procedure, performing a procedure too soon, lack of informed consent, or patient abandonment. Results Cardiac surgeons were defendants in 47.8% of cases and cardiologists in 56.4%. Forty percent of cases involved coronary artery bypass grafting, valvular surgery, or both; 50% of these received defendant verdicts. The most common reason for the lawsuit was periprocedural injury, most frequently due to poor prosthetic valve fit/securement (23.1%) or surgical site infection (15.4%). For congenital cases, most lawsuits alleged periprocedural injury, with perfusion-related issues (cooling during circulatory arrest, failure to inform surgeon about poor oxygenation) cited in 37.5%. Cardiologists and cardiothoracic or vascular surgeons were codefendants in 14.3% of cases, most commonly coronary artery bypass grafting (40%) or cardiac catheterizations (25%). In all catheterization cases, the allegation against the surgeon was a failure to diagnose/treat the complication in a proper or timely manner. In postoperative mismanagement cases, bleeding/tamponade was the most common allegation category (31.8%). Conclusions A careful review of cardiac surgical malpractice litigation can identify common contributory factors to adverse patient outcomes and catalyze practice improvement.
C1 [Eltorai, Ashley Szabo] Yale Univ, Sch Med, Dept Anesthesiol, Div Cardiac Anesthesia, 7 N Main St,1433, New Haven, CT 06475 USA.
RP Eltorai, AS (通讯作者)，Yale Univ, Sch Med, Dept Anesthesiol, Div Cardiac Anesthesia, 7 N Main St,1433, New Haven, CT 06475 USA.
EM ALS124@case.edu
CR Abbott R, 2013, CARDIOL REV, V21, P222, DOI 10.1097/CRD.0b013e31828af110
   Hui DS, 2018, ANN THORAC SURG, V106, P691, DOI 10.1016/j.athoracsur.2018.03.061
   Jena AB, 2011, NEW ENGL J MED, V365, P629, DOI 10.1056/NEJMsa1012370
   Maxwell BG, 2015, CONGENIT HEART DIS, V10, P21, DOI 10.1111/chd.12188
   Wang F, 2019, AM J CARDIOL, V123, P164, DOI 10.1016/j.amjcard.2018.09.008
NR 5
TC 0
Z9 0
U1 0
U2 1
PU WILEY
PI HOBOKEN
PA 111 RIVER ST, HOBOKEN 07030-5774, NJ USA
SN 0886-0440
EI 1540-8191
J9 J CARDIAC SURG
JI J. Card. Surg.
PD MAY 15
PY 2019
VL 34
IS 5
BP 323
EP 328
DI 10.1111/jocs.14026
PG 6
WC Cardiac & Cardiovascular Systems; Surgery
SC Cardiovascular System & Cardiology; Surgery
GA HV7EB
UT WOS:000466143200015
PM 30905069
DA 2022-10-14
ER

PT J
AU Ahmadi, SA
   Sadat, H
   Scheufler, KM
   Steiger, HJ
   Weber, B
   Beez, T
AF Ahmadi, Sebastian A.
   Sadat, Hosai
   Scheufler, Kai-Michael
   Steiger, Hans-Jakob
   Weber, Beate
   Beez, Thomas
TI Malpractice claims in spine surgery in Germany: a 5-year analysis
SO SPINE JOURNAL
LA English
DT Article
DE Germany; Liability; Litigation; Malpractice; Spine surgery; Treatment errors
ID arbitration board; litigation; physician; liability; medicine
AB STUDY DESIGN: Retrospective analysis of anonymized malpractice claims. SUMMARY OF BACKGROUND DATA: Spine surgery is considered a high-risk specialty with regards to malpractice claims. However, limited data is available for Germany. We analyzed the rate, subject, and legal outcome of malpractice claims faced by spine surgeons in one of the largest Medical Council coverage areas in Germany, representing 60,000 physicians and a population of 10 million. METHODS: Analysis of all malpractice claims regarding spinal surgeries completed by the Review Board of the North Rhine Medical Council (NRMC) from 2012 to 2016. Claim merit, content, and actual treatment errors were reviewed. Severity of damage was graded from negligible (1) to death (6). RESULTS: A total of 8,381 malpractice cases were reviewed by the NRMC from 2012 to 2016. Four percent (340 cases: 181 females, 159 males) pertained to patients undergoing spinal surgery with 94.7% of patients undergoing inhospital treatment and 5.3% as outpatients. Malpractice claims most frequently involved neurosurgery (48.5%) and orthopedic surgery (37.6%). Trauma surgery was involved in 9.1% and other specialties in 4.8%. Actual treatment errors were found in 89 of 340 cases (26.2%). Of those, 81 resulted in treatment-associated health impairment. Negligible and/or temporary impairment was found in 49.3%. Negligible to moderate but permanent damage was observed in 39.5%. Nine patients suffered severe permanent damage or death (11.1%). The treated diagnosis was degenerative disc disease in 34 patients (41.9%), spinal canal stenosis in 13 (16%), vertebral body fractures in 10 (12.3%), spondylolisthesis in 6 (7.4%), and other diagnoses accounting for the remaining 18 (22.2%). Errors involved actual surgical treatment in 40.7%, surgical indication and preoperative workup in 28.4%, postoperative treatment in 25.9%, and patient consent in 4.9%. CONCLUSIONS: Spinal surgery claims account for 4% of all claims reviewed by the NRMC in the 5-year period from 2012 to 2016. Eighty-nine (26.2%) were deemed justified. The majority of treatment errors (59.3%) occurred during workup, indication and consent, or during postoperative care. Errors during actual surgery were responsible for 40.7% of all treatment-associated damages. Understanding the distribution and content of claims is key to improving patient satisfaction not only by honing surgical skills, but also by improving pre- and postoperative communication and care. (C) 2019 Elsevier Inc. All rights reserved.
C1 [Ahmadi, Sebastian A.; Sadat, Hosai; Scheufler, Kai-Michael; Steiger, Hans-Jakob; Beez, Thomas] Heinrich Heine Univ, Med Fac, Dept Neurosurg, Moorenstr 5, D-40225 Dusseldorf, Germany.
   [Scheufler, Kai-Michael] Klinikum Dortmund, Dept Neurosurg, Munsterstr 240, D-44145 Dortmund, Germany.
   [Weber, Beate] Gutachterkommiss Arztl Behandlungsfehler, Arztekammer Nordrhein, Tersteegenstr 9, D-40474 Dusseldorf, Germany.
RP Ahmadi, SA (通讯作者)，Heinrich Heine Univ, Med Fac, Dept Neurosurg, Moorenstr 5, D-40225 Dusseldorf, Germany.
EM ahmadi@med.uni-duesseldorf.de
CR Agarwal N, 2018, SPINE, V43, P984, DOI 10.1097/BRS.0000000000002510
   Allert S, 2016, HANDCHIR MIKROCHIR P, V48, P101, DOI 10.1055/s-0042-103586
   American Medical Association, 2016, MED LIAB REF NOW, V0, P33
   [Anonymous], 2017, MED LIABILITY CLAIM, V0, P1
   Arztehkammer Nordrhein, 2017, JAHR, V0, P1
   Baicker K, 2007, HEALTH AFFAIR, V26, P841, DOI 10.1377/hlthaff.26.3.841
   Beerheide R, 2018, DTSCH ARZTEBL INT, V115, P0
   Bundesarztekammer, 2018, STAT ERH GUT SCHLICH, V0, P11
   Daniels AH, 2017, J NEUROSURG-SPINE, V27, P470, DOI 10.3171/2016.11.SPINE16646
   Din RS, 2017, SPINE, V42, P177, DOI 10.1097/BRS.0000000000001687
   Epstein NE, 2011, J SPINAL DISORD TECH, V24, P15, DOI 10.1097/BSD.0b013e3181c752ab
   Grauberger J, 2017, JAMA SURG, V152, P0, DOI 10.1001/jamasurg.2017.0544
   Jena AB, 2011, NEW ENGL J MED, V365, P629, DOI 10.1056/NEJMsa1012370
   Lyu H, 2017, PLOS ONE, V12, P0, DOI 10.1371/journal.pone.0181970
   Makhni MC, 2018, SPINE J, V18, P209, DOI 10.1016/j.spinee.2017.06.038
   Missios S, 2015, SPINE J, V15, P1602, DOI 10.1016/j.spinee.2015.03.041
   Nahed BV, 2012, PLOS ONE, V7, P0, DOI 10.1371/journal.pone.0039237
   NHS Litigation Authority, 2016, ANN REP ACC 2015 16, V0, P0
   NHS Litigation Authority, 2015, REP ACC 2014 15, V0, P0
   Petzold T, 2018, Z ORTHOP UNFALLCHIR, V156, P298, DOI 10.1055/s-0043-124768
   Quraishi NA, 2012, EUR SPINE J, V21, PS196, DOI 10.1007/s00586-012-2203-5
   Rajaee SS, 2014, BONE JOINT J, V96B, P807, DOI 10.1302/0301-620X.96B6.31149
   Rodwin Marc A, 2015, HEALTH MATRIX CLEVEL, V25, P163
   Schaffer AC, 2017, JAMA INTERN MED, V177, P710, DOI 10.1001/jamainternmed.2017.0311
   Seabury SA, 2013, HEALTH AFFAIR, V32, P111, DOI 10.1377/hlthaff.2012.0967
   Sirovich BE, 2011, ARCH INTERN MED, V171, P1582, DOI 10.1001/archinternmed.2011.437
   Spiegel AD, 1997, J COMMUN HEALTH, V22, P283, DOI 10.1023/A:1025104520383
   Statistisches Bundesamt, 2016, OP PROZ VOLLST PAT P, V0, P0
   Stuldt-Borsetzky M, 2017, KRANKENHAUS JUSTITIA, V6, P37
   Thiels CA, 2018, JAMA SURG, V153, P8, DOI 10.1001/jamasurg.2017.2979
   Vinz H, 2009, DTSCH ARZTEBL INT, V106, P491, DOI 10.3238/arztebl.2009.0491
   Warren R, 2018, WHY DONT THEY HELP U, V0, P0
NR 32
TC 10
Z9 10
U1 0
U2 6
PU ELSEVIER SCIENCE INC
PI NEW YORK
PA STE 800, 230 PARK AVE, NEW YORK, NY 10169 USA
SN 1529-9430
EI 1878-1632
J9 SPINE J
JI Spine Journal
PD JUL 15
PY 2019
VL 19
IS 7
BP 1221
EP 1231
DI 10.1016/j.spinee.2019.02.001
PG 11
WC Clinical Neurology; Orthopedics
SC Neurosciences & Neurology; Orthopedics
GA ID8AK
UT WOS:000471904100012
PM 30742974
DA 2022-10-14
ER

PT J
AU Loreto, DBL
   de Barros, BAC
   da Rosa, GC
   de Oliveira, RN
   Rosing, CK
   Fernandes, MM
AF Lucion Loreto, Denise Bolten
   Cabral de Barros, Beatriz Alvares
   da Rosa, Gabriela Cauduro
   de Oliveira, Rogerio Nogueira
   Rosing, Cassiano Kuchenbecker
   Fernandes, Mario Marques
TI Analysis of Dental Case Reports in the Context of Court Decisions: Causal Nexus and Aspects of Fault
SO JOURNAL OF FORENSIC SCIENCES
LA English
DT Article
DE forensic science; forensic dentistry; dentistry legislation; jurisprudence; civil liability; malpractice
ID malpractice claim
AB The purpose of expert reports is to support the judge in his decisions, by providing technical information. However, it remains uncertain as to what extent the content of these reports is used, and if they are effectively associated with judicial decisions. The aim of this study was to perform a qualitative analysis of case reports in relation to the judicial decisions rendered in association with these reports, by determining the connection between causal nexus and aspects of fault. The case reports included lawsuits against dentists, issued by the Medical Justice Department of the State Court of Appeals of Rio Grande do Sul, Brazil, between 2010 and 2013. Comparing the percentage of agreement between case report and judicial decision, causal nexus was 79.9% and fault was 86.7%. The high percentages of agreement found in relation to fault and causal nexus highlight the relevance of expert reports in weighing the judge's decision.
C1 [Lucion Loreto, Denise Bolten; Cabral de Barros, Beatriz Alvares; da Rosa, Gabriela Cauduro; Fernandes, Mario Marques] Brazilian Dent Assoc, Sect Rio Grande do Sul, Dept Forens Dent, 134 H Furriel Luiz Antonio de Vargas St, BR-90470130 Porto Alegre, RS, Brazil.
   [Cabral de Barros, Beatriz Alvares] Univ Fed Santa Catarina, Dept Dent, 1240 Delfino Conti St, BR-88040370 Florianopolis, SC, Brazil.
   [da Rosa, Gabriela Cauduro; de Oliveira, Rogerio Nogueira; Fernandes, Mario Marques] Univ Sao Paulo, Dept Community Dent, 2227 Prof Lineu Prestes Ave, BR-05508000 Sao Paulo, SP, Brazil.
   [Rosing, Cassiano Kuchenbecker] Univ Fed Rio Grande do Sul, Fac Dent Sci, 2492 Ramiro Barcellos St, BR-90035003 Porto Alegre, RS, Brazil.
RP de Oliveira, RN (通讯作者)，Univ Sao Paulo, Dept Community Dent, 2227 Prof Lineu Prestes Ave, BR-05508000 Sao Paulo, SP, Brazil.
EM roge-rion@usp.br
CR Bjorndal L, 2008, INT ENDOD J, V41, P1059, DOI 10.1111/j.1365-2591.2008.01455.x
   Bouchardet FCH, 2016, REV BRAS ODONTOL, V3, P100
   Bouchardet FCH, 2013, REV ODONTOL BRAS CEN, V22, P116
   Bouchardet FHC, 2015, AVALIACAO DANO CORPO, V0, P0
   Castro ACC, 2015, REV BRAS ODONTOL LEG, V2, P46, DOI 10.21117/rbol.v2i1.20
   De Paula FJ, 2007, THESIS, V0, P0
   Fernandes MM, 2012, ODONTO, V20, P0
   Ferreira MR, 2018, REV BRAS ODONTOL LEG, V5, P30, DOI 10.21117/rbol.v5i1.147
   Kiani M, 2009, J FORENSIC LEG MED, V16, P76, DOI 10.1016/j.jflm.2008.08.016
   Lima RBW, 2012, REV BRAS CIENC SAUDE, V16, P49
   Manca R, 2018, J FORENSIC LEG MED, V58, P74, DOI 10.1016/j.jflm.2018.05.005
   Montagna F, 2008, MINERVA STOMATOL, V57, P349
   Matus KM, 2015, REV MED CHILE, V143, P345, DOI 10.4067/S0034-98872015000300009
   Perea-Perez B, 2011, MED ORAL PATOL ORAL, V16, PE526, DOI 10.4317/medoral.16.e526
   Pinchi V, 2015, DENT CADMOS, V83, P107, DOI 10.1016/S0011-8524(15)70273-4
   Pinchi V, 2014, INT J ORAL MAX IMPL, V29, P1177, DOI 10.11607/jomi.3486
   Rosa FM, 2012, REV DENT PRESS ORTOD, V17, P26
   Terada Andrea Sayuri Silveira Dias, 2014, INT. J. ODONTOSTOMAT., V8, P365
   Theodoro H Jr, 2015, CURSO DIREITO PROCES, VI, P0
   Thomas LA, 2018, AUST DENT J, V63, P285, DOI 10.1111/adj.12625
   Zanin AA, 2015, REV ASS PAUL CIR DEN, V69, P120
   Zanin AA, 2016, BRAZ ORAL RES, V30, P0, DOI 10.1590/1807-3107BOR-2016.vol30.0091
NR 22
TC 0
Z9 0
U1 1
U2 6
PU WILEY
PI HOBOKEN
PA 111 RIVER ST, HOBOKEN 07030-5774, NJ USA
SN 0022-1198
EI 1556-4029
J9 J FORENSIC SCI
JI J. Forensic Sci.
PD NOV 15
PY 2019
VL 64
IS 6
BP 1693
EP 1697
DI 10.1111/1556-4029.14089
PG 5
WC Medicine, Legal
SC Legal Medicine
GA JU2CI
UT WOS:000501482700010
PM 31237698
DA 2022-10-14
ER

PT J
AU Samanta, A
   Samanta, J
AF Samanta, Ash
   Samanta, Jo
TI Gross negligence manslaughter and doctors: ethical concerns following the case of Dr Bawa-Garba
SO JOURNAL OF MEDICAL ETHICS
LA English
DT Article
DE ethics; medical error; negligence; professional misconduct; regulation
ID disclosure; attitude
AB Dr Bawa-Garba, a senior paediatric trainee who had been involved in the care of a child who died shortly after admission to hospital, was convicted of gross negligence manslaughter and subsequently erased from the medical register. We argue that criminalisation of doctors in this way is fraught with ethical tensions at levels of individual blameworthiness, systemic failures, professionalism, patient safety and at the interface of the regulator and doctor. The current response to alleged manslaughter during clinical care is not fit for purpose because of its narrow focus on criminalisation and punishment of individual doctors. The justice system fails to take into account systemic issues in a sufficiently proper and informed way particularly in respect of human factors involved in decision-making. It is easier to convict individual doctors for gross negligence manslaughter than it is to effect legal accountability upon organisations. If educational reflections are used to apportion blame, then this could impact detrimentally on honesty and the duty of candour, with negative implications for patient safety. Regulatory processes should not be deployed without consideration of context. There is an urgent need for a fresh and open evaluation of professional and societal expectations from the regulator that should include positive action as well as those that are proportionately punitive. Justice and patient safety would be served better by more sophisticated contextualisation through an approach that balances accountability in healthcare with failures that can occur within complex systems, and by working to a radical shift towards a just culture.
EM a.samanta@talk21.com; jjasamanta1@gmail.com
CR [Anonymous], 2018, BMA NEWS, V0, P0
   Bawa-Garba H, 1841, EWCA CRIMINAL, V0, P0
   COHEN D, 2017, BMJ-BRIT MED J, V359, P0, DOI 10.1136/BMJ.J5534
   Dekker S, 2012, JUST CULTURE BALANCI, V2nd, P0
   Donnelly L, 2018, TELEGRAPH, V0, P0
   DYER C, 2015, BMJ-BRIT MED J, V351, P0, DOI 10.1136/BMJ.H6892
   Dyer C, 2018, BMJ-BRIT MED J, V360, P0, DOI 10.1136/bmj.k755
   Dyer C, 2018, BMJ-BRIT MED J, V360, P0, DOI 10.1136/bmj.k456
   Ferner RE, 2006, J ROY SOC MED, V99, P309, DOI 10.1258/jrsm.99.6.309
   Gallagher TH, 2003, JAMA-J AM MED ASSOC, V289, P1001, DOI 10.1001/jama.289.8.1001
   General Medical Council, 2013, GOOD MED PRACTICE, V0, P55
   Iacobucci G, 2018, BMJ-BRIT MED J, V360, P0, DOI 10.1136/bmj.k1167
   Kahneman D, 2011, THINKING FAST SLOW, V0, P0, DOI DOI 10.1192/bjp.2018.109
   Medical Practitioners Tribunal service, 2017, REC DET HAD BAW GARB, V0, P0
   Merry A, 2017, CAMB BIOETH LAW, V0, PP1, DOI 10.1017/9781316848050
   Merry A, 2017, CAMB BIOETH LAW, V0, P310
   Merry A, 2017, CAMB BIOETH LAW, V0, P103
   Mid Staffordshire NHS Foundation Trust Public Inquiry, 2013, REP MIDST NHS FDN TR, V0, P0
   Quick O, 2017, END PROFESSIONAL DOM, V0, P0
   Reason J, 1990, HUMAN ERROR, V0, P9
   RIMMER A, 2018, BMJ-BRIT MED J, V360, P0, DOI 10.1136/BMJ.K1376
   Ross N, 2018, BMJ-BRIT MED J, V360, P0
   Ross N, 2018, BMJ-BRIT MED J, V360, P23, DOI 10.1136/bmj.k667
   Salas E, 1992, TEAMS THEIR TRAINING, V0, P0
   Skegg PDG, 1998, MED LAW REV, V6, P220, DOI 10.1093/MEDLAW/6.2.220
   Studdert DM, 2010, MED J AUSTRALIA, V193, P351, DOI 10.5694/j.1326-5377.2010.tb03948.x
   Twisselmann B, 2018, BMJ-BRIT MED J, V360, P0, DOI 10.1136/bmj.k1031
   Wells C, 2013, BIOETHICS MED CRIMIN, V0, P198
NR 28
TC 8
Z9 8
U1 3
U2 13
PU BMJ PUBLISHING GROUP
PI LONDON
PA BRITISH MED ASSOC HOUSE, TAVISTOCK SQUARE, LONDON WC1H 9JR, ENGLAND
SN 0306-6800
EI 1473-4257
J9 J MED ETHICS
JI J. Med. Ethics
PD JAN 15
PY 2019
VL 45
IS 1
BP 10
EP 14
DI 10.1136/medethics-2018-104938
PG 5
WC Ethics; Medical Ethics; Social Issues; Social Sciences, Biomedical
SC Social Sciences - Other Topics; Medical Ethics; Social Issues; Biomedical Social Sciences
GA HG8CB
UT WOS:000455223400003
PM 30185632
DA 2022-10-14
ER

PT J
AU Miletic, V
AF Miletic, Vladimir
TI Criminal responsibility for medical malpractice in the jurisdictional practice of Serbia
SO SRPSKI ARHIV ZA CELOKUPNO LEKARSTVO
LA English
DT Article
DE health; crime; responsibility; criminal sanction; policy of the criminal prosecution; court crime policies
AB In the field of protection and improvement of people's health, there is a special importance of legally, efficiently, regularly, professionally, and punctually providing medical care, performing other healthcare services, or simply providing medical assistance or care. In this way, an essential social function is achieved, as well as the protection of the constitutionally proclaimed right of physical and mental integrity of the public. However, deterioration of an individual's health who has been medically assisted is possible in the process of providing medical, or any other assistance in the field of medicine. If it is a gross medical misconduct or any other type of medical misconduct, or gross violation of a profession's rules, because of which there is a possibility of deterioration of health of one or more individuals, then the crime of medical negligence, for which there are strict statutory offences, applies. This article addresses the aspect of theory and practice about the significance, social jeopardy, and prevalence of this crime, or criminal policy of courts in the Republic of Serbia, alongside many articles in the printed and electronic media which provoke great public attention and rough comments.
C1 [Miletic, Vladimir] First Basic Court Belgrade, Savska 17, Belgrade 11000, Serbia.
RP Miletic, V (通讯作者)，First Basic Court Belgrade, Savska 17, Belgrade 11000, Serbia.
EM vlad.miletic@gmail.com
CR Statistical Office of the Republic of Serbia, 2014, MONTHL STAT B, V588, P0
   Statistical Office of the Republic of Serbia, 2009, MONTHL STAT B, V490, P0
   Statistical Office of the Republic of Serbia, 2011, MONTHL STAT B, V546, P0
   Statistical Office of the Republic of Serbia, 2016, MONTHL STAT B, V617, P0
   Statistical Office of the Republic of Serbia, 2010, MONTHL STAT B, V514, P0
   Statistical Office of the Republic of Serbia, 2015, MONTHL STAT B, V603, P0
   Statistical Office of the Republic of Serbia, 2009, MONTHL STAT B, V502, P0
   Statistical Office of the Republic of Serbia, 2013, MONTHL STAT B, V576, P0
   Statistical Office of the Republic of Serbia, 2012, MONTHL STAT B, V558, P0
   Statistical Office of the Republic of Serbia, 2010, MONTHL STAT B, V529, P0
NR 10
TC 1
Z9 1
U1 0
U2 0
PU SRPSKO LEKARSKO DRUSTVO
PI BEOGRAD
PA UREDNISTVO CASOPISA SRPSKI ARHIV, UL DZORDZA VASINGTONA 19, BEOGRAD, 11000, SERBIA
SN 0370-8179
EI 
J9 SRP ARK CELOK LEK
JI Srp. Ark. Celok. Lek.
PD MAY-JUN 15
PY 2019
VL 147
IS 5-6
BP 380
EP 385
DI 10.2298/SARH190111033M
PG 6
WC Medicine, General & Internal
SC General & Internal Medicine
GA IQ0KX
UT WOS:000480440900021
DA 2022-10-14
ER

PT J
AU Eskay-Auerbach, M
AF Eskay-Auerbach, Marjorie
TI The Physician as Expert Witness
SO PHYSICAL MEDICINE AND REHABILITATION CLINICS OF NORTH AMERICA
LA English
DT Article
DE Expert medical witness; Expert medical testimony; Expert opinion
AB Any physician who has authored an Independent Medical Evaluation or medical record review can and should anticipate being called as an expert witness (EW). Litigants rely on EW testimony in most civil cases. The most common areas in which EWs participate and provide opinions and testimony are workers' compensation, personal injury, and medical malpractice. This report will become part of the discovery process, the process by which a party to a lawsuit can obtain information from another party or other entities involved in the lawsuit.
C1 [Eskay-Auerbach, Marjorie] SpineCare & Forens Med PLLC, 5610 E Grant Rd, Tucson, AZ 85712 USA.
RP Eskay-Auerbach, M (通讯作者)，SpineCare & Forens Med PLLC, 5610 E Grant Rd, Tucson, AZ 85712 USA.
EM meamd@mindspring.com
CR Babitsky S, 2006, A Z GUIDE EXPERT WIT, V0, P0
   Beran RG, 2009, J LAW MED, V17, P133
   Dror IE, 2015, COGNITIVE BIAS ITS I, V54, P7
   Ferreres AR, 2014, WORLD J SURG, V38, P1644, DOI 10.1007/s00268-014-2641-9
   Gutheil TG, 2004, PSYCHIAT ANN, V34, P260, DOI 10.3928/0048-5713-20040401-06
   Hickson L, 2015, RES MANAGEMENT REV, V21, P9
   Ivkovic SK, 1900, P43, V0, P0
   Kadane JB, 2005, LAW PROBAB RISK, V4, P21
   Loewenstein G, 2011, AM ECON REV, V101, P423, DOI 10.1257/aer.101.3.423
   Patterson Mark R, 1999, WM MARY L REV, V40, P1322
   Patterson MR, 1900, P83, V0, P0
   QUINN NK, 1988, J ORAL MAXIL SURG, V46, P1086, DOI 10.1016/0278-2391(88)90455-7
   Sanders J, 1900, V76, V0, P1539
   Sanders J, 1900, V72, V0, P28
   Schofferman J, 2007, PAIN MED, V8, P376, DOI 10.1111/j.1526-4637.2007.00318.x
   Schofferman J, 2006, PAIN MED, V7, P457, DOI 10.1111/j.1526-4637.2006.00215_1.x
   Steinbrook R, 2009, NEW ENGL J MED, V360, P2160, DOI 10.1056/NEJMp0810200
   Vidmar N, 2005, AM J PUBLIC HEALTH, V95, PS137, DOI 10.2105/AJPH.2004.044677
NR 19
TC 0
Z9 0
U1 0
U2 0
PU W B SAUNDERS CO-ELSEVIER INC
PI PHILADELPHIA
PA 1600 JOHN F KENNEDY BOULEVARD, STE 1800, PHILADELPHIA, PA 19103-2899 USA
SN 1047-9651
EI 1558-1381
J9 PHYS MED REH CLIN N
JI Phys. Med. Rehabil. Clin. N. Am.
PD AUG 15
PY 2019
VL 30
IS 3
BP 649
EP +
DI 10.1016/j.pmr.2019.03.011
PG 8
WC Rehabilitation
SC Rehabilitation
GA IM0NU
UT WOS:000477686300016
PM 31227139
DA 2022-10-14
ER

PT J
AU Padhi, TR
   Badhani, A
   Mahajan, S
   Savla, LP
   Sutar, S
   Jalali, S
   Das, T
AF Padhi, Tapas Ranjan
   Badhani, Anurag
   Mahajan, Snigdha
   Savla, Laxmi Prabhavathi
   Sutar, Samir
   Jalali, Subhadra
   Das, Taraprasad
TI Barriers to timely presentation for appropriate care of retinopathy of prematurity in Odisha, Eastern India
SO INDIAN JOURNAL OF OPHTHALMOLOGY
LA English
DT Article
DE Advanced retinopathy of prematurity; cicatricial retinopathy of prematurity; late presentation; retinopathy of prematurity; screening
ID program
AB Purpose: To analyze the causes for late presentation in a series of patients with advanced retinopathy of prematurity (ROP) in a tertiary eye care institute in Eastern India. Methods: We analyzed our medical records and ROP database retrospectively from 2007 to 2015 and prospectively thereafter till 2017 to identify the factors for late presentation in babies with advanced ROP (stages 4 and 5). Results: A total of 71 eligible subjects were analyzed. The mean chronological age was 15.1 months (2 months to 14 years). The three important barriers were: (1) the system and neonatal care policy failure (n = 45; 63.3%), (2) parental negligence and ignorance (n = 19; 26.7%), and (3) ophthalmologist's misdiagnosis or unavailability (n = 7; 10%). Majority of the babies (63.3%) were admitted in the neonatal care unit when they were due for ROP screening with an average duration of stay of 35.5 days. Conclusion: The main barriers to early screening for ROP were related to availability of trained human resources, ignorance of "parents and health care personnel," and distance from the point of care. This calls for training of ophthalmologists, advocacy with neonatologists and parents, and create systems for better coordination and compliance of the care providers.
C1 [Padhi, Tapas Ranjan; Badhani, Anurag; Savla, Laxmi Prabhavathi; Sutar, Samir] LV Prasad Eye Inst, Miriam Hyman Children Eye Care Ctr, Mithu Tulsi Chanrai Campus, Bhubaneswar, Odisha, India.
   [Mahajan, Snigdha] Tagore Hosp & Heart Ctr, Dept Ophthalmol, Jalandhar, Punjab, India.
   [Jalali, Subhadra; Das, Taraprasad] LV Prasad Eye Inst, Srimati Kanuri Shantamma Ctr Vitreoretinal Dis, Kallam Anji Reddy Campus, Hyderabad, Telangana, India.
RP Padhi, TR (通讯作者)，LV Prasad Eye Inst, Vitreoretinal Serv, Mithu Tulsi Chanrai Campus, Bhubaneswar 751024, Odisha, India.
EM tapaspadhi254@gmail.com
FU Queen Elizabeth Diamond Jubilee Trust; Taskforce Government of India
CR Attar Mohammad A, 2005, J PERINATOL, V25, P36, DOI 10.1038/sj.jp.7211203
   Cooper A, 2017, ROP INDIA CHANGE IS, V0, P0
   Gole GA, 2005, ARCH OPHTHALMOL-CHIC, V123, P991, DOI 10.1001/archopht.123.7.991
   Goyal P, 2018, EYE, V32, P67, DOI 10.1038/eye.2017.129
   Jalali S, 2014, INDIAN J OPHTHALMOL, V62, P610, DOI 10.4103/0301-4738.118449
   Jalali S, 2011, AM J OPHTHALMOL, V151, P719, DOI 10.1016/j.ajo.2010.10.007
   Ministry of Health and family welfare, 2013, OP GUID RASHTRIYABAL, V0, P0
   Padhi Tapas Ranjan, 2016, INDIAN PEDIATR, V53 Suppl 2, P0
   Rani Padmaja Kumari, 2016, INDIAN PEDIATR, V53 Suppl 2, P0
   Shah PK, 2012, ARCH DIS CHILD-FETAL, V97, PF371, DOI 10.1136/fetalneonatal-2011-301121
   Verma R, 2011, AUSTRALAS MED J, V4, P1, DOI 10.4066/AMJ.2011.505
   Vinekar A, 2016, EYE BRAIN, V8, P45, DOI 10.2147/EB.S98715
   Vinekar A, 2015, SEMIN FETAL NEONAT M, V20, P335, DOI 10.1016/j.siny.2015.05.002
NR 15
TC 8
Z9 8
U1 0
U2 0
PU WOLTERS KLUWER MEDKNOW PUBLICATIONS
PI MUMBAI
PA WOLTERS KLUWER INDIA PVT LTD , A-202, 2ND FLR, QUBE, C T S  NO 1498A-2 VILLAGE MAROL, ANDHERI EAST, MUMBAI, 400059, INDIA
SN 0301-4738
EI 1998-3689
J9 INDIAN J OPHTHALMOL
JI Indian J. Ophthalmol.
PD JUN 15
PY 2019
VL 67
IS 6
BP 824
EP 827
DI 10.4103/ijo.IJO_972_18
PG 4
WC Ophthalmology
SC Ophthalmology
GA IB5PF
UT WOS:000470323300022
PM 31124495
DA 2022-10-14
ER

PT J
AU Taha, A
   Hadi, AS
AF Taha, Ayman
   Hadi, Ali S.
TI Anomaly Detection Methods for Categorical Data: A Review
SO ACM COMPUTING SURVEYS
LA English
DT Review
DE Computational complexity; data mining; holo entropy; intrusion detection systems; mixed data; outliers detection; nominal data; novelty detection; semi-supervised learning; Shannon entropy; supervised learning; unsupervised learning
ID outlier detection technique; wireless sensor network; distance-based outlier; intrusion-detection; novelty detection; multiple outlier; algorithm; system
AB Anomaly detection has numerous applications in diverse fields. For example, it has been widely used for discovering network intrusions and malicious events. It has also been used in numerous other applications such as identifying medical malpractice or credit fraud. Detection of anomalies in quantitative data has received a considerable attention in the literature and has a venerable history. By contrast, and despite the widespread availability use of categorical data in practice, anomaly detection in categorical data has received relatively little attention as compared to quantitative data. This is because detection of anomalies in categorical data is a challenging problem. Some anomaly detection techniques depend on identifying a representative pattern then measuring distances between objects and this pattern. Objects that are far from this pattern are declared as anomalies. However, identifying patterns and measuring distances are not easy in categorical data compared with quantitative data. Fortunately, several papers focussing on the detection of anomalies in categorical data have been published in the recent literature. In this article, we provide a comprehensive review of the research on the anomaly detection problem in categorical data. Previous review articles focus on either the statistics literature or the machine learning and computer science literature. This review article combines both literatures. We review 36 methods for the detection of anomalies in categorical data in both literatures and classify them into 12 different categories based on the conceptual definition of anomalies they use. For each approach, we survey anomaly detection methods, and then show the similarities and differences among them. We emphasize two important issues, the number of parameters each method requires and its time complexity. The first issue is critical, because the performance of these methods are sensitive to the choice of these parameters. The time complexity is also very important in real applications especially in big data applications. We report the time complexity if it is reported by the authors of the methods. If it is not, then we derive it ourselves and report it in this article. In addition, we discuss the common problems and the future directions of the anomaly detection in categorical data.
C1 [Taha, Ayman] Cairo Univ, Fac Comp & Informat, 5 Dr Ahmed Zewail St, Giza 12613, Egypt.
   [Hadi, Ali S.] Amer Univ Cairo, POB 74, New Cairo 11835, Egypt.
   [Hadi, Ali S.] Cornell Univ, Ithaca, NY USA.
RP Taha, A (通讯作者)，Cairo Univ, Fac Comp & Informat, 5 Dr Ahmed Zewail St, Giza 12613, Egypt.
EM a.taha@fci-cu.edu.eg; ahadi@aucegypt.edu
CR Abduvaliyev A, 2013, IEEE COMMUN SURV TUT, V15, P1223, DOI 10.1109/SURV.2012.121912.00006
   Abukhalaf H, 2015, INT J FUTUR GENER CO, V8, P99, DOI 10.14257/ijfgcn.2015.8.6.10
   Aggarwal C, 2017, OUTLIER ANAL, V0, P0
   Aggarwal CC, 2001, ACM SIGMOD RECORD, V0, P0, DOI DOI 10.1145/376284.375668
   Aggarwal CC, 2011, PROC INT CONF DATA, V0, PP399, DOI 10.1109/ICDE.2011.5767885
   Agrawal R, 1994, P 20 INT C VERY LARG, V1215, P487
   Agresti A, 2010, ANAL ORDINAL CATEGOR, VSecond, P0
   Agresti A, 2013, CATEGORICAL DATA ANA, V0, P0
   Agyemang M, 2006, INTELL DATA ANAL, V10, P521, DOI 10.3233/IDA-2006-10604
   Ahmed M, 2016, J NETW COMPUT APPL, V60, P19, DOI 10.1016/j.jnca.2015.11.016
   Ahmed M, 2016, FUTURE GENER COMP SY, V55, P278, DOI 10.1016/j.future.2015.01.001
   Akoglu L, 2012, CIKM, V0, PP415, DOI 10.1145/2396761.2396816
   Akoglu L, 2015, DATA MIN KNOWL DISC, V29, P626, DOI 10.1007/s10618-014-0365-y
   Akoglu Leman, 2010, PAKDD C, V0, P420
   Angiulli F, 2006, IEEE T KNOWL DATA EN, V18, P145, DOI 10.1109/TKDE.2006.29
   Angiulli Fabrizio, 2002, P EUR C PRINC DAT MI, V0, P19
   Ankur NYagnik, 2014, INT J COMPUT SCI INF, V5, P47
   [Anonymous], 2012, MATRIX COMPUTATIONS, V0, P0
   Archana N, 2014, INT J SC RES, V3, P1852
   Athithan G, 2014, ADV INTELL SYST, V11, P1
   Bailetti T, 2016, TECHNOL INNOV MANAG, V0, P15
   Bakar UABUA, 2016, SMART SENSOR MEAS IN, V16, P191, DOI 10.1007/978-3-319-21671-3_9
   Bakar ZA, 2006, 2006 IEEE C CYB INT, V0, PP1, DOI 10.1109/ICCIS.2006.252287
   Barnett V, 1994, OUTLIERS STAT DATA, V3rd ed., P0
   Bay SD, 1900, P29, V0, P0, DOI DOI 10.1145/956750.956758
   Beh EJ, 2008, J APPL MATH DECIS SC, V2008, P1, DOI 10.1155/2008/218140
   Beldar Alka P, 2015, INT J MULTIDISC CURR, V3, P462
   Bezerra CG, 2015, FUZZ SYST FUZZ IEEE, V0, PP1, DOI 10.1109/FUZZ-IEEE.2015.7337939
   Bhaduri Kanishka, 2011, P ACM KDD, V0, P895
   Bhagyashree Umale, 2014, P INT C QUAL UP GRAD, V0, P5
   Billor N, 2000, COMPUT STAT DATA AN, V34, P279, DOI 10.1016/S0167-9473(99)00101-2
   Bohm C, 2009, KDD-09: 15TH ACM SIGKDD CONFERENCE ON KNOWLEDGE DISCOVERY AND DATA MINING, V0, P149
   Boriah S, 2008, P 2008 SIAM INT C DA, V0, P243
   Bouguessa M, 2015, EXPERT SYST APPL, V42, P8637, DOI 10.1016/j.eswa.2015.07.018
   Bouguessa M, 2014, INT J ARTIF INTELL T, V23, P0, DOI 10.1142/S0218213014600215
   Breunig MM, 2000, SIGMOD REC, V29, P93, DOI 10.1145/335191.335388
   Campos GO, 2016, DATA MIN KNOWL DISC, V30, P891, DOI 10.1007/s10618-015-0444-8
   Castillo E, 1997, EXPERT SYSTEMS PROBA, V0, P0, DOI DOI 10.1007/978-1-4612-2270-5
   Chandola V, 2008, TECHNICAL REPORT, V0, P1
   Chandola V, 2009, SIAM INT C DAT MIN S, V0, P187
   Chandola V, 2012, IEEE T KNOWL DATA EN, V24, P823, DOI 10.1109/TKDE.2010.235
   Chandola V, 2009, ACM COMPUT SURV, V41, P0, DOI 10.1145/1541880.1541882
   Chatterjee S, 1988, SENSITIVITY ANAL LIN, V0, P0, DOI DOI 10.1002/9780470316764
   Chatterjee S, 1986, STAT SCI, V1, P379, DOI 10.1214/ss/1177013622
   Chawla S, 2006, KNOWL INF SYST, V9, P412, DOI 10.1007/s10115-005-0200-2
   Cheng H, 2009, P 2009 SIAM INT C DA, V0, P413
   Cho H, 2016, METHODS MOL BIOL, V1362, P91, DOI 10.1007/978-1-4939-3106-4_5
   Chra E, 2015, J BASIC APPL SCENTIF, V5, P31
   COOPER GF, 1990, ARTIF INTELL, V42, P393, DOI 10.1016/0004-3702(90)90060-D
   Cousineau D, 2010, INT J PSYCHOL RES, V3, P58
   Das K, 2007, KDD-2007 PROCEEDINGS OF THE THIRTEENTH ACM SIGKDD INTERNATIONAL CONFERENCE ON KNOWLEDGE DISCOVERY AND DATA MINING, V0, P220
   Das Kaustav, 2008, P 14 ACM SIGKDD INT, V0, P169
   Dave D, 2014, INT J COMPUT SCI ENG, V5, P137
   Debar H, 1999, COMPUT NETW, V31, P805, DOI 10.1016/S1389-1286(98)00017-6
   DEnza AI, 2012, ADV STAT METHODS ANA, V0, PP453, DOI 10.1007/978-3-642-21037-2_41
   Deshmukh Mukesh K, 2016, INT J ENG COMPUTER S, V5, P15453
   Desrosiers C, 2011, RECOMMENDER SYSTEMS HANDBOOK, V0, PP107, DOI 10.1007/978-0-387-85820-3_4
   Dhimmar Jiten Harishbhai, 2014, INT J ADV RES COMPUT, V2, P356
   Ding XM, 2014, NEUROCOMPUTING, V135, P313, DOI 10.1016/j.neucom.2013.12.002
   Divya K, 2016, INT RES J ENG TECHNO, V3, P899
   Dokas P, 2002, P NSF WORKSH NEXT GE, V0, P21
   Du Jin, 2005, P INT C ADV WEB BAS, V0, P15
   Ebdon D, 1991, STAT GEOGRAPHY, Vsecond, P0
   Emran SM, 2001, P IEEE WORKSH INF AS, V0, P80
   Fanaee-T H, 2016, KNOWL-BASED SYST, V98, P130, DOI 10.1016/j.knosys.2016.01.027
   Faria ER, 2016, ARTIF INTELL REV, V45, P235, DOI 10.1007/s10462-015-9444-8
   FORGY EW, 1965, BIOMETRICS, V21, P768
   Frank A, 2013, UCI MACHINE LEARNING, V0, P0
   Gao J, 2010, P 16 ACM SIGKDD C KN, V0, P0, DOI DOI 10.1145/1835804.1835907
   Garcia-Teodoro P, 2009, COMPUT SECUR, V28, P18, DOI 10.1016/j.cose.2008.08.003
   Garule Supriya, 2015, INT J COMPUT APPL, V112, P20
   Ge YS, 2010, EBM 2010: INTERNATIONAL CONFERENCE ON ENGINEERING AND BUSINESS MANAGEMENT, VOLS 1-8, P1
   Ghosh D, 2012, JOINT STAT M, V2012, P0
   Ghoting A, 2004, FOURTH IEEE INTERNATIONAL CONFERENCE ON DATA MINING, V0, P387, DOI 10.1109/ICDM.2004.10011
   Ghoting A, 2008, DATA MIN KNOWL DISC, V16, P349, DOI 10.1007/s10618-008-0093-2
   Gogoi P, 2011, COMPUT J, V54, P570, DOI 10.1093/comjnl/bxr026
   Grimmett G, 2001, PROBABILITY RANDOM P, V0, P0
   Gunamani V, 2013, INT J SCI ENG TECHNO, V2, P2063
   Gupta M, 2014, SYNTH LECT DATA MINI, V5, P1, DOI 10.2200/S00573ED1V01Y201403DMK008
   Gupta M, 2014, IEEE T KNOWL DATA EN, V26, P2250, DOI 10.1109/TKDE.2013.184
   Hadi AS, 2009, WILEY INTERDISCIP RE, V1, P0, DOI 10.1002/wics.6
   HADI AS, 1992, COMPUT STAT DATA AN, V14, P1, DOI 10.1016/0167-9473(92)90078-T
   HADI AS, 1994, J ROY STAT SOC B MET, V56, P393
   HADI AS, 1992, J ROY STAT SOC B MET, V54, P761
   HADI AS, 1993, J AM STAT ASSOC, V88, P1264, DOI 10.2307/2291266
   Han XJ, 2014, IEEE T INSTRUM MEAS, V63, P953, DOI 10.1109/TIM.2013.2287117
   He Z, 2005, COMSIS, V2, P726
   He ZY, 2006, LECT NOTES ARTIF INT, V3918, P567
   He ZY, 2005, LECT NOTES COMPUT SC, V3644, P400
   Hido S, 2011, KNOWL INF SYST, V26, P309, DOI 10.1007/s10115-010-0283-2
   Hodge VJ, 2004, ARTIF INTELL REV, V22, P85, DOI 10.1023/B:AIRE.0000045502.10941.a9
   Huang Z, 1997, RES ISSUES DATA MINI, V0, PP1, DOI 10.1016/B978-0-12-407694-5.00006-7
   Huang ZX, 1999, IEEE T FUZZY SYST, V7, P446, DOI 10.1109/91.784206
   Ienco D, 2017, IEEE T NEUR NET LEAR, V28, P1017, DOI 10.1109/TNNLS.2016.2526063
   Ienco D, 2012, ACM T KNOWL DISCOV D, V6, P0, DOI 10.1145/2133360.2133361
   Ieva F, 2015, HEALTH CARE MANAG SC, V18, P166, DOI 10.1007/s10729-013-9264-9
   Jiang SY, 2006, PATTERN RECOGN LETT, V27, P802, DOI 10.1016/j.patrec.2005.11.007
   Joshi V, 2014, LECT NOTES ARTIF INT, V8556, P175, DOI 10.1007/978-3-319-08979-9_14
   Joudaki H, 2015, GLOB J HLTH SCI, V7, P194, DOI 10.5539/GJHS.V7N1P194
   Kalinichenko L, 2014, P 16 ALL RUSS C DIG, V0, P20
   Kathiresan V, 2015, INT J INNOV ENG TECH, V6, P226
   Kaur Ravneet, 2015, EGYPT INFO J, V39, P1
   Knorr EM, 2000, VLDB J, V8, P237, DOI 10.1007/s007780050006
   Knorr EM, 1997, P 7 CASCON, V0, P0
   Koufakou A, 2007, PROC INT C TOOLS ART, V0, PP210, DOI 10.1109/ICTAI.2007.125
   Koufakou A, 2008, P INT C DAT MIN DMIN, V0, P0
   Koufakou A, 2011, KNOWL INF SYST, V29, P697, DOI 10.1007/s10115-010-0343-7
   Lakshmi Devi R, 2015, INT J COMPUT APPL TE, V4, P797
   Lakshmi Sreenivasa Reddy D, 2013, INFORM EC, V17, P1
   Lazarevic A, 2003, SIAM PROC S, V0, P25
   Lei Dajiang, 2013, INT J DATABASE THEOR, V6, P199
   Li DY, 2000, ENG SCI, V2, P73
   Li Jianhui, 2018, INT J ENDOCRINOL, V2018, P5689030, DOI 10.1155/2018/5689030
   Li JH, 2015, SPRINGER THESES-RECO, V0, PP1, DOI 10.1007/978-3-662-46991-0_1
   Li S, 2007, J COMPUT INF SCI ENG, V7, P225, DOI 10.1115/1.2767256
   Liang JY, 2002, INT J GEN SYST, V31, P331, DOI 10.1080/0308107021000013635
   Lin S, 2006, DECIS SUPPORT SYST, V41, P604, DOI 10.1016/j.dss.2004.06.005
   Liu W, 2011, P 17 ACM SIGKDD INT, V0, P1010
   Liu XT, 2014, GEOINFORMATICA, V18, P501, DOI 10.1007/s10707-013-0188-9
   Mahapatro A, 2013, IEEE COMMUNICATIONS, V15, P4
   Malik K, 2014, INT J COMPUTER APPL, V97, P12, DOI 10.5120/17026-7318
   Manning CD, 2009, INTRO INFORM RETRIEV, V0, P0
   Marinho J, 2015, EURASIP J INF SECUR, V0, P0, DOI DOI 10.1186/s13635-015-0021-0
   Markou M, 2003, SIGNAL PROCESS, V83, P2499, DOI 10.1016/j.sigpro.2003.07.019
   Markou M, 2003, SIGNAL PROCESS, V83, P2481, DOI 10.1016/j.sigpro.2003.07.018
   Mishra Manoj, 2015, INT J SCI ENG RES, V6, P1
   Moore A, 1998, J ARTIF INTELL RES, V8, P67, DOI 10.1613/jair.453
   Moore A, 2003, P 20 INT C MACH LEAR, V3, P552
   Narita K, 2008, LECT NOTES COMPUT SC, V4976, P111
   Noto K, 2012, DATA MIN KNOWL DISC, V25, P109, DOI 10.1007/s10618-011-0234-x
   Noto Keith, 2010, PROC IEEE INT CONF DATA MIN, V0, PP953, DOI 10.1109/ICDM.2010.140
   OReilly Colin, 2014, IEEE COMMUNICATIONS, V16, P3
   Otey Matthew Eric, 2005, P INT WORKSH DAT MIN, V0, P1
   Otey ME, 2006, DATA MIN KNOWL DISC, V12, P203, DOI 10.1007/s10618-005-0014-6
   Pang G, 2016, P 25 INT JOINT C ART, V0, P1902
   Patcha A, 2007, COMPUT NETW, V51, P3448, DOI 10.1016/j.comnet.2007.02.001
   Pawar AD, 2014, IOSR J COMPUT ENG, V16, P44
   PAWLAK Z, 1982, INT J COMPUT INF SCI, V11, P341, DOI 10.1007/BF01001956
   Phua C, 2004, ACM SIGKDD EXPLOR NE, V6, P50, DOI 10.1145/1007730.1007738
   Phua C, 2010, COMPREHENSIVE SURVEY, V0, P0
   Pimentel MAF, 2014, SIGNAL PROCESS, V99, P215, DOI 10.1016/j.sigpro.2013.12.026
   Pradip Srijoni Saha, 2015, INT J COMPUT SCI MOB, V4, P873
   Purankar Raghav M, 2015, INT J ENG COMPUT SCI, V4, P14946
   Ramaswamy S, 2000, SIGMOD REC, V29, P427, DOI 10.1145/335191.335437
   Ranshous S, 2015, WIRES COMPUT STAT, V7, P223, DOI 10.1002/wics.1347
   Rashidi L, 2011, LECT NOTES ARTIF INT, V7003, P610, DOI 10.1007/978-3-642-23887-1_78
   Rassam Murad A, 2012, AMERICAN JOURNAL OF APPLIED SCIENCES, V9, P1636
   Rassam MA, 2013, SENSORS-BASEL, V13, P10087, DOI 10.3390/s130810087
   Rezaei A, 2013, INT CONF INTERNET, V0, PP619, DOI 10.1109/ICIST.2013.6747626
   Ritika, 2013, INT J ADV RES COMPUT, V3, P609
   Rokhman Nur, 2016, JOURNAL OF THEORETICAL AND APPLIED INFORMATION TECHNOLOGY, V83, P327
   Rousseeuw PJ, 1999, TECHNOMETRICS, V41, P212, DOI 10.2307/1270566
   Sagade Ashwini G, 2014, INT J ADV COMPUT ENG, V2, P56
   SAID AM, 2013, RES J APPL SCI ENG T, V6, P1341
   Sari A, 2015, J INFORM SECURITY, V6, P142
   Savage D, 2014, SOC NETWORKS, V39, P62, DOI 10.1016/j.socnet.2014.05.002
   Scholkopf B, 2001, NEURAL COMPUT, V13, P1443, DOI 10.1162/089976601750264965
   SENSARMA D, 2015, INDIAN J SCI TECHNOL, V8, P0
   SEOK J, 2015, SCI REP, V5, P1
   Shahid N, 2015, ARTIF INTELL REV, V43, P193, DOI 10.1007/s10462-012-9370-y
   SHANNON CE, 1948, BELL SYST TECH J, V27, P623, DOI 10.1002/j.1538-7305.1948.tb00917.x
   Shu Wu, 2011, MACHINE LEARNING AND DATA MINING IN PATTERN RECOGNITION. PROCEEDINGS 7TH INTERNATIONAL CONFERENCE, V0, P112, DOI 10.1007/978-3-642-23199-5_9
   Shukla DS, 2014, 2014 INNOVATIVE APPLICATIONS OF COMPUTATIONAL INTELLIGENCE ON POWER, V0, P113, DOI 10.1109/CIPECH.2014.7019101
   Shyu ML, 2005, 15TH INTERNATIONAL WORKSHOP ON RESEARCH ISSUES IN DATA ENGINEERING: STREAM DATA MINING AND APPLICATIONS, V0, P55, DOI 10.1109/RIDE.2005.10
   Singh K, 2012, INT J COMPUT SCI ISS, V9, P307
   Smets K, 2011, P 11 SIAM INT C DAT, V0, PP804, DOI 10.1137/1.9781611972818.69
   Sodemann AA, 2012, IEEE T SYST MAN CY C, V42, P1257, DOI 10.1109/TSMCC.2012.2215319
   Suri NNRRanga, 2013, PATTERN RECOGNITION AND MACHINE INTELLIGENCE. 5TH INTERNATIONAL CONFERENCE, V0, P170, DOI 10.1007/978-3-642-45062-4_23
   Suri NNRR, 2016, NAT COMPUT, V15, P385, DOI 10.1007/s11047-015-9489-2
   Suri NNRR, 2012, 2012 12TH INTERNATIONAL CONFERENCE ON HYBRID INTELLIGENT SYSTEMS (HIS), V0, PP247, DOI 10.1109/HIS.2012.6421342
   Taha A, 2013, P ACS IEEE INT C COM, V0, P1
   Taha A, 2010, 7 INT C INF SYST INF, V0, P1
   Taha A, 2016, INFORM SCIENCES, V346, P73, DOI 10.1016/j.ins.2016.01.022
   Vijay Daniel J, 2013, INT J COMPUT SCI MOB, V2, P235
   Wang YB, 2018, DECIS SUPPORT SYST, V105, P87, DOI 10.1016/j.dss.2017.11.001
   Wang Yun, 2008, STAT TECHNIQUES NETW, V0, P0
   Wei L, 2003, LECT NOTES ARTIF INT, V2637, P399
   Weller-Fahy DJ, 2015, IEEE COMMUN SURV TUT, V17, P70, DOI 10.1109/COMST.2014.2336610
   West J, 2016, COMPUT SECUR, V57, P47, DOI 10.1016/j.cose.2015.09.005
   WU Shu, 2013, IEEE T KNOWL DATA EN, V25, P3
   Yassin W, 2013, PROC INT CONF COMP, V0, P298
   Yu JX, 2006, KNOWL INF SYST, V9, P309, DOI 10.1007/s10115-005-0197-6
   Yu Rose, 2016, SURVEY SOCIAL MEDIA, V0, P0
   Zhang J, 2013, EAI ENDORSED TRANS S, V13, P0, DOI 10.4108/trans.sis.2013.01-03.e2
   ZHANG YI, 2010, J WUHAN UNIV TECHNOL, V2, P12
   Zhao XW, 2014, INT J MACH LEARN CYB, V5, P469, DOI 10.1007/s13042-013-0202-4
   Zijlstra WP, 2011, J EDUC BEHAV STAT, V36, P186, DOI 10.3102/1076998610366263
   Zimek Arthur, 2012, STATISTICAL ANALYSIS AND DATA MINING, V5, P363, DOI 10.1002/sam.11161
NR 188
TC 31
Z9 32
U1 15
U2 113
PU ASSOC COMPUTING MACHINERY
PI NEW YORK
PA 2 PENN PLAZA, STE 701, NEW YORK, NY 10121-0701 USA
SN 0360-0300
EI 1557-7341
J9 ACM COMPUT SURV
JI ACM Comput. Surv.
PD MAY 15
PY 2019
VL 52
IS 2
BP 
EP 
DI 10.1145/3312739
PG 35
WC Computer Science, Theory & Methods
SC Computer Science
GA IG4DK
UT WOS:000473754100016
DA 2022-10-14
ER

PT J
AU Stunkel, L
   Newman, NJ
   Biousse, V
AF Stunkel, Leanne
   Newman, Nancy J.
   Biousse, Valerie
TI Diagnostic error and neuro-ophthalmology
SO CURRENT OPINION IN NEUROLOGY
LA English
DT Review
DE diagnostic error; medical harm; neuro-ophthalmology; referral patterns; reimbursement
ID emergency-department; malpractice claim; overdiagnosis; elimination; pressure; medicine; glaucoma; patient; event; stroke
AB Purpose of review This review summarizes the recent literature on diagnostic error relevant to the practice of neuro-ophthalmology, and evaluates the potential for increased access to neuro-ophthalmology to decrease rates of diagnostic error, thereby reducing medical harm and spending on unnecessary tests and treatments. Recent findings Despite medical advances, current research continues to show alarmingly high rates of diagnostic error. Research into diagnostic error shows that many of these errors can be traced to cognitive errors. Recent studies on diagnostic problems relevant to neuro-ophthalmology, including studies of misdiagnosis of posterior communicating artery aneurysms, idiopathic intracranial hypertension, optic neuritis, and optic nerve sheath meningiomas, have identified major causes of diagnostic error in these conditions. Summary Studies on diagnostic error in neuro-ophthalmologic conditions show that prior to evaluation by a neuro-ophthalmologist, patients may undergo unnecessary tests and treatments that are costly and potentially harmful. Further research on diagnostic error will inform better utilization of neuro-ophthalmologists as a resource to decrease diagnostic error.
C1 [Stunkel, Leanne; Newman, Nancy J.; Biousse, Valerie] Emory Univ, Sch Med, Dept Ophthalmol, Atlanta, GA 30322 USA.
   [Newman, Nancy J.; Biousse, Valerie] Emory Univ, Sch Med, Dept Neurol, Atlanta, GA 30322 USA.
   [Newman, Nancy J.] Emory Univ, Sch Med, Dept Neurol Surg, Atlanta, GA USA.
RP Stunkel, L (通讯作者)，Emory Eye Ctr, Neuroophthalmol, 1365-B Clifton Rd, Atlanta, GA 30322 USA.
EM lstunke@emory.edu
FU NIH/NEI core grant [P30-EY06360]; NIH/NINDS [RO1NSO89694]; NATIONAL EYE INSTITUTE [P30EY006360] Funding Source: NIH RePORTER; NATIONAL INSTITUTE OF NEUROLOGICAL DISORDERS AND STROKE [R01NS089694] Funding Source: NIH RePORTER
CR Ahmed IIK, 2002, J GLAUCOMA, V11, P279, DOI 10.1097/00061198-200208000-00002
   Atzema CL, 2016, ANN NEUROL, V79, P32, DOI 10.1002/ana.24521
   Bakradze E, 2018, CURR ATHEROSCLER REP, V20, P0, DOI 10.1007/s11883-018-0712-3
   Balogh EP, 2015, IMPROVING DIAGNOSIS, V0, P0
   Berner ES, 2008, AM J MED, V121, P2, DOI 10.1016/j.amjmed.2008.01.001
   Briggs GM, 2008, CLIN RADIOL, V63, P791, DOI 10.1016/j.crad.2007.12.002
   Centers for Medicare and Medicaid Services HHS, 2018, FED REG, V83, P35704
   Choudhari NS, 2011, INDIAN J OPHTHALMOL, V59, P485, DOI 10.4103/0301-4738.86320
   Chung Sophia M, 2017, J NEUROOPHTHALMOL, V37, P225, DOI 10.1097/WNO.0000000000000559
   Croskerry P, 2005, ADV PATIENT SAFETY R, V0, P241
   Croskerry P, 2013, NEW ENGL J MED, V368, P2445, DOI 10.1056/NEJMp1303712
   Croskerry P, 2009, ACAD MED, V84, P1022, DOI 10.1097/ACM.0b013e3181ace703
   Croskerry P, 2009, ADV HEALTH SCI EDUC, V14, P27, DOI 10.1007/s10459-009-9182-2
   Dias DT, 2017, BMC OPHTHALMOL, V17, P0, DOI 10.1186/s12886-016-0395-x
   Edlow JA, 2018, J EMERG MED, V54, P469, DOI 10.1016/j.jemermed.2017.12.024
   Elmalem VI, 2011, J NEURO-OPHTHALMOL, V31, P103, DOI 10.1097/WNO.0b013e3181f8d985
   Fisayo A, 2016, NEUROLOGY, V86, P341, DOI 10.1212/WNL.0000000000002318
   Frohman L, 2010, J NEURO-OPHTHALMOL, V30, P210, DOI 10.1097/WNO.0b013e3181e1f927
   Frohman LP, 2017, J NEURO-OPHTHALMOL, V37, P206, DOI 10.1097/WNO.0000000000000518
   Fuhrmans V, 2008, WALL STREET J, V0, P0
   Graber M, 2005, JT COMM J QUAL PATIE, V31, P106, DOI 10.1016/S1553-7250(05)31015-4
   Graber ML, 2013, BMJ QUAL SAF, V22, Pii21, DOI 10.1136/bmjqs-2012-001615
   Graber ML, 2012, BMJ QUAL SAF, V21, P535, DOI 10.1136/bmjqs-2011-000149
   Graber ML, 2009, ADV HEALTH SCI EDUC, V14, P63, DOI 10.1007/s10459-009-9178-y
   Graber ML, 2005, ARCH INTERN MED, V165, P1493, DOI 10.1001/archinte.165.13.1493
   Kerber KA, 2015, NEUROL CLIN, V33, P565, DOI 10.1016/j.ncl.2015.04.009
   Kesler A, 2010, ISR MED ASSOC J, V12, P287
   Kim AS, 2011, ANN EMERG MED, V57, P34, DOI 10.1016/j.annemergmed.2010.06.559
   Kohn LT, 2000, ERR IS HUMAN BUILDIN, V0, P0
   Lee AG, 2005, OPHTHALMOLOGY, V112, P757, DOI 10.1016/j.ophtha.2004.12.009
   Liberman AL, 2018, NEUROLOGIST, V23, P118, DOI 10.1097/NRL.0000000000000187
   Liberman AL, 2017, CURR NEUROL NEUROSCI, V17, P0, DOI 10.1007/s11910-017-0727-0
   Madsen TE, 2016, ACAD EMERG MED, V23, P1128, DOI 10.1111/acem.13029
   Makary MA, 2016, BMJ-BRIT MED J, V353, P0, DOI 10.1136/bmj.i2139
   Margo CE, 2003, QUAL SAF HEALTH CARE, V12, P416, DOI 10.1136/qhc.12.6.416
   McClelland C, 2012, OPHTHALMOLOGY, V119, P1701, DOI 10.1016/j.ophtha.2012.01.044
   Newman-Toker DE, 2014, DIAGNOSIS, V1, P155, DOI 10.1515/dx-2013-0038
   Newman-Toker DE, 2013, JAMA INTERN MED, V173, P425, DOI 10.1001/jamainternmed.2013.225
   Newman-Toker DE, 2009, JAMA-J AM MED ASSOC, V301, P1060, DOI 10.1001/jama.2009.249
   Sadun AA, 2013, OPHTHALMOLOGY, V120, P879, DOI 10.1016/j.ophtha.2012.11.027
   Schaffer AC, 2017, JAMA INTERN MED, V177, P710, DOI 10.1001/jamainternmed.2017.0311
   Schiff GD, 2005, ADV PATIENT SAFETY R, V0, P255
   Schiff GD, 2009, ARCH INTERN MED, V169, P1881, DOI 10.1001/archinternmed.2009.333
   Shojania KG, 2003, JAMA-J AM MED ASSOC, V289, P2849, DOI 10.1001/jama.289.21.2849
   Singh H, 2014, BMJ QUAL SAF, V23, P727, DOI 10.1136/bmjqs-2013-002627
   Stunkel L, 2018, JAMA OPHTHALMOL, V136, P76, DOI 10.1001/jamaophthalmol.2017.5470
   Subramanian PS, 2018, J NEURO-OPHTHALMOL, V38, P4, DOI 10.1097/WNO.0000000000000630
   Tarnutzer AA, 2017, NEUROLOGY, V88, P1468, DOI 10.1212/WNL.0000000000003814
   Tehrani ASS, 2013, BMJ QUAL SAF, V22, P672, DOI 10.1136/bmjqs-2012-001550
   Wachter RM, 2010, HEALTH AFFAIR, V29, P1605, DOI 10.1377/hlthaff.2009.0513
   Wolintz RJ, 2000, SURV OPHTHALMOL, V45, P107, DOI 10.1016/S0039-6257(00)00147-8
   Zwaan L, 2013, BMJ QUAL SAF, V22, Pii52, DOI 10.1136/bmjqs-2012-001624
NR 54
TC 12
Z9 12
U1 0
U2 6
PU LIPPINCOTT WILLIAMS & WILKINS
PI PHILADELPHIA
PA TWO COMMERCE SQ, 2001 MARKET ST, PHILADELPHIA, PA 19103 USA
SN 1350-7540
EI 1473-6551
J9 CURR OPIN NEUROL
JI Curr. Opin. Neurol.
PD FEB 15
PY 2019
VL 32
IS 1
BP 62
EP 67
DI 10.1097/WCO.0000000000000635
PG 6
WC Clinical Neurology; Neurosciences
SC Neurosciences & Neurology
GA HS3QJ
UT WOS:000463777100011
PM 30516641
DA 2022-10-14
ER

PT J
AU Yu, F
   Song, EM
   Liu, H
   Zhu, J
   Hung, CC
AF Yu, Feng
   Song, Enmin
   Liu, Hong
   Zhu, Jun
   Hung, Chih-Cheng
TI Laparoscopic Image-Guided System Based on Multispectral Imaging for the Ureter Detection
SO IEEE ACCESS
LA English
DT Article
DE Endoscope system; ureter injury; image-guided; multispectral imaging; ureter detection
ID long-term; injury; surgery; segmentation; guidance; repair
AB The iatrogenic ureter injury is a common medical negligence in the gynecology, abdominal, and urinary surgeries. Anatomically, the ureter is covered by peritoneum and connective tissue, and the doctor cannot observe it directly in surgery. The ureter injury may cause significant complications for patients and medical disputes. It is important to indicate the ureter position for aided surgery of the doctor. To provide ureter position for doctors in the laparoscopic surgery, we design an image-guided endoscope system that includes a novel endoscopic video system with a visible-light camera and an infrared camera. The visible-light camera is to capture the coeliac image and the infrared camera is to capture the ureter position, simultaneously. To extract accurate ureter position in the infrared image, we also propose a self-adaptive threshold segmentation algorithm to extract the real ureter position as accurately as possible. The self-adaptive threshold and scattering factor are taken in to full account for the ureter segmentation. In addition, the scattering property of light is also discussed to choose the optimal light. Finally, we design and develop the image-guided endoscope system, and experiment it on the animal. The experimental results demonstrate that the proposed image-guided endoscope system achieves 93.8% and 90.6% in terms of true positive rate and positive predictive value, respectively. The processing speed of the proposed algorithm can reach about 165 frames per second (f/s), and the frame rate is far faster than the frame rate (30 f/s) of the traditional endoscope system. The accuracy and processing ability of the system can satisfy the clinical demand. The iatrogenic ureter injury may be decreased when the surgeons perform the operations with the ureter position displayed in real time.
C1 [Yu, Feng; Song, Enmin; Liu, Hong; Zhu, Jun] Huazhong Univ Sci & Technol, Sch Comp Sci & Technol, Wuhan 430074, Hubei, Peoples R China.
   [Hung, Chih-Cheng] Kennesaw State Univ, Lab Machine Vis & Secur Res, Kennesaw, GA 30144 USA.
RP Liu, H (通讯作者)，Huazhong Univ Sci & Technol, Sch Comp Sci & Technol, Wuhan 430074, Hubei, Peoples R China.
EM hl.cbib@gmail.com
FU National Key Research and Development Program of China [2017YFC0112804]; Fundamental Research Funds for the Central Universities [HUST: 2017JYCX038, HUST: 2016YXZD018]; National Natural Science Foundation of China [61370179]
CR Al-Taher M, 2016, J LAPAROENDOSC ADV S, V26, P870, DOI 10.1089/lap.2016.0264
   Andersen P, 2015, SURG ENDOSC, V29, P1406, DOI 10.1007/s00464-014-3814-1
   Castillo JC, 2017, J AMB INTEL HUM COMP, V8, P223, DOI 10.1007/s12652-016-0429-5
   Chen M, 2018, IEEE COMMUN MAG, V56, P164, DOI 10.1109/MCOM.2018.1700274
   Chen M, 2021, IEEE T BIG DATA, V7, P750, DOI 10.1109/TBDATA.2017.2717439
   Chen M, 2017, IEEE ACCESS, V5, P8869, DOI 10.1109/ACCESS.2017.2694446
   Chen M, 2017, IEEE COMMUN MAG, V55, P54, DOI 10.1109/MCOM.2017.1600410CM
   Chung D, 2017, ACTA RADIOL, V58, P170, DOI 10.1177/0284185116638568
   de Groat William C, 2015, HANDB CLIN NEUROL, V130, P61, DOI 10.1016/B978-0-444-63247-0.00005-5
   Franklin A, 2016, WORLD J UROL, V34, P1323, DOI 10.1007/s00345-016-1768-8
   Fu WJ, 2012, BIOMED MATER, V7, P0, DOI 10.1088/1748-6041/7/6/065002
   Gloger O, 2015, IEEE T BIO-MED ENG, V62, P795, DOI 10.1109/TBME.2014.2364862
   Huang J, 2015, IND TEXTILA, V66, P265
   Ayala HVH, 2015, EXPERT SYST APPL, V42, P2136, DOI 10.1016/j.eswa.2014.09.043
   Jain A, 2007, POLYM ENG SCI, V47, P1724, DOI 10.1002/pen.20906
   Jing T, 2017, UROLOGY, V106, P226, DOI 10.1016/j.urology.2017.04.033
   Karakan T, 2016, J ENDOUROL, V30, P375, DOI 10.1089/end.2015.0706
   Kim HJ, 2015, J NANOELECTRON OPTOE, V10, P376, DOI 10.1166/jno.2015.1753
   Lin BX, 2015, IEEE T BIO-MED ENG, V62, P1141, DOI 10.1109/TBME.2014.2373273
   Moinuddin Z, 2015, ANAESTH INTENSIV CA, V16, P247, DOI 10.1016/j.mpaic.2015.04.001
   Multescu R, 2016, RETROGRADE URETEROSCOPY: HANDBOOK OF ENDOUTOLOGY, V0, PP7, DOI 10.1016/B978-0-12-802403-4.00002-4
   Ng HF, 2006, PATTERN RECOGN LETT, V27, P1644, DOI 10.1016/j.patrec.2006.03.009
   Orr WS, 2015, GASTROINTESTINAL SUR, V0, PP361, DOI 10.1007/978-1-4939-2223-9_34
   Packiam VT, 2016, UROLOGY, V98, P183, DOI 10.1016/j.urology.2016.06.041
   Parpala-Sparman T, 2008, SCAND J UROL NEPHROL, V42, P422, DOI 10.1080/00365590802025857
   Prado AR, 2017, OPT EXPRESS, V25, P30051, DOI 10.1364/OE.25.030051
   Puerto-Souza GA, 2014, IEEE T BIO-MED ENG, V61, P2609, DOI 10.1109/TBME.2014.2323999
   Siddighi S, 2014, AM J OBSTET GYNECOL, V211, P0, DOI 10.1016/j.ajog.2014.05.017
   Song EM, 2018, MOBILE NETW APPL, V23, P1655, DOI 10.1007/s11036-018-1114-z
   Song EM, 2016, J MED SYST, V40, P0, DOI 10.1007/s10916-016-0607-1
   Stajanca P, 2016, OPT MATER, V58, P226, DOI 10.1016/j.optmat.2016.05.027
   Tanaka E, 2007, J UROLOGY, V178, P2197, DOI 10.1016/j.juro.2007.06.049
   Teichman J M, 1997, TECH UROL, V3, P213
   Tsakmakidis K, 2013, NAT MATER, V12, P472, DOI 10.1038/nmat3677
   Verbeek FPR, 2013, J UROLOGY, V190, P574, DOI 10.1016/j.juro.2013.02.3187
   Wang S, 2016, IEEE T BIO-MED ENG, V63, P2347, DOI 10.1109/TBME.2016.2530141
   Wei Z, 2015, CHINA HLTH STANDARD, V6, P26
   Yu F, 2018, J MED SYST, V42, P0, DOI 10.1007/s10916-018-0992-8
   Zhang W, 2015, IEEE PHOTONIC TECH L, V27, P336, DOI 10.1109/LPT.2014.2371066
   Zhu P, 2017, OPT REV, V24, P370, DOI 10.1007/s10043-017-0331-1
NR 40
TC 3
Z9 3
U1 2
U2 6
PU IEEE-INST ELECTRICAL ELECTRONICS ENGINEERS INC
PI PISCATAWAY
PA 445 HOES LANE, PISCATAWAY, NJ 08855-4141 USA
SN 2169-3536
EI 
J9 IEEE ACCESS
JI IEEE Access
PD JUN 15
PY 2019
VL 7
IS 
BP 3800
EP 3809
DI 10.1109/ACCESS.2018.2889138
PG 10
WC Computer Science, Information Systems; Engineering, Electrical & Electronic; Telecommunications
SC Computer Science; Engineering; Telecommunications
GA HI3TH
UT WOS:000456373800001
DA 2022-10-14
ER

PT J
AU Shouhed, D
   Beni, C
   Manguso, N
   IsHak, WW
   Gewertz, BL
AF Shouhed, Daniel
   Beni, Catherine
   Manguso, Nicholas
   IsHak, Waguih William
   Gewertz, Bruce L.
TI Association of Emotional Intelligence With Malpractice Claims A Review
SO JAMA SURGERY
LA English
DT Review
ID physician-patient communication; disruptive behavior; adverse event; predictive-validity; defensive medicine; doctor; risk; performance; resident; satisfaction
AB IMPORTANCE Approximately 8% of physicians experience a malpractice claim annually. Most malpractice claims are a result of adverse events, which may or may not be a result of medical errors. However, not all medicolegal cases are the result of medical errors or negligence, but rather, may be associated with the individual nature of the patient-physician relationship. The strength of this relationship may be partially determined by a physician's emotional intelligence (EI), or his or her ability to monitor and regulate his or her emotions as well as the emotions of others. This review evaluates the role of EI in developing the patient-physician relationship and how EI may influence patient decisions to pursue medicolegal action. OBSERVATIONS Several physician characteristics are associated with increased medicolegal risk. Some of these traits, such as sex, age, level of experience, and specialty, are inherent. Other characteristics, such as patient interaction, patient satisfaction, and prior legal history, appear to be related to physicians themselves, yet they are modifiable if such physicians can be identified. Numerous tools exist that provide general measures of different aspects of EI. Furthermore, identification of those with lower EI and intervention with specific training has been shown to improve both EI and patient satisfaction. CONCLUSIONS AND RELEVANCE The study and effect of EI within medicine offers great opportunity to investigate how physician characteristics may influence one's EI, as well as medicolegal risk. This review suggests an indirect negative correlation between a physician's level of EI and his or her risk of litigation. Studies directly linking physicians with low EI to a higher risk of litigation are lacking and may provide valuable insight. Demonstrating such a correlation should prompt the development of interventions that may enhance a physician's level of EI early in his or her career and may limit future legal action.
C1 [Shouhed, Daniel; Manguso, Nicholas; Gewertz, Bruce L.] Cedars Sinai Med Ctr, Dept Surg, 8635 W Third St,Ste 650-W, Los Angeles, CA 90048 USA.
   [Beni, Catherine] Univ Washington, Dept Surg, Seattle, WA 98195 USA.
   [IsHak, Waguih William] Cedars Sinai Med Ctr, Dept Psychiat, Los Angeles, CA 90048 USA.
RP Shouhed, D (通讯作者)，Cedars Sinai Med Ctr, Dept Surg, 8635 W Third St,Ste 650-W, Los Angeles, CA 90048 USA.
EM daniel.shouhed@cshs.org
CR Adamson TE, 1997, WESTERN J MED, V166, P37
   Ambady N, 2002, SURGERY, V132, P5, DOI 10.1067/msy.2002.124733
   [Anonymous], 1980, VITAL HEALTH STAT 13, V0, P1
   Arora S, 2011, ACAD MED, V86, P1311, DOI 10.1097/ACM.0b013e31822bd7aa
   Austin EJ, 2005, PERS INDIV DIFFER, V39, P1395, DOI 10.1016/j.paid.2005.04.014
   Austin EJ, 2007, MED EDUC, V41, P684, DOI 10.1111/j.1365-2923.2007.02795.x
   BECKMAN HB, 1994, ARCH INTERN MED, V154, P1365, DOI 10.1001/archinte.154.12.1365
   Bishop TF, 2011, JAMA-J AM MED ASSOC, V305, P2427, DOI 10.1001/jama.2011.813
   Bismark MM, 2013, BMJ QUAL SAF, V22, P532, DOI 10.1136/bmjqs-2012-001691
   BOVBJERG RR, 1994, JAMA-J AM MED ASSOC, V272, P1421, DOI 10.1001/jama.272.18.1421
   BRENNAN TA, 1991, NEW ENGL J MED, V324, P370, DOI 10.1056/NEJM199102073240604
   Carrothers RM, 2000, ACAD MED, V75, P456, DOI 10.1097/00001888-200005000-00016
   Conte JM, 2005, J ORGAN BEHAV, V26, P433, DOI 10.1002/job.319
   DAUS CS, 2003, IND ORG PSYCHOL, V41, P69, DOI 10.1037/E578802011-010
   Davies M, 1998, J PERS SOC PSYCHOL, V75, P989, DOI 10.1037/0022-3514.75.4.989
   DAY SC, 1989, J GEN INTERN MED, V4, P309, DOI 10.1007/BF02597403
   Donnellan AB, 2008, PSYCHOL AGING, V23, P558, DOI 10.1037/a0012897
   Dugan JW, 2014, JAMA OTOLARYNGOL, V140, P720, DOI 10.1001/jamaoto.2014.1169
   Gallagher TH, 2003, JAMA-J AM MED ASSOC, V289, P1001, DOI 10.1001/jama.289.8.1001
   Gewertz BL, 2006, ARCH SURG-CHICAGO, V141, P812, DOI 10.1001/archsurg.141.8.812
   Gewertz BL, 2015, JAMA SURG, V150, P385, DOI 10.1001/jamasurg.2014.2911
   Goleman D, 1998, HARV BUS REV, V76, P93
   Hermer LD, 2010, J GEN INTERN MED, V25, P470, DOI 10.1007/s11606-010-1259-3
   HICKSON GB, 1992, JAMA-J AM MED ASSOC, V267, P1359, DOI 10.1001/jama.267.10.1359
   Hickson GB, 2002, JAMA-J AM MED ASSOC, V287, P2951, DOI 10.1001/jama.287.22.2951
   HICKSON GB, 1994, JAMA-J AM MED ASSOC, V272, P1583, DOI 10.1001/jama.272.20.1583
   Humphreys John, 2005, J HEALTH ORGAN MANAG, V19, P120, DOI 10.1108/14777260510600040
   Jena AB, 2011, NEW ENGL J MED, V365, P629, DOI 10.1056/NEJMsa1012370
   Jensen AR, 2008, AM J SURG, V195, P5, DOI 10.1016/j.amjsurg.2007.08.049
   Joseph DL, 2010, J APPL PSYCHOL, V95, P54, DOI 10.1037/a0017286
   Kessler D, 1996, Q J ECON, V111, P353, DOI 10.2307/2946682
   Levinson W, 1997, JAMA-J AM MED ASSOC, V277, P553, DOI 10.1001/jama.277.7.553
   LEVINSON W, 1994, JAMA-J AM MED ASSOC, V272, P1619, DOI 10.1001/jama.272.20.1619
   Levinson W, 2013, PATIENT EDUC COUNS, V93, P3, DOI 10.1016/j.pec.2013.03.023
   LINN LS, 1984, J MED EDUC, V59, P964
   LOCALIO AR, 1991, NEW ENGL J MED, V325, P245, DOI 10.1056/NEJM199107253250405
   Matthews G, 2004, EMOTIONAL INTELLIGEN, V0, P0, DOI DOI 10.1037/0000038-038
   Mayer JD, 2003, EMOTION, V3, P97, DOI 10.1037/1528-3542.3.1.97
   McKinley SK, 2015, AM J SURG, V209, P26, DOI 10.1016/j.amjsurg.2014.09.015
   McKinley Sophia K, 2014, J SURG EDUC, V71, Pe33, DOI 10.1016/j.jsurg.2014.05.003
   Mello MM, 2010, HEALTH AFFAIR, V29, P1569, DOI 10.1377/hlthaff.2009.0807
   Moher David, 2009, BMJ, V339, Pb2535, DOI 10.1136/bmj.b2535
   Newsome S, 2000, PERS INDIV DIFFER, V29, P1005, DOI 10.1016/S0191-8869(99)00250-0
   Oginska-Bulik Nina, 2005, INTERNATIONAL JOURNAL OF OCCUPATIONAL MEDICINE AND ENVIRONMENTAL HEALTH, V18, P167
   Petrides KV, 2009, SPRINGER SER HUM EXC, V0, PP85, DOI 10.1007/978-0-387-88370-0_5
   Petrides KV, 2001, EUR J PERSONALITY, V15, P425, DOI 10.1002/per.416
   Rolph John E, 2007, J EMPIR LEGAL STUD, V4, P125, DOI 10.1111/j.1740-1461.2007.00084.x
   Rosenstein AH, 2015, WORLD J CLIN CASES, V3, P930, DOI 10.12998/wjcc.v3.i11.930
   Rosenstein AH, 2011, AM J MED QUAL, V26, P372, DOI 10.1177/1062860611400592
   Rosenstein AH, 2008, JT COMM J QUAL PATIE, V34, P464, DOI 10.1016/S1553-7250(08)34058-6
   Salovey P, 1990, IMAG COGN PERS, V9, P185, DOI 10.2190/DUGG-P24E-52WK-6CDG
   Shouhed D, 2012, ARCH SURG-CHICAGO, V147, P1141, DOI 10.1001/jamasurg.2013.596
   SLOAN FA, 1989, JAMA-J AM MED ASSOC, V262, P3291, DOI 10.1001/jama.262.23.3291
   Stelfox HT, 2005, AM J MED, V118, P1126, DOI 10.1016/j.amjmed.2005.01.060
   Stratton TD, 2008, TEACH LEARN MED, V20, P279, DOI 10.1080/10401330802199625
   Studdert DM, 2016, NEW ENGL J MED, V374, P354, DOI 10.1056/NEJMsa1506137
   Studdert DM, 2005, JAMA-J AM MED ASSOC, V293, P2609, DOI 10.1001/jama.293.21.2609
   Swami MK, 2013, NATL MED J INDIA, V26, P210
   TARAGIN MI, 1994, MED CARE, V32, P661, DOI 10.1097/00005650-199407000-00001
   TARAGIN MI, 1992, AM J MED, V93, P537, DOI 10.1016/0002-9343(92)90582-V
   Unwin E, 2015, BMC MED, V13, P0, DOI 10.1186/s12916-015-0413-5
   Van Rooy DL, 2006, S APPL PSYC, V0, P235
   Van Rooy DL, 2004, J VOCAT BEHAV, V65, P71, DOI 10.1016/S0001-8791(03)00076-9
   Van Rooy DL, 2005, PERS INDIV DIFFER, V38, P689, DOI 10.1016/j.paid.2004.05.023
   VINCENT C, 1994, LANCET, V343, P1609, DOI 10.1016/S0140-6736(94)93062-7
   Wagner PJ, 2002, FAM MED, V34, P750
   Waters TM, 2003, QUAL SAF HEALTH CARE, V12, P330, DOI 10.1136/qhc.12.5.330
   WEISMAN CS, 1989, MED CARE, V27, P16, DOI 10.1097/00005650-198901000-00002
   Weng HC, 2008, MED EDUC, V42, P703, DOI 10.1111/j.1365-2923.2008.03039.x
   Weng HC, 2011, ADV HEALTH SCI EDUC, V16, P591, DOI 10.1007/s10459-011-9278-3
   Weycker D A, 2000, HEALTH CARE MANAG SCI, V3, P269, DOI 10.1023/A:1019014028914
   Wong CS, 2002, LEADERSHIP QUART, V13, P243, DOI 10.1016/S1048-9843(02)00099-1
   Zuccotti G, 2014, APPL CLIN INFORM, V5, P746, DOI 10.4338/ACI-2014-02-RA-0018
NR 73
TC 17
Z9 18
U1 2
U2 12
PU AMER MEDICAL ASSOC
PI CHICAGO
PA 330 N WABASH AVE, STE 39300, CHICAGO, IL 60611-5885 USA
SN 2168-6254
EI 2168-6262
J9 JAMA SURG
JI JAMA Surg.
PD MAR 15
PY 2019
VL 154
IS 3
BP 250
EP 256
DI 10.1001/jamasurg.2018.5065
PG 7
WC Surgery
SC Surgery
GA HP7WI
UT WOS:000461900900015
PM 30698614
DA 2022-10-14
ER

PT J
AU Bose, AM
   Bukholm, IRK
   Bukholm, G
   Geitung, JT
AF Bose, Ashild M.
   Bukholm, Ida R. Khan
   Bukholm, Geir
   Geitung, Jonn Terje
TI A national study of the causes, consequences and amelioration of adverse events in the use of MRI, CT, and conventional radiography in Norway
SO ACTA RADIOLOGICA
LA English
DT Article
DE Safety; magnetic resonance imaging; computed tomography; conventional radiography
ID radiology malpractice claim; diagnostic error; medical malpractice; hospital; classification; safety
AB Background Rapid technological developments, increased complexity, and increased demand have made patient safety a challenge in radiology. Purpose To uncover the causes and consequences behind patient injury compensation claims in the use of MRI, CT, and conventional X-ray examinations, and to determine the system factors that need to be focused on in order to prevent these events. Material and Methods This descriptive cross-sectional study uses data acquired from The Norwegian System of Patient Injury Compensation. A total of 240 cases from 2012-2016 were included. Results According to our study, the main factors contributing to patient injury compensation claims in radiology were false-negative findings (48.7%), misinterpretation (13.1%), and "satisfaction of search" (12%). Another source of error was routines (8.7%), mainly where the patient should have been (further) examined using another modality. Other causes were related to communication (7.6%), procedures (2.9%), technical factors (2.5%), organizational and management factors (1.5%), competence (0.7%), location of the lesion (0.7%), patient factors (0.7%), false-positive findings (0.4%), and work environment (0.4%). These events led to delayed diagnosis and/or treatment in the range of 0-3650 days. Conclusion Errors of perception (false negative and "satisfaction of search") and cognitive errors (misinterpretation) were the main reasons behind patient injury compensation claims in radiology. We suggest that a combination of double-reading, specialization, increased collaboration between professionals, as well as a reduction of unnecessary examinations should be considered to reduce adverse events in radiology.
C1 [Bose, Ashild M.; Bukholm, Ida R. Khan; Bukholm, Geir] Norwegian Univ Life Sci, As, Norway.
   [Bukholm, Geir] Norwegian Inst Publ Hlth, Oslo, Norway.
   [Geitung, Jonn Terje] Univ Oslo, Akershus Univ Hosp, Akershus, Norway.
RP Bose, AM (通讯作者)，Kalbakkstubben 15, N-0951 Oslo, Norway.
EM aashildbose@yahoo.com
CR Bal BS, 2009, CLIN ORTHOP RELAT R, V467, P339, DOI 10.1007/s11999-008-0636-2
   Berlanstein B, 2018, RADIOLOGY NONINTERPR, V0, P25
   BERLIN L, 1995, AM J ROENTGENOL, V165, P781, DOI 10.2214/ajr.165.4.7676967
   Breen MA, 2017, PEDIATR RADIOL, V47, P808, DOI 10.1007/s00247-017-3873-2
   Briggs GM, 2008, CLIN RADIOL, V63, P791, DOI 10.1016/j.crad.2007.12.002
   Bruno MA, 2017, DIAGNOSIS, V4, P149, DOI 10.1515/dx-2017-0006
   Buskov L, 2013, CLIN RADIOL, V68, P55, DOI 10.1016/j.crad.2012.06.104
   del Ciello A, 2017, DIAGN INTERV RADIOL, V23, P118, DOI 10.5152/dir.2016.16187
   Donald JJ, 2012, J MED IMAG RADIAT ON, V56, P173, DOI 10.1111/j.1754-9485.2012.02348.x
   Drew T, 2013, PSYCHOL SCI, V24, P1848, DOI 10.1177/0956797613479386
   Fileni A, 2006, RADIOL MED, V111, P1009, DOI 10.1007/s11547-006-0099-z
   GARLAND LH, 1949, RADIOLOGY, V52, P309, DOI 10.1148/52.3.309
   Graber ML, 2005, ARCH INTERN MED, V165, P1493, DOI 10.1001/archinte.165.13.1493
   Harvey HB, 2016, J AM COLL RADIOL, V13, P124, DOI 10.1016/j.jacr.2015.07.013
   Hendee WR, 2010, RADIOLOGY, V257, P240, DOI 10.1148/radiol.10100063
   Kahneman D, 2011, THINKING FAST SLOW, V0, P0, DOI DOI 10.1192/bjp.2018.109
   Kelly BS, 2012, RADIOGRAPHY, V18, P90, DOI 10.1016/j.radi.2011.06.002
   Kim YW, 2014, AM J ROENTGENOL, V202, P465, DOI 10.2214/AJR.13.11493
   Lysdahl KB, 2009, BMC HEALTH SERV RES, V9, P0, DOI 10.1186/1472-6963-9-155
   Mansouri M, 2016, CURR PROBL DIAGN RAD, V45, P247, DOI 10.1067/j.cpradiol.2016.02.005
   Mansouri M, 2015, EMERG RADIOL, V22, P623, DOI 10.1007/s10140-015-1336-3
   McCreadie G, 2009, CLIN RADIOL, V64, P491, DOI 10.1016/j.crad.2008.12.010
   Norman GR, 2010, MED EDUC, V44, P94, DOI 10.1111/j.1365-2923.2009.03507.x
   Paul D, 2009, J MED IMAGING RADIAT, V40, P90, DOI 10.1016/j.jmir.2009.05.002
   Rafter N, 2017, BMJ QUAL SAF, V26, P111, DOI 10.1136/bmjqs-2015-004828
   Reason J, 2016, ORG ACCIDENTS REVISI, V0, P0
   RENFREW DL, 1992, RADIOLOGY, V183, P145, DOI 10.1148/radiology.183.1.1549661
   Sheng AY, 2016, J AM COLL RADIOL, V13, P131, DOI 10.1016/j.jacr.2015.08.026
   Siegal D, 2017, DIAGNOSIS, V4, P125, DOI 10.1515/dx-2017-0025
   Siewert B, 2016, AM J ROENTGENOL, V206, P573, DOI 10.2214/AJR.15.15117
   Soop M, 2009, INT J QUAL HEALTH C, V21, P285, DOI 10.1093/intqhc/mzp025
   Syse A, 2011, PASIENTSKADERETT PAS, V0, P21
   Taylor GA, 2011, PEDIATR RADIOL, V41, P327, DOI 10.1007/s00247-010-1812-6
   The Norwegian Directory of Health, 2017, UONSK HEND RAD BILD, V0, P0
   The Norwegian System of Patient Injury Compensation, 2019, VEDT, V0, P0
   The Norwegian System of Patient Injury Compensation, 2019, NORWEGIAN SYSTEM PAT, V0, P0
   The Norwegian System of Patient Injury Compensation, 2017, WHAT AR CRIT QUAL CO, V0, P0
   Thomas EJ, 1999, INQUIRY-J HEALTH CAR, V36, P255
   Vincent C, 1998, BRIT MED J, V316, P1154, DOI 10.1136/bmj.316.7138.1154
   Vincent CA, 2010, PATIENT SAFETY, V0, P0
   Wachter RM, 2010, HEALTH AFFAIR, V29, P1605, DOI 10.1377/hlthaff.2009.0513
   Walker A, 2016, DIGIT MEDIA, V2, P120, DOI 10.4103/2226-8561.194700
   Walker REA, 2018, SEMIN MUSCULOSKEL R, V22, P522, DOI 10.1055/s-0038-1673384
   Walls J, 2009, EMERG RADIOL, V16, P303, DOI 10.1007/s10140-009-0795-9
   Zegers M, 2009, QUAL SAF HEALTH CARE, V18, P297, DOI 10.1136/qshc.2007.025924
NR 45
TC 2
Z9 2
U1 1
U2 1
PU SAGE PUBLICATIONS LTD
PI LONDON
PA 1 OLIVERS YARD, 55 CITY ROAD, LONDON EC1Y 1SP, ENGLAND
SN 0284-1851
EI 1600-0455
J9 ACTA RADIOL
JI Acta Radiol.
PD JUN 15
PY 2019
VL 61
IS 6
BP 830
EP 838
DI 10.1177/0284185119881734
PG 9
WC Radiology, Nuclear Medicine & Medical Imaging
SC Radiology, Nuclear Medicine & Medical Imaging
GA LU9YR
UT WOS:000497091100001
PM 31684747
DA 2022-10-14
ER

PT J
AU Alasqah, I
   Mahmud, I
   East, L
   Usher, K
AF Alasqah, Ibrahim
   Mahmud, Ilias
   East, Leah
   Usher, Kim
TI A systematic review of the prevalence and risk factors of smoking among Saudi adolescents
SO SAUDI MEDICAL JOURNAL
LA English
DT Review
ID secondary-school student; cigarette-smoking; tobacco use; medical-student; university-student; college-student; shisha smoking; al-hassa; riyadh; predictor
AB Objectives: To systemically review the evidence concerning the prevalence and reported risk factors of smoking among adolescents in Saudi Arabia. Methods: Following the PRISMA guidelines, studies that examined the prevalence and risk factors of smoking among adolescents in Saudi Arabia were identified through a computerized literature search using the following databases up to March 2018: PubMed, SCOPUS, Web of Science, and BIOSIS. The following search terms were used: smoking OR smok* OR tobacco OR cigar* OR shisha OR shesha OR sheesha AND Saudi Arabia OR KSA. Peer-reviewed articles published within the period from 2007 to 2018 were selected. Studies that reported prevalence data, patterns, and risk factors of smoking among adolescents were included. Extracted data from each study were tabulated, and data were narratively synthesized. Results: Thirty-two studies that reported the prevalence of smoking in the adolescent age group were included in the narrative evidence synthesis. These studies were conducted on secondary school students (n=11), college students (n=14), and an adolescent age group without educational specifications (n=7). According to published reports between 2007 and 2018, the prevalence of tobacco smoking among adolescents in Saudi Arabia ranged from 2.4% to 39.6%. Influence of friends, and family negligence were the most commonly reported risk factors for smoking. Conclusion: The prevalence of smoking is relatively high among adolescents in Saudi Arabia. The social influence of friends, teachers or parents, low academic performance, having spare time, living away from home, and the desire to relieve stress were the most commonly reported risk factors for smoking. PROSPERO REG. NO: CRD: 42018108053
C1 [Alasqah, Ibrahim; Mahmud, Ilias] Qassim Univ, Coll Publ Hlth & Hlth Informat, Bukayriah, Qassim, Saudi Arabia.
   [Alasqah, Ibrahim; Mahmud, Ilias; East, Leah; Usher, Kim] Univ New England, Sch Hlth, Armidale, NSW, Australia.
RP Alasqah, I (通讯作者)，Qassim Univ, Coll Publ Hlth & Hlth Informat, Bukayriah, Qassim, Saudi Arabia.
EM i.alasqah@gmail.com
CR Abdalla AM, 2007, SAUDI MED J, V28, P1102
   Al Agili DE, 2012, J SCHOOL HEALTH, V82, P131, DOI 10.1111/j.1746-1561.2011.00676.x
   Al Ghobain MO, 2011, ANN THORAC MED, V6, P137, DOI 10.4103/1817-1737.82447
   Al Moamary Mohamed S, 2012, J INFECT PUBLIC HEALTH, V5, P159, DOI 10.1016/j.jiph.2012.01.002
   Al Nohair SF, 2011, INT J HEALTH SCI-IJH, V5, P57
   Al-Bedah AM, 2012, LIFE SCI J, V9, P5357
   Al-Bedah AM, 2010, SAUDI MED J, V31, P1036
   Al-Damegh SA, 2004, SAUDI MED J, V25, P215
   Al-Kaabba AF, 2011, J FAM COMMUNITY MED, V18, P8, DOI 10.4103/1319-1683.78631
   Al-Makadma AbdulKarim S, 2015, INT J ADOLESC MED HEALTH, V27, P357, DOI 10.1515/ijamh-2014-0023
   Al-Mohamed HI, 2010, EASTERN MEDITERRANEAN HEALTH JOURNAL, V16, P56
   Al-Mohrej OA, 2016, J HLTH SPECIALTIES, V4, P146, DOI 10.4103/1658-600X.179825
   Al-Turki YA, 2008, SAUDI MED J, V29, P311
   Al-Zalabani A, 2015, BMC PUBLIC HEALTH, V15, P0, DOI 10.1186/s12889-015-1363-8
   Al-Zalabani AH, 2015, BIOMED RES INT, V2015, P0, DOI 10.1155/2015/672393
   Al-Zalabani Abdulmohsen H, 2015, ASIAN PAC J CANCER PREV, V16, P5847
   ALFARIS EA, 1995, PUBLIC HEALTH, V109, P47, DOI 10.1016/S0033-3506(95)80075-1
   Algorinees Rakan Mosa, 2016, ASIAN PAC J CANCER PREV, V17, P3839
   Almogbel YS, 2013, E MEDITERR HEALTH J, V19, P909, DOI 10.26719/2013.19.11.909
   Almutairi KM, 2016, J RELIG HEALTH, V55, P469, DOI 10.1007/s10943-015-0003-z
   Almutairi KM, 2014, J COMMUN HEALTH, V39, P901, DOI 10.1007/s10900-014-9909-8
   Almutairi KM, 2014, J COMMUN HEALTH, V39, P668, DOI 10.1007/s10900-014-9900-4
   Alsubaic ASR, 2018, INT J ADOLESC MED HL, V0, P25
   Amin TT, 2012, INT J BEHAV MED, V19, P324, DOI 10.1007/s12529-011-9169-2
   Amin TT, 2011, J BEHAV MED, V34, P339, DOI 10.1007/s10865-011-9319-7
   Amin TT, 2010, ASIAN PAC J CANCER P, V11, P293
   Ansari K, 2017, INT J HEALTH SCI-IJH, V11, P56
   Baig Mukhtiar, 2016, ASIAN PAC J CANCER PREV, V17, P3483
   Barbosa VC, 2012, REV SAUDE PUBL, V46, P901, DOI 10.1590/S0034-89102012000500018
   Bassiony MM, 2009, SAUDI MED J, V30, P876
   Beaver KM, 2016, INT J OFFENDER THER, V60, P1569, DOI 10.1177/0306624X15583670
   Fida HR, 2013, BMC PUBLIC HEALTH, V13, P0, DOI 10.1186/1471-2458-13-1010
   Fida HR, 2013, J FAM COMMUNITY MED, V20, P168, DOI 10.4103/2230-8229.121993
   Forrester K, 2007, NICOTINE TOB RES, V9, P1259, DOI 10.1080/14622200701705357
   Gaffar AM, 2013, SUBST ABUS, V34, P381, DOI 10.1080/08897077.2013.779361
   GLYNN TJ, 1989, J SCHOOL HEALTH, V59, P181, DOI 10.1111/j.1746-1561.1989.tb04698.x
   Higgins JPT, 2008, COCHRANE HDB SYSTEMA, V5, P672
   Islam SMS, 2003, ETHNIC HEALTH, V8, P319, DOI 10.1080/13557850310001631722
   Jarallah J S, 1996, TOB CONTROL, V5, P26, DOI 10.1136/tc.5.1.26
   Khattab A, 2012, RESP MED, V106, PS16, DOI 10.1016/S0954-6111(12)70011-2
   Koura MR, 2011, J FAM COMMUNITY MED, V18, P63, DOI 10.4103/2230-8229.83370
   Mandil A, 2011, EASTERN MEDITERRANEAN HEALTH JOURNAL, V17, P309
   Mansour AY, 2017, AM J HEALTH BEHAV, V41, P329, DOI 10.5993/AJHB.41.3.12
   Mohammed M, 2018, GLOB HEALTH PROMOT, V25, P6, DOI 10.1177/1757975914548193
   Moher D, 2009, PLOS MED, V6, P0, DOI 10.1371/journal.pmed.1000097
   Moor I, 2015, EUR J PUBLIC HEALTH, V25, P457, DOI 10.1093/eurpub/cku244
   Moradi-Lakeh M, 2013, BMC PULM MED, V2015, P77, DOI 10.1186/S12890-015-0080-514
   Moradi-Lakeh M, 2015, BMC PUBLIC HEALTH, V15, P0, DOI 10.1186/s12889-015-1902-3
   Ng M, 2014, JAMA, V311, P0
   Park HK, 2012, MATERN CHILD HLTH J, V16, P1828, DOI 10.1007/s10995-011-0929-z
   Park Sang-Hee, 2011, KOREAN J PEDIATR, V54, P401, DOI 10.3345/kjp.2011.54.10.401
   Reinert Bonita, 2004, J PUBLIC HEALTH MANAG PRACT, V10, P518
   Sherman EJ, 2009, J SCHOOL HEALTH, V79, P391, DOI 10.1111/j.1746-1561.2009.00426.x
   So ES, 2015, ASIAN NURS RES, V9, P115, DOI 10.1016/j.anr.2015.05.002
   Stroup DF, 2000, JAMA-J AM MED ASSOC, V283, P2008, DOI 10.1001/jama.283.15.2008
   Subhan MM, 2009, SAUDI MED J, V30, P1610
   Taha AZ, 2010, ANN SAUDI MED, V30, P222, DOI 10.4103/0256-4947.62838
   WALTER HJ, 1989, J NATL CANCER I, V81, P995, DOI 10.1093/jnci/81.13.995
   World Health Organization, 2017, WHO GLOB REP TRENDS, V0, P0
   World Health Organization, 2015, PREV TOB SMOK, V0, P0
   World Health Organization, 2017, WHO REPORT GLOBAL TO, V0, P0
NR 61
TC 10
Z9 10
U1 1
U2 4
PU SAUDI MED J
PI RIYADH
PA ARMED FORCES HOSPITAL, PO BOX 7897,, RIYADH 11159, SAUDI ARABIA
SN 0379-5284
EI 
J9 SAUDI MED J
JI Saudi Med. J.
PD SEP 15
PY 2019
VL 40
IS 9
BP 867
EP 878
DI 10.15537/smj.2019.9.24477
PG 12
WC Medicine, General & Internal
SC General & Internal Medicine
GA JU5XI
UT WOS:000501749100001
PM 31522213
DA 2022-10-14
ER

PT J
AU Mull, CC
   Thompson, AD
   Selbst, SM
   Miller, EG
   Rappaport, DI
   Gartner, JC
   Bowman, WR
AF Mull, Colette C.
   Thompson, Amy D.
   Selbst, Steven M.
   Miller, Elissa G.
   Rappaport, David I.
   Gartner, J. Carlton
   Bowman, Wesley R.
TI A Call to Restore Your Calling Self-care of the Emergency Physician in the Face of Life-Changing Stress-Part 1 of 6
SO PEDIATRIC EMERGENCY CARE
LA English
DT Article
DE patient death; emotional debriefing; debriefing; life-changing stressor
ID medical-students experience; posttraumatic-stress; pediatric resident; patient; disorder; death; doctor; burnout; fellow
AB Few practicing emergency physicians will avoid life-changing stressors such as a medical error, personal illness, malpractice litigation, or death of a patient. Many will be unprepared for the toll they will take on their lives. Some may ultimately experience burnout, post-traumatic stress disorder, and suicidal ideation. Medical education, continuing education, and maintenance of certification programs do not teach physicians to recognize helplessness, moral distress, or maladaptive coping mechanisms in themselves. Academic physicians receive little instruction on how to teach trainees and medical students the art of thriving through life-changing stressors in their career paths. Most importantly, handling a life-changing stressor is that much more overwhelming today, as physicians struggle to meet the daily challenge of providing the best patient care in a business-modeled health care environment where profit-driven performance measures (eg, productivity tracking, patient reviews) can conflict with the quality of medical care they wish to provide. Using personal vignettes and with a focus on the emergency department setting, this 6-article series examines the impact life-changing stressors have on physicians, trainees, and medical students. The authors identify internal constraints that inhibit healthy coping and tools for individuals, training programs, and health care organizations to consider adopting, as they seek to increase physician satisfaction and retention. The reader will learn to recognize physician distress and acquire strategies for self-care and peer support. The series will highlight the concept that professional fulfillment requires ongoing attention and is a work in progress.
C1 [Mull, Colette C.; Thompson, Amy D.; Selbst, Steven M.] Thomas Jefferson Univ, Sidney Kimmel Med Coll, Nemours Alfred I duPont Hosp Children, Dept Pediat,Div Emergency Med, 1600 Rockland Rd, Wilmington, DE 19803 USA.
   [Miller, Elissa G.] Thomas Jefferson Univ, Sidney Kimmel Med Coll, Nemours Alfred I duPont Hosp Children, Dept Pediat,Div Palliat Care, Wilmington, DE USA.
   [Rappaport, David I.; Gartner, J. Carlton] Thomas Jefferson Univ, Sidney Kimmel Med Coll, Nemours Alfred I duPont Hosp Children, Dept Pediat,Div Gen Pediat, Wilmington, DE USA.
   [Bowman, Wesley R.] Nemours Alfred I duPont Hosp Children, Employee Assistance Program, Wilmington, DE USA.
RP Mull, CC (通讯作者)，Thomas Jefferson Univ, Sidney Kimmel Med Coll, Nemours Alfred I duPont Hosp Children, Dept Pediat,Div Emergency Med, 1600 Rockland Rd, Wilmington, DE 19803 USA.
EM cmull@nemours.org
CR American Psychiatric Association, 2000, DIAGNOSTIC STAT MANU, V4th ed., P0, DOI 10.1176/appi.books.9780890425596
   Baer TE, 2017, PEDIATRICS, V139, P0, DOI 10.1542/peds.2016-2163
   Balch Charles M, 2010, ADV SURG, V44, P29
   Bateman ST, 2012, J PALLIAT MED, V15, P1329, DOI 10.1089/jpm.2012.0253
   Batley NJ, 2017, BMC MED EDUC, V17, P0, DOI 10.1186/s12909-017-0945-9
   Birur B, 2017, COMMUNITY MENT HLT J, V53, P183, DOI 10.1007/s10597-016-0047-x
   Colville GA, 2017, PEDIATR CRIT CARE ME, V18, PE267, DOI 10.1097/PCC.0000000000001179
   Eng Juliana, 2015, J GRAD MED EDUC, V7, P430, DOI 10.4300/JGME-D-14-00544.1
   Everly, 2001, CRITICAL INCIDENT ST, V0, P0
   Granek L, 2015, J ONCOL PRACT, V11, PE182, DOI 10.1200/JOP.2014.001727
   Halpern J, 2014, BIOMED RES INT, V2014, P0, DOI 10.1155/2014/483140
   Jackson VA, 2005, ACAD MED, V80, P648, DOI 10.1097/00001888-200507000-00007
   Kearns MC, 2012, DEPRESS ANXIETY, V29, P833, DOI 10.1002/da.21997
   Kelly E, 2010, MED EDUC, V44, P421, DOI 10.1111/j.1365-2923.2009.03603.x
   Lu DW, 2015, WEST J EMERG MED, V16, P996, DOI 10.5811/westjem.2015.9.27945
   Mills LD, 2005, J EMERG MED, V28, P1, DOI 10.1016/j.jemermed.2004.05.009
   Montgomery A, 2014, BURN RES, V1, P50, DOI 10.1016/j.burn.2014.04.002
   Moores TS, 2007, MED EDUC, V41, P942, DOI 10.1111/j.1365-2923.2007.02836.x
   Murray E, 2018, ANN EMERG MED, V72, P322, DOI 10.1016/j.annemergmed.2018.03.040
   Osta AD, 2019, ACAD PEDIATR, V19, P278, DOI 10.1016/j.acap.2018.10.003
   Pessagno R, 2013, OMEGA-J DEATH DYING, V68, P207, DOI 10.2190/OM.68.3.b
   Pettker CM, 2017, SEMIN PERINATOL, V41, P156, DOI 10.1053/j.semperi.2017.03.004
   Raimo John, 2018, J GRAD MED EDUC, V10, P524, DOI 10.4300/JGME-D-18-00273.1
   Ratanawongsa N, 2005, ACAD MED, V80, P641, DOI 10.1097/00001888-200507000-00006
   Redinbaugh EM, 2003, BMJ-BRIT MED J, V327, P185, DOI 10.1136/bmj.327.7408.185
   Rhodes-Kropf J, 2005, ACAD MED, V80, P634, DOI 10.1097/00001888-200507000-00005
   Roden-Foreman JW, 2017, COGN BEHAV THERAPY, V46, P522, DOI 10.1080/16506073.2017.1315612
   Rose S, 2012, COCHRANE DATABASE SY, V2, P0
   Serwint JR, 2006, J PALLIAT MED, V9, P70, DOI 10.1089/jpm.2006.9.70
   Serwint JR, 2004, J PEDIATR-US, V145, P229, DOI 10.1016/j.jpeds.2004.04.055
   Smith-Han K, 2016, BMC MED EDUC, V16, P0, DOI 10.1186/s12909-016-0631-3
   Strote J, 2011, ACAD EMERG MED, V18, P255, DOI 10.1111/j.1553-2712.2011.01004.x
   van Emmerik AAP, 2002, LANCET, V360, P766, DOI 10.1016/S0140-6736(02)09897-5
   Vanyo L, 2018, ANN EMERG MED, V71, P541, DOI 10.1016/j.annemergmed.2017.11.001
   Vanyo L, 2017, ANN EMERG MED, V70, P898, DOI 10.1016/j.annemergmed.2017.07.010
   Wear D, 2002, ACAD MED, V77, P271, DOI 10.1097/00001888-200204000-00003
   Zinns LE, 2015, PEDIATR EMERG CARE, V31, P551, DOI 10.1097/PEC.0000000000000196
NR 37
TC 1
Z9 1
U1 0
U2 3
PU LIPPINCOTT WILLIAMS & WILKINS
PI PHILADELPHIA
PA TWO COMMERCE SQ, 2001 MARKET ST, PHILADELPHIA, PA 19103 USA
SN 0749-5161
EI 1535-1815
J9 PEDIATR EMERG CARE
JI Pediatr. Emerg. Care
PD APR 15
PY 2019
VL 35
IS 4
BP 319
EP 322
DI 10.1097/PEC.0000000000001807
PG 4
WC Emergency Medicine; Pediatrics
SC Emergency Medicine; Pediatrics
GA HX0HG
UT WOS:000467069500022
PM 30870336
DA 2022-10-14
ER

PT J
AU Lin, JY
   Lin, JM
   Han, CC
   Wu, YC
   Chang, CS
AF Lin, Jin-Yuan
   Lin, Jing-Min
   Han, Chin-Chuan
   Wu, Yu-Chi
   Chang, Chao-Shu
TI An Automatic Chinese Medicine Dispensing Machine Using Shelf-Based Mechanism
SO APPLIED SCIENCES-BASEL
LA English
DT Article
DE Chinese medicine chest; automation; powder dispensing; Chinese medicine dispensing
ID load cell response; compensation
AB Chinese medicine is a time-honored and deeply valued medical skill in the Chinese community. Although currently the scientific Chinese medicine powder is prevalent, its varieties are numerous and have similar appearance, color, and odor, resulting in difficulties in being distinguished. Moreover, dosages are still weighed and mixed manually, rather than being automated; therefore, the workload for each Chinese medicine pharmacist is heavy, leading to it being easy for the wrong medicine to be administered due to human negligence. An innovative shelf-based automatic powder dispensing machine is therefore presented in this paper in order to promote the quality and efficiency of powder dispensing. This machine consists of linear guide mechanisms, weighing mechanisms, retractable mechanisms, gallipot base discharge mechanisms, and a lifting platform mechanism, and offers several innovative or important features that are beneficial to Chinese medicine. It can automatically and accurately dispense different powders in the correct weights, reducing the possibility of human error. Each gallipot is equipped with one low-cost gallipot base, which can be controlled by the weighing mechanism to discharge powder with the desired weight. Powder cross-contamination among different gallipots can also be avoided. Stepping motors are used in the presented machine for easy control, low cost, and durability. A parabolic type of S mode speed control for stepping motor is implemented, providing faster and more stable moving speed and accuracy than the traditional trapezoidal mode. Hardware and software are integrated and tested. The error of the weighed powder is reduced to +/-0.2 g. The dispensing process is very efficient, the moving speed of the weighing mechanism reaches 23.89 cm/s, and the discharge speed is up to 0.22 g/s. The system is indeed able to improve the accuracy and efficiency of powder dispensing for Chinese medicine.
C1 [Lin, Jin-Yuan; Lin, Jing-Min; Wu, Yu-Chi] Natl United Univ, Dept Elect Engn, Miaoli 360, Taiwan.
   [Han, Chin-Chuan] Natl United Univ, Dept Comp Sci & Informat Engn, Miaoli 360, Taiwan.
   [Chang, Chao-Shu] Natl United Univ, Dept Informat Management, Miaoli 360, Taiwan.
RP Wu, YC (通讯作者)，Natl United Univ, Dept Elect Engn, Miaoli 360, Taiwan.
EM yuan@nuu.edu.tw; ming840810@gmail.com; cchan@nuu.edu.tw; ycwu@nuu.edu.tw; cschang@nuu.edu.tw
FU Ministry of Science and Technology, Taiwan [MOST 108-2221-E-239-024, MOST 108-2221-E-239-025]
CR Ali Z, 2010, P IEEE 14 INT C INT, V0, P307
   [Anonymous], 1997, IEEE T AUTOMAT CONTR, V0, P0, DOI DOI 10.1109/TAC.1997.633847
   Betin F, 2000, IEEE T IND ELECTRON, V47, P610, DOI 10.1109/41.847902
   Bodson M, 2003, 42ND IEEE CONFERENCE ON DECISION AND CONTROL, VOLS 1-6, PROCEEDINGS
   Cao L, 2014, PROJECT REPORT, V0, P0
   Chang Y-S, 2013, ENG AGR ENV FOOD, V6, P172
   Derammelaere S, 2014, P 2014 IEEE ASME INT, V0, P0
   Dorin-Mirel S, 2016, P INT C EL COMP ART, V0, P0
   Gong S, 2009, P INT C EL MACH SYST, V0, P0
   Huang H, 2010, DISCRETE ELEMENT MOD, V0, P0
   Imani M, 2018, P ADV NEUR INF PROC, V31, P8146
   Imani M, 2019, AAAI CONF ARTIF INTE, V0, P7858
   Li L, 2014, P 7 INT C INT COMP T, V0, P0
   Li R, 2011, PROD OPER MANAG, V20, P754, DOI 10.1111/j.1937-5956.2010.01200.x
   Lin HJ, 2015, IEEE T INSTRUM MEAS, V64, P2850, DOI 10.1109/TIM.2015.2433651
   Lu P, 2014, U.S. PATENT NO, V0, Patent No. [8,706,293 B2, 8706293]
   Melin P, 2001, P 10 IEEE INT C FUZZ, V0, P0
   Mihalache G, 2013, 2013 8TH INTERNATIONAL SYMPOSIUM ON ADVANCED TOPICS IN ELECTRICAL ENGINEERING (ATEE), V0, P0, DOI DOI 10.1109/ATEE.2013.6563389
   Ohtsuka A, 2009, P ICROS SICE INT JOI, V0, P0
   Piskorowski J, 2008, MECH SYST SIGNAL PR, V22, P1694, DOI 10.1016/j.ymssp.2008.01.001
   Richiedei D, 2018, MECH SYST SIGNAL PR, V98, P281, DOI 10.1016/j.ymssp.2017.04.049
   Sheng-Ming Yang, 2001, 4TH IEEE INTERNATIONAL CONFERENCE ON POWER ELECTRONICS AND DRIVE SYSTEMS. IEEE PEDS 2001 - INDONESIA. PROCEEDINGS (CAT. NO.01TH8594), V0, PP749, DOI 10.1109/PEDS.2001.975412
   Shi JZ, 1997, TENTH INTERNATIONAL CONFERENCE ON VLSI DESIGN, V0, P21, DOI 10.1109/ICVD.1997.567955
   Tu GH, 2009, THESIS, V0, P0
   Yuyama S, 2016, TAIWAN PATENT APPLICATION NO, V0, Patent No. 201605689
   Zhang LL, 2017, CHIN AUTOM CONGR, V0, PP3122, DOI 10.1109/CAC.2017.8243312
   Zhu JY, 2014, ACM T GRAPHIC, V33, P0, DOI 10.1145/2601097.2601145
NR 28
TC 1
Z9 1
U1 4
U2 6
PU MDPI
PI BASEL
PA ST ALBAN-ANLAGE 66, CH-4052 BASEL, SWITZERLAND
SN 
EI 2076-3417
J9 APPL SCI-BASEL
JI Appl. Sci.-Basel
PD DEC 15
PY 2019
VL 9
IS 23
BP 
EP 
DI 10.3390/app9235060
PG 28
WC Chemistry, Multidisciplinary; Engineering, Multidisciplinary; Materials Science, Multidisciplinary; Physics, Applied
SC Chemistry; Engineering; Materials Science; Physics
GA KF8GZ
UT WOS:000509476600082
DA 2022-10-14
ER

PT J
AU Sharma, L
   Queenan, C
   Ozturk, O
AF Sharma, Luv
   Queenan, Carrie
   Ozturk, Orgul
TI The Impact of Information Technology and Communication on Medical Malpractice Lawsuits
SO PRODUCTION AND OPERATIONS MANAGEMENT
LA English
DT Article
DE malpractice lawsuits; health information technology; communication quality; healthcare delivery; fractional response model
ID electronic health record; physician-patient communication; fractional response variable; panel-data; experiential quality; care; performance; claim; cost; satisfaction
AB Health care organizations have substantially invested in Health Information Technology (HIT) as part of an effort to improve quality. However, many hospitals fail to generate positive returns on this significant investment, based on reimbursements for quality measures through the Affordable Care Act (ACA). Given the high cost of lawsuits, we investigate if HIT adoption reduces lawsuits, and their attendant costs, as another consideration in HIT payoffs. We use operational transparency theory to develop hypotheses on the individual and joint impact of HIT and communication quality in influencing patients' likelihood to file a lawsuit. We combine data on 168 hospitals in the state of Florida from 2007 to 2011 in order to investigate these relationships. Analysis using a fractional response model indicates that HIT has a direct impact in reducing the number of lawsuits, this effect being higher for hospitals with higher communication quality scores. These results remain consistent irrespective of the type of caregiver (physician vs nurse) communicating with the patient or the severity of injury resulting in the lawsuit. Our results also remain robust under different operationalization of key independent variables and alternate model specifications. These results provide a better understanding of the mechanisms that reduce lawsuits.
C1 [Sharma, Luv; Queenan, Carrie; Ozturk, Orgul] Univ South Carolina, Darla Moore Sch Business, Management Sci, 1014 Greene St, Columbia, SC 29208 USA.
RP Queenan, C (通讯作者)，Univ South Carolina, Darla Moore Sch Business, Management Sci, 1014 Greene St, Columbia, SC 29208 USA.
EM luv.sharma@moore.sc.edu; carrie.queenan@moore.sc.edu; odozturk@moore.sc.edu
CR ABRAHAMSON E, 1993, ACAD MANAGE REV, V18, P487, DOI 10.2307/258906
   Altarum Institute, 2011, OV CHALL HLTH IT AD, V0, P0
   ANDERSON JC, 1988, PSYCHOL BULL, V103, P411, DOI 10.1037/0033-2909.103.3.411
   Angst CM, 2012, J MANAGE INFORM SYST, V29, P257, DOI 10.2753/MIS0742-1222290209
   Angst CM, 2010, MANAGE SCI, V56, P1219, DOI 10.1287/mnsc.1100.1183
   Appari A, 2013, HEALTH SERV RES, V48, P354, DOI 10.1111/j.1475-6773.2012.01448.x
   Appari A, 2012, J AM MED INFORM ASSN, V19, P360, DOI 10.1136/amiajnl-2011-000289
   ARABMAZAR A, 1981, J ECONOMETRICS, V17, P253, DOI 10.1016/0304-4076(81)90029-4
   ARELLANO M, 1991, REV ECON STUD, V58, P277, DOI 10.2307/2297968
   Ashby J, 2000, HEALTH AFFAIR, V19, P197, DOI 10.1377/hlthaff.19.5.197
   Bal BS, 2009, CLIN ORTHOP RELAT R, V467, P339, DOI 10.1007/s11999-008-0636-2
   Barlas Stephen, 2011, P T, V36, P37
   Bates DW, 2003, NEW ENGL J MED, V348, P2526, DOI 10.1056/NEJMsa020847
   Bhattacharyya T, 2005, ORTHOPEDICS, V28, P378, DOI 10.3928/0147-7447-20050401-12
   Bloom N, 2007, Q J ECON, V122, P1351, DOI 10.1162/qjec.2007.122.4.1351
   Boyer KK, 1999, MANAGE SCI, V45, P824, DOI 10.1287/mnsc.45.6.824
   Buell RW, 2018, 14034 HAARV BUS SCH, V0, P0
   Buell RW, 2017, MANAGE SCI, V63, P1673, DOI 10.1287/mnsc.2015.2411
   Buell RW, 2011, MANAGE SCI, V57, P1564, DOI 10.1287/mnsc.1110.1376
   Buntin MB, 2010, HEALTH AFFAIR, V29, P1214, DOI 10.1377/hlthaff.2010.0503
   Chandrasekaran A, 2012, M&SOM-MANUF SERV OP, V14, P548, DOI 10.1287/msom.1110.0374
   Chaudhry B, 2006, ANN INTERN MED, V144, P742, DOI 10.7326/0003-4819-144-10-200605160-00125
   Chen CX, 2015, ACCOUNT REV, V90, P229, DOI 10.2308/accr-50870
   Collett D, 2003, MODELING BINARY DATA, V0, P0
   Core JE, 2008, J FINANC ECON, V88, P1, DOI 10.1016/j.jfineco.2007.05.001
   Duke P, 2013, TEACH LEARN MED, V25, P358, DOI 10.1080/10401334.2013.827981
   Dutta S, 2017, NEJM CATALYST 0205, V0, P0
   ETTLIE JE, 1983, ACAD MANAGE J, V26, P27, DOI 10.2307/256133
   Frankel R, 2005, J GEN INTERN MED, V20, P677, DOI 10.1111/j.1525-1497.2005.0163.x
   Galbraith J, 1977, ORG DESIGN, V0, P0
   Gallani S, 2015, 16016 HARV BUS SCH A, V0, P0
   Gardner JW, 2015, J OPER MANAG, V33-34, P123, DOI 10.1016/j.jom.2014.11.003
   Glick HA, 2003, HEALTH ECON, V12, P517, DOI 10.1002/hec.750
   Glouberman S, 2001, HEALTH CARE MANAGE R, V26, P56, DOI 10.1097/00004010-200101000-00006
   Grosskopf S, 2001, SOCIO-ECON PLAN SCI, V35, P189, DOI 10.1016/S0038-0121(01)00006-4
   Handley SM, 2017, PROD OPER MANAG, V26, P134, DOI 10.1111/poms.12609
   Hastie T, 2009, LINEAR METHODS REGRE, V0, P0
   Holman M, 2011, LAW CONTEMP PROBL, V74, P103
   Jones SS, 2014, ANN INTERN MED, V160, P48, DOI 10.7326/M13-1531
   Kesavan S, 2014, MANAGE SCI, V60, P1884, DOI 10.1287/mnsc.2013.1844
   Kohli R, 2004, MIS Q EXEC, V3, P53
   Koven S, 2012, DIFFERENCE DOCTORS N, V0, P0
   Levinson W, 1997, JAMA-J AM MED ASSOC, V277, P553, DOI 10.1001/jama.277.7.553
   Levinson W, 2010, HEALTH AFFAIR, V29, P1310, DOI 10.1377/hlthaff.2009.0450
   Lin W, 2017, WORKING PAPER, V0, P0
   Mangalmurti SS, 2010, NEW ENGL J MED, V363, P2060, DOI 10.1056/NEJMhle1005210
   Mate KS, 2014, HARVARD BUS REV, V0, P2
   McCullough JS, 2016, RAND J ECON, V47, P207, DOI 10.1111/1756-2171.12124
   McCullough JS, 2010, HEALTH AFFAIR, V29, P647, DOI 10.1377/hlthaff.2010.0155
   Mello MM, 2010, HEALTH AFFAIR, V29, P1569, DOI 10.1377/hlthaff.2009.0807
   Menon NM, 2013, INFORM SYST RES, V24, P918, DOI 10.1287/isre.2013.0484
   Menor LJ, 2008, PROD OPER MANAG, V17, P267, DOI 10.3401/poms.1080.0034
   MILGROM P, 1995, J ACCOUNT ECON, V19, P179, DOI 10.1016/0165-4101(94)00382-F
   Miller AR, 2014, J LAW ECON ORGAN, V30, P217, DOI 10.1093/jleo/ews038
   Nagar V, 2005, MANAGE SCI, V51, P904, DOI 10.1287/mnsc.1050.0376
   Papke LE, 1996, J APPL ECONOM, V11, P619, DOI 10.1002/(SICI)1099-1255(199611)11:6<619::AID-JAE418>3.0.CO;2-1
   Papke LE, 2008, J ECONOMETRICS, V145, P121, DOI 10.1016/j.jeconom.2008.05.009
   Porter ME, 2010, NEW ENGL J MED, V363, P2477, DOI 10.1056/NEJMp1011024
   Queenan CC, 2011, J OPER MANAG, V29, P639, DOI 10.1016/j.jom.2011.03.001
   Quinn MA, 2012, ARCH INTERN MED, V172, P1187, DOI 10.1001/archinternmed.2012.2371
   Ransbotham S, 2016, 2016052 GEORG TECH S, V0, P0
   Ratanawongsa N, 2016, JAMA INTERN MED, V176, P125, DOI 10.1001/jamainternmed.2015.6186
   Rathert C, 2017, PATIENT EDUC COUNS, V100, P50, DOI 10.1016/j.pec.2016.07.031
   RIDKER RG, 1967, REV ECON STAT, V49, P246, DOI 10.2307/1928231
   Rigobon R, 2007, INT ECON REV, V48, P1441, DOI 10.1111/j.1468-2354.2007.00470.x
   SCHALL MS, 1983, ADMIN SCI QUART, V28, P557, DOI 10.2307/2393009
   Schleiter Kristin E, 2009, VIRTUAL MENTOR, V11, P242, DOI 10.1001/virtualmentor.2009.11.3.hlaw1-0903
   Seabury SA, 2013, HEALTH AFFAIR, V32, P111, DOI 10.1377/hlthaff.2012.0967
   Senot C, 2016, MANAGE SCI, V62, P829, DOI 10.1287/mnsc.2014.2141
   Shachak A, 2009, J EVAL CLIN PRACT, V15, P641, DOI 10.1111/j.1365-2753.2008.01065.x
   Sharma L, 2016, J OPER MANAG, V41, P25, DOI 10.1016/j.jom.2015.10.001
   Siebert WS, 2010, MANAGE SCI, V56, P1398, DOI 10.1287/mnsc.1100.1188
   Sine WD, 2003, MANAGE SCI, V49, P478, DOI 10.1287/mnsc.49.4.478.14416
   Spetz J, 2004, Q REV ECON FINANC, V44, P430, DOI 10.1016/J.QREF.2004.05.006
   Staiger D, 1997, ECONOMETRICA, V65, P557, DOI 10.2307/2171753
   STEWART MA, 1995, CAN MED ASSOC J, V152, P1423
   Tan TF, 2014, MANAGE SCI, V60, P1574, DOI 10.1287/mnsc.2014.1950
   Taylor Joette Beregi, 2005, CLIN LAB SCI, V18, P8
   Theokary C, 2011, PROD OPER MANAG, V20, P303, DOI 10.1111/j.1937-5956.2011.01228.x
   Thomas JW, 1997, HOSP HEALTH SERV ADM, V42, P489
   Victoroff MS, 2013, J GEN INTERN MED, V28, P637, DOI 10.1007/s11606-012-2283-2
   Virapongse A, 2008, ARCH INTERN MED, V168, P2362, DOI 10.1001/archinte.168.21.2362
   Weir K, 2012, MONIT PSYCHOL, V43, P36
   WOOLDRIDGE JEFFREY, 2002, ECONOMETRIC ANAL CRO, V0, P0
   Wooldridge JM, 2015, J HUM RESOUR, V50, P420, DOI 10.3368/jhr.50.2.420
NR 85
TC 3
Z9 3
U1 2
U2 21
PU WILEY
PI HOBOKEN
PA 111 RIVER ST, HOBOKEN 07030-5774, NJ USA
SN 1059-1478
EI 1937-5956
J9 PROD OPER MANAG
JI Prod. Oper. Manag.
PD OCT 15
PY 2019
VL 28
IS 10
BP 2552
EP 2572
DI 10.1111/poms.13063
PG 21
WC Engineering, Manufacturing; Operations Research & Management Science
SC Engineering; Operations Research & Management Science
GA JE0ZG
UT WOS:000490422100009
DA 2022-10-14
ER

PT J
AU Hartnett, DA
   Eltorai, AEM
   Osband, AJ
   Ahmed, SA
   Daniels, AH
AF Hartnett, Davis A.
   Eltorai, Adam E. M.
   Osband, Adena J.
   Ahmed, Shaan A.
   Daniels, Alan H.
TI Cholecystectomy-related malpractice litigation: predictive factors of case outcome
SO UPDATES IN SURGERY
LA English
DT Article
DE Gallbladder; Cholecystectomy; Malpractice; Bile duct
ID bile-duct injury; laparoscopic cholecystectomy; intraoperative cholangiography; robotic cholecystectomy; risk; complication
AB Complications following cholecystectomy may lead to malpractice litigation. Little research exists regarding cholecystectomy-related malpractice, the complications that lead to litigation, and the outcomes of such cases. This study is a retrospective analysis utilizing the legal database Verdictsearch (ALM Media Properties, LLC, New York, NY). Medical malpractice cases between July 2004 and November 2017 were identified using the search term "gallbladder." Case information was recorded, including patient information, medical details, trial outcome, and resulting payments. Of 46 cases examined, 39 went to trial with a favorable plaintiff (patient) verdict in 43% (20/46) and a favorable physician verdict in 41% (19/46) of the cases. Only 7% (3/46) of the cases resulted in a settlement, with 4% (2/26) concluding in mixed verdicts or arbitration. The mean plaintiff victory payment was $723,844 +/- $1,119,457, while the mean settlement payment was $1,350,000 +/- $563,471. Intraoperative care was the most frequently litigated phase of care (67%, 31/46 cases). Problematic visualization of the surgical field was the most frequent intraoperative allegation (67.7%, 21/46 cases). Cases of problematic visualization often resulted in favorable plaintiff trial victory (66.7% vs. 19% in defendant victory). Only 9.5% of the problematic visualization cases settled. Bile duct injuries accounted for 43.5% of the injuries (plaintiff victory rate 60.0%; mean payment $736,434 +/- $1,365,424). In cholecystectomy litigation, allegations of problematic intraoperative visualization are both the most common allegation and the most likely to end in physician loss. Bile duct injuries remain the most frequent patient injury leading to cholecystectomy litigation
C1 [Hartnett, Davis A.; Eltorai, Adam E. M.; Osband, Adena J.; Ahmed, Shaan A.; Daniels, Alan H.] Brown Univ, Warren Alpert Med Sch, 34 Olive St,Box 9014, Providence, RI 02912 USA.
RP Hartnett, DA (通讯作者)，Brown Univ, Warren Alpert Med Sch, 34 Olive St,Box 9014, Providence, RI 02912 USA.
EM davis_hartnett@brown.edu
CR Abadin SS, 2010, SURGERY, V148, P718, DOI 10.1016/j.surg.2010.07.019
   Alexander HC, 2018, HPB, V20, P786, DOI 10.1016/j.hpb.2018.03.004
   Anandalwar SP, 2017, J SURG RES, V212, P48, DOI 10.1016/j.jss.2016.12.029
   Ankersmit M, 2017, SURG INNOV, V24, P245, DOI 10.1177/1553350617690309
   Barnes D, 2010, GALLBLADDER BILIARY, V0, P0
   Bokshan SL, 2017, ORTHOP J SPORTS MED, V5, P0, DOI 10.1177/2325967117738957
   Casey BE, 1999, OBES SURG, V9, P420, DOI 10.1381/096089299765552684
   Daniels AH, 2017, J NEUROSURG-SPINE, V27, P470, DOI 10.3171/2016.11.SPINE16646
   DePasse JM, 2017, J AM ACAD ORTHOP SUR, V25, PE109, DOI 10.5435/JAAOS-D-16-00460
   DEZIEL DJ, 1993, AM J SURG, V165, P9, DOI 10.1016/S0002-9610(05)80397-6
   Fellmer PT, 2011, CHIRURG, V82, P68, DOI 10.1007/s00104-010-1954-y
   Flum DR, 2003, JAMA-J AM MED ASSOC, V289, P1639, DOI 10.1001/jama.289.13.1639
   Gangemi A, 2017, J ROBOT SURG, V11, P77, DOI 10.1007/s11701-016-0624-6
   Guloglu R, 2004, J LAPAROENDOSC ADV A, V14, P73, DOI 10.1089/109264204322973826
   Hamad MA, 2011, SURG ENDOSC, V25, P3747, DOI 10.1007/s00464-011-1780-4
   Hugh TB, 2002, SURGERY, V132, P826, DOI 10.1067/msy.2002.127681
   Jena AB, 2011, NEW ENGL J MED, V365, P629, DOI 10.1056/NEJMsa1012370
   Kern KA, 1997, ARCH SURG-CHICAGO, V132, P392
   Mangieri CW, 2019, SURG ENDOSC, V33, P724, DOI 10.1007/s00464-018-6333-7
   McLean TR, 2006, ARCH SURG-CHICAGO, V141, P643, DOI 10.1001/archsurg.141.7.643
   Parmeggiani D, 2010, G CHIR, V31, P16
   Pietrabissa A, 2012, ARCH SURG-CHICAGO, V147, P709, DOI 10.1001/archsurg.2012.508
   Pucher PH, 2018, SURG ENDOSC, V32, P2175, DOI 10.1007/s00464-017-5974-2
   Roy PG, 2009, HPB, V11, P130, DOI 10.1111/j.1477-2574.2008.00023.x
   Shah KN, 2018, ARTHROSCOPY, V34, P2236, DOI 10.1016/j.arthro.2018.02.035
   Sharma S, 2018, J ROBOT SURG, V12, P481, DOI 10.1007/s11701-017-0769-y
   SOPER NJ, 1992, ARCH SURG-CHICAGO, V127, P917
   Tacchino R, 2009, SURG ENDOSC, V23, P896, DOI 10.1007/s00464-008-0147-y
   Thiels CA, 2018, JAMA SURG, V153, P8, DOI 10.1001/jamasurg.2017.2979
NR 30
TC 9
Z9 9
U1 0
U2 0
PU SPRINGER-VERLAG ITALIA SRL
PI MILAN
PA VIA DECEMBRIO, 28, MILAN, 20137, ITALY
SN 2038-131X
EI 2038-3312
J9 UPDATES SURG
JI Updates Surg.
PD SEP 15
PY 2019
VL 71
IS 3
BP 463
EP 469
DI 10.1007/s13304-019-00633-4
PG 7
WC Surgery
SC Surgery
GA IO3AJ
UT WOS:000479252600009
PM 30783959
DA 2022-10-14
ER

PT J
AU Indla, V
   Radhika, MS
AF Indla, Vishal
   Radhika, M. S.
TI Hippocratic oath: Losing relevance in today's world?
SO INDIAN JOURNAL OF PSYCHIATRY
LA English
DT Review
DE Ethics; Hippocratic oath; law; Psychiatry
AB Hippocrates oath has been considered the gold standard of ethics in medicine since long. But, the oath was formulated long before the advancements in bioethics. In this article, we try to analyse the important aspects of the oath and examine whether it holds up in the current era of medical malpractice and consumer laws or has lost its relevance.
C1 [Indla, Vishal; Radhika, M. S.] Vijayawada Inst Mental Hlth & Neurosci, Dept Psychiat, Vijayawada, Andhra Pradesh, India.
RP Indla, V (通讯作者)，Vijayawada Inst Mental Hlth & Neurosci, Vijayawada 520002, Andhra Pradesh, India.
EM vishalindla@gmail.com
CR [Anonymous], 2016, MEDSCAPE, V0, P0
   Antoniou SA, 2010, WORLD J SURG, V34, P3075, DOI 10.1007/s00268-010-0604-3
   Chesanow N, 2017, MEDSCAPE, V0, P0
   Jotterand F, 2005, J MED PHILOS, V30, P107, DOI 10.1080/03605310590907084
   Kanchan C, 2017, HINDUSTAN TIMES, V0, P0
   Kao AC, 2004, ACAD MED, V79, P882, DOI 10.1097/00001888-200409000-00015
   Kashyap Nitish, 2017, LIVELAW 0323, V0, P0
   Kumar A, 2010, INDIAN J SURG, V72, P171, DOI 10.1007/s12262-010-0045-0
   Menon I A, 1970, MED HIST, V14, P295
   Miles SH, 2009, LANCET, V374, P1322, DOI 10.1016/S0140-6736(09)61812-2
   Pellegrino E, 2008, PHILOS MED REBORN PE, V0, P424
   Perley S, 1992, NAZI DOCTORS NUREMBE, V0, P151
   Romankow J, 1999, ARCH HIST FILOZ MED, V62, P245
   Veatch R, 1995, ENCY BIOETHICS, V2, P1419
NR 14
TC 3
Z9 3
U1 0
U2 18
PU WOLTERS KLUWER MEDKNOW PUBLICATIONS
PI MUMBAI
PA WOLTERS KLUWER INDIA PVT LTD , A-202, 2ND FLR, QUBE, C T S  NO 1498A-2 VILLAGE MAROL, ANDHERI EAST, MUMBAI, 400059, INDIA
SN 0019-5545
EI 1998-3794
J9 INDIAN J PSYCHIAT
JI Indian J. Psychiatry
PD APR 15
PY 2019
VL 61
IS 10
BP S773
EP S775
DI 10.4103/psychiatry.IndianJPsychiatry_140_19
PG 3
WC Psychiatry
SC Psychiatry
GA HS5KO
UT WOS:000463910400027
PM 31040472
DA 2022-10-14
ER

PT J
AU Ideker, HC
   Julakanti, JS
   Momin, NA
   Chaaban, MR
AF Ideker, Henry C.
   Julakanti, Jatin S.
   Momin, Nishat A.
   Chaaban, Mohamad R.
TI Determination of legal responsibility in shared airway management between anesthesiology and otolaryngology
SO HEAD AND NECK-JOURNAL FOR THE SCIENCES AND SPECIALTIES OF THE HEAD AND NECK
LA English
DT Article
DE airway; anesthesiology; malpractice; multidisciplinary team; otolaryngology
ID medical malpractice; difficult airway; litigation; claim; outcm
AB Background Malpractice litigation remains an important point of contention in the United States. Airway management often sees multidisciplinary teams of anesthesiologists and otolaryngologists. This report analyzes lawsuits affecting both teams in airway management. Methods The Westlaw legal database (West Publishing Co., St. Paul, MN) was used to search for malpractice cases involving failed airway management, where both anesthesiology and otolaryngology were involved. Results Among the 28 cases analyzed, otolaryngology and anesthesiology were most commonly sued together (46.4%). When sued together, defendants were less likely to win and average award amounts ($4, 558 716) were higher. These cases most commonly occurred in the operating room (78.6%), involved a difficult/improper intubation (39.3%), alleged a failure to follow standard of care (57%), and resulted in death (60.7%). Conclusion These cases primarily cited failure to follow standard of care and communication failures. Efforts should be directed toward multidisciplinary airway management protocols and effective communication.
C1 [Ideker, Henry C.; Julakanti, Jatin S.; Momin, Nishat A.] Univ Texas Med Branch, Sch Med, Galveston, TX 77555 USA.
   [Chaaban, Mohamad R.] Univ Texas Med Branch, Dept Otolaryngol, Galveston, TX 77555 USA.
RP Chaaban, MR (通讯作者)，Univ Texas Med Branch, Div Otolaryngol, 301 Univ Blvd, Galveston, TX 77555 USA.
EM mrchaaba@utmb.edu
CR American Tort Reform Association, 2019, AM TORT REF ASS IS W, V0, P0
   Andrews JD, 2012, HEAD NECK-J SCI SPEC, V34, P1720, DOI 10.1002/hed.21998
   Arriaga AF, 2014, ANN SURG, V259, P403, DOI 10.1097/SLA.0000000000000342
   Baredes S, 2016, RECENT ADV OTOLARYNG, V5, P32
   Burkle CM, 2011, MAYO CLIN PROC, V86, P326, DOI 10.4065/mcp.2010.0834
   Enterlein G, 2013, ANAESTHESIST, V62, P832, DOI 10.1007/s00101-013-2222-6
   Farida JP, 2016, HEAD NECK-J SCI SPEC, V38, P751, DOI 10.1002/hed.23950
   Hillel AT, 2015, LARYNGOSCOPE, V125, P640, DOI 10.1002/lary.24949
   Hong SS, 2014, LARYNGOSCOPE, V124, P896, DOI 10.1002/lary.24377
   Janssens M, 2001, EUR J ANAESTH, V18, P3, DOI 10.1046/j.0265-0215.2000.00777.x
   Jena AB, 2011, NEW ENGL J MED, V365, P629, DOI 10.1056/NEJMsa1012370
   Leeper WR, 2018, J SURG EDUC, V75, P1264, DOI 10.1016/j.jsurg.2018.03.001
   Mark LJ, 2015, ANESTH ANALG, V121, P127, DOI 10.1213/ANE.0000000000000691
   Mastroianni AC, 2010, HEALTH AFFAIR, V29, P1611, DOI 10.1377/hlthaff.2009.0134
   Moffett P, 2011, WEST J EMERG MED, V12, P109
   MORRAY JP, 1993, ANESTHESIOLOGY, V78, P461, DOI 10.1097/00000542-199303000-00009
   Morris LGT, 2008, OTOLARYNG HEAD NECK, V138, P315, DOI 10.1016/j.otohns.2007.11.024
   Peterson GN, 2005, ANESTHESIOLOGY, V103, P33, DOI 10.1097/00000542-200507000-00009
   Prakash M, 2015, J PHARM BIOALLIED SC, V7, PS55, DOI 10.4103/0975-7406.155797
   Reilly BK, 2013, LARYNGOSCOPE, V123, P112, DOI 10.1002/lary.23608
   Rose C, 2014, LARYNGOSCOPE, V124, P2161, DOI 10.1002/lary.24663
   Stamm JA, 2016, AM J MED, V129, P20, DOI 10.1016/j.amjmed.2015.08.026
   Stevenson AN, 2012, LARYNGOSCOPE, V122, P71, DOI 10.1002/lary.22438
   Studdert DM, 2006, NEW ENGL J MED, V354, P2024, DOI 10.1056/NEJMsa054479
   Svider PF, 2013, AM J OTOLARYNG, V34, P699, DOI 10.1016/j.amjoto.2012.12.005
NR 25
TC 1
Z9 2
U1 0
U2 2
PU WILEY
PI HOBOKEN
PA 111 RIVER ST, HOBOKEN 07030-5774, NJ USA
SN 1043-3074
EI 1097-0347
J9 HEAD NECK-J SCI SPEC
JI Head Neck-J. Sci. Spec. Head Neck
PD DEC 15
PY 2019
VL 41
IS 12
BP 4181
EP 4188
DI 10.1002/hed.25948
PG 8
WC Otorhinolaryngology; Surgery
SC Otorhinolaryngology; Surgery
GA JM5FO
UT WOS:000496240100014
PM 31502364
DA 2022-10-14
ER

PT J
AU Li, XY
   Hu, XX
   Yang, F
   Yuan, LJ
   Cai, JP
   Hu, GX
AF Li, Xiang-yu
   Hu, Xiao-xia
   Yang, Fang
   Yuan, Ling-jing
   Cai, Jian-ping
   Hu, Guo-xin
TI Effects of 24 CYP2D6 variants found in Chinese population on the metabolism of clonidine in vitro
SO CHEMICO-BIOLOGICAL INTERACTIONS
LA English
DT Article
DE CYP2D6; Clonidine; Genetic polymorphisms; Allelic variants; Drug metabolism
ID tourette syndrome; functional-characterization; genetic-polymorphism; cytochrome-p450 2d6; allelic variant; tic disorder; wild-type; children; 4-hydroxylation
AB Background and objectives: Clonidine has been clinically used to treat Tourette's syndrome for decades. There was research finding that clonidine possessed the best risk-benefit ratio, especially for patients associated with attention deficit hyperactivity disorder. CYP2D6 is a significant member of Cytochrome P450 enzymes. The genetic polymorphisms of CYP2D6 greatly affect the clinical effects of drugs even lead to side effects and medical malpractice. Our goal is to research the effect of CYP2D6 genetic polymorphism on the metabolism of clonidine and evaluate the functions of 22 CYP2D6 allelic variants in vitro, which were discovered in Chinese Han population recently. Methods: This study was carried out through a mature incubation system. The wild-type CYP2D6*1 and 24 variants (CYP2D6*2, CYP2D6*10 and 22 novel CYP2D6 variants) were expressed in insect cells, and the catalytic activity of all the variants were assessed by substrate clonidine. Metabolite 4-OH clonidine was accurately detected via ultra-performance liquid-chromatography tandem mass spectrometry to evaluate the effect of CYP2D6 genetic polymorphism on the clonidine. Result: Among the 22 novel CYP2D6 variants, the intrinsic clearance (Vmax/Km) of 21 variants were significantly decreased (from 1.53% to 83.25%) compared to the wild-type. In particular, the following seven variants (CYP2D6* 2, CYP2D6* 10, CYP2D6* 93, CYP2D6* 95, E215K, V327 M and R497C) attract more attention, of which the intrinsic clearance decreased more than 70% compared to the wild-type. Because the variants with significantly reduced intrinsic clearance are more likely to cause adverse reactions than the variants with increased or little changed intrinsic clearance. In addition, the related pharmacokinetic parameters of CYP2D6*92 and CYP2D6*96 could not be acquired for the defect of CYP2D6 nucleotide. Conclusion: We comprehensively evaluated the effect of 22 novel CYP2D6 variants on the metabolism of clonidine for the first time and hoped corresponding data provide a reference for metabolism of clonidine for further studies in vivo, and extend our understanding of the clinical drug toxicity or ineffectiveness by CYP2D6 genetic polymorphism.
C1 [Li, Xiang-yu; Yang, Fang] Shaoxing Keqiao Women & Childrens Hosp, Dept Pharm, Shaoxing, Zhejiang, Peoples R China.
   [Hu, Xiao-xia] Jinhua Municipal Cent Hosp, Dept Pharm, Jinhua, Zhejiang, Peoples R China.
   [Yuan, Ling-jing] Shaoxing Second Hosp, Dept Pharm, Shaoxing, Zhejiang, Peoples R China.
   [Cai, Jian-ping] Minist Hlth, Beijing Hosp, Key Lab Geriatr, Beijing 100730, Peoples R China.
   [Cai, Jian-ping] Minist Hlth, Beijing Inst Geriatr, Beijing 100730, Peoples R China.
   [Hu, Guo-xin] Wenzhou Med Univ, Sch Pharm, Dept Pharmacol, Wenzhou, Zhejiang, Peoples R China.
RP Cai, JP (通讯作者)，Minist Hlth, Beijing Hosp, Key Lab Geriatr, Beijing 100730, Peoples R China.; Cai, JP (通讯作者)，Minist Hlth, Beijing Inst Geriatr, Beijing 100730, Peoples R China.; Hu, GX (通讯作者)，Wenzhou Med Univ, Sch Pharm, Dept Pharmacol, Wenzhou, Zhejiang, Peoples R China.
EM caijp61@vip.sina.com; hgx@wmu.edu.cn
FU National Natural Science Foundation of China [NSFC 81973397]
CR Ahmad SA, 2015, AM J THER, V22, PE14, DOI 10.1097/MJT.0b013e318293b0e8
   Byeon JY, 2015, ARCH PHARM RES, V38, P2083, DOI 10.1007/s12272-015-0646-z
   Cai J, 2016, BASIC CLIN PHARMACOL, V118, P190, DOI 10.1111/bcpt.12478
   Claessens AJ, 2010, DRUG METAB DISPOS, V38, P1393, DOI 10.1124/dmd.110.033878
   Dai DP, 2013, ACTA PHARMACOL SIN, V34, P1449, DOI 10.1038/aps.2013.123
   Eapen V, 2014, PSYCHIAT RES, V215, P494, DOI 10.1016/j.psychres.2013.10.009
   Fang P, 2017, DRUG DES DEV THER, V11, P1283, DOI 10.2147/DDDT.S133814
   Ginsberg G, 2017, J TOXICOL ENV HEAL A, V80, P569, DOI 10.1080/15287394.2017.1369915
   Guo XG, 2018, BIOMED ENVIRON SCI, V31, P586, DOI 10.3967/bes2018.080
   Hicks JK, 2014, CURR DRUG METAB, V15, P218, DOI 10.2174/1389200215666140202215316
   Hiratsuka M, 2012, DRUG METAB PHARMACOK, V27, P68, DOI 10.2133/dmpk.DMPK-11-RV-090
   Hu XX, 2016, DRUG METAB PHARMACOK, V31, P133, DOI 10.1016/j.dmpk.2016.01.001
   Ingelman-Sundberg M, 2005, PHARMACOGENOMICS J, V5, P6, DOI 10.1038/sj.tpj.6500285
   Jiao FY, 2016, EUR J PAEDIATR NEURO, V20, P80, DOI 10.1016/j.ejpn.2015.10.002
   Knight T, 2012, PEDIATR NEUROL, V47, P77, DOI 10.1016/j.pediatrneurol.2012.05.002
   Lan B, 2018, INT J CANCER, V143, P184, DOI 10.1002/ijc.31291
   Li Q, 2010, J CLIN PHARM THER, V35, P239, DOI 10.1111/j.1365-2710.2009.01102.x
   McGraw J, 2012, EXPERT OPIN DRUG MET, V8, P371, DOI 10.1517/17425255.2012.657626
   Muroi Y, 2014, DRUG METAB PHARMACOK, V29, P360, DOI 10.2133/dmpk.DMPK-14-RG-014
   Pringsheim T, 2012, CAN J PSYCHIAT, V57, P133, DOI 10.1177/070674371205700302
   Qian JC, 2013, PHARMACOGENOMICS, V14, P1731, DOI 10.2217/pgs.13.160
   Quezada J, 2018, CNS DRUGS, V32, P33, DOI 10.1007/s40263-017-0486-0
   Rizzo R, 2013, EUR J PAEDIATR NEURO, V17, P421, DOI 10.1016/j.ejpn.2013.01.005
   Robertson MM, 2012, ARCH DIS CHILDHOOD-E, V97, P166, DOI 10.1136/archdischild-2011-300585
   Rowland P, 2006, J BIOL CHEM, V281, P7614, DOI 10.1074/jbc.M511232200
   Seger DL, 2018, CLIN TOXICOL, V56, P873, DOI 10.1080/15563650.2018.1450986
   Shen HW, 2007, DRUG METAB DISPOS, V35, P1292, DOI 10.1124/dmd.107.015354
   Sinha Y, 2004, J PAEDIATR CHILD H, V40, P678, DOI 10.1111/j.1440-1754.2004.00491.x
   Tang SW, 2019, ADV THER, V36, P2096, DOI 10.1007/s12325-019-00982-x
   Waldon K, 2013, BEHAV NEUROL, V26, P265, DOI 10.1155/2013/626410
   Wang B, 2009, CURR DRUG METAB, V10, P781, DOI 10.2174/138920009789895480
   Wang HH, 2009, PHARMACOGENOMICS, V10, P359, DOI 10.2217/14622416.10.3.359
   Wang Z, 2016, DRUG DES DEV THER, V10, P1909, DOI 10.2147/DDDT.S106175
   Whittington C, 2016, J CHILD PSYCHOL PSYC, V57, P988, DOI 10.1111/jcpp.12556
   Yu AM, 2002, J PHARMACOL EXP THER, V303, P1291, DOI 10.1124/jpet.102.039891
   Zanger UM, 2013, PHARMACOL THERAPEUT, V138, P103, DOI 10.1016/j.pharmthera.2012.12.007
   Zhou SF, 2009, CLIN PHARMACOKINET, V48, P689, DOI 10.2165/11318030-000000000-00000
   Zhou SF, 2009, DRUG METAB REV, V41, P89, DOI 10.1080/03602530902843483
NR 38
TC 5
Z9 5
U1 0
U2 4
PU ELSEVIER IRELAND LTD
PI CLARE
PA ELSEVIER HOUSE, BROOKVALE PLAZA, EAST PARK SHANNON, CO, CLARE, 00000, IRELAND
SN 0009-2797
EI 1872-7786
J9 CHEM-BIOL INTERACT
JI Chem.-Biol. Interact.
PD NOV 1
PY 2019
VL 313
IS 
BP 
EP 
DI 10.1016/j.cbi.2019.108840
PG 6
WC Biochemistry & Molecular Biology; Pharmacology & Pharmacy; Toxicology
SC Biochemistry & Molecular Biology; Pharmacology & Pharmacy; Toxicology
GA JE2TT
UT WOS:000490548100002
PM 31585114
DA 2022-10-14
ER

PT J
AU Schaad, B
   Bourquin, C
   Panese, F
   Stiefel, F
AF Schaad, Beatrice
   Bourquin, Celine
   Panese, Francesco
   Stiefel, Friedrich
TI How physicians make sense of their experience of being involved in hospital users' complaints and the associated mediation
SO BMC HEALTH SERVICES RESEARCH
LA English
DT Article
DE Patient complaints; Complaints center; Physician-centered research; Lived experience; Interpretative phenomenological analysis
ID adverse event; patient; disclosure
AB Background: The growing interest in hospital users' complaints appears to be consistent with recent changes in health care, which considers the patient's voice a valuable information source to improve health care. Based on the assumption that the clinicians' lived experience is an essential element of health care and to neglect it may have serious consequences, this study aimed to explore how physicians experience hospital users' complaints and the associated mediation process. Methods: A qualitative analysis of experience narrative interviews. Fourteen physicians concerned by complaints which resulted in a mediation provided a comprehensive narrative of their experience with the complaints center. Data were analyzed with Interpretative Phenomenological Analysis (IPA). Interviews were analyzed inductively and iteratively to explore how physicians make sense of their experience. Results: The analysis of the physicians' narratives revealed that being the object of a complaint and to enter a process of mediation is a specific experience of which some physicians benefited and others felt psychologically weakened. The causes of the complaints were at times considered by physicians to be related to medical malpractice, but more often to communicational and relational difficulties, unrealistic expectations of patients, physicians' attitudes, or the lack of a coherent care plan. The analysis of their narratives revealed that physicians showed a need for reconsidering and elaborating on the reason(s) leading to the complaint, and on the expectations patients/relatives may have had towards medicine and health care professionals. This may be interpreted as an attempt to assign their meaning, such meaning having the potential to ease the distress associated with the experience of complaints. Conclusion: Most physicians appeared more aware of the communicational and relational aspects of care after experiencing a complaint situation; however, prior to the complaint, physicians seem to have underestimate these issues, and when they acknowledge that the complaint originated in psychological aspects of care, they still consider it not relevant, since not related to clinical decision-making and management. Mediation as providing the opportunity to restore the clinical relationship should be encouraged at an institutional level as well as support of health care professionals by means of individual or group supervision.
C1 [Schaad, Beatrice] Lausanne Univ Hosp, Commun Off, BU21-03-284,Rue Bugnon 21, CH-1001 Lausanne, Switzerland.
   [Bourquin, Celine; Stiefel, Friedrich] Lausanne Univ Hosp, Psychiat Liaison Serv, Lausanne, Switzerland.
   [Panese, Francesco] Lausanne Univ, Fac Social Sci & Polit, Lausanne, Switzerland.
RP Schaad, B (通讯作者)，Lausanne Univ Hosp, Commun Off, BU21-03-284,Rue Bugnon 21, CH-1001 Lausanne, Switzerland.
EM Beatrice.Schaad@chuv.ch
CR Barlow J, 1996, COMPLAINT IS GIFT US, V0, P0
   Beaupert F, 1900, V27, V0, P505
   Bouwman R, 2016, HEALTH EXPECT, V19, P483, DOI 10.1111/hex.12373
   Clyde Ann, 2013, REV NHS HOSP COMPLAI, V0, P0
   Cunningham W, 2011, BMJ QUAL SAF, V20, P449, DOI 10.1136/bmjqs.2011.051722
   Fiester Autumn, 2015, J CLIN ETHICS, V26, P324
   Fiester AM, 2015, AM J MED, V128, P215, DOI 10.1016/j.amjmed.2014.09.017
   FRIELE RD, 2008, BMC HEALTH SERV RES, V8, P0
   Friele RD, 2006, BMC HEALTH SERV RES, V6, P0, DOI 10.1186/1472-6963-6-106
   Gallagher TH, 2015, BMJ QUAL SAF, V24, P352, DOI 10.1136/bmjqs-2015-004337
   Gillespie A, 2016, BMJ QUAL SAF, V25, P937, DOI 10.1136/bmjqs-2015-004596
   He AJ, 2014, SOC SCI MED, V123, P64, DOI 10.1016/j.socscimed.2014.10.055
   Honneth A, 2013, FOLIO ESSAIS, V0, P350
   Hsieh SY, 2012, INT J NURS PRACT, V18, P471, DOI 10.1111/j.1440-172X.2012.02057.x
   Jangland E, 2009, PATIENT EDUC COUNS, V75, P199, DOI 10.1016/j.pec.2008.10.007
   Jarvelin J, 2012, HEALTH POLICY, V104, P155, DOI 10.1016/j.healthpol.2011.08.012
   Knickle K, 2012, CRIT CARE, V16, P0, DOI 10.1186/CC11141
   Larkin M, 2006, QUAL RES PSYCHOL, V3, P102, DOI 10.1191/1478088706qp062oa
   Levin CM, 2014, JT COMM J QUAL PATIE, V40, P484, DOI 10.1016/S1553-7250(14)40063-1
   Liebman CB, 2004, HEALTH AFFAIR, V23, P22, DOI 10.1377/hlthaff.23.4.22
   Macnamara Jim, 2015, CREATING ARCHITECTUR, V0, P0
   Mohammadreza H, 2000, J COMMUNITY HLTH, V25, P455
   Montanera D, 2015, EUR J HLTH EC, V0, P0
   Payne C, 1990, NURS TIMES, V86, P26
   Pukk-Harenstam K, 2009, POSTGRAD MED J, V85, P69, DOI 10.1136/qshc.2007.022897
   Renkema E, 2014, J EVAL CLIN PRACT, V20, P649, DOI 10.1111/jep.12194
   Schaad B, 2015, PATIENT EDUC COUNS, V98, P771, DOI 10.1016/j.pec.2015.02.019
   Schlesinger M, 2015, HEALTH SERV RES, V50, P2116, DOI 10.1111/1475-6773.12420
   Smith J, 2009, INTERPRETATIVE PHENO, V0, P0
   Stiefel F, 2015, CANC RES SWITZERLAND, V0, P69
   Taylor BB, 2008, MED CARE, V46, P224, DOI 10.1097/MLR.0b013e3181589ba4
   Ward JK, 2012, BMJ QUAL SAF, V21, P685, DOI 10.1136/bmjqs-2011-000213
   Zengin S, 2014, J FORENSIC LEG MED, V22, P121, DOI 10.1016/j.jflm.2013.12.008
   Zuger A, 2004, N ENGL J MED, V350, P0
   2013, 1900, V20, V0, PP290, DOI 10.1016/J.JFLM.2012.11.001
NR 35
TC 6
Z9 6
U1 0
U2 1
PU BMC
PI LONDON
PA CAMPUS, 4 CRINAN ST, LONDON N1 9XW, ENGLAND
SN 
EI 1472-6963
J9 BMC HEALTH SERV RES
JI BMC Health Serv. Res.
PD JAN 28
PY 2019
VL 19
IS 
BP 
EP 
DI 10.1186/s12913-019-3905-8
PG 8
WC Health Care Sciences & Services
SC Health Care Sciences & Services
GA HW7ZK
UT WOS:000466908400001
PM 30691452
DA 2022-10-14
ER

PT J
AU Cao, S
   Zhang, GX
   Liu, PF
   Zhang, XS
   Neri, F
AF Cao, Sheng
   Zhang, Gexiang
   Liu, Pengfei
   Zhang, Xiaosong
   Neri, Ferrante
TI Cloud-assisted secure eHealth systems for tamper-proofing EHR via blockchain
SO INFORMATION SCIENCES
LA English
DT Article
DE Blockchain; eHealth systems; Electronic health record
ID key management scheme; encryption; efficient; privacy; deduplication
AB The wide deployment of cloud-assisted electronic health (eHealth) systems has already shown great benefits in managing electronic health records (EHRs) for both medical institutions and patients. However, it also causes critical security concerns. Since once a medical institution generates and outsources the patients' EHRs to cloud servers, patients would not physically own their EHRs but the medical institution can access the EHRs as needed for diagnosing, it makes the EHRs integrity protection a formidable task, especially in the case that a medical malpractice occurs, where the medical institution may collude with the cloud server to tamper with the outsourced EHRs to hide the medical malpractice. Traditional cryptographic primitives for the purpose of data integrity protection cannot be directly adopted because they cannot ensure the security in the case of collusion between the cloud server and medical institution. In this paper, a secure cloud-assisted eHealth system is proposed to protect outsourced EHRs from illegal modification by using the blockchain technology (blockchain-based currencies, e.g., Ethereum). The key idea is that the EHRs only can be outsourced by authenticated participants and each operation on outsourcing EHRs is integrated into the public blockchain as a transaction. Since the blockchain-based currencies provide a tamper-proofing way to conduct transactions without a central authority, the EHRs cannot be modified after the corresponding transaction is recorded into the blockchain. Therefore, given outsourced EHRs, any participant can check their integrity by checking the corresponding transaction. Security analysis and performance evaluation demonstrate that the proposed system can provide a strong security guarantee with a high efficiency. (C) 2019 Elsevier Inc. All rights reserved.
C1 [Cao, Sheng] Univ Elect Sci & Technol China, Sch Informat & Software Engn, Chengdu 611731, Sichuan, Peoples R China.
   [Cao, Sheng; Zhang, Xiaosong] Univ Elect Sci & Technol China, Ctr Cyber Secur, Chengdu 611731, Sichuan, Peoples R China.
   [Zhang, Gexiang] Southwest Jiaotong Univ, Sch Elect Engn, Chengdu 610031, Sichuan, Peoples R China.
   [Liu, Pengfei; Zhang, Xiaosong] Univ Elect Sci & Technol China, Sch Comp Sci & Engn, Chengdu 611731, Sichuan, Peoples R China.
   [Neri, Ferrante] De Montfort Univ, Inst Artificial Intelligence, Sch Comp Sci & Informat, Leicester, Leics, England.
RP Neri, F (通讯作者)，De Montfort Univ, Inst Artificial Intelligence, Sch Comp Sci & Informat, Leicester, Leics, England.
EM fneri@dmu.ac.uk
FU National Key Research and Development Program of China [2016QY061205, 2018YFB0804103]; Science and Technology Service Industry project of Sichuan Provincial Science and Technology Department [2017GFW0002, 2017GFW0088]; Achievements Transformation Project of Sichuan Provincial Science and Technology Department [2017CC0006]; Provincial Academy of Science and Technology Project of Sichuan Provincial Science and Technology Department [2017JZ0015]; National Natural Science Foundation of China [61672437, 61702428]; New Generation Artificial Intelligence Science and Technology Major Project of Sichuan Province [2018GZDZX0043]; Sichuan Science and Technology Program [19ZDZX0045, 2018GZ0185, 2018GZ0086, 2018GZ0095]
CR Abdalla M, 2005, LECT NOTES COMPUT SC, V3376, P191
   Acharya UR, 2017, COMPUT BIOL MED, V88, P72, DOI 10.1016/j.compbiomed.2017.06.022
   [Anonymous], 2017, THESIS, V0, P0
   Armknecht F, 2014, CCS14: PROCEEDINGS OF THE 21ST ACM CONFERENCE ON COMPUTER AND COMMUNICATIONS SECURITY, V0, PP831, DOI 10.1145/2660267.2660310
   Azaria A, 2016, PROCEEDINGS 2016 2ND INTERNATIONAL CONFERENCE ON OPEN AND BIG DATA - OBD 2016, V0, PP25, DOI 10.1109/OBD.2016.11
   Bellare M, 2000, J COMPUT SYST SCI, V61, P362, DOI 10.1006/jcss.1999.1694
   Boneh D, 2004, J CRYPTOL, V17, P297, DOI 10.1007/s00145-004-0314-9
   Boneh D, 2003, SIAM J COMPUT, V32, P586, DOI 10.1137/S0097539701398521
   Cai XT, 2017, INTEGR COMPUT-AID E, V24, P129, DOI 10.3233/ICA-160535
   Caino-Lores S, 2017, INTEGR COMPUT-AID E, V24, P57, DOI 10.3233/ICA-160532
   Caraffini F, 2019, SWARM EVOL COMPUT, V50, P0, DOI 10.1016/j.swevo.2018.08.013
   Caraffini F, 2014, INFORM SCIENCES, V265, P1, DOI 10.1016/j.ins.2013.12.044
   Casola V, 2016, IEEE CLOUD COMPUT, V3, P10, DOI 10.1109/MCC.2016.139
   Du XJ, 2007, AD HOC NETW, V5, P24, DOI 10.1016/j.adhoc.2006.05.012
   Du XJ, 2009, IEEE T WIREL COMMUN, V8, P1223, DOI 10.1109/TWC.2009.060598
   Gao CZ, 2018, IEEE ACCESS, V6, P38860, DOI 10.1109/ACCESS.2018.2852329
   Hei XL, 2013, IEEE INFOCOM SER, V0, P3030
   Hirschauer TJ, 2015, J MED SYST, V39, P0, DOI 10.1007/s10916-015-0353-9
   Hui Tian, 2019, SOFT COMPUTING, V23, P3779, DOI 10.1007/s00500-018-3038-8
   Jiang LL, 2018, WIREL COMMUN MOB COM, V0, P0, DOI DOI 10.1155/2018/6809796
   Jiang L, 2019, J PET EXPLOR PROD TE, V9, P111, DOI 10.1007/s13202-018-0509-5
   Korytkowski M, 2017, INTEGR COMPUT-AID E, V24, P119, DOI 10.3233/ICA-160534
   Lee WB, 2008, IEEE T INF TECHNOL B, V12, P34, DOI 10.1109/TITB.2007.906101
   Li J, 2014, IEEE T PARALL DISTR, V25, P2201, DOI 10.1109/TPDS.2013.271
   Li J, 2014, IEEE T PARALL DISTR, V25, P1615, DOI 10.1109/TPDS.2013.284
   Li T, 2018, SECUR COMMUN NETW, V2018, P0
   Lin H, 2013, IEEE T INF FOREN SEC, V8, P985, DOI 10.1109/TIFS.2013.2255593
[truncated: 375,445 more chars]
