# Supplementary material for: Evolutionary game theory and simulations based on doctor and patient medical malpractice under government regulation
Source: Sci Rep. 2023 Oct 25;13:18234. doi: 10.1038/s41598-023-44915-9 (PMC10600196; doi:10.1038/s41598-023-44915-9)
Supplement: Supplementary file 1 — Supplementary Information. [file 41598_2023_44915_MOESM1_ESM.zip › raw data /fig 1-2/data-no/download2012u34.txt]

PT J
AU Weaver, SJ
   Newman-Toker, DE
   Rosen, MA
AF Weaver, Sallie J.
   Newman-Toker, David E.
   Rosen, Michael A.
TI Reducing Cognitive Skill Decay and Diagnostic Error: Theory-Based Practices for Continuing Education in Health Care
SO JOURNAL OF CONTINUING EDUCATION IN THE HEALTH PROFESSIONS
LA English
DT Article
DE cognitive skill decay; diagnostic error
ID medical-education; american-college; expert-performance; malpractice claim; decision-making; physician; strategy; perspective; impact; metaanalysis
AB Missed, delayed, or wrong diagnoses can have a severe impact on patients, providers, and the entire health care system. One mechanism implicated in such diagnostic errors is the deterioration of cognitive diagnostic skills that are used rarely or not at all over a prolonged period of time. Existing evidence regarding maintenance of effective cognitive reasoning skills in the clinical education, organizational training, and human factors literatures suggest that continuing education plays a critical role in mitigating and managing diagnostic skill decay. Recent models also underscore the role of system level factors (eg, cognitive decision support tools, just-in-time training opportunities) in supporting clinical reasoning process. The purpose of this manuscript is to offer a multidisciplinary review of cognitive models of clinical decision making skills in order to provide a list of best practices for supporting continuous improvement and maintenance of cognitive diagnostic processes through continuing education.
C1 [Weaver, Sallie J.; Rosen, Michael A.] Johns Hopkins Univ, Sch Med, Armstrong Inst Patient Safety & Qual, Baltimore, MD 21231 USA.
   [Weaver, Sallie J.; Rosen, Michael A.] Johns Hopkins Univ, Sch Med, Dept Anesthesiol & Crit Care Med, Baltimore, MD 21231 USA.
   [Newman-Toker, David E.] Johns Hopkins Univ, Sch Med, Dept Neurol, Baltimore, MD 21231 USA.
RP Weaver, SJ (通讯作者)，Johns Hopkins Univ, Sch Med, Dept Anesthesiol & Crit Care Med, 1909 Thames St, Baltimore, MD 21231 USA.
EM sjweaver@jhu.edu
CR Arthur W, 2003, J APPL PSYCHOL, V88, P234, DOI 10.1037/0021-9010.88.2.234
   Arthur W, 1998, HUM PERFORM, V11, P57, DOI 10.1207/s15327043hup1101_3
   Arthur W, 2007, AFRLRHAZ20080001, V0, P0
   BALDWIN TT, 1988, PERS PSYCHOL, V41, P63, DOI 10.1111/j.1744-6570.1988.tb00632.x
   Berner ES, 2008, AM J MED, V121, P2, DOI 10.1016/j.amjmed.2008.01.001
   Bishop TF, 2011, JAMA-J AM MED ASSOC, V305, P2427, DOI 10.1001/jama.2011.813
   Bordage G, 2009, CHEST, V135, P29S, DOI 10.1378/chest.08-2515
   Bowen JL, 2006, NEW ENGL J MED, V355, P2217, DOI 10.1056/NEJMra054782
   Brown TW, 2010, ACAD EMERG MED, V17, P553, DOI 10.1111/j.1553-2712.2010.00729.x
   CAULFORD PG, 1994, ACAD MED, V69, PS16, DOI 10.1097/00001888-199410000-00028
   CHASE WG, 1973, COGNITIVE PSYCHOL, V4, P55, DOI 10.1016/0010-0285(73)90004-2
   Chi MTH, 1982, ADV PSYCHOL HUMAN IN, V0, P1
   Choudhry NK, 2005, ANN INTERN MED, V142, P260, DOI 10.7326/0003-4819-142-4-200502150-00008
   Cohen MS, 1997, EXP RES APPL, V0, P257
   Croskerry P, 2003, ACAD MED, V78, P775, DOI 10.1097/00001888-200308000-00003
   Croskerry P, 2003, ANN EMERG MED, V41, P110, DOI 10.1067/mem.2003.22
   Croskerry P, 2009, ACAD MED, V84, P1022, DOI 10.1097/ACM.0b013e3181ace703
   Croskerry P, 2009, ADV HEALTH SCI EDUC, V14, P27, DOI 10.1007/s10459-009-9182-2
   Cruz DM, 2009, J CONTIN EDUC NURS, V40, P121, DOI 10.3928/00220124-20090301-05
   DAVIS DA, 1995, JAMA-J AM MED ASSOC, V274, P700
   Davis D, 2009, CHEST, V135, P8S, DOI 10.1378/chest.08-2513
   Doucet MD, 1998, MED EDUC, V32, P590
   Dreyfus HL, 1986, WHAT COMPUTERS CANT, V0, P0
   Dunphy BC, 2010, ADV HEALTH SCI EDUC, V15, P229, DOI 10.1007/s10459-009-9194-y
   Durning SJ, 2012, ADV HEALTH SCI EDUC, V17, P65, DOI 10.1007/s10459-011-9294-3
   Durning SJ, 2010, J CONTIN EDUC HEALTH, V30, P153, DOI 10.1002/chp.20075
   Elstein AS, 2009, ADV HEALTH SCI EDUC, V14, P7, DOI 10.1007/s10459-009-9184-0
   Elstein AS, 2002, BRIT MED J, V324, P729, DOI 10.1136/bmj.324.7339.729
   Ericsson KA, 2006, CAMBRIDGE HANDBOOK OF EXPERTISE AND EXPERT PERFORMANCE, V0, P683
   Ericsson KA, 2007, MED EDUC, V41, P1124, DOI 10.1111/j.1365-2923.2007.02946.x
   ERICSSON KA, 1995, PSYCHOL REV, V102, P211, DOI 10.1037/0033-295X.102.2.211
   ERICSSON KA, 1993, CIBA F SYMP, V178, P222
   Ericsson KA, 2004, ACAD MED, V79, PS70, DOI 10.1097/00001888-200410001-00022
   Ericsson KA, 1996, ANNU REV PSYCHOL, V47, P273, DOI 10.1146/annurev.psych.47.1.273
   Ericsson KA, 1993, CIBA F SYMP, V178, P232
   Eva Kevin W, 2003, J CONTIN EDUC HEALTH PROF, V23, P133, DOI 10.1002/chp.1340230303
   Eva KW, 2006, J CONTIN EDUC HEALTH, V26, P192, DOI 10.1002/chp.69
   Eva KW, 2002, ACAD MED, V77, PS1, DOI 10.1097/00001888-200210001-00002
   Eva KW, 2005, MED EDUC, V39, P870, DOI 10.1111/j.1365-2929.2005.02258.x
   Eva KW, 2005, MED EDUC, V39, P98, DOI 10.1111/j.1365-2929.2004.01972.x
   Evans JSBT, 2008, ANNU REV PSYCHOL, V59, P255, DOI 10.1146/annurev.psych.59.103006.093629
   FLAVELL JH, 1979, AM PSYCHOL, V34, P906, DOI 10.1037/0003-066X.34.10.906
   Gigerenzer G, 1999, SIMPLE HEURISTICS MA, V0, P0
   GOLDSTEIN IL, 1991, HDB IND ORG PSYCHOL, V2, P507
   Graber ML, 2009, ADV HEALTH SCI EDUC, V14, P63, DOI 10.1007/s10459-009-9178-y
   Graber ML, 2005, ARCH INTERN MED, V165, P1493, DOI 10.1001/archinte.165.13.1493
   GUIMARAES T, 1992, DECISION SCI, V23, P409, DOI 10.1111/j.1540-5915.1992.tb00397.x
   Hayward RA, 2002, JAMA-J AM MED ASSOC, V288, P2404, DOI 10.1001/jama.288.19.2404-JLT1120-2-2
   Hayward RA, 2002, JAMA-J AM MED ASSOC, V288, P2405
   Healy AF, 1996, MEMORY, V0, PP525, DOI 10.1016/B978-012102570-0/50017-3
   Healy AF, 1998, 9826 ARI, V0, P0
   Hodges BD, 2012, ACAD MED, V87, P25, DOI 10.1097/ACM.0b013e318238e069
   Holyoak KJ, 1991, GEN THEORY EXPERTISE, V301, P0
   Horsley T, 2009, J CONTIN EDUC HEALTH, V29, P91, DOI 10.1002/chp.20017
   Horsley T, 2010, COCHRANE DB SYST REV, V0, P0, DOI DOI 10.1002/14651858.CD007335.pub2
   Institute of Medicine, 2010, RED CONT ED HLTH PRO, V0, P0
   Institute of Medicine, 2000, ERR IS HUMAN BUILDIN, V0, P0, DOI DOI 10.17226/9728
   JOSEPH GM, 1990, MED DECIS MAKING, V10, P31, DOI 10.1177/0272989X9001000107
   Kerfoot BP, 2010, J AM COLL SURGEONS, V211, P331, DOI 10.1016/j.jamcollsurg.2010.04.023
   Klein G, 1998, SOURCES POWER PEOPLE, V0, P0
   Knox Alan B, 2003, J CONTIN EDUC HEALTH PROF, V23, P141, DOI 10.1002/chp.1340230304
   Kuiper RA, 2004, J ADV NURS, V45, P381, DOI 10.1046/j.1365-2648.2003.02921.x
   Lipshitz R, 2001, J BEHAV DECIS MAKING, V14, P331, DOI 10.1002/bdm.381
   Lowe MM, 2009, CHEST, V135, P56S, DOI 10.1378/chest.08-2519
   Lowe MM, 2009, CHEST, V135, P69S, DOI 10.1378/chest.08-2522
   Mansouri M, 2007, J CONTIN EDUC HEALTH, V27, P6, DOI 10.1002/chp.88
   Marinopoulos Spyridon S, 2007, EVID REP TECHNOL ASSESS (FULL REP), V0, P1
   Mazmanian PE, 2009, J CONTIN EDUC HEALTH, V29, P197, DOI 10.1002/chp.20048
   Mazmanian PE, 2009, CHEST, V135, P49S, DOI 10.1378/chest.08-2518
   McNamara DS, 1995, LEARNING MEMORY KNOW, V0, PP132, DOI 10.4135/J.3566+
   Morewedge CK, 2010, TRENDS COGN SCI, V14, P435, DOI 10.1016/j.tics.2010.07.004
   Newell A, 1979, HUMAN PROBLEM SOLVIN, V0, P0
   Newman-Toker DE, 2009, ACAD EMERG MED, V16, P970, DOI 10.1111/j.1553-2712.2009.00523.x
   Newman-Toker DE, 2009, JAMA-J AM MED ASSOC, V301, P1060, DOI 10.1001/jama.2009.249
   Norman Geoffrey R, 2005, ACP J CLUB, V142, P0
   Norman GR, 2010, MED EDUC, V44, P94, DOI 10.1111/j.1365-2923.2009.03507.x
   NORMAN GR, 1993, JAMA-J AM MED ASSOC, V270, P1046
   Nussbaum MS, 2002, SURGERY, V132, P670
   Patel VL, 2005, CAMBRIDGE HDB THINKI, V14, P727
   Potts JR, 2007, AM SURGEON, V73, P553
   Prystowsky JB, 2002, SURGERY, V132, P663, DOI 10.1067/msy.2002.127550
   Rabbit P, 2009, PSYCHOL AGING, V2, P0
   Ranson SL, 2007, J CONTIN EDUC HEALTH, V27, P227, DOI 10.1002/chp.142
   Redelmeier DA, 2005, ANN INTERN MED, V142, P115, DOI 10.7326/0003-4819-142-2-200501180-00010
   Reyna VF, 2008, MED DECIS MAKING, V28, P829, DOI 10.1177/0272989X08327069
   Reyna VF, 2011, DEV REV, V31, P180, DOI 10.1016/j.dr.2011.07.004
   Saber-Tehrani AS, 2011, P 4 ANN DIAGN ERR ME, V0, P0
   Salas E, 2001, EXP RES APPL, V0, P3
   Sandars J, 2009, MED TEACH, V31, P685, DOI 10.1080/01421590903050374
   Schiff GD, 2008, AM J MED, V121, P38, DOI 10.1016/j.amjmed.2008.02.004
   Schiff GD, 2009, ARCH INTERN MED, V169, P1881, DOI 10.1001/archinternmed.2009.333
   SCHMIDT HG, 1990, ACAD MED, V65, P611, DOI 10.1097/00001888-199010000-00001
   Schunn CD, 2005, MEM COGNITION, V33, P1377, DOI 10.3758/BF03193370
   Shaw T, 2011, J CONTIN EDUC HEALTH, V31, P103, DOI 10.1002/chp.20113
   Shojania KG, 2003, JAMA-J AM MED ASSOC, V289, P2849, DOI 10.1001/jama.289.21.2849
   SIMON HA, 1979, ANNU REV PSYCHOL, V30, P363, DOI 10.1146/annurev.ps.30.020179.002051
   Singh H, 2008, J GEN INTERN MED, V23, P489, DOI 10.1007/s11606-007-0393-z
   Singh H, 2007, ARCH INTERN MED, V167, P302, DOI 10.1001/archinte.167.3.302
   Singh H, 2012, BMJ QUAL SAF, V21, P160, DOI 10.1136/bmjqs-2011-000150
   Singh H, 2012, BMJ QUAL SAF, V21, P30, DOI 10.1136/bmjqs-2011-000310
   Sloman SA, 1996, PSYCHOL BULL, V119, P3, DOI 10.1037/0033-2909.119.1.3
   Sternberg RJ, 1997, EXPERTISE CONTEXT HU, V0, P149
   TVERSKY A, 1974, SCIENCE, V185, P1124, DOI 10.1126/science.185.4157.1124
   Wears RL, 2005, ANN EMERG MED, V45, P24, DOI 10.1016/j.annemergmed.2004.10.035
   Wears RL, 2009, ADV HEALTH SCI EDUC, V14, P19, DOI 10.1007/s10459-009-9181-3
   Weinberger SE, 2005, ANN INTERN MED, V142, P302, DOI 10.7326/0003-4819-142-4-200502150-00014
   Wenghofer Elizabeth F, 2009, HEALTHC POLICY, V5, P0
   WIGTON RS, 1988, MED DECIS MAKING, V8, P241, DOI 10.1177/0272989X8800800404
   Young JS, 2007, AM SURGEON, V73, P548
   Zsambok CE, 1997, EXP RES APPL, V0, P3
NR 110
TC 17
Z9 17
U1 0
U2 37
PU LIPPINCOTT WILLIAMS & WILKINS
PI PHILADELPHIA
PA TWO COMMERCE SQ, 2001 MARKET ST, PHILADELPHIA, PA 19103 USA
SN 0894-1912
EI 1554-558X
J9 J CONTIN EDUC HEALTH
JI J. Contin. Educ. Health Prof.
PD FAL 15
PY 2012
VL 32
IS 4
BP 269
EP 278
DI 10.1002/chp.21155
PG 10
WC Education, Scientific Disciplines; Health Care Sciences & Services
SC Education & Educational Research; Health Care Sciences & Services
GA 083KC
UT WOS:000314461200007
PM 23280530
DA 2022-10-14
ER

PT J
AU Niv, Y
   Gershtansky, Y
   Tal, Y
   Kenett, RS
   Birkenfeld, S
AF Niv, Yaron
   Gershtansky, Yael
   Tal, Yossi
   Kenett, Ron S.
   Birkenfeld, Shlomo
TI Analysis of 7-Year Physician-Reported Adverse Events in Esophagogastroduodenoscopy
SO JOURNAL OF PATIENT SAFETY
LA English
DT Article
DE esophagogastroduodenoscopy; defensive medicine; perforation; bleeding; sedation
ID medical error; defensive medicine; disclosure; hospital; attitude; doctor
AB Introduction: The number of negligence claims against physicians and health institutes is increasing and has become a serious financial problem. Reporting adverse events became a mandatory behavior for quality assurance purposes and for preparing potential claims. Aim: To evaluate endoscopists' reports on adverse events in esophagogastroduodenoscopy (EGD). Methods: We analyzed all the reports of gastroenterologists on EGD adverse events to the risk management authority, between January 1, 2000, and December 31, 2006. Clinical and epidemiological details about the patients, procedures, and adverse events were computed, discussed, and evaluated. Results: Thirty-nine cases of EGD adverse events were reported. There were 15 cases (38.5%) of men, and the average age was 58.1 +/- 21.6 years. In this period, 314,803 EGDs were performed by the institutes concerned, and the number of adverse events was 0.5 to 2.3 for 10,000 EGDs per year. Perforation occurred in 1 of 31,480 procedures, bleeding in 1 of 39,350 procedures, and respiratory complications in 1 of 157,401 procedures. Trauma to teeth happened in 1: 31,480 procedures. Conclusions: This is the first study in Israel about physicians' reports of EGD adverse events. Reporting adverse events in EGD should be encouraged for improving patients' safety.
C1 [Niv, Yaron] Tel Aviv Univ, Rabin Med Ctr, Dept Gastroenterol, IL-69978 Tel Aviv, Israel.
   [Gershtansky, Yael; Tal, Yossi] Madanes Grp, Med Risk Management, Tel Aviv, Israel.
   [Kenett, Ron S.] KPA Grp, Turin, Italy.
   [Kenett, Ron S.] Univ Turin, Turin, Italy.
   [Birkenfeld, Shlomo] Clalit Hlth Serv, Tel Aviv, Israel.
RP Niv, Y (通讯作者)，Beilinson Med Ctr, Rabin Med Ctr, Dept Gastroenterol, 39 Jabotinski St, IL-49100 Petah Tiqwa, Israel.
EM yniv@clalit.org.il
CR Gallagher TH, 2003, JAMA-J AM MED ASSOC, V289, P1001, DOI 10.1001/jama.289.8.1001
   Glassman PA, 1996, J HEALTH POLIT POLIC, V21, P219, DOI 10.1215/03616878-21-2-219
   Hingorani M, 1999, BRIT MED J, V318, P640, DOI 10.1136/bmj.318.7184.640
   Hiyama T, 2006, WORLD J GASTROENTERO, V12, P7671, DOI 10.3748/wjg.v12.i47.7671
   Kaldjian LC, 2008, ARCH INTERN MED, V168, P40, DOI 10.1001/archinternmed.2007.12
   KERN KA, 1993, DIS COLON RECTUM, V36, P531, DOI 10.1007/BF02049857
   Kimmey MB, 2010, SLEISENGER FORDTRANS, V0, P653
   Milch CE, 2006, J GEN INTERN MED, V21, P165, DOI 10.1111/j.1525-1497.2006.00322.x
   Studdert DM, 2005, JAMA-J AM MED ASSOC, V293, P2609, DOI 10.1001/jama.293.21.2609
   VINCENT C, 1994, LANCET, V343, P1609, DOI 10.1016/S0140-6736(94)93062-7
   Wu AW, 1999, ANN INTERN MED, V131, P970, DOI 10.7326/0003-4819-131-12-199912210-00012
NR 11
TC 0
Z9 0
U1 0
U2 3
PU LIPPINCOTT WILLIAMS & WILKINS
PI PHILADELPHIA
PA 530 WALNUT ST, PHILADELPHIA, PA 19106-3621 USA
SN 1549-8417
EI 
J9 J PATIENT SAF
JI J. Patient Saf.
PD JUN 15
PY 2012
VL 8
IS 2
BP 65
EP 68
DI 10.1097/PTS.0b013e31824ab99a
PG 4
WC Health Care Sciences & Services; Health Policy & Services
SC Health Care Sciences & Services
GA 071IO
UT WOS:000313585800004
PM 22561847
DA 2022-10-14
ER

PT J
AU Poon, EG
   Kachalia, A
   Puopolo, AL
   Gandhi, TK
   Studdert, DM
AF Poon, Eric G.
   Kachalia, Allen
   Puopolo, Ann Louise
   Gandhi, Tejal K.
   Studdert, David M.
TI Cognitive Errors and Logistical Breakdowns Contributing to Missed and Delayed Diagnoses of Breast and Colorectal Cancers: A Process Analysis of Closed Malpractice Claims
SO JOURNAL OF GENERAL INTERNAL MEDICINE
LA English
DT Article
DE diagnosis errors; medical errors; breast cancer; colo-rectal cancer; malpractice
ID primary-care; negligent; dont
AB To erform a process analysis of missed and delayed diagnoses of breast and colorectal cancers to identify: (1) the cognitive and logistical factors that lead to these diagnostic errors, and (2) prevention strategies. Using 56 cases (43 breast, 13 colon) of missed and delayed diagnosis, we performed structured analyses to identify specific points in the diagnostic process in which errors occurred. Each error was classified as either a cognitive error or logistical breakdown. Finally, two physician-investigators identified strategies to prevent the errors in each case. Virtually all cases involved one or more cognitive errors (53/56, 95 %) and approximately half (31/56, 55 %) involved logistical breakdowns. The clinical activity most prone to cognitive error was the selection of the diagnostic strategy, both during the office visit (25/56, 45 %) and during interpretation of test results (22/50, 44 %). Arrangement of follow-up visits with a primary care physician (8/29, 28 %) or specialist physician (7/29, 26 %) were especially prone to logistical breakdowns. Adherence to current clinical guidelines could have prevented at least one error in 66 % of cases and assistance from a patient advocate could have prevented at least one error in 48 % of cases. Cognitive errors and logistical breakdowns are common among missed and delayed diagnoses of breast and colorectal cancers. Prevention strategies should focus on ensuring improving the effectiveness and use of clinical guidelines in the selection of diagnostic strategy, both during office visits and when interpreting test results. Tools to facilitate communication and to ensure that follow-up visits occur should also be considered.
C1 [Poon, Eric G.; Kachalia, Allen; Gandhi, Tejal K.] Brigham & Womens Hosp, Dept Med, Div Gen Med & Primary Care, Boston, MA 02115 USA.
   [Puopolo, Ann Louise] Harvard Risk Management Fdn, Cambridge, MA USA.
   [Studdert, David M.] Harvard Univ, Sch Publ Hlth, Boston, MA 02115 USA.
   [Poon, Eric G.; Kachalia, Allen; Gandhi, Tejal K.] Harvard Univ, Sch Med, Boston, MA USA.
   [Studdert, David M.] Univ Melbourne, Melbourne Sch Populat Hlth, Parkville, Vic 3052, Australia.
RP Poon, EG (通讯作者)，Brigham Womens Hosp, Div Gen Med & Primary Care, Dept Med, 3-F 1620 Tremont St, Boston, MA 02120 USA.
EM epoon@partners.org
FU Agency for Healthcare Research and Quality [HS011886-03]; Harvard Risk Management Foundation; AGENCY FOR HEALTHCARE RESEARCH AND QUALITY [U18HS011886] Funding Source: NIH RePORTER
CR BURSTIN HR, 1993, JAMA-J AM MED ASSOC, V270, P1697, DOI 10.1001/jama.270.14.1697
   Cabana MD, 1999, JAMA-J AM MED ASSOC, V282, P1458, DOI 10.1001/jama.282.15.1458
   CHANDRA A, 2005, HLTH AFF MILLWOOD, V0, PW5240
   Gandhi TK, 2006, ANN INTERN MED, V145, P488, DOI 10.7326/0003-4819-145-7-200610030-00006
   Gandhi TK, 2005, ANN INTERN MED, V142, P352, DOI 10.7326/0003-4819-142-5-200503010-00010
   Graber ML, 2005, ARCH INTERN MED, V165, P1493, DOI 10.1001/archinte.165.13.1493
   Kachalia A, 2007, ANN EMERG MED, V49, P196, DOI 10.1016/j.annemergmed.2006.06.035
   Miller RH, 2004, HEALTH AFFAIR, V23, P116, DOI 10.1377/hlthaff.23.2.116
   Murff HJ, 2003, INT J MED INFORM, V71, P137, DOI 10.1016/S1386-5056(03)00133-3
   Nekhlyudov Larissa, 2010, JOURNAL OF THE NATIONAL CANCER INSTITUTE MONOGRAPHS, V0, PP11, DOI 10.1093/jncimonographs/lgq001
   Osherorff JA, 2004, CLIN DECISION SUPPOR, V0, P0
   Phillips RL, 2004, QUAL SAF HEALTH CARE, V13, P121, DOI 10.1136/qshc.2003.008029
   POON EG, 2003, AMIA ANN S P, V1072, P0
   Risk Management Foundation, 2006, COL CANC SCREEN ALG, V0, P0
   Risk Management Foundation, 2009, BREAST CAR MAN ALG, V0, P0
   Risk Management Foundation, 2000, FORUM, V20, P0
   Schiff GD, 2008, AM J MED, V121, P38, DOI 10.1016/j.amjmed.2008.02.004
   Singh H, 2008, J GEN INTERN MED, V23, P489, DOI 10.1007/s11606-007-0393-z
   Singh H, 2007, J CLIN ONCOL, V25, P5009, DOI 10.1200/JCO.2007.13.2142
   Singh H, 2010, JAMA-J AM MED ASSOC, V304, P463, DOI 10.1001/jama.2010.1035
   Singh H, 2009, ADV HEALTH SCI EDUC, V14, P57, DOI 10.1007/s10459-009-9177-z
   Studdert DM, 2006, NEW ENGL J MED, V354, P2024, DOI 10.1056/NEJMsa054479
   Studdert DM, 2000, MED CARE, V38, P250, DOI 10.1097/00005650-200003000-00002
   Taplin Stephen Hunt, 2010, JOURNAL OF THE NATIONAL CANCER INSTITUTE MONOGRAPHS, V0, PP3, DOI 10.1093/jncimonographs/lgq006
   Wachter RM, 2010, HEALTH AFFAIR, V29, P1605, DOI 10.1377/hlthaff.2009.0513
   Weingart SN, 2009, J GEN INTERN MED, V24, P702, DOI 10.1007/s11606-009-0982-0
NR 26
TC 24
Z9 24
U1 0
U2 3
PU SPRINGER
PI NEW YORK
PA 233 SPRING ST, NEW YORK, NY 10013 USA
SN 0884-8734
EI 1525-1497
J9 J GEN INTERN MED
JI J. Gen. Intern. Med.
PD NOV 15
PY 2012
VL 27
IS 11
BP 1416
EP 1423
DI 10.1007/s11606-012-2107-4
PG 8
WC Health Care Sciences & Services; Medicine, General & Internal
SC Health Care Sciences & Services; General & Internal Medicine
GA 025CJ
UT WOS:000310161500008
PM 22610909
DA 2022-10-14
ER

PT J
AU Goldberg, PA
   Varriale, DJ
   Mercurio, MR
AF Goldberg, Philip A.
   Varriale, David J.
   Mercurio, Mark R.
TI DYSHORMONIA IATROGENICA: CROSSROADS OF MEDICINE, MALPRACTICE LAW, AND PROFESSIONAL ETHICS IN CLINICAL ENDOCRINOLOGY
SO ENDOCRINE PRACTICE
LA English
DT Review
AB Objective: To present 2 challenging cases of patients who request endocrine therapies that their physician considers to be outside of the standard of care. Methods: With these complex cases as a backdrop, we explore the constructs of medicine, malpractice law, and professional ethics that guide physicians' medical decision-making processes. Results: These cases illustrate a common conundrum for clinical endocrinologists, who often find themselves struggling to balance patient satisfaction and well-being with generally accepted standards of medical care. From the perspective of a malpractice lawyer, we review the keys to limiting medicolegal liability, with emphasis on thorough documentation, informed consent, and effective doctor-patient communication. We then review the constructs of professional ethics that guide patient care, with emphasis on virtues of the "good physician," patients' right to self-determination, and paternalism. Finally, we explore some justifications for a compassionate physician to refuse a patient's desired treatment plan. Conclusion: In the end, we hope that this manuscript helps to facilitate best medical, legal, professional, and ethical practices of clinical endocrinology. (Endocr Pract. 2012;18:731-736)
C1 [Goldberg, Philip A.] Endocrine Associates Connecticut, Branford, CT 06405 USA.
   [Goldberg, Philip A.] Yale Univ, Sch Med, Dept Internal Med, Endocrinol Sect, New Haven, CT 06510 USA.
   [Mercurio, Mark R.] Yale Univ, Sch Med, Program Biomed Eth, New Haven, CT USA.
   [Varriale, David J.] Law Firm Kaufman Borgeest & Ryan LLP, Valhalla, NY USA.
RP Goldberg, PA (通讯作者)，Endocrine Associates Connecticut, 6 Business Pk Dr,Suite 304, Branford, CT 06405 USA.
EM p.goldberg@ymail.com
CR [Anonymous], 1983, DEC FOR LIF SUST TRE, V0, P199
   Helft PR, 2000, NEW ENGL J MED, V343, P293, DOI 10.1056/NEJM200007273430411
   Mercurio MR, 2009, SEMIN PERINATOL, V33, P353, DOI 10.1053/j.semperi.2009.07.001
   PELLEGRINO ED, 1979, J MED PHILOS, V4, P32, DOI 10.1093/jmp/4.1.32
   Pellegrino ED, 2002, MT SINAI J MED, V69, P378
NR 5
TC 0
Z9 0
U1 0
U2 1
PU AMER ASSOC CLINICAL ENDOCRINOLOGISTS
PI JACKSONVILLE
PA 245 RIVERSIDE AVENUE, STE 200, JACKSONVILLE, FL 32202 USA
SN 1530-891X
EI 
J9 ENDOCR PRACT
JI Endocr. Pract.
PD SEP-OCT 15
PY 2012
VL 18
IS 5
BP 731
EP 736
DI 10.4158/EP11384.RA
PG 6
WC Endocrinology & Metabolism
SC Endocrinology & Metabolism
GA 031PH
UT WOS:000310653900013
PM 22446133
DA 2022-10-14
ER

PT J
AU Harvey, EJ
   Sanders, DW
   Shuler, MS
   Lawendy, AR
   Cole, AL
   AlQahtani, SM
   Schmidt, AH
AF Harvey, Edward J.
   Sanders, David W.
   Shuler, Michael S.
   Lawendy, Abdel-Rahman
   Cole, Ashley L.
   AlQahtani, Saad M.
   Schmidt, Andrew H.
TI What's New in Acute Compartment Syndrome?
SO JOURNAL OF ORTHOPAEDIC TRAUMA
LA English
DT Review
DE acute compartment syndrome; trauma; pressure; treatment
ID near-infrared spectroscopy; transcutaneous monitoring technique; ultrafiltration; pressure; risk; leg
AB Acute compartment syndrome (ACS) after trauma is often the result of increased size of the damaged tissues after acute crush injury or from reperfusion of ischemic areas. It usually is not solely caused by accumulation of free blood or fluid in the compartment, although that can contribute in some cases. There is no reliable and reproducible test that confirms the diagnosis of ACS. A missed diagnosis or failure to cut the fascia to release pressure within a few hours can result in severe intractable pain, paralysis, and sensory deficits. Reduced blood circulation leads to oxygen and nutrient deprivation, muscle necrosis, and permanent disability. Currently, the diagnosis of ACS is made on the basis of physical examination and repeated needle sticks over a short time frame to measure intracompartmental pressures. Missed compartment syndromes continue to be one of most common causes of malpractice lawsuits. Existing technology for continuous pressure measurements are insensitive, particularly in the deep tissues and compartments, and their use is restricted to highly trained personnel. Newer concepts of the pathophysiology accompanied by new diagnostic and therapeutic modalities have recently been advanced. Among these are the concept of inflammatory mediators as markers and anti-inflammatories as medical adjunct therapy. New diagnostic modalities include near-infrared spectroscopy, ultrafiltration catheters, and radio-frequency identification implants. These all address current shortcomings in the diagnostic armamentarium that trauma surgeons can use. The strengths and weaknesses of these new concepts are discussed to allow the trauma surgeon to follow current evolution of the field.
C1 [Harvey, Edward J.; AlQahtani, Saad M.] McGill Univ, Dept Surg, Div Orthopaed Surg, Montreal, PQ H3A 2T5, Canada.
   [Sanders, David W.; Lawendy, Abdel-Rahman] Univ Western Ontario, Dept Surg, Div Orthopaed Surg, London, ON N6A 3K7, Canada.
   [Shuler, Michael S.; Cole, Ashley L.] Georgia Hlth Sci Univ, Dept Surg, Athens Orthopaed Clin, Athens, GA USA.
   [Schmidt, Andrew H.] Univ Minnesota, Dept Orthopaed Surg, Minneapolis, MN 55455 USA.
RP Harvey, EJ (通讯作者)，Montreal Gen Hosp, 1650 Cedar Ave,Room B5-159-5, Montreal, PQ H3G 1A4, Canada.
EM Edward.harvey@megill.ca
FU Department of Defense; CIHR; NSERC; OTA
CR Arimoto H, 2005, SKIN RES TECHNOL, V11, P27, DOI 10.1111/j.1600-0846.2005.00093.x
   Bariteau JT, 2011, ORTHOPEDICS, V34, P0, DOI 10.3928/01477447-20110124-12
   Burke P, 2010, BIOMED MICRODEVICES, V12, P589, DOI 10.1007/s10544-008-9266-4
   Garr JL, 1999, J TRAUMA, V46, P613, DOI 10.1097/00005373-199904000-00009
   Kim MB, 2000, J CLIN MONIT COMPUT, V16, P191, DOI 10.1023/A:1009940031063
   Knudson MM, 1999, J TRAUMA, V46, P617
   Lawendy AR, 2011, CAN J SURG, V54, P194, DOI 10.1503/cjs.048309
   MANCINI DM, 1994, J APPL PHYSIOL, V77, P2740, DOI 10.1152/jappl.1994.77.6.2740
   Manjoo A, 2010, J ORTHOP TRAUMA, V24, P526, DOI 10.1097/BOT.0b013e3181f2247e
   Meyer RS, 2002, J BONE JOINT SURG AM, V84A, P1829, DOI 10.2106/00004623-200210000-00014
   OToole RV, 2009, J TRAUMA, V67, P735, DOI 10.1097/TA.0b013e3181a74613
   Odland R, 2005, J ORTHOP TRAUMA, V19, P267, DOI 10.1097/01.bot.0000155308.20133.71
   Odland RM, 2011, J ORTHOP TRAUMA, V25, P358, DOI 10.1097/BOT.0b013e3181f9aba9
   POTTER RF, 1995, J SURG RES, V59, P521, DOI 10.1006/jsre.1995.1201
   Ritenour AL, 2008, J TRAUMA, V64, P0
   Ritenour AE, 2008, J TRAUMA, V64, PS153, DOI 10.1097/TA.0b013e3181607750
   Shuler MS, 2011, INJURY, V42, P1506, DOI 10.1016/j.injury.2011.03.022
   Shuler MS, 2010, J BONE JOINT SURG AM, V92A, P863, DOI 10.2106/JBJS.I.00816
   Whitesides, 1996, J AM ACAD ORTHOP SURG, V4, P209
NR 19
TC 28
Z9 29
U1 0
U2 26
PU LIPPINCOTT WILLIAMS & WILKINS
PI PHILADELPHIA
PA 530 WALNUT ST, PHILADELPHIA, PA 19106-3621 USA
SN 0890-5339
EI 
J9 J ORTHOP TRAUMA
JI J. Orthop. Trauma
PD DEC 15
PY 2012
VL 26
IS 12
BP 699
EP 702
DI 10.1097/BOT.0b013e31826df980
PG 4
WC Orthopedics; Sport Sciences
SC Orthopedics; Sport Sciences
GA 045TG
UT WOS:000311719100007
PM 22913965
DA 2022-10-14
ER

PT J
AU Olivar, H
   Sharar, SR
   Stephens, LS
   Posner, KL
   Domino, KB
AF Olivar, Hernando
   Sharar, Sam R.
   Stephens, Linda S.
   Posner, Karen L.
   Domino, Karen B.
TI Similar Liability for Trauma and Nontrauma Surgical Anesthesia: A Closed Claims Analysis
SO ANESTHESIA AND ANALGESIA
LA English
DT Article
ID malpractice risk; adverse event; center care; surgeon; complication; perception; mortality; medicine; future; will
AB BACKGROUND: Trauma care has many challenges, including the perception by nonanesthesia physicians of increased medical malpractice liability. We used the American Society of Anesthesiologists' Closed Claims Project database and the National Inpatient Sample (NIS) to compare the rate of claims for trauma anesthesia care to national trauma surgery data. We also used the American Society of Anesthesiologists' Closed Claims Project database to evaluate injury and liability profiles of trauma anesthesia malpractice claims compared to nontrauma surgical anesthesia claims. METHODS: Surgical anesthesia claims for injuries that occurred between 1980 and 2005 in the American Society of Anesthesiologists' Closed Claims Project database of 8954 claims were included in this analysis. Trauma was defined using cause of injury criteria in state trauma registries, including out-of-hospital falls. To estimate national trauma anesthesia rates, we used injury codes in NIS, reports to define trauma discharges and NIS discharges with surgical procedure codes for the denominator. The year-adjusted odds ratio and P value comparing the national trauma anesthesia injury rates and American Society of Anesthesiologists' Closed Claims Project inpatient claim rates in the 1990 to 2001 time period were calculated by a multivariate logistic regression of the injury/trauma outcome on year and the NIS/Closed Claims Project indicator. Payments in claim resolution between trauma claims and nontraumatic surgical anesthesia claims were compared by chi(2) analysis, Fisher exact test for proportions, and Kolmogorov Smirnov test for payment amounts. RESULTS: Trauma claims represented 6% of the total 6215 surgical anesthesia claims in the study period. The inpatient trauma claims rates were consistently lower than the NIS injury rates for 1990 to 2001. The year-adjusted odds ratio comparing the trauma claims rates to the NIS injury rates was 0.62 (95% confidence interval [CI], 0.53 to 0.72; P < 0.001, likelihood ratio test). Trauma claims and nontrauma surgical anesthesia claims did not differ in appropriateness of care, whether or not a payment was made to the plaintiff, or size of payments. CONCLUSION: Despite reported perceptions that trauma care involves a high risk of medical liability, there was no apparent increased risk of liability among inpatients presenting for trauma anesthesia care. The proportion in malpractice claims in trauma anesthesia care was not increased compared to nontraumatic surgical anesthesia care. With respect to medicolegal liability, these results support participation of anesthesia providers in multidisciplinary trauma care and organized systems. (Anesth Analg 2012;115:1196-203)
C1 [Olivar, Hernando; Sharar, Sam R.; Stephens, Linda S.; Posner, Karen L.; Domino, Karen B.] Univ Washington, Dept Anesthesiol & Pain Med, Sch Med, Seattle, WA 98195 USA.
   [Olivar, Hernando; Sharar, Sam R.] Univ Washington, Harborview Med Ctr, Seattle, WA 98104 USA.
RP Domino, KB (通讯作者)，Univ Washington, Dept Anesthesiol & Pain Med, Sch Med, Box 356540,1959 NE Pacific St, Seattle, WA 98195 USA.
EM kdomino@u.washington.edu
FU American Society of Anesthesiologists (ASA), Park Ridge, IL
CR Bendavid E, 2007, AM J MED, V120, P422, DOI 10.1016/j.amjmed.2006.05.067
   BOGETZ MS, 1984, ANESTHESIOLOGY, V61, P6, DOI 10.1097/00000542-198461010-00003
   Brennan TA, 1996, NEW ENGL J MED, V335, P1963, DOI 10.1056/NEJM199612263352606
   CHENEY FW, 1989, JAMA-J AM MED ASSOC, V261, P1599, DOI 10.1001/jama.261.11.1599
   Cheney FW, 1999, ANESTHESIOLOGY, V91, P552, DOI 10.1097/00000542-199908000-00030
   Clopper CJ, 1934, BIOMETRIKA, V26, P404, DOI 10.2307/2331986
   ESPOSITO TJ, 1994, J TRAUMA, V37, P996, DOI 10.1097/00005373-199412000-00022
   ESPOSITO TJ, 1991, ARCH SURG-CHICAGO, V126, P292
   Forster HP, 2002, ARCH INTERN MED, V162, P1217, DOI 10.1001/archinte.162.11.1217
   Gillum BS, 1998, VITAL HLTH STAT, V13, P0
   GIROTTI MJ, 1995, CAN J SURG, V38, P22
   Graves EJ, 1998, VITAL HLTH STAT, V13, P0
   Graves EJ, 1994, VITAL HLTH STAT, V13, P0
   Graves EJ, 1997, VITAL HLTH STAT, V13, P0
   Graves EJ, 1992, VITAL HLTH STAT, V13, P0
   Graves EJ, 1993, VITAL HLTH STAT, V13, P0
   GRAVES EJ, 1995, VITAL HLTH STAT, V13, P0
   Heinen M, 2005, NATL TRENDS N INJURY, V11, P0
   Kozak LJ, 2005, VITAL HLTH STAT, V13, P0
   Kozak LJ, 1999, VITAL HLTH STAT, V13, P0
   Kozak LJ, 2004, VITAL HLTH STAT, V13, P0
   Kozak LJ, 2002, VITAL HLTH STAT, V13, P0
   MacKenzie EJ, 2006, NEW ENGL J MED, V354, P366, DOI 10.1056/NEJMsa052049
   MacKenzie EJ, 2010, J TRAUMA, V69, P1, DOI 10.1097/TA.0b013e3181e03a21
   Mann NC, 2006, ACAD EMERG MED, V13, P946, DOI 10.1197/j.aem.2006.04.019
   McGwin G, 2008, J TRAUMA, V64, P607, DOI 10.1097/TA.0b013e3181653411
   Mello MM, 2005, ANN SURG, V242, P621, DOI 10.1097/01.sla.0000182957.54783.9a
   Morris JA, 2003, ANN SURG, V237, P844, DOI 10.1097/00000658-200306000-00013
   Nathens AB, 2001, J TRAUMA, V50, P776, DOI 10.1097/00005373-200105000-00002
   POPOVIC JR, 2000, VITAL HLTH STAT, V13, P0
   Popovic JR, 2001, VITAL HLTH STAT, V0, P0
   POSNER KL, 1992, STAT MED, V11, P1401
   RICHARDSON JD, 1992, J TRAUMA, V32, P229, DOI 10.1097/00005373-199202000-00020
   STAUFFER JL, 1977, JAMA-J AM MED ASSOC, V237, P2324, DOI 10.1001/jama.237.21.2324
   Stewart RM, 2005, ANN SURG, V241, P969, DOI 10.1097/01.sla.0000164179.48276.45
   Studdert DM, 2005, JAMA-J AM MED ASSOC, V293, P2609, DOI 10.1001/jama.293.21.2609
   Warner M, 2008, INJURY US 2007 CHART, V0, P0
NR 37
TC 6
Z9 5
U1 0
U2 8
PU LIPPINCOTT WILLIAMS & WILKINS
PI PHILADELPHIA
PA 530 WALNUT ST, PHILADELPHIA, PA 19106-3621 USA
SN 0003-2999
EI 
J9 ANESTH ANALG
JI Anesth. Analg.
PD NOV 15
PY 2012
VL 115
IS 5
BP 1196
EP 1203
DI 10.1213/ANE.0b013e31826ac344
PG 8
WC Anesthesiology
SC Anesthesiology
GA 032ZO
UT WOS:000310762100028
PM 22984151
DA 2022-10-14
ER

PT J
AU Mehlman, MJ
AF Mehlman, Maxwell J.
TI Medical Practice Guidelines as Malpractice Safe Harbors: Illusion or Deceit?
SO JOURNAL OF LAW MEDICINE & ETHICS
LA English
DT Article
ID clinical-practice guideline; industry; law
AB American medicine has long sought to control the standard of care that physicians are expected to provide to their patients. One effort to insulate the standard of care from external interference, called a safe harbors approach, would enable physicians to avoid liability for malpractice if they adhered to medical practice guidelines. The idea is to eliminate the battle of experts and reduce defensive medicine by requiring judges and juries to accept guidelines as conclusive evidence of the standard of care. Yet current efforts to improve the guideline development process, including the use of evidence-based guidelines, are unlikely to be able to overcome the shortcomings that led a similar safe harbors initiative to fail in the early 1990s. Moreover, there is no adequate justification for conferring this degree of self-regulatory power on the medical profession.
C1 Case Western Reserve Univ, Sch Law, Law Med Ctr, Cleveland, OH 44106 USA.
RP Mehlman, MJ (通讯作者)，Case Western Reserve Univ, Sch Law, Law Med Ctr, Cleveland, OH 44106 USA.
FU American Association for Justice
CR ABA Model Code of Professional Responsibility, 1983, ABA MODEL CODE PROFE, V0, P0
   [Anonymous], 1993, ME REV STAT ANN TIT, V24, P2975
   Association of American Physicians and Surgeons, 2006, AAPS NEWSLETTER, V62, P0
   AYRES JD, 1994, J LEGAL MED, V15, P421, DOI 10.1080/01947649409510953
   Begel J, 1900, V47, V0, P[69, 86]
   Blumenthal R, 2009, DAY 0719, V0, P0
   Chung KC, 2009, PLASTIC RECONSTRUCTI, V124, P0
   Council of Medical Specialty Societies, 2011, AM J LAW MED, V0, P0
   Field MJ, 1990, CLIN PRACTICE GUIDEL, V0, P38
   Hall MA, 1991, LAW CONTEMP PROBL, V1-2, P0
   Hall RF, 2010, MINNESOTA LAW REV HE, V94, P0
   Harpole LH, 2003, CHEST, V123, P7S, DOI 10.1378/chest.123.1_suppl.7S
   Harris JS, 1997, J OCCUP ENVIRON MED, V39, P23, DOI 10.1097/00043764-199701000-00007
   Hinds PS, 2003, J NURS ADMIN, V33, P397, DOI 10.1097/00005110-200307000-00009
   Howard PK, 2006, MAKING CIVIL JU 0417, V0, P0
   Hyams AL, 1996, J HLTH POLITICS POLI, V2, P0
   Institute of Medicine, 2012, IOM, V0, P0
   IOM, 2009, IN NAT PRIOR COMP EF, V0, P30
   Jost TS, 2010, AM J LAW MED, V36, P326, DOI 10.1177/009885881003600203
   Keyhani S, 2011, HEALTH AFFAIR, V30, P256, DOI 10.1377/hlthaff.2009.0447
   Kuc GW, 1900, V10, V0, P[439, 441]
   Lin GA, 2010, MED CARE, V48, P733, DOI 10.1097/MLR.0b013e3181e35b3a
   Mathews SC, 2008, JAMA-J AM MED ASSOC, V300, P0
   McAlister FA, 2007, PLOS MED, V4, P1325, DOI 10.1371/journal.pmed.0040250
   Mehlman MJ, 2007, MED INJUSTICE CASE H, V0, P7
   Mello MM, 2010, HEALTH AFFAIR, V29, P1569, DOI 10.1377/hlthaff.2009.0807
   Mendelson TB, 2011, ARCH INTERN MED, V171, P577, DOI 10.1001/archinternmed.2011.96
   Murphy R N, 1997, NURSE PRACT, V22, P147
   Office of Technology Assessment, 1993, IMP LEG REF MED MAPL, V0, P0
   Orient JM, 2010, ASS AM PHYS SUR 1213, V0, P0
   Ronn S, 2009, SOUTH MED J, V102, P626, DOI 10.1097/SMJ.0b013e3181a5dcce
   Rosoff AJ, 2001, J HEALTH POLIT POLIC, V26, P327, DOI 10.1215/03616878-26-2-327
   Sawka AM, 2008, J MULTIDISCIP HEALTH, V1, P29
   Shaneyfelt Terrence M, 1999, JAMA-J AM MED ASSOC, V281, P1904
   Shekelle PG, 2001, JAMA-J AM MED ASSOC, V286, P1461, DOI 10.1001/jama.286.12.1461
   Sniderman AD, 2009, JAMA-J AM MED ASSOC, V301, P429, DOI 10.1001/jama.2009.15
   Todd JS, 1989, AM MED NEWS 0106, V0, P15
   Trail WR, 1995, J LAW HLTH, V10, P0
   Tricoci P, 2009, JAMA-J AM MED ASSOC, V301, P831, DOI 10.1001/jama.2009.205
   Tzeel A, 2002, PHYS EXECUTIVE, V36, P0
   Van Wyck D, 2007, CLIN J AM SOC NEPHRO, V2, P13, DOI 10.2215/CJN.03130906
   Weinstein MC, 2010, NEW ENGL J MED, V362, P460, DOI 10.1056/NEJMsb0911104
NR 44
TC 22
Z9 22
U1 0
U2 9
PU SAGE PUBLICATIONS INC
PI THOUSAND OAKS
PA 2455 TELLER RD, THOUSAND OAKS, CA 91320 USA
SN 1073-1105
EI 1748-720X
J9 J LAW MED ETHICS
JI J. Law Med. Ethics
PD SUM 15
PY 2012
VL 40
IS 2
BP 286
EP 300
DI 10.1111/j.1748-720X.2012.00664.x
PG 15
WC Ethics; Law; Medical Ethics; Medicine, Legal
SC Social Sciences - Other Topics; Government & Law; Medical Ethics; Legal Medicine
GA 972WO
UT WOS:000306312100009
PM 22789046
DA 2022-10-14
ER

PT J
AU Hannappel, J
   Weber, B
   Smentkowski, U
AF Hannappel, J.
   Weber, B.
   Smentkowski, U.
TI Cases from the expert commission of the North Rhine medical council. Expert commissions and arbitration boards by medical councils
SO UROLOGE
LA German
DT Article
DE Expert commission; Arbitration board; Medical council; Medical malpractice
AB Following a description of the structure and function of the expert commission for medical malpractice of the North Rhine medical council, important legal technical terms and the consequences, such as the definition of accusable medical malpractice and severe (in legal terms gross) negligence will be presented. The article reports on the legal consequences of the lack of informed consent, on the significance of insufficient informed consent and under which conditions a transfer of liability becomes valid. From the statistical information in the archives of the expert commission it can be seen that in processes against urologists approximately 31% of urologists in private practice were affected compared to 69% of hospital urologists. Approximately 20% involved accusations of false diagnosis and 80% involved accusations of false treatment. Of the processes involving urological diagnostic errors prostate cancer was at the forefront, followed by processes involving delayed or falsely diagnosed bladder cancer. For processes due to operative treatment errors prostate cancer also occupied first place, followed by accusations of treatment errors involving penile and urethral operations. A differentiated presentation of processes involving non-operative treatment errors revealed an accumulation of accusations for mistakes in the treatment of urolithiasis, in medicinal treatment and also in tumor therapy. Following a description of typical individual cases, indications for avoidance of legal proceedings will be given.
C1 [Hannappel, J.; Weber, B.; Smentkowski, U.] Arztekammer Nordrhein, Gutachterkommiss Arztliche Behandlungsfehler, D-40474 Dusseldorf, Germany.
RP Hannappel, J (通讯作者)，Arztekammer Nordrhein, Gutachterkommiss Arztliche Behandlungsfehler, Tersteegenstr 9, D-40474 Dusseldorf, Germany.
EM josef.hannappel@t-online.de
CR Buhmann W, 2012, UROLOGE, V51, P1092, DOI 10.1007/s00120-012-2941-3
   Bundesarztekammer Berlin, 2007, GUT SCHLICHT BEI ARZ, V0, P0
   Laum H-D, 2003, RHA, V12, P10
   Laum HD, 2006, ARZTLICHE BEHANDLUNG, V0, P0
   Nordrhein Arztekammer, 2012, LEITF AUFB EIN GUT B, V0, P0
   Weber B, 2012, FRAUENARZT, V53, P208
   Weber B, 2011, KLIN ONKOL, V0, P81
NR 7
TC 1
Z9 1
U1 0
U2 1
PU SPRINGER HEIDELBERG
PI HEIDELBERG
PA TIERGARTENSTRASSE 17, D-69121 HEIDELBERG, GERMANY
SN 0340-2592
EI 
J9 UROLOGE
JI Urologe
PD NOV 15
PY 2012
VL 51
IS 11
BP 1509
EP +
DI 10.1007/s00120-012-2998-z
PG 11
WC Urology & Nephrology
SC Urology & Nephrology
GA 036AU
UT WOS:000310999500002
PM 23150128
DA 2022-10-14
ER

PT J
AU Sen, GP
   Keene, J
   Raine, J
AF Sen, Gopa
   Keene, Jonathan
   Raine, Joseph
TI An analysis of successful litigation claims in childhood fatalities in England
SO EUROPEAN JOURNAL OF PEDIATRICS
LA English
DT Article
DE Paediatrics; Litigation; Fatality; Patient safety
ID malpractice lawsuit; united-states; epidemiology; etiology; pediatrician; children
AB This study aimed to analyse the number, nature and costs of successful litigation claims against the National Health Service in England involving fatalities in children. A record of claims involving fatalities in children from 1 April 2004 to 31 March 2011 was obtained from the National Health Service Litigation Authority. The closed cases where compensation had been paid to the claimant were analysed. One hundred thirty out of a total of 234 closed cases (56 %) resulted in payment of compensation. The commonest causes of a fatality were delayed/failed diagnosis (58), delayed/failed treatment (19), complications related to procedures/operations (17), poor overall quality of care (7), medication errors (6), inappropriate medical advice leading to delayed presentation (6) and communication errors (5). The commonest diagnoses involved were sepsis (17), meningitis (11), cardiac defects (8), gastrointestinal illness (8), intracranial bleed (4), meningococcal septicaemia (3) and malignancy (3). The total cost of litigation was A 8,143,342 pound with cost per case ranging from A 1607 pound to A 790,555 pound with a mean of A 62,641 pound. The death of a child is a tragedy. When an error has occurred, this causes further suffering to the family and to the health care professionals involved. Conclusion: This data suggest areas where training could be improved, and by learning from such errors we can diminish such occurrences in the future and improve patient safety.
C1 [Sen, Gopa; Keene, Jonathan; Raine, Joseph] Whittington Hosp, London N19 5NF, England.
RP Sen, GP (通讯作者)，Whittington Hosp, Magdala Ave, London N19 5NF, England.
EM drgopasen@gmail.com
CR Atrey A, 2010, J CHILD ORTHOP, V4, P471, DOI 10.1007/s11832-010-0276-4
   Carroll AE, 2007, PEDIATRICS, V120, P10, DOI 10.1542/peds.2006-3618
   Department of Health, 2006, SAF 1 REP PAT CLIN H, V0, P0
   Department of Health, 2000, ORG MEM, V0, P0
   Grant DJ, 2012, ARCH DIS CHILD, V97, P255, DOI 10.1136/archdischild-2011-300592
   Kain ZN, 2006, PEDIATRICS, V118, P464, DOI 10.1542/peds.2005-3112
   Kohn LT, 1999, ERR HUMAN BUILDING S, V0, P0
   Mangurten H H, 2000, J PERINATOL, V20, P244, DOI 10.1038/sj.jp.7200364
   McAbee GN, 2008, PEDIATRICS, V122, PE1282, DOI 10.1542/peds.2008-1594
   Najaf-Zadeh A, 2008, ACTA PAEDIATR, V97, P1486, DOI 10.1111/j.1651-2227.2008.00898.x
   Najaf-Zadeh A, 2011, ARCH DIS CHILD, V96, P127, DOI 10.1136/adc.2010.189209
   National Reporting and Learning Service, 2009, REV PAT SAF CHILDR Y, V0, P0
   NHS Litigation Authority, 2003, CLIN NEGL LIT VER BR, V0, P0
   Pearson GA, 2011, ARCH DIS CHILD, V96, P927, DOI 10.1136/adc.2009.177071
   PEARSON GA, 2008, WHY CHILDREN DIE PIL, V0, P0
   Raine JE, 2011, ARCH DIS CHILD, V96, P838, DOI 10.1136/adc.2011.212555
   ROYAL SA, 1994, PEDIATR RADIOL, V24, P519, DOI 10.1007/BF02015018
   Selbst SM, 2005, PEDIATR EMERG CARE, V21, P165
NR 18
TC 10
Z9 10
U1 0
U2 8
PU SPRINGER
PI NEW YORK
PA 233 SPRING ST, NEW YORK, NY 10013 USA
SN 0340-6199
EI 
J9 EUR J PEDIATR
JI Eur. J. Pediatr.
PD NOV 15
PY 2012
VL 171
IS 11
BP 1657
EP 1660
DI 10.1007/s00431-012-1793-6
PG 4
WC Pediatrics
SC Pediatrics
GA 033PQ
UT WOS:000310810700012
PM 23011745
DA 2022-10-14
ER

PT J
AU Dralle, H
   Lorenz, K
   Machens, A
AF Dralle, Henning
   Lorenz, Kerstin
   Machens, Andreas
TI Verdicts on malpractice claims after thyroid surgery: Emerging trends and future directions
SO HEAD AND NECK-JOURNAL FOR THE SCIENCES AND SPECIALTIES OF THE HEAD AND NECK
LA English
DT Article
DE thyroidectomy; recurrent laryngeal nerve palsy; hypoparathyroidism; medico-legal litigation; civil court; medical arbitration board; malpractice claim; intraoperative nerve monitoring
ID recurrent laryngeal nerve; paralysis
AB Background Few investigations have addressed malpractice litigation after thyroid surgery. The purpose of this medico-legal review was to provide a more comprehensive picture of medico-legal trends in thyroid surgery. Methods Reviewed were all expert opinions on claims of malpractice after thyroid surgery, commissioned between 1995 and 2010 at 1 tertiary center, and their corresponding verdicts. Results Forty-three of 75 malpractice claims involved recurrent laryngeal nerve (RLN) palsy (21 unilateral and 22 bilateral palsies), with a 45% tracheostomy rate for bilateral RLN palsy. Twenty-one claims concerned permanent hypoparathyroidism. Since 2007, intraoperative nerve monitoring (IONM) has become the subject of pleading in 4 of 7 malpractice claims involving unilateral or bilateral RLN palsy. In none of these cases did IONM follow international standards, resulting in 3 plaintiff verdicts. Conclusion The growing appreciation that standardized IONM can prevent bilateral RLN palsies after signal loss on the initial side of resection may become increasingly relevant to malpractice litigation. (C) 2012 Wiley Periodicals, Inc. Head Neck, 2012
C1 [Dralle, Henning] Univ Halle Wittenberg, Univ Hosp, Dept Gen Visceral & Vasc Surg, Halle, Germany.
   [Dralle, Henning] Univ Halle Wittenberg, Fac Med, Halle, Germany.
RP Dralle, H (通讯作者)，Univ Halle Wittenberg, Univ Hosp, Dept Gen Visceral & Vasc Surg, Halle, Germany.
EM henning.dralle@uk-halle.de
CR Abadin SS, 2010, SURGERY, V148, P718, DOI 10.1016/j.surg.2010.07.019
   Barczynski M, 2009, BRIT J SURG, V96, P240, DOI 10.1002/bjs.6417
   Brauckhoff M, 2011, ANN SURG, V253, P1172, DOI 10.1097/SLA.0b013e3182128b9e
   Dralle H, 2008, WORLD J SURG, V32, P1358, DOI 10.1007/s00268-008-9483-2
   Dralle H, 2004, SURGERY, V136, P1310, DOI 10.1016/j.surg.2004.07.018
   Gerste B, 2004, OPERATIONSHAUFIGKEIT, V0, P373
   Goretzki PE, 2010, WORLD J SURG, V34, P1274, DOI 10.1007/s00268-009-0353-3
   Hopkins C, 2005, CLIN OTOLARYNGOL, V30, P195, DOI 10.1111/j.1365-2273.2004.00933.x
   Horne SK, 2007, OTOLARYNG HEAD NECK, V136, P952, DOI 10.1016/j.otohns.2007.02.011
   Kern AK, 1993, SURGERY, V114, P1167
   Kern AK, 1993, FALLPAUSCHALENBEZOGE, V114, P1167
   LEAPE LL, 1991, NEW ENGL J MED, V324, P377, DOI 10.1056/NEJM199102073240605
   Lydiatt DD, 2003, HEAD NECK-J SCI SPEC, V25, P429, DOI 10.1002/hed.10254
   Musholt TJ, 2011, LANGENBECK ARCH SURG, V396, P639, DOI 10.1007/s00423-011-0774-y
   Randolph GW, 2011, LARYNGOSCOPE, V121, PS1, DOI 10.1002/lary.21119
   Randolph GW, 2004, WORLD J SURG, V28, P755, DOI 10.1007/s00268-004-7348-x
   Randolph GW, 2003, INTRAOPERATIVE RECUR, V0, P316
   Schulte KM, 1999, CHIRURG, V70, P1131, DOI 10.1007/s001040050875
   Shaw GY, 2009, ANN OTO RHINOL LARYN, V118, P6, DOI 10.1177/000348940911800102
   Sosa JA, 1998, ANN SURG, V228, P320, DOI 10.1097/00000658-199809000-00005
   Thomusch O, 2004, LANGENBECK ARCH SURG, V389, P499, DOI 10.1007/s00423-003-0444-9
NR 21
TC 71
Z9 74
U1 0
U2 9
PU WILEY-BLACKWELL
PI HOBOKEN
PA 111 RIVER ST, HOBOKEN 07030-5774, NJ USA
SN 1043-3074
EI 
J9 HEAD NECK-J SCI SPEC
JI Head Neck-J. Sci. Spec. Head Neck
PD NOV 15
PY 2012
VL 34
IS 11
BP 1591
EP 1596
DI 10.1002/hed.21970
PG 6
WC Otorhinolaryngology; Surgery
SC Otorhinolaryngology; Surgery
GA 027FR
UT WOS:000310337800013
PM 22431167
DA 2022-10-14
ER

PT J
AU Mann, CD
   Howes, JA
   Buchanan, A
   Bowrey, DJ
AF Mann, Chris D.
   Howes, Jennifer A.
   Buchanan, Alex
   Bowrey, David J.
TI One-year audit of complaints made against a University Hospital Surgical Department
SO ANZ JOURNAL OF SURGERY
LA English
DT Article
DE patient complaints; surgery
ID patient complaint; communication-skill; malpractice claim; physician
AB Background There is relatively little in the medical literature relating to complaints about the healthcare process. The aim of this study was to report the frequency and content of patient complaints against a University Hospital Surgical Department. In particular, the study aimed to relate the number of complaints to the number of health-care episodes and to determine the frequency of patient safety incidents and subsequent medico-legal action. Methods Retrospective interrogation of a prospectively maintained Complaints Department database at a University Hospital for the calendar year 2009. Results Complaints relating to 360 aspects of the health-care journey in 113 patients were made. This translated into one complaint per 400 health-care episodes. Concerns about clinical care were cited in 31%, delays in the health-care process in 30%, communication issues in 19%, the institutional environment in 8% and poor discharge planning in 6%. Overall, 16 complaints (4%) were raised as patient safety incidents. Eighty-three per cent of complaints were addressed by a telephone conversation or a single letter response, 13% by a face-to-face meeting. Two per cent resulted in subsequent medico-legal action. Conclusions Although perceived in a negative way by health-care professionals, only 1 in 400 health-care episodes resulted in a complaint. Only a small number related to patient safety incidents or resulted in medico-legal instructions. Attention should focus on developing effective strategies to improve patient satisfaction with all aspects of the patient journey.
C1 [Mann, Chris D.; Howes, Jennifer A.; Buchanan, Alex; Bowrey, David J.] Leicester Royal Infirm, Dept Surg, Leicester LE1 5WW, Leics, England.
RP Bowrey, DJ (通讯作者)，Leicester Royal Infirm, Dept Surg, Level 6,Balmoral Bldg,Infirm Sq, Leicester LE1 5WW, Leics, England.
EM djb57@le.ac.uk
CR Anderson K, 2001, J QUAL CLIN PRACT, V21, P109, DOI 10.1046/j.1440-1762.2001.00422.x
   Giugliani C, 2009, BMC HEALTH SERV RES, V9, P0, DOI 10.1186/1472-6963-9-141
   Hargie O, 1998, MED EDUC, V32, P25, DOI 10.1046/j.1365-2923.1998.00154.x
   Haw C, 2010, INT J HEALTH CARE Q, V23, P400, DOI 10.1108/09526861011037452
   HICKSON GB, 1992, JAMA-J AM MED ASSOC, V267, P1359, DOI 10.1001/jama.267.10.1359
   Hickson GB, 2002, JAMA-J AM MED ASSOC, V287, P2951, DOI 10.1001/jama.287.22.2951
   Hulsman RL, 1999, MED EDUC, V33, P655, DOI 10.1046/j.1365-2923.1999.00519.x
   Kline TJB, 2008, QUAL SAF HEALTH CARE, V17, P346, DOI 10.1136/qshc.2007.024281
   Levinson W, 1997, JAMA-J AM MED ASSOC, V277, P553, DOI 10.1001/jama.277.7.553
   Murff HJ, 2006, QUAL SAF HEALTH CARE, V15, P13, DOI 10.1136/qshc.2005.013847
   Parry J, 2009, INT J HEALTH CARE Q, V22, P663, DOI 10.1108/09526860910995001
   The Information Centre for Health and Social Care, 2009, DAT WRITT COMPL NHS, V0, P0
   Wofford MM, 2004, ACAD MED, V79, P134, DOI 10.1097/00001888-200402000-00008
NR 13
TC 11
Z9 12
U1 0
U2 6
PU WILEY-BLACKWELL
PI HOBOKEN
PA 111 RIVER ST, HOBOKEN 07030-5774, NJ USA
SN 1445-1433
EI 
J9 ANZ J SURG
JI ANZ J. Surg.
PD OCT 15
PY 2012
VL 82
IS 10
BP 671
EP 674
DI 10.1111/j.1445-2197.2012.06240.x
PG 4
WC Surgery
SC Surgery
GA 014WZ
UT WOS:000309407800004
PM 22946902
DA 2022-10-14
ER

PT J
AU Weisbrot, D
   Breen, KJ
AF Weisbrot, David
   Breen, Kerry J.
TI A no-fault compensation system for medical injury is long overdue
SO MEDICAL JOURNAL OF AUSTRALIA
LA English
DT Article
ID australian doctor
AB The 2011 report of the Productivity Commission (PC) recommended the establishment of a no-fault national injury insurance scheme Limited to "catastrophic" injury, including medical injury. The report is welcome, but represents a missed opportunity to establish simultaneously a much-needed no-fault scheme for all medical injuries. The existing indemnity scheme based on negligence remains a slow, costly, inefficient, ill targeted and stress-creating system. A fault-based negligence scheme cannot deter non-intentional errors and does little to identify or prevent systems failures. In addition, it discourages reporting, and thus is antithetical to the modern focus on universal patient safety. A no-fault scheme has the potential to be fairer, quicker and no more costly, and to contribute to patient safety. No-fault schemes have been in place in at least six developed countries for many years. This extensive experience in comparable countries should be examined to assist Australia to design an effective, comprehensive system. Before implementing the recommendations of the PC, the federal government should ask the Commission to study and promptly report on an ancillary no-fault scheme that covers all medical injury.
C1 [Weisbrot, David] Univ Sydney, United States Studies Ctr, Sydney, NSW 2006, Australia.
   [Breen, Kerry J.] Monash Univ, Dept Forens Med, Melbourne, Vic 3004, Australia.
RP Weisbrot, D (通讯作者)，Univ Sydney, United States Studies Ctr, Sydney, NSW 2006, Australia.
EM kerry.breen@bigpond.com
CR Clinton HR, 2006, NEW ENGL J MED, V354, P2205, DOI 10.1056/NEJMp068100
   Commonwealth Treasury, 2002, REV LAW NEGL FIN REP, V0, P0
   Elkin KJ, 2011, MED J AUSTRALIA, V194, P452, DOI 10.5694/j.1326-5377.2011.tb03058.x
   Hugh TB, 2002, MED J AUSTRALIA, V176, P277, DOI 10.5694/j.1326-5377.2002.tb04407.x
   Kachalia AB, 2008, SOC SCI MED, V66, P387, DOI 10.1016/j.socscimed.2007.08.020
   Merry A, 2001, ERRORS MED LAW, V0, P0
   Mikkonen Martti, 2004, MED LAW, V23, P251
   Nash L, 2007, AUST NZ J PSYCHIAT, V41, P917, DOI 10.1080/00048670701634960
   Nash LM, 2010, MED J AUSTRALIA, V193, P579, DOI 10.5694/j.1326-5377.2010.tb04066.x
   NAU JY, 1994, LANCET, V344, P676, DOI 10.1016/S0140-6736(94)92101-6
   Productivity Commission, 2011, 54 PROD COMM COMM AU, V0, P0
   Pukk-Harenstam K, 2009, POSTGRAD MED J, V85, P69, DOI 10.1136/qshc.2007.022897
   Report of the National Committee of Inquiry, 1974, COMPENSATION REHABIL, V0, P0
   Studdert DM, 2001, JAMA-J AM MED ASSOC, V286, P217, DOI 10.1001/jama.286.2.217
NR 16
TC 13
Z9 13
U1 0
U2 4
PU WILEY
PI HOBOKEN
PA 111 RIVER ST, HOBOKEN 07030-5774, NJ USA
SN 0025-729X
EI 1326-5377
J9 MED J AUSTRALIA
JI Med. J. Aust.
PD SEP 3
PY 2012
VL 197
IS 5
BP 296
EP 298
DI 10.5694/mja12.10322
PG 3
WC Medicine, General & Internal
SC General & Internal Medicine
GA 005VW
UT WOS:000308779200029
PM 22938129
DA 2022-10-14
ER

PT J
AU Orosco, RK
   Talamini, J
   Chang, DC
   Talamini, MA
AF Orosco, Ryan K.
   Talamini, Jonathan
   Chang, David C.
   Talamini, Mark A.
TI Surgical Malpractice in the United States, 1990-2006
SO JOURNAL OF THE AMERICAN COLLEGE OF SURGEONS
LA English
DT Article
ID practitioner data-bank; adverse event; claim; error; risk; physician; lawsuit; medicine; payment
AB BACKGROUND: Information about national trends and predictors of malpractice payments can constructively add to the hotly debated topic of medical malpractice. We sought to evaluate predictors of surgical malpractice payments and to explore national trends. STUDY DESIGN: Retrospective analysis of surgery-related malpractice payments using the National Practitioner Data Bank from 1990 to 2006. Payments were adjusted to 2006 dollars. We evaluated predictors of payment size and large payments (defined as those >$1 million). Statutory law in the states demonstrating significant predictive values was analyzed. RESULTS: In total, 58,518 surgical malpractice payments met inclusion criteria. Patients were predominantly female (62%) and inpatient (63%), with a mean age of 42 years. The number of payments decreased and payment sums increased during the study period. Median payment was $132,915 (95th percentile $983,263). Claims most frequently cited improper performance (42%). Patient outcomes were the strongest predictor of both payment size and likelihood of a large payment. Children younger than 10 years old were 70% more likely to receive a large payment (p = 0.005); and patients older than 70 years were 80% less likely (p < 0.0005). Large variations across states were seen for both payment size and likelihood of large payment. The likelihood of reaching out-of-court settlement did not appear to be correlated with known factors. CONCLUSIONS: Nationwide, surgical malpractice claims show rising payment amounts. Patient outcomes are the strongest predictor of payment size. Considerable variation in payment size between states suggests a profound impact from local legal environments. (J Am Coll Surg 2012;215:480-488. (c) 2012 by the American College of Surgeons)
C1 [Orosco, Ryan K.] Univ Calif San Diego, Dept Surg, Div Otolaryngol Head & Neck Surg, San Diego, CA 92103 USA.
   [Talamini, Jonathan] Practicing Attorney, New York, NY USA.
RP Orosco, RK (通讯作者)，Univ Calif San Diego, Dept Surg, Div Otolaryngol Head & Neck Surg, 200 W Arbor Dr, San Diego, CA 92103 USA.
EM rorosco@ucsd.edu
CR Balch CM, 2011, J AM COLL SURGEONS, V213, P657, DOI 10.1016/j.jamcollsurg.2011.08.005
   Bishop TF, 2011, JAMA-J AM MED ASSOC, V305, P2427, DOI 10.1001/jama.2011.813
   Brennan TA, 1996, NEW ENGL J MED, V335, P1963, DOI 10.1056/NEJM199612263352606
   de Vries EN, 2011, ANN SURG, V253, P624, DOI 10.1097/SLA.0b013e3182068880
   Deshpande SP, 2011, HEALTH CARE MANAG, V30, P55, DOI 10.1097/HCM.0b013e3182078ba4
   Duszak RS, 2011, OPTOMETRY, V82, P32, DOI 10.1016/j.optm.2010.05.009
   Federal Reserve Bank of Minneapolis, 1913, CONS PRIC IND, V0, P0
   Gawande AA, 2003, NEW ENGL J MED, V348, P229, DOI 10.1056/NEJMsa021721
   Griffen F Dean, 2009, ADV SURG, V43, P199
   Guest RS, 2011, ANN SURG ONCOL, V18, P1236, DOI 10.1245/s10434-011-1623-5
   Guirguis-Blake J, 2006, ANN FAM MED, V4, P240, DOI 10.1370/afm.535
   Jena AB, 2011, NEW ENGL J MED, V365, P629, DOI 10.1056/NEJMsa1012370
   Kachalia A, 2011, NEW ENGL J MED, V364, P1564, DOI 10.1056/NEJMhpr1012821
   Kain ZN, 2006, ANESTH ANALG, V103, P646, DOI 10.1213/01.ane.0000226218.55224.53
   Kane CK, 2010, POLICY RES PERSPECTI, V0, P0
   LEAPE LL, 1991, NEW ENGL J MED, V324, P377, DOI 10.1056/NEJM199102073240605
   Levinson W, 1997, JAMA-J AM MED ASSOC, V277, P553, DOI 10.1001/jama.277.7.553
   LOCALIO AR, 1991, NEW ENGL J MED, V325, P245, DOI 10.1056/NEJM199107253250405
   MacCourt D, 2009, AM J LAW MED, V35, P505, DOI 10.1177/009885880903500402
   [Medical Liability Malpractice Laws], 2011, MED LIAB MALPR LAWS, V0, P0
   Mello MM, 2010, HEALTH AFFAIR, V29, P1569, DOI 10.1377/hlthaff.2009.0807
   Mello MM, 2010, EVALUATION OPTIONS M, V0, P0
   Regenbogen SE, 2007, ANN SURG, V246, P705, DOI 10.1097/SLA.0b013e31815865f8
   Rogers SO, 2006, SURGERY, V140, P25, DOI 10.1016/j.surg.2006.01.008
   Seiden SC, 2006, ARCH SURG-CHICAGO, V141, P931, DOI 10.1001/archsurg.141.9.931
   Shanafelt TD, 2010, ANN SURG, V251, P995, DOI 10.1097/SLA.0b013e3181bfdab3
   Somville FJMP, 2010, ACTA CHIR BELG, V110, P11, DOI 10.1080/00015458.2010.11680558
   Stewart RM, 2011, J AM COLL SURGEONS, V212, P463, DOI 10.1016/j.jamcollsurg.2010.12.025
   Studdert DM, 2006, NEW ENGL J MED, V354, P2024, DOI 10.1056/NEJMsa054479
   Studdert DM, 2005, JAMA-J AM MED ASSOC, V293, P2609, DOI 10.1001/jama.293.21.2609
   Waterman AD, 2007, JT COMM J QUAL PATIE, V33, P467, DOI 10.1016/S1553-7250(07)33050-X
NR 31
TC 24
Z9 24
U1 0
U2 16
PU ELSEVIER SCIENCE INC
PI NEW YORK
PA STE 800, 230 PARK AVE, NEW YORK, NY 10169 USA
SN 1072-7515
EI 1879-1190
J9 J AM COLL SURGEONS
JI J. Am. Coll. Surg.
PD OCT 15
PY 2012
VL 215
IS 4
BP 480
EP 488
DI 10.1016/j.jamcollsurg.2012.04.028
PG 9
WC Surgery
SC Surgery
GA 007TE
UT WOS:000308910300004
PM 22676963
DA 2022-10-14
ER

PT J
AU Regauer, M
   Neu, J
AF Regauer, M.
   Neu, J.
TI Infection after anterior cruciate ligament reconstruction: grave error in treatment?
SO UNFALLCHIRURG
LA German
DT Article
DE Anterior cruciate ligament reconstruction; Arthroscopy; Complication; Infection; Reversal of evidence
ID septic arthriti; management
AB A 28-year-old patient showed clear signs of knee joint infection 8 days after arthroscopic reconstruction of the anterior cruciate ligament. The treating physicians recommended further observation although they stated that a knee joint infection could not be reliably excluded. One week later arthroscopic revision was performed and intraoperative smear tests showed infection by Pseudomonas aeruginosa. Therefore, another 6 days later the obviously infected transplant had to be removed. In the long run painful and limited range of motion of the affected knee joint persisted. The patient complained about medical malpractice concerning management of the complication. The expert opinion stated that due to the fateful course of infection the tendon graft could not be retrieved after the eighth day post surgery anyway. Thus, only flawed delay of treatment was criticized. The arbitration board argued, however, that scientific data concerning the fate of infected tendon grafts do not support the expert opinion and that immediate arthroscopy and antibiotic treatment at least had the potential to influence the course of infection in a positive manner. Evidence clearly shows that survival of an infected tendon graft depends on early diagnosis and emergency treatment rather than just on fate. Due to the fact that, although having in mind the possibility of a knee joint infection, the necessary therapy was delayed for 8 days, the arbitration board considered the described medical malpractice a severe treatment error, leading to reversal of evidence in favour of the patient.
C1 [Regauer, M.] Klinikum Ludwig Maximilians Univ Munchen, Chirurg Klin & Poliklin, D-80336 Munich, Germany.
RP Regauer, M (通讯作者)，Klinikum Ludwig Maximilians Univ Munchen, Chirurg Klin & Poliklin, Campus Innenstadt,Nussbaumstr 20, D-80336 Munich, Germany.
EM markus.regauer@med.uni-muenchen.de
CR Burks RT, 2003, AM J SPORT MED, V31, P414, DOI 10.1177/03635465030310031501
   Kirchhoff C, 2009, PATIENT SAF SURG, V3, P0, DOI 10.1186/1754-9493-3-6
   Mouzopoulos G, 2009, KNEE SURG SPORT TR A, V17, P1033, DOI 10.1007/s00167-009-0793-1
   Paul J, 2008, ORTHOPADE, V37, P1048, DOI 10.1007/s00132-008-1309-2
   Schollin-Borg M, 2003, ARTHROSCOPY, V19, P941, DOI 10.1016/j.arthro.2003.09.004
   Schulz AP, 2007, AM J SPORT MED, V35, P1064, DOI 10.1177/0363546507299744
   Stutz G, 2000, KNEE SURG SPORT TR A, V8, P270, DOI 10.1007/s001670000129
   Stutz G, 2001, UNFALLCHIRURG, V104, P682, DOI 10.1007/s001130170068
   Tongel A, 2007, AM J SPORT MED, V35, P1059, DOI 10.1177/0363546507299443
   Wang C, 2009, ARTHROSCOPY, V25, P243, DOI 10.1016/j.arthro.2008.10.002
   Witt S, 1992, ARTHROSKOPIE, V5, P140
NR 11
TC 0
Z9 0
U1 0
U2 3
PU SPRINGER
PI NEW YORK
PA 233 SPRING ST, NEW YORK, NY 10013 USA
SN 0177-5537
EI 1433-044X
J9 UNFALLCHIRURG
JI Unfallchirurg
PD SEP 15
PY 2012
VL 115
IS 9
BP 844
EP 846
DI 10.1007/s00113-012-2172-5
PG 3
WC Emergency Medicine; Surgery
SC Emergency Medicine; Surgery
GA 998JV
UT WOS:000308235200016
PM 22706649
DA 2022-10-14
ER

PT J
AU Amagwula, T
   Chang, PL
   Hossain, A
   Tyner, J
   Rivers, AL
   Phelps, JY
AF Amagwula, Tochi
   Chang, Peter L.
   Hossain, Amjad
   Tyner, Joey
   Rivers, Aimee L.
   Phelps, John Y.
TI Preimplantation genetic diagnosis: a systematic review of litigation in the face of new technology
SO FERTILITY AND STERILITY
LA English
DT Review
DE Preimplantation genetic diagnosis; wrongful birth; negligence; medical malpractice; informed consent
ID in-vitro fertilization; eshre pgd consortium; chromosome-abnormality; human blastocyst; maternal age; hybridization; misdiagnosis; aneuploidy; couple
AB Objective: To study legal cases against IVF facilities pertaining to preimplantation genetic diagnosis (PGD) misdiagnosis. Design: Systematic case law review. Setting: University medical center using US legal databases. Patient(s): The IVF recipients using PGD services. Intervention(s): Lawsuits pertaining to PGD against IVF facilities. Main Outcome Measure(s): Lawsuits, court rulings, damage awards, and settlements pertaining to PGD after the birth of a child with a genetic defect. Result(s): Causes of action pertaining to PGD arise from negligence in performing the procedure as well as failure to properly inform patients of key information, such as inherent errors associated with the PGD process, a facility's minimal experience in performing PGD, and the option of obtaining PGD. Courts have sympathized with the financial burden involved in caring for children with disabilities. Monetary damage awards are based on the costs of caring for children with debilitating defects, including lifetime medical and custodial care. Conclusion(s): Facilities offering PGD services expose themselves to a new realm of liability in which damage awards can easily exceed the limits of a facility's insurance policy. Competent laboratory personnel and proper informed consent-with particular care to inform patients of the inherent inaccuracies of PGD-are crucial in helping deter liability. (Fertil Steril (R) 2012;98:1277-82. (C)2012 by American Society for Reproductive Medicine.)
C1 [Hossain, Amjad; Tyner, Joey; Phelps, John Y.] Univ Texas Med Branch, Dept Obstet & Gynecol, Div Reprod Endocrinol & Infertil, Galveston, TX 77555 USA.
   [Amagwula, Tochi] Univ Texas Med Branch, Sch Med, Galveston, TX 77555 USA.
   [Chang, Peter L.; Rivers, Aimee L.] Beth Israel Deaconess Med Ctr, Dept Obstet & Gynecol, Div Reprod Endocrinol & Infertil, New York, NY 10003 USA.
RP Phelps, JY (通讯作者)，Univ Texas Med Branch, Dept Obstet & Gynecol, Div Reprod Endocrinol & Infertil, 301 Univ Blvd, Galveston, TX 77555 USA.
EM jyphelps@utmb.edu
CR [Anonymous], 2008, FERTIL STERIL, V90, P0
   Clouston HJ, 1997, HUM GENET, V101, P30, DOI 10.1007/s004390050581
   Davis LB, 2010, FERTIL STERIL, V93, P1793, DOI 10.1016/j.fertnstert.2008.12.053
   Demko ZP, 2010, J C EMBRYOLOGY, V13, P6
   HANDYSIDE AH, 1990, NATURE, V344, P768, DOI 10.1038/344768a0
   Harper JC, 2010, HUM REPROD, V25, P2685, DOI 10.1093/humrep/deq228
   Iheukwumere Emmanuel O, 2002, J CONTEMP HEALTH LAW POLICY, V18, P373
   Iwarsson E, 2011, SEMIN FETAL NEONAT M, V16, P74, DOI 10.1016/j.siny.2010.11.003
   Kapp MB, 2007, J LEGAL MED, V28, P91, DOI 10.1080/01947640601180398
   Kleinfeld J, 2005, YALE LAW J, V115, P237
   Klipstein S, 2005, FERTIL STERIL, V83, P1347, DOI 10.1016/j.fertnstert.2004.11.050
   Klitzman R, 2009, FERTIL STERIL, V92, P1276, DOI 10.1016/j.fertnstert.2008.07.1772
   Leightman Caryl Wolfson, 1982, CHIC KENT LAW REV, V58, P725
   Lewis CM, 2001, HUM REPROD, V16, P43, DOI 10.1093/humrep/16.1.43
   Li M, 2005, FERTIL STERIL, V84, P1395, DOI 10.1016/j.fertnstert.2005.04.068
   Marquez C, 2000, REPROD BIOMED ONLINE, V1, P17
   Mastenbroek S, 2007, NEW ENGL J MED, V357, P9, DOI 10.1056/NEJMoa067744
   MUNNE S, 1995, FERTIL STERIL, V64, P382, DOI 10.1016/S0015-0282(16)57739-5
   Staessen C, 2004, HUM REPROD, V19, P2849, DOI 10.1093/humrep/deh536
   Thornhill AR, 2005, HUM REPROD, V20, P35, DOI 10.1093/humrep/deh579
   Tur-Kaspa I, 2006, FERTIL STERIL, V86, PS59, DOI 10.1016/j.fertnstert.2006.07.161
   Wilton L, 2005, HUM REPROD UPDATE, V11, P33, DOI 10.1093/humupd/dmh050
   Wilton L, 2009, HUM REPROD, V24, P1221, DOI 10.1093/humrep/den488
NR 23
TC 11
Z9 12
U1 0
U2 26
PU ELSEVIER SCIENCE INC
PI NEW YORK
PA 360 PARK AVE SOUTH, NEW YORK, NY 10010-1710 USA
SN 0015-0282
EI 
J9 FERTIL STERIL
JI Fertil. Steril.
PD NOV 15
PY 2012
VL 98
IS 5
BP 1277
EP 1282
DI 10.1016/j.fertnstert.2012.07.1100
PG 6
WC Obstetrics & Gynecology; Reproductive Biology
SC Obstetrics & Gynecology; Reproductive Biology
GA 028TW
UT WOS:000310447300040
PM 22901852
DA 2022-10-14
ER

PT J
AU Vinz, H
   Festge, OA
   Neu, J
AF Vinz, H.
   Festge, O. -A.
   Neu, J.
TI Malpractice in the Treatment of Diaphyseal Fractures in Children - Experience of the Arbitration Office of the Northern German Medical Boards
SO ZEITSCHRIFT FUR ORTHOPADIE UND UNFALLCHIRURGIE
LA German
DT Article
DE fracture treatment in children; diaphyseal fractures in children; malpractice; extrajudicial claim resolution; physician's liability
ID nonoperative treatment; shaft fracture; complication; failure
AB Background: Statistics of the Arbitration Office of the North German Medical Boards for extrajudicial claim resolution show that nearly 30% of all panel proceedings confirm medical malpractice. In proceedings concerning fractures in children the percentage rises to 63% with significant differences in various fracture localisations. Methods: Between 2000 and 2011 the Arbitration Office dealt with 272 panel proceedings regarding the fracture treatment in children. In this study 83 proceedings concerning the treatment of diaphyseal fractures of the long bones are evaluated. Results: The claims were related to the following specialities (p = number of proceedings, m = number of malpractices): orthopaedics/traumatology p = 46, m = 38; general surgery p = 17, m = 21; paediatric surgery p = 16, m = 13; anaesthesia p = 1, m = 1; general practitioner p = 2, m = 2. In 7 cases concerning obstetrics (4) and paediatrics (3) no malpractices could be established. In 5 cases two facilities/doctors were included in the same proceeding. On 17 occasions, 2 errors were made that were unrelated to each other. The over-all frequency of malpractice was 69% with no significant differences between the involved facilities. The diaphyseal fracture locations were: humerus p = 5, m = 2; radius and/or ulna (Monteggia fractures excluded): p = 29, m = 20; femur p = 29, m = 20; tibia (with or without fracture of the fibula): p = 20, m = 14. In conservative fracture treatment the following negligent adverse events were confirmed: severe skin lesions owing to either plaster extension or removal of the cast (11), omitted or insufficient reduction followed by consolidation in intolerable malposition (8), no inducement of corrective measures after consolidation in intolerable displacement (11). Following malpractices in the surgical treatment were classified as: no indication for surgical treatment (2), no osteosynthesis in spite of clear indication (3), technical failures in primary osteosynthesis (16), technical failures in repeated osteosynthesis (4), aspiration pneumonia due to missed intubation (1). The applied methods of osteosynthesis were intramedullary nailing, mainly ESIN p = 24, m = 12; plate p = 24, m = 5; fixateur externe p = 7, m = 5. The results of maltreated diaphyseal fractures were altogether moderate: transitional impairment due to delayed or repeated therapeutic measures with prolonged fracture healing, no functional loss 70%, slight deformation of the forearm, minimal loss of mobility 21%, remarkable deformation of the forearm with considerable impairment of mobility, especially pronation/supination, deformation of the radio-ulno-carpal joint unit 7%. Discussion: There are three main categories in the maltreatment of diaphyseal fractures: 1) Omission of fracture reduction with or without internal stabilisation in cases of relevant axial deviation by unjustified expectation of "spontaneous correction". 2) Omission of fracture reduction in cases of unmotivated or neglected secondary displacement. 3) Technical failures in performing of osteosynthesis resulting in instability or the creation of intolerable malposition requiring re-osteosynthesis. The high number of plate osteosyntheses in our series (44%) is not representative for the general treatment of children's fractures in Germany. Most cases of plate osteosynthesis are related to corrective measures with clear indication. In nine casuistic representations the errors in treatment are explained. Conclusion: The evaluation of malpractice in the treatment of diaphyseal fractures in children confirms the consensus: correct assessment of fracture type, early adequate treatment and fracture control, early corrective measures after insufficient primary reduction or secondary dislocation, lead to fracture healing without any anatomic or functional deficiency. Reverse argument: fracture healing leading to anatomic and/or functional loss gives a very probable indication of malpractice.
C1 [Vinz, H.; Neu, J.] Schlichtungsstelle Arzthaftpflichtfragen, Geschaftsfuhrung, D-30419 Hannover, Germany.
RP Vinz, H (通讯作者)，Schlichtungsstelle Arzthaftpflichtfragen, Geschaftsfuhrung, Hans Bockler Allee 3, D-30419 Hannover, Germany.
EM behne@schlichtungsstelle.de
CR Bowman EN, 2011, J PEDIATR ORTHOPED, V31, P23, DOI 10.1097/BPO.0b013e318203205b
   Dietz HG, 2011, UNFALLCHIRURG, V114, P382, DOI 10.1007/s00113-011-1970-5
   Dietz Hans-Georg, 2011, PRAXIS KINDER JUGEND, V0, P0
   Fernandez FF, 2010, J CHILD ORTHOP, V4, P159, DOI 10.1007/s11832-010-0245-y
   Kalbe P, 2011, ORTHOP UNFALLCHIR MI, V33, P32
   Laer L von, 2010, KOMPLIKATIONEN ORTHO, V0, P514
   MARZI J, 2006, KINDERTRAUMATOLOGIE, V0, P0
   Neu J, 2011, FORTLAUFENDE MITTEIL, V84, P0
   Neu J, 2010, KOMPLIKATIONEN ORTHO, V0, P16
   Ploegmakers JJW, 2006, J PEDIATR ORTHOP B, V15, P428, DOI 10.1097/01.bpb.0000210594.81393.fe
   Schmittenbecher PP, 2000, EUR J TRAUMA, V26, P287, DOI 10.1007/PL00002453
   Selbst SM, 2005, PEDIATR EMERG CARE, V21, P165
   Slongo TF, 2005, INJURY, V36, PA78, DOI 10.1016/j.injury.2004.12.017
   Vinz H, 2010, Z ORTHOP UNFALLCHIR, V148, P697, DOI 10.1055/s-0030-1250487
   Vinz H, 2011, Z ORTHOP UNFALL, V149, P1
   Vinz H, 2009, DTSCH ARZTEBL INT, V106, P491, DOI 10.3238/arztebl.2009.0491
   von Laer L, 2007, UNFALLCHIRURG, V110, P811, DOI 10.1007/s00113-007-1318-3
   VONLAER L, 2007, FRAKTUREN LUXATIONEN, V0, P0
   Weinberg AM, 2006, UNFALLCHIRURGIE KIND, V0, P0
NR 19
TC 3
Z9 3
U1 0
U2 5
PU THIEME MEDICAL PUBL INC
PI NEW YORK
PA 333 SEVENTH AVE, NEW YORK, NY 10001 USA
SN 1864-6697
EI 1864-6743
J9 Z ORTHOP UNFALLCHIR
JI Z. Orthop. Unfallchir.
PD DEC 15
PY 2012
VL 150
IS 6
BP 648
EP 656
DI 10.1055/s-0032-1327903
PG 9
WC Orthopedics
SC Orthopedics
GA 062MJ
UT WOS:000312923600027
PM 23171988
DA 2022-10-14
ER

PT J
AU Henary, BY
   Al-Yahia, OA
   Al-Gabbany, SA
   Al-Kharaz, SM
AF Henary, Basem Y.
   Al-Yahia, Omar A.
   Al-Gabbany, Saleh A.
   Al-Kharaz, Salah M.
TI Epidemiology of medico-legal litigations and related medical errors in Central and Northern Saudi Arabia A retrospective prevalence study
SO SAUDI MEDICAL JOURNAL
LA English
DT Article
ID adverse event; liability
AB Objectives: To study medico-legal litigations and related medical errors in Central (Al-Qassim), and Northern (Hael) districts in the Kingdom of Saudi Arabia (KSA), and to identify types and causes of errors to reduce medical errors and patient harm. Methods: This retrospective prevalence study was carried out between May 2010 and December 2011 to analyze medico-legal litigations in Al-Qassim and Hael districts that were investigated by the Al-Qassim Medico-Legal Committee, Al-Qassim, KSA. Final verdicts issued between 1992 and 2009 included 293 cases. Results: The patient's mean age was 29.5 years. Fifty-seven percent of the patients were females, and 92% were Saudis. The Obstetric and Gynecology department was involved in 29.7% of litigations followed by General Surgery, and Pediatrics (11.3% each). Of the 635 defendants, 90% were physicians, and 7.6% were nurses. Investigations showed "no error" in 47.1% of cases, "error but no harm" in 11.9%, and "error resulted in harm" in 39.6%. Errors were negligence (45.8%), wrong diagnosis (14.2%), surgical error (10.3%), and administrative error (5.2%). The average total duration of litigations was 13.9 months. "Type of harm" was the most significant predictor to determine a "guilty" decision (p<0.001). Conclusion: Obstetric practice in Al-Qassim and Hael districts and provider negligence contribute to a large portion of medico-legal litigations, and therefore this has to be further studied to recognize the specific causes and possible interventions. A systematic review of the medico-legal committee is needed to shorten the long duration of litigation. Saudi Med J 2012; Vol 33(7): 768-775
C1 [Henary, Basem Y.; Al-Yahia, Omar A.; Al-Gabbany, Saleh A.; Al-Kharaz, Salah M.] King Fahd Specialist Hosp, Med Educ Training & Res Adm MERC, Al Qassim Hlth Directorate, Buraydah, Al Qassim, Saudi Arabia.
RP Henary, BY (通讯作者)，King Fahd Specialist Hosp, Med Educ Training & Res Adm MERC, Al Qassim Hlth Directorate, POB 2290, Buraydah, Al Qassim, Saudi Arabia.
EM basem2@hotmail.com
CR Alsaddique AA, 2004, SAUDI MED J, V25, P901
   Aspden P, 2004, PATIENT SAFETY ACHIE, V0, P0
   Baker GR, 2004, CAN MED ASSOC J, V170, P1678, DOI 10.1503/cmaj.1040498
   Hakkarainen KM, 2012, PLOS ONE, V7, P0, DOI 10.1371/journal.pone.0033236
   Ioannidis JPA, 2001, J GEN INTERN MED, V16, P325, DOI 10.1046/j.1525-1497.2001.00714.x
   Katikireddi V, 2004, BRIT MED J, V328, P481, DOI 10.1136/bmj.328.7438.481-a
   Kohn L, 2000, ERR IS HUMAN BUILDIN, V0, P0
   Leape LL, 2002, JAMA-J AM MED ASSOC, V288, P501, DOI 10.1001/jama.288.4.501
   Neale G, 2001, J ROY SOC MED, V94, P322, DOI 10.1177/014107680109400702
   November M, 2008, ADV PATIENT SAFETY N, V4, P0
   Samarkandi A, 2006, ANN SAUDI MED, V26, P87, DOI 10.5144/0256-4947.2006.87
   Swaminath G, 2010, INDIAN J PSYCHIATRY, V52, P110, DOI 10.4103/0019-5545.64580
   The Saudi Ministry of Health, 2009, HLTH STAT YB 1430HIJ, V0, P0
   The Saudi MinistryofHealthForensicMedicineAdministration, 2008, ANN REP MED COMM SAU, V0, P0
   Weingart SN, 2000, BRIT MED J, V320, P774, DOI 10.1136/bmj.320.7237.774
   World Health Organization, 2010, WORLD ALL PAT SAF, V0, P0
NR 18
TC 5
Z9 5
U1 0
U2 2
PU SAUDI MED J
PI RIYADH
PA ARMED FORCES HOSPITAL, PO BOX 7897,, RIYADH 11159, SAUDI ARABIA
SN 0379-5284
EI 
J9 SAUDI MED J
JI Saudi Med. J.
PD JUL 15
PY 2012
VL 33
IS 7
BP 768
EP 775
DI 
PG 8
WC Medicine, General & Internal
SC General & Internal Medicine
GA 066LK
UT WOS:000313222100010
PM 22821312
DA 2022-10-14
ER

PT J
AU Lin, HY
   Huang, CH
   Shy, S
   Chang, YC
   Chui, HC
   Yu, TC
   Chang, CH
AF Lin, Hsing-Ying
   Huang, Chen-Han
   Shy, Shannon
   Chang, Yu-Chung
   Chui, Hsiang-Chen
   Yu, Tsung-Chih
   Chang, Chih-Han
TI Visibility enhancement of common bile duct for laparoscopic cholecystectomy by vivid fiber-optic indication: a porcine experiment trial
SO BIOMEDICAL OPTICS EXPRESS
LA English
DT Article
ID quality-of-life; routine operative cholangiography; intraoperative cholangiography; biliary injury; learning-curve; management; audit; multicenter; litigation; experience
AB Bile duct injury (BDI) is the most serious iatrogenic complication during laparoscopic cholecystectomy (LC) and occurs easily in inexperienced surgeons since the position of common bile duct (CBD) and its related ductal junctions are hard to precisely identify in the hepatic anatomy during surgery. BDI can be devastating, leading to chronic morbidity, high mortality, and prolonged hospitalization. In addition, it is the most frequent injury resulting in litigation and the most likely injury associated with a successful medical malpractice claim against surgeons. This study introduces a novel method for conveniently and rapidly indicating the anatomical location of CBD during LC by the direct fiber-optic illumination of 532-nm diode-pumped solid state laser through a microstructured plastic optical fiber to avoid the wrong identification of CBD and the injury from mistakenly cutting the CBD that can lead to permanent and even life threatening consequences. Six porcine were used for preliminary intra-CBD illumination experiments via laparotomy and direct duodenal incision to insert the invented CBD illumination laser catheter with nonharmful but satisfactory visual optical density. (c) 2012 Optical Society of America
C1 [Lin, Hsing-Ying; Chang, Chih-Han] Natl Cheng Kung Univ, Inst Biomed Engn, Tainan 701, Taiwan.
   [Lin, Hsing-Ying; Huang, Chen-Han] Natl Chung Cheng Univ, Ctr Nano Biodetect, Chiayi 621, Taiwan.
   [Huang, Chen-Han; Shy, Shannon; Chui, Hsiang-Chen] Natl Cheng Kung Univ, Dept Photon, Tainan 701, Taiwan.
   [Chang, Yu-Chung] Natl Cheng Kung Univ, Dept Surg, Med Coll & Hosp, Tainan 704, Taiwan.
   [Chui, Hsiang-Chen] Natl Cheng Kung Univ, Adv Optoelect Technol Ctr, Tainan 701, Taiwan.
   [Yu, Tsung-Chih] Met Ind Res & Dev Ctr, Med Devices & Optoelect Equipment Dept, Kaohsiung 821, Taiwan.
RP Lin, HY (通讯作者)，Natl Cheng Kung Univ, Inst Biomed Engn, Tainan 701, Taiwan.
EM changyc@mail.ncku.edu.tw; hcchui@mail.ncku.edu.tw
FU National Science Council of Taiwan [NSC100-2622-E-006-039-CC3]
CR Adamsen S, 1997, J AM COLL SURGEONS, V184, P571
   Ahrendt SA, 2001, WORLD J SURG, V25, P1360, DOI 10.1007/s00268-001-0124-2
   Alkhaffaf B, 2010, ANN SURG, V251, P682, DOI 10.1097/SLA.0b013e3181cc99fd
   Archer SB, 2001, ANN SURG, V234, P549, DOI 10.1097/00000658-200110000-00014
   Bingener-Casey J, 2002, J GASTROINTEST SURG, V6, P800, DOI 10.1016/S1091-255X(02)00064-1
   Boerma D, 2001, ANN SURG, V234, P750, DOI 10.1097/00000658-200112000-00006
   Calvete J, 2000, SURG ENDOSC, V14, P608, DOI 10.1007/s004640000103
   Carroll BJ, 1998, SURG ENDOSC-ULTRAS, V12, P310, DOI 10.1007/s004649900660
   CHAPMAN WC, 1995, ARCH SURG-CHICAGO, V130, P597
   DAVIDOFF AM, 1992, ANN SURG, V215, P196, DOI 10.1097/00000658-199203000-00002
   de Santibanes E, 2002, HPB (OXFORD), V4, P111, DOI 10.1080/136518202760387993
   de Santibanes E, 2008, WORLD J SURG, V32, P1714, DOI 10.1007/s00268-008-9650-5
   Figueiredo JL, 2010, WORLD J SURG, V34, P336, DOI 10.1007/s00268-009-0332-8
   Fletcher DR, 1999, ANN SURG, V229, P449, DOI 10.1097/00000658-199904000-00001
   Flum DR, 2003, JAMA-J AM MED ASSOC, V290, P2168, DOI 10.1001/jama.290.16.2168
   Flum DR, 2003, JAMA-J AM MED ASSOC, V289, P1639, DOI 10.1001/jama.289.13.1639
   Flum DR, 2001, ARCH SURG-CHICAGO, V136, P1287, DOI 10.1001/archsurg.136.11.1287
   Francoeur JR, 2003, AM J SURG, V185, P468, DOI 10.1016/S0002-9610(03)00056-4
   Gigot JF, 1997, SURG ENDOSC-ULTRAS, V11, P1171, DOI 10.1007/s004649900563
   Honda G, 2009, J HEPATO-BILIARY-PAN, V16, P445, DOI 10.1007/s00534-009-0060-3
   Ishizawa T, 2010, BRIT J SURG, V97, P1369, DOI 10.1002/bjs.7125
   Ishizawa T, 2009, ARCH SURG-CHICAGO, V144, P381, DOI 10.1001/archsurg.2009.9
   KERN KA, 1994, AM J SURG, V168, P217, DOI 10.1016/S0002-9610(05)80189-8
   Kullman E, 1996, EUR J SURG, V162, P873
   Lai ECH, 2006, ANZ J SURG, V76, P251, DOI 10.1111/j.1445-2197.2006.03690.x
   MacFadyen BV, 1998, SURG ENDOSC-ULTRAS, V12, P315, DOI 10.1007/s004649900661
   Mahatharadol V, 2004, HEPATO-GASTROENTEROL, V51, P12
   Massarweh NN, 2009, J AM COLL SURGEONS, V209, P17, DOI 10.1016/j.jamcollsurg.2009.02.063
   Melton GB, 2002, ANN SURG, V235, P888, DOI 10.1097/00000658-200206000-00018
   Moore DE, 2004, ARCH SURG-CHICAGO, V139, P476, DOI 10.1001/archsurg.139.5.476
   Nickkholgh A, 2006, SURG ENDOSC, V20, P868, DOI 10.1007/s00464-005-0425-x
   Richardson MC, 1996, BRIT J SURG, V83, P1356, DOI 10.1002/bjs.1800831009
   Rojas-Ortega S, 2003, J GASTROINTEST SURG, V7, P492, DOI 10.1016/S1091-255X(03)00026-X
   ROSLYN JJ, 1993, ANN SURG, V218, P129, DOI 10.1097/00000658-199308000-00003
   Sanjay P, 2010, ANN ROY COLL SURG, V92, P302, DOI 10.1308/003588410X12628812458617
   Savassi-Rocha PR, 2003, SURG ENDOSC, V17, P1356, DOI 10.1007/s00464-002-8726-9
   SOPER NJ, 1994, SURG CLIN N AM, V74, P953, DOI 10.1016/S0039-6109(16)46397-8
   STEWART L, 1995, ARCH SURG-CHICAGO, V130, P1123
   STRASBERG SM, 1995, J AM COLL SURGEONS, V180, P101
   Strasberg Steven M, 2002, J HEPATOBILIARY PANCREAT SURG, V9, P543, DOI 10.1007/s005340200071
   Suzuki M, 2000, SURG ENDOSC-ULTRAS, V14, P141, DOI 10.1007/s004649900086
   Tokumura Hiromi, 2002, J HEPATOBILIARY PANCREAT SURG, V9, P206, DOI 10.1007/s005340200020
   Wenner Donald E, 2006, JSLS, V10, P47
   Wherry DC, 1996, ANN SURG, V224, P145, DOI 10.1097/00000658-199608000-00006
   Wijsmuller AR, 2007, BRIT J SURG, V94, P473, DOI 10.1002/bjs.5632
   Windsor JA, 1998, AUST NZ J SURG, V68, P186, DOI 10.1111/j.1445-2197.1998.tb04742.x
NR 47
TC 2
Z9 3
U1 0
U2 3
PU OPTICAL SOC AMER
PI WASHINGTON
PA 2010 MASSACHUSETTS AVE NW, WASHINGTON, DC 20036 USA
SN 2156-7085
EI 
J9 BIOMED OPT EXPRESS
JI Biomed. Opt. Express
PD SEP 1
PY 2012
VL 3
IS 9
BP 1964
EP 1971
DI 10.1364/BOE.3.001964
PG 8
WC Biochemical Research Methods; Optics; Radiology, Nuclear Medicine & Medical Imaging
SC Biochemistry & Molecular Biology; Optics; Radiology, Nuclear Medicine & Medical Imaging
GA 007AM
UT WOS:000308861100001
PM 23024892
DA 2022-10-14
ER

PT J
AU Murtagh, L
   Gallagher, TH
   Andrew, P
   Mello, MM
AF Murtagh, Lindsey
   Gallagher, Thomas H.
   Andrew, Penny
   Mello, Michelle M.
TI Disclosure-And-Resolution Programs That Include Generous Compensation Offers May Prompt A Complex Patient Response
SO HEALTH AFFAIRS
LA English
DT Article
ID health-care-system; medical error; reform
AB Under "disclosure-and-resolution" programs, health systems disclose adverse events to affected patients and their families; apologize; and, where appropriate, offer compensation. Early adopters of this approach have reported reduced liability costs, but the extent to which these results stem from effective disclosure and apology practices, versus compensation offers, is unknown. Using survey vignettes, we examined the effects of different compensation offers on individuals' responses to disclosures of medical errors compared to explanation and apology alone. Our results show that although two-thirds of these individuals desired compensation offers, increasing the offer amount did not improve key outcomes. Full-compensation offers did not decrease the likelihood of seeking legal advice and increased the likelihood that people perceived the disclosure and apology as motivated by providers' desire to avoid litigation. Hospitals, physicians, and malpractice insurers should consider this complex interplay as they implement similar initiatives. They may benefit from separating disclosure conversations and compensation offers and from excluding physicians from compensation discussions.
C1 [Murtagh, Lindsey] Hogan Lovells, Washington, DC USA.
   [Gallagher, Thomas H.] Univ Washington, Dept Med, Seattle, WA USA.
   [Gallagher, Thomas H.] Univ Washington, Dept Bioeth & Humanities, Seattle, WA 98195 USA.
   [Mello, Michelle M.] Harvard Univ, Sch Publ Hlth, Dept Hlth Policy & Management, Boston, MA 02115 USA.
   [Mello, Michelle M.] Harvard Univ, Sch Publ Hlth, Program Law & Publ Hlth, Boston, MA 02115 USA.
RP Murtagh, L (通讯作者)，Hogan Lovells, Washington, DC USA.
EM mmello@hsph.harvard.edu
FU Robert Wood Johnson Foundation Investigator Award in Health Policy Research; Commonwealth Fund
CR Agency for Healthcare Research and Quality, 2010, MED LIAB REF PAT SAF, V0, P0
   [Anonymous], 2012, SORRY WORKS BLO 0912, V0, P0
   Armstrong K, 2008, J GEN INTERN MED, V23, P827, DOI 10.1007/s11606-008-0561-9
   Boothman Richard C, 2009, J HEALTH LIFE SCI LAW, V2, P125
   Boulware LE, 2003, PUBLIC HEALTH REP, V118, P358, DOI 10.1016/S0033-3549(04)50262-5
   COPIC Insurance Company, 2009, 3RS PROGR REC RESP R, V0, P0
   Gallagher TH, 2007, NEW ENGL J MED, V356, P2713, DOI 10.1056/NEJMra070568
   Helmchen LA, 2010, MED CARE, V48, P955, DOI 10.1097/MLR.0b013e3181eaf84d
   Kachalia A, 2011, NEW ENGL J MED, V364, P1564, DOI 10.1056/NEJMhpr1012821
   Kachalia A, 2010, ANN INTERN MED, V153, P213, DOI 10.7326/0003-4819-153-4-201008170-00002
   Knowledge Networks, 2012, KNOWLEDGEPANEL DES S, V0, P0
   KOROBKIN R, 1994, MICH LAW REV, V93, P107, DOI 10.2307/1289916
   Kraman SS, 1999, ANN INTERN MED, V131, P963, DOI 10.7326/0003-4819-131-12-199912210-00010
   Mastroianni AC, 2010, HEALTH AFFAIR, V29, P1611, DOI 10.1377/hlthaff.2009.0134
   Mazor KM, 2006, J GEN INTERN MED, V21, P704, DOI 10.1111/j.1525-1497.2006.00465.x
   Mazor KM, 2004, ANN INTERN MED, V140, P409, DOI 10.7326/0003-4819-140-6-200403160-00006
   Mello MM, 2010, NEW ENGL J MED, V362, P1353, DOI 10.1056/NEJMp1001603
   Robbennolt JK, 2008, HARVARD NEGOTIATION, V13, P349
   Robbennolt JK, 2003, MICH LAW REV, V102, P460, DOI 10.2307/3595367
   Schwappach DLB, 2004, INT J QUAL HEALTH C, V16, P317, DOI 10.1093/intqhc/mzh058
   Wu AW, 2009, J GEN INTERN MED, V24, P1012, DOI 10.1007/s11606-009-1044-3
NR 21
TC 20
Z9 20
U1 0
U2 15
PU PROJECT HOPE
PI BETHESDA
PA 7500 OLD GEORGETOWN RD, STE 600, BETHESDA, MD 20814-6133 USA
SN 0278-2715
EI 
J9 HEALTH AFFAIR
JI Health Aff.
PD DEC 15
PY 2012
VL 31
IS 12
BP 2681
EP 2689
DI 10.1377/hlthaff.2012.0185
PG 9
WC Health Care Sciences & Services; Health Policy & Services
SC Health Care Sciences & Services
GA 057ZA
UT WOS:000312602100011
PM 23213152
DA 2022-10-14
ER

PT J
AU Nendaz, M
   Perrier, A
AF Nendaz, Mathieu
   Perrier, Arnaud
TI Diagnostic errors and flaws in clinical reasoning: mechanisms and prevention in practice
SO SWISS MEDICAL WEEKLY
LA English
DT Review
DE clinical reasoning; diagnostic errors; medical education; clinical training
ID cognitive forcing strategy; reflective practice; medical-education; experience; contribute; physician; difficulty; accuracy; feature
AB Diagnostic errors account for more than 8% of adverse events in medicine and up to 30% of malpractice claims. Mechanisms of errors may be related to the working environment but cognitive issues are involved in about 75% of the cases, either alone or in association with system failures. The majority of cognitive errors are not related to knowledge deficiency but to flaws in data collection, data integration, and data verification that may lead to premature diagnostic closure. This paper reviews some aspects of the literature on cognitive psychology that help us to understand reasoning processes and knowledge organisation and summarises biases related to clinical reasoning. It reviews the strategies described to prevent cognitive diagnostic errors. Many approaches propose awareness and reflective practice during daily activities, but the improvement of the quality of training at the pre-graduate, postgraduate and continuous levels, by using evidence-based education, should also be considered. Several conditions must be fulfilled to increase the understanding, the prevention, and the correction of diagnostic errors related to clinical reasoning: physicians must be willing to understand their own reasoning and decision processes; training efforts should be provided during the whole continuum of a clinician's career; and the involvement of medical schools, teaching hospitals, and medical societies in medical education research should be increased to improve evidence about error prevention.
C1 [Nendaz, Mathieu; Perrier, Arnaud] Univ Hosp Geneva, Serv Gen Internal Med, CH-1211 Geneva, Switzerland.
   [Nendaz, Mathieu] Univ Geneva, Fac Med, Unit Dev & Res Med Educ, Geneva, Switzerland.
RP Nendaz, M (通讯作者)，Univ Hosp Geneva, Serv Gen Internal Med, CH-1211 Geneva, Switzerland.
EM mathieu.nendaz@hcuge.ch
CR Ark TK, 2007, MED EDUC, V41, P281, DOI 10.1111/j.1365-2929.2007.02688.x
   Aronson L, 2011, MED TEACH, V33, P200, DOI 10.3109/0142159X.2010.507714
   Berner ES, 2008, AM J MED, V121, P2, DOI 10.1016/j.amjmed.2008.01.001
   Blendon RJ, 2002, NEW ENGL J MED, V347, P1933, DOI 10.1056/NEJMsa022151
   Bordage G, 1999, ACAD MED, V74, PS138, DOI 10.1097/00001888-199910000-00065
   Bordage G, 2007, MED EDUC, V41, P1117, DOI 10.1111/j.1365-2923.2007.02919.x
   Brooks LR, 2000, PSYCHOL SCI, V11, P112, DOI 10.1111/1467-9280.00225
   Chang RW, 1998, ACAD MED, V73, PS109, DOI 10.1097/00001888-199810000-00062
   Charlin BD, 2000, ACAD MED, V75, P182, DOI 10.1097/00001888-200002000-00020
   Coderre S, 2010, ACAD MED, V85, P1125, DOI 10.1097/ACM.0b013e3181e1b229
   Croskerry P, 2003, ACAD MED, V78, P775, DOI 10.1097/00001888-200308000-00003
   Croskerry P, 2003, ANN EMERG MED, V41, P110, DOI 10.1067/mem.2003.22
   Croskerry P, 2009, ADV HEALTH SCI EDUC, V14, P27, DOI 10.1007/s10459-009-9182-2
   Dornan T, 2006, MED TEACH, V28, P3, DOI 10.1080/01421590500410971
   Elstein AS, 2002, INT HDB RES MED ED, V0, P231
   Elstein AS, 2009, ADV HEALTH SCI EDUC, V14, P7, DOI 10.1007/s10459-009-9184-0
   Ely JW, 2011, ACAD MED, V86, P307, DOI 10.1097/ACM.0b013e31820824cd
   Gandhi TK, 2006, ANN INTERN MED, V145, P488, DOI 10.7326/0003-4819-145-7-200610030-00006
   Gorini A, 2011, EUR J INTERN MED, V22, P547, DOI 10.1016/j.ejim.2011.06.008
   Graber ML, 2009, ADV HEALTH SCI EDUC, V14, P63, DOI 10.1007/s10459-009-9178-y
   Graber ML, 2005, ARCH INTERN MED, V165, P1493, DOI 10.1001/archinte.165.13.1493
   Hall KH, 2002, MED EDUC, V36, P216, DOI 10.1046/j.1365-2923.2002.01140.x
   Harden RM, 2000, ADV HEALTH SCI EDUC, V5, P71, DOI 10.1023/A:1009896431203
   Hatala RM, 2003, ADV HEALTH SCI EDUC, V8, P17, DOI 10.1023/A:1022687404380
   Junod A, 2007, DECISION MED QUETE E, V0, P0
   Kahneman Daniel, 1982, JUDGMENT UNCERTAINTY, V0, P0
   KASSIRER JP, 1983, NEW ENGL J MED, V309, P921, DOI 10.1056/NEJM198310133091511
   Littlewood S, 2005, BMJ-BRIT MED J, V331, P387, DOI 10.1136/bmj.331.7513.387
   Lucchiari C, 2012, J EVAL CLIN PRACT, V18, P82, DOI 10.1111/j.1365-2753.2011.01771.x
   Mamede S, 2004, MED EDUC, V38, P1302, DOI 10.1111/j.1365-2929.2004.01917.x
   Mamede S, 2008, MED EDUC, V42, P468, DOI 10.1111/j.1365-2923.2008.03030.x
   Mamede S, 2010, JAMA-J AM MED ASSOC, V304, P1198, DOI 10.1001/jama.2010.1276
   Mamede S, 2008, ACAD MED, V83, P1210, DOI 10.1097/ACM.0b013e31818c71d7
   Nendaz M, 2011, REV MED INTERNE, V32, P436, DOI 10.1016/j.revmed.2010.12.005
   Nendaz M, 2005, PEDAGOGIE MED, V6, P235, DOI 10.1051/pmed:2005028
   Nendaz MR, 2006, J GEN INTERN MED, V21, P1302, DOI 10.1111/j.1525-1497.2006.00587.x
   Nendaz Mathieu R, 2011, EDUC HEALTH (ABINGDON), V24, P496
   Nendaz MR, 2002, MED EDUC, V36, P760, DOI 10.1046/j.1365-2923.2002.01279.x
   Norman G, 2005, MED EDUC, V39, P418, DOI 10.1111/j.1365-2929.2005.02127.x
   Norman G, 2007, MED EDUC, V41, P1140, DOI 10.1111/j.1365-2923.2007.02914.x
   Norman G, 2009, ADV HEALTH SCI EDUC, V14, P37, DOI 10.1007/s10459-009-9179-x
   Norman GR, 2010, MED EDUC, V44, P94, DOI 10.1111/j.1365-2923.2009.03507.x
   Pelaccia T, 2011, MED EDUC ONLINE, V16, P0, DOI 10.3402/meo.v16i0.5890
   Rudaz A, 2012, MED TEACH, V0, Pe
   Schiff GD, 2009, ARCH INTERN MED, V169, P1881, DOI 10.1001/archinternmed.2009.333
   SCHMIDT HG, 1990, ACAD MED, V65, P611, DOI 10.1097/00001888-199010000-00001
   Sherbino J, 2011, TEACH LEARN MED, V23, P78, DOI 10.1080/10401334.2011.536897
   Steinert Y, 2006, MED TEACH, V28, P497, DOI 10.1080/01421590600902976
   Yudkowsky R, 2009, MED EDUC, V43, P729, DOI 10.1111/j.1365-2923.2009.03379.x
   Zwaan L, 2012, ACAD MED, V87, P149, DOI 10.1097/ACM.0b013e31823f71e6
NR 50
TC 36
Z9 36
U1 0
U2 29
PU E M H SWISS MEDICAL PUBLISHERS LTD
PI MUTTENZ
PA FARNSBURGERSTR 8, CH-4132 MUTTENZ, SWITZERLAND
SN 1424-7860
EI 1424-3997
J9 SWISS MED WKLY
JI Swiss Med. Wkly.
PD OCT 23
PY 2012
VL 142
IS 
BP 
EP 
DI 10.4414/smw.2012.13706
PG 9
WC Medicine, General & Internal
SC General & Internal Medicine
GA 027MJ
UT WOS:000310356300002
PM 23135902
DA 2022-10-14
ER

PT J
AU Kim, PE
   Shiroishi, MS
AF Kim, Paul E.
   Shiroishi, Mark S.
TI Medicolegal Hazards Potential Pitfalls for Neuroimagers
SO NEUROIMAGING CLINICS OF NORTH AMERICA
LA English
DT Article
DE Malpractice; Standard of care; Common law; Negligence; Error; Judgment; Perception; Communication
ID intracranial aneurysm; ct angiography; cervical-spine; malpractice issue; clinical history; trauma patient; error; litigation; negligence; radiology
AB One of the major pitfalls faced by physicians is a basic lack of understanding of the legal aspects of medical malpractice. It is the authors' hope that the brief review of the history of malpractice law provided here affords the radiologist insights that could prove helpful in understanding how one must conduct oneself in a radiology practice. There are several noteworthy points to consider. Vigilance and minimizing errors is always most desirable, but error-free neuroradiology is unattainable. Best medical judgment, although not error free, is at least defensible as noted in the case law discussed here.
C1 [Kim, Paul E.; Shiroishi, Mark S.] Univ So Calif, Keck Sch Med, Los Angeles, CA 90033 USA.
RP Kim, PE (通讯作者)，Univ So Calif, Keck Sch Med, 1200 N State St,Room 3740, Los Angeles, CA 90033 USA.
EM pek@usc.edu
FU GE Healthcare/RSNA Research Scholar Grant
CR Adams WM, 2000, AM J NEURORADIOL, V21, P1618
   AIDEYAN UO, 1995, ACAD RADIOL, V2, P205, DOI 10.1016/S1076-6332(05)80165-5
   American College of Radiology, 1997, ACR STAND COMM DIAGN, V0, P5
   American Society for Aesthetic Plastic Surgery, 2008, MED NEWS TODAY, V0, P0
   [Anonymous], 2005, MED MALPR INS COSTS, V0, P0
   [Anonymous], 2005, ECONOMIST 1230, V0, P0
   Baker SR, 2004, RAD SOC N AM SCI ASS, V0, P554
   Berlin L, 2000, AM J ROENTGENOL, V174, P925, DOI 10.2214/ajr.174.4.1740925
   Berlin L, 1998, AM J ROENTGENOL, V170, P863, DOI 10.2214/ajr.170.4.9530024
   Berlin L, 1997, AM J ROENTGENOL, V168, P329, DOI 10.2214/ajr.168.2.9016199
   Berlin L, 2003, AM J ROENTGENOL, V181, P1481, DOI 10.2214/ajr.181.6.1811481
   BERLIN L, 1977, RADIOLOGY, V123, P523, DOI 10.1148/123.2.523
   Berlin LM, 2010, APPL RADIOL, V39, P17
   Blackstone W, 1768, COMMENTARIES LAWS EN, V0, P122
   Byun CK, 2011, AM SOC NEUR 49 ANN M, V0, P0
   Cheah TS, 1998, ANNALS ACADEMY OF MEDICINE SINGAPORE, V27, P533
   Dick JF, 2009, AM J ROENTGENOL, V192, P327, DOI 10.2214/AJR.07.3346
   DOUBILET P, 1981, AM J ROENTGENOL, V137, P1055, DOI 10.2214/ajr.137.5.1055
   Elmore JG, 1997, JAMA-J AM MED ASSOC, V277, P49, DOI 10.1001/jama.277.1.49
   Epstein NE, 2002, SPINE, V27, P2425, DOI 10.1097/00007632-200211150-00002
   Finkel E, 2006, CAP TODAY OCT, V0, P0
   Fox A J, 2008, AJNR AM J NEURORADIOL, V29, Pe41, DOI 10.3174/ajnr.A1049
   Gold R, 2010, ACAD RADIOL, V17, P1079, DOI 10.1016/j.acra.2010.05.021
   HLAVIN ML, 1994, NEUROSURGERY, V34, P974, DOI 10.1227/00006123-199406000-00004
   Jayaraman MV, 2004, RADIOLOGY, V230, P510, DOI 10.1148/radiol.2302021465
   Jena AB, 2011, NEW ENGL J MED, V365, P629, DOI 10.1056/NEJMsa1012370
   Kallmes DF, 2007, AM J NEURORADIOL, V28, P1837, DOI 10.3174/ajnr.A0809
   Kim PE, 2005, AM SOC NEUR 43 ANN M, V0, P0
   LEHR JL, 1976, RADIOLOGY, V118, P257, DOI 10.1148/118.2.257
   Lekovic GP, 2007, NEUROSURGERY, V60, P516, DOI 10.1227/01.NEU.0000255337.80285.39
   Li Q, 2009, RADIOLOGY, V252, P808, DOI 10.1148/radiol.2523081911
   Mello M, 2009, HLTH AFF, V29, P1569
   Menke J, 2011, ANN NEUROL, V69, P646, DOI 10.1002/ana.22270
   Mohajer ST, 2011, CALIFORNIA REGULATOR, V0, P0
   Papke K, 2006, EUR RADIOL, V16, P2051, DOI 10.1007/s00330-005-0092-2
   Provenzale JM, 2011, AM J ROENTGENOL, V196, P23, DOI 10.2214/AJR.10.5323
   Raskin Michael M, 2006, J AM COLL RADIOL, V3, P689, DOI 10.1016/j.jacr.2006.03.018
   REYNOLDS RA, 1987, JAMA-J AM MED ASSOC, V257, P2776, DOI 10.1001/jama.257.20.2776
   Rosenbaum S, 2003, PUBLIC HEALTH REP, V118, P272, DOI 10.1016/S0033-3549(04)50248-0
   Sanbar SS, 2007, MED MALPRACTICE SURV, V0, P0
   Schoenfeld AJ, 2010, J TRAUMA, V68, P109, DOI 10.1097/TA.0b013e3181c0b67a
   Schuster R, 2005, ARCH SURG-CHICAGO, V140, P762, DOI 10.1001/archsurg.140.8.762
   Siegle RL, 1998, ACAD RADIOL, V5, P148, DOI 10.1016/S1076-6332(98)80277-8
   Smith MJ, 1967, ERROR VARIATION DIAG, V0, P75
   Thompson TL, 2004, RADIOLOGY NEWS 0709, V0, P0
   Tomycz ND, 2008, J TRAUMA, V64, P1258, DOI 10.1097/TA.0b013e318166d2bd
   Villablanca JP, 2002, AM J NEURORADIOL, V23, P1187
NR 48
TC 1
Z9 1
U1 0
U2 2
PU W B SAUNDERS CO-ELSEVIER INC
PI PHILADELPHIA
PA 1600 JOHN F KENNEDY BOULEVARD, STE 1800, PHILADELPHIA, PA 19103-2899 USA
SN 1052-5149
EI 
J9 NEUROIMAG CLIN N AM
JI Neuroimaging Clin. N. Am.
PD AUG 15
PY 2012
VL 22
IS 3
BP 527
EP +
DI 10.1016/j.nic.2012.05.012
PG 13
WC Neurosciences; Neuroimaging; Radiology, Nuclear Medicine & Medical Imaging
SC Neurosciences & Neurology; Radiology, Nuclear Medicine & Medical Imaging
GA 000IH
UT WOS:000308379400015
PM 22902120
DA 2022-10-14
ER

PT J
AU Rauda, C
AF Rauda, C.
TI How to master the media in a crisis
SO NOTFALL & RETTUNGSMEDIZIN
LA German
DT Article
DE Media coverage; Crisis communication; Communication; Core message; Defamation law
AB This article outlines communication preceding media coverage of medical malpractice in hospitals. It is vital to understand how journalists operate. In order to succeed, it is necessary to communicate a core message conveying expertise, frankness and a sense of responsibility. If a press report contains libel or slander, claims for injunctive relief, correction and counterstatement may be invoked. Finally, the article makes suggestions for precautions in preparing for reactions in a potential crisis.
C1 GRAEF Rechtsanwalte, D-20149 Hamburg, Germany.
RP Rauda, C (通讯作者)，GRAEF Rechtsanwalte, Jungfrauenthal 8, D-20149 Hamburg, Germany.
EM rauda@graef.eu
CR Damm R, 2008, WIDERRUF UNTERLASSUN, V0, P0
   Mann R, 2011, RECHT ELEKT MEDIEN, V0, P0
   Rudy M, 2008, KRISENMANAGEMENT PRA, V0, P26
   Sohring J, 2000, PRESSERECHT, V0, P417
   W-H Kriebel, 2000, CRASHKURS MEDIENAUFT, V0, P41
   Wachtel S, 1999, UBERZEUGEN MIKROFON, V0, P15
   Watzlawick P, 1967, MENSCHLICHE KOMMUNIK, V0, P53
NR 7
TC 1
Z9 1
U1 0
U2 5
PU SPRINGER
PI NEW YORK
PA 233 SPRING ST, NEW YORK, NY 10013 USA
SN 1434-6222
EI 
J9 NOTFALL RETTUNGSMED
JI Notfall Rettungsmed.
PD OCT 15
PY 2012
VL 15
IS 7
BP 621
EP 624
DI 10.1007/s10049-012-1635-0
PG 4
WC Emergency Medicine
SC Emergency Medicine
GA 035ZK
UT WOS:000310993400011
DA 2022-10-14
ER

PT J
AU Thomson, NB
   Patel, M
AF Thomson, Norman B., III
   Patel, Mohini
TI Radiology Liability Update: Review of Claims, Trends, High-Risk Conditions and Practices, and Tort Reform Alternatives
SO JOURNAL OF THE AMERICAN COLLEGE OF RADIOLOGY
LA English
DT Article
DE Radiology liability; medical malpractice; miscommunication; tort reform
AB Radiology liability claims data are reviewed to explore the risk for suit and adverse judgments or settlements among radiologists, assess high-risk imaging conditions, and identify high-risk practice issues. Possible medical malpractice tort reform options are reviewed.
C1 [Thomson, Norman B., III] Georgia Hlth Sci Univ, Dept Diagnost Therapeut & Intervent Radiol, Augusta, GA 30912 USA.
RP Thomson, NB (通讯作者)，Georgia Hlth Sci Univ, Dept Diagnost Therapeut & Intervent Radiol, 1120 15th St,BA-1414, Augusta, GA 30912 USA.
EM nthomson@georgiahealth.edu
CR [Anonymous], 2008, HARV LAW REV, V121, P1192
   Brenner RJ, 1998, AM J ROENTGENOL, V171, P19, DOI 10.2214/ajr.171.1.9648756
   Hanks Jr JD, 2011, GEORG S CAR RAD SOC, V0, P0
   Kachalia A, 2011, NEW ENGL J MED, V364, P1564, DOI 10.1056/NEJMhpr1012821
   Kachalia A, 2010, ANN INTERN MED, V153, P213, DOI 10.7326/0003-4819-153-4-201008170-00002
NR 10
TC 11
Z9 11
U1 0
U2 2
PU ELSEVIER SCIENCE INC
PI NEW YORK
PA 360 PARK AVE SOUTH, NEW YORK, NY 10010-1710 USA
SN 1546-1440
EI 
J9 J AM COLL RADIOL
JI J. Am. Coll. Radiol.
PD OCT 15
PY 2012
VL 9
IS 10
BP 729
EP 733
DI 10.1016/j.jacr.2012.06.015
PG 5
WC Radiology, Nuclear Medicine & Medical Imaging
SC Radiology, Nuclear Medicine & Medical Imaging
GA 022UQ
UT WOS:000309989700016
PM 23025868
DA 2022-10-14
ER

PT J
AU Chan, ZCY
AF Chan, Zenobia C. Y.
TI Medical misconduct in Hong Kong: implications for medical education around the world
SO MEDICAL EDUCATION
LA English
DT Article
ID students communication-skill; adverse event; malpractice; crisis; safety; error; claim; view
AB Medical Education 2012: 46: 10091016 Context Medical educators emphasise responses to medical misconduct, but little is known about medical misconduct and its implications for medical education. This article investigates the nature of medical malpractice in Hong Kong and offers guidance for the inclusion of a curriculum to prevent the occurrence of medical misconduct in medical education around the world. Methods A comprehensive review of judgements made by the Medical Council of Hong Kong during the period from July 2008 to December 2010 was conducted. Each of the 40 cases of inquiry related to medical misconduct were summarised and analysed according to 14 factors. Results Of the 40 cases, nearly half involved only one or two charges. The Council found the defendants guilty of professional misconduct on 148 of 169 charges, and ordered the following four types of penalty: removal order, suspension, warning letter, and reprimand. Cases are grouped into three categories involving: improper documentation, inappropriate management or prescription of drugs, and failure to interact appropriately with patients. The relevant ethical codes or legislation for each category are illustrated. Conclusions Various types of medical misconduct unquestionably caused suffering to the patients involved, their families and society. Hence, it is crucial for medical educators to teach students about the importance of medical ethics and the prevention of misconduct.
C1 Hong Kong Polytech Univ, Sch Nursing, Kowloon, Hong Kong, Peoples R China.
RP Chan, ZCY (通讯作者)，Hong Kong Polytech Univ, Sch Nursing, Kowloon, Hong Kong, Peoples R China.
EM hszchan@inet.polyu.edu.hk
CR ABRAM MB, 1984, NEW ENGL J MED, V310, P627, DOI 10.1056/NEJM198403083101005
   Berlinger N, 2005, J MED ETHICS, V31, P106, DOI 10.1136/jme.2003.005538
   Blendon RJ, 2002, NEW ENGL J MED, V347, P1933, DOI 10.1056/NEJMsa022151
   Brennan TA, 1996, NEW ENGL J MED, V335, P1963, DOI 10.1056/NEJM199612263352606
   Cantor J, 1995, ASHE ERIC HIGHER ED, V7, P147
   Carlisle C, 2004, MED TEACH, V26, P545, DOI 10.1080/61421590410001711616
   Chan CSY, 2003, MED EDUC, V37, P514, DOI 10.1046/j.1365-2923.2003.01533.x
   Chan ZCY, 2012, NURS EDUC TODAY, V0, P0, DOI DOI 10.1016/j.bbr.2011.03.031
   Cornell DG, 1998, PSYCHOL SCHOOLS, V35, P297, DOI 10.1002/(SICI)1520-6807(199807)35:3<297::AID-PITS9>3.3.CO;2-T
   Culyer AJ, 2001, J MED ETHICS, V27, P275, DOI 10.1136/jme.27.4.275
   DANZON PM, 1991, J ECON PERSPECT, V5, P51, DOI 10.1257/jep.5.3.51
   Department of Justice Hong Kong, 1997, BIL LAWS INF SYST, V0, P0
   Eva KW, 2007, MED EDUC, V41, P1152, DOI 10.1111/j.1365-2923.2007.02923.x
   Farazmand A, 2007, PUBLIC ADMIN REV, V67, P149, DOI 10.1111/j.1540-6210.2007.00824.x
   Feldman EA, 2009, J LAW MED ETHICS, V37, P792, DOI 10.1111/j.1748-720X.2009.00450.x
   Fenton L, 2009, HEALTH ECON POLICY L, V4, P283, DOI 10.1017/S1744133109005027
   Fernandez N, 2012, MED EDUC, V46, P357, DOI 10.1111/j.1365-2923.2011.04183.x
   GUO ZJ, 1995, J MED ETHICS, V21, P239, DOI 10.1136/jme.21.4.239
   Hampson LA, 2006, NEW ENGL J MED, V355, P2330, DOI 10.1056/NEJMsa064160
   Hart IR, 2000, MED TEACH, V22, P131
   Health and Welfare Bureau, 2002, REF MED COUNC HONG K, V0, P0
   Hong Kong Hospital Authority, 2010, HA SETS TASK FORC PA, V0, P0
   Hubbard TN, 1998, RAND J ECON, V29, P406, DOI 10.2307/2555895
   Koster MC, 2004, DRUG SAFETY, V27, P603, DOI 10.2165/00002018-200427080-00011
   Leavitt FJ, 2005, J MED ETHICS, V31, P689, DOI 10.1136/jme.2004.010769
   LOCALIO AR, 1991, NEW ENGL J MED, V325, P245, DOI 10.1056/NEJM199107253250405
   Medical Council of Hong Kong, 2009, COD PROF COND GUID R, V0, P0
   Medical Council Secretariat, 2011, JUDGM MED COUNC HONG, V0, P0
   Morrison J, 2008, MED EDUC, V42, P118, DOI 10.1111/j.1365-2923.2007.02981.x
   Onishi H, 2004, MED TEACH, V26, P403, DOI 10.1080/01421590412331270492
   Parnell JA, 2010, J CONTING CRISIS MAN, V18, P108, DOI 10.1111/j.1468-5973.2010.00603.x
   Poon EG, 2010, NEW ENGL J MED, V362, P1698, DOI 10.1056/NEJMsa0907115
   Pope JH, 2000, NEW ENGL J MED, V342, P1163, DOI 10.1056/NEJM200004203421603
   Rotgans JI, 2011, LEARN INSTR, V21, P58, DOI 10.1016/j.learninstruc.2009.11.001
   Scheffer S, 2008, ADV HEALTH SCI EDUC, V13, P583, DOI 10.1007/s10459-007-9074-2
   Spafford MM, 2009, ADV HEALTH SCI EDUC, V14, P233, DOI 10.1007/s10459-008-9107-5
   Spillan JE, 2003, J CONTING CRISIS MAN, V11, P160, DOI 10.1111/j.0966-0879.2003.01104002.x
   Studdert DM, 2006, NEW ENGL J MED, V354, P2024, DOI 10.1056/NEJMsa054479
   Torke AM, 2004, J GEN INTERN MED, V19, P540, DOI 10.1111/j.1525-1497.2004.30115.x
   Wiskin CMD, 2004, MED EDUC, V38, P129, DOI 10.1111/j.1365-2923.2004.01746.x
   Zientek DM, 2010, HEC FORUM, V22, P145, DOI 10.1007/s10730-010-9130-9
NR 41
TC 0
Z9 0
U1 0
U2 15
PU WILEY
PI HOBOKEN
PA 111 RIVER ST, HOBOKEN 07030-5774, NJ USA
SN 0308-0110
EI 1365-2923
J9 MED EDUC
JI Med. Educ.
PD OCT 15
PY 2012
VL 46
IS 10
BP 1009
EP 1016
DI 10.1111/j.1365-2923.2012.04349.x
PG 8
WC Education, Scientific Disciplines; Health Care Sciences & Services
SC Education & Educational Research; Health Care Sciences & Services
GA 008DV
UT WOS:000308938500014
PM 22989135
DA 2022-10-14
ER

PT J
AU Balzer, K
   Luther, B
   Weber, B
   Smentkowski, U
AF Balzer, K.
   Luther, B.
   Weber, B.
   Smentkowski, U.
TI Alleged malpractice in the treatment of carotid stenoses
SO GEFASSCHIRURGIE
LA German
DT Article
DE Stroke; Carotid stenosis; Surgery vs. stent; Malpractice; Arbitration board
ID airway; endarterectomy; management
AB Surgery and interventions on the internal carotid artery are very common and the outcome is well defined by multiple trials. How often can malpractice be observed? Alleged malpractice in carotid endarterectomies and stenting was investigated in a nationwide study based on documents from 2006-2010. Documents relating to out-of-court procedures by the expert committees and arbitration boards were provided by all German Medical Chambers (in the case of the North Rhine Medical Chamber the authors had access to the files in their entirety). In addition, court cases were also included in which the authors had acted as court experts. The overall number of complications which led to allegations of malpractice is remarkably low in proportion to the high number of vascular surgery and other procedures performed in the 5-year period studied, assuming a rate of complications of 3% and a total number of vascular surgery and other procedures amounting to 100,000 or 25,000 per year. The low number of confirmed vs. alleged malpractice (1 in 10) is, on the one hand, considered evidence for good medical service being provided in the treatment of carotid stenoses in Germany. Also, patient information is provided very carefully and responsibly before interventions relating to the carotid artery are performed. In view of the many documents on record, on the other hand, it may be questioned whether a need for an intervention is not seen more often than would be suggested by the studies on which the criteria of the applicable quality standard are based. In other words, could it be that decisions for surgery or other interventional treatments are being made rather generously not mentioning sufficiently the possibilities of the natural history of this disease?.
C1 [Balzer, K.; Luther, B.; Weber, B.; Smentkowski, U.] Gutachterkommiss Arztliche Behandlungsfehler Arzt, D-40474 Dusseldorf, Germany.
RP Balzer, K (通讯作者)，Gutachterkommiss Arztliche Behandlungsfehler Arzt, D-40474 Dusseldorf, Germany.
EM klausbalzer@yahoo.de
CR Augoustides JG, 2007, J CLIN ANESTH, V19, P218, DOI 10.1016/j.jclinane.2006.06.008
   Balzer K, 1990, GUT 5, V5, P181
   Bundesministerium fur Arbeit und Soziales, 2007, ANH ARZZTL GUT SOZ E, V0, P0
   Carstensen G, 1997, LANGENBECKS ARCH CHIR SUPPL KONGRESSBD, V114, P79
   Debus ES, 2012, OPERATIVE INTERVENTI, V0, P363
   Dorfler H, 2002, MED GUTACHTEN, V0, P0
   Eckstein HH, 2005, GEFASSCHIRURGIE, V10, P328, DOI 10.1007/s00772-005-0419-y
   Ederle J, 2010, LANCET, V375, P985, DOI 10.1016/S0140-6736(10)60239-5
   Entgelter S, 2003, COCHRANE DB SYST REV, V0, P0
   Fredenhagen H, 2003, ARZZTLICHE GUTACHTEN, V0, P0
   Fritze J, 2008, ARZTLICHE BEGUTACHTU, V0, P0
   Hirner A, 2008, CHIRURGIE, V2, P215
   Jackson AJ, 2007, EUR J VASC ENDOVASC, V34, P312, DOI 10.1016/j.ejvs.2007.04.015
   Jeger E, 1913, CHIRURG BLUTGEFASSE, V0, P0
   Laum HD, 2006, ARZTLICHE BEHANDLUNG, V0, P0
   Leitlinien der Deutschen Gesellschaft fur Allgemein-und Viszeralchirurgie, 2009, OP THER BEN SCHILDDR, V0, P0
   Leitlinien der Deutschen Gesellschaft fur Anaesthesie-und Intensivmedizin, 2009, RUCK REG THROMB ANT, V0, P0
   Liapis CB, 2009, EUR J VASC ENDOVASC, V7, P1
   Luther B, 2011, GEFASSCHIRURGIE, V16, P11, DOI 10.1007/s00772-010-0781-2
   Luther B, 2011, KOMPAKTWISSEN GEFASS, V0, P513
   Mantese VA, 2010, STROKE, V41, PS31, DOI 10.1161/STROKEAHA.110.595330
   Munro FJ, 1996, BRIT J ANAESTH, V76, P156, DOI 10.1093/bja/76.1.156
   Shakespeare WA, 2010, ANESTH ANALG, V110, P588, DOI 10.1213/ANE.0b013e3181c85128
   Steffen E, 1995, NEUE ENTWICKLUNGSLIN, V6, P0
   Veith FJ, 2011, SEMIN VASC SURG, V24, P153, DOI 10.1053/j.semvascsurg.2011.10.002
NR 25
TC 1
Z9 1
U1 0
U2 2
PU SPRINGER HEIDELBERG
PI HEIDELBERG
PA TIERGARTENSTRASSE 17, D-69121 HEIDELBERG, GERMANY
SN 0948-7034
EI 1434-3932
J9 GEFASSCHIRURGIE
JI Gefasschirurgie
PD DEC 15
PY 2012
VL 17
IS 8
BP 748
EP 756
DI 10.1007/s00772-012-1094-4
PG 9
WC Peripheral Vascular Disease
SC Cardiovascular System & Cardiology
GA 058JT
UT WOS:000312630600011
DA 2022-10-14
ER

PT J
AU Bell, SK
   Smulowitz, PB
   Woodward, AC
   Mello, MM
   Duva, AM
   Boothman, RC
   Sands, K
AF Bell, Sigall K.
   Smulowitz, Peter B.
   Woodward, Alan C.
   Mello, Michelle M.
   Duva, Anjali Mitter
   Boothman, Richard C.
   Sands, Kenneth
TI Disclosure, Apology, and Offer Programs: Stakeholders' Views of Barriers to and Strategies for Broad Implementation
SO MILBANK QUARTERLY
LA English
DT Article
DE Medical liability; malpractice; patient safety; disclosure; apology; compensation
ID patient safety; medical malpractice; defensive medicine; health-care; liability; error; management; physician; claim; compensation
AB Context: The Disclosure, Apology, and Offer (DA&O) model, a response to patient injuries caused by medical care, is an innovative approach receiving national attention for its early success as an alternative to the existing inherently adversarial, inefficient, and inequitable medical liability system. Examples of DA&O programs, however, are few. Methods: Through key informant interviews, we investigated the potential for more widespread implementation of this model by provider organizations and liability insurers, defining barriers to implementation and strategies for overcoming them. Our study focused on Massachusetts, but we also explored themes that are broadly generalizable to other states. Findings: We found strong support for the DA&O model among key stakeholders, who cited its benefits for both the liability system and patient safety. The respondents did not perceive any insurmountable barriers to broad implementation, and they identified strategies that could be pursued relatively quickly. Such solutions would permit a range of organizations to implement the model without legislative hurdles. Conclusions: Although more data are needed about the outcomes of DA&O programs, the model holds considerable promise for transforming the current approach to medical liability and patient safety.
C1 [Bell, Sigall K.] Harvard Univ, Sch Med, Beth Israel Deaconess Med Ctr, Div Infect Dis, Boston, MA 02215 USA.
   [Woodward, Alan C.] Massachusetts Med Soc, Worcester, MA USA.
   [Mello, Michelle M.] Harvard Univ, Sch Publ Hlth, Dept Hlth Policy & Management, Boston, MA 02215 USA.
   [Boothman, Richard C.] Univ Michigan, Sch Med, Univ Michigan Hlth Syst, Ann Arbor, MI 48109 USA.
RP Bell, SK (通讯作者)，Harvard Univ, Sch Med, Beth Israel Deaconess Med Ctr, Div Infect Dis, 110 Francis St LMOB-GB, Boston, MA 02215 USA.
EM sbell1@bidmc.harvard.edu; psmulowi@bidmc.harvard.edu
FU Agency for Healthcare Research and Quality [1R21 HS019537]
CR AHRQ (Agency for Healthcare Research and Quality), 2010, MED LIAB REF PAT SAF, V0, P0
   *AM HOSP ASS, 1992, ETH COND HLTH CAR I, V0, P0
   American Society for Healthcare Risk Management, 2003, DISCL UN EV NEXT STE, V0, P0
   Banja J, 2001, BIOETHICS FORUM, V17, P7
   Blendon RJ, 2002, NEW ENGL J MED, V347, P1933, DOI 10.1056/NEJMsa022151
   Boothman Richard C, 2012, FRONT HEALTH SERV MANAGE, V28, P13
   Boothman Richard C, 2009, J HEALTH LIFE SCI LAW, V2, P125
   Brennan TA, 2006, MEDICAL MALPRACTICE AND THE U.S. HEALTH CARE SYSTEM, V0, PP93, DOI 10.1017/CBO9780511617836.007
   Cantor MD, 2005, JT COMM J QUAL PATIE, V31, P5, DOI 10.1016/S1553-7250(05)31002-6
   Clarke JR, 2007, AM J MED QUAL, V22, P311, DOI 10.1177/1062860607304743
   Connor M, 2007, JT COMM J QUAL PATIE, V33, P617, DOI 10.1016/S1553-7250(07)33071-7
   Delbanco T, 2007, NEW ENGL J MED, V357, P1682, DOI 10.1056/NEJMp078104
   Gallagher TH, 2003, JAMA-J AM MED ASSOC, V289, P1001, DOI 10.1001/jama.289.8.1001
   Glaser B, 1978, THEORETICAL SENSITIV, V0, P0
   HIATT HH, 1989, NEW ENGL J MED, V321, P480, DOI 10.1056/NEJM198908173210725
   IOM, 2001, CROSSING QUALITY CHA, V0, P0, DOI DOI 10.17226/10027
   Joint Commission on Accreditation of Healthcare Organizations, 2005, HLTH CAR CROSSR STRA, V0, P0
   Kachalia A, 2011, NEW ENGL J MED, V364, P1564, DOI 10.1056/NEJMhpr1012821
   Kachalia A, 2010, ANN INTERN MED, V153, P213, DOI 10.7326/0003-4819-153-4-201008170-00002
   Kaiser Family Foundation, 2004, NAT SURV CONS EXP PA, V0, P0
   Kessler D, 1996, Q J ECON, V111, P353, DOI 10.2307/2946682
   Khatri N, 2007, HEALTH CARE MANAGE R, V32, P128, DOI 10.1097/01.HMR.0000267789.17309.18
   Khatri N, 2009, HEALTH CARE MANAGE R, V34, P312, DOI 10.1097/HMR.0b013e3181a3b709
   Kraman SS, 1999, ANN INTERN MED, V131, P963, DOI 10.7326/0003-4819-131-12-199912210-00010
   Localio AR, 2010, ANN INTERN MED, V153, P266, DOI 10.7326/0003-4819-153-4-201008170-00010
   LOCALIO AR, 1991, NEW ENGL J MED, V325, P245, DOI 10.1056/NEJM199107253250405
   Marx D, 2001, PATIENT SAFETY JUST, V0, P0
   Massachusetts Medical Society, 2012, PHYS HOSP HLTH GROUP, V0, P0
   Massachusetts Medical Society, 2008, INV DEF MED MASS, V0, P0
   Mastroianni AC, 2010, HEALTH AFFAIR, V29, P1611, DOI 10.1377/hlthaff.2009.0134
   McDonald TB, 2010, QUAL SAF HEALTH CARE, V19, P0, DOI 10.1136/qshc.2008.031633
   Mello MM, 2008, GEORGETOWN LAW J, V96, P599
   Mello MM, 2010, NEW ENGL J MED, V362, P1353, DOI 10.1056/NEJMp1001603
   Mello MM, 2005, ANN SURG, V242, P621, DOI 10.1097/01.sla.0000182957.54783.9a
   OLeary KJ, 2012, ACAD MED, V87, P142, DOI 10.1097/ACM.0b013e31823f2c86
   Peto RR, 2009, JT COMM J QUAL PATIE, V35, P487, DOI 10.1016/S1553-7250(09)35067-9
   Reason J, 2000, BMJ-BRIT MED J, V320, P768, DOI 10.1136/bmj.320.7237.768
   Sage WM, 2003, HEALTH AFFAIR, V22, P26, DOI 10.1377/hlthaff.22.4.26
   Studdert DM, 2006, NEW ENGL J MED, V354, P2024, DOI 10.1056/NEJMsa054479
   Studdert DM, 2005, JAMA-J AM MED ASSOC, V293, P2609, DOI 10.1001/jama.293.21.2609
   Studdert DM, 2004, NEW ENGL J MED, V350, P283, DOI 10.1056/NEJMhpr035470
   VINCENT C, 1994, LANCET, V343, P1609, DOI 10.1016/S0140-6736(94)93062-7
   Waterman AD, 2007, JT COMM J QUAL PATIE, V33, P467, DOI 10.1016/S1553-7250(07)33050-X
   West CP, 2006, JAMA-J AM MED ASSOC, V296, P1071, DOI 10.1001/jama.296.9.1071
   Wu AW, 1997, J GEN INTERN MED, V12, P770, DOI 10.1046/j.1525-1497.1997.07163.x
NR 45
TC 39
Z9 40
U1 0
U2 14
PU WILEY
PI HOBOKEN
PA 111 RIVER ST, HOBOKEN 07030-5774, NJ USA
SN 0887-378X
EI 1468-0009
J9 MILBANK Q
JI Milbank Q.
PD DEC 15
PY 2012
VL 90
IS 4
BP 682
EP 705
DI 10.1111/j.1468-0009.2012.00679.x
PG 24
WC Health Care Sciences & Services; Health Policy & Services
SC Health Care Sciences & Services
GA 051ON
UT WOS:000312137000003
PM 23216427
DA 2022-10-14
ER

PT J
AU Sirignano, P
   Setacci, F
   Galzerano, G
   Sirignano, A
   Setacci, C
AF Sirignano, P.
   Setacci, F.
   Galzerano, G.
   Sirignano, A.
   Setacci, C.
TI Claimants in vascular surgery
SO JOURNAL OF CARDIOVASCULAR SURGERY
LA English
DT Article
DE Malpractice; Vascular surgical procedures; Medical errors
AB Aim. Litigation concerning medical activities is constantly increasing, as society becomes more and more "protective" of citizens who may have suffered any wrong due to malpractice. However, we should bear in mind that the percentage of claims liquidated is minimal. Methods. From January 2009 to December 2011, 63 claims involving vascular procedures were analyzed. The rate of claimants receiving payment was very low: only 8 of the 63(12.7%) claims having been settled. The most important thing we noted was that in 5 of the 8 claims settled the key element that defined the sentence was time: time to take a decision, to perform a diagnostic examination, to decide on a surgical procedure. Results. We have sought to assess the role of the "time factor" in the occurrence of errors in a surgical specialty considered at high risk of litigation such as vascular surgery. This analysis of our experience over the past three years has shown that the central element in the genesis of the error was the erroneous timing of intervention. It interesting to note that, in contrast to what might be expected, time-related errors are much more common in cases treated electively than in urgent or emergency cases. Conclusion. Our experience demonstrates that the "time factor" plays a primary role in the genesis of errors in vascular surgery. This delay in deciding and acting probably depends on the fact that the vascular surgeon was the patient's first contact in only one of the cases examined. This should emphasize the need to equip all emergency departments with a Vascular Surgery Unit.
C1 [Sirignano, P.; Setacci, F.; Galzerano, G.; Setacci, C.] Univ Siena, Dept Surg, Vasc & Endovasc Surg Unit, I-53100 Siena, Italy.
   [Sirignano, A.] Univ Camerino, Sch Law, Inst Med Law, I-62032 Camerino, Macerata, Italy.
RP Sirignano, P (通讯作者)，Univ Siena, Dept Surg, Vasc & Endovasc Surg Unit, Via Laterina 8, I-53100 Siena, Italy.
EM sirignanop@alice.it
CR Campbell WB, 2002, ANN ROY COLL SURG, V84, P181
   Davidson AT, 1980, J NATL MED ASS, V0, P72
   Jena AB, 2011, NEW ENGL J MED, V365, P629, DOI 10.1056/NEJMsa1012370
NR 3
TC 4
Z9 4
U1 0
U2 3
PU EDIZIONI MINERVA MEDICA
PI TURIN
PA CORSO BRAMANTE 83-85 INT JOURNALS DEPT., 10126 TURIN, ITALY
SN 0021-9509
EI 
J9 J CARDIOVASC SURG
JI J. Cardiovasc. Surg.
PD DEC 15
PY 2012
VL 53
IS 6
BP 715
EP 717
DI 
PG 3
WC Cardiac & Cardiovascular Systems; Surgery; Peripheral Vascular Disease
SC Cardiovascular System & Cardiology; Surgery
GA 081OG
UT WOS:000314330900003
PM 23138647
DA 2022-10-14
ER

PT J
AU Schnitzer, S
   Kuhlmey, A
   Adolph, H
   Holzhausen, J
   Schenk, L
AF Schnitzer, Susanne
   Kuhlmey, Adelheid
   Adolph, Holger
   Holzhausen, Julie
   Schenk, Liane
TI Complaints as indicators of health care shortcomings: which groups of patients are affected?
SO INTERNATIONAL JOURNAL FOR QUALITY IN HEALTH CARE
LA English
DT Article
DE complaints; Federal Commissioner for Patient Issues; social determinants; health policies; physicianpatient relationship
ID malpractice; sue
AB Patient complaints about the health care system and medical services are regarded as indicators of shortcomings in health care systems. This article examines the topics of complaint raised most frequently and analyzes which groups of persons were most affected. Quantitative content analysis using a category system. Logistic regression was used for statistical analysis. 13 505 letters of complaint directed to the Federal Commissioner for Patient Issues in Germany between 2004 and 2007. Main outcome measures Letters of complaint covering at least one topic were categorized to a total of 20 topics. The issues most frequently raised were unjust policies (23.8), refusal or restriction of drugs (23.8) and refusal or restriction of non-drug treatments (23.9). The relative proportion of complaints about the physicianpatient relationship increased over the period of analysis (over all 4 years: 9.3). Multivariate analysis showed that complaints about the topics under examination were more likely to be lodged by people with statutory health insurance, people in a precarious financial situation, people with chronic disease or multimorbidity and women. These results provide important insights into shortcomings in the German health care system that should be seen in the context of recent reform measures. Policy makers should be made aware that certain groups of the population are particularly affected by these changes and take steps to ensure that inequalities in the health care system are not exacerbated.
C1 [Schnitzer, Susanne; Kuhlmey, Adelheid; Adolph, Holger; Holzhausen, Julie; Schenk, Liane] Charite, Dept Med Sociol, D-10117 Berlin, Germany.
RP Schnitzer, S (通讯作者)，Charite, Dept Med Sociol, Luisenstr 57, D-10117 Berlin, Germany.
EM susanne.schnitzer@charite.de
FU Hans Bockler Foundation [S-2007-60-4]
CR Bismark MM, 2006, QUAL SAF HEALTH CARE, V15, P17, DOI 10.1136/qshc.2005.015743
   Born Patricia H, 2004, HOSP TOP, V82, P2, DOI 10.3200/HTPS.82.1.2-9
   BURSTIN HR, 1993, JAMA-J AM MED ASSOC, V270, P1697, DOI 10.1001/jama.270.14.1697
   European Commission, 2006, HLGCBH2006 EUR COMM, V0, P0
   Gal I, 2007, INT J QUAL HEALTH C, V19, P158, DOI 10.1093/intqhc/mzm006
   Goulding MR, 2004, ARCH INTERN MED, V164, P305, DOI 10.1001/archinte.164.3.305
   Hippius M, 2005, INT J CLIN PHARM TH, V43, P406
   Hofmann W, 2004, BIOMETRICAL J, V46, P47
   Kassenarztliche Bundesvereinigung, 2008, SURV INS NAT ASS STA, V0, P0
   Kuosmanen L, 2008, J MED ETHICS, V34, P788, DOI 10.1136/jme.2008.024463
   Lister G, 2008, HANDLING COMPLAINTS, V0, P0
   Lungen M, 2008, INT J EQUITY HEALTH, V7, P0, DOI 10.1186/1475-9276-7-1
   Marjoribanks T, 1996, J HEALTH SOC BEHAV, V37, P163, DOI 10.2307/2137271
   Montini T, 2008, INT J QUAL HEALTH C, V20, P412, DOI 10.1093/intqhc/mzn041
   MULCAHY L, 1996, J SOCIAL WELFARE FAM, V18, P397, DOI 10.1080/09649069608410186
   Piecoro LT, 2000, PHARMACOTHERAPY, V20, P221, DOI 10.1592/phco.20.3.221.34779
   SAGER M, 1990, ARCH INTERN MED, V150, P1091, DOI 10.1001/archinte.150.5.1091
   Schenk L, 2012, GESUNDHEITSWESEN, V74, P3, DOI 10.1055/s-0030-1268442
   Schlesinger M, 2002, MILBANK Q, V80, P709, DOI 10.1111/1468-0009.00029
   Schmiedl S, 1900, V30, V0, P1171
   Schneider N, 2007, BMC HLTH SERV RES, V0, P7
   Schnitzer S, 2011, GESUNDHEITSWESEN, V73, P153, DOI 10.1055/s-0030-1247582
   Schnitzer S, 2008, GESUNDHEITS SOZIALPO, V5, P11
   Scott DJ, 2003, CURRENT PAEDIAT, V13, P376
   *SPSS INC, 2005, SPSS BAS 14 0 US GUI, V0, P0
   Tapper R, 2004, NEW ZEAL MED J, V117, P1
   Williams D, 2003, BRIT J CLIN PHARMACO, V55, P604, DOI 10.1046/j.1365-2125.2003.01795.x
   Zhen CL, 2001, JAMA-J AM MED ASSOC, V286, P2823, DOI 10.1001/jama.286.22.2823
NR 28
TC 21
Z9 21
U1 1
U2 9
PU OXFORD UNIV PRESS
PI OXFORD
PA GREAT CLARENDON ST, OXFORD OX2 6DP, ENGLAND
SN 1353-4505
EI 1464-3677
J9 INT J QUAL HEALTH C
JI Int. J. Qual. Health Care
PD OCT 15
PY 2012
VL 24
IS 5
BP 476
EP 482
DI 10.1093/intqhc/mzs036
PG 7
WC Health Care Sciences & Services; Health Policy & Services
SC Health Care Sciences & Services
GA 008KH
UT WOS:000308955300007
PM 22778146
DA 2022-10-14
ER

PT J
AU Marsch, A
   High, WA
AF Marsch, Amanda
   High, Whitney A.
TI Medicolegal Issues with Regard to Melanoma and Pigmented Lesions in Dermatopathology
SO DERMATOLOGIC CLINICS
LA English
DT Article
DE Medicolegal issues; Melanoma; Pigmented lesion; Dermatopathology
ID thin malignant-melanoma; in-situ hybridization; lymph-node biopsy; recurrent melanocytic nevus; primary cutaneous melanoma; harvard medical-practice; incisional biopsy; spitz tumor; clinicopathological analysis; histopathologic diagnosis
AB Understanding malpractice risk and practicing risk management strategies results in better care and a less stressful environment of practice. Errors in diagnosis are most commonly related to melanoma and neoplasms of the skin. To offset the threat of malpractice litigation, malpractice data can be used to focus safety efforts on common diagnostic errors. Recognition of sources of error in the analysis of pigmented lesions by dermatopathologists, and the development of new immunohistochemical or genotypic techniques for the recognition and distinction of malignant disease from benign pigmented lesions, will also provide important improvements in care and diagnosis in the future.
C1 [High, Whitney A.] Univ Colorado, Sch Med, Dept Pathol, Denver, CO 80262 USA.
   [Marsch, Amanda; High, Whitney A.] Univ Illinois, Dept Dermatol, Chicago, IL USA.
RP High, WA (通讯作者)，Univ Colorado Dermatopathol Consultants, 1999 N Fitzsimons Pkwy,Suite 120, Aurora, CO 80045 USA.
EM whitney.high@ucdenver.edu
CR Ackerman AB, 2005, J AM ACAD DERMATOL, V53, P698, DOI 10.1016/j.jaad.2005.06.025
   ALBERT VA, 1990, J AM ACAD DERMATOL, V23, P308, DOI 10.1016/0190-9622(90)70214-3
   Ali L, 2010, INT J CLIN EXP PATHO, V3, P593
   ALLEN AC, 1953, CANCER-AM CANCER SOC, V6, P1, DOI 10.1002/1097-0142(195301)6:1<1::AID-CNCR2820060102>3.0.CO;2-C
   American Medical Association, 2012, REG PRACT TEL OUT OF, V0, P0
   Baade PD, 2011, EXPERT REV ANTICANC, V11, P661, DOI 10.1586/ERA.11.28
   Barnhill RL, 2006, MODERN PATHOL, V19, PS21, DOI 10.1038/modpathol.3800519
   Bastian BC, 2000, AM J PATHOL, V157, P967, DOI 10.1016/S0002-9440(10)64609-3
   Berger JE, 2000, PEDIATRICS, V106, P605
   Bergman R, 2001, J AM ACAD DERMATOL, V44, P500, DOI 10.1067/mjd.2001.111635
   BLESSING K, 1992, HISTOPATHOLOGY, V20, P315, DOI 10.1111/j.1365-2559.1992.tb00988.x
   Bong JL, 2002, J AM ACAD DERMATOL, V46, P690, DOI 10.1067/mjd.2002.123488
   Botella-Estrada R, 2006, BRIT J DERMATOL, V154, P478, DOI 10.1111/j.1365-2133.2005.07105.x
   Brauer JA, 2007, J CUTAN PATHOL, V34, P687, DOI 10.1111/j.1600-0560.2006.00684.x
   Brennan TA, 2004, QUAL SAF HEALTH CARE, V13, P145, DOI 10.1136/qhc.13.2.145
   BRIGGS JC, 1984, BRIT J PLAST SURG, V37, P501, DOI 10.1016/0007-1226(84)90139-5
   Chorny JA, 2002, AM J DERMATOPATH, V24, P309, DOI 10.1097/00000372-200208000-00004
   CLARK WH, 1989, JNCI-J NATL CANCER I, V81, P1893, DOI 10.1093/jnci/81.24.1893
   Clarke LE, 2011, CLIN LAB MED, V31, P255, DOI 10.1016/j.cll.2011.03.003
   CONNELLY J, 1991, CANCER, V67, P2653
   COOPER PH, 1985, ARCH DERMATOL, V121, P1127, DOI 10.1001/archderm.121.9.1127
   COX AJ, 1966, CALIF MED, V104, P32
   COX AJ, 1965, ARCH PATHOL, V79, P428
   Crowson AN, 2006, MODERN PATHOL, V19, PS148, DOI 10.1038/modpathol.3800518
   Dahl J, 2006, PATHOLOGY REV PATIEN, V0, P0
   de Almeida LS, 2008, AM J DERMATOPATH, V30, P207, DOI 10.1097/DAD.0b013e3181716e6b
   de Giorgi V, 2007, DERMATOL CLIN, V25, P303, DOI 10.1016/j.det.2007.04.007
   DeMartini CSD, 2005, AM J DERMATOPATH, V27, P370, DOI 10.1097/01.dad.0000157446.60118.d9
   DiCaudo DJ, 2007, ARCH PATHOL LAB MED, V131, P434
   Diwan AH, 2011, CLIN LAB MED, V31, P243, DOI 10.1016/j.cll.2011.03.002
   Diwan AH, 2009, MODERN PATHOL, V22, P103, DOI 10.1038/modpathol.2008.166
   Ellington D P, 1997, MO MED, V94, P323
   Elston DM, 2009, J AM ACAD DERMATOL, V61, P179, DOI 10.1016/j.jaad.2009.04.056
   Emanuel PO, 2008, AM J DERMATOPATH, V30, P178, DOI 10.1097/DAD.0b013e318165641a
   Epstein JI, 2001, AM J SURG PATHOL, V25, P527, DOI 10.1097/00000478-200104000-00014
   Fernandez EM, 2005, CUTIS, V76, P335
   Flax SH, 1998, AM J DERMATOPATH, V20, P118, DOI 10.1097/00000372-199804000-00002
   Fontaine D, 2003, AM J DERMATOPATH, V25, P371, DOI 10.1097/00000372-200310000-00002
   Fox BC, 1996, CLIN INFECT DIS, V23, P616, DOI 10.1093/clinids/23.3.616
   Furrow BR, 2000, HLTH LAW, V0, P0
   Gaiser T, 2010, MODERN PATHOL, V23, P413, DOI 10.1038/modpathol.2009.177
   Gammon B, 2011, J CUTAN PATHOL, V38, P335, DOI 10.1111/j.1600-0560.2010.01667.x
   Gelbard SN, 2002, J AM ACAD DERMATOL, V47, P224, DOI 10.1067/mjd.2002.121031
   Gerami P, 2011, J CUTAN PATHOL, V38, P329, DOI 10.1111/j.1600-0560.2010.01666.x
   Gerami P, 2009, AM J SURG PATHOL, V33, P1783, DOI 10.1097/PAS.0b013e3181ba6db6
   Gittler GJ, 1996, CLIN INFECT DIS, V23, P1152, DOI 10.1093/clinids/23.5.1152
   Glusac EJ, 2003, J CUTAN PATHOL, V30, P287, DOI 10.1034/j.1600-0560.2003.00075.x
   Goldberg DJ, 2007, SEMIN CUTAN MED SURG, V26, P2, DOI 10.1016/j.sder.2006.12.001
   Goldberg DJ, 2006, CLIN DERMATOL, V24, P56, DOI 10.1016/j.clindermatol.2005.10.021
   Goldenberg G, 2008, J CUTAN PATHOL, V35, P658, DOI 10.1111/j.1600-0560.2007.00869.x
   Grant-Kels JM, 2005, J AM ACAD DERMATOL, V53, P703, DOI 10.1016/j.jaad.2005.07.043
   GROMET MA, 1978, CANCER-AM CANCER SOC, V42, P2282, DOI 10.1002/1097-0142(197811)42:5<2282::AID-CNCR2820420528>3.0.CO;2-V
   Hancox JG, 2005, DERMATOL SURG, V31, P306, DOI 10.1097/00042728-200503000-00010
   High WA, 2005, J AM ACAD DERMATOL, V53, P89, DOI 10.1016/j.jaad.2005.03.006
   High WA, 2006, J AM ACAD DERMATOL, V55, P460, DOI 10.1016/j.jaad.2006.04.054
   Hirsch P, 2010, CLIN DERMATOL, V28, P240, DOI 10.1016/j.clindermatol.2009.05.018
   Ho J, 2005, CLIN DERMATOL, V23, P631, DOI 10.1016/j.clindermatol.2005.06.004
   Hoang MP, 2001, J CUTAN PATHOL, V28, P400, DOI 10.1034/j.1600-0560.2001.028008400.x
   IMAGAWA I, 1976, ACTA DERM-VENEREOL, V56, P353
   Kamino H, 2009, CLIN DERMATOL, V27, P545, DOI 10.1016/j.clindermatol.2008.09.013
   Karimipour DJ, 2005, J AM ACAD DERMATOL, V52, P798, DOI 10.1016/j.jaad.2004.09.031
   Kaur C, 2008, J CLIN PATHOL, V61, P297, DOI 10.1136/jcp.2007.049411
   KELLY JW, 1985, CANCER-AM CANCER SOC, V56, P2287, DOI 10.1002/1097-0142(19851101)56:9<2287::AID-CNCR2820560924>3.0.CO;2-Y
   Kessler DP, 2006, LANCET, V368, P240, DOI 10.1016/S0140-6736(06)69045-4
   King R, 2011, ARCH PATHOL LAB MED, V135, P337, DOI 10.1043/2009-0538-RA.1
   King R, 2009, MODERN PATHOL, V22, P611, DOI 10.1038/modpathol.2009.22
   Kinney E D, 1990, SPEC LAW DIG HEALTH CARE (MON), V0, P7
   Kolman O, 2010, J AM ACAD DERMATOL, V63, P661, DOI 10.1016/j.jaad.2009.09.047
   KORNBERG R, 1975, ARCH DERMATOL, V111, P1588, DOI 10.1001/archderm.111.12.1588
   Li LXL, 2000, AM J DERMATOPATH, V22, P489, DOI 10.1097/00000372-200012000-00002
   Liszkay G, 2005, MELANOMA RES, V15, P509, DOI 10.1097/00008390-200512000-00005
   LOCALIO AR, 1991, NEW ENGL J MED, V325, P245, DOI 10.1056/NEJM199107253250405
   Ludgate MW, 2009, CANCER-AM CANCER SOC, V115, P631, DOI 10.1002/cncr.24047
   Lydiatt DD, 2004, AM J SURG, V187, P688, DOI 10.1016/j.amjsurg.2003.10.018
   Lyon VB, 2010, CLIN PLAST SURG, V37, P21, DOI 10.1016/j.cps.2009.08.003
   Magro CM, 2006, MODERN PATHOL, V19, PS41, DOI 10.1038/modpathol.3800516
   Maize JC, 2003, AM J DERMATOPATH, V25, P162, DOI 10.1097/00000372-200304000-00013
   Marghoob AA, 2010, ARCH DERMATOL, V146, P325, DOI 10.1001/archdermatol.2010.15
   Marghoob AA, 2009, AUSTRALAS J DERMATOL, V50, P1, DOI 10.1111/j.1440-0960.2008.00496_1.x
   MARSHALL JC, 1995, SURV OPHTHALMOL, V40, P69, DOI 10.1016/S0039-6257(95)80049-2
   Martello J, 1999, CLIN PLAST SURG, V26, P9
   Martello J, 1999, CLIN PLAST SURG, V26, P0
   Martin RCW, 2009, CANCER-AM CANCER SOC, V115, P2949, DOI 10.1002/cncr.24319
   Massi D, 2011, J AM ACAD DERMATOL, V64, P919, DOI 10.1016/j.jaad.2010.05.043
   Massi G, 2007, VIRCHOWS ARCH, V451, P623, DOI 10.1007/s00428-007-0459-7
   MCGOVERN VJ, 1983, HISTOPATHOLOGY, V7, P673, DOI 10.1111/j.1365-2559.1983.tb02279.x
   McNutt NS, 1995, J CUTAN PATHOL, V22, P502, DOI 10.1111/j.1600-0560.1995.tb01146.x
   Molenkamp BG, 2007, ANN SURG ONCOL, V14, P1424, DOI 10.1245/s10434-006-9302-7
   Moran T, 1995, TEX MED, V91, P24
   Murali R, 2009, ADV ANAT PATHOL, V16, P365, DOI 10.1097/PAP.0b013e3181bb6b53
   Nahabedian MY, 2003, ANN PLAS SURG, V50, P601, DOI 10.1097/01.SAP.0000069065.00486.1E
   NARUNS PL, 1986, CANCER, V57, P545, DOI 10.1002/1097-0142(19860201)57:3<545::AID-CNCR2820570323>3.0.CO;2-K
   Ng JC, 2010, ARCH DERMATOL, V146, P234, DOI 10.1001/archdermatol.2010.14
   Ng PC, 2003, J AM ACAD DERMATOL, V48, P420, DOI 10.1067/mjd.2003.106
   Nicholson KM, 2010, AM J DERMATOPATH, V32, P633, DOI 10.1097/DAD.0b013e3181d1537b
   Olsen TG, 2004, J AM ACAD DERMATOL, V51, P454, DOI 10.1016/j.jaad.2004.03.041
   Pardasani AG, 2000, DERMATOL SURG, V26, P622, DOI 10.1046/j.1524-4725.2000.00037.x
   Pariser R J, 1999, DERMATOL ONLINE J, V5, P4
   PARK HK, 1987, J AM ACAD DERMATOL, V17, P285, DOI 10.1016/S0190-9622(87)70204-7
   Pritt BS, 2003, ADV ANAT PATHOL, V10, P96, DOI 10.1097/00125480-200303000-00004
   Read S, 2005, J AM ACAD DERMATOL, V53, P134, DOI 10.1016/j.jaad.2005.02.019
   Roaten JB, 2005, J PEDIATR SURG, V40, P988, DOI 10.1016/j.jpedsurg.2005.03.014
   RODRIGUEZ HA, 1968, CANCER-AM CANCER SOC, V21, P393, DOI 10.1002/1097-0142(196803)21:3<393::AID-CNCR2820210309>3.0.CO;2-K
   RONAN SG, 1987, ARCH DERMATOL, V123, P1326, DOI 10.1001/archderm.123.10.1326
   Sartore Leonardo, 2008, INT J SURG, V6, P205, DOI 10.1016/j.ijsu.2008.03.003
   SCHMOECKEL C, 1985, ARCH DERMATOL RES, V277, P362, DOI 10.1007/BF00509234
   SEXTON M, 1991, ARCH PATHOL LAB MED, V115, P122
   Shoo BA, 2010, J AM ACAD DERMATOL, V62, P751, DOI 10.1016/j.jaad.2009.09.043
   Silva CY, 2011, J CUTAN PATHOL, V38, P797, DOI 10.1111/j.1600-0560.2011.01756.x
   Singh S, 2005, J AM ACAD DERMATOL, V53, P694, DOI 10.1016/j.jaad.2005.04.092
   Skov L, 1997, LANCET, V350, P1264, DOI 10.1016/S0140-6736(05)62469-5
   SLINGLUFF CL, 1988, ANN SURG, V208, P150, DOI 10.1097/00000658-198808000-00004
   SLINGLUFF CL, 1992, ANN PLAS SURG, V28, P89, DOI 10.1097/00000637-199201000-00023
   SMOLLER BR, 1992, J AM ACAD DERMATOL, V27, P399, DOI 10.1016/0190-9622(92)70206-U
   Socrier Y, 2010, BRIT J DERMATOL, V162, P830, DOI 10.1111/j.1365-2133.2009.09606.x
   SONDERGAARD K, 1985, VIRCHOWS ARCH A, V408, P241, DOI 10.1007/BF00707986
   Spatz A, 1999, ARCH DERMATOL, V135, P282, DOI 10.1001/archderm.135.3.282
   SPITZ S, 1951, J AM MED WOMENS ASSOC, V6, P209
   Tomaszewski JE, 1999, CANCER, V86, P2198, DOI 10.1002/(SICI)1097-0142(19991201)86:11<2198::AID-CNCR4>3.0.CO;2-G
   Tony Burns, 2010, BREATHNACH STEPHEN C, V0, P0
   Tran KT, 2008, J AM ACAD DERMATOL, V59, P852, DOI 10.1016/j.jaad.2008.05.027
   TRAU H, 1983, CANCER, V51, P553, DOI 10.1002/1097-0142(19830201)51:3<553::AID-CNCR2820510332>3.0.CO;2-T
   Tripp JM, 2002, J AM ACAD DERMATOL, V46, P674, DOI 10.1067/mjd.2002.121029
   Trotter MJ, 2003, ARCH PATHOL LAB MED, V127, P1489
   Troxel DB, 2006, ARCH PATHOL LAB MED, V130, P617
   Troxel DB, 2005, ARCH PATHOL LAB MED, V129, P1234
   Troxel DB, 2003, AM J SURG PATHOL, V27, P1278, DOI 10.1097/00000478-200309000-00012
   TROXEL DB, 1994, AM J SURG PATHOL, V18, P821, DOI 10.1097/00000478-199408000-00009
   Urso C, 2006, HUM PATHOL, V37, P816, DOI 10.1016/j.humpath.2006.02.001
   van Dijk MCRF, 2008, HISTOPATHOLOGY, V52, P139, DOI 10.1111/j.1365-2559.2007.02928.x
   Vollmer RT, 2004, AM J CLIN PATHOL, V122, P499
   Waller JM, 2010, J AM ACAD DERMATOL, V62, P257, DOI 10.1016/j.jaad.2009.06.049
   Webber SA, 2011, AUSTRALAS J DERMATOL, V52, P104, DOI 10.1111/j.1440-0960.2011.00743.x
   Weedon D, 2009, J CUTAN PATHOL, V36, P1232, DOI 10.1111/j.1600-0560.2009.01410.x
   White WL, 2006, J AM ACAD DERMATOL, V54, P353, DOI 10.1016/j.jaad.2005.08.070
   Wong SL, 2006, ANN SURG ONCOL, V13, P302, DOI 10.1245/ASO.2006.02.021
   Zager JS, 2011, J AM COLL SURGEONS, V212, P454, DOI 10.1016/j.jamcollsurg.2010.12.021
NR 138
TC 15
Z9 15
U1 0
U2 6
PU W B SAUNDERS CO-ELSEVIER INC
PI PHILADELPHIA
PA 1600 JOHN F KENNEDY BOULEVARD, STE 1800, PHILADELPHIA, PA 19103-2899 USA
SN 0733-8635
EI 1558-0520
J9 DERMATOL CLIN
JI Dermatol. Clin.
PD OCT 15
PY 2012
VL 30
IS 4
BP 593
EP +
DI 10.1016/j.det.2012.06.011
PG 25
WC Dermatology
SC Dermatology
GA 038RG
UT WOS:000311191200005
PM 23021048
DA 2022-10-14
ER

PT J
AU Marian, A
AF Marian, Alina
TI SEVERE ALLERGIES AND THE LAW - THE CASE OF ANAPHYLAXIS
SO CURRENT ALLERGY & CLINICAL IMMUNOLOGY
LA English
DT Article
ID legislation; management; death
AB Worldwide, anaphylaxis remains an important cause of sudden death. The crux of the management is immediate administration of adrenaline as part of competently administered cardiopulmonary resuscitation (CPR). The many pitfalls in identifying and avoiding the triggers and in managing the anaphylactic reactions increase the likelihood of mistakes, which place the patients' lives in danger and at the same time expose medical practitioners to the risk of malpractice litigation and even to criminal investigations in certain circumstances. There are reports that indicate and predict a steep increase in the number of professional insurance claims in South Africa. Therefore, knowledge of the most important legal principles applicable in medical negligence cases empowers practitioners and allows them to formulate, predict and prevent the risks of a certain conduct. It is important to be aware that civil liability may be incurred when practitioners tail to perform their duties at a reasonable standard of care in the given circumstances. The reasonableness of the standard of care when managing anaphylaxis is established through objective criteria provided by evidence-based research. Anaphylaxis-related deaths following diagnostic or therapeutic procedures are deemed unnatural and will be investigated by a magistrate in inquest proceedings. If the inquest findings point to the practitioner's negligence, charges of culpable homicide may be brought against him or her. When things go wrong, it is important to express regrets for the suffering and loss, but apologies must be submitted only after seeking advice from the risk managers, insurers or legal representatives.
C1 Univ Cape Town, Dept Family Med, ZA-7925 Cape Town, South Africa.
RP Marian, A (通讯作者)，Univ Cape Town, Dept Family Med, ZA-7925 Cape Town, South Africa.
EM amarian@iafrica.com
CR Anandan C, 2005, BMJ-BRIT MED J, V331, P1155, DOI 10.1136/bmj.331.7526.1155
   Andreae DA, 2009, BMJ-BRIT MED J, V339, P0
   Burchell J, 2010, PRINCIPLES CRIMINAL, V0, P0
   Calderon MA, 2012, ALLERGY, V67, P302, DOI 10.1111/j.1398-9995.2011.02761.x
   Carstens PA, 2007, **NON-TRADITIONAL**, V0, PXXVII AND
   Choo KJL, 2010, ALLERGY, V65, P1205, DOI 10.1111/j.1398-9995.2010.02424.x
   Cicutto L, 2012, ALLERGY, V67, P131, DOI 10.1111/j.1398-9995.2011.02721.x
   Emanuel S, 2011, CURR ALLERGY CLIN IM, V24, P206
   Health Professions Council of South Africa, 1900, P30, V0, P0
   Jacobsen RC, 2012, J ALLERGY CLIN IMMUN, V129, P1143, DOI 10.1016/j.jaci.2011.10.007
   Kastner M, 2010, ALLERGY, V65, P435, DOI 10.1111/j.1398-9995.2009.02294.x
   Kavanagh S, 2005, CASEBOOK, V13, P9
   Koplin JJ, 2011, CURR OPIN ALLERGY CL, V11, P492, DOI 10.1097/ACI.0b013e32834a41a1
   Liccardi G, 2006, J INVEST ALLERG CLIN, V16, P75
   Lieberman P, 2005, ANN ALLERG ASTHMA IM, V95, P217, DOI 10.1016/S1081-1206(10)61217-3
   Long N, 2010, CASEBOOK, V18, P12
   Madiba TE, 2011, SAMJ S AFR MED J, V101, P234, DOI 10.7196/SAMJ.4596
   Pepper MS, 2011, S AFR J BIOETH LAW, V4, P29
   Resuscitation Council of Southern Africa, 2006, ALG TREATM SEV AN, V0, P0
   Schwikkard P, 2002, PRINCIPLES EVIDENCE, V0, P0
   Shen YW, 2009, FORENSIC SCI INT, V186, P1, DOI 10.1016/j.forsciint.2008.12.007
   Simons FER, 2011, J ALLERGY CLIN IMMUN, V127, P0, DOI 10.1097/WOX.0b013e318211496c
   Simons FER, 2010, ANN ALLERG ASTHMA IM, V104, P405, DOI 10.1016/j.anai.2010.01.023
   Stecher D, 2009, PEDIATRICS, V124, P65, DOI 10.1542/peds.2008-3388
   Vincent D, 2002, ALLERG IMMUNOL (PARIS), V34, P45
NR 28
TC 2
Z9 2
U1 0
U2 5
PU ALLERGY SOC SOUTH AFRICA
PI CAPE TOWN
PA PO BOX 88, OBSERVATORY 7935, CAPE TOWN, 00000, SOUTH AFRICA
SN 1609-3607
EI 
J9 CURR ALLERGY CLIN IM
JI Curr. Allergy Clin. Immunol.
PD AUG 15
PY 2012
VL 25
IS 3
BP 156
EP 160
DI 
PG 5
WC Allergy
SC Allergy
GA 081QV
UT WOS:000314338100008
DA 2022-10-14
ER

PT J
AU Shaw, WS
   Woiszwillo, MJ
   Krupat, E
AF Shaw, William S.
   Woiszwillo, Mary Jane
   Krupat, Edward
TI Further validation of the Patient-Practitioner Orientation Scale (PPOS) from recorded visits for back pain
SO PATIENT EDUCATION AND COUNSELING
LA English
DT Article
DE Patient-centered communication; Measurement scales; Low back pain
ID general-practice consultation; primary-care physician; analysis system ria; provider communication; centered belief; satisfaction; disability; student; outcm; impact
AB Objective: More patient-centered communication is associated with improved patient satisfaction and health status, fewer malpractice complaints, and increased adherence. In a study of medical encounters for acute low back pain (LBP), we conducted a secondary analysis to assess the validity of the Patient Practitioner Orientation Scale (PPOS), a measure of patient-centeredness. Methods: Fourteen clinicians and 89 of their patients with acute LBP completed the PPOS and agreed to have verbal exchanges recorded and coded using the Roter Interaction Analysis System (RIAS). We examined correlations between the PPOS and counts of patient and provider utterances within 8 RIAS verbal exchange categories. Results: Providers with a more patient-centered orientation asked fewer biomedical questions, posed more lifestyle questions, gave more lifestyle advice, and did more rapport-building. Their patients shared more lifestyle information and made more attempts at rapport building and provider engagement. In contrast, the patient-centered orientation of patients showed no effect on communication. Conclusion: The PPOS scores of providers, but not patients, predicted significant and meaningful differences in the verbal exchanges of patients and providers. Practice implications: The results support the validity of the PPOS measure and provide further evidence of the extent to which provider orientation influences patient communication and exchange. (C) 2012 Elsevier Ireland Ltd. All rights reserved.
C1 [Shaw, William S.; Woiszwillo, Mary Jane] Liberty Mutual Res Inst Safety, Hopkinton, MA 01748 USA.
   [Shaw, William S.] Univ Massachusetts, Sch Med, Worcester, MA USA.
   [Krupat, Edward] Harvard Univ, Sch Med, Boston, MA USA.
RP Shaw, WS (通讯作者)，Liberty Mutual Res Inst Safety, 71 Frankland Rd, Hopkinton, MA 01748 USA.
EM william.shaw@libertymutual.com
CR Barry CA, 2000, BRIT MED J, V320, P1246, DOI 10.1136/bmj.320.7244.1246
   Beattie A, 2012, EUR J DENT EDUC, V16, PE111, DOI 10.1111/j.1600-0579.2011.00683.x
   Cegala DJ, 2003, LEA COMMUN SER, V0, P95
   Charlton CR, 2008, J AM ACAD NURSE PRAC, V20, P382, DOI 10.1111/j.1745-7599.2008.00336.x
   Dagenais S, 2010, SPINE J, V10, P514, DOI 10.1016/j.spinee.2010.03.032
   Haskard-Zolnierek KB, 2012, PATIENT EDUC COUNS, V86, P33, DOI 10.1016/j.pec.2011.03.020
   Henry SG, 2012, J GEN INTERN MED, V27, P787, DOI 10.1007/s11606-011-1960-x
   Hill JC, 2011, PHYS THER, V91, P712, DOI 10.2522/ptj.20100280
   Krupat E, 2000, PATIENT EDUC COUNS, V39, P49, DOI 10.1016/S0738-3991(99)00090-7
   Krupat E, 2001, J FAM PRACTICE, V50, P1057
   Krupat E, 2009, ACAD MED, V84, P582, DOI 10.1097/ACM.0b013e31819fa92d
   Levinson W, 1997, JAMA-J AM MED ASSOC, V277, P553, DOI 10.1001/jama.277.7.553
   Little P, 2001, BRIT MED J, V323, P908, DOI 10.1136/bmj.323.7318.908
   Rainville J, 2005, SPINE, V30, P2579, DOI 10.1097/01.brs.0000186589.69382.1d
   Ross EF, 2011, PATIENT EDUC COUNS, V85, P529, DOI 10.1016/j.pec.2011.01.034
   Roter D, 2002, PATIENT EDUC COUNS, V46, P243, DOI 10.1016/S0738-3991(02)00012-5
   Sandvik M, 2002, PATIENT EDUC COUNS, V46, P235, DOI 10.1016/S0738-3991(02)00014-9
   Shaw WS, 2011, J AM BOARD FAM MED, V24, P16, DOI 10.3122/jabfm.2011.01.100054
   Shaw WS, 2009, J OCCUP ENVIRON MED, V51, P1032, DOI 10.1097/JOM.0b013e3181b2f539
   Street RL, 2003, J GEN INTERN MED, V18, P609, DOI 10.1046/j.1525-1497.2003.20749.x
   WALDNER PF, 2005, PHYS GUIDE RETURN WO, V0, P95
NR 21
TC 32
Z9 32
U1 0
U2 22
PU ELSEVIER IRELAND LTD
PI CLARE
PA ELSEVIER HOUSE, BROOKVALE PLAZA, EAST PARK SHANNON, CO, CLARE, 00000, IRELAND
SN 0738-3991
EI 
J9 PATIENT EDUC COUNS
JI Patient Educ. Couns.
PD NOV 15
PY 2012
VL 89
IS 2
BP 288
EP 291
DI 10.1016/j.pec.2012.07.017
PG 4
WC Public, Environmental & Occupational Health; Social Sciences, Interdisciplinary
SC Public, Environmental & Occupational Health; Social Sciences - Other Topics
GA 046LO
UT WOS:000311766700011
PM 22954491
DA 2022-10-14
ER

PT J
AU Gokgol, C
   Basdogan, C
   Canadinc, D
AF Gokgol, Can
   Basdogan, Cagatay
   Canadinc, Demircan
TI Estimation of fracture toughness of liver tissue: Experiments and validation
SO MEDICAL ENGINEERING & PHYSICS
LA English
DT Article
DE Fracture toughness; Needle insertion; Hyperelasticity; Viscoelasticity; Soft tissue mechanics; Finite element modeling
ID needle insertion; soft-tissue; deep penetration; simulation; force; solid
AB The mechanical interaction between the surgical tools and the target soft tissue is mainly dictated by the fracture toughness of the tissue in several medical procedures, such as catheter insertion, robotic-guided needle placement, suturing, cutting or tearing, and biopsy. Despite the numerous experimental works on the fracture toughness of hard biomaterials, such as bone and dentin, only a very limited number of studies have focused on soft tissues, where the results do not show any consistency mainly due to the negligence of the puncturing/cutting tool geometry. In order to address this issue, we performed needle insertion experiments on 3 bovine livers with 4 custom-made needles having different diameters. A unique value for fracture toughness (J = 164 +/- 6 J/m(2)) was obtained for the bovine liver by fitting a line to the toughness values estimated from the set of insertion experiments. In order to validate the experimental results, a finite element model of the bovine liver was developed and its hyper-viscoelastic material properties were estimated through an inverse solution based on static indentation and ramp- and-hold experiments. Then, needle insertion into the model was simulated utilizing an energy-based fracture mechanics approach. The insertion forces estimated from the FE simulations show an excellent agreement with those acquired from the physical experiments for all needle geometries. (c) 2011 IPEM. Published by Elsevier Ltd. All rights reserved.
C1 [Gokgol, Can; Basdogan, Cagatay; Canadinc, Demircan] Koc Univ, Coll Engn, TR-34450 Istanbul, Turkey.
RP Basdogan, C (通讯作者)，Koc Univ, Coll Engn, TR-34450 Istanbul, Turkey.
EM cbasdogan@ku.edu.tr
FU Turkish Academy of Sciences (TUBA) within the Young Scientist Award Program (GEBIP)
CR Abolhassani N, 2007, MED ENG PHYS, V29, P413, DOI 10.1016/j.medengphy.2006.07.003
   Atkins AG, 1985, ELASTIC PLASTIC FRAC, V0, P0
   Azar T, 2008, LECT NOTES COMPUT SC, V5104, P166, DOI 10.1007/978-3-540-70521-5_18
   Chanthasopeephan T, 2006, IEEE RAS EMBS C BIOM, V0, P899
   Chong SY, 2010, AM J EMERG MED, V28, P603, DOI 10.1016/j.ajem.2009.02.006
   Comley K, 2010, J BIOMECH, V43, P1823, DOI 10.1016/j.jbiomech.2010.02.029
   Dehghan E, 2009, IEEE T ROBOT, V25, P303, DOI 10.1109/TRO.2008.2011415
   DiMaio SP, 2005, IEEE T BIO-MED ENG, V52, P1167, DOI 10.1109/TBME.2005.847548
   Frick TB, 2001, J BIOMECH, V34, P1335, DOI 10.1016/S0021-9290(01)00099-9
   Goksel O, 2009, MED ENG PHYS, V31, P1069, DOI 10.1016/j.medengphy.2009.07.007
   Heverly M, 2005, IEEE INT CONF ROBOT, V0, P1646
   Hing JT, 2006, IEEE INT CONF ROBOT, V0, PP619, DOI 10.1109/ROBOT.2006.1641779
   Kobayashi Y, 2008, P IEEE RAS-EMBS INT, V0, PP469, DOI 10.1109/BIOROB.2008.4762837
   Mahvash M, 2010, IEEE T BIO-MED ENG, V57, P934, DOI 10.1109/TBME.2009.2036856
   Maurin B, 2004, PERSPECTIVE IN IMAGE-GUIDED SURGERY, V0, PP415, DOI 10.1142/9789812702678_0056
   Misra S, 2008, P IEEE RAS-EMBS INT, V0, PP224, DOI 10.1109/BIOROB.2008.4762872
   Nienhuys HW, 2004, IEEE INT CONF ROBOT, V0, PP2061, DOI 10.1109/ROBOT.2004.1308127
   Ocal S, 2010, J BIOMECH ENG-T ASME, V132, P0, DOI 10.1115/1.4002489
   Okamura AM, 2004, IEEE T BIO-MED ENG, V51, P1707, DOI 10.1109/TBME.2004.831542
   Okazawa S, 2005, IEEE-ASME T MECH, V10, P285, DOI 10.1109/TMECH.2005.848300
   Pereira BP, 1997, J BIOMECH, V30, P91, DOI 10.1016/S0021-9290(96)00101-7
   Samur E, 2007, MED IMAGE ANAL, V11, P361, DOI 10.1016/j.media.2007.04.001
   Shergold OA, 2005, J BIOMECH ENG-T ASME, V127, P838, DOI 10.1115/1.1992528
   Shergold OA, 2004, P ROY SOC A-MATH PHY, V460, P3037, DOI 10.1098/rspa.2004.1315
   Shergold OA, 2004, MECH NEEDLE FREE INJ, V0, P200
   Wang XD, 2004, ANN BIOMED ENG, V32, P123, DOI 10.1023/B:ABME.0000007797.92559.5e
   Yan JH, 2008, J BIOMECH, V41, P1253, DOI 10.1016/j.jbiomech.2008.01.015
NR 28
TC 54
Z9 54
U1 1
U2 51
PU ELSEVIER SCI LTD
PI OXFORD
PA THE BOULEVARD, LANGFORD LANE, KIDLINGTON, OXFORD OX5 1GB, OXON, ENGLAND
SN 1350-4533
EI 1873-4030
J9 MED ENG PHYS
JI Med. Eng. Phys.
PD SEP 15
PY 2012
VL 34
IS 7
BP 882
EP 891
DI 10.1016/j.medengphy.2011.09.030
PG 10
WC Engineering, Biomedical
SC Engineering
GA 000LK
UT WOS:000308387600010
PM 22024208
DA 2022-10-14
ER

PT J
AU Ilgen, JS
   Humbert, AJ
   Kuhn, G
   Hansen, ML
   Norman, GR
   Eva, KW
   Charlin, B
   Sherbino, J
AF Ilgen, Jonathan S.
   Humbert, Aloysius J.
   Kuhn, Gloria
   Hansen, Matthew L.
   Norman, Geoffrey R.
   Eva, Kevin W.
   Charlin, Bernard
   Sherbino, Jonathan
TI Assessing Diagnostic Reasoning: A Consensus Statement Summarizing Theory, Practice, and Future Needs
SO ACADEMIC EMERGENCY MEDICINE
LA English
DT Review
ID script concordance test; workplace-based assessment; clinical skill; emergency-department; peer rating; interrater reliability; communication load; malpractice claim; medical-education; american-board
AB Assessment of an emergency physician (EP)'s diagnostic reasoning skills is essential for effective training and patient safety. This article summarizes the findings of the diagnostic reasoning assessment track of the 2012 Academic Emergency Medicine consensus conference Education Research in Emergency Medicine: Opportunities, Challenges, and Strategies for Success. Existing theories of diagnostic reasoning, as they relate to emergency medicine (EM), are outlined. Existing strategies for the assessment of diagnostic reasoning are described. Based on a review of the literature, expert thematic analysis, and iterative consensus agreement during the conference, this article summarizes current assessment gaps and prioritizes future research questions concerning the assessment of diagnostic reasoning in EM.
C1 [Ilgen, Jonathan S.] Univ Washington, Sch Med, Div Emergency Med, Seattle, WA 98195 USA.
   [Humbert, Aloysius J.] Indiana Univ Sch Med, Dept Emergency Med, Indianapolis, IN USA.
   [Kuhn, Gloria] Wayne State Univ, Dept Emergency Med, Detroit, MI USA.
   [Hansen, Matthew L.] Oregon Hlth & Sci Univ, Dept Emergency Med, Portland, OR 97201 USA.
   [Norman, Geoffrey R.] McMaster Univ, Dept Clin Epidemiol & Biostat, Hamilton, ON, Canada.
   [Eva, Kevin W.] Univ British Columbia, Ctr Hlth Educ Scholarship, Vancouver, BC V5Z 1M9, Canada.
   [Charlin, Bernard] Univ Montreal, Ctr Pedag Appl Hlth Sci, Montreal, PQ, Canada.
   [Sherbino, Jonathan] McMaster Univ, Dept Med, Div Emergency Med, Hamilton, ON, Canada.
RP Ilgen, JS (通讯作者)，Univ Washington, Sch Med, Div Emergency Med, Seattle, WA 98195 USA.
EM ilgen@u.washington.edu
CR Accreditation Council for Graduate Medical Education, 2007, ACGME PROGR REQ RES, V0, P0
   Archer JC, 2005, BMJ-BRIT MED J, V330, P1251, DOI 10.1136/bmj.38447.610451.8F
   Ark TK, 2006, ACAD MED, V81, P405, DOI 10.1097/00001888-200604000-00017
   ARNOLD L, 1981, J MED EDUC, V56, P35
   Bandiera G, 2006, CANMEDS ASSESSMENT T, V0, P0
   Bandiera G, 2008, CAN J EMERG MED, V10, P44
   BARROWS HS, 1987, MED EDUC, V21, P86, DOI 10.1111/j.1365-2923.1987.tb00671.x
   Bianchi L, 2003, ANN EMERG MED, V41, P859, DOI 10.1067/mem.2003.214
   Bos MW, 2012, J NEUROSCI PSYCHOL E, V5, P124, DOI 10.1037/a0027388
   BOSHUIZEN HPA, 1992, COGNITIVE SCI, V16, P153, DOI 10.1207/s15516709cog1602_1
   Brailovsky C, 2001, MED EDUC, V35, P430, DOI 10.1046/j.1365-2923.2001.00911.x
   Brixey JJ, 2008, INT J MED INFORM, V77, P235, DOI 10.1016/j.ijmedinf.2007.04.006
   Brooks L, 1978, NEW PHYSICIAN, V27, P34
   BROOKS LR, 1991, J EXP PSYCHOL GEN, V120, P278, DOI 10.1037/0096-3445.120.3.278
   Brown TW, 2010, ACAD EMERG MED, V17, P553, DOI 10.1111/j.1553-2712.2010.00729.x
   Charlin B, 2000, TEACH LEARN MED, V12, P189, DOI 10.1207/S15328015TLM1204_5
   Charlin BD, 2000, ACAD MED, V75, P182, DOI 10.1097/00001888-200002000-00020
   Charlin B, 2007, MED EDUC, V41, P1178, DOI 10.1111/j.1365-2923.2007.02924.x
   Chellis RI, 2001, ACAD EMERG MED, V8, P125, DOI 10.1111/j.1553-2712.2001.tb01276.x
   Chenot JF, 2007, MED EDUC, V41, P1032, DOI 10.1111/j.1365-2923.2007.02895.x
   Chisholm CD, 2011, ANN EMERG MED, V58, P117, DOI 10.1016/j.annemergmed.2010.11.026
   Chisholm CD, 2001, ANN EMERG MED, V38, P146, DOI 10.1067/mem.2001.115440
   Coderre S, 2003, MED EDUC, V37, P695, DOI 10.1046/j.1365-2923.2003.01577.x
   Coiera EW, 2002, MED J AUSTRALIA, V176, P415, DOI 10.5694/j.1326-5377.2002.tb04482.x
   Cook DA, 2011, JAMA-J AM MED ASSOC, V306, P978, DOI 10.1001/jama.2011.1234
   Croskerry P, 2001, CJEM, V3, P271
   Croskerry P, 2009, ACAD MED, V84, P1022, DOI 10.1097/ACM.0b013e3181ace703
   Crossley J, 2011, MED EDUC, V45, P560, DOI 10.1111/j.1365-2923.2010.03913.x
   Custers EJFM, 1998, COGNITION INSTRUCT, V16, P367, DOI 10.1207/s1532690xci1604_1
   Dillon GF, 2009, SIMUL HEALTHC, V4, P30, DOI 10.1097/SIH.0b013e3181880484
   Dudek NL, 2008, MED EDUC, V42, P816, DOI 10.1111/j.1365-2923.2008.03105.x
   Elstein AS, 1978, MED PROBLEM SOLVING, V0, P0
   Epstein RM, 2007, NEW ENGL J MED, V356, P387, DOI 10.1056/NEJMra054784
   Eva KW, 2007, MED EDUC, V41, P1152, DOI 10.1111/j.1365-2923.2007.02923.x
   Eva KW, 2006, J CONTIN EDUC HEALTH, V26, P192, DOI 10.1002/chp.69
   Eva KW, 2005, MED EDUC, V39, P98, DOI 10.1111/j.1365-2929.2004.01972.x
   Eva KW, 2003, MED EDUC, V37, P587, DOI 10.1046/j.1365-2923.2003.01563.x
   Eva KW, 1998, ACAD MED, V73, PS1, DOI 10.1097/00001888-199810000-00028
   Evans JSBT, 2008, ANNU REV PSYCHOL, V59, P255, DOI 10.1146/annurev.psych.59.103006.093629
   EVANS JSBT, 1984, BRIT J PSYCHOL, V75, P451, DOI 10.1111/j.2044-8295.1984.tb01915.x
   Flavell JH, 1976, NATURE INTELLIGENCE, V0, PP231, DOI 10.1038/HDY.1976.85
   Fournier JP, 2008, BMC MED INFORM DECIS, V8, P0, DOI 10.1186/1472-6947-8-18
   Gingerich A, 2011, ACAD MED, V86, PS2, DOI 10.1097/ACM.0b013e31822a6cf8
   Gonzalez C, 2004, HUM FACTORS, V46, P449, DOI 10.1518/hfes.46.3.449.50395
   Goulet F, 2007, EVAL HEALTH PROF, V30, P376, DOI 10.1177/0163278707307924
   Goulet F, 2010, J CONTIN EDUC HEALTH, V30, P161, DOI 10.1002/chp.20076
   Harik P, 2009, ACAD MED, V84, PS79, DOI 10.1097/ACM.0b013e3181b379bc
   Hatala R, 1999, J GEN INTERN MED, V14, P126, DOI 10.1046/j.1525-1497.1999.00298.x
   Hodges B, 1999, ACAD MED, V74, P1129, DOI 10.1097/00001888-199910000-00017
   Holmboe ES, 2004, ANN INTERN MED, V140, P874, DOI 10.7326/0003-4819-140-11-200406010-00008
   Huang G, 2007, ACAD MED, V82, P446, DOI 10.1097/ACM.0b013e31803e8a0a
   Humbert AJ, 2011, ACAD EMERG MED, V18, P627, DOI 10.1111/j.1553-2712.2011.01084.x
   JACOBY LL, 1991, J MEM LANG, V30, P513, DOI 10.1016/0749-596X(91)90025-F
   Kachalia A, 2007, ANN EMERG MED, V49, P196, DOI 10.1016/j.annemergmed.2006.06.035
   Kahneman D, 2011, THINKING FAST SLOW, V0, P0
   Kassirer JP, 2010, ACAD MED, V85, P1118, DOI 10.1097/ACM.0b013e3181d5dd0d
   Kogan JR, 2011, MED EDUC, V45, P1048, DOI 10.1111/j.1365-2923.2011.04025.x
   Kogan JR, 2010, ACAD MED, V85, PS25, DOI 10.1097/ACM.0b013e3181ed1aa3
   Kogan JR, 2009, JAMA-J AM MED ASSOC, V302, P1316, DOI 10.1001/jama.2009.1365
   Kohn L, 2000, ERR IS HUMAN BUILDIN, V0, P0
   LaMantia J, 2009, ACAD EMERG MED, V16, PS51, DOI 10.1111/j.1553-2712.2009.00593.x
   LEAPE LL, 1991, NEW ENGL J MED, V324, P377, DOI 10.1056/NEJM199102073240605
   MAATSCH JL, 1981, ANN EMERG MED, V10, P504, DOI 10.1016/S0196-0644(81)80003-0
   Mamede S, 2008, MED EDUC, V42, P468, DOI 10.1111/j.1365-2923.2008.03030.x
   Mamede S, 2008, ACAD MED, V83, P1210, DOI 10.1097/ACM.0b013e31818c71d7
   Mandin H, 1997, ACAD MED, V72, P173, DOI 10.1097/00001888-199703000-00009
   Masicampo EJ, 2008, PSYCHOL SCI, V19, P255, DOI 10.1111/j.1467-9280.2008.02077.x
   McGaghie WC, 2010, MED EDUC, V44, P50, DOI 10.1111/j.1365-2923.2009.03547.x
   MILLER GE, 1990, ACAD MED, V65, PS63, DOI 10.1097/00001888-199009000-00045
   Mitchell C, 2011, MED EDUC, V45, P1190, DOI 10.1111/j.1365-2923.2011.04056.x
   Moulton CA, 2010, ACAD MED, V85, P1571, DOI 10.1097/ACM.0b013e3181f073dd
   Moulton CAE, 2007, ACAD MED, V82, PS109, DOI 10.1097/ACM.0b013e3181405a76
   Norcini JJ, 2003, ANN INTERN MED, V138, P476, DOI 10.7326/0003-4819-138-6-200303180-00012
   Norcini J, 2007, MED TEACH, V29, P855, DOI 10.1080/01421590701775453
   Norcini J, 2011, MED TEACH, V33, P206, DOI 10.3109/0142159X.2011.551559
   Norman G, 2012, MED EDUC, V46, P636, DOI 10.1111/j.1365-2923.2012.04243.x
   Norman G, 2009, ADV HEALTH SCI EDUC, V14, P37, DOI 10.1007/s10459-009-9179-x
   Norman GR, 2010, MED EDUC, V44, P94, DOI 10.1111/j.1365-2923.2009.03507.x
   NORMAN GR, 1985, MED EDUC, V19, P344, DOI 10.1111/j.1365-2923.1985.tb01336.x
   PAGE G, 1995, ACAD MED, V70, P104, DOI 10.1097/00001888-199502000-00012
   PAGE G, 1995, ACAD MED, V70, P194, DOI 10.1097/00001888-199503000-00009
   Patel VL, 1994, PSYCHOL LEARNING MOT, V0, P0
   RAMSEY PG, 1993, JAMA-J AM MED ASSOC, V269, P1655, DOI 10.1001/jama.269.13.1655
   RAMSEY PG, 1989, ANN INTERN MED, V110, P719, DOI 10.7326/0003-4819-110-9-719
   Ramsey PG, 1999, J GEN INTERN MED, V14, P581, DOI 10.1046/j.1525-1497.1999.07019.x
   Ramsey PG, 1996, ACAD MED, V71, P364, DOI 10.1097/00001888-199604000-00014
   RETHANS JJ, 1991, BRIT J GEN PRACT, V41, P97
   SCHMIDT HG, 1990, ACAD MED, V65, P611, DOI 10.1097/00001888-199010000-00001
   Schuwirth L, 2005, ADV HEALTH SCI EDUC, V10, P145, DOI 10.1007/s10459-004-2784-9
   Schuwirth LWT, 2012, MED EDUC, V46, P38, DOI 10.1111/j.1365-2923.2011.04098.x
   Schuwirth LWT, 2003, MED EDUC, V37, P65, DOI 10.1046/j.1365-2923.37.s1.8.x
   Shayne P, 2006, ACAD EMERG MED, V13, P727, DOI 10.1197/j.aem.2006.01.030
   Sherbino J, 2011, ED DESIGN CANMEDS GU, V0, P0
   Sloman SA, 1996, PSYCHOL BULL, V119, P3, DOI 10.1037/0033-2909.119.1.3
   Spencer R, 2004, ANN EMERG MED, V44, P268, DOI 10.1016/j.annemergmed.2004.04.006
   Stanovich KE, 2000, BEHAV BRAIN SCI, V23, P645, DOI 10.1017/S0140525X00003435
   Sydor DT, 2011, ED DESIGN CANMEDS GU, V0, P0
   Tamblyn R, 2007, JAMA-J AM MED ASSOC, V298, P993, DOI 10.1001/jama.298.9.993
   TVERSKY A, 1981, SCIENCE, V211, P453, DOI 10.1126/science.7455683
   TVERSKY A, 1974, SCIENCE, V185, P1124, DOI 10.1126/science.185.4157.1124
   van Merrienboer JJG, 2010, MED EDUC, V44, P85, DOI 10.1111/j.1365-2923.2009.03498.x
   Wears RL, 2007, ANN EMERG MED, V49, P206, DOI 10.1016/j.annemergmed.2006.08.027
   Wenghofer E, 2009, MED EDUC, V43, P1166, DOI 10.1111/j.1365-2923.2009.03534.x
   WENRICH MD, 1993, ACAD MED, V68, P680, DOI 10.1097/00001888-199309000-00014
   Westbrook JI, 2010, QUAL SAF HEALTH CARE, V19, P284, DOI 10.1136/qshc.2009.039255
   Whitehouse A, 2002, HOSP MED, V63, P172, DOI 10.12968/hosp.2002.63.3.2065
   Wong ML, 2007, MED TEACH, V29, P927, DOI 10.1080/01421590701601535
   Wright C, 2012, ACAD MED IN PRESS, V0, P0
   Young M, 2007, MED EDUC, V41, P1146, DOI 10.1111/j.1365-2923.2007.02913.x
NR 113
TC 39
Z9 40
U1 1
U2 25
PU WILEY
PI HOBOKEN
PA 111 RIVER ST, HOBOKEN 07030-5774, NJ USA
SN 1069-6563
EI 1553-2712
J9 ACAD EMERG MED
JI Acad. Emerg. Med.
PD DEC 15
PY 2012
VL 19
IS 12
BP 1454
EP 1461
DI 10.1111/acem.12034
PG 8
WC Emergency Medicine
SC Emergency Medicine
GA 059XX
UT WOS:000312740100020
PM 23279251
DA 2022-10-14
ER

PT J
AU Calkavur, S
   Olukman, O
   Ozturk, AT
   Kilic, FK
   Gulfidan, G
   Devrim, I
   Malatyali, R
   Oruc, Y
   Atlihan, F
AF Calkavur, Sebnem
   Olukman, Ozgur
   Ozturk, Arif Taylan
   Kilic, Fatma Kaya
   Gulfidan, Gamze
   Devrim, Ilker
   Malatyali, Rana
   Oruc, Yeliz
   Atlihan, Fusun
TI Epidemic Adenoviral Keratoconjunctivitis Possibly Related to Ophthalmological Procedures in a Neonatal Intensive Care Unit: Lessons from an Outbreak
SO OPHTHALMIC EPIDEMIOLOGY
LA English
DT Article
DE Nosocomial outbreak; Adenovirus; Keratoconjunctivitis; Newborn; Management
ID polymerase-chain-reaction; type-8 keratoconjunctiviti; nosocomial outbreak; infection; management; children
AB Purpose: Epidemic adenoviral keratoconjunctivitis can spread rapidly among preterm infants who frequently undergo ophthalmological examination. Here we present our experience on a nosocomial outbreak that affected 8 nursery staff members and 26 premature infants. We focus on the presentation and progress of the outbreak, the diagnosis of the disease and the measures taken for its control. Methods: Data were collected from patients' files and records of the infection control team. Conjunctival swabs were collected to perform direct fluorescent assay (DFA) and viral culture. Diagnosis was made according to clinical evidence and/or detection of the virus. Statistical analysis was performed using SPSS 15.0 statistical software. Results: Infection was introduced to our unit after a laser photocoagulation procedure of a 28-week gestational infant and circulated rapidly within the unit due to direct transmission through contaminated medical equipment, fomites and hands of nursery staff members. Neither the patients, nor the nursery staff members developed systemic symptoms. While DFA tests were positive in seven infants, culture positivity could be demonstrated in only three infants. Contact and droplet precautions were implemented with the recommendation of the infection control team. No recurrence occurred after definition of the last case on the 32nd day. Conclusion: Ophthalmologic procedures continue to be a potential source of adenovirus outbreaks. However, negligence of contact measures during routine daily nursing care seems to be a more important contributing factor for rapid spread. Strict adherence to appropriate aseptic procedures is required to prevent this potentially hazardous infection in preterm infants.
C1 [Calkavur, Sebnem; Olukman, Ozgur; Kilic, Fatma Kaya; Atlihan, Fusun] Dr Behcet Uz Childrens Hosp, Neonatal Intens Care Unit, Izmir, Turkey.
   [Ozturk, Arif Taylan; Malatyali, Rana] Dr Behcet Uz Childrens Hosp, Dept Ophthalmol, Izmir, Turkey.
   [Gulfidan, Gamze; Oruc, Yeliz] Dr Behcet Uz Childrens Hosp, Dept Microbiol, Izmir, Turkey.
   [Devrim, Ilker] Dr Behcet Uz Childrens Hosp, Dept Infect Dis, Izmir, Turkey.
RP Olukman, O (通讯作者)，108-32 Sk 22,D 11 Adnan Suvari Mahallesi, TR-35350 Izmir, Turkey.
EM drolukman2002@yahoo.com
CR ABZUG MJ, 1991, PEDIATRICS, V87, P890
   Asencio-Durán M, 2007, ARCH SOC ESP OFTALMOL, V82, P73
   Avellon A, 2001, J VIROL METHODS, V92, P113, DOI 10.1016/S0166-0934(00)00269-X
   Behrman RE, 2007, NELSON TXB PEDIAT, V0, P1393
   Bilgin BS, 2011, TURK PEDIATR ARSIVI, V46, P202, DOI 10.4274/tpa.46.75
   BIRENBAUM E, 1993, ARCH DIS CHILD-FETAL, V68, P610, DOI 10.1136/adc.68.5_Spec_No.610
   Bolyard EA, 1998, INFECT CONT HOSP EP, V19, P407
   Chaberny IF, 2003, INFECT CONT HOSP EP, V24, P514, DOI 10.1086/502247
   Couroucli XI, 2000, PEDIATR RES, V47, P225, DOI 10.1203/00006450-200002000-00013
   DANGELO LJ, 1981, AM J EPIDEMIOL, V113, P44, DOI 10.1093/oxfordjournals.aje.a113064
   Faden H, 2005, J PEDIATR-US, V146, P523, DOI 10.1016/j.jpeds.2004.11.032
   FINN A, 1988, INFECT CONT HOSP EP, V9, P398, DOI 10.1086/645898
   GUNN T, 1981, PEDIATRICS, V67, P61
   Hamada N, 2008, J HOSP INFECT, V68, P262, DOI 10.1016/j.jhin.2007.12.012
   Henquell C, 2009, J CLIN VIROL, V45, P345, DOI 10.1016/j.jcv.2009.04.019
   Hered RW, 2004, J PEDIATR-US, V145, P308, DOI 10.1016/j.jpeds.2004.06.015
   Kowalski RP, 1999, OPHTHALMOLOGY, V106, P1324, DOI 10.1016/S0161-6420(99)00718-6
   Larranaga C, 2000, J MED VIROL, V60, P342, DOI 10.1002/(SICI)1096-9071(200003)60:3&lt;342::AID-JMV14&gt;3.0.CO;2-0
   Long S, 2003, PRINCIPLES PRACTICE, V0, P1076
   Martin RJ, 2015, NEONATAL PERINATAL M, V10, P0
   Melendez CP, 2009, MOL VIS, V15, P557
   Munoz FM, 1998, CLIN INFECT DIS, V27, P1194, DOI 10.1086/514978
   Percivalle E, 2003, J CLIN VIROL, V28, P257, DOI 10.1016/S1386-6532(03)00011-8
   Pichler MN, 2000, ACTA PEDIAT, V89, P1387
   Piedra PA, 2005, J PEDIATR-US, V146, P447, DOI 10.1016/j.jpeds.2005.01.040
   PIEDRA PA, 1992, PEDIATR INFECT DIS J, V11, P460, DOI 10.1097/00006454-199206000-00008
   Rocholl C, 2004, PEDIATRICS, V113, PE51, DOI 10.1542/peds.113.1.e51
   Rutala WA, 2006, ANTIMICROB AGENTS CH, V50, P1419, DOI 10.1128/AAC.50.4.1419-1424.2006
   TABERY HM, 1995, ACTA OPHTHALMOL SCAN, V73, P358
NR 29
TC 16
Z9 17
U1 0
U2 10
PU TAYLOR & FRANCIS INC
PI PHILADELPHIA
PA 530 WALNUT STREET, STE 850, PHILADELPHIA, PA 19106 USA
SN 0928-6586
EI 1744-5086
J9 OPHTHAL EPIDEMIOL
JI Ophthalmic Epidemiol.
PD DEC 15
PY 2012
VL 19
IS 6
BP 371
EP 379
DI 10.3109/09286586.2012.718402
PG 9
WC Ophthalmology
SC Ophthalmology
GA 058CW
UT WOS:000312612700006
PM 23171206
DA 2022-10-14
ER
