# Supplementary material for: Evolutionary game theory and simulations based on doctor and patient medical malpractice under government regulation
Source: Sci Rep. 2023 Oct 25;13:18234. doi: 10.1038/s41598-023-44915-9 (PMC10600196; doi:10.1038/s41598-023-44915-9)
Supplement: Supplementary file 1 — Supplementary Information. [file 41598_2023_44915_MOESM1_ESM.zip › raw data /fig 1-2/data-no/download2014u115.txt]

PT J
AU Colaco, M
   Sandberg, J
   Badlani, G
AF Colaco, Marc
   Sandberg, Jason
   Badlani, Gopal
TI Influencing Factors Leading to Malpractice Litigation in Radical Prostatectomy
SO JOURNAL OF UROLOGY
LA English
DT Article
DE prostatectomy; malpractice; jurisprudence; informed consent
ID sexual function; medical malpractice; surgical quality; impact; state
AB Purpose: The litigious nature of the medical-legal environment is a major concern for American physicians with an estimated cost of $10 billion. In this study we identify the causes of litigation in cases of radical prostatectomy as well as the factors that contribute to verdicts or settlements resulting in indemnity payments. Materials and Methods: Publicly available verdict reports were recorded using the Westlaw (R) legal database. To identify pertinent cases we used the search terms "medical malpractice" and "prostate" or "prostatectomy" with dates ranging from 2000 to 2013. Cases were evaluated for alleged cause of malpractice, resulting injury, findings and indemnity payment (if any). Results: The database search yielded 222 cases, with 25 being relevant to radical prostatectomy. Of these cases 24.0% were settled out of court and the remaining 76.0% went to trial. Of those cases that went to trial 20.8% saw patients awarded damages. There was no significant difference in awards between verdict and settlement. Overall 36.0% of patients claimed that they did not receive proper informed consent and 16.0% claimed that the surgery was not the proper standard of care. Thirteen of the cases claimed negligence in the performance of the surgery with the bulk of these claims being the result of rectal perforation. Conclusions: The main issues that arise in radical prostatectomy malpractice litigation are those of informed consent and clinical performance. Comprehensive preoperative counseling, when combined with proper surgical technique, may minimize the impact of litigation.
C1 [Colaco, Marc; Sandberg, Jason; Badlani, Gopal] Wake Forest Sch Med, Dept Urol, Winston Salem, NC 27106 USA.
RP Colaco, M (通讯作者)，Wake Forest Sch Med, Dept Urol, Med Ctr Blvd, Winston Salem, NC 27106 USA.
EM mcolaco@wakehealth.edu
CR Anderson GF, 2005, HEALTH AFFAIR, V24, P903, DOI 10.1377/hlthaff.24.4.903
   [Anonymous], 2008, MED ECON, V85, P36
   Benson JS, 2010, J UROLOGY, V184, P1086, DOI 10.1016/j.juro.2010.05.034
   Bianco FJ, 2005, J UROLOGY, V173, P2099, DOI 10.1097/01.ju.0000158163.21079.66
   Blake DM, 2013, OTOLARYNG HEAD NECK, V149, P554, DOI 10.1177/0194599813498696
   Clayton EW, 2013, GENET MED, V15, P624, DOI 10.1038/gim.2013.7
   Cooperberg MR, 2010, J CLIN ONCOL, V28, P1117, DOI 10.1200/JCO.2009.26.0133
   Cramer R, 2013, SEX TRANSM DIS, V40, P657, DOI 10.1097/01.OLQ.0000431358.18959.d4
   Duty B, 2012, J UROLOGY, V187, P528, DOI 10.1016/j.juro.2011.10.045
   Francis DL, 2009, AM J GASTROENTEROL, V104, P972, DOI 10.1038/ajg.2008.170
   Hertz Beth Thomas, 2011, MED ECON, V88, P24
   Hofer MD, 2013, J ENDOUROL, V27, P102, DOI 10.1089/end.2012.0315
   Hollingsworth JM, 2012, J UROLOGY, V188, P1274, DOI 10.1016/j.juro.2012.06.031
   Hsieh MH, 2008, J UROLOGY, V179, P1944, DOI 10.1016/j.juro.2008.01.061
   Jena AB, 2011, NEW ENGL J MED, V365, P629, DOI 10.1056/NEJMsa1012370
   Kaplan GW, 1998, UROLOGY, V51, P183, DOI 10.1016/S0090-4295(97)00633-X
   Kohn LT, 2000, ERR IS HUMAN BUILDIN, V0, P0, DOI DOI 10.17226/9728
   Kovalerchik O, 2013, INT FORUM ALLERGY RH, V3, P722, DOI 10.1002/alr.21169
   Moffett P, 2011, WEST J EMERG MED, V12, P109
   Nau ML, 2012, J AM ACAD PSYCHIATRY, V40, P318
   Raab Edward L, 2004, TRANS AM OPHTHALMOL SOC, V102, P225
   Schroeck FR, 2008, EUR UROL, V54, P785, DOI 10.1016/j.eururo.2008.06.063
   Siegel R, 2013, CA-CANCER J CLIN, V63, P11, DOI 10.3322/caac.21166
   Sivarajan G, 2014, EUR UROL, V65, P58, DOI 10.1016/j.eururo.2013.08.019
   Svider PF, 2013, LARYNGOSCOPE, V123, P1754, DOI 10.1002/lary.23997
   Thomas EJ, 1999, INQUIRY-J HEALTH CAR, V36, P255
   Tutolo M, 2012, THER ADV UROL, V4, P347, DOI 10.1177/1756287212450063
   Walsh PC, 2000, UROLOGY, V55, P58, DOI 10.1016/S0090-4295(99)00397-0
   Watanabe JH, 2010, UROLOGY, V76, P835, DOI 10.1016/j.urology.2010.01.080
NR 29
TC 20
Z9 20
U1 0
U2 2
PU LIPPINCOTT WILLIAMS & WILKINS
PI PHILADELPHIA
PA TWO COMMERCE SQ, 2001 MARKET ST, PHILADELPHIA, PA 19103 USA
SN 0022-5347
EI 1527-3792
J9 J UROLOGY
JI J. Urol.
PD JUN 15
PY 2014
VL 191
IS 6
BP 1770
EP 1775
DI 10.1016/j.juro.2013.12.003
PG 6
WC Urology & Nephrology
SC Urology & Nephrology
GA AI0IS
UT WOS:000336531100035
PM 24333245
DA 2022-10-14
ER

PT J
AU Tsimtsiou, Z
   Kirana, PS
   Hatzimouratidis, K
   Hatzichristou, D
AF Tsimtsiou, Z.
   Kirana, P. S.
   Hatzimouratidis, K.
   Hatzichristou, D.
TI What is the profile of patients thinking of litigation? Results from the hospitalized and outpatients' profile and expectations study
SO HIPPOKRATIA
LA English
DT Article
DE Malpractice; medical error; litigious intentions; patient-centered; disclosure
ID medical malpractice; adverse event; health; preference; experience; disclosure; physician; belief; doctor; error
AB Background: Patients vary considerably in their intentions to pursue legal action following a medical error. The aim of this study was to explore predictors of litigious intentions in both hospitalized patients and outpatients, determining the relative influences of patients' characteristics, help-seeking behavior, information-seeking attitudes and general health status factors. Methods: A representative cross-section of the urologic clinic of a general academic hospital and the associated outpatient clinic was used (a total of 226 patients, 145 outpatients). Data were gathered using in-person interviews conducted by trained psychologists. Attitudes were assessed by "General statements about medical errors", while expectations for information by "Krantz's Health Opinion Survey" (KHOS). Results: A single multivariate model explained 21.5% of the variance of litigious intentions. Younger age (explained 7.6% of the variation, p=0.04), weaker relationship with religion (4%, p=0.02), less than 15 visits/year to any physician (7.2%, p=0.001), outpatient status (2.4%, p=0.02), and higher expectations for information were associated with higher possibility to consider suing their physician (7.6%, p=0.002). Patients' desire for disclosure of a medical error (agreement in 82.2%) exceeded their expectations for financial compensation, particularly in less severe cases (agreement in 24.1%). Conclusions: This is the first report on the profile of patients with high potential for malpractice suits as predicted by patients' age, relationship with religion, health-seeking and information-seeking behavior. Respecting patients' need for information during clinical consultations and proceeding to disclosure of medical errors, when they occur, seems to be not only the more patient-centered approach, but also the best way to lessen the likelihood of a claim.
C1 [Tsimtsiou, Z.; Kirana, P. S.; Hatzimouratidis, K.; Hatzichristou, D.] Aristotle Univ Thessaloniki, Papageorgiou Gen Hosp, Inst Urol Dis, GR-54006 Thessaloniki, Greece.
   [Hatzimouratidis, K.; Hatzichristou, D.] Aristotle Univ Thessaloniki, Papageorgiou Gen Hosp, Dept Urol 2, GR-54006 Thessaloniki, Greece.
RP Hatzichristou, D (通讯作者)，77 Mitropoleos str, Thessaloniki 54622, Greece.
EM hatzichr@med.auth.gr
CR BECKMAN HB, 1994, ARCH INTERN MED, V154, P1365, DOI 10.1001/archinte.154.12.1365
   Bismark M, 2006, CAN MED ASSOC J, V175, P889, DOI 10.1503/cmaj.060429
   Bismark MM, 2006, MED J AUSTRALIA, V185, P203, DOI 10.5694/j.1326-5377.2006.tb00532.x
   BURSTIN HR, 1993, JAMA-J AM MED ASSOC, V270, P1697, DOI 10.1001/jama.270.14.1697
   Chason J, 2009, J SEX MED, V6, P2111, DOI 10.1111/j.1743-6109.2009.01317.x
   Fishbain DA, 2007, ARCH PHYS MED REHAB, V88, P589, DOI 10.1016/j.apmr.2007.02.007
   Fishbain DA, 2008, PAIN MED, V9, P1130, DOI 10.1111/j.1526-4637.2008.00484.x
   Henning J, 2009, INT J IMPOT RES, V21, P165, DOI 10.1038/ijir.2009.4
   Johnson KS, 2005, J AM GERIATR SOC, V53, P711, DOI 10.1111/j.1532-5415.2005.53224.x
   Kachalia A, 2014, SURG-J R COLL SURG E, V12, P64, DOI 10.1016/j.surge.2013.12.002
   Kahan SE, 2001, J UROLOGY, V165, P1638, DOI 10.1016/S0022-5347(05)66375-6
   KRANTZ DS, 1980, J PERS SOC PSYCHOL, V39, P977, DOI 10.1037/0022-3514.39.5.977
   LOCALIO AR, 1991, NEW ENGL J MED, V325, P245, DOI 10.1056/NEJM199107253250405
   Mansfield CJ, 2002, SOC SCI MED, V54, P399, DOI 10.1016/S0277-9536(01)00038-7
   Mazor KM, 2004, ANN INTERN MED, V140, P409, DOI 10.7326/0003-4819-140-6-200403160-00006
   Pukk Karin, 2003, QUAL MANAG HEALTH CARE, V12, P225
   SLAWSON PF, 1984, AM J PSYCHIAT, V141, P979
   Sobel DL, 2006, J UROLOGY, V175, P1847, DOI 10.1016/S0022-5347(05)01021-9
   Sukalich S, 2014, ACAD MED, V89, P136, DOI 10.1097/ACM.0000000000000046
NR 19
TC 7
Z9 7
U1 0
U2 4
PU LITHOGRAPHIA
PI THESSALONIKI
PA ANTONIADIS I-PSARRAS TH G P, NEA REDESTOS, THESSALONIKI, 00000, GREECE
SN 1108-4189
EI 
J9 HIPPOKRATIA
JI Hippokratia
PD JUN 15
PY 2014
VL 18
IS 2
BP 139
EP 143
DI 
PG 5
WC Medicine, General & Internal
SC General & Internal Medicine
GA AO7WG
UT WOS:000341562700009
PM 25336877
DA 2022-10-14
ER

PT J
AU Seabury, SA
   Helland, E
   Jena, AB
AF Seabury, Seth A.
   Helland, Eric
   Jena, Anupam B.
TI Medical Malpractice Reform: Noneconomic Damages Caps Reduced Payments 15 Percent, With Varied Effects By Specialty
SO HEALTH AFFAIRS
LA English
DT Article
ID defensive medicine; tort reform; claim; physician; litigation; liability; risk; frequency; impact; pediatrician
AB The impact of medical malpractice reforms on the average size of malpractice payments in specific physician specialties is unknown and subject to debate. We analyzed a national sample of malpractice claims for the period 1985-2010, merged with information on state liability reforms, to estimate the impact of state noneconomic damages caps on average malpractice payment size for physicians overall and for ten different specialty categories. We then compared how the effects differed according to the restrictiveness of the cap ($ 250,000 versus $ 500,000). We found that, overall, noneconomic damages caps reduced average payments by $ 42,980 (15 percent), compared to having no cap at all. A more restrictive $ 250,000 cap reduced average payments by $ 59,331 (20 percent), and a less restrictive $ 500,000 cap had no significant effect, compared to no cap at all. The effect of the caps overall varied according to specialty, with the largest impact being on claims involving pediatricians and the smallest on claims involving surgical subspecialties and ophthalmologists.
C1 [Seabury, Seth A.] Univ So Calif, Leonard D Schaeffer Ctr Hlth Policy & Econ, Los Angeles, CA 90089 USA.
   [Seabury, Seth A.] Univ So Calif, Keck Sch Med, Los Angeles, CA 90033 USA.
   [Helland, Eric] Claremont Mckenna Coll, Claremont, CA 91711 USA.
   [Helland, Eric] RAND Corp, Santa Monica, CA USA.
   [Jena, Anupam B.] Harvard Univ, Sch Med, Boston, MA USA.
   [Jena, Anupam B.] Massachusetts Gen Hosp, Boston, MA 02114 USA.
RP Seabury, SA (通讯作者)，Univ So Calif, Leonard D Schaeffer Ctr Hlth Policy & Econ, Los Angeles, CA 90089 USA.
EM seabury@usc.edu
FU RAND Institute for Civil Justice (ICJ); National Institute on Aging [7R01AG031544]; ICJ; Office of the Director, National Institutes of Health (NIH Early Independence Award) [1DP5OD017897-01]; NATIONAL INSTITUTE ON AGING [R01AG031544] Funding Source: NIH RePORTER; OFFICE OF THE DIRECTOR, NATIONAL INSTITUTES OF HEALTH [DP5OD017897] Funding Source: NIH RePORTER
CR Avraham R, 2007, J LEGAL STUD, V36, PS183, DOI 10.1086/527332
   Bishop TF, 2010, ARCH INTERN MED, V170, P1081, DOI 10.1001/archinternmed.2010.155
   Brown TW, 2010, ACAD EMERG MED, V17, P553, DOI 10.1111/j.1553-2712.2010.00729.x
   Cameron AColin, 2011, HDB EMPIRICAL EC FIN, V0, P1
   Carrier ER, 2010, HEALTH AFFAIR, V29, P1585, DOI 10.1377/hlthaff.2010.0135
   Carroll AE, 2007, PEDIATRICS, V120, P10, DOI 10.1542/peds.2006-3618
   Carroll AE, 2012, J LAW MED ETHICS, V40, P135, DOI 10.1111/j.1748-720X.2012.00651.x
   Currie J, 2008, Q J ECON, V123, P795, DOI 10.1162/qjec.2008.123.2.795
   DANZON P, 1984, J LAW ECON, V27, P115, DOI 10.1086/467060
   DANZON PM, 1986, LAW CONTEMP PROBL, V49, P57, DOI 10.2307/1191415
   Durrance CP, 2010, J LAW ECON ORGAN, V26, P569, DOI 10.1093/jleo/ewp022
   Encinosa WE, 2005, HEALTH AFFAIR, V24, PW250, DOI 10.1377/hlthaff.W5.250
   Garber S, 2009, J EMPIR LEGAL STUD, V6, P637, DOI 10.1111/j.1740-1461.2009.01156.x
   Government Accountability Office, 2000, GAO01130, V0, P0
   Helland E, 2009, J LAW ECON, V52, P635, DOI 10.1086/597427
   Hyman DA, 2007, J EMPIR LEGAL STUD, V4, P3, DOI 10.1111/J.1740-1461.2007.00081
   Hyman DA, 2009, J LEGAL ANAL, V1, P355, DOI 10.4159/JLA.V1I1.16
   Jena AB, 2013, PEDIATRICS, V131, P1148, DOI 10.1542/peds.2012-3443
   Jena AB, 2012, ARCH INTERN MED, V172, P892, DOI 10.1001/archinternmed.2012.1416
   Jena AB, 2011, NEW ENGL J MED, V365, P629, DOI 10.1056/NEJMsa1012370
   Kessler D, 1996, Q J ECON, V111, P353, DOI 10.2307/2946682
   Kessler DP, 2002, J HEALTH ECON, V21, P931, DOI 10.1016/S0167-6296(02)00076-0
   Kim C, 2013, AM J CARDIOL, V112, P1662, DOI 10.1016/j.amjcard.2013.07.051
   Klick J, 2007, J LEGAL STUD, V36, PS121, DOI 10.1086/520416
   Lakdawalla DN, 2012, INT REV LAW ECON, V32, P356, DOI 10.1016/j.irle.2012.07.003
   Mello MM, 2010, HEALTH AFFAIR, V29, P1569, DOI 10.1377/hlthaff.2009.0807
   Mello MM, 2003, NEW ENGL J MED, V348, P2281, DOI 10.1056/NEJMp030064
   Oetgen WJ, 2010, AM J CARDIOL, V105, P745, DOI 10.1016/j.amjcard.2009.10.072
   Paik M, 2013, J EMPIR LEGAL STUD, V10, P639, DOI 10.1111/jels.12022
   Sage WM, 2006, MEDICAL MALPRACTICE AND THE U.S. HEALTH CARE SYSTEM, V0, PP1, DOI 10.2277/ 0521614112
   Satiani B, 2004, J AM COLL SURGEONS, V199, P981, DOI 10.1016/j.jamcollsurg.2004.08.020
   Seabury S, 2012, NEW ENGL J MED, V366, P1354, DOI 10.1056/NEJMc1114805
   Seabury SA, 2013, HEALTH AFFAIR, V32, P111, DOI 10.1377/hlthaff.2012.0967
   SLOAN FA, 1985, J HEALTH POLIT POLIC, V9, P629, DOI 10.1215/03616878-9-4-629
   Sloan FA, 2008, MED MALPRACTICE, V0, P0
   Sloan FA, 2009, J HEALTH ECON, V28, P481, DOI 10.1016/j.jhealeco.2008.12.006
   Studdert DM, 2006, NEW ENGL J MED, V354, P2024, DOI 10.1056/NEJMsa054479
   Studdert DM, 2005, JAMA-J AM MED ASSOC, V293, P2609, DOI 10.1001/jama.293.21.2609
   Studdert DM, 2004, HEALTH AFFAIR, V23, P54, DOI 10.1377/hlthaff.23.4.54
   Studdert DM, 2004, NEW ENGL J MED, V350, P283, DOI 10.1056/NEJMhpr035470
   Yang YT, 2009, MED CARE, V47, P234, DOI 10.1097/MLR.0b013e31818475de
   Yoon A, 2001, AM L EC REV, V3, P199
   ZUCKERMAN S, 1990, INQUIRY-J HEALTH CAR, V27, P167
NR 45
TC 20
Z9 20
U1 0
U2 6
PU PROJECT HOPE
PI BETHESDA
PA 7500 OLD GEORGETOWN RD, STE 600, BETHESDA, MD 20814-6133 USA
SN 0278-2715
EI 
J9 HEALTH AFFAIR
JI Health Aff.
PD NOV 15
PY 2014
VL 33
IS 11
BP 2048
EP 2056
DI 10.1377/hlthaff.2014.0492
PG 9
WC Health Care Sciences & Services; Health Policy & Services
SC Health Care Sciences & Services
GA AX8LT
UT WOS:000347161700023
PM 25339633
DA 2022-10-14
ER

PT J
AU Barac, B
AF Barac, Bosko
TI Errors in Neurology History - Avoidance - Prevention
SO PERIODICUM BIOLOGORUM
LA English
DT Article
DE diagnostic errors; medication errors; medicine; malpractice; roots of errors; neurology; academic medicine
ID medical error; misdiagnosis; headache; diagnosis; death
AB The history and the present state of medical profession's attitude towards errors in medicine is analyzed in the critical study. The excellent Boston practicing physician R. Cabot aroused this problem some hundred years ago in two papers comparing diagnoses of patients admitted to hospital with post mortem findings at autopsy. More recently the interest for medical errors has been renewed by the Institute of Medicine (IOM, Washington, 1999). The author analyzed some of the papers on different aspects of mostly nonfatal errors in neurology, which made evident that this type of investigations is important, improving continually medical diagnostics, making possible optimal choice of treatment on time. The author concludes that the academic medicine should make coordinating efforts to study different kinds of possible medical errors, arising under special and different circumstances, which should exclude unnecessary litigation processes. The young doctors should learn the methodology how to avoid and prevent medical errors, like studying differential diagnostics of diseases. The states' institutions or medical organizations on international level should produce basic legal rules for this area, and be responsible for these processes, like it is in the aviation, street traffic or see accidents. The medical doctors must have certain degree of protection, aware at the same time that they are participated in a mission service to protect human individual life and humanity at whole: studying possible medical errors is important improving continually medical science and practice in local and global perspectives.
C1 [Barac, Bosko] Univ Zagreb, Sch Med, Zagreb 41000, Croatia.
   [Barac, Bosko] Univ Osijek, Sch Med, Osijek, Croatia.
RP Barac, B (通讯作者)，Univ Zagreb, Sch Med, Zagreb 41000, Croatia.
EM bosko.barac@gmail.com
CR [Anonymous], 1815, DROP, V0, P0
   Bates DW, 2000, ANN INTERN MED, V132, P763, DOI 10.7326/0003-4819-132-9-200005020-00025
   Bekkelund SI, 2002, ACTA NEUROL SCAND, V105, P120, DOI 10.1034/j.1600-0404.2002.1o193.x
   Brennan TA, 2000, NEW ENGL J MED, V342, P1123, DOI 10.1056/NEJM200004133421510
   Cabot RC, 1912, J AMER MED ASSOC, V59, P2295
   Cabot RC, 1910, J AMER MED ASSOC, V55, P1343, DOI 10.1001/jama.1910.04330160011005
   Chadwick D, 2002, BRIT MED J, V324, P495, DOI 10.1136/bmj.324.7336.495
   Eidelman D, 2003, MED HYPOTHESES, V60, P840, DOI 10.1016/S0306-9877(03)00016-1
   Feinberg TE, 1997, BEHAV NEUROLOGY NEUR, V0, P0
   Fridriksson S, 2001, ACTA NEUROL SCAND, V103, P238
   Gall FJ, 1822, ANATOMIE PHYSL SYSTE, V0, P0
   Gall Francois Joseph, 1835, FUNCTIONS BRAIN EACH, V5, P80
   Geweke Lynne O, 2002, CURR PAIN HEADACHE REP, V6, P76, DOI 10.1007/s11916-002-0028-3
   Gore DC, 2003, J AM COLL SURGEONS, V197, P609, DOI 10.1016/S1072-7515(03)00672-0
   Graber M, 2002, ACAD MED, V77, P981, DOI 10.1097/00001888-200210000-00009
   Hayward RA, 2001, JAMA-J AM MED ASSOC, V286, P415, DOI 10.1001/jama.286.4.415
   HUGHLINGS JACKSON J, 1870, STUDY CONVULSIONS ST, V0, P162
   Hughlings Jackson J, 1884, LANCET, V1, P555
   HUGHLINGS JACKSON J, 1869, LANCET, V1, P307
   HUGHLINGS JACKSON J, 1875, W RIDING LUNATIC ASY, V5, P103
   Institutes of Medicine, 1999, ERR IS HUMAN BUILDIN, V0, P0
   Jackson JH, 1884, LANCET, Vi, P739
   Jackson JH, 1873, W RIDING LUNATIC ASY, V3, P315
   JACKSON JH, 1867, MED TIMES GAZ, V2, P642
   JACKSON JH, 1884, LANCET, V1, P649
   Jellema K, 2003, J NEUROL NEUROSUR PS, V74, P1438, DOI 10.1136/jnnp.74.10.1438
   Kowalski RG, 2004, JAMA-J AM MED ASSOC, V291, P866, DOI 10.1001/jama.291.7.866
   Levin N, 2003, ISRAEL MED ASSOC J, V5, P489
   McDonald CJ, 2000, JAMA-J AM MED ASSOC, V284, P93, DOI 10.1001/jama.284.1.93
   Meyer G, 2001, AM J MED, V110, P597, DOI 10.1016/S0002-9343(01)00697-0
   Morton R, 2003, BMJ-BRIT MED J, V324, P1219
   Nygaard HA, 2003, SCAND J PRIM HEALTH, V21, P148, DOI 10.1080/02813430310001798
   Schievink WI, 2003, ARCH NEUROL-CHICAGO, V60, P1713, DOI 10.1001/archneur.60.12.1713
   Spillane John, 1981, DOCTRINE NERVES CHAP, V0, P0
   THOMAS L, 1983, YOUNGEST SCI NOTES M, V0, P82
   TYLER K L, 1900, P23, V0, P0
   Wheeler SD, 2001, J NATL MED ASSOC, V93, P31
   YORK G K, 1999, AM AC NEUR 51 ANN M, V0, P0
   YORK GK, 2000, AM AC NEUR 52 ANN M, V0, P39
NR 39
TC 0
Z9 0
U1 0
U2 0
PU PERIODICUM BIOLOGORUM
PI ZAGREB
PA HRVATSKO PRIRODOSLOVNO DRUSTVO ILICA 16/111, 41000 ZAGREB, CROATIA
SN 0031-5362
EI 
J9 PERIOD BIOL
JI Period. Biol.
PD JUN 15
PY 2014
VL 116
IS 2
BP 223
EP 231
DI 
PG 9
WC Biology
SC Life Sciences & Biomedicine - Other Topics
GA AO5SV
UT WOS:000341406500018
DA 2022-10-14
ER

PT J
AU Motta, S
   Nappi, S
AF Motta, S.
   Nappi, S.
TI Current trends for medico-legal disputes related to functional nasal surgery in Italy
SO ACTA OTORHINOLARYNGOLOGICA ITALICA
LA English
DT Article
DE Medical liability; Nasal surgery; Duty of care
ID medical malpractice
AB The problem of professional liability in case of adverse outcomes or failures secondary to surgery is very sensitive in many countries of the European Community. In Italy, a recent sentence of the Supreme Court concerning a patient who underwent septoplasty raised considerable doubts in relation to the guidance to be followed in disputes related to an alleged professional liability, further exacerbating the juridical orientation of recent years in this context. This ruling involves any surgery, as well as rhinologic surgery, and calls into question most regulatory and legal principles that have traditionally been adopted by the Italian Civil Law. The sentence states that the plaintiff is only required to document the failure of surgical treatment, but not the breach of the duty of care by the surgeon, thus shifting the burden of proof to the physician-debtor. It also considers that, in assessing the degree of negligence, reference should be made to the qualifications of the surgeon, according to principles that are not covered by current regulations, denying that in general surgery (i.e., not with aesthetic purposes) the surgeon must only to act with diligence and need not guarantee a favourable outcome. This series of statements, complementing one another and evolving more unfavourably towards physicians, facilitate legal disputes for speculative purposes through complainants, with obvious health and socio-economic implications.
C1 [Motta, S.] Univ Naples Federico II, Inst Otolaryngol, Dept Prevent Med Sci, Naples, Italy.
   [Nappi, S.] Univ Calabria, Dept Legal Sci, I-87036 Cosenza, Italy.
RP Motta, S (通讯作者)，Via Stazio 8, I-80123 Naples, Italy.
EM sermotta@yahoo.it
CR [Anonymous], 2007, 12 C INT RHIN SOC VE, V0, P0
   Bal BS, 2009, CLIN ORTHOP RELAT R, V467, P339, DOI 10.1007/s11999-008-0636-2
   Casabona CMR, 2008, EVER GROWING CHALLEN, V0, P109
   Nys H, 2008, EVER GROWING CHALLEN, V0, P17
   Sanbar SS, 2004, LEGAL MED AM COLL LE, V0, P323
   Sanchirico CW, 1997, INT REV LAW ECON, V17, P431, DOI 10.1016/S0144-8188(97)00020-3
   Traina F, 2009, CLIN ORTHOP RELAT R, V467, P434, DOI 10.1007/s11999-008-0582-z
   Zeno-Zencovich V, 2008, RIV DIRITTO CIVILE, V3, P297
NR 8
TC 2
Z9 2
U1 0
U2 1
PU PACINI EDITORE
PI PISA
PA VIA DELLA GHERARDESCA-ZONA INDUSTRIALE OSPEDALETTO, 56121 PISA, ITALY
SN 0392-100X
EI 1827-675X
J9 ACTA OTORHINOLARYNGO
JI Acta Otorhinolaryngol. Ital.
PD JUN 15
PY 2014
VL 34
IS 3
BP 210
EP 214
DI 
PG 5
WC Otorhinolaryngology
SC Otorhinolaryngology
GA AR7WX
UT WOS:000343788700010
PM 24882932
DA 2022-10-14
ER

PT J
AU Bixenstine, PJ
   Shore, AD
   Mehtsun, WT
   Ibrahim, AM
   Freischlag, JA
   Makary, MA
AF Bixenstine, Paul J.
   Shore, Andrew D.
   Mehtsun, Winta T.
   Ibrahim, Andrew M.
   Freischlag, Julie A.
   Makary, Martin A.
TI Catastrophic Medical Malpractice Payouts in the United States
SO JOURNAL FOR HEALTHCARE QUALITY
LA English
DT Article
DE legal issues; professional liability; quality improvement; research-quantitative; risk management
ID adverse event; claim; risk; physician; intervention; payment; outcm
AB Catastrophic medical malpractice payouts, $1 million or greater, greatly influence physicians' practice, hospital policy, and discussions of healthcare reform. However, little is known about the specific characteristics and overall cost burden of these payouts. We reviewed all paid malpractice claims nationwide using the National Practitioner Data Bank over a 7-year period (2004-2010) and used multivariate regression to identify risk factors for catastrophic and increased overall payouts. Claims with catastrophic payouts represented 7.9% (6,130/77,621) of all paid claims. Factors most associated with catastrophic payouts were patient age less than 1 year; quadriplegia, brain damage, or lifelong care; and anesthesia allegation group. Compared with court judgments, settlement was associated with decreased odds of a catastrophic payout (odds ratio, 0.31; 95% confidence interval [CI], 0.22-0.42) and lower estimated average payouts ($124,863; 95% CI, $101,509-144,992). A physician's years in practice and previous paid claims history had no effect on the odds of a catastrophic payout. Catastrophic payouts averaged $1.4 billion per year or 0.05% of the National Health Expenditures. Preventing catastrophicmal-practice payouts should be only one aspect of comprehensive patient safety and quality improvement strategies. Future studies should evaluate the benefits of targeted interventions based on specific patient safety event characteristics.
C1 [Bixenstine, Paul J.; Makary, Martin A.] Johns Hopkins Sch Med, Baltimore, MD 21205 USA.
   [Shore, Andrew D.] Bloomberg Sch Publ Hlth, Baltimore, MD USA.
   [Shore, Andrew D.] Armstrong Inst Patient Safety & Qual, Baltimore, MD USA.
   [Mehtsun, Winta T.] Johns Hopkins Bloomberg Sch Publ Hlth, Baltimore, MD USA.
   [Ibrahim, Andrew M.] Johns Hopkins Univ, Dept Surg, Baltimore, MD 21218 USA.
   [Freischlag, Julie A.] Dept Surg, Baltimore, MD USA.
   [Freischlag, Julie A.] Johns Hopkins Univ Hosp, Baltimore, MD 21287 USA.
   [Freischlag, Julie A.] Univ Calif Los Angeles, Div Vasc Surg, Los Angeles, CA USA.
   [Freischlag, Julie A.] Univ Calif Los Angeles, Gonda Goldschmied Vasc Ctr, Los Angeles, CA USA.
   [Makary, Martin A.] Bloomberg Sch Publ Hlth, Baltimore, MD USA.
   [Makary, Martin A.] UN, WHO, New York, NY USA.
   [Makary, Martin A.] CNN, Atlanta, GA USA.
RP Makary, MA (通讯作者)，Johns Hopkins Sch Med, Baltimore, MD 21205 USA.
EM mmakary1@jhmi.edu
CR American Medical Association, 2011, MED LIAB REF, V0, P0
   Berenholtz SM, 2011, INFECT CONT HOSP EP, V32, P305, DOI 10.1086/658938
   Bishop TF, 2011, JAMA-J AM MED ASSOC, V305, P2427, DOI 10.1001/jama.2011.813
   BOVBJERG RR, 1994, JAMA-J AM MED ASSOC, V272, P1421, DOI 10.1001/jama.272.18.1421
   Brennan TA, 1996, NEW ENGL J MED, V335, P1963, DOI 10.1056/NEJM199612263352606
   Brown TW, 2010, ACAD EMERG MED, V17, P553, DOI 10.1111/j.1553-2712.2010.00729.x
   Carroll AE, 2007, PEDIATRICS, V120, P10, DOI 10.1542/peds.2006-3618
   Centers for Medicare & Medicaid Services, 2011, NHE PROJ 2010 2020, V0, P0
   Chandra A, 2005, HEALTH AFFAIR, V24, PW240, DOI 10.1377/hlthaff.W5.240
   Christoffersen J, 2011, APNEWSBREAK 58M MALP, V0, P0
   Cohen D, 2012, J EMERG MED, V42, P22, DOI 10.1016/j.jemermed.2008.06.014
   DUAN N, 1983, J AM STAT ASSOC, V78, P605, DOI 10.2307/2288126
   General Accounting Office, 2000, NAT PRACT DAT BANK M, V0, P0
   Grant D, 2007, J HEALTH POLIT POLIC, V32, P867, DOI 10.1215/03616878-2007-033
   Handoll HH, 2002, COCHRANE DB SYST REV, V0, P0, DOI DOI 10.1002/14651858.CD000305
   Jackman T, 2010, WASH POST, V0, PB1
   Jena AB, 2011, NEW ENGL J MED, V365, P629, DOI 10.1056/NEJMsa1012370
   Kain ZN, 2006, ANESTH ANALG, V103, P646, DOI 10.1213/01.ane.0000226218.55224.53
   Kane C, 2011, POLICY RES PERSPECTI, V0, P0
   LIANG KY, 1986, BIOMETRIKA, V73, P13, DOI 10.1093/biomet/73.1.13
   LOCALIO AR, 1991, NEW ENGL J MED, V325, P245, DOI 10.1056/NEJM199107253250405
   Mello MM, 2010, HEALTH AFFAIR, V29, P1569, DOI 10.1377/hlthaff.2009.0807
   Morris JA, 2003, ANN SURG, V237, P844, DOI 10.1097/00000658-200306000-00013
   Patel VL, 2008, J BIOMED INFORM, V41, P413, DOI 10.1016/j.jbi.2008.01.013
   Peters PG, 2009, CLIN ORTHOP RELAT R, V467, P352, DOI 10.1007/s11999-008-0631-7
   Pronovost P, 2006, NEW ENGL J MED, V355, P2725, DOI 10.1056/NEJMoa061115
   Studdert DM, 2006, NEW ENGL J MED, V354, P2024, DOI 10.1056/NEJMsa054479
   Studdert DM, 2005, JAMA-J AM MED ASSOC, V293, P2609, DOI 10.1001/jama.293.21.2609
   TARAGIN MI, 1992, AM J MED, V93, P537, DOI 10.1016/0002-9343(92)90582-V
   The National Practitioner Data Bank, 2011, AB US, V0, P0
   Underwood A, 2010, WOULD TORT REFORM LO, V0, P0
   van Ginneken B, 2011, RADIOLOGY, V261, P719, DOI 10.1148/radiol.11091710
NR 32
TC 16
Z9 16
U1 0
U2 12
PU LIPPINCOTT WILLIAMS & WILKINS
PI PHILADELPHIA
PA TWO COMMERCE SQ, 2001 MARKET ST, PHILADELPHIA, PA 19103 USA
SN 1062-2551
EI 1945-1474
J9 J HEALTHC QUAL
JI J. Healthc. Qual.
PD JUL-AUG 15
PY 2014
VL 36
IS 4
BP 43
EP 53
DI 10.1111/jhq.12011
PG 11
WC Health Care Sciences & Services; Health Policy & Services
SC Health Care Sciences & Services
GA AZ8FQ
UT WOS:000348450800004
PM 23551334
DA 2022-10-14
ER

PT J
AU Geyton, T
   Odutoye, T
   Mathew, R
AF Geyton, Thomas
   Odutoye, Tunde
   Mathew, Rajeev
TI A report on 15 years of clinical negligence claims in rhinology
SO AMERICAN JOURNAL OF RHINOLOGY & ALLERGY
LA English
DT Article
ID endoscopic sinus surgery; orbital complication; classification; consequence; patient; error
AB Background: This study was designed to determine the characteristics of medical negligence claims in rhinology. In 2010-2011 the National Health Service (NHS) litigation bill surpassed 1 billion Great British Pounds (GBP; 1.52 billion U.S. dollars [US$]). Systematic analysis of malpractice complaints allows for the identification of errors and can thereby improve patient safety and reduce the burden of litigation claims on health services. Methods: Claims relating to ear, nose, and throat between 1995 and 2010 were obtained from the NHS Litigation Authority and were analyzed. Results: The series contains 65 closed claims that resulted in payment totaling 3.1 million GBP (US$4.7 million). Fifty claims were related to surgical complications. Functional endoscopic sinus surgery and septoplasty were the procedures most commonly associated with successful claims. There were 11 cases of orbital injury including 6 cases of visual loss and 5 cases of diplopia. The most common cause of a claim was failure to recognize the complication or manage it appropriately. Lack of informed consent was claimed in eight cases. Other claims arose because of errors in outpatient procedures (two), diagnosis (six), delayed surgery (one), and errors in medical management (three). Conclusion: This is the first study to report the outcomes of negligence claims in rhinology in the United Kingdom. Claims in rhinology are associated with a high success rate. Steps that can be taken to reduce litigation include careful patient workup and ensuring adequate informed consent. Where there is a suspicion of orbital damage early recognition and intervention is needed to reduce long-term injury to the patient.
C1 [Geyton, Thomas; Odutoye, Tunde; Mathew, Rajeev] St Georges Univ London, St Georges Hosp, Dept Otolaryngol, London, England.
RP Geyton, T (通讯作者)，St Georges Univ London, London SW17 0RE, England.
EM m1001676@sgul.ac.uk
CR Asaka D, 2012, AM J RHINOL ALLERGY, V26, P61, DOI 10.2500/ajra.2012.26.3711
   Balch CM, 2011, J AM COLL SURGEONS, V213, P657, DOI 10.1016/j.jamcollsurg.2011.08.005
   Correa AJ, 1999, OTOLARYNG CLIN N AM, V32, P7, DOI 10.1016/S0030-6665(05)70112-2
   Dalgorf DM, 2013, OTOLARYNG HEAD NECK, V149, P17, DOI 10.1177/0194599813488519
   Dyer C, 2013, BMJ-BRIT MED J, V346, P0, DOI 10.1136/bmj.f978
   Ferner RE, 2006, DRUG SAFETY, V29, P1011, DOI 10.2165/00002018-200629110-00001
   Han JK, 2010, CURR OPIN OTOLARYNGO, V18, P32, DOI 10.1097/MOO.0b013e328334a9f1
   Hodgkinson DJ, 2005, AESTHET PLAST SURG, V29, P503, DOI 10.1007/s00266-005-5033-6
   Kohn LT, 2000, ERR IS HUMAN BUILDIN, V0, P0
   Lanier B, 2007, ANN ALLERG ASTHMA IM, V99, P473, DOI 10.1016/S1081-1206(10)60373-0
   Levinson W, 2013, PATIENT EDUC COUNS, V93, P3, DOI 10.1016/j.pec.2013.03.023
   Lund VJ, 1997, J ROY SOC MED, V90, P422, DOI 10.1177/014107689709000803
   Lynn-Macrae AG, 2004, LARYNGOSCOPE, V114, P1492, DOI 10.1097/00005537-200408000-00032
   Mello N, 2010, HLTH AFF MILLWOOD, V29, P1569
   Pinder D, 2013, EPISTAXIS BMJ BEST P, V0, P0
   Rene C, 2001, BRIT J OPHTHALMOL, V85, P598, DOI 10.1136/bjo.85.5.598
   Shah RK, 2004, LARYNGOSCOPE, V114, P1322, DOI 10.1097/00005537-200408000-00003
   Studdert DM, 2000, MED CARE, V38, P250, DOI 10.1097/00005650-200003000-00002
   Tadisina Kashyap K, 2013, EPLASTY, V13, P0
NR 20
TC 4
Z9 4
U1 0
U2 4
PU OCEAN SIDE PUBLICATIONS INC
PI PROVIDENCE
PA 95 PITMAN ST, PROVIDENCE, RI 02906 USA
SN 1945-8924
EI 1945-8932
J9 AM J RHINOL ALLERGY
JI Am. J. Rhinol. Allergy
PD NOV-DEC 15
PY 2014
VL 28
IS 6
BP E219
EP E223
DI 10.2500/ajra.2014.28.4118
PG 5
WC Otorhinolaryngology
SC Otorhinolaryngology
GA AW2ML
UT WOS:000346122200005
PM 25514478
DA 2022-10-14
ER

PT J
AU Hiemenz, MC
   Leung, ST
   Park, JY
AF Hiemenz, Matthew C.
   Leung, Stanley T.
   Park, Jason Y.
TI Crossing Boundaries A Comprehensive Survey of Medical Licensing Laws and Guidelines Regulating the Interstate Practice of Pathology
SO AMERICAN JOURNAL OF SURGICAL PATHOLOGY
LA English
DT Article
DE practice of medicine; interstate practice of medicine; pathology licensure; interstate licensure
AB In the United States, recent judicial interpretation of interstate licensure laws has found pathologists guilty of malpractice and, more importantly, the criminal practice of medicine without a license. These judgments against pathologists highlight the need for a timely and comprehensive survey of licensure requirements and laws regulating the interstate practice of pathology. For all 50 states, each state medical practice act and state medical board website was reviewed. In addition, each medical board was directly contacted by electronic mail, telephone, or US registered mail for information regarding specific legislation or guidelines related to the interstate practice of pathology. On the basis of this information, states were grouped according to similarities in legislation and medical board regulations. This comprehensive survey has determined that states define the practice of pathology on the basis of the geographic location of the patient at the time of surgery or phlebotomy. The majority of states (n=32) and the District of Columbia allow for a physician with an out-of-state license to perform limited consultation to a physician with the specific state license. Several states (n=5) prohibit physicians from consultation without a license for the specific state. Overall, these results reveal the heterogeneity of licensure requirements between states. Pathologists who either practice in multiple states, send cases to out-of-state consultants, or serve as consultants themselves should familiarize themselves with the medical licensure laws of the states from which they receive or send cases.
C1 [Hiemenz, Matthew C.] Hosp Univ Penn, Dept Pathol & Lab Med, Philadelphia, PA 19104 USA.
   [Leung, Stanley T.] InCyte Diagnost, Spokane, WA USA.
   [Park, Jason Y.] Childrens Med Ctr, Dept Pathol, Dallas, TX 75235 USA.
   [Park, Jason Y.] Univ Texas SW Med Ctr Dallas, Eugene McDermott Ctr Human Growth & Dev, Dallas, TX 75390 USA.
RP Hiemenz, MC (通讯作者)，Hosp Univ Penn, Dept Pathol & Lab Med, 3400 Spruce St, Philadelphia, PA 19104 USA.
EM matthew.hiemenz@uphs.upenn.edu
CR [Anonymous], 2008, LICENSURE REQUIREMEN, V0, P0
   K Poe, 2001, REV LITIG, V20, P681
   Leung ST, 2009, HUM PATHOL, V40, P1137, DOI 10.1016/j.humpath.2009.01.009
   Neimark G, 2009, J AM ACAD PSYCHIATRY, V37, P95
   Olsen TG, 2004, J AM ACAD DERMATOL, V51, P454, DOI 10.1016/j.jaad.2004.03.041
NR 6
TC 6
Z9 6
U1 0
U2 3
PU LIPPINCOTT WILLIAMS & WILKINS
PI PHILADELPHIA
PA 530 WALNUT ST, PHILADELPHIA, PA 19106-3621 USA
SN 0147-5185
EI 1532-0979
J9 AM J SURG PATHOL
JI Am. J. Surg. Pathol.
PD MAR 15
PY 2014
VL 38
IS 3
BP E1
EP E5
DI 10.1097/PAS.0000000000000168
PG 5
WC Pathology; Surgery
SC Pathology; Surgery
GA AB2XQ
UT WOS:000331655900001
PM 24525516
DA 2022-10-14
ER

PT J
AU Markides, GA
   Newman, CM
AF Markides, G. A.
   Newman, C. M.
TI Medical malpractice claims in relation to colorectal malignancy in the National Health Service
SO COLORECTAL DISEASE
LA English
DT Article
DE Colorectal malignancy; malpractice; negligence claims; compensation
ID diagnostic delay; emergency team; cancer; colon; carcinoma; prognosis; survival; duration; symptom; rectum
AB AimUnder the current increased financial constraints affecting the National Health Service (NHS), clinical negligence claims and associated compensations are constantly rising. Our aim was to identify the magnitude, trends and causes of malpractice claims in relation to a common pathology such as colorectal malignancy in the NHS. MethodData requests were submitted to the NHS Litigation Authority (NHSLA) and to the Medical Defence Union (MDU) and Medical Protection Society (MPS). Data were reviewed, categorized clinically and analysed in terms of causes and costs behind claims. ResultsData from the MPS and MDU were unavailable. In all, 169 claims were identified from the NHSLA database between 2003 and 2012; 123 (73%) cases had been closed, 80 (65%) of which were successful. An increasing overall claim frequency and success rate were found over the last few years. Total litigation expenses were 8.6 million, with 39% paid out as legal expenses. The commonest cause of complaint in successful claims was in relation to diagnostic delays or failures (58%, 5.1 pound million), with a delay or failure by the clinician to take action in response to an abnormal investigation result being a major factor. The occurrence of peri-operative complications (20%, 1.6 pound million) was the second commonest cause. ConclusionAverage frequency and success rates of malpractice claims in secondary care in the NHS are rising, leading to significant overall payouts. The failure or delay in diagnosing colorectal malignancy or its postoperative complications is a common cause behind malpractice claims. Improvement in these areas could enhance patient care and reduce future claims.
C1 [Markides, G. A.] Huddersfield Royal Infirm, Dept Gen Surg, Huddersfield, W Yorkshire, England.
   [Newman, C. M.] Airedale Dist Gen Hosp, Dept Gen Surg, Keighley, England.
RP Markides, GA (通讯作者)，Huddersfield Royal Infirm, Dept Gen Surg, Huddersfield, W Yorkshire, England.
EM g.markides@yahoo.co.uk
CR Arbman G, 1996, EUR J SURG, V162, P899
   BASSETT ML, 1979, MED J AUSTRALIA, V1, P589, DOI 10.5694/j.1326-5377.1979.tb119386.x
   Bellomo R, 2004, CRIT CARE MED, V32, P916, DOI 10.1097/01.CCM.0000119428.02968.9E
   GRAFFNER H, 1986, J SURG ONCOL, V31, P188, DOI 10.1002/jso.2930310311
   Hansen H J, 1997, UGESKR LAEGER, V159, P1941
   Harris G J, 1998, ANN R COLL SURG ENGL, V80, P246
   HOLLIDAY HW, 1979, LANCET, V1, P309
   Hospital Episode Statistics, 2006, FIN CONS EP COL RES, V0, P0
   HUGHES ESR, 1979, AUST NZ J SURG, V49, P432, DOI 10.1111/j.1445-2197.1979.tb05833.x
   JOLLY KD, 1982, AUST NZ J SURG, V52, P12, DOI 10.1111/j.1445-2197.1982.tb05274.x
   Jones D, 2007, CRIT CARE, V11, P0, DOI 10.1186/cc5673
   KERN KA, 1993, DIS COLON RECTUM, V36, P531, DOI 10.1007/BF02049857
   Korsgaard M, 2006, COLORECTAL DIS, V8, P688, DOI 10.1111/j.1463-1318.2006.01014.x
   Langenbach MR, 2003, WORLD J SURG, V27, P304, DOI 10.1007/s00268-002-6678-9
   MACARTHUR C, 1984, J EPIDEMIOL COMMUN H, V38, P122, DOI 10.1136/jech.38.2.122
   MCDERMOTT FT, 1981, BRIT J SURG, V68, P846, DOI 10.1002/bjs.1800681206
   National Health Service Litigation Authority, 2011, REP ACC 2010 11, V0, P0
   National Institute for Health and Clinical Excellence, 2011, CG131 COL CANC DIAGN, V0, P0
   National Institute for Health and Clinical Excellence, 2007, AC ILL PAT HOSP REC, V0, P0
   National Institute for Health and Clinical Excellence, 2005, CG027 REF GUID SUSP, V0, P0
   National Institute for Health and Clinical Excellence (NICE) British Medical Journal (BMJ), 2012, SUSP LOW GASTR TRACT, V0, P0
   National Patient Safety Agency, 2010, RAP RESP REP LAP SUR, V0, P0
   NHS Cancer Screening ProgrammesNHS Bowel Cancer Screening Programme, 2012, NHS BOW CANC SCREEN, V0, P0
   *NHS EX, 1997, NEW NHS MOD DEP, V0, P0
   Northern Ireland Cancer Registry, 2008, ONL CANC STAT, V0, P0
   *OFF NAT STAT, 2006, CANC STAT REG REG CA, V0, P0
   PESCATORI M, 1982, DIS COLON RECTUM, V25, P33, DOI 10.1007/BF02553545
   PESCATORI M, 1979, LANCET, V1, P1137
   PORTA M, 1991, J EPIDEMIOL COMMUN H, V45, P225, DOI 10.1136/jech.45.3.225
   Ristvedt SL, 2005, DIS COLON RECTUM, V48, P1736, DOI 10.1007/s10350-005-0069-x
   ROWEJONES DC, 1965, LANCET, V2, P973, DOI 10.1016/S0140-6736(65)92839-4
   RUBIN M, 1980, ISRAEL J MED SCI, V16, P641
   SLISOW W, 1992, ZBL CHIR, V117, P73
   Thompson MR, 2011, COLORECTAL DIS, V13, P1242, DOI 10.1111/j.1463-1318.2010.02438.x
   *WELSH CANC INT SU, 2008, CANC INC WAL 2002 20, V0, P0
NR 35
TC 11
Z9 12
U1 0
U2 3
PU WILEY
PI HOBOKEN
PA 111 RIVER ST, HOBOKEN 07030-5774, NJ USA
SN 1462-8910
EI 1463-1318
J9 COLORECTAL DIS
JI Colorectal Dis.
PD JAN 15
PY 2014
VL 16
IS 1
BP 48
EP 56
DI 10.1111/codi.12408
PG 9
WC Gastroenterology & Hepatology; Surgery
SC Gastroenterology & Hepatology; Surgery
GA 270BU
UT WOS:000328293400014
PM 24034817
DA 2022-10-14
ER

PT J
AU Re, M
   Magliulo, G
   Romeo, R
   Gioacchini, FM
   Pasquini, E
AF Re, M.
   Magliulo, G.
   Romeo, R.
   Gioacchini, F. M.
   Pasquini, E.
TI Risks and medico-legal aspects of endoscopic sinus surgery: a review
SO EUROPEAN ARCHIVES OF OTO-RHINO-LARYNGOLOGY
LA English
DT Review
DE Sinusitis; Surgical procedures; Endoscopic surgery; Surgical complications; Malpractice; Legislation and jurisprudence
ID carotid-artery injury; medical-malpractice litigation; cerebrospinal-fluid leak; informed-consent; chronic rhinosinusiti; sphenoid sinus; intranasal ethmoidectomy; major complication; paranasal sinuse; skull base
AB The aim of this study was to perform a systematic literature review of risks and medicolegal aspects of endoscopic sinus surgery. The development of sophisticated technologies and instruments for endoscopic sinus surgery (ESS) has caused a dramatic increase in the number of otolaryngologists performing sinus surgery and the number of cases performed. This expansion was accompanied by an increase in malpractice lawsuits. Over the past 20 years, rhinology claims represented 70 % of the total indemnity compensation for otolaryngology claims and ESS was the surgical procedure most often involved. Only then will a careful analysis and assessment of the possible and potential risk factors of ESS, which may mislead the surgeon, allow a correct clinical risk management, with activities and procedures aimed at reducing the possibility of complications that may expose the physician to a malpractice suit.
C1 [Re, M.; Romeo, R.; Gioacchini, F. M.] Polytech Univ Marche, Osped Riuniti Ancona, Dept Otorhinolaryngol, I-60020 Torrette, AN, Italy.
   [Magliulo, G.] Univ Roma La Sapienza, Dept Otorhinolaryngol Audiol & Phoniatr, I-00185 Rome, Italy.
   [Pasquini, E.] Local Hlth Serv, Dept Otorhinolaryngol, Bologna, Italy.
RP Re, M (通讯作者)，Polytech Univ Marche, Osped Riuniti Ancona, Dept Otorhinolaryngol, Via Conca 71, I-60020 Torrette, AN, Italy.
EM remassimo@hotmail.com
CR Adema JM, 1991, ANALES ORL IBER AMER, VXVIII, P505
   Adhikari P, 2007, INT ARCH OTORHINOLAR, V11, P51
   Albritton FD, 2000, AM J RHINOL, V14, P379, DOI 10.2500/105065800779954338
   [Anonymous], 1996, B AM COLL SURG, V81, P39
   Antisdel JL, 2009, OTOLARYNG HEAD NECK, V141, P353, DOI 10.1016/j.otohns.2009.06.078
   Asaka D, 2012, AM J RHINOL ALLERGY, V26, P61, DOI 10.2500/ajra.2012.26.3711
   Bachmann G, 2002, ARCH OTOLARYNGOL, V128, P1299, DOI 10.1001/archotol.128.11.1299
   Baumann A, 2003, RHINOLOGY, V41, P244
   Becker SS, 2007, AM J RHINOL, V21, P64, DOI 10.2500/ajr.2007.21.2971
   Bernal-Sprekelsen M, 2000, AM J RHINOL, V14, P257, DOI 10.2500/105065800779954473
   Bernal-Sprekelsen M, 2004, LARYNGO RHINO OTOL, V83, P23, DOI 10.1055/s-2004-814098
   Bhatti MT, 2005, CLIN RADIOL, V60, P894, DOI 10.1016/j.crad.2005.03.005
   Bhatti MT, 2003, SURV OPHTHALMOL, V48, P389, DOI 10.1016/S0039-6257(03)00055-9
   Bleier BS, 2009, AMJ RHINOL ALLERGY, V23, P76, DOI 10.2500/ajra.2009.23.3268
   BOLGER WE, 1992, ARCH OTOLARYNGOL, V118, P1179
   Bolger WE, 2007, OTOLARYNG HEAD NECK, V137, P10, DOI 10.1016/j.otohns.2007.02.006
   Bowden MT, 2004, OTOLARYNG HEAD NECK, V131, P126, DOI 10.1016/j.otohns.2004.02.027
   Brennan TA, 1996, NEW ENGL J MED, V335, P1963, DOI 10.1056/NEJM199612263352606
   Briner HR, 2003, CLIN OTOLARYNGOL, V28, P417, DOI 10.1046/j.1365-2273.2003.00735.x
   Brown CL, 2006, ANN OTO RHINOL LARYN, V115, P293, DOI 10.1177/000348940611500407
   Bugten V, 2006, LARYNGOSCOPE, V116, P83, DOI 10.1097/01.mlg.0000184581.67185.6e
   Bugten V, 2006, LARYNGOSCOPE, V116, P2037, DOI 10.1097/01.mlg.0000241362.06072.83
   Burns P, 2005, J LARYNGOL OTOL, V119, P19, DOI 10.1258/0022215053222860
   Castillo Laurent, 1996, RHINOLOGY (UTRECHT), V34, P215
   Chan KH, 2009, ARCH OTOLARYNGOL, V135, P538, DOI 10.1001/archoto.2009.55
   Chandra RK, 2005, AM J RHINOL, V19, P240, DOI 10.1177/194589240501900304
   Chandra RK, 2003, AM J RHINOL, V17, P51, DOI 10.1177/194589240301700109
   Christmas DA, 2009, ENT-EAR NOSE THROAT, V88, P1028, DOI 10.1177/014556130908800804
   Church CA, 2003, OTOLARYNG HEAD NECK, V129, P204, DOI 10.1016/S0194-5998(03)00521-7
   Cohen M, 2009, AM J RHINOL ALLERGY, V23, P255, DOI 10.2500/ajra.2009.23.3319
   Cohen NA, 2010, OTOLARYNG CLIN N AM, V43, P781, DOI 10.1016/j.otc.2010.04.005
   Cohen-Kerem R, 2008, LARYNGOSCOPE, V118, P1275, DOI 10.1097/MLG.0b013e31816dd2d9
   Dalziel K, 2006, AM J RHINOL, V20, P506, DOI 10.2500/ajr.2006.20.2923
   DAWES PJD, 1993, J LARYNGOL OTOL, V107, P775, DOI 10.1017/S0022215100124417
   Dawson DE, 2007, AM J RHINOL, V21, P584, DOI 10.2500/ajr.2007.21.3076
   DESSI P, 1994, J LARYNGOL OTOL, V108, P212, DOI 10.1017/S0022215100126325
   DESSI P, 1994, NEURORADIOLOGY, V36, P515, DOI 10.1007/BF00593511
   Erickson VR, 2008, AM J RHINOL, V22, P334, DOI 10.2500/ajr.2008.22.3176
   Fishman JM, 2011, J LARYNGOL OTOL, V125, P585, DOI 10.1017/S0022215111000508
   FREEDMAN HM, 1979, LARYNGOSCOPE, V89, P421
   Freeman SRM, 2008, CLIN OTOLARYNGOL, V33, P462, DOI 10.1111/j.1749-4486.2008.01806.x
   Friedman M, 1996, LARYNGOSCOPE, V106, P977, DOI 10.1097/00005537-199608000-00012
   FRIEDRICH JP, 1987, THER UMSCH, V44, P86
   FUJII K, 1979, J NEUROSURG, V50, P31, DOI 10.3171/jns.1979.50.1.0031
   Gall RM, 2002, J OTOLARYNGOL, V31, P271, DOI 10.2310/7070.2002.29810
   Gladi M, 2012, EUR SPINE J, V21, PS55, DOI 10.1007/s00586-012-2220-4
   Graham SM, 2003, LARYNGOSCOPE, V113, P874, DOI 10.1097/00005537-200305000-00018
   Guerrero J, 2007, ACTA OTORRINOLAR ESP, V58, P252, DOI 10.1016/S0001-6519(07)74922-1
   Hackman Trevor G, 2005, CURR OPIN OTOLARYNGOL HEAD NECK SURG, V13, P22, DOI 10.1097/00020840-200502000-00007
   Hebert RL, 1998, LARYNGOSCOPE, V108, P796, DOI 10.1097/00005537-199806000-00004
   Hegazy HM, 2000, LARYNGOSCOPE, V110, P1166, DOI 10.1097/00005537-200007000-00019
   Hopkins C, 2006, LARYNGOSCOPE, V116, P1494, DOI 10.1097/01.mlg.0000230399.24306.50
   Houghton DJ, 1997, CLIN OTOLARYNGOL, V22, P515, DOI 10.1046/j.1365-2273.1997.00059.x
   Huang CM, 2003, OPHTHAL PLAST RECONS, V19, P25, DOI 10.1097/00002341-200301000-00004
   HUDGINS PA, 1992, AM J NEURORADIOL, V13, P1161
   Iacoangeli M, 2012, CANC MANAG RES, V5, P21
   ISENBERG SF, 1994, OTOLARYNG HEAD NECK, V111, P134, DOI 10.1177/019459989411100124
   Jakobsen J, 2000, ACTA OTO-LARYNGOL, V0, P158
   Javer AR, 2007, AM J RHINOL ALLERGY, V264, P1175
   KAINZ J, 1992, ACTA OTO-LARYNGOL, V112, P852, DOI 10.3109/00016489209137484
   Keerl R, 1996, LARYNGO RHINO OTOL, V75, P338, DOI 10.1055/s-2007-997591
   Keerl R, 1999, LARYNGOSCOPE, V109, P546, DOI 10.1097/00005537-199904000-00005
   Kennedy D W, 1992, LARYNGOSCOPE, V102, P1
   Kennedy DW, 1990, AM J RHINOL, V4, P7
   Kennedy DW, 1988, AM J RHINOL, V2, P8
   KEROS P, 1962, Z LARYNGOL RHINOL OTOL, V41, P809
   Kilty SJ, 2009, IMMUNOL ALLERGY CLIN, V29, P645, DOI 10.1016/j.iac.2009.07.005
   Klimo G F, 2000, AM J ORTHOP (BELLE MEAD NJ), V29, P93
   Koitschev A, 2006, ACTA OTO-LARYNGOL, V126, P730, DOI 10.1080/00016480500469578
   Labadie Robert F, 2005, CURR OPIN OTOLARYNGOL HEAD NECK SURG, V13, P27, DOI 10.1097/00020840-200502000-00008
   Lee JY, 2007, ARCH OTOLARYNGOL, V133, P776, DOI 10.1001/archotol.133.8.776
   Leunig A, 2008, LARYNGO RHINO OTOL, V87, P482, DOI 10.1055/s-2007-995572
   LEVINE HL, 1990, LARYNGOSCOPE, V100, P79
   Lippert BM, 2007, AM J RHINOL, V21, P520, DOI 10.2500/ajr.2007.21.3013
   Locatelli D, 2006, NEUROSURGERY, V58, P246, DOI 10.1227/01.NEU.0000193924.65297.3F
   Lombardi D, 2011, HEAD NECK-J SCI SPEC, V33, P1154, DOI 10.1002/hed.21589
   Lund VJ, 1997, J ROY SOC MED, V90, P422, DOI 10.1177/014107689709000803
   LUND VJ, 1994, J ROY SOC MED, V87, P70
   Lydiatt DD, 2008, OTOLARYNG HEAD NECK, V139, P677, DOI 10.1016/j.otohns.2008.06.027
   Lynn-Macrae AG, 2004, LARYNGOSCOPE, V114, P1492, DOI 10.1097/00005537-200408000-00032
   Mackay I S, 1992, RHINOL SUPPL, V14, P151
   Mata N, 1994, ACTA OTORRINOLARINGOL ESP, V45, P249
   MAY M, 1994, LARYNGOSCOPE, V104, P1080
   McMains KC, 2008, CURR OPIN OTOLARYNGO, V16, P247, DOI 10.1097/MOO.0b013e3282fdccad
   Meyers RM, 1998, LARYNGOSCOPE, V108, P422, DOI 10.1097/00005537-199803000-00020
   Moon HJ, 2001, LARYNGOSCOPE, V111, P900, DOI 10.1097/00005537-200105000-00027
   Nadel DM, 1998, AM J RHINOL, V12, P233, DOI 10.2500/105065898781390000
   Nair S, 2004, LARYNGOSCOPE, V114, P1042, DOI 10.1097/00005537-200406000-00016
   Newton-Howes PAG, 1998, NEW ZEAL MED J, V111, P340
   nodi A, 1910, OPTIC NERVE ACCESSOR, V0, P0
   Park AH, 1998, AM J RHINOL, V12, P153, DOI 10.2500/105065898781390154
   Pepper JP, 2007, AM J RHINOL, V21, P105, DOI 10.2500/ajr.2007.21.2901
   Pinilla M, 1997, ACTA OTORRINOLARINGOL ESP, V48, P191
   Psaltis AJ, 2008, AM J RHINOL, V22, P1, DOI 10.2500/ajr.2008.22.3119
   Ramadan HH, 2004, AM J RHINOL, V18, P125, DOI 10.1177/194589240401800210
   RAMADAN HH, 1995, LARYNGOSCOPE, V105, P376, DOI 10.1288/00005537-199504000-00007
   Ramakrishnan VR, 2012, INT FORUM ALLERGY RH, V2, P34, DOI 10.1002/alr.20101
   Ramakrishnan VR, 2010, OTOLARYNG CLIN N AM, V43, P789, DOI 10.1016/j.otc.2010.04.006
   Re M, 2002, ACTA OTORHINOLARYNGOL ITAL, V22, P245
   Re M, 2013, INT J PEDIATR OTORHI, V77, P565, DOI 10.1016/j.ijporl.2012.12.012
   Re M, 2012, INT J PEDIATR OTORHI, V76, P1217, DOI 10.1016/j.ijporl.2012.05.004
   Re M, 2006, ACTA OTORHINOLARYNGO, V2, P102
   Re M, 2012, EUR ARCH OTO-RHINO-L, V269, P721, DOI 10.1007/s00405-011-1744-2
   Reich O, 2009, LARYNGO RHINO OTOL, V88, P322, DOI 10.1055/s-0028-1102934
   RICE DH, 1989, OTOLARYNG HEAD NECK, V101, P476, DOI 10.1177/019459988910100412
   RICE DH, 1994, OTOLARYNG HEAD NECK, V111, P100
   Rudert H, 1997, LARYNGO RHINO OTOL, V76, P200, DOI 10.1055/s-2007-997414
   Savvateeva SM, 2009, ACTA OTO-LARYNGOL, V0, P1
   SCHAEFER SD, 1989, LARYNGOSCOPE, V99, P1
   SETHI DS, 1995, J LARYNGOL OTOL, V109, P951, DOI 10.1017/S0022215100131743
   Sharp HR, 2001, CLIN OTOLARYNGOL, V26, P33, DOI 10.1046/j.1365-2273.2001.00394.x
   Shrime MG, 2007, AM J RHINOL, V21, P174, DOI 10.2500/ajr.2007.21.2986
   Siedek V, 2013, EUR ARCH OTO-RHINO-L, V270, P141, DOI 10.1007/s00405-012-1973-z
   Sieskiewicz A, 2006, ANN OTO RHINOL LARYN, V115, P490, DOI 10.1177/000348940611500702
   Singhal D, 2011, LARYNGOSCOPE, V121, P1578, DOI 10.1002/lary.21805
   Sivaci R, 2004, SAUDI MED J, V25, P1995
   Smith TL, 2007, AM J RHINOL, V21, P80, DOI 10.2500/ajr.2007.21.2962
   SOIN B, 1993, ANN ROY COLL SURG, V75, P62
   Soyka MB, 2005, AM J RHINOL, V19, P274, DOI 10.1177/194589240501900311
   STAMMBERGER H, 1990, EUR ARCH OTO-RHINO-L, V247, P63
   Stankiewicz JA, 2004, AM J RHINOL, V18, P35, DOI 10.1177/194589240401800108
   STANKIEWICZ JA, 1989, OTOLARYNG CLIN N AM, V22, P749
   STANKIEWICZ JA, 1987, LARYNGOSCOPE, V97, P1270, DOI 10.1288/00005537-198711000-00004
   STANKIEWICZ JA, 1989, LARYNGOSCOPE, V99, P686
   Stankiewicz JA, 2011, LARYNGOSCOPE, V121, P2684, DOI 10.1002/lary.21446
   Stanley BM, 1998, AUST NZ J SURG, V68, P788, DOI 10.1111/j.1445-2197.1998.tb04678.x
   Studdert DM, 2006, NEW ENGL J MED, V354, P2024, DOI 10.1056/NEJMsa054479
   Szczygielski K, 2010, EUR ARCH OTO-RHINO-L, V267, P537, DOI 10.1007/s00405-009-1117-2
   Tabaee A, 2006, OTOLARYNG HEAD NECK, V135, P76, DOI 10.1016/j.otohns.2006.02.038
   Taylor RJ, 2005, LARYNGOSCOPE, V115, P826, DOI 10.1097/01.MLG.0000157333.40429.72
   Thacker NM, 2005, AM J RHINOL, V19, P400, DOI 10.1177/194589240501900414
   TOFFEL PH, 1989, ARCH OTOLARYNGOL, V115, P822
   Ulualp SO, 2008, CURR OPIN OTOLARYNGO, V16, P252, DOI 10.1097/MOO.0b013e3282fdc3b2
   VLEMING M, 1992, ARCH OTOLARYNGOL, V118, P617
   Weber R, 1998, LARYNGO RHINO OTOL, V77, P398, DOI 10.1055/s-2007-996997
   Weidenbecher M, 2005, EUR ARCH OTO-RHINO-L, V262, P640, DOI 10.1007/s00405-004-0888-8
   Weitzel EK, 2008, ANZ J SURG, V78, P1096, DOI 10.1111/j.1445-2197.2008.04757.x
   WIGAND ME, 1991, J OTOLARYNGOL, V20, P385
   Wigand ME, 1989, ENDOSKOPISCHE CHIRUR, V0, P0
   Witman AB, 1996, ARCH INTERN MED, V156, P2565, DOI 10.1001/archinte.156.22.2565
   Wolf JS, 2002, LARYNGOSCOPE, V112, P774, DOI 10.1097/00005537-200205000-00002
   Wormald PJ, 2006, AM J RHINOL, V20, P7, DOI 10.1177/194589240602000102
   Wormald PJ, 2005, AM J RHINOL, V19, P514, DOI 10.1177/194589240501900516
   Wormald PJ, 2005, AM J RHINOL, V19, P288, DOI 10.1177/194589240501900313
   Wright ED, 2007, LARYNGOSCOPE, V117, P1, DOI 10.1097/MLG.0b013e31814842f8
NR 145
TC 19
Z9 19
U1 0
U2 4
PU SPRINGER
PI NEW YORK
PA 233 SPRING ST, NEW YORK, NY 10013 USA
SN 0937-4477
EI 1434-4726
J9 EUR ARCH OTO-RHINO-L
JI Eur. Arch. Oto-Rhino-Laryn.
PD AUG 15
PY 2014
VL 271
IS 8
BP 2103
EP 2117
DI 10.1007/s00405-013-2652-4
PG 15
WC Otorhinolaryngology
SC Otorhinolaryngology
GA AM6KK
UT WOS:000339973400003
PM 23942813
DA 2022-10-14
ER

PT J
AU Svider, PF
   Jiron, J
   Zuliani, G
   Shkoukani, MA
   Folbe, AJ
   Carron, M
AF Svider, Peter F.
   Jiron, Jose
   Zuliani, Giancarlo
   Shkoukani, Mahdi A.
   Folbe, Adam J.
   Carron, Michael
TI Unattractive Consequences: Litigation From Facial Dermabrasion and Chemical Peels
SO AESTHETIC SURGERY JOURNAL
LA English
DT Article
DE malpractice; litigation; medical negligence; liability; chemical peel; chemical facial peel; dermabrasion; facial dermabrasion; dermaplaning; informed consent
ID malpractice litigation; medical malpractice; liability; surgery; nerve; physician; courtroom; injury
AB Background: Facial dermabrasion and chemical peel are common cosmetic procedures that are generally safe yet do possess inherent risks. The patient's expectations, formed well in advance of treatment, strongly correlate with overall satisfaction. Objectives: The authors reviewed and analyzed litigation related to the performance of facial dermabrasion and chemical peel. Methods: The authors searched the WestlawNext legal database for relevant litigation and examined factors such as allegations raised, patient demographics, defendant specialties, final outcomes, and payments. Results: Proceedings from 25 cases were analyzed, involving 22 female and 2 male plaintiffs; in 1 case, sex was not specified. Sixteen cases (64%) resulted in a decision for the defendant and 9 (36%) were resolved with payments. The median difference between out-of-court settlements (median, $940 000) and jury-awarded damages (median, $535 000) was not statistically significant. Factors raised in litigation included poor cosmetic outcome (80%), alleged intratreatment negligence (68%), permanent injury (64%), informed-consent deficits (60%), emotional/psychological injury (44%), posttreatment negligence (32%), and the need for additional treatment/surgery (32%). Conclusions: Out-of-court settlements and jury-awarded damages were considerable in cases where physicians practicing various (or multiple) specialties were named as defendants. These findings emphasize the need for physicians to thoroughly document potential complications prior to treatment, during the informed-consent process. Additionally, general considerations should be taken into account, such as patient expectations and the potential need for other procedures, which may enhance pretreatment communication and ultimately minimize liability. Finally, it is important to stress that physicians may be held liable for procedures performed by nonphysician ancillary staff.
C1 [Svider, Peter F.; Jiron, Jose; Zuliani, Giancarlo; Shkoukani, Mahdi A.; Folbe, Adam J.; Carron, Michael] Wayne State Univ, Sch Med, Dept Otolaryngol Head & Neck Surg, Detroit, MI 48201 USA.
   [Zuliani, Giancarlo; Shkoukani, Mahdi A.; Carron, Michael] John D Dingell VA Med Ctr, Otolaryngol Sect, Dept Surg, Detroit, MI USA.
RP Svider, PF (通讯作者)，Wayne State Univ, Sch Med, Dept Otolaryngol Head & Neck Surg, 4201 St Antoine,5E UHC, Detroit, MI 48201 USA.
EM psvider@gmail.com
CR Blaivas M, 2012, AM J EMERG MED, V30, P338, DOI 10.1016/j.ajem.2010.12.016
   Clayton EW, 2013, GENET MED, V15, P624, DOI 10.1038/gim.2013.7
   Cottrill E, 2014, CURR OPIN OTOLARYNGO, V22, P75, DOI 10.1097/MOO.0000000000000024
   Eloy JA, 2014, J NEUROSURG, V120, P185, DOI 10.3171/2013.8.JNS13584
   Eloy JA, 2013, INT FORUM ALLERGY RH, V3, P980, DOI 10.1002/alr.21210
   Frank-Stromborg Marilyn, 2002, SEMIN ONCOL NURS, V18, P128, DOI 10.1053/sonu.2002.32510
   Hermer LD, 2010, J GEN INTERN MED, V25, P470, DOI 10.1007/s11606-010-1259-3
   Jalian HR, 2013, JAMA DERMATOL, V149, P188, DOI 10.1001/jamadermatol.2013.1384
   Kinnersley P, 2013, COCHRANE DB SYST REV, V0, P0, DOI DOI 10.1002/14651858.CD009445.pub2
   Kovalerchik O, 2013, INT FORUM ALLERGY RH, V3, P722, DOI 10.1002/alr.21169
   Langsdon PR, 2012, FACIAL PLAST SURG, V28, P116, DOI 10.1055/s-0032-1305796
   Lekovic GP, 2007, NEUROSURGERY, V60, P516, DOI 10.1227/01.NEU.0000255337.80285.39
   Lydiatt DD, 2008, OTOLARYNG HEAD NECK, V139, P677, DOI 10.1016/j.otohns.2008.06.027
   Lydiatt DD, 2003, ARCH OTOLARYNGOL, V129, P50, DOI 10.1001/archotol.129.1.50
   Mavroforou Anna, 2004, MED LAW, V23, P479
   MITNICK JS, 1995, J AM COLL SURGEONS, V181, P315
   Moffett P, 2011, WEST J EMERG MED, V12, P109
   Morris LGT, 2008, ARCH OTOLARYNGOL, V134, P102, DOI 10.1001/archotol.134.1.102
   Nahed BV, 2012, PLOS ONE, V7, P0, DOI 10.1371/journal.pone.0039237
   Nash JJ, 2011, OTOLARYNG HEAD NECK, V144, P10, DOI 10.1177/0194599810390470
   Paik AM, 2014, AESTHET SURG J, V34, P79, DOI 10.1177/1090820X13515702
   Reilly BK, 2013, LARYNGOSCOPE, V123, P112, DOI 10.1002/lary.23608
   Rosenfeld RM, 1998, OTOLARYNG HEAD NECK, V118, P144, DOI 10.1016/S0194-5998(98)80002-8
   ROSSITER JL, 1994, J OTOLARYNGOL, V23, P347
   Surowitz JB, 2011, FACIAL PLAST SURG CL, V19, P517, DOI 10.1016/j.fsc.2011.05.013
   Svider PF, 2014, OPHTHAL PLAST RECONS, V30, P119, DOI 10.1097/IOP.0000000000000025
   Svider PF, 2014, AM J OTOLARYNG, V35, P198, DOI 10.1016/j.amjoto.2013.07.001
   Svider PF, 2013, OTOLARYNG HEAD NECK, V149, P947, DOI 10.1177/0194599813504074
   Svider PF, 2013, LARYNGOSCOPE, V123, P1849, DOI 10.1002/lary.23905
   Svider PF, 2013, LARYNGOSCOPE, V123, P1754, DOI 10.1002/lary.23997
   Svider PF, 2013, LARYNGOSCOPE, V123, P1156, DOI 10.1002/lary.23995
   TerKonda Raj P, 2004, FACIAL PLAST SURG, V20, P3, DOI 10.1055/s-2004-822953
   Wegman B, 2012, CLIN ORTHOP RELAT R, V470, P1379, DOI 10.1007/s11999-012-2244-4
NR 33
TC 5
Z9 5
U1 0
U2 2
PU OXFORD UNIV PRESS INC
PI CARY
PA JOURNALS DEPT, 2001 EVANS RD, CARY, NC 27513 USA
SN 1090-820X
EI 1527-330X
J9 AESTHET SURG J
JI Aesthet. Surg. J.
PD NOV 15
PY 2014
VL 34
IS 8
BP 1244
EP 1249
DI 10.1177/1090820X14547948
PG 6
WC Surgery
SC Surgery
GA AS2SQ
UT WOS:000344130200013
PM 25168155
DA 2022-10-14
ER

PT J
AU Fejgin, MD
   Shvit, TY
   Gershtansky, Y
   Biron-Shental, T
AF Fejgin, Moshe D.
   Shvit, Tal Y.
   Gershtansky, Yael
   Biron-Shental, Tal
TI Retained Placental Tissue as an Emerging Cause for Malpractice Claims
SO ISRAEL MEDICAL ASSOCIATION JOURNAL
LA English
DT Article
DE retained products of conception (RPOC); Asherman's syndrome; intrauterine adhesions; litigation
ID residual trophoblastic tissue; hysteroscopy; infertility; prediction; conception; management; curettage; product
AB Background: Removal of retained placental tissue postpartum and retained products of conception (RPOC) abortion is done by uterine curettage of hysteroscopy. Trauma to the endometrium from surgical procedures, primarily curettage, can cause intrauterine adhesions (Asherman's syndrome) and subsequent infertility. The incidence of malpractice claims relating to intrauterine adhesions is rising, justifying reevaluation of the optimal Way of handling these complications. Objectives: To review malpractice claims regarding intrauterine adhesions, and to explore the clinical approach that might reduce those claims Or improve their medical. and legal outcomes. Methods: We examined, Asherman's syndrome claims handled by MCI, the largest professional liability insurer in Israel. The clinical chart of each case was reviewed and analyzed by the event preceding the adhesion formations, timing and mode of diagnosis, and outcome. We also assessed whether the adverse outcome Was caused by substandard care and it it could have been avoided by different clinical practice. The legal outcome was also evaluated. Results: Forty-seven percent of the cases occurred following vaginal delivery, 19% followed cesarean section, 28% were RPOC following a first-trimester pregnancy termination, and 2% followed a second-trimester pregnancy termination. Conclusions: Ids apparent:that due to the lack of an accepted management protocol:for cases of RPOC, it is difficult to legally defend those cases when the complication of Asherman syndrome develops.
C1 Meir Med Ctr, Dept Obstet & Gynecol, Maternal Fetal Unit, IL-44281 Kefar Sava, Israel.
   Tel Aviv Univ, Sackler Fac Med, IL-69978 Tel Aviv, Israel.
RP Biron-Shental, T (通讯作者)，Meir Med Ctr, Dept Obstet & Gynecol, IL-44281 Kefar Sava, Israel.
EM shentalt@inter.net.il
CR Abbasi S, 2008, ULTRASOUND OBST GYN, V32, P704, DOI 10.1002/uog.5391
   ASHERMAN JG, 1948, J OBSTET GYN BRIT EM, V55, P23
   Cohen SB, 2001, J AM ASSOC GYN LAP, V8, P199, DOI 10.1016/S1074-3804(05)60577-4
   Dalfo AR, 2004, AM J ROENTGENOL, V183, P1405, DOI 10.2214/ajr.183.5.1831405
   Farhi J, 2011, ISR MED ASSOC J, V13, P51
   Fernandez H, 2000, HUM REPROD, V15, P1773, DOI 10.1093/humrep/15.8.1773
   Goldenberg M, 1997, J REPROD MED, V42, P26
   Matijevic R, 2009, J ULTRAS MED, V28, P295, DOI 10.7863/jum.2009.28.3.295
   Pather S, 2005, AUST NZ J OBSTET GYN, V45, P368, DOI 10.1111/j.1479-828X.2005.00445.x
   Poujade O, 2011, BJOG-INT J OBSTET GY, V118, P433, DOI 10.1111/j.1471-0528.2010.02817.x
   Schenker JG, 1996, EUR J OBSTET GYN R B, V65, P109, DOI 10.1016/0028-2243(95)02315-J
   Shaamash AH, 2007, INT J GYNECOL OBSTET, V98, P93, DOI 10.1016/j.ijgo.2007.03.042
   Silberstein T, 2006, ISR MED ASSOC J, V8, P192
   Yu D, 2008, FERTIL STERIL, V89, P759, DOI 10.1016/j.fertnstert.2008.02.096
NR 14
TC 8
Z9 8
U1 0
U2 4
PU ISRAEL MEDICAL ASSOC JOURNAL
PI RAMAT GAN
PA 2 TWIN TOWERS, 11TH FL, 35 JABOTINSKY ST, PO BOX 3604, RAMAT GAN 52136, ISRAEL
SN 1565-1088
EI 
J9 ISR MED ASSOC J
JI Isr. Med. Assoc. J.
PD AUG 15
PY 2014
VL 16
IS 8
BP 502
EP 505
DI 
PG 4
WC Medicine, General & Internal
SC General & Internal Medicine
GA AO9LF
UT WOS:000341676500008
PM 25269342
DA 2022-10-14
ER

PT J
AU Renkema, E
   Broekhuis, MH
   Ahaus, K
AF Renkema, Erik
   Broekhuis, Manda H.
   Ahaus, Kees
TI Explaining the unexplainable - the impact of physicians' attitude towards litigation on their incident disclosure behaviour
SO JOURNAL OF EVALUATION IN CLINICAL PRACTICE
LA English
DT Article
DE attitude; CPM theory; incident disclosure; litigation risk; physicians; the Netherlands
ID health-care professional; patient safety; 2nd victim; risk; communication; management; error
AB Rationale, aims and objectivesThis study aims to provide in-depth insight into the emotions and thoughts of physicians towards malpractice litigation, and how these relate to their incident disclosure behaviour. MethodsThirty-one Dutch physicians were interviewed and completed short questionnaires regarding malpractice litigation. We used hierarchical cluster analysis to identify physician clusters. Additional qualitative data were analysed. ResultsPhysicians vary largely in their attitude towards malpractice litigation, and their attitude is not straightforward related to their disclosure behaviour. Based on their responses physicians could be divided into two clusters: one with a positive and one with a negative attitude. Physicians with a negative attitude showed often, but also 6 out of 15 not, a reluctance to disclose, whereas the majority in the positive attitude cluster (12 out of 16) showed no reluctance. If, what and how physicians disclose incidents depends on a complex interplay of their emotions and thoughts regarding litigation, and not only on their fear of litigation as many studies assume. ConclusionsDue to the variation among physicians in their litigation attitude and behaviour in terms of incident disclosure the oft-heard call for openness' about medical incidents will not be easy to achieve. A coaching system in which physicians can share and discuss their differing attitudes and disclosure principles, teaching medical students and junior physicians about disclosure, and explaining how to organize emotional and legal support for oneself in case of litigation could decrease stress feelings and support open disclosure behaviour.
C1 [Renkema, Erik; Broekhuis, Manda H.; Ahaus, Kees] Univ Groningen, Operat Dept, Fac Econ & Business, NL-9700 AV Groningen, Netherlands.
RP Renkema, E (通讯作者)，Univ Groningen, Operat Dept, Fac Econ & Business, POB 800, NL-9700 AV Groningen, Netherlands.
EM e.h.renkema@rug.nl
CR Allman J, 1998, HEALTH COMMUN, V10, P175, DOI 10.1207/s15327027hc1002_4
   [Anonymous], 2011, RESPECTFUL MANAGEMEN, V0, P0
   Bark P, 1997, QUAL HEALTH CARE, V6, P7, DOI 10.1136/qshc.6.1.7
   Benbassat J, 2001, BEHAV MED, V27, P52, DOI 10.1080/08964280109595771
   Boothman Richard C, 2009, J HEALTH LIFE SCI LAW, V2, P125
   Bovbjerg RR, 2001, J LAW MED ETHICS, V29, P369, DOI 10.1111/j.1748-720X.2001.tb00354.x
   Bylund CL, 2012, PATIENT EDUC COUNS, V87, P261, DOI 10.1016/j.pec.2011.10.006
   Carrier ER, 2010, HEALTH AFFAIR, V29, P1585, DOI 10.1377/hlthaff.2010.0135
   Duclos CW, 2005, INT J QUAL HEALTH C, V17, P479, DOI 10.1093/intqhc/mzi065
   Gallagher TH, 2003, JAMA-J AM MED ASSOC, V289, P1001, DOI 10.1001/jama.289.8.1001
   Gallagher TH, 2006, ARCH INTERN MED, V166, P1605, DOI 10.1001/archinte.166.15.1605
   Glaser B, 1978, THEORETICAL SENSITIV, V0, P0
   Hartnell N, 2012, BMJ QUAL SAF, V21, P361, DOI 10.1136/bmjqs-2011-000299
   Helft PR, 2007, J AM COLL SURGEONS, V205, P807, DOI 10.1016/j.jamcollsurg.2007.07.022
   Iedema R, 2011, JT COMM J QUAL PATIE, V37, P409, DOI 10.1016/S1553-7250(11)37051-1
   Iedema R, 2011, BMJ-BRIT MED J, V343, P0, DOI 10.1136/bmj.d4423
   Kaldjian LC, 2006, J GEN INTERN MED, V21, P942, DOI 10.1007/BF02743142
   Kim YY, 2005, J COMMUN, V55, P554, DOI 10.1093/joc/55.3.554
   Kraman SS, 1999, ANN INTERN MED, V131, P963, DOI 10.7326/0003-4819-131-12-199912210-00010
   Lamb RM, 2003, HEALTH AFFAIR, V22, P73, DOI 10.1377/hlthaff.22.2.73
   Lattin JM, 2003, ANAL MULTIVARIATE DA, V0, P0
   Loewenstein GF, 2001, PSYCHOL BULL, V127, P267, DOI 10.1037//0033-2909.127.2.267
   Magnavita N, 2012, BMC HEALTH SERV RES, V12, P0, DOI 10.1186/1472-6963-12-108
   Mastroianni AC, 2010, HEALTH AFFAIR, V29, P1611, DOI 10.1377/hlthaff.2009.0134
   Mazor KM, 2004, ARCH INTERN MED, V164, P1690, DOI 10.1001/archinte.164.15.1690
   OConnor E, 2010, INT J QUAL HEALTH C, V22, P371, DOI 10.1093/intqhc/mzq042
   Petronio S, 2009, UNCERTAINTY INFORM M, V0, P365
   Petronio S, 2010, J FAM THEOR REV, V2, P175, DOI 10.1111/j.1756-2589.2010.00052.x
   Petronio S, 2002, BOUNDARIES PRIVACY D, V0, P0
   Pfeiffer Y, 2010, QUAL SAF HEALTH CARE, V19, P0, DOI 10.1136/qshc.2008.030445
   Renkema E, 2014, BMC HEALTH SERV RES, V14, P0, DOI 10.1186/1472-6963-14-38
   Seys D, 2013, EVAL HEALTH PROF, V36, P135, DOI 10.1177/0163278712458918
   Seys D, 2013, INT J NURS STUD, V50, P678, DOI 10.1016/j.ijnurstu.2012.07.006
   Sjoberg L, 2000, RISK ANAL, V20, P1, DOI 10.1111/0272-4332.00001
   Vincent CA, 2010, PATIENT SAFETY, V0, P0
   Wu AW, 2000, BRIT MED J, V320, P726, DOI 10.1136/bmj.320.7237.726
   Wu AW, 1997, J GEN INTERN MED, V12, P770, DOI 10.1046/j.1525-1497.1997.07163.x
NR 37
TC 4
Z9 5
U1 0
U2 9
PU WILEY
PI HOBOKEN
PA 111 RIVER ST, HOBOKEN 07030-5774, NJ USA
SN 1356-1294
EI 1365-2753
J9 J EVAL CLIN PRACT
JI J. Eval. Clin. Pract.
PD OCT 15
PY 2014
VL 20
IS 5
BP 649
EP 656
DI 10.1111/jep.12194
PG 8
WC Health Care Sciences & Services; Medical Informatics; Medicine, General & Internal
SC Health Care Sciences & Services; Medical Informatics; General & Internal Medicine
GA AQ4XY
UT WOS:000342806100015
PM 24903087
DA 2022-10-14
ER

PT J
AU Karakus, A
   Duran, L
   Yavuz, Y
   Altintop, L
   Caliskan, F
AF Karakus, Akan
   Duran, Latif
   Yavuz, Yucel
   Altintop, Levent
   Caliskan, Fatih
TI Computer-based simulation training in emergency medicine designed in the light of malpractice cases
SO BMC MEDICAL EDUCATION
LA English
DT Article
DE Computer-based simulation; Medical education; Emergency medicine; Forensic medicine
ID education; preparedness
AB Background: Using computer-based simulation systems in medical education is becoming more and more common. Although the benefits of practicing with these systems in medical education have been demonstrated, advantages of using computer-based simulation in emergency medicine education are less validated. The aim of the present study was to assess the success rates of final year medical students in doing emergency medical treatment and evaluating the effectiveness of computer-based simulation training in improving final year medical students' knowledge. Methods: Twenty four Students trained with computer-based simulation and completed at least 4 hours of simulation-based education between the dates Feb 1, 2010 - May 1, 2010. Also a control group (traditionally trained, n = 24) was chosen. After the end of training, students completed an examination about 5 randomized medical simulation cases. Results: In 5 cases, an average of 3.9 correct medical approaches carried out by computer-based simulation trained students, an average of 2.8 correct medical approaches carried out by traditionally trained group (t = 3.90, p < 0.005). We found that the success of students trained with simulation training in cases which required complicated medical approach, was statistically higher than the ones who didn't take simulation training (p <= 0.05). Conclusions: Computer-based simulation training would be significantly effective in learning of medical treatment algorithms. We thought that these programs can improve the success rate of students especially in doing adequate medical approach to complex emergency cases.
C1 [Karakus, Akan] Ondokuz Mayis Univ, Fac Med, Dept Med Educ, TR-55139 Kurupelit, Samsun, Turkey.
   [Duran, Latif; Yavuz, Yucel; Caliskan, Fatih] Ondokuz Mayis Univ, Fac Med, Dept Emergency Med, TR-55139 Kurupelit, Samsun, Turkey.
   [Altintop, Levent] Ondokuz Mayis Univ, Fac Med, Dept Internal Med, TR-55139 Kurupelit, Samsun, Turkey.
RP Karakus, A (通讯作者)，Ondokuz Mayis Univ, Fac Med, Dept Med Educ, TR-55139 Kurupelit, Samsun, Turkey.
EM akan.karakus@omu.edu.tr
CR Aboud ET, 2011, J TRAUMA, V71, P1484, DOI 10.1097/TA.0b013e3182396337
   Becker GJ, 2007, RADIOLOGY, V245, P7, DOI 10.1148/radiol.2451070674
   Can IO, 2011, DEU TIP FAKULTESI DE, V25, P69
   Desser Terry S, 2007, J AM COLL RADIOL, V4, P816, DOI 10.1016/j.jacr.2007.07.013
   Dikici MF, 2007, TURK KLIN TIP BILIM, V27, P738
   Dikshit A, 2005, COMPUT MED IMAG GRAP, V29, P395, DOI 10.1016/j.compmedimag.2005.02.001
   Gaca AM, 2007, RADIOLOGY, V245, P236, DOI 10.1148/radiol.2451061381
   Good ML, 2003, MED EDUC, V37, P14, DOI 10.1046/j.1365-2923.37.s1.6.x
   Idiz N, 2012, J FORENSIC SCI, V57, P1014, DOI 10.1111/j.1556-4029.2012.02085.x
   Johnson L, 2006, CLIN PEDIATR EMERG M, V7, P121, DOI 10.1016/j.cpem.2006.03.005
   Kahol K, 2009, J BIOMED INFORM, V42, P593, DOI 10.1016/j.jbi.2009.02.008
   Karakus A, 2014, INT J EMERG MED, V7, P0, DOI 10.1186/1865-1380-7-3
   Kerr B, 2013, MED EDUC ONLINE, V18, P0, DOI 10.3402/meo.v18i0.21312
   Kir MZ, 2013, J FORENSIC LEG MED, V20, P274, DOI 10.1016/j.jflm.2012.10.003
   Kneebone RL, 2004, MED EDUC, V38, P1095, DOI 10.1111/j.1365-2929.2004.01959.x
   Kronz JD, 2000, CANCER, V89, P1818, DOI 10.1002/1097-0142(20001015)89:8<1818::AID-CNCR23>3.0.CO;2-J
   Lerner C, 2009, PEDIATR RADIOL, V39, P703, DOI 10.1007/s00247-009-1265-y
   Mason PB, 2014, MED TEACH, V36, P333, DOI 10.3109/0142159X.2014.887837
   McLaughlin SA, 2002, ACAD EMERG MED, V9, P1310, DOI 10.1111/j.1553-2712.2002.tb01593.x
   Monsky WL, 2002, AM J ROENTGENOL, V178, P35, DOI 10.2214/ajr.178.1.1780035
   Morgan PJ, 2002, CAN J ANAESTH, V49, P659, DOI 10.1007/BF03017441
   Pusic M, 2011, ACAD MED, V86, P731, DOI 10.1097/ACM.0b013e3182178c3c
   Robey CW, 2004, EMERGENCY MED COMPRE, V0, P1134
   Rosen KR, 2008, J CRIT CARE, V23, P157, DOI 10.1016/j.jcrc.2007.12.004
   Scarsbrook AF, 2006, CLIN RADIOL, V61, P640, DOI 10.1016/j.crad.2006.04.005
   Seymour NE, 2002, ANN SURG, V236, P458, DOI 10.1097/00000658-200210000-00008
   Stefanidis D, 2012, AM J SURG, V203, P49, DOI 10.1016/j.amjsurg.2011.05.008
   Wong N, 2005, J CRIT CARE, V20, P270, DOI 10.1016/j.jcrc.2005.08.001
NR 28
TC 13
Z9 13
U1 1
U2 19
PU BMC
PI LONDON
PA CAMPUS, 4 CRINAN ST, LONDON N1 9XW, ENGLAND
SN 1472-6920
EI 
J9 BMC MED EDUC
JI BMC Med. Educ.
PD JUL 27
PY 2014
VL 14
IS 
BP 
EP 
DI 10.1186/1472-6920-14-155
PG 5
WC Education & Educational Research; Education, Scientific Disciplines
SC Education & Educational Research
GA AO0AP
UT WOS:000340971500001
PM 25064122
DA 2022-10-14
ER

PT J
AU Zhang, XH
   Wang, K
AF Zhang, Xianghua
   Wang, Ke
TI Stochastic SEIR model with jumps
SO APPLIED MATHEMATICS AND COMPUTATION
LA English
DT Article
DE AIDS; Stochastically asymptotically stable; SEIR model; Levy noise
ID stability; noise
AB The paper establishes stochastic SEIR models with jumps; obtains system (2) and system (3) by using two different disturbance manners, respectively, which are used to describe the wide spread of the infectious diseases due to the medical negligence, etc. By adding the first random perturbations, we obtain Lyapunov function and examine that the solutions of model (2) are stochastically stable with the average time; summarize the conditions for persistence and extinction of the infectious diseases. By adding another random disturbance, we get the stochastic system (3). We prove that the positive solution of the system is stochastic asymptotically stable by using Lyapunov method. The conditions that the infectious diseases spread continually are obtained. These studies are good for the prevention and control of the infectious diseases which are with the incubation period especially with long ones. (C) 2014 Elsevier Inc. All rights reserved.
C1 [Zhang, Xianghua; Wang, Ke] Harbin Inst Technol, Dept Math, Weihai 264209, Peoples R China.
   [Zhang, Xianghua] Heilongjiang Univ Sci & Technol, Coll Sci, Harbin 150022, Peoples R China.
RP Wang, K (通讯作者)，Harbin Inst Technol, Dept Math, Weihai 264209, Peoples R China.
EM hljzhangxianghua@163.com; wangke@hitwh.edu.cn
FU National Natural Science Foundation of P.R. China [11171081, 11171056, 11126219, 11001032, 11226254, 11101183]
CR Applebaum D, 2009, LEVY PROCESSES AND S, V0, P0
   Applebaum D, 2009, J APPL PROBAB, V46, P1116, DOI 10.1239/jap/1261670692
   Guo HB, 2008, P AM MATH SOC, V136, P2793, DOI 10.1090/S0002-9939-08-09341-6
   LI MY, 1995, MATH BIOSCI, V125, P155, DOI 10.1016/0025-5564(95)92756-5
   Mao X, 2008, STOCHASTIC DIFFERENT, V0, P0
   Mao XR, 2002, STOCH PROC APPL, V97, P95, DOI 10.1016/S0304-4149(01)00126-0
   Siakalli M, 2009, THESIS, V0, P0
   Yang QS, 2013, NONLINEAR ANAL-REAL, V14, P1434, DOI 10.1016/j.nonrwa.2012.10.007
   Yuan C, 2012, COMMUN NONLINEAR SCI, V17, P0
   Zhang XH, 2013, APPL MATH LETT, V26, P867, DOI 10.1016/j.aml.2013.03.013
NR 10
TC 29
Z9 30
U1 0
U2 52
PU ELSEVIER SCIENCE INC
PI NEW YORK
PA 360 PARK AVE SOUTH, NEW YORK, NY 10010-1710 USA
SN 0096-3003
EI 1873-5649
J9 APPL MATH COMPUT
JI Appl. Math. Comput.
PD JUL 15
PY 2014
VL 239
IS 
BP 133
EP 143
DI 10.1016/j.amc.2014.04.061
PG 11
WC Mathematics, Applied
SC Mathematics
GA AI4OI
UT WOS:000336844300012
DA 2022-10-14
ER

PT J
AU Lilly, CM
   Zubrow, MT
   Kempner, KM
   Reynolds, HN
   Subramanian, S
   Eriksson, EA
   Jenkins, CL
   Rincon, TA
   Kohl, BA
   Groves, RH
   Cowboy, ER
   Mbekeani, KE
   McDonald, MJ
   Rascona, DA
   Ries, MH
   Rogove, HJ
   Badr, AE
   Kopec, IC
AF Lilly, Craig M.
   Zubrow, Marc T.
   Kempner, Kenneth M.
   Reynolds, H. Neal
   Subramanian, Sanjay
   Eriksson, Evert A.
   Jenkins, Crystal L.
   Rincon, Teresa A.
   Kohl, Benjamin A.
   Groves, Robert H., Jr.
   Cowboy, Elizabeth R.
   Mbekeani, Kamana E.
   McDonald, Mark J.
   Rascona, Dominick A.
   Ries, Michael H.
   Rogove, Herbert J.
   Badr, Ahmed E.
   Kopec, Isabelle C.
TI Critical Care Telemedicine: Evolution and State of the Art
SO CRITICAL CARE MEDICINE
LA English
DT Article
DE financial implications; history; outcomes; quality improvement; risk management; ICU telemedicine
ID ill patient; unit telemedicine; icu telemedicine; clinical-outcm; economic outcm; digital computer; mortality; telestroke; stroke; implementation
AB Objectives: To review the growth and current penetration of ICU telemedicine programs, association with outcomes, studies of their impact on medical education, associations with medicolegal risks, identify program revenue sources and costs, regulatory aspects, and the ICU telemedicine research agenda. Data Sources: Review of the published medical literature, governmental documents, and opinions of experts from the Society of Critical Care Medicine ICU Telemedicine Committee. Data Synthesis: Formal ICU telemedicine programs now support 11% of nonfederal hospital critically ill adult patients. There is increasingly robust evidence of association with lower ICU (0.79; 95% CI, 0.65-0.96) and hospital mortality (0.83; 95% CI, 0.73-0.94) and shorter ICU (-0.62 d; 95% CI, -1.21 to -0.04 d) and hospital (-1.26 d; 95% CI, -2.49 to -0.03 d) length of stay. Physicians in training report experiences with telemedicine intensivists that are positive and increased patient safety. Early studies suggest that implementation of ICU telemedicine programs has been associated with lower numbers of malpractice claims and costs. The requirements for Medicare reimbursement and states with legislation addressing providing professional services by telemedicine are detailed. Conclusions: The inclusion of an ICU telemedicine program as a major part of their critical care delivery paradigm has been implemented for 11% of critically ill U.S. adults as a solution for the problem of access to adult critical care services. Implementation of an ICU telemedicine program is one practical way to increase access and reduce mortality as well as length of stay. ICU telemedicine research including comparative effectiveness studies is urgently needed.
C1 [Lilly, Craig M.; Zubrow, Marc T.; Kempner, Kenneth M.; Reynolds, H. Neal; Subramanian, Sanjay; Eriksson, Evert A.; Jenkins, Crystal L.; Rincon, Teresa A.; Kohl, Benjamin A.; Groves, Robert H., Jr.; Cowboy, Elizabeth R.; Mbekeani, Kamana E.; McDonald, Mark J.; Rascona, Dominick A.; Ries, Michael H.; Rogove, Herbert J.; Badr, Ahmed E.; Kopec, Isabelle C.] Univ Massachusetts, Sch Med, Dept Med, UMass Mem Med Ctr, Worcester, MA 01605 USA.
   [Lilly, Craig M.; Zubrow, Marc T.; Kempner, Kenneth M.; Reynolds, H. Neal; Subramanian, Sanjay; Eriksson, Evert A.; Jenkins, Crystal L.; Rincon, Teresa A.; Kohl, Benjamin A.; Groves, Robert H., Jr.; Cowboy, Elizabeth R.; Mbekeani, Kamana E.; McDonald, Mark J.; Rascona, Dominick A.; Ries, Michael H.; Rogove, Herbert J.; Badr, Ahmed E.; Kopec, Isabelle C.] Univ Massachusetts, Sch Med, Dept Anesthesiol, UMass Mem Med Ctr, Worcester, MA 01605 USA.
   [Lilly, Craig M.; Zubrow, Marc T.; Kempner, Kenneth M.; Reynolds, H. Neal; Subramanian, Sanjay; Eriksson, Evert A.; Jenkins, Crystal L.; Rincon, Teresa A.; Kohl, Benjamin A.; Groves, Robert H., Jr.; Cowboy, Elizabeth R.; Mbekeani, Kamana E.; McDonald, Mark J.; Rascona, Dominick A.; Ries, Michael H.; Rogove, Herbert J.; Badr, Ahmed E.; Kopec, Isabelle C.] Univ Massachusetts, Sch Med, Dept Surg, UMass Mem Med Ctr, Worcester, MA 01605 USA.
RP Lilly, CM (通讯作者)，Univ Massachusetts, Sch Med, Dept Med, UMass Mem Med Ctr, 281 Lincoln St, Worcester, MA 01605 USA.
EM craig.lilly@umassmed.edu
FU National Institutes of Health (NIH); InTouch Health; American Association of Critical Care Nurses; Eli Lily; Phillips; American Telemedicine Association; California Telehealth Resource Center; American College of Chest Physicians; Society of Critical Care Medicine; American Lung Association; California Society for Respiratory Care; Astellas; NIH
CR Angus DC, 2000, JAMA-J AM MED ASSOC, V284, P2762, DOI 10.1001/jama.284.21.2762
   Audebert Heinrich J, 2009, CEREBROVASC DIS, V27 Suppl 4, P15, DOI 10.1159/000213054
   BASHSHUR R, 1977, AVIAT SPACE ENVIR MD, V48, P65
   Blackburn Jr H, 1957, AM HEART J, V4, P14
   Breslow MJ, 2004, CRIT CARE MED, V32, P31, DOI 10.1097/01.CCM.0000104204.61296.41
   Center for Connected Health Policy, 2013, STAT TEL LAWS REIMB, V0, P1
   Coletti C, 2010, TELEMED J E-HEALTH, V16, P894, DOI 10.1089/tmj.2010.0040
   Einthoven W, 1906, ARCH INTERNAT PHYSL, V4, P132
   Fifer S, 2010, CRITICAL CARE CRITIC, V0, P1
   Gundy BL, 1982, CRIT CARE MED, V10, P471
   Gupta Amar, 2011, HEALTH MATRIX CLEVEL, V21, P385
   Kahn JM, 2011, CHEST, V140, P230, DOI 10.1378/chest.11-0610
   Kohl BA, 2012, J TELEMED TELECARE, V18, P282, DOI 10.1258/jtt.2012.120208
   Kumar G, 2013, CHEST, V143, P19, DOI 10.1378/chest.11-3031
   Kuszler PC, 1999, AM J LAW MED, V25, P297
   Lilly CM, 2014, CHEST, V145, P500, DOI 10.1378/chest.13-1973
   Lilly CM, 2011, CHEST, V140, P1232, DOI 10.1378/chest.11-0718
   Lilly CM, 2011, JAMA-J AM MED ASSOC, V305, P2175, DOI 10.1001/jama.2011.697
   Lilly Craig M, 2010, J INTENSIVE CARE MED, V25, P16, DOI 10.1177/0885066609349216
   Marcin JP, 2004, J PEDIATR-US, V144, P375, DOI 10.1016/j.jpeds.2003.12.017
   McCambridge M, 2010, ARCH INTERN MED, V170, P648, DOI 10.1001/archinternmed.2010.74
   Mora A, 2007, CHEST, V0, P132
   Morrison JL, 2010, CRIT CARE MED, V38, P2, DOI 10.1097/CCM.0b013e3181b78fa8
   Myers Mary A, 2008, CRIT CARE NURS CLIN NORTH AM, V20, P435, DOI 10.1016/j.ccell.2008.08.003
   OSBORN JJ, 1968, SURGERY, V64, P1057
   Pervez MA, 2010, STROKE, V41, PE18, DOI 10.1161/STROKEAHA.109.560169
   Pronovost PJ, 2002, JAMA-J AM MED ASSOC, V288, P2151, DOI 10.1001/jama.288.17.2151
   Reynolds EM, 2012, TELEMED E-HEALTH, V18, P507, DOI 10.1089/tmj.2011.0206
   Reynolds HN, 2011, TELEMED E-HEALTH, V17, P773, DOI 10.1089/tmj.2011.0045
   Ries M, 2009, INT ANESTHESIOL CLIN, V47, P153, DOI 10.1097/AIA.0b013e3181950078
   Rosenfeld BA, 2000, CRIT CARE MED, V28, P3925, DOI 10.1097/00003246-200012000-00034
   Schwamm LH, 2004, ACAD EMERG MED, V11, P1193, DOI 10.1197/j.aem.2004.08.014
   SHEPPARD LC, 1968, ANN SURG, V168, P596, DOI 10.1097/00000658-196810000-00007
   Silva GS, 2012, STROKE, V43, P2078, DOI 10.1161/STROKEAHA.111.645861
   Spradley P, 2011, TULANE J TECHNOL INT, V14, P307
   Switzer JA, 2013, CIRC-CARDIOVASC QUAL, V6, P18, DOI 10.1161/CIRCOUTCOMES.112.967125
   Thomas EJ, 2009, JAMA-J AM MED ASSOC, V302, P2671, DOI 10.1001/jama.2009.1902
   Vespa PM, 2007, SURG NEUROL, V67, P331, DOI 10.1016/j.surneu.2006.12.042
   WEIL MH, 1966, J AMER MED ASSOC, V198, P1011, DOI 10.1001/jama.198.9.1011
   Wilcox ME, 2012, CRIT CARE, V16, P0, DOI 10.1186/cc11429
   Willmitch B, 2012, CRIT CARE MED, V40, P450, DOI 10.1097/CCM.0b013e318232d694
   Zawada ET, 2009, POSTGRAD MED, V121, P160, DOI 10.3810/pgm.2009.05.2016
NR 42
TC 94
Z9 96
U1 0
U2 25
PU LIPPINCOTT WILLIAMS & WILKINS
PI PHILADELPHIA
PA 530 WALNUT ST, PHILADELPHIA, PA 19106-3621 USA
SN 0090-3493
EI 1530-0293
J9 CRIT CARE MED
JI Crit. Care Med.
PD NOV 15
PY 2014
VL 42
IS 11
BP 2429
EP 2436
DI 10.1097/CCM.0000000000000539
PG 8
WC Critical Care Medicine
SC General & Internal Medicine
GA AR9JC
UT WOS:000343889000025
PM 25080052
DA 2022-10-14
ER

PT J
AU Tolisano, AM
   Bager, JM
AF Tolisano, Anthony M.
   Bager, Jennifer M.
TI Sleep Surgery and Medical Malpractice
SO LARYNGOSCOPE
LA English
DT Article
DE Sleep surgery; medical malpractice
ID litigation; claim
AB Objectives/Hypothesis: To describe and analyze the causes and outcomes of lawsuits pertaining to sleep surgery to mitigate future litigation and improve physician education. Study Design: A retrospective review of a publicly available database containing jury verdicts and settlements. Methods: The LexisNexis MEGA Jury Verdicts and Settlements database was reviewed for all lawsuits including settlements and trial verdicts related to sleep surgery. Data including type of surgery performed, plaintiff allegation, nature of injury, outcomes, and indemnities were collected and analyzed. Results: Fifty-one cases met the inclusion criteria. Of these, 30 were decided by a jury, nine were settled out of court, and 10 were resolved by other means. Overall, 57% of known outcomes favored the defendant. The most common surgery performed was tonsillectomy (57%), followed by uvulopalatopharyngoplasty (45%), adenoidectomy (31%), and septoplasty (31%). No difference was found between outcomes when comparing the most common injuries cited, including wrongful death (P = .572), airway compromise (P = .376), and drug reaction (P = .443). If failure to recognize a complication (P = .034) or delay in diagnosis (P = .026) was a component of the legal allegations, the outcome significantly favored the plaintiff. The median settlement ($545,000) and plaintiff award ($1.45 million) were not significantly different (P = .13). Conclusions: The majority of outcomes favored the defendant. Type of injury did not predict outcome. Failure to recognize complications and delay in diagnosis strongly predicted a verdict in favor of the plaintiff.
C1 [Tolisano, Anthony M.; Bager, Jennifer M.] Tripler Army Med Ctr, Dept Otolaryngol, Honolulu, HI 96859 USA.
RP Tolisano, AM (通讯作者)，Tripler Army Med Ctr, Dept Otolaryngol, 1 Jarrett White Rd, Honolulu, HI 96859 USA.
EM anthony.m.tolisano.mil@mail.mil
CR Bismark MM, 2012, J PLAST RECONSTR AES, V65, P1506, DOI 10.1016/j.bjps.2012.05.004
   Dawson DE, 2007, AM J RHINOL, V21, P584, DOI 10.2500/ajr.2007.21.3076
   Hong SS, 2013, OTOLARYNG HEAD NECK, V148, P589, DOI 10.1177/0194599813475566
   Jena AB, 2011, NEW ENGL J MED, V365, P629, DOI 10.1056/NEJMsa1012370
   Lydiatt DD, 2008, OTOLARYNG HEAD NECK, V139, P677, DOI 10.1016/j.otohns.2008.06.027
   Lydiatt DD, 2003, HEAD NECK-J SCI SPEC, V25, P429, DOI 10.1002/hed.10254
   Lydiatt DD, 2002, LARYNGOSCOPE, V112, P445, DOI 10.1097/00005537-200203000-00007
   Lynn-Macrae AG, 2004, LARYNGOSCOPE, V114, P1492, DOI 10.1097/00005537-200408000-00032
   Mannarino MR, 2012, EUR J INTERN MED, V23, P586, DOI 10.1016/j.ejim.2012.05.013
   Mathew R, 2011, LARYNGOSCOPE, V121, P2214, DOI 10.1002/lary.22136
   Reilly BK, 2013, LARYNGOSCOPE, V123, P112, DOI 10.1002/lary.23608
   Ruhl DS, 2013, OTOL NEUROTOL, V34, P1173, DOI 10.1097/MAO.0b013e318298a8fb
   Shaw GY, 2009, ANN OTO RHINOL LARYN, V118, P6, DOI 10.1177/000348940911800102
   Sundaram S, 2005, COCHRANE DB SYST REV, V0, P0, DOI DOI 10.1002/14651858.CD001004.pub2
   Svider PF, 2013, OTOLARYNG HEAD NECK, V149, P947, DOI 10.1177/0194599813504074
   Svider PF, 2013, LARYNGOSCOPE, V123, P1849, DOI 10.1002/lary.23905
   Svider PF, 2013, LARYNGOSCOPE, V123, P1754, DOI 10.1002/lary.23997
NR 17
TC 7
Z9 7
U1 0
U2 4
PU WILEY
PI HOBOKEN
PA 111 RIVER ST, HOBOKEN 07030-5774, NJ USA
SN 0023-852X
EI 1531-4995
J9 LARYNGOSCOPE
JI Laryngoscope
PD JUN 15
PY 2014
VL 124
IS 6
BP E250
EP E254
DI 10.1002/lary.24559
PG 5
WC Medicine, Research & Experimental; Otorhinolaryngology
SC Research & Experimental Medicine; Otorhinolaryngology
GA AL9SF
UT WOS:000339480400008
PM 24347364
DA 2022-10-14
ER

PT J
AU Paik, AM
   Mady, LJ
   Sood, A
   Eloy, JA
   Lee, ES
AF Paik, Angie M.
   Mady, Leila J.
   Sood, Aditya
   Eloy, Jean Anderson
   Lee, Edward S.
TI A Look Inside the Courtroom: An Analysis of 292 Cosmetic Breast Surgery Medical Malpractice Cases
SO AESTHETIC SURGERY JOURNAL
LA English
DT Article
DE cosmetic breast; medical malpractice; breast augmentation; breast reduction; breast implant; mastopexy
ID legal responsibility; negligence claim; plastic surgeon; litigation; otolaryngology; liability; trial
AB Background: Malpractice claims affect the cost and quality of health care. Objective: The authors examine litigation in cosmetic breast surgery and identify factors influencing malpractice litigation outcomes. Methods: The Westlaw database was searched for jury verdict and settlement reports related to medical malpractice and cosmetic breast surgeries. Cases included for analysis were examined for year, geographic location, patient demographics, procedure performed, alleged injury, causes of action, verdict, and indemnity payments. Results: Of 292 cases, the most common injury sustained was disfigurement (53.1%). Negligent misrepresentation had a 98% greater chance of resolution in favor of the plaintiff (reative risk [RR], 1.98; 95% confidence interval [CI], 1.41-2.79), and fraud had a 92% greater chance of disposition in favor of the plaintiff (RR, 1.92; 95% CI, 1.32-2.80). The most common causes of action cited were negligence (88.7%) and lack of informed consent (43.8%). One hundred sixty-nine (58.3%) cases resulted in favor of the defendant and 121 (41.7%) cases were disposed in favor of the plaintiff; 97 (33.4%) cases resulted in damages awarded and 24 (8.3%) cases resulted in settlement. No significant difference was found between the medians of indemnity payments awarded to plaintiffs ($245 000) and settlements ($300 000). Conclusions: Based on this study, negligent or intentional misrepresentation strongly favors plaintiffs in either awarded damages or settlements in cases of cosmetic breast surgery litigation. This study emphasizes that transparency and adequate communication are at the crux of the physician-patient relationship and are tools by which plastic surgeons may reduce the frequency of litigations, thereby containing health care costs at a minimum.
C1 [Paik, Angie M.; Mady, Leila J.; Sood, Aditya; Eloy, Jean Anderson; Lee, Edward S.] Rutgers New Jersey Med Sch, Dept Surg, Div Plast Surg, Dept Otolaryngol Head & Neck Surg,Dept Neurol Sur, Newark, NJ 07103 USA.
RP Paik, AM (通讯作者)，Rutgers New Jersey Med Sch, 140 Bergen St,Suite E1620, Newark, NJ 07103 USA.
EM paikan@njms.rutgers.edu
CR Abadin SS, 2010, SURGERY, V148, P718, DOI 10.1016/j.surg.2010.07.019
   American Society for Aesthetic Plastic Surgery, 2012, COSM SURG NAT DAT ST, V0, P0
   Bismark M, 2006, J LEGAL MED, V27, P55, DOI 10.1080/01947640500533317
   Bismark MM, 2012, PLOS MED, V9, P0, DOI 10.1371/journal.pmed.1001283
   Crockett RJ, 2007, PLAST RECONSTR SURG, V120, P316, DOI 10.1097/01.prs.0000264339.67451.71
   Dyer C, 2012, BRIT MED J, V344, P0, DOI 10.1136/bmj.e298
   Eloy JA, 2013, OTOLARYNG HEAD NECK, V148, P764, DOI 10.1177/0194599813481943
   Gogos AJ, 2011, MED J AUSTRALIA, V195, P340, DOI 10.5694/mja11.10379
   Gorney M, 2001, CLIN PLAST SURG, V28, P607
   Gorney M, 2011, PLAST RECONSTR SURG, V127, P2113, DOI 10.1097/PRS.0b013e31820e93f2
   HOFFMAN GW, 1971, SOUTH MED J, V64, P1106, DOI 10.1097/00007611-197109000-00016
   Ifeacho SN, 2009, CLIN OTOLARYNGOL, V34, P177, DOI 10.1111/j.1749-4486.2009.01893.x
   Jena AB, 2011, NEW ENGL J MED, V365, P629, DOI 10.1056/NEJMsa1012370
   Kessler DP, 2011, J ECON PERSPECT, V25, P93, DOI 10.1257/jep.25.2.93
   Kovalerchik O, 2013, INT FORUM ALLERGY RH, V3, P722, DOI 10.1002/alr.21169
   Leape LL, 2000, JAMA-J AM MED ASSOC, V284, P95, DOI 10.1001/jama.284.1.95
   Lydiatt DD, 2008, OTOLARYNG HEAD NECK, V139, P677, DOI 10.1016/j.otohns.2008.06.027
   Lydiatt DD, 2003, ARCH OTOLARYNGOL, V129, P50, DOI 10.1001/archotol.129.1.50
   Lyu SY, 2011, AESTHET PLAST SURG, V35, P764, DOI 10.1007/s00266-011-9684-1
   Mavroforou Anna, 2004, MED LAW, V23, P479
   Mehta S, 2010, J PLAST RECONSTR AES, V63, P1747, DOI 10.1016/j.bjps.2010.03.007
   Moffett P, 2011, WEST J EMERG MED, V12, P109
   Nash JJ, 2011, OTOLARYNG HEAD NECK, V144, P10, DOI 10.1177/0194599810390470
   *QUIC, 2000, DOING WHAT COUNTS PA, V0, P0
   Reilly BK, 2013, LARYNGOSCOPE, V123, P112, DOI 10.1002/lary.23608
   Richards E, 2011, BREAST, V20, P225, DOI 10.1016/j.breast.2010.12.004
   Seabury SA, 2013, HEALTH AFFAIR, V32, P111, DOI 10.1377/hlthaff.2012.0967
   Solvi AS, 2010, J PLAST RECONSTR AES, V63, P673, DOI 10.1016/j.bjps.2009.01.024
   Stefl M E, 2001, FRONT HEALTH SERV MANAGE, V18, P1
   Svider PF, 2013, AM J OTOLARYNG, V34, P699, DOI 10.1016/j.amjoto.2012.12.005
   Svider PF, 2013, LARYNGOSCOPE, V123, P2099, DOI 10.1002/lary.24000
   Svider PF, 2013, LARYNGOSCOPE, V123, P1849, DOI 10.1002/lary.23905
   Svider PF, 2013, LARYNGOSCOPE, V123, P1754, DOI 10.1002/lary.23997
   Svider PF, 2013, LARYNGOSCOPE, V123, P1156, DOI 10.1002/lary.23995
   da Silva DBVN, 2010, AESTHET PLAST SURG, V34, P541, DOI 10.1007/s00266-009-9460-7
NR 37
TC 44
Z9 44
U1 0
U2 7
PU OXFORD UNIV PRESS INC
PI CARY
PA JOURNALS DEPT, 2001 EVANS RD, CARY, NC 27513 USA
SN 1090-820X
EI 1527-330X
J9 AESTHET SURG J
JI Aesthet. Surg. J.
PD JAN 15
PY 2014
VL 34
IS 1
BP 79
EP 86
DI 10.1177/1090820X13515702
PG 8
WC Surgery
SC Surgery
GA AH1LE
UT WOS:000335881500010
PM 24396074
DA 2022-10-14
ER

PT J
AU Reich, J
   Schatzberg, A
AF Reich, James
   Schatzberg, Alan
TI An empirical data comparison of regulatory agency and malpractice legal problems for psychiatrists
SO ANNALS OF CLINICAL PSYCHIATRY
LA English
DT Article
DE forensic psychiatry; malpractice; review of literature
ID disciplinary action; physician; claim
AB BACKGROUND: Our objective is to compare legal difficulties that psychiatrists encounter in regulatory agency and malpractice (insurance) settings. METHODS: Data sources included a literature search of malpractice and medical board discipline from 1990 to 2009 (rates and types of discipline); publicly available insurance data (malpractice frequency and type); and data from the National Practitioner Data Bank (NPDB) (required reports of malpractice settlements and hospital discipline). RESULTS: Medical board discipline findings indicate that psychiatrists are at increased risk of disciplinary action compared with other specialties. NPDB data indicated relatively infrequent problems for psychiatrists. In malpractice, psychiatry accounted for a small percentage of overall claims and settlements. Overall, more years in practice and a lack of board certification increased the risk of legal difficulties. CONCLUSIONS: There are shared and separate risk factors in the malpractice and regulatory agency areas, but there is evidence that these 2 legal areas are distinct from each other.
C1 [Reich, James] Univ Calif San Francisco, Dept Psychiat, San Francisco, CA USA.
   [Schatzberg, Alan] Stanford Med Sch, Dept Psychiat & Behav Hlth, Stanford, CA USA.
RP Reich, J (通讯作者)，1988 Greenwich St, San Francisco, CA 94123 USA.
EM james.reich@ucsf.edu
CR American Medical Association, 2004, PHYS CHAR DISTR US, V0, P0
   Cardarelli R, 2006, J AM OSTEOPATH ASSOC, V106, P153
   Chimonas S, 2010, HEALTH SERV RES, V45, P98, DOI 10.1111/j.1475-6773.2009.01048.x
   Clay Steven W, 2003, J AM OSTEOPATH ASSOC, V103, P81
   DONALDSON LJ, 1994, BRIT MED J, V308, P1277, DOI 10.1136/bmj.308.6939.1277
   Kachalia A, 2010, ANN INTERN MED, V153, P213, DOI 10.7326/0003-4819-153-4-201008170-00002
   Khaliq AA, 2005, AM J MED, V118, P773, DOI 10.1016/j.amjmed.2005.01.051
   Kohatsu ND, 2004, ARCH INTERN MED, V164, P653, DOI 10.1001/archinte.164.6.653
   Meyer DJ, 2006, PSYCHIAT CLIN N AM, V29, P615, DOI 10.1016/j.psc.2006.04.005
   MORLOCK LL, 1991, INT J LAW PSYCHIAT, V14, P331, DOI 10.1016/0160-2527(91)90013-D
   Morrison J, 1998, JAMA-J AM MED ASSOC, V279, P1889, DOI 10.1001/jama.279.23.1889
   Morrison J, 2001, AM J PSYCHIAT, V158, P474, DOI 10.1176/appi.ajp.158.3.474
   Nanton AG, 2006, AM AC PSYCH LAW ANN, V0, P0
   Physician Insurers Association of America, 2006, RISK MAN REV PSYCH, V0, P0
   Reich JH, 2011, ANN CLIN PSYCHIATRY, V23, P297
   SCHWARTZ WB, 1989, JAMA-J AM MED ASSOC, V262, P1335, DOI 10.1001/jama.262.10.1335
   Slawson P, 1993, MED LAW, V12, P673
   Slawson P F, 1991, MED LAW, V10, P129
   SLAWSON PF, 1984, AM J PSYCHIAT, V141, P979
   TARAGIN MI, 1992, AM J MED, V93, P537, DOI 10.1016/0002-9343(92)90582-V
NR 21
TC 5
Z9 5
U1 0
U2 8
PU QUADRANT HEALTHCOM INC
PI PARSIPPANY
PA 7 CENTURY DRIVE, STE 302, PARSIPPANY, NJ 07054-4603 USA
SN 1040-1237
EI 1547-3325
J9 ANN CLIN PSYCHIATRY
JI Ann. Clin. Psychiatry
PD MAY 15
PY 2014
VL 26
IS 2
BP 91
EP 96
DI 
PG 6
WC Psychiatry
SC Psychiatry
GA AH7WX
UT WOS:000336347200003
PM 24812648
DA 2022-10-14
ER

PT J
AU Casali, MB
   Mobilia, F
   Del Sordo, S
   Blandino, A
   Genovese, U
AF Casali, Michelangelo Bruno
   Mobilia, Francesca
   Del Sordo, Sara
   Blandino, Alberto
   Genovese, Umberto
TI The medical malpractice in Milan-Italy. A retrospective survey on 14 years of judicial autopsies
SO FORENSIC SCIENCE INTERNATIONAL
LA English
DT Article
DE Medical malpractice; Death; Forensic investigation; Judicial autopsy
ID critically-ill patient; postmortem diagnose; virtopsy; msct; mri; discrepancy; angiography; surgery; death; rate
AB The medical malpractice is a rising and central topic for the forensic pathologist and forensic autopsies are a mandatory step in the judicial evaluation of the suspected medical malpractice. Reliable national and international registers about the medical malpractice are still missing and nowadays the necroscopic archives are therefore one of the best sources of data about such a complex phenomenon. We analyzed the archive of the Institute of Forensic Medicine of the Milan University from 1996 to 2009 and selected 317 lethal cases of suspected medical malpractice. The mean age of our cases was 60 +/- 18 years for males and 58 +/- 19 years for the females. In 70% of such cases the patient death occurred in a hospital setting. The first 24 h of hospitalization turned out to be the hottest period for deaths followed by malpractice claims. The surgical branches were obviously the most involved, with abdominal surgery, orthopedics, neurosurgery and gynecology as the main contributors. Just 12% of the total amount of cases came from all the internistic branches put together. Non-hospital malpractice was typically caused by misdiagnosed myocardial infarctions and aortic ruptures. A full forensic report was present in 71 cases (all belonging to the 2007-2009 period): in 69% of cases the judicial autopsy revealed as a sufficient tool for diagnosing the cause of death; medical malpractice was confirmed in only 17% of the whole cases and a causal link between the ascertained malpractice and the patient death was recognized in only 12.7% cases. (C) 2014 Elsevier Ireland Ltd. All rights reserved.
C1 [Casali, Michelangelo Bruno; Mobilia, Francesca; Del Sordo, Sara; Blandino, Alberto; Genovese, Umberto] Univ Milan, Dipartimento Morfol Umana & Sci Biomed Salute, Sez Med Legale & Assicurazioni, Lab Responsabilita Sanitaria, I-3720133 Milan, Italy.
RP Casali, MB (通讯作者)，Univ Milan, Dipartimento Morfol Umana & Sci Biomed Salute, Sez Med Legale & Assicurazioni, Lab Responsabilita Sanitaria, Via Luigi Mangiagalli, I-3720133 Milan, Italy.
EM casalimichelangelo@gmail.com
CR [Anonymous], 1998, NAT COORD COUNC MED, V0, P0
   BATTLE RM, 1987, JAMA-J AM MED ASSOC, V258, P339, DOI 10.1001/jama.258.3.339
   Blosser SA, 1998, CRIT CARE MED, V26, P1332, DOI 10.1097/00003246-199808000-00015
   Bolliger SA, 2008, EUR RADIOL, V18, P273, DOI 10.1007/s00330-007-0737-4
   Bove KE, 2002, ARCH PATHOL LAB MED, V126, P1023
   Bove KE, 2002, ARCH PATHOL LAB MED, V126, P1032
   Buken Erhan, 2004, J CLIN FORENSIC MED, V11, P233, DOI 10.1016/j.jcfm.2004.01.005
   Council of Europe, 1999, REC R 99 3 COMM MIN, V0, P0
   Council of Europe Committee of Ministers, 2006, REC REC7 COMM MIN ME, V0, P0
   de la Grandmaison GL, 2010, J FORENSIC SCI, V55, P85, DOI 10.1111/j.1556-4029.2009.01240.x
   Dettmeyer R, 2005, J FORENSIC SCI, V50, P423
   Dettmeyer R, 2001, FORENSIC SCI INT, V122, P60, DOI 10.1016/S0379-0738(01)00394-2
   Ebbesen J, 2001, ARCH INTERN MED, V161, P2317, DOI 10.1001/archinte.161.19.2317
   Jackowski C, 2005, J FORENSIC SCI, V50, P1175
   Jackowski C, 2005, FORENSIC SCI INT, V149, P11, DOI 10.1016/j.forsciint.2004.05.019
   Jeffery AJ, 2010, DIAGN HISTOPATHOL, V16, P546, DOI 10.1016/J.MPDHP.2010.08.017
   Juvin P, 2000, ANESTH ANALG, V91, P344, DOI 10.1097/00000539-200008000-00020
   Khon LT, 2001, BUILDING SAFER HLTH, V0, P0
   Lee AHS, 1997, HEART, V78, P34, DOI 10.1136/hrt.78.1.34
   Madea Burkhard, 2009, LEG MED (TOKYO), V11 Suppl 1, PS76, DOI 10.1016/j.legalmed.2009.01.108
   Madea B, 2009, FORENSIC SCI INT, V190, P58, DOI 10.1016/j.forsciint.2009.05.013
   Michel P, 2004, BRIT MED J, V328, P199, DOI 10.1136/bmj.328.7433.199
   Pakis I, 2009, J FORENSIC LEG MED, V16, P7, DOI 10.1016/j.jflm.2008.05.012
   Perkins GD, 2003, CRIT CARE, V7, PR129, DOI 10.1186/cc2359
   Sandars J, 2003, FAM PRACT, V20, P231, DOI 10.1093/fampra/cmg301
   SHANKS JH, 1990, J CLIN PATHOL, V43, P193, DOI 10.1136/jcp.43.3.193
   Shojania KG, 2002, AHRQ PUBLICATION, V0, P0
   Shojania KG, 2008, NEW ENGL J MED, V358, P873, DOI 10.1056/NEJMp0707996
   Shojania KG, 2003, JAMA-J AM MED ASSOC, V289, P2849, DOI 10.1001/jama.289.21.2849
   Start RD, 1999, J CLIN PATHOL, V52, P640, DOI 10.1136/jcp.52.9.640
   Wallace E, 2013, BMJ OPEN, V3, P0, DOI 10.1136/bmjopen-2013-002929
   Yen K, 2004, J FORENSIC SCI, V49, P799
   Yen K, 2007, FORENSIC SCI INT, V173, P21, DOI 10.1016/j.forsciint.2007.01.027
   Zerlauth JB, 2013, FORENSIC SCI INT, V225, P32, DOI 10.1016/j.forsciint.2012.05.013
NR 34
TC 25
Z9 27
U1 0
U2 16
PU ELSEVIER IRELAND LTD
PI CLARE
PA ELSEVIER HOUSE, BROOKVALE PLAZA, EAST PARK SHANNON, CO, CLARE, 00000, IRELAND
SN 0379-0738
EI 1872-6283
J9 FORENSIC SCI INT
JI Forensic Sci.Int.
PD SEP 15
PY 2014
VL 242
IS 
BP 38
EP 43
DI 10.1016/j.forsciint.2014.06.002
PG 6
WC Medicine, Legal
SC Legal Medicine
GA AP4NN
UT WOS:000342054000017
PM 25023215
DA 2022-10-14
ER

PT J
AU Durand, DJ
   Robertson, CT
   Agarwal, G
   Duszak, R
   Krupinski, EA
   Itri, JN
   Fotenos, A
   Savoie, B
   Ding, A
   Lewin, JS
AF Durand, Daniel J.
   Robertson, Christopher T.
   Agarwal, Gautam
   Duszak, Richard, Jr.
   Krupinski, Elizabeth A.
   Itri, Jason N.
   Fotenos, Anthony
   Savoie, Brent
   Ding, Alexander
   Lewin, Jonathan S.
TI Expert Witness Blinding Strategies to Mitigate Bias in Radiology Malpractice Cases: A Comprehensive Review of the Literature
SO JOURNAL OF THE AMERICAN COLLEGE OF RADIOLOGY
LA English
DT Review
DE Observer performance; observer bias; medical malpractice; expert-witness blinding; blinded peer review
ID hindsight bias; litigation; negligence; context; cancer; issue; image; error; claim; head
AB Like all physicians, radiologists in the United States are subject to frequent and costly medical malpractice claims. Legal scholars and physicians concur that the US civil justice system is neither precise nor accurate in determining whether malpractice has truly occurred in cases in which claims are made. Sometimes, this inaccuracy is driven by biases inherent in medical expert-witness opinions. For example, expert-witness testimony involving "missed" radiology findings can be negatively affected by several cognitive biases, such as contextual bias, hindsight bias, and outcome bias. Biases inherent in the US legal system, such as selection bias, compensation bias, and affiliation bias, also play important roles. Fortunately, many of these biases can be significantly mitigated or eliminated through the use of appropriate blinding techniques. This paper reviews the major works on expert-witness blinding in the legal scholarship and the radiology professional literature. Its purpose is to acquaint the reader with the evidence that unblinded expert-witness testimony is tainted by multiple sources of bias and to examine proposed strategies for addressing these biases through blinding.
C1 [Durand, Daniel J.; Agarwal, Gautam; Fotenos, Anthony; Savoie, Brent; Lewin, Jonathan S.] Johns Hopkins Univ, Sch Med, Russell H Morgan Dept Radiol & Radiol Sci, Baltimore, MD USA.
   [Robertson, Christopher T.] Harvard Univ, Sch Law, Cambridge, MA 02138 USA.
   [Duszak, Richard, Jr.] Emory Univ, Sch Med, Dept Radiol & Imaging Sci, Atlanta, GA USA.
   [Krupinski, Elizabeth A.] Univ Arizona, Dept Med Imaging, Tucson, AZ USA.
   [Itri, Jason N.] Univ Pittsburgh, Med Ctr, Pittsburgh, PA USA.
   [Ding, Alexander] Massachusetts Gen Hosp, Dept Radiol, Boston, MA 02114 USA.
RP Durand, DJ (通讯作者)，Russell H Morgan Dept Radiol & Radiol Sci, Div Pediat Radiol, 1800 Orleans St,Zayed Tower,4th Floor,Rm 4174, Baltimore, MD 21287 USA.
EM Daniel.J.Durand@gmail.com
CR BERLIN L, 1986, AM J ROENTGENOL, V147, P1291, DOI 10.2214/ajr.147.6.1291
   Berlin L, 1998, AM J ROENTGENOL, V170, P863, DOI 10.2214/ajr.170.4.9530024
   Berlin L, 2004, AM J ROENTGENOL, V183, P557, DOI 10.2214/ajr.183.3.1830557
   Berlin L, 2001, AM J ROENTGENOL, V176, P317, DOI 10.2214/ajr.176.2.1760317
   Berlin L, 2012, AM J ROENTGENOL, V198, PW498, DOI 10.2214/AJR.11.7768
   Bias H, 2000, AM J ROENTGENOL, V175, P597, DOI 10.2214/ajr.175.3.1750597
   Boden LI, 2008, ENVIRON HEALTH PERSP, V116, P117, DOI 10.1289/ehp.9987
   Boone D, 2012, EUR RADIOL, V22, P495, DOI 10.1007/s00330-011-2294-0
   Danaher J, 2011, INT J EVID PROOF, V15, P207, DOI 10.1350/ijep.2011.15.3.378
   Egglin TKP, 1996, JAMA-J AM MED ASSOC, V276, P1752, DOI 10.1001/jama.276.21.1752
   Erly WK, 2010, J COMPUT ASSIST TOMO, V34, P229, DOI 10.1097/RCT.0b013e3181c21f72
   Fazel R, 2009, NEW ENGL J MED, V361, P849, DOI 10.1056/NEJMoa0901249
   Fotenos AF, 2013, ACAD RADIOL, V20, P238, DOI 10.1016/j.acra.2012.09.016
   Garb H, 1998, STUDYING CLIN, V0, P0
   GLYPTIS PT, 2011, ACR B, V1, P24
   GROSS SR, 1991, WISC LAW REV, V0, P1113
   Harley EM, 2004, J EXP PSYCHOL LEARN, V30, P960, DOI 10.1037/0278-7393.30.5.960
   HARLEY EM, 2007, SOC COGNITION, V25, P15
   HARVEY JA, 1993, AM J ROENTGENOL, V161, P1167, DOI 10.2214/ajr.161.6.8249720
   LaBine SJ, 1996, LAW HUMAN BEHAV, V20, P501, DOI 10.1007/BF01499038
   Loevner LA, 2002, AM J NEURORADIOL, V23, P1622
   Mello MM, 2010, HEALTH AFFAIR, V29, P1569, DOI 10.1377/hlthaff.2009.0807
   MUHM JR, 1983, RADIOLOGY, V148, P609, DOI 10.1148/radiology.148.3.6308709
   Pinto A, 2010, WORLD J RADIOL, V2, P377, DOI 10.4329/wjr.v2.i10.377
   Renshaw AA, 2005, CANCER CYTOPATHOL, V105, P263, DOI 10.1002/cncr.21319
   Risinger, 2009, JURIMETRICS, V50, P21
   Risinger DMichael, 2010, UTAH L REV, V0, P225
   Robertson CT, 2012, J EMPIR LEGAL STUD, V9, P765, DOI 10.1111/j.1740-1461.2012.01273.x
   ROBERTSON CT, 2010, NEW YORK U LAW REV, V85, P176
   ROBERTSON CT, 2010, NEW YORK U LAW REV, V0, P85
   Ryan AF, 2010, INVEST RADIOL, V45, P211, DOI 10.1097/RLI.0b013e3181d2ee97
   Semelka RC, 2010, AM J ROENTGENOL, V195, P429, DOI 10.2214/AJR.09.3987
   Shuman Daniel W, 1994, JURIMETRICS J, V34, P193
   Studdert DM, 2006, NEW ENGL J MED, V354, P2024, DOI 10.1056/NEJMsa054479
   Thomson NB, 2012, J AM COLL RADIOL, V9, P729, DOI 10.1016/j.jacr.2012.06.015
   Whang JS, 2013, RADIOLOGY, V266, P548, DOI 10.1148/radiol.12111119
   Wolfe JM, 2005, NATURE, V435, P439, DOI 10.1038/435439a
NR 38
TC 11
Z9 11
U1 1
U2 17
PU ELSEVIER SCIENCE INC
PI NEW YORK
PA 360 PARK AVE SOUTH, NEW YORK, NY 10010-1710 USA
SN 1546-1440
EI 
J9 J AM COLL RADIOL
JI J. Am. Coll. Radiol.
PD SEP 15
PY 2014
VL 11
IS 9
BP 868
EP 873
DI 10.1016/j.jacr.2014.05.001
PG 6
WC Radiology, Nuclear Medicine & Medical Imaging
SC Radiology, Nuclear Medicine & Medical Imaging
GA AO7NZ
UT WOS:000341541200011
PM 25041992
DA 2022-10-14
ER

PT J
AU Riess, H
   Kraft-Todd, G
AF Riess, Helen
   Kraft-Todd, Gordon
TI EMPATHY: A Tool to Enhance Nonverbal Communication Between Clinicians and Their Patients
SO ACADEMIC MEDICINE
LA English
DT Article
ID neural basis; medical-education; decision-making; health outcm; centered care; emotion; model; touch; neurobiology; neuroscience
AB There is a gap in the medical education literature on teaching nonverbal detection and expression of empathy. Many articles do not address nonverbal interactions, instead focusing on "what to say" rather than "how to be." This focus on verbal communication overlooks the essential role nonverbal signals play in the communication of emotions, which has significant effects on patient satisfaction, health outcomes, and malpractice claims. This gap is addressed with a novel teaching tool for assessing nonverbal behavior using the acronym E.M.P.A.T.H.Y.-E: eye contact; M: muscles of facial expression; P: posture; A: affect; T: tone of voice; H: hearing the whole patient; Y: your response. This acronym was the cornerstone of a randomized controlled trial of empathy training at Massachusetts General Hospital, 2010-2012. Used as an easy-to-remember checklist, the acronym orients medical professionals to key aspects of perceiving and responding to nonverbal emotional cues. An urgent need exists to teach nonverbal aspects of communication as medical practices must be reoriented to the increasing cultural diversity represented by patients presenting for care. Where language proficiency may be limited, nonverbal communication becomes more crucial for understanding patients' communications. Furthermore, even in the absence of cultural differences, many patients are reluctant to disagree with their clinicians, and subtle nonverbal cues may be the critical entry point for discussions leading to shared medical decisions. A detailed description of the E.M.P.A.T.H.Y. acronym and a brief summary of the literature that supports each component of the teaching tool are provided.
C1 [Riess, Helen] Harvard Univ, Sch Med, Boston, MA USA.
   [Riess, Helen; Kraft-Todd, Gordon] Massachusetts Gen Hosp, Empathy & Relat Sci Program, Boston, MA 02114 USA.
   [Kraft-Todd, Gordon] Yale Univ, Human Cooperat Lab, New Haven, CT USA.
RP Riess, H (通讯作者)，Massachusetts Gen Hosp, Wang ACC Suite 812, Boston, MA 02114 USA.
EM hriess@mgh.harvard.edu
CR Adams RB, 2003, SCIENCE, V300, P1536, DOI 10.1126/science.1082244
   Adolphs R, 2009, ANNU REV PSYCHOL, V60, P693, DOI 10.1146/annurev.psych.60.110707.163514
   Allison T, 2000, TRENDS COGN SCI, V4, P267, DOI 10.1016/S1364-6613(00)01501-1
   Ambady N, 2002, PSYCHOL AGING, V17, P443, DOI 10.1037/0882-7974.17.3.443
   Ambady N, 2002, SURGERY, V132, P5, DOI 10.1067/msy.2002.124733
   Aviezer H, 2012, J PERS SOC PSYCHOL, V103, P20, DOI 10.1037/a0027411
   Barry MJ, 2012, NEW ENGL J MED, V366, P780, DOI 10.1056/NEJMp1109283
   Batson CD, 2014, ALTRUISM QUESTION SO, V0, P0
   Beck Rainer S, 2002, J AM BOARD FAM PRACT, V15, P25
   Betancourt JR, 2003, ACAD MED, V78, P560, DOI 10.1097/00001888-200306000-00004
   Birdwhistell R, 1970, KINESICS CONTEXT ESS, V0, P0
   Carney DR, 2010, PSYCHOL SCI, V21, P1363, DOI 10.1177/0956797610383437
   Carr L, 2003, P NATL ACAD SCI USA, V100, P5497, DOI 10.1073/pnas.0935845100
   Charles C, 1999, SOC SCI MED, V49, P651, DOI 10.1016/S0277-9536(99)00145-8
   Connor A, 2009, J HOLIST NURS, V27, P127, DOI 10.1177/0898010109333337
   Converse BA, 2008, EMOTION, V8, P725, DOI 10.1037/a0013283
   Cooperrider DL, 2005, APPRECIATIVE INQUIRY, V0, P0
   Cooperrider DL, 1987, RES ORG CHANGE DEV, V0, PP129, DOI 10.1108/S1475-9152
   Critchley HD, 2003, BRAIN, V126, P2139, DOI 10.1093/brain/awg216
   Davis MH, 1994, EMPATHY SOCIAL PSYCH, V0, P0, DOI DOI 10.4324/9780429493898
   DeSteno D, 2012, PSYCHOL SCI, V23, P1549, DOI 10.1177/0956797612448793
   DIMATTEO MR, 1979, PROF PSYCHOL, V10, P540, DOI 10.1037/0735-7028.10.4.540
   Ekman P, 2007, EMOTIONS REVEALED RE, V0, P0
   Ekman Paul, 1969, SEMIOTICA, V1, P49, DOI 10.1515/SEMI.1969.1.1.49
   Epley N, 2008, SOC PERSONAL PSYCHOL, V2, P1455, DOI 10.1111/j.1751-9004.2008.00115.x
   Flores G, 2000, J PEDIATR-US, V136, P14, DOI 10.1016/S0022-3476(00)90043-X
   Galanti GA, 2008, CARING PATIENTS DIFF, V0, P0
   Grevin F, 1996, PSYCHOL REP, V79, P483, DOI 10.2466/pr0.1996.79.2.483
   HAASE RF, 1972, J COUNS PSYCHOL, V19, P417, DOI 10.1037/h0033188
   Hall, 2010, NONVERBAL COMMUNICAT, V0, P0
   Hall JA, 2011, PATIENT EDUC COUNS, V84, P319, DOI 10.1016/j.pec.2011.03.006
   Haque OS, 2012, PERSPECT PSYCHOL SCI, V7, P176, DOI 10.1177/1745691611429706
   HARRIGAN JA, 1983, J APPL SOC PSYCHOL, V13, P496, DOI 10.1111/j.1559-1816.1983.tb02332.x
   Hickson GB, 2002, JAMA-J AM MED ASSOC, V287, P2951, DOI 10.1001/jama.287.22.2951
   Hojat M, 2011, ACAD MED, V86, P359, DOI 10.1097/ACM.0b013e3182086fe1
   Jack AI, 2013, NEUROIMAGE, V66, P385, DOI 10.1016/j.neuroimage.2012.10.061
   Kelley JM, 2014, PLOS ONE, V9, P0, DOI 10.1371/journal.pone.0094207
   Kelley JM, 2009, PSYCHOSOM MED, V71, P789, DOI 10.1097/PSY.0b013e3181acee12
   Kuehn BM, 2012, JAMA-J AM MED ASSOC, V307, P441, DOI 10.1001/jama.2012.46
   Leder D, 2008, J ALTERN COMPLEM MED, V14, P321, DOI 10.1089/acm.2007.0717
   LEVINSON W, 1994, JAMA-J AM MED ASSOC, V272, P1619, DOI 10.1001/jama.272.20.1619
   Lin SH, 2010, J EXP SOC PSYCHOL, V46, P551, DOI 10.1016/j.jesp.2009.12.019
   MacDonald K, 2009, POSTGRAD MED, V121, P136, DOI 10.3810/pgm.2009.07.2039
   MACLEAN PD, 1967, J NERV MENT DIS, V144, P374, DOI 10.1097/00005053-196705000-00005
   Marsh AA, 2007, EMOTION, V7, P239, DOI 10.1037/1528-3542.7.2.239
   Marsh AA, 2009, PLOS ONE, V4, P0, DOI 10.1371/journal.pone.0005707
   McCormack LA, 2011, SOC SCI MED, V72, P1085, DOI 10.1016/j.socscimed.2011.01.020
   Medicare Program, 2011, FED REGISTER, V76, P26489
   Mehrabian A, 1972, NONVERBAL COMMUNICAT, V0, P0
   Neumann M, 2011, ACAD MED, V86, P996, DOI 10.1097/ACM.0b013e318221e615
   Oh Jaime, 2011, BECKERS HOSP REV, V0, P0
   Pfeiffer U, 2012, FRONT PSYCHOL, V0, P3
   Phillips ML, 2003, BIOL PSYCHIAT, V54, P504, DOI 10.1016/S0006-3223(03)00168-9
   Pollak KI, 2007, J CLIN ONCOL, V25, P5748, DOI 10.1200/JCO.2007.12.4180
   Rakel DP, 2009, FAM MED, V41, P494
   REMLAND MS, 1995, J SOC PSYCHOL, V135, P281, DOI 10.1080/00224545.1995.9713958
   Riess H, 2012, J GEN INTERN MED, V27, P1280, DOI 10.1007/s11606-012-2063-z
   Riess H, 2011, HARVARD REV PSYCHIAT, V19, P162, DOI 10.3109/08941939.2011.581915
   Rizzolatti G, 2004, ANNU REV NEUROSCI, V27, P169, DOI 10.1146/annurev.neuro.27.070203.144230
   Rollnick S, 2010, BMJ-BRIT MED J, V340, P0, DOI 10.1136/bmj.c1900
   Rousseau PC, 2008, J PALLIAT MED, V11, P1299, DOI 10.1089/jpm.2008.0174
   Routasalo P, 1998, SCAND J CARING SCI, V12, P170, DOI 10.1080/02839319850162931
   Rubak S, 2005, BRIT J GEN PRACT, V55, P305
   Senju A, 2013, INT J BEHAV DEV, V37, P131, DOI 10.1177/0165025412465360
   Siegel DJ, 1999, POCKET GUIDE INTERPE, V0, P0
   Stephens GJ, 2010, P NATL ACAD SCI USA, V107, P14425, DOI 10.1073/pnas.1008662107
   STEWART MA, 1995, CAN MED ASSOC J, V152, P1423
   Suchman AL, 1997, JAMA-J AM MED ASSOC, V277, P678, DOI 10.1001/jama.277.8.678
   Sue DW, 2007, AM PSYCHOL, V62, P271, DOI 10.1037/0003-066X.62.4.271
   Waller BM, 2008, EMOTION, V8, P435, DOI 10.1037/1528-3542.8.3.435
   Wicker B, 2003, NEURON, V40, P655, DOI 10.1016/S0896-6273(03)00679-2
   Zderad L T, 1969, NURS CLIN NORTH AM, V4, P655
NR 72
TC 78
Z9 81
U1 2
U2 53
PU LIPPINCOTT WILLIAMS & WILKINS
PI PHILADELPHIA
PA TWO COMMERCE SQ, 2001 MARKET ST, PHILADELPHIA, PA 19103 USA
SN 1040-2446
EI 1938-808X
J9 ACAD MED
JI Acad. Med.
PD AUG 15
PY 2014
VL 89
IS 8
BP 1108
EP 1112
DI 10.1097/ACM.0000000000000287
PG 5
WC Education, Scientific Disciplines; Health Care Sciences & Services
SC Education & Educational Research; Health Care Sciences & Services
GA AN0PQ
UT WOS:000340286900012
PM 24826853
DA 2022-10-14
ER

PT J
AU Khorgami, Z
   Mofid, R
   Soroush, A
   Aminian, A
   Araghi, NH
   Hanafi, S
AF Khorgami, Zhamak
   Mofid, Roza
   Soroush, Ahmadreza
   Aminian, Ali
   Araghi, Negin Hosseini
   Hanafi, Somayeh
TI Factors Associated With Inappropriate Chemical Prophylaxis of Thromboembolism in Surgical Patients
SO CLINICAL AND APPLIED THROMBOSIS-HEMOSTASIS
LA English
DT Article
DE deep venous thrombosis; thrombosis prophylaxis; surgical procedures; practice management
ID clinical-practice guideline; ill medical patient; venous thromboembolism; antithrombotic therapy; thrombosis prophylaxi; improve prophylaxi; pulmonary-embolism; prevention; thromboprophylaxi; strategy
AB Introduction: Despite various guidelines for venous thromboembolism (VTE) prevention, malpractice in prescribing thromboprophylaxis is common. In this study, factors associated with prescribing or not prescribing appropriate chemical thromboprophylaxis were assessed. Materials and methods: We enrolled high-risk patients for VTE (based on Caprini score) in the general surgery ward. They were divided into 2 groups based on receiving appropriate prophylaxis or not. Factors associated with prescribing thromboprophylaxis were analyzed. Results: A total of 613 patients were enrolled in this study. Head and neck operations (P <.0001), minor surgeries (P =.001), mastectomy (P =.012), and medical treatment (P = 0.034) were the factors associated with not prescribing thromboprophylaxis. In contrast, age (P <.0001), laparoscopic surgeries (P =.011), surgery duration (<.0001), oral contraceptive pill consumption (P =.005), and complete bed rest (P =.002) were protective factors. Conclusion: Minor surgeries, head and neck operations, mastectomy, and medical treatment are associated with overlooking anticoagulant administration. It is recommended to consider aforementioned pitfalls in routine practice and education.
C1 [Khorgami, Zhamak; Mofid, Roza; Soroush, Ahmadreza; Araghi, Negin Hosseini] Univ Tehran Med Sci, Shariati Hosp, Dept Surg, Tehran, Iran.
   [Khorgami, Zhamak; Soroush, Ahmadreza] Univ Tehran Med Sci, Shariati Hosp, Res Ctr Improvement Surg Procedures & Outcomes, Tehran, Iran.
   [Aminian, Ali] Univ Tehran Med Sci, Imam Khomeini Hosp, Dept Surg, Tehran, Iran.
   [Hanafi, Somayeh] Univ Tehran Med Sci, Shariati Hosp, Pharmaceut Care Dept, Tehran, Iran.
RP Mofid, R (通讯作者)，Univ Tehran Med Sci, Shariati Hosp, Dept Surg, North Kargar Ave, Tehran, Iran.
EM rosa_mofid@yahoo.co.uk
CR Ageno W, 2002, HAEMATOLOGICA, V87, P746
   Amin A, 2007, J THROMB HAEMOST, V5, P1610, DOI 10.1111/j.1538-7836.2007.02650.x
   Burns PJ, 2001, J ROY COLL SURG EDIN, V46, P329
   Cabana MD, 1999, JAMA-J AM MED ASSOC, V282, P1458, DOI 10.1001/jama.282.15.1458
   Caprini JA, 2001, SEMIN HEMATOL, V38, P12, DOI 10.1053/shem.2001.25184
   Caprini JA, 1900, V199, V0, PS3
   Deheinzelin D, 2006, J THROMB HAEMOST, V4, P1266, DOI 10.1111/j.1538-7836.2006.01981.x
   Dhond Abhay J, 2003, AM J GERIATR CARDIOL, V12, P243, DOI 10.1111/j.1076-7460.2003.02010.x
   Durieux P, 2000, JAMA-J AM MED ASSOC, V283, P2816, DOI 10.1001/jama.283.21.2816
   Friedman RJ, 2008, CURR MED RES OPIN, V24, P87, DOI 10.1185/030079907X242746
   Geerts WH, 2004, CHEST, V126, P338S, DOI 10.1378/chest.126.3_suppl.338S
   Heit JA, 2005, ANN NUMB INC REC NON, V0, P0
   Hirsh J, 2001, CHEST, V119, P1S, DOI 10.1378/chest.119.1_suppl.1S
   Huang A, 2000, ANN ROY COLL SURG, V82, P69
   Kahn SR, 2007, THROMB RES, V119, P145, DOI 10.1016/j.thromres.2006.01.011
   Kakkar AK, 2004, J THROMB HAEMOST, V2, P221, DOI 10.1111/j.1538-7933.2004.00588.x
   Kimmerly WS, 1999, SOUTHERN MED J, V92, P790, DOI 10.1097/00007611-199908000-00008
   Meignan M, 2000, ARCH INTERN MED, V160, P159, DOI 10.1001/archinte.160.2.159
   Michota FA, 2007, J GEN INTERN MED, V22, P1762, DOI 10.1007/s11606-007-0369-z
   Nathens AB, 2007, J TRAUMA, V62, P557, DOI 10.1097/TA.0b013e318031b5f5
   Rogers FB, 2002, J TRAUMA, V53, P142, DOI 10.1097/00005373-200207000-00032
   Stinnett JM, 2005, AM J HEMATOL, V78, P167, DOI 10.1002/ajh.20281
   Tapson VF, 2005, ARCH INTERN MED, V165, P1458, DOI 10.1001/archinte.165.13.1458
   Tapson VF, 2003, BLOOD, V102, P0
   Tapson VF, 2008, NEW ENGL J MED, V358, P1037, DOI 10.1056/NEJMra072753
   Tooher R, 2005, ANN SURG, V241, P397, DOI 10.1097/01.sla.0000154120.96169.99
NR 26
TC 5
Z9 5
U1 0
U2 2
PU SAGE PUBLICATIONS INC
PI THOUSAND OAKS
PA 2455 TELLER RD, THOUSAND OAKS, CA 91320 USA
SN 1076-0296
EI 1938-2723
J9 CLIN APPL THROMB-HEM
JI Clin. Appl. Thromb.-Hemost.
PD JUL 15
PY 2014
VL 20
IS 5
BP 493
EP 497
DI 10.1177/1076029612467844
PG 5
WC Hematology; Peripheral Vascular Disease
SC Hematology; Cardiovascular System & Cardiology
GA AJ3NC
UT WOS:000337572400005
PM 23223391
DA 2022-10-14
ER

PT J
AU Nakanishi, T
AF Nakanishi, Toshimi
TI Disclosing Unavoidable Causes of Adverse Events Improves Patients' Feelings towards Doctors
SO TOHOKU JOURNAL OF EXPERIMENTAL MEDICINE
LA English
DT Article
DE alternative dispute resolution; cognitive reappraisal; doctor-patient relationship; medical mediation; patient's feelings
ID alternative dispute resolution; safety
AB The process of medical mediation involves the reconstruction of doctor-patient relationships through sharing mutual truthful information and encouraging dialogue between doctors and their patients. This study was designed to examine the effects of disclosing the avoidable as well as unavoidable causes of doctors' behavior following malpractice or perceived inconsiderate behavior on patients' feelings in medical mediation. An avoidable cause was defined as doctor's behavior that was incautious or showed insufficient empathy. An unavoidable one, however, was defined as any cause other than doctors' behavior. A questionnaire was administered to 385 Japanese hospital outpatients, in which participants were presented a range of scenarios with the above two causes for doctor's behavior or an adverse event. Participants' feelings toward the doctor in each scenario were measured on a seven-point scale following disclosure of each cause. The five scenarios provoking negative feelings toward doctors involved "(the patient) being ignored," "refusal of a request," "dominating behavior," "a minor incident," and "an adverse event." The valid response rate was 62.9% (242/385). Negative feelings were evoked in all five scenarios. After disclosure of avoidable causes, scores for negative feelings significantly increased between 3% and 33%. In contrast, after disclosure of unavoidable causes, scores for negative feelings significantly decreased between 11% and 43%. These findings imply that disclosure of causal information in medical mediation will provide the opportunity to reevaluate unexpected doctors' behavior and change patients' negative feelings. Therefore, disclosures should be made in the case of not only unavoidable causes but also avoidable ones.
C1 Yamagata Univ, Fac Med, Gen Med Educ Ctr, Yamagata 9909585, Japan.
RP Nakanishi, T (通讯作者)，Yamagata Univ, Fac Med, Gen Med Educ Ctr, 2-2-2 Iida Nishi, Yamagata 9909585, Japan.
EM nakamomo@med.id.yamagata-u.ac.jp
CR Blendon RJ, 2002, NEW ENGL J MED, V347, P1933, DOI 10.1056/NEJMsa022151
   Buckner F, 2000, J MED PRACT MANAGE, V16, P156
   Dauer EA, 2002, HEMATOL ONCOL CLIN N, V16, P1415, DOI 10.1016/S0889-8588(02)00069-2
   Dubler NN, 1998, J AM GERIATR SOC, V46, P359, DOI 10.1111/j.1532-5415.1998.tb01054.x
   Dunning D, 1997, J PERS SOC PSYCHOL, V73, P459, DOI 10.1037/0022-3514.73.3.459
   GILBERT DT, 1995, PSYCHOL BULL, V117, P21, DOI 10.1037/0033-2909.117.1.21
   Helmchen LA, 2010, MED CARE, V48, P955, DOI 10.1097/MLR.0b013e3181eaf84d
   Hyman CS, 2010, J HEALTH POLIT POLIC, V35, P797, DOI 10.1215/03616878-2010-028
   Lehmann LS, 2005, AM J MED, V118, P409, DOI 10.1016/j.amjmed.2005.01.012
   Masuda T, 2001, J PERS SOC PSYCHOL, V81, P922, DOI 10.1037//0022-3514.81.5.922
   MILLER JG, 1984, J PERS SOC PSYCHOL, V46, P961
   Nakanishi T, 2013, ASIAN J M, V0, P14
   Nakanishi T, 2012, J HEALTHCARE CONFLIC, V1, P41
   Nakanishi T, 2013, YAMAGATA MED J, V31, P1
   Nolen-Hoeksema S, 2009, ATKINSON HILGARDS IN, V0, P0
   OConnor E, 2010, INT J QUAL HEALTH C, V22, P371, DOI 10.1093/intqhc/mzq042
   Rigby-Weaver R A, 2011, MED ECON, V88, P106
   Rosenberg EL, 1998, REV GEN PSYCHOL, V2, P247, DOI 10.1037/1089-2680.2.3.247
   Sohn DH, 2012, CLIN ORTHOP RELAT R, V470, P1370, DOI 10.1007/s11999-011-2206-2
   Takagi K, 2003, JPN J EXP SOC PSYCHO, V43, P22
   TVERSKY A, 1974, SCIENCE, V185, P1124, DOI 10.1126/science.185.4157.1124
   Wada Y, 2011, MED MEDIATION NARRAT, V0, P0
NR 22
TC 4
Z9 4
U1 0
U2 11
PU TOHOKU UNIV MEDICAL PRESS
PI SENDAI
PA 2-1, SEIRYO-MACHI, AOBA-KU, SENDAI, MIYAGI 980-8575, JAPAN
SN 0040-8727
EI 1349-3329
J9 TOHOKU J EXP MED
JI Tohoku J. Exp. Med.
PD OCT 15
PY 2014
VL 234
IS 2
BP 161
EP 168
DI 10.1620/tjem.234.161
PG 8
WC Medicine, General & Internal; Medicine, Research & Experimental
SC General & Internal Medicine; Research & Experimental Medicine
GA AR4AQ
UT WOS:000343530800010
PM 25283444
DA 2022-10-14
ER

PT J
AU Haen, E
AF Haen, E.
TI Drug-drug interactions. Interactions between xenobiotics
SO NERVENARZT
LA German
DT Article
DE Drug-drug interactions; Classification; Therapeutic drug monitoring; Clinical decision support systems; Medication error
ID pharmacotherapy
AB Drug-drug interactions (DDI) are a major topic in programs for continuous medical education (CME). Many physicians are afraid of being trapped into charges of malpractice; however, DDI cannot be avoided in many cases. They belong to routine medical practice and it is often impossible to avoid them. Moreover, they do not just occur between drugs but between any kind of foreign substance (xenobiotica), such as food (e.g. grapefruit juice, broccoli, barbecue) as well as legal (e.g. tobacco smoke, caffeine and alcohol) and illegal drugs. Therefore, the medical challenge is not just to avoid any interaction. Instead the physician faces the question of how to proceed with drug treatment in the presence of such interactions. Based on the medical education a physician has to judge first of all whether there is a risk for interactions in the prescription being planned for an individual patient. The classification of interactions proposed in this article (PD1-PD4, PK1-PK3) might help as a sort of check list. For more detailed information the physician can then consult one of the many databases available on the internet, such as PSIAConline (http://www.psiac.de) and MediQ (http://www.mediq.ch). Pharmacokinetic interactions can be easily assessed, monitored and controlled by therapeutic drug monitoring (TDM). Besides these tools it is important to keep in mind that nobody knows everything; even physicians do not know everything. So take pride in asking someone who might help and for this purpose AGATE offers a drug information service AID (http://www.amuep-agate.de). Just good for nothing, without being based on any kind of medical approach are computer programs that judge prescriptions without taking into account a patient's individual peculiarities. In case these types of programs produce red exclamation marks or traffic lights to underline their judgment, they might even work in a contrapuntal way by just eliciting insecurity and fear.
C1 [Haen, E.] Univ Regensburg, Poliklin Psychiat & Psychotherapie, Klin Pharmakol Lehrstuhl, D-93053 Regensburg, Germany.
   [Haen, E.] AGATE eV, Pentling, Germany.
RP Haen, E (通讯作者)，Univ Regensburg, Poliklin Psychiat & Psychotherapie, Klin Pharmakol Lehrstuhl, Univ Str 84, D-93053 Regensburg, Germany.
EM ekkehard.haen@klinik.uni-regensburg.de
CR Aarsland D, 1999, ARCH NEUROL-CHICAGO, V56, P595, DOI 10.1001/archneur.56.5.595
   Arnt J, 1998, NEUROPSYCHOPHARMACOL, V18, P63, DOI 10.1016/S0893-133X(97)00112-7
   BOHM R, 2012, DTSCH APOTH-ZTG, V152, P64
   Bymaster FP, 1996, PSYCHOPHARMACOLOGY, V124, P87, DOI 10.1007/BF02245608
   Dobmeier M, 2000, PSYCHIAT PRAX, V27, P0
   Fichtl B, 2001, ALLGEMEINE SPEZIELLE, V0, P56
   Greiner C, 2007, PSYCHIAT PRAX, V34, PS90, DOI 10.1055/s-2006-940201
   Haen E, 2008, NERVENARZT, V79, P558, DOI 10.1007/s00115-008-2471-9
   Haen E, 2005, PSYCHOPHARMAKOTHERAP, V12, P138
   Haen E, 2011, PHARMACOPSYCHIATRY, V44, P254, DOI 10.1055/s-0031-1286285
   Haen E, 2012, PSYCHOPHARMAKOTHERAP, V19, P129
   Haen E, 2013, ARZENIVERORDNUNG PRA, V40, P45
   HAEN E, 1999, ARZNEIMITTELTHERAPIE, V17, P93
   Haen E, 2004, NEUROTRANSMITTER, V15, P68
   Haen E, 2010, BAYERISCHES ARZTEBLA, V65, P702
   Haen E, 2011, KLIN KINDER JUGENDPS, V0, P287
   Haen E, 2002, DEPRESSIONEN VERSORG, V0, P119
   Haen E, 2004, NEUROTRANSMITTER, V15, P34
   Haen E, 2011, PSYCHOPHARMAKOTHERAP, V18, P238
   Hiemke C, 2011, PHARMACOPSYCHIATRY, V44, P195, DOI 10.1055/s-0031-1286287
   Hiemke C, 2006, PSIAC INTERAKTIONSCO, V0, P0
   Kostlbacher A, 2007, OPEN INNOVATION, V0, P321
   Lemmer B, 1900, V14, V0, P29
   Miceli JJ, 2000, BRIT J CLIN PHARMACO, V49, P0
   Schmidt, 1994, UNERWUNSCHTE WIRKUNG, V0, P0
   SELZER A, 1964, CIRCULATION, V30, P17, DOI 10.1161/01.CIR.30.1.17
   Thombre AG, 2011, PHARM RES-DORDR, V28, P3159, DOI 10.1007/s11095-011-0505-7
   Wenzel-Seifert K, 2012, PSYCHOPHARMAKOTHERAP, V19, P25
   Wenzel-Seifert K, 2011, DTSCH ARZTEBL INT, V108, P687, DOI 10.3238/arztebl.2011.0687
   Wunderer H, 2000, ARZNEIMITTEL RICHTIG, V0, P0
NR 30
TC 7
Z9 7
U1 0
U2 17
PU SPRINGER
PI NEW YORK
PA 233 SPRING ST, NEW YORK, NY 10013 USA
SN 0028-2804
EI 1433-0407
J9 NERVENARZT
JI Nervenarzt
PD APR 15
PY 2014
VL 85
IS 4
BP 417
EP +
DI 10.1007/s00115-013-3935-0
PG 8
WC Clinical Neurology; Psychiatry
SC Neurosciences & Neurology; Psychiatry
GA AE8IA
UT WOS:000334242100004
PM 24619146
DA 2022-10-14
ER

PT J
AU Barthel, ER
   Stabile, BE
   Plurad, D
   Kim, D
   Neville, A
   Bricker, S
   Putnam, B
   Bongard, F
AF Barthel, Erik R.
   Stabile, Bruce E.
   Plurad, David
   Kim, Dennis
   Neville, Angela
   Bricker, Scott
   Putnam, Brant
   Bongard, Fred
TI Surgical Malpractice in California: Res Judicata
SO AMERICAN SURGEON
LA English
DT Article
ID medical malpractice; risk
AB Medical negligence claims are of increasing concern to surgeons. Although noneconomic damage awards in California are limited by the Medical Injury Compensation Reform Act (MICRA) law to $250,000, the total amount of such settlements can increase significantly based on claims for economic damages. We reviewed negligence litigation involving California surgeons to determine outcomes and monetary awards through retrospective review of surgical malpractice cases published in a legal journal. This review was limited to actions involving general surgeons. Such litigation was voluntarily reported by either defense's or plaintiff's counsel at the conclusion of the litigation. Data reviewed included alleged damages incurred by the plaintiff; plaintiff's pretrial settlement demand, plaintiff or defense verdict, use of alternate means of resolution such as arbitration or mediation, and total monetary award to the plaintiff. A total of 69 cases were reported over a 20-month period: 32 (46%) were plaintiffs' verdicts, whereas 37 (54%) were in favor of the surgeon. Only 10 (31%) of the plaintiff verdicts were by jury trial, whereas the rest were settled by pretrial agreement, mediation, or arbitration. Of cases settled by alternate dispute resolution, the median settlement was $820,000 (n = 22) compared with a median jury trial award of $300,000 (n = 10).
C1 [Barthel, Erik R.; Stabile, Bruce E.; Plurad, David; Kim, Dennis; Neville, Angela; Bricker, Scott; Putnam, Brant; Bongard, Fred] Harbor UCLA Med Ctr, Dept Surg, Div Trauma Acute Care Surg & Surg Crit Care, Torrance, CA 90509 USA.
RP Bongard, F (通讯作者)，Harbor UCLA, Dept Surg, Div Trauma Acute Care Surg & Surg Crit Care, 1000 Carson St,Box 461, Torrance, CA 90509 USA.
EM fred.bongard@gmail.com
CR DANZON PM, 1985, MED MALPRACTICE THEO, V0, P0
   Duty B, 2012, UROL, V187, P528
   Hsieh MH, 2008, J UROLOGY, V179, P1944, DOI 10.1016/j.juro.2008.01.061
   McGwin G, 2008, J TRAUMA, V64, P607, DOI 10.1097/TA.0b013e3181653411
   OCONNELL J, 1982, W U LAW REV, V77, P589
   Stewart RM, 2005, ANN SURG, V241, P969, DOI 10.1097/01.sla.0000164179.48276.45
   Stewart RM, 2011, J AM COLL SURGEONS, V212, P463, DOI 10.1016/j.jamcollsurg.2010.12.025
   Studdert DM, 2006, NEW ENGL J MED, V354, P2024, DOI 10.1056/NEJMsa054479
   Studdert DM, 2004, NEW ENGL J MED, V350, P283, DOI 10.1056/NEJMhpr035470
NR 9
TC 0
Z9 0
U1 0
U2 4
PU SOUTHEASTERN SURGICAL CONGRESS
PI CUMMING
PA 115 SAMARITAN DR, #200, CUMMING, GA 30040-2354 USA
SN 0003-1348
EI 1555-9823
J9 AM SURGEON
JI Am. Surg.
PD OCT 15
PY 2014
VL 80
IS 10
BP 1007
EP 1011
DI 
PG 5
WC Surgery
SC Surgery
GA AP7SV
UT WOS:000342277900021
PM 25264649
DA 2022-10-14
ER

PT J
AU Todd, NV
AF Todd, Nicholas V.
TI Medical negligence. An overview of legal theory and neurosurgical practice: duty of care
SO BRITISH JOURNAL OF NEUROSURGERY
LA English
DT Article
DE duty of care; medical negligence; medicolegal; neurosurgery
AB A working knowledge of the legal principles of medical negligence is helpful to neurosurgeons. It helps them to act in a "reasonable, responsible and logical" manner, that is a practice that is consistent with the surgical practice of their peers. This article will review and explain the relevant medical law in relation to duty of care with illustrative neurosurgical cases.
C1 Northern Med Serv, Newcastle Upon Tyne NE2 1DJ, Tyne & Wear, England.
RP Todd, NV (通讯作者)，Northern Med Serv, 180 Portland Rd, Newcastle Upon Tyne NE2 1DJ, Tyne & Wear, England.
EM nicktodd@northernmedicalservices.co.uk
CR Molyneux AJ, 2005, LANCET, V366, P809, DOI 10.1016/S0140-6736(05)67214-5
NR 1
TC 3
Z9 3
U1 0
U2 2
PU INFORMA HEALTHCARE
PI LONDON
PA TELEPHONE HOUSE, 69-77 PAUL STREET, LONDON EC2A 4LQ, ENGLAND
SN 0268-8697
EI 1360-046X
J9 BRIT J NEUROSURG
JI Br. J. Neurosurg.
PD APR 15
PY 2014
VL 28
IS 2
BP 209
EP 213
DI 10.3109/02688697.2013.835371
PG 5
WC Clinical Neurology; Surgery
SC Neurosciences & Neurology; Surgery
GA AD2AR
UT WOS:000333035400007
PM 24151884
DA 2022-10-14
ER

PT J
AU Klaas, PB
   Berge, KH
   Klaas, KM
   Klaas, JP
   Larson, AN
AF Klaas, Paul B.
   Berge, Keith H.
   Klaas, Kelsey M.
   Klaas, James P.
   Larson, Annalise Noelle
TI When Patients Are Harmed, But Are Not Wronged: Ethics, Law, and History
SO MAYO CLINIC PROCEEDINGS
LA English
DT Article
AB Iatrogenic injury-injury caused unintentionally by medical treatment-breaks the oldest and most famous rule of medical ethics: primum non nocere, or above all, do no harm. Medical malpractice law, however, focuses on whether an injury was caused by negligence, not on whether an injury was iatrogenic. Iatrogenic injury inflicted without negligence is a common pattern in medical malpractice lawsuits; it is likely the pattern of Jacobs v Cross (Minnesota, 1872), in which Dr W. W. Mayo testified as an expert witness. As a matter of law, the doctor defendants should win all those lawsuits, for iatrogenic injury inflicted without negligence is not a legal wrong in the United States and has not been considered a legal wrong for hundreds of years. However, the medical ethics applicable to doctors' duties to report incompetence in colleagues, including those who inflict excessive iatrogenic injury, have developed dramatically over time. In 1872, the ethical codes in the United States exhorted doctors not to criticize another doctor, even if incompetent. Today, doctors in the United States are ethically required to report an incompetent colleague. (C) 2014 Mayo Foundation for Medical Education and Research
C1 [Klaas, Paul B.] Dorsey & Whitney LLP, Minneapolis, MN 55402 USA.
   [Berge, Keith H.] Mayo Clin, Dept Anesthesiol, Rochester, MN USA.
   [Klaas, Kelsey M.; Larson, Annalise Noelle] Mayo Clin, Dept Pediat & Adolescent Med, Rochester, MN USA.
   [Klaas, James P.] Mayo Clin, Dept Neurol, Rochester, MN USA.
   [Larson, Annalise Noelle] Mayo Clin, Dept Orthoped Surg, Rochester, MN USA.
RP Klaas, PB (通讯作者)，Dorsey & Whitney LLP, 50 S Sixth St,Suite 1500, Minneapolis, MN 55402 USA.
EM klaaspaulb@gmail.com
CR *AM MED ASS, 1957, PRINC MED ETH, V0, P0
   American Medical Association, 2001, PRINC MED EYH, V0, P0
   American Medical Association, 1980, PRINC MED ETH, V0, P0
   American Medical Association, 1847, COD MED ETH AM MED A, V0, P0
   American Medical Association, 1903, PRINC MED ETH, V0, P0
   American Medical Association Council on Ethical and Judicial Affairs, 2004, AMAS COD MED ETH, V0, P0
   [Anonymous], 2012, DORL ILL MED DICT, V0, P0
   [Anonymous], 1872, CROSS TRIAL RECORD S, V0, P0
   Blackstone William, 1768, COMMENTARIES LAWS EN, V0, P0
   Clapesattle HB, 1941, THE DOCTORS MAYO, V0, P0
   COSMAN MP, 1973, B NEW YORK ACAD MED, V49, P22
   DesRoches CM, 2010, JAMA-J AM MED ASSOC, V304, P187, DOI 10.1001/jama.2010.921
   Eshete M, 2005, J BONE JOINT SURG BR, V87B, P102, DOI 10.1302/0301-620X.87B1
   Konold DE, 1962, HIST AM MED ETHICS 1, V0, P0
   Leversedge FJ, 2011, J HAND SURG-AM, V36A, P544, DOI 10.1016/j.jhsa.2010.12.008
   Martin R, 2011, ILIAD HOMER, V0, P0
   Mayo WW, 1872, WW MAYO PAPERS, V0, P0
   Sharpe VA, 1998, MED HARM HIST CONCEP, V0, P0
   Steenson MK, 2006, MINNESOTA JURY INSTR, V0, P0
   Stevenson A, 2011, CONCISE OXFORD ENGLI, V0, P0
   Volkman Rv, 1881, CENTRALBLATT CHIR, V8, P801
   Volkmann R, 1869, HDB CHIRURGIE, V2, P845
NR 23
TC 4
Z9 4
U1 0
U2 7
PU ELSEVIER SCIENCE INC
PI NEW YORK
PA 360 PARK AVE SOUTH, NEW YORK, NY 10010-1710 USA
SN 0025-6196
EI 1942-5546
J9 MAYO CLIN PROC
JI Mayo Clin. Proc.
PD SEP 15
PY 2014
VL 89
IS 9
BP 1279
EP 1286
DI 10.1016/j.mayocp.2014.05.004
PG 8
WC Medicine, General & Internal
SC General & Internal Medicine
GA AO5UR
UT WOS:000341411300016
PM 24993860
DA 2022-10-14
ER

PT J
AU Otillio, JK
   Park, DB
   Hewett, KM
   Losek, JD
AF Otillio, Jaime K.
   Park, Daniel B.
   Hewett, Kathryn M.
   Losek, Joseph D.
TI Effectiveness of a Medicolegal Lecture on Risk-Reduction Medical Record Documentation by Pediatric Residents
SO CLINICAL PEDIATRICS
LA English
DT Article
DE medicolegal education; risk management; risk-reduction; documentation; resident curriculum
ID electronic health record; malpractice lawsuit; liability; education
AB Objective. To determine the effectiveness of a medicolegal lecture on risk-reduction documentation by residents in a pediatric emergency department. Design/Methods. Pediatric residents at an academic children's hospital were offered a 1-hour lecture on reducing medicolegal risks. Residents in attendance made up the intervention group (IG) and nonattendants were the control group (CG). The primary outcome was risk-reduction documentation (RRD) using patients with chief complaints of abdominal pain, extremity fractures, and lacerations with potential foreign body. Results. For abdominal pain patients, RRD by IG improved 6.1% compared with 15.1% for the CG. For fracture patients, RRD by IG improved 20% compared with 26.5% decrease by CG. For laceration patients, RRD by IG decreased 20.8% compared with 30.6% decrease by CG. Although none reached statistical significance, the postintervention IG rates were greater. Conclusions. We showed a trend toward improvement in the rate of risk-reduction medical record documentation.
C1 [Otillio, Jaime K.] Carell Jr Childrens Hosp Vanderbilt, Nashville, TN 37232 USA.
   [Park, Daniel B.; Hewett, Kathryn M.; Losek, Joseph D.] Med Univ S Carolina, Charleston, SC 29425 USA.
RP Otillio, JK (通讯作者)，Carell Jr Childrens Hosp Vanderbilt, 2020 Childrens Way,1014 VCH, Nashville, TN 37232 USA.
EM jaime.k.otillio@vanderbilt.edu
CR American Academy of Pediatrics, 2008, 69 AAP, V0, P0
   Bailey RA, 2013, ANN EMERG MED, V61, P114, DOI 10.1016/j.annemergmed.2012.04.024
   Chumley-Jones HS, 2002, ACAD MED, V77, PS86, DOI 10.1097/00001888-200210001-00028
   Donn SM, 2012, MEDICOLEGAL ISSUES P, V0, P0
   Garrison DR, 2004, INTERNET AND HIGHER EDUCATION, V7, P95, DOI 10.1016/j.iheduc.2004.02.001
   Gonzalez JL, 2011, PEDIATRICS, V128, P624, DOI 10.1542/peds.2011-1025
   Kachalia A, 2004, JAMA-J AM MED ASSOC, V292, P1051, DOI 10.1001/jama.292.9.1051
   Koslow A, 2012, ACEP NEWS JUN, V0, P0
   Mangalmurti SS, 2010, NEW ENGL J MED, V363, P2060, DOI 10.1056/NEJMhle1005210
   McAbee GN, 2008, PEDIATRICS, V122, PE1282, DOI 10.1542/peds.2008-1594
   McAbee GN, 2006, PEDIATRICS, V117, P1790, DOI 10.1542/peds.2005-1540
   Roy AD, 2011, PEDIATR EMERG CARE, V27, P586, DOI 10.1097/PEC.0b013e31822251fb
   Selbst SM, 2005, PEDIATR EMERG CARE, V21, P165
   Tanner KD, 2009, CBE-LIFE SCI EDUC, V8, P89, DOI 10.1187/cbe.09-03-0021
   Victoroff MS, 2013, J GEN INTERN MED, V28, P637, DOI 10.1007/s11606-012-2283-2
NR 15
TC 4
Z9 4
U1 0
U2 2
PU SAGE PUBLICATIONS INC
PI THOUSAND OAKS
PA 2455 TELLER RD, THOUSAND OAKS, CA 91320 USA
SN 0009-9228
EI 1938-2707
J9 CLIN PEDIATR
JI Clin. Pediatr.
PD MAY 15
PY 2014
VL 53
IS 5
BP 479
EP 485
DI 10.1177/0009922814527500
PG 7
WC Pediatrics
SC Pediatrics
GA AJ2NM
UT WOS:000337493000011
PM 24647702
DA 2022-10-14
ER

PT J
AU Hong, SS
   Yheulon, CG
   Wirtz, ED
   Sniezek, JC
AF Hong, Steven S.
   Yheulon, Christopher G.
   Wirtz, Eric D.
   Sniezek, Joseph C.
TI Otolaryngology and medical malpractice: A review of the past decade, 2001-2011
SO LARYNGOSCOPE
LA English
DT Article
DE informed consent; Malpractice; lawsuit; legal; wrongful death
ID expert witness; tonsillectomy; litigation; surgery; cancer; claim; gland
AB Objectives/Hypothesis To better understand the causes and outcomes of lawsuits involving otolaryngologists in the past decade by analyzing malpractice litigation trends to prevent future litigation and improve physician education. Study Design Analysis of a national database for all US civil trials. Methods The Westlaw database was reviewed from 2001 to 2011. Data were compiled on the demographics of the plaintiffs, use of expert witnesses, procedures, nature of the injury, legal allegations, verdicts, and indemnities. Results One hundred ninety-eight cases met inclusion criteria. Verdicts for the defendant/otolaryngologist predominated (58%), whereas the average award when the verdict favored the plaintiff was $1,782,514. When otolaryngologists were used as expert witnesses by the defense, the verdict outcome statistically favored the defendant. Two of the most commonly cited legal allegations were improper performance and failure to diagnose and treat. Fifty-one cases involved allegations of wrongful death, with the overall outcome favoring the plaintiffs (51%). The average indemnities in these cases were significantly higher for plaintiff verdicts at $2,552,580 versus settlements at $992,896. Forty-two cases involved malignancy, with the two most common allegations being failure to diagnose and treat (79%) and delay in diagnosis (74%). Conclusions Our study reveals that in the past decade, in significant malpractice litigations, overall outcomes favored otolaryngologists. The average awards was significantly higher when cases involved malignancy. Our analysis reveals the importance of meticulous surgical techniques and thorough preoperative evaluations. Last, when otolaryngologists are defendants in litigation, our review reiterates the value of the otolaryngologist as the defense's expert witnesses. Laryngoscope, 124:896-901, 2014
C1 [Hong, Steven S.; Yheulon, Christopher G.; Wirtz, Eric D.; Sniezek, Joseph C.] Tripler Army Med Ctr, Dept Otolaryngol, Honolulu, HI 96859 USA.
RP Hong, SS (通讯作者)，Tripler Army Med Ctr, Dept Otolaryngol, 1 Jarrett White Rd, Honolulu, HI 96859 USA.
EM shongmd@gmail.com
CR Andrew LB, 2006, EMERG MED CLIN N AM, V24, P715, DOI 10.1016/j.emc.2006.05.001
   [Anonymous], 2009, BLACKS LAW DICT, V0, P0
   [Anonymous], 2012, AM MED NEWS, V0, P0
   Baum Neil, 2006, J MED PRACT MANAGE, V22, P145
   Carroll AE, 2012, J LAW MED ETHICS, V40, P135, DOI 10.1111/j.1748-720X.2012.00651.x
   Dawson DE, 2007, AM J RHINOL, V21, P584, DOI 10.2500/ajr.2007.21.3076
   Eloy JA, 2013, OTOLARYNG HEAD NECK, V148, P764, DOI 10.1177/0194599813481943
   Grob GN, 2007, J HIST MED ALL SCI, V62, P383, DOI 10.1093/jhmas/jrm003
   Hong SS, 2013, OTOLARYNG HEAD NECK, V148, P589, DOI 10.1177/0194599813475566
   Jena AB, 2011, NEW ENGL J MED, V365, P629, DOI 10.1056/NEJMsa1012370
   Johnston JC, 2013, J CHILD NEUROL, V28, P484, DOI 10.1177/0883073813479669
   Levine B, 2012, MED MALPRACTICE, V0, P0
   Lydiatt Daniel D, 2004, CURR OPIN OTOLARYNGOL HEAD NECK SURG, V12, P71, DOI 10.1097/00020840-200404000-00003
   Lydiatt DD, 2004, AM J SURG, V187, P688, DOI 10.1016/j.amjsurg.2003.10.018
   Lydiatt DD, 2003, HEAD NECK-J SCI SPEC, V25, P429, DOI 10.1002/hed.10254
   Lydiatt DD, 2002, LARYNGOSCOPE, V112, P816, DOI 10.1097/00005537-200205000-00009
   Lydiatt DD, 2002, LARYNGOSCOPE, V112, P1
   Lynn-Macrae AG, 2004, LARYNGOSCOPE, V114, P1492, DOI 10.1097/00005537-200408000-00032
   Morris LG, 2008, OTOLARYNGOL HEAD NEC, V138, P135
   Morris LGT, 2008, OTOLARYNG HEAD NECK, V138, P315, DOI 10.1016/j.otohns.2007.11.024
   Nepps ME, 2008, CHEST, V134, P1051, DOI 10.1378/chest.08-0186
   P hysician Insurers of America (PIAA), 2012, RISK MAN REP COMB SP, V0, P0
   Physician Insurers of America (PIAA), 2012, RISK MAN REP OT, V0, P0
   Simonsen Andrew R, 2012, OTOLARYNGOL HEAD NECK SURG, V147, P69, DOI 10.1177/0194599812439152
NR 26
TC 37
Z9 37
U1 0
U2 5
PU WILEY-BLACKWELL
PI HOBOKEN
PA 111 RIVER ST, HOBOKEN 07030-5774, NJ USA
SN 0023-852X
EI 1531-4995
J9 LARYNGOSCOPE
JI Laryngoscope
PD APR 15
PY 2014
VL 124
IS 4
BP 896
EP 901
DI 10.1002/lary.24377
PG 6
WC Medicine, Research & Experimental; Otorhinolaryngology
SC Research & Experimental Medicine; Otorhinolaryngology
GA AD1AB
UT WOS:000332965100025
PM 24105798
DA 2022-10-14
ER

PT J
AU Fellmer, PT
   Fellmer, J
   Jonas, S
AF Fellmer, P. T.
   Fellmer, J.
   Jonas, S.
TI Injury to the Spinal Accessory Nerve during Lymph Node biopsy: Expert Witnesses and Evidence-Based Procedures
SO ZENTRALBLATT FUR CHIRURGIE
LA German
DT Article
DE expert witness; complication; malpractice; nerve injury; lymph node biopsy; lateral cervical triangle
ID bile-duct injury; malpractice litigation; anatomy
AB Introduction: Injury to the spinal accessory nerve during lymph node biopsy in the lateral cervical triangle is a dreaded complication. It is disproportionately frequently the basis formedico-legal debates even though an evidence base is lacking. The scientific clarification of meaningful and mandatory measures during the procedure is essential. Materials and Methods: A legal database query from 1970 to 2011 was carried out using related keywords. Judgements were examined for expert witnesses, and a literature search regarding expert witnesses was done. The arguments found were verified with respect to evidence. Results: From 1970 to 2011, 18 verdicts were found with 11 claims upheld and seven rejected. Expert witnesses regularly asked for clear preparation of the nerve as well as the requirement of specialist standards, and often used the prima facie argument to show surgeon errors. In contrast, analyses of the literature showed a significant risk of injury during nerve preparation. The need for specialist standards remains, however, with significantly lower demands upon the expertise of the surgeon as described by expert witnesses. Discussion: There was a lack of scientific evidence for special manoeuvers during surgical procedures in the lateral cervical triangle. This prompted experts to ask for scientifically unproved manoeuvers during the procedure. "Eminence-based" expert witnesses with a teaching aptitude still have considerable influence on judicial decisions but are an unnecessary burden regarding the provision of medical treatment.
C1 [Fellmer, P. T.; Jonas, S.] Univ Klinikum Leipzig, Klin Visceral Transplantat Thorax & Gefasschirurg, D-04103 Leipzig, Germany.
   [Fellmer, J.] Kanzlei Tondorf & Bohm, Dusseldorf, Germany.
RP Fellmer, PT (通讯作者)，Univ Klinikum Leipzig, Klin Visceral Transplantat Thorax & Gefasschirurg, Liebigstr 20, D-04103 Leipzig, Germany.
EM fellmer@uniklinik-leipzig.de
CR Appel F-H, 2010, FRANKFURTER ALLG, V0, P12
   Aramrattana Atchara, 2005, ASIAN J SURG, V28, P171, DOI 10.1016/S1015-9584(09)60336-5
   Banasiewicz Tomasz, 2011, POL PRZEGL CHIR, V83, P264, DOI 10.2478/v10035-011-0041-5
   Bauch J, 2010, BEHANDLUNGSFEHLER HA, V0, P0
   BERRY H, 1991, CAN J NEUROL SCI, V18, P337, DOI 10.1017/S0317167100031905
   Bird Sara, 2006, AUST FAM PHYSICIAN, V35, P535
   Carus T, 1997, LIGHTFADEN CHIRURGIS, V0, P0
   Dailiana ZH, 2001, J HAND SURG-BRIT EUR, V26, P137, DOI 10.1054/jhsb.2000.0487
   de Reuver PR, 2008, ANN SURG, V248, P815, DOI 10.1097/SLA.0b013e318186de35
   Dralle H, 2004, SURGERY, V136, P1310, DOI 10.1016/j.surg.2004.07.018
   Dralle H, 2009, CHIRURG, V80, P352, DOI 10.1007/s00104-008-1646-z
   Erisen L, 2004, HEAD NECK-J SCI SPEC, V26, P967, DOI 10.1002/hed.20095
   EUFINGER H, 1973, CHIRURG, V44, P163
   Fellmer PT, 2011, CHIRURG, V82, P68, DOI 10.1007/s00104-010-1954-y
   Flintrop J, 2004, DT ARZTEBL, V101, P1861
   Francoeur JR, 2003, AM J SURG, V185, P468, DOI 10.1016/S0002-9610(03)00056-4
   Hansis M L, 2004, VERSICHERUNGSMEDIZIN, V56, P148
   Hansis ML, 2004, ACCESSORIUS ANLASSLI, V0, PM31
   Harpf C, 1999, CHIRURG, V70, P690, DOI 10.1007/s001040050706
   Jaeger L, 2010, SCHMERZENSGELD, V0, P0
   Koybasioglu A, 2000, LARYNGOSCOPE, V110, P73
   Lewis SC, 2008, LANCET, V372, P2132, DOI 10.1016/S0140-6736(08)61699-2
   Lloyd S, 2007, J LARYNGOL OTOL, V121, P1118, DOI 10.1017/S0022215107000461
   London J, 1996, ANN ROY COLL SURG, V78, P146
   Loos D, 1960, MEDSACH, V56, P208
   Loos D, 1960, MEDSACH, V56, P205
   Martis R, 2010, ARZTHAFTUNGSRECHT FA, V0, P0
   Morris LGT, 2008, ARCH OTOLARYNGOL, V134, P102, DOI 10.1001/archotol.134.1.102
   Muller-Vahl H, 1982, DTSCH ARZTEBL, V79, P23
   Nason RW, 2000, AM J SURG, V180, P241, DOI 10.1016/S0002-9610(00)00449-9
   Paul U, 1970, ZENTRALBL CHIR, V95, P1298
   Reichel J, 1976, ZENTRALBL CHIR, V101, P752
   Rogers SO, 2006, SURGERY, V140, P25, DOI 10.1016/j.surg.2006.01.008
   Stohr M, 1996, IATROGENE NERVENLASI, V0, P0
   Vinz H, 2004, DER CHIRURG BDC 2, V0, P0
   Vinz H, 2000, ND ABL, V73, P47
NR 36
TC 1
Z9 1
U1 0
U2 2
PU GEORG THIEME VERLAG KG
PI STUTTGART
PA RUDIGERSTR 14, D-70469 STUTTGART, GERMANY
SN 0044-409X
EI 1438-9592
J9 ZBL CHIR
JI Zent.bl. Chir.
PD DEC 15
PY 2014
VL 139
IS 
BP E90
EP E96
DI 10.1055/s-0032-1327889
PG 7
WC Surgery
SC Surgery
GA AZ8PS
UT WOS:000348478000011
PM 23575521
DA 2022-10-14
ER

PT J
AU Dallal, RM
   Pang, J
   Soriano, I
   Cottam, D
   Lord, J
   Cox, S
AF Dallal, Ramsey M.
   Pang, John
   Soriano, Ian
   Cottam, Daniel
   Lord, Jeffrey
   Cox, Susan
TI Bariatric-related medical malpractice experience: survey results among ASMBS members
SO SURGERY FOR OBESITY AND RELATED DISEASES
LA English
DT Article
DE Negligence; Patient safety; Bariatric surgery; Medical malpractice
ID claim; hospital; error; risk
AB Background: The medicolegal aspects of bariatric surgery are very difficult to analyze scientifically because there is no central, searchable database of closed case claims and little incentive for malpractice insurers to divulge data. Examining medicolegal data may provide insight into the financial and psychological burden on physicians. Detailed data also may be used to improve patient safety and determine common causes of negligence. Methods: All U.S.-based members of the American Society of Metabolic and Bariatric Surgeons were asked to complete a survey regarding their bariatric-related medical malpractice experience. Results: Of the 1672 eligible members that received the survey, 330 responded (19.7%). Mean years in practice was 15.3 +/- 9. Mean annual cost of malpractice insurance was $59,200 +/- $52,000 (N = 197). The respondent surgeons experienced 1.5 +/- 3.2 lawsuits on average over the course of their practice. Of the 330 respondents, 144 (48%) did not report a bariatric-related lawsuit filed against them. Of the 464 lawsuits reported by 156 surgeons, 126 were settled out of court (27%), 249 were dropped (54%), and 54 (18%) went to trial. Seventy-two percent of cases that went to trial were found to be in favor of the defense. The mean lifetime amount paid for suits was $250,000 +/- $660,000. The probability of a bariatric surgeon experiencing a lawsuit was independently associated with the years in practice (P = .03) and number of total cases the surgeon has performed (P = .01). The annual cost of malpractice insurance was independently predicted by the amount paid in previous claims (P = .01). Conclusions: The probability of a medical malpractice lawsuit correlates positively to the number of procedures performed and the number of years the surgeon has been in practice. (C) 2014 American Society for Metabolic and Bariatric Surgery. All rights reserved.
C1 [Dallal, Ramsey M.; Pang, John; Soriano, Ian] Einstein Healthcare Network, Philadelphia, PA USA.
   [Cottam, Daniel] Bariatr Med Inst, Salt Lake City, UT USA.
   [Lord, Jeffrey] Sacred Heart Hlth Syst, Pensacola, FL USA.
   [Cox, Susan] Amer Soc Metab & Bariatr Surg, Gainesville, FL USA.
RP Dallal, RM (通讯作者)，Einstein Healthcare Network, 60 East Township Line Rd, Elkins Pk, PA 19027 USA.
EM Dallalr@einstein.edu
CR Dallal Ramsey M, 2012, SURG OBES RELAT DIS, V8, Pe9, DOI 10.1016/j.soard.2011.12.002
   Davenport DL, 2007, J AM COLL SURGEONS, V205, P778, DOI 10.1016/j.jamcollsurg.2007.07.039
   Hall BL, 2009, ANN SURG, V250, P363, DOI 10.1097/SLA.0b013e3181b4148f
   Institute of Medicine, 2000, ERR IS HUMAN BUILDIN, V0, P0
   Jena AB, 2011, NEW ENGL J MED, V365, P629, DOI 10.1056/NEJMsa1012370
   Regenbogen SE, 2007, ANN SURG, V246, P705, DOI 10.1097/SLA.0b013e31815865f8
   Rogers SO, 2006, SURGERY, V140, P25, DOI 10.1016/j.surg.2006.01.008
   Studdert DM, 2006, NEW ENGL J MED, V354, P2024, DOI 10.1056/NEJMsa054479
NR 8
TC 7
Z9 7
U1 0
U2 3
PU ELSEVIER SCIENCE INC
PI NEW YORK
PA 360 PARK AVE SOUTH, NEW YORK, NY 10010-1710 USA
SN 1550-7289
EI 1878-7533
J9 SURG OBES RELAT DIS
JI Surg. Obes. Relat. Dis.
PD JAN-FEB 15
PY 2014
VL 10
IS 1
BP 121
EP 124
DI 10.1016/j.soard.2013.04.015
PG 4
WC Surgery
SC Surgery
GA AB4QA
UT WOS:000331773800021
PM 24054470
DA 2022-10-14
ER

PT J
AU Kline, JA
   Jones, AE
   Shapiro, NI
   Hernandez, J
   Hogg, MM
   Troyer, J
   Nelson, RD
AF Kline, Jeffrey A.
   Jones, Alan E.
   Shapiro, Nathan I.
   Hernandez, Jackeline
   Hogg, Melanie M.
   Troyer, Jennifer
   Nelson, R. Darrel
TI Multicenter, Randomized Trial of Quantitative Pretest Probability to Reduce Unnecessary Medical Radiation Exposure in Emergency Department Patients With Chest Pain and Dyspnea
SO CIRCULATION-CARDIOVASCULAR IMAGING
LA English
DT Article
DE acute coronary syndrome; decision making; diagnosis; malpractice; pulmonary embolism
ID decision-support-system; pulmonary-embolism; computed-tomography; malpractice; physician; diagnosis; accuracy; risk
AB Background Use of pretest probability can reduce unnecessary testing. We hypothesize that quantitative pretest probability, linked to evidence-based management strategies, can reduce unnecessary radiation exposure and cost in low-risk patients with symptoms suggestive of acute coronary syndrome and pulmonary embolism. Methods and Results This was a prospective, 4-center, randomized controlled trial of decision support effectiveness. Subjects were adults with chest pain and dyspnea, nondiagnostic ECGs, and no obvious diagnosis. The clinician provided data needed to compute pretest probabilities from a Web-based system. Clinicians randomized to the intervention group received the pretest probability estimates for both acute coronary syndrome and pulmonary embolism and suggested clinical actions designed to lower radiation exposure and cost. The control group received nothing. Patients were followed for 90 days. The primary outcome and sample size of 550 was predicated on a significant reduction in the proportion of healthy patients exposed to >5 mSv chest radiation. A total of 550 patients were randomized, and 541 had complete data. The proportion with >5 mSv to the chest and no significant cardiopulmonary diagnosis within 90 days was reduced from 33% to 25% (P=0.038). The intervention group had significantly lower median chest radiation exposure (0.06 versus 0.34 mSv; P=0.037, Mann-Whitney U test) and lower median costs ($934 versus $1275; P=0.018) for medical care. Adverse events occurred in 16% of controls and 11% in the intervention group (P=0.06). Conclusions Provision of pretest probability and prescriptive advice reduced radiation exposure and cost of care in low-risk ambulatory patients with symptoms of acute coronary syndrome and pulmonary embolism.
C1 [Kline, Jeffrey A.] Indiana Univ Sch Med, Dept Emergency Med, Indiana, PA 46202 USA.
   [Jones, Alan E.] Univ Mississippi, Med Ctr, Dept Emergency Med, Jackson, MS USA.
   [Shapiro, Nathan I.] Beth Israel Deaconess Med Ctr, Dept Emergency Med, Boston, MA 02215 USA.
   [Shapiro, Nathan I.] Harvard Univ, Sch Med, Boston, MA USA.
   [Hernandez, Jackeline; Hogg, Melanie M.] Carolinas Med Ctr, Dept Emergency Med, Charlotte, NC 28203 USA.
   [Troyer, Jennifer] Univ N Carolina, Belk Coll Business, Charlotte, NC 28223 USA.
   [Nelson, R. Darrel] Wake Forest Univ, Bowman Gray Sch Med, Dept Emergency Med, Winston Salem, NC USA.
RP Kline, JA (通讯作者)，Indiana Univ Sch Med, Dept Emergency Med, 720 Eskanazi Ave, Indiana, PA 46202 USA.
EM jefkline@iupui.edu
FU Agency for Healthcare Research and Quality [R18HS018519-01]; AGENCY FOR HEALTHCARE RESEARCH AND QUALITY [R18HS018519] Funding Source: NIH RePORTER
CR Amis E Stephen Jr, 2007, J AM COLL RADIOL, V4, P272, DOI 10.1016/j.jacr.2007.03.002
   [Anonymous], 2008, HLTH PHYS SOC RAD EX, V0, P0
   Bettmann MA, 2012, J THORAC IMAG, V27, PW28, DOI 10.1097/RTI.0b013e31823efeb6
   Bossuyt PM, 2003, CLIN CHEM, V49, P7, DOI 10.1373/49.1.7
   Brenner DJ, 2007, NEW ENGL J MED, V357, P2277, DOI 10.1056/NEJMra072149
   Courtney DM, 2010, J THROMB HAEMOST, V8, P533, DOI 10.1111/j.1538-7836.2009.03724.x
   Courtney DM, 2001, ACAD EMERG MED, V8, P1136, DOI 10.1111/j.1553-2712.2001.tb01129.x
   Croskerry P, 2003, ACAD MED, V78, P775, DOI 10.1097/00001888-200308000-00003
   Dendukuri N, 2007, BMC MED, V5, P0, DOI 10.1186/1741-7015-5-35
   Drescher FS, 2011, ANN EMERG MED, V57, P613, DOI 10.1016/j.annemergmed.2010.09.018
   Hess EP, 2012, CIRC-CARDIOVASC QUAL, V5, P251, DOI 10.1161/CIRCOUTCOMES.111.964791
   Katz DA, 2005, ANN EMERG MED, V46, P525, DOI 10.1016/j.annemergmed.2005.04.016
   Kline JA, 2003, ANN EMERG MED, V42, P266, DOI 10.1067/mem.2003.268
   Kline JA, 2005, ACAD EMERG MED, V12, P1127, DOI 10.1197/j.aem.2005.04.012
   Kline JA, 2013, ANN EMERG MED, V0, P0
   Kline Jeffrey A, 2005, BMC MED INFORM DECIS MAK, V5, P26, DOI 10.1186/1472-6947-5-26
   Kline JA, 2010, ACAD EMERG MED, V17, P133, DOI 10.1111/j.1553-2712.2009.00648.x
   Kline JA, 2009, ANN EMERG MED, V53, P727, DOI 10.1016/j.annemergmed.2008.09.034
   Lee J, 2010, ANN EMERG MED, V56, P591, DOI 10.1016/j.annemergmed.2010.05.027
   Manfredini R, 1996, J CLIN EPIDEMIOL, V49, P865, DOI 10.1016/0895-4356(96)00114-X
   Marple RL, 1997, ARCH INTERN MED, V157, P1482, DOI 10.1001/archinte.157.13.1482
   Mitchell AM, 2012, ACAD EMERG MED, V19, P618, DOI 10.1111/j.1553-2712.2012.01374.x
   Mitchell AM, 2006, ANN EMERG MED, V47, P438, DOI 10.1016/j.annemergmed.2005.10.013
   Nabi F, 2010, ANN EMERG MED, V56, P220, DOI 10.1016/j.annemergmed.2010.01.017
   Roy PM, 2009, ANN INTERN MED, V151, P677, DOI 10.7326/0003-4819-151-10-200911170-00003
   Schimmel V E, 1987, TOP HEALTH CARE FINANC, V13, P76
   Stacey D, 2011, COCHRANE DB SYST REV, V0, P0, DOI DOI 10.1002/14651858.CD001431.pub2
   Studdert DM, 2005, JAMA-J AM MED ASSOC, V293, P2609, DOI 10.1001/jama.293.21.2609
   Than M, 2013, INT J CARDIOL, V166, P752, DOI 10.1016/j.ijcard.2012.09.171
NR 29
TC 36
Z9 36
U1 0
U2 5
PU LIPPINCOTT WILLIAMS & WILKINS
PI PHILADELPHIA
PA TWO COMMERCE SQ, 2001 MARKET ST, PHILADELPHIA, PA 19103 USA
SN 1941-9651
EI 1942-0080
J9 CIRC-CARDIOVASC IMAG
JI Circ.-Cardiovasc. Imaging
PD JAN 15
PY 2014
VL 7
IS 1
BP 66
EP 73
DI 10.1161/CIRCIMAGING.113.001080
PG 8
WC Cardiac & Cardiovascular Systems; Radiology, Nuclear Medicine & Medical Imaging
SC Cardiovascular System & Cardiology; Radiology, Nuclear Medicine & Medical Imaging
GA 293BF
UT WOS:000329945700010
PM 24275953
DA 2022-10-14
ER

PT J
AU Todd, NV
AF Todd, Nicholas V.
TI Medical negligence. Legal theory and neurosurgical practice: informed consent
SO BRITISH JOURNAL OF NEUROSURGERY
LA English
DT Article
DE informed consent; medical negligence; negligence; neurosurgery
AB This article discusses the principles of the law in relation to informed consent as applied to neurosurgical practice. Patient autonomy, forms of consent, capacity to consent, the nature of information that should be given to patients, the level of information given, alternatives to treatment, which doctor should consent and when, consenting children, differing opinions, euthanasia and respect for the state of scientific knowledge are discussed.
RP Todd, NV (通讯作者)，180 Portland Rd, Newcastle Upon Tyne NE2 1DJ, Tyne & Wear, England.
EM nicktodd@northernmedicalservices.co.uk
CR [Anonymous], 2008, PAT DOCT MAK DEC TOG, V0, P0
   GMC Consent, 2013, PAT DOCT MAK DEC TOG, V0, P0
NR 2
TC 5
Z9 5
U1 1
U2 9
PU INFORMA HEALTHCARE
PI LONDON
PA TELEPHONE HOUSE, 69-77 PAUL STREET, LONDON EC2A 4LQ, ENGLAND
SN 0268-8697
EI 1360-046X
J9 BRIT J NEUROSURG
JI Br. J. Neurosurg.
PD AUG 15
PY 2014
VL 28
IS 4
BP 447
EP 451
DI 10.3109/02688697.2014.896872
PG 5
WC Clinical Neurology; Surgery
SC Neurosciences & Neurology; Surgery
GA AN3BC
UT WOS:000340458900003
PM 24810985
DA 2022-10-14
ER

PT J
AU Eloy, JA
   Svider, PF
   Folbe, AJ
   Couldwell, WT
   Liu, JK
AF Eloy, Jean Anderson
   Svider, Peter F.
   Folbe, Adam J.
   Couldwell, William T.
   Liu, James K.
TI Comparison of plaintiff and defendant expert witness qualification in malpractice litigation in neurological surgery
SO JOURNAL OF NEUROSURGERY
LA English
DT Article
DE medical expert witness testimony; expert witness ethical obligations; medical malpractice; litigation; medicolegal; witness expertise; h index
ID in-hospital mortality; united-states; h-index; academic otolaryngology; scholarly productivity; medical malpractice; provider caseload; bibliometric analysis; gender disparity; brain-tumor
AB Object. Expert witnesses provide a valuable societal service, interpreting complex pieces of evidence that may be misunderstood by nonmedical laypersons. The role of medical expert witness testimony and the potential professional repercussions, however, have been controversial in the medical community. The objective of the present analysis was to characterize the expertise of neurological surgeons testifying as expert witnesses in malpractice litigation. Methods. Malpractice litigation involving expert testimony from neurological surgeons was obtained using the WestlawNext legal database. Data pertaining to duration of a surgeon's practice, scholarly impact (as measured by the h index), practice setting, and the frequency with which a surgeon testifies were obtained for these expert witnesses from various online resources including the Scopus database, online medical facility and practice sites, and state medical licensing boards. Results. Neurological surgeons testifying in 326 cases since 2008 averaged over 30 years of experience per person (34.5 years for plaintiff witnesses vs 33.2 for defense witnesses, p = 0.35). Defense witnesses had statistically higher scholarly impact than plaintiff witnesses (h index = 8.76 vs 5.46, p < 0.001). A greater proportion of defense witnesses were involved in academic practice (46.1% vs 24.4%, p < 0.001). Those testifying on behalf of plaintiffs were more likely to testify multiple times than those testifying on behalf of defendants (20.4% vs 12.6%). Conclusions. Practitioners testifying for either side tend to be very experienced, while those testifying on behalf of defendants have significantly higher scholarly impact and are more likely to practice in an academic setting, potentially indicating a greater level of expertise. Experts for plaintiffs were more likely to testify multiple times. Surgical societies may need to clarify the necessary qualifications and ethical responsibilities of those who choose to testify.
C1 [Eloy, Jean Anderson; Svider, Peter F.; Liu, James K.] Rutgers State Univ, New Jersey Med Sch, Dept Neurol Surg, Newark, NJ 07103 USA.
   [Eloy, Jean Anderson; Liu, James K.] Rutgers State Univ, New Jersey Med Sch, Dept Otolaryngol Head & Neck Surg, Newark, NJ 07103 USA.
   [Eloy, Jean Anderson; Liu, James K.] Rutgers State Univ, New Jersey Med Sch, Ctr Skull Base & Pituitary Surg, Newark, NJ 07103 USA.
   [Svider, Peter F.; Folbe, Adam J.] Wayne State Univ, Sch Med, Dept Otolaryngol Head & Neck Surg, Detroit, MI USA.
   [Couldwell, William T.] Univ Utah, Dept Neurosurg, Salt Lake City, UT USA.
RP Liu, JK (通讯作者)，Rutgers State Univ, Neurol Inst New Jersey, Dept Neurol Surg, New Jersey Med Sch, 90 Bergen St,Ste 8100, Newark, NJ 07103 USA.
EM james.liu.md@rutgers.edu
CR Anderson GF, 2005, HEALTH AFFAIR, V24, P903, DOI 10.1377/hlthaff.24.4.903
   Bal BS, 2009, CLIN ORTHOP RELAT R, V467, P383, DOI 10.1007/s11999-008-0634-4
   Barker FG, 2003, LARYNGOSCOPE, V113, P1332, DOI 10.1097/00005537-200308000-00013
   Barker FG, 2003, J CLIN ENDOCR METAB, V88, P4709, DOI 10.1210/jc.2003-030461
   Barker FG, 2004, CANCER-AM CANCER SOC, V100, P999, DOI 10.1002/cncr.20058
   Barker FG, 2003, NEUROSURGERY, V52, P995, DOI 10.1227/01.NEU.0000057743.56678.5F
   Benway BM, 2009, UROLOGY, V74, P30, DOI 10.1016/j.urology.2008.10.045
   Castillo M, 2010, AM J NEURORADIOL, V31, P783, DOI 10.3174/ajnr.A1888
   Choudhry AT, 2013, J GASTROINTEST SURG, V0, P0
   Colaco M, 2013, J UROLOGY, V190, P999, DOI 10.1016/j.juro.2013.02.3186
   Curry WT, 2005, J NEUROSURG, V102, P977, DOI 10.3171/jns.2005.102.6.0977
   Dudley RA, 2000, JAMA-J AM MED ASSOC, V283, P1159, DOI 10.1001/jama.283.9.1159
   Eloy JA, 2013, LARYNGOSCOPE, V123, P1865, DOI 10.1002/lary.24039
   Eloy JA, 2013, OTOLARYNG HEAD NECK, V149, P77, DOI 10.1177/0194599813486083
   Eloy JA, 2013, OTOLARYNG HEAD NECK, V148, P764, DOI 10.1177/0194599813481943
   Eloy JA, 2013, OTOLARYNG HEAD NECK, V148, P215, DOI 10.1177/0194599812466055
   Eloy JA, 2012, LARYNGOSCOPE, V122, P2690, DOI 10.1002/lary.23749
   Foster William L, 1898, HARV L REV, V11, P169
   Gorney Mark, 2003, BULL AM COLL SURG, V88, P11
   Guglielmo Wayne J, 2007, MED ECON, V84, P50
   Guglielmo WJ, 2007, MED ECON, V84, P56
   Hollingsworth Joe G, 2004, J HEALTH LAW, V37, P85
   Jeang KT, 2008, RETROVIROLOGY, V5, P0, DOI 10.1186/1742-4690-5-106
   Jena AB, 2011, NEW ENGL J MED, V365, P629, DOI 10.1056/NEJMsa1012370
   Jones JW, 2012, J VASC SURG, V56, P528, DOI 10.1016/j.jvs.2012.06.001
   Jones JW, 2004, SURGERY, V136, P100, DOI 10.1016/j.surg.2004.04.003
   Kalkanis SN, 2003, NEUROSURGERY, V52, P1251, DOI 10.1227/01.NEU.0000065129.25359.EE
   Kovalerchik O, 2013, INT FORUM ALLERGY RH, V0, P0
   Lee J, 2009, J NEUROSURG, V111, P387, DOI 10.3171/2008.10.JNS08978
   Levett LM, 2008, LAW HUMAN BEHAV, V32, P363, DOI 10.1007/s10979-007-9113-9
   Lydiatt DD, 2003, ARCH OTOLARYNGOL, V129, P50, DOI 10.1001/archotol.129.1.50
   Lynn-Macrae AG, 2004, LARYNGOSCOPE, V114, P1492, DOI 10.1097/00005537-200408000-00032
   Moffett P, 2011, WEST J EMERG MED, V12, P109
   Nash JJ, 2011, OTOLARYNG HEAD NECK, V144, P10, DOI 10.1177/0194599810390470
   Pagel PS, 2011, ACTA ANAESTH SCAND, V55, P1085, DOI 10.1111/j.1399-6576.2011.02508.x
   Pagel PS, 2011, ANAESTHESIA, V66, P873, DOI 10.1111/j.1365-2044.2011.06860.x
   Pagel PS, 2011, BRIT J ANAESTH, V107, P357, DOI 10.1093/bja/aer191
   Pagel PS, 2011, J CARDIOTHOR VASC AN, V25, P761, DOI 10.1053/j.jvca.2011.03.003
   Paik AM, 2013, AESTHET SUR IN PRESS, V0, P0
   Pardes H, 2000, JAMA-J AM MED ASSOC, V283, P2427, DOI 10.1001/jama.283.18.2427
   Pashkova AA, 2013, ACTA ANAESTH SCAND, V57, P1058, DOI 10.1111/aas.12141
   Poynard T, 2011, CLIN RES HEPATOL GAS, V35, P375, DOI 10.1016/j.clinre.2011.02.014
   Rad AE, 2010, ACAD RADIOL, V17, P817, DOI 10.1016/j.acra.2010.03.011
   Reed DN, 2005, SURGERY, V137, P667, DOI 10.1016/j.surg.2005.03.009
   Reilly BK, 2013, LARYNGOSCOPE, V123, P112, DOI 10.1002/lary.23608
   Satyanarayana K, 2010, INDIAN J PHYSIOL PHARMACOL, V54, P197
   Sharma B, 2013, SURGERY, V153, P493, DOI 10.1016/j.surg.2012.09.006
   Smith ER, 2004, NEUROSURGERY, V54, P553, DOI 10.1227/01.NEU.0000108421.69822.67
   Smith ER, 2004, J NEUROSURG, V100, P90, DOI 10.3171/ped.2004.100.2.0090
   Snider JE, 2006, SUICIDE LIFE-THREAT, V36, P511, DOI 10.1521/suli.2006.36.5.511
   Svider PF, 2013, AM J OTOLARYNG, V34, P464, DOI 10.1016/j.amjoto.2013.04.003
   Svider PF, 2013, LARYNGOSCOPE, V123, P2099, DOI 10.1002/lary.24000
   Svider PF, 2013, LARYNGOSCOPE, V123, P1849, DOI 10.1002/lary.23905
   Svider PF, 2013, LARYNGOSCOPE, V123, P1754, DOI 10.1002/lary.23997
   Svider PF, 2013, LARYNGOSCOPE, V123, P1156, DOI 10.1002/lary.23995
   Svider PF, 2013, LARYNGOSCOPE, V123, P884, DOI 10.1002/lary.23951
   Svider PF, 2013, LARYNGOSCOPE, V123, P118, DOI 10.1002/lary.23659
   Svider PF, 2013, LARYNGOSCOPE, V123, P103, DOI 10.1002/lary.23569
   Svider PF, 2013, OPHTHAL PLA IN PRESS, V0, P0
   Svider PF, 2013, AM J RHINOL IN PRESS, V0, P0
   Svider PF, 2013, AM J OTOLARYNGOL, V0, P0
   Svider PF, 2013, J GASTROINTEST SURG, V0, P0
   Vallabhajosula B, 2001, J AM ACAD PSYCHIATRY, V29, P207
NR 63
TC 31
Z9 31
U1 0
U2 9
PU AMER ASSOC NEUROLOGICAL SURGEONS
PI ROLLING MEADOWS
PA 5550 MEADOWBROOK DRIVE, ROLLING MEADOWS, IL 60008 USA
SN 0022-3085
EI 1933-0693
J9 J NEUROSURG
JI J. Neurosurg.
PD JAN 15
PY 2014
VL 120
IS 1
BP 185
EP 190
DI 10.3171/2013.8.JNS13584
PG 6
WC Clinical Neurology; Surgery
SC Neurosciences & Neurology; Surgery
GA 281GL
UT WOS:000329087900028
PM 24074492
DA 2022-10-14
ER

PT J
AU Frati, P
   Gulino, M
   Turillazzi, E
   Zaami, S
   Fineschi, V
AF Frati, Paola
   Gulino, Matteo
   Turillazzi, Emanuela
   Zaami, Simona
   Fineschi, Vittorio
TI The physician's breach of the duty to inform the parent of deformities and abnormalities in the foetus: "wrongful Life" actions, a new frontier of medical responsibility
SO JOURNAL OF MATERNAL-FETAL & NEONATAL MEDICINE
LA English
DT Article
DE Malpractice claims; medical errors; wrongful birth; wrongful life
ID genetic diagnosis
AB A recent decision of the Italian Highest Court for the first time legitimized wrongful life suits. The Court stated the following principles: (a) the contract between the mother and the doctor has also protective effects in favour of third parties (father, siblings and the disabled child) who have the right to be compensated; (b) the right to compensation is neither based on the right not to be born nor on the right to be born healthy, but rather it is based on the breach of duty of care which coincides with the child's disabled status; (c) siblings may suffer the reduced availability of their parents; (d) the doctor is held responsible for not providing full information to the mother about the foetal deformity. The Supreme Court once again emphasized the importance of information on the matter of very personal choices, such as termination of pregnancy in case of foetal malformations. In the present case, the gynaecologist breached the duty to inform, especially after the patient requested diagnostic tests designed to highlight any foetal malformations and informed the doctor of the possibility of an eventual subsequent termination of pregnancy if foetal malformations were found.
C1 [Frati, Paola; Gulino, Matteo; Zaami, Simona] Univ Roma La Sapienza, Fac Med & Pharmacol, Dept Legal Med Sci, I-00185 Rome, Italy.
   [Turillazzi, Emanuela; Fineschi, Vittorio] Univ Foggia, Dept Legal Med, I-71100 Foggia, Italy.
RP Fineschi, V (通讯作者)，Univ Foggia, Osped Colonnello DAvanzo, Dept Legal Med, Via Aviatori 1, I-71100 Foggia, Italy.
EM vfinesc@tin.it
CR Amagwula T, 2012, FERTIL STERIL, V98, P1277, DOI 10.1016/j.fertnstert.2012.07.1100
   [Anonymous], 2011, ULTRASCHALL MED, V32, P107, DOI 10.1055/s-0030-1270868
   Cascardo Debra, 2007, J MED PRACT MANAGE, V22, P283
   Crockin SL, 2005, REPROD BIOMED ONLINE, V10, P692, DOI 10.1016/S1472-6483(10)61112-1
   Ekelund CK, 2008, BMJ-BRIT MED J, V337, P0, DOI 10.1136/bmj.a2547
   European Court of Human Rights Vo France, 2004, ECHR, V326, P0
   Fanos V, 2012, J MATERN-FETAL NEO M, V25, P493, DOI 10.3109/14767058.2011.622004
   Fisher-Jeffes L, 2007, J MED ETHICS, V33, P181, DOI 10.1136/jme.2006.016758
   Green JM, 2004, HEALTH TECHNOL ASSES, V8, P1
   Hunt LM, 2005, PATIENT EDUC COUNS, V56, P302, DOI 10.1016/j.pec.2004.03.004
   Italian Institute of Health, 2011, CEV GUID NORM PREGN, V0, P0
   Italian Society of Prenatal Diagnosis and Maternal Fetal Medicine, 2006, GUID INV PREN DIAGN, V0, P0
   Jackson A, 1996, J LEGAL MED, V17, P349, DOI 10.1080/01947649609511013
   Mujezinovic F, 2007, OBSTET GYNECOL, V110, P687, DOI 10.1097/01.AOG.0000278820.54029.e3
   Muriithi PM, 2011, J MED ETHICS, V37, P433, DOI 10.1136/jme.2010.042051
   Stapleton H, 2002, BMJ-BRIT MED J, V324, P639, DOI 10.1136/bmj.324.7338.639
   Whitney DW, 2011, J LEGAL MED, V32, P167, DOI 10.1080/01947648.2011.576616
NR 17
TC 3
Z9 3
U1 0
U2 15
PU TAYLOR & FRANCIS LTD
PI ABINGDON
PA 2-4 PARK SQUARE, MILTON PARK, ABINGDON OR14 4RN, OXON, ENGLAND
SN 1476-7058
EI 1476-4954
J9 J MATERN-FETAL NEO M
JI J. Matern.-Fetal Neonatal Med.
PD JUL 15
PY 2014
VL 27
IS 11
BP 1113
EP 1117
DI 10.3109/14767058.2013.850664
PG 5
WC Obstetrics & Gynecology
SC Obstetrics & Gynecology
GA AJ7TW
UT WOS:000337901700007
PM 24090010
DA 2022-10-14
ER

PT J
AU Donn, SM
   Chiswick, ML
   Fanaroff, JM
AF Donn, Steven M.
   Chiswick, Malcolm L.
   Fanaroff, Jonathan M.
TI Medico-legal implications of hypoxic-ischemic birth injury
SO SEMINARS IN FETAL & NEONATAL MEDICINE
LA English
DT Review
DE Medico-legal; Hypoxia-ischemia; Birth injury; Newborn
ID encephalopathy
AB Medical malpractice litigation in the USA and much of the developed world has reached near-epidemic proportions. Brain-damaged infants are among the most costly medical malpractice lawsuits, with the average indemnity for these cases being $524,047. Hypoxic ischemic encephalopathy (HIE) is the most common birth injury claim, generally alleging that intrapartum asphyxia led to long-term neurologic sequelae, including cerebral palsy and/or developmental delay. Timing of injury is a key element in the legal arena. The plaintiff will try to prove that injury occurred in the intrapartum period, whereas the defense may argue that it occurred prenatally. A recent American Academy of Pediatrics/American College of Obstetricians and Gynecologists Task Force on Neonatal Encephalopathy developed a checklist that needs to be fulfilled in order to establish a reasonable causal link between an intrapartum asphyxial insult and subsequent long-term neurologic disability. Therapeutic hypothermia has been shown to benefit certain infants born with moderate to severe HIE by improving neurologic outcomes. Since the advent of hypothermic neuroprotection, new malpractice allegations have arisen, including the failure to refer a baby for cooling and failure to initiate cooling in a timely manner. In all cases, documentation of the status of the baby at birth, including a thorough neurologic exam, can be extremely helpful to the later defense of a malpractice claim, which might occur years later. (C) 2014 Elsevier Ltd. All rights reserved.
C1 [Donn, Steven M.] Univ Michigan Hlth Syst, CS Mott Childrens Hosp, Dept Pediat, Div Neonatal Perinatal Med, Ann Arbor, MI USA.
   [Chiswick, Malcolm L.] Univ Manchester, Ctr Pediat & Child Hlth, Manchester M13 9PL, Lancs, England.
   [Fanaroff, Jonathan M.] Case Western Univ, Rainbow Babies & Childrens Hosp, Dept Pediat, Div Neonatol, Cleveland, OH USA.
RP Donn, SM (通讯作者)，8 621 CS Mott Childrens Hosp, 1540 E Hosp Dr, Ann Arbor, MI 48109 USA.
EM smdonnmd@med.umich.edu
CR ACCARDO PJ, 1982, AM J DIS CHILD, V136, P452, DOI 10.1001/archpedi.1982.03970410070017
   ACOG/AAP, 2014, NEON ENC NEUR OUTC, V0, P0
   Alfirevic Z, 2013, COCHRANE DB SYST REV, V0, P0, DOI DOI 10.1002/14651858.CD006066.pub2
   American Academy of Pediatrics/American College of Obstetrics and Gynecologists, 2011, NEON RES TXB, V0, P0
   American College of Obstetricians and Gynecologists, 2012, 2012 ACOG SURV PROF, V0, P0
   Dawes GS, 1968, FOETAL NEONATAL PHYS, V0, P0
   Diederich Healthcare, 2014, 2014 MED MALPR PAYOU, V0, P0
   Donn SM, 2012, MEDICOLEGAL ISSUES P, V0, P0
   Fanaroff JM, 2008, NEOREVIEWS, V9, P0
   Gotsch F, 2007, CLIN OBSTET GYNECOL, V50, P652, DOI 10.1097/GRF.0b013e31811ebef6
   Little WJ, 1861, T OBSTET SOC LOND, V0, P293
   NELSON KB, 1991, AM J DIS CHILD, V145, P1325, DOI 10.1001/archpedi.1991.02160110117034
   SARNAT HB, 1976, ARCH NEUROL-CHICAGO, V33, P696, DOI 10.1001/archneur.1976.00500100030012
   Shankaran S, 2005, NEW ENGL J MED, V353, P1574, DOI 10.1056/NEJMcps050929
NR 15
TC 25
Z9 26
U1 0
U2 4
PU ELSEVIER SCI LTD
PI OXFORD
PA THE BOULEVARD, LANGFORD LANE, KIDLINGTON, OXFORD OX5 1GB, OXON, ENGLAND
SN 1744-165X
EI 1878-0946
J9 SEMIN FETAL NEONAT M
JI Semin. Fetal Neonatal Med.
PD OCT 15
PY 2014
VL 19
IS 5
BP 317
EP 321
DI 10.1016/j.siny.2014.08.005
PG 5
WC Pediatrics
SC Pediatrics
GA AR2CT
UT WOS:000343391900011
PM 25150792
DA 2022-10-14
ER

PT J
AU Moreira, H
   Magalhaes, T
   Dinis-Oliveira, RJ
   Taveira-Gomes, A
AF Moreira, H.
   Magalhaes, T.
   Dinis-Oliveira, R. J.
   Taveira-Gomes, A.
TI Forensic evaluation of medical liability cases in general surgery
SO MEDICINE SCIENCE AND THE LAW
LA English
DT Article
DE forensic evaluation; general surgery; leges artis; malpractice; medical liability
ID adverse event; malpractice; claim; risk; error
AB Although medical liability (disciplinary, civil and criminal) is increasingly becoming an issue, few studies exist, particularly from the perspective of forensic science, which demonstrate the extent to which medical malpractice occurs, or when it does, the reasons for it. Our aims were to evaluate the current situation concerning medical liability in general surgery (GS) in Portugal, the reasons for claims, and the forensic evaluations and conclusions, as well as the association between these issues and the judicial outcomes. We analysed the Medico-Legal Council (CML) reports of the National Institute of Legal Medicine and Forensic Sciences of Portugal related to GS during 2001-2010. The judicial outcomes of each case were requested from the Public Prosecutor Office (PPO) and the court. Alleged cases of medical liability in GS represented 11.2% of the total cases analysed by the CML. We estimated that in Portugal, 4:100,000 surgeries are subject to litigation. The majority of complaints were due to the patient's death (75.4%), with laparoscopic cholecystectomy surgeries representing 55.2% of cases. In 76.1% of the cases, the CML believed that there was no violation of leges artis and in 55.2% of cases, no causal nexus was found between the medical practice and the alleged harm. The PPO prosecuted physicians in 6.4% of the cases and resulted in one conviction. Finally, the importance of the CML reports as a relevant technical-scientific tool for judicial decision was evident because these reports significantly (p<0.05) influenced the prosecutor's decision, whether to prosecute or not.
C1 [Moreira, H.; Magalhaes, T.; Dinis-Oliveira, R. J.] Univ Porto, Dept Legal Med & Forens Sci, Fac Med, P-4200319 Oporto, Portugal.
   [Magalhaes, T.] Natl Inst Legal Med & Forens Sci, North Branch, Oporto, Portugal.
   [Magalhaes, T.] Univ Porto, Biomed Sci Inst Abel Salazar, P-4200319 Oporto, Portugal.
   [Magalhaes, T.; Dinis-Oliveira, R. J.; Taveira-Gomes, A.] Ctr Forens Sci CENCIFOR, Coimbra, Portugal.
   [Dinis-Oliveira, R. J.] CRL, Adv Inst Hlth Sci North, Dept Sci,CESPU, IINFACTS Inst Res & Adv Training Hlth Sci & Techn, Gandra, Portugal.
   [Dinis-Oliveira, R. J.] Univ Porto, Dept Biol Sci, Toxicol Lab, REQUIMTE,Fac Pharm, P-4200319 Oporto, Portugal.
   [Taveira-Gomes, A.] Univ Porto, Dept Surg, Fac Med, P-4200319 Oporto, Portugal.
   [Taveira-Gomes, A.] Sao Joao Hosp Ctr, Oporto, Portugal.
RP Taveira-Gomes, A (通讯作者)，Univ Porto, Fac Med, Alameda Prof Hernani Monteiro, P-4200319 Oporto, Portugal.
EM ataveira@med.up.pt
CR AdministracAo Central do Sistema de Saude I, 2011, ACT FUT NEC PREV MED, V0, P0
   Bal BS, 2009, CLIN ORTHOP RELAT R, V467, P339, DOI 10.1007/s11999-008-0636-2
   Beauchamp T L, 1985, J DENT EDUC, V49, P214
   Brennan TA, 2004, QUAL SAF HEALTH CARE, V13, P145, DOI 10.1136/qhc.13.2.145
   de Faria PL, 2010, MED LAW PORTUGAL, V0, P0
   Domingues AP, 2009, ACTA OBSTET GINECOL, V3, P24
   Feess E, 2012, EUR J HEALTH ECON, V13, P157, DOI 10.1007/s10198-010-0294-7
   Griffen FD, 2007, J AM COLL SURGEONS, V204, P561, DOI 10.1016/j.jamcollsurg.2007.01.013
   Jena AB, 2011, NEW ENGL J MED, V365, P629, DOI 10.1056/NEJMsa1012370
   Kane CK, 2010, MED LIABILITY CLAIM, V0, P0
   Morris JA, 2003, ANN SURG, V237, P844, DOI 10.1097/00000658-200306000-00013
   Roy PG, 2009, HPB, V11, P130, DOI 10.1111/j.1477-2574.2008.00023.x
   Somville FJMP, 2010, ACTA CHIR BELG, V110, P11, DOI 10.1080/00015458.2010.11680558
   Studdert DM, 2006, NEW ENGL J MED, V354, P2024, DOI 10.1056/NEJMsa054479
   Studdert DM, 2005, JAMA-J AM MED ASSOC, V293, P2609, DOI 10.1001/jama.293.21.2609
   Traina F, 2009, CLIN ORTHOP RELAT R, V467, P434, DOI 10.1007/s11999-008-0582-z
NR 16
TC 5
Z9 5
U1 0
U2 5
PU SAGE PUBLICATIONS INC
PI THOUSAND OAKS
PA 2455 TELLER RD, THOUSAND OAKS, CA 91320 USA
SN 0025-8024
EI 2042-1818
J9 MED SCI LAW
JI Med. Sci. Law
PD OCT 15
PY 2014
VL 54
IS 4
BP 193
EP 202
DI 10.1177/0025802413506572
PG 10
WC Law; Medicine, Legal; Pathology
SC Government & Law; Legal Medicine; Pathology
GA AS0NQ
UT WOS:000343974600002
PM 24351525
DA 2022-10-14
ER

PT J
AU Yang, RJ
   Wang, JJ
   Zhang, XL
   Sun, HT
   Gao, Y
   Liu, L
   Lin, L
AF Yang, Ruijie
   Wang, Junjie
   Zhang, Xile
   Sun, Haitao
   Gao, Yang
   Liu, Lu
   Lin, Lei
TI Implementation of Incident Learning in the Safety and Quality Management of Radiotherapy: The Primary Experience in a New Established Program with Advanced Technology
SO BIOMED RESEARCH INTERNATIONAL
LA English
DT Article
ID radiation; error; recommendation; assurance; system; misse; impact; tool
AB Objective. To explore the implementation of incident learning for quality management of radiotherapy in a new established radiotherapy program. Materials and Methods. With reference to the consensus recommendations by American Association of Physicist in Medicine, an incident learning system was specifically established for reporting, investigating, and learning of individual incidents. The incidents that occurred in external beam radiotherapy from February, 2012, to February, 2014, were reported. Results. A total of 28 near misses and 5 incidents were reported. Among them, 5 originated in imaging for planning, 25 in planning, and 1 in plan transfer, commissioning, and delivery, respectively. One near miss/incident was classified as wrong patient, 7 wrong sites, 6 wrong laterality, and 5 wrong dose. Five reported incidents were all classified as grade 1/2 of dosimetric severity, 1 as grade 0, and the other 4 as grade 1 of medical severity. For the causes/contributory factors, negligence, policy not followed, and inadequate training contributed to 19, 15, and 12 near misses/incidents, respectively. The average incident rate per 100 patients treated was 0.4. Conclusion. Effective implementation of incident learning can reduce the occurrence of near misses/incidents and enhance the culture of safety.
C1 [Yang, Ruijie; Wang, Junjie; Zhang, Xile; Sun, Haitao; Gao, Yang; Liu, Lu; Lin, Lei] Peking Univ, Hosp 3, Dept Radiat Oncol, Beijing 100191, Peoples R China.
RP Wang, JJ (通讯作者)，Peking Univ, Hosp 3, Dept Radiat Oncol, Beijing 100191, Peoples R China.
EM junjiewang47@yahoo.com
CR Arnold A, 2010, INT J RADIAT ONCOL, V78, P1548, DOI 10.1016/j.ijrobp.2010.02.029
   Bissonnette JP, 2010, RADIOTHER ONCOL, V96, P139, DOI 10.1016/j.radonc.2010.05.002
   Clark BG, 2010, RADIOTHER ONCOL, V95, P344, DOI 10.1016/j.radonc.2010.03.022
   Cox BW, 2013, INT J RADIAT ONCOL, V87, PS118, DOI 10.1016/j.ijrobp.2013.06.304
   Cunningham J, 2010, RADIOTHER ONCOL, V97, P601, DOI 10.1016/j.radonc.2010.10.023
   Dunscombe P, 2012, FRONT ONCOL, V2, P0, DOI 10.3389/fonc.2012.00129
   Ekaette EU, 2006, RADIOTHER ONCOL, V80, P282, DOI 10.1016/j.radonc.2006.07.004
   Ford EC, 2012, MED PHYS, V39, P7272, DOI 10.1118/1.4764914
   Ford EC, 2012, MED PHYS, V39, P6968, DOI 10.1118/1.4760774
   Ford EC, 2012, INT J RADIAT ONCOL, V84, PE263, DOI 10.1016/j.ijrobp.2012.04.036
   Huq MS, 2008, INT J RADIAT ONCOL, V71, PS170, DOI 10.1016/j.ijrobp.2007.06.081
   Morganti AG, 2008, RADIOTHER ONCOL, V89, P320, DOI 10.1016/j.radonc.2008.07.009
   Mutic S, 2010, MED PHYS, V37, P5027, DOI 10.1118/1.3471377
   Peters LJ, 2010, J CLIN ONCOL, V28, P2996, DOI 10.1200/JCO.2009.27.4498
   Pronovost PJ, 2009, HEALTH AFFAIR, V28, PW479, DOI 10.1377/hlthaff.28.3.w479
   Rath F, 2008, INT J RADIAT ONCOL, V71, PS187, DOI 10.1016/j.ijrobp.2007.07.2385
   Williams MV, 2007, BRIT J RADIOL, V80, P297, DOI 10.1259/bjr/29018029
   Williams MV, 2007, CLIN ONCOL-UK, V19, P1, DOI 10.1016/j.clon.2006.12.004
   Yeung TK, 2005, RADIOTHER ONCOL, V74, P283, DOI 10.1016/j.radonc.2004.12.003
NR 19
TC 7
Z9 9
U1 0
U2 9
PU HINDAWI LTD
PI LONDON
PA ADAM HOUSE, 3RD FLR, 1 FITZROY SQ, LONDON, W1T 5HF, ENGLAND
SN 2314-6133
EI 2314-6141
J9 BIOMED RES INT
JI Biomed Res. Int.
PD JUN 15
PY 2014
VL 2014
IS 
BP 
EP 
DI 10.1155/2014/392596
PG 7
WC Biotechnology & Applied Microbiology; Medicine, Research & Experimental
SC Biotechnology & Applied Microbiology; Research & Experimental Medicine
GA AM8MR
UT WOS:000340130300001
PM 25140309
DA 2022-10-14
ER

PT J
AU Matsen, FA
   Stephens, L
   Jette, JL
   Warme, WJ
   Huang, JI
   Posner, KL
AF Matsen, Frederick A., III
   Stephens, Linda
   Jette, Jocelyn L.
   Warme, Winston J.
   Huang, Jerry I.
   Posner, Karen L.
TI The Quality of Upper Extremity Orthopedic Care in Liability Claims Filed and Claims Paid
SO JOURNAL OF HAND SURGERY-AMERICAN VOLUME
LA English
DT Article
DE Malpractice; practice patterns; professional liability; surgeon skill; upper extremity
ID closed claim; hand surgery; medical malpractice; negligence; litigation; fracture; injury; reform; risk
AB Purpose To review a series of closed liability claims for upper extremity conditions to guide improvements for upper extremity care and thereby reduce the frequency of paid claims. Methods The authors, a team of 3 orthopedic surgeons and 3 nonphysician investigators experienced in closed claims research, investigated 108 closed upper extremity liability claims from a large United States wide insurer for events that occurred between 1996 and 2009. We sought to determine the types of conditions, treatments, and surgeon factors common to claims made and claims paid. Results Liability claims were primarily for the care of common problems, such as fractures (n = 52; 48%) or degenerative conditions (n = 24; 26%), rather than complex challenging conditions or disorders, such as deficiencies treated with replantations or tissue transfers. The most common adverse outcomes in these claims were nonunion or malunion of fractures (n = 29; 27%), nerve injury (n = 20; 19%), and infection (n = 13; 12%). Most claims (n = 57; 53%) involved a permanent injury. The surgeon's operative skills were more commonly an issue in paid claims (n = 13; 45%) than in claims without payment (n = 14; 19%). Claims for mismanagement of fractures (n = 52; 48% of all claims) were more likely to result in payment (n = 20; 38%) than nonfracture claims (n = 10; 18%). Conclusions This analysis suggests that the incidence of upper extremity claims made and claims paid may be reduced if surgeons acquire and maintain the knowledge and skills necessary for the care of the common conditions they encounter, including fractures. (J Hand Surg Am. 2014;39(1):91-99. Copyright (C) 2014 by the American Society for Surgery of the Hand. All rights reserved.) Type of study/level of evidence Prognostic II.
C1 Univ Washington, Dept Orthopaed & Sports Med, Seattle, WA 98195 USA.
   Univ Washington, Dept Anesthesiol & Pain Med, Seattle, WA 98195 USA.
RP Matsen, FA (通讯作者)，Univ Washington, Med Ctr, Dept Orthopaed & Sports Med, Box 356500,1959 NE Pacific St, Seattle, WA 98195 USA.
EM matsen@u.washington.edu
FU University of Washington
CR ASHBELL TS, 1992, ANN PLAS SURG, V29, P380, DOI 10.1097/00000637-199210000-00023
   Babb Aaron, 2005, S D J MED, V58, P283
   Bastidas N, 2011, PLAST RECONSTR SURG, V127, P284, DOI 10.1097/PRS.0b013e3181fad3a7
   Bellamy R, 1988, J FLA MED ASSOC, V75, P311
   Bhattacharyya T, 2005, ORTHOPEDICS, V28, P378, DOI 10.3928/0147-7447-20050401-12
   Biberthaler P, 2011, UNFALLCHIRURG, V114, P768, DOI 10.1007/s00113-011-2028-4
   Bird S, 2009, AUST FAM PHYSICIAN, V38, P717
   Brook RH, 1975, RELATIONSHIP MED MAL, V0, P0
   Bruser P, 2011, HANDCHIR MIKROCHIR P, V43, P9, DOI 10.1055/s-0030-1269903
   Brug E, 2002, UNFALLCHIRURG, V105, P82, DOI 10.1007/s113-002-8171-5
   CHENEY FW, 1989, JAMA-J AM MED ASSOC, V261, P1599, DOI 10.1001/jama.261.11.1599
   Cheney FW, 1999, ANESTHESIOLOGY, V91, P552, DOI 10.1097/00000542-199908000-00030
   Delavary BM, 2010, J HAND SURG-EUR VOL, V35E, P381, DOI 10.1177/1753193409355735
   FOUNTAIN S, 2000, MANAGING ORTHOPAEDIC, V0, P3
   Garrett WE, 2006, J BONE JOINT SURG AM, V88A, P660, DOI 10.2106/JBJS.E.01208
   Greenberg MD, 2010, IS BETTER PATIENT SA, V0, P0
   Griffen FD, 2008, ANN SURG, V248, P468, DOI 10.1097/SLA.0b013e318185e196
   Griffen FD, 2007, J AM COLL SURGEONS, V204, P561, DOI 10.1016/j.jamcollsurg.2007.01.013
   Hansis M, 1999, ZBL CHIR, V124, P479
   Higgins LD, 2005, CLIN ORTHOP RELAT R, V0, PP58, DOI 10.1097/01.blo.000159894.86946.23
   Juhlin L, 1998, LAKARTIDNINGEN, V95, P2719
   Juhlin L, 1996, LAKARTIDNINGEN, V93, P2598
   Julliard F A, 2000, CHIR MAIN, V19, P257, DOI 10.1016/S1297-3203(00)73488-3
   KELLSEY DC, 1975, J BONE JOINT SURG AM, V57, P1013, DOI 10.2106/00004623-197557070-00034
   KESSLER FB, 1993, J HAND SURG-AM, V18A, P557, DOI 10.1016/0363-5023(93)90290-J
   Khan IH, 2010, J HAND SURG-EUR VOL, V35E, P61, DOI 10.1177/1753193409347422
   Kovacsy A, 1980, MAGY TRAUMATOL ORTHOP HELYREALLITO SEB, V23, P156
   Kulus SC, 2001, ORTHOPADE, V30, P395, DOI 10.1007/s001320170089
   Liang BA, 2005, J CLIN ANESTH, V17, P131, DOI 10.1016/j.jclinane.2004.10.001
   Lichtman DM, 2010, J AM ACAD ORTHOP SUR, V18, P180, DOI 10.5435/00124635-201003000-00007
   LOCALIO AR, 1991, NEW ENGL J MED, V325, P245, DOI 10.1056/NEJM199107253250405
   Matsen III FA, 2013, J BONE JOINT SURG AM, V95, P201
   Melhorn JM, 2004, AAOS B, V0, P0
   Meyer S, 2008, ORTHOPADE, V37, P1056, DOI 10.1007/s00132-008-1308-3
   Meyer S, 2008, ORTHOPADE, V37, P1058
   Meyer S, 2008, ORTHOPADE, V37, P1062
   MOORE MN, 1988, SOUTH MED J, V81, P371, DOI 10.1097/00007611-198803000-00019
   Pegalis SE, 2012, CLIN ORTHOP RELAT R, V470, P1398, DOI 10.1007/s11999-012-2308-5
   POSNER KL, 1990, STAT MED, V9, P1103, DOI 10.1002/sim.4780090917
   Randelli Mario, 2008, CHIR ORGANI MOV, V91, P125, DOI 10.1007/s12306-007-0021-4
   Riggs L Jr, 1985, EMERG MED CLIN NORTH AM, V3, P415
   SCHARIZER E, 1984, HANDCHIRURGIE MIKROCHIRURGIE PLASTISCHE CHIRURGIE, V16, P238
   Sohn DH, 2012, CLIN ORTHOP RELAT R, V470, P1370, DOI 10.1007/s11999-011-2206-2
   Sowka M, 1980, MALPRACTICE CLAIMS F, V0, P0
   Svensson O, 2000, LAKARTIDNINGEN, V97, P1800
   Svensson O, 2000, LAKARTIDNINGEN, V97, P1807
   Washington Health Policy Fellows, 2009, 10 STEPS LIMIT LIABI, V0, P0
   Weinstein SL, 2009, CLIN ORTHOP RELAT R, V467, P392, DOI 10.1007/s11999-008-0603-y
   Zenilman JC, 2012, AM J SURG, V203, P733, DOI 10.1016/j.amjsurg.2012.02.002
   Zyluk Andrzej, 2010, CHIR NARZADOW RUCHU ORTOP POL, V75, P10
NR 50
TC 3
Z9 3
U1 0
U2 5
PU W B SAUNDERS CO-ELSEVIER INC
PI PHILADELPHIA
PA 1600 JOHN F KENNEDY BOULEVARD, STE 1800, PHILADELPHIA, PA 19103-2899 USA
SN 0363-5023
EI 1531-6564
J9 J HAND SURG-AM
JI J. Hand Surg.-Am. Vol.
PD JAN 15
PY 2014
VL 39
IS 1
BP 91
EP 99
DI 10.1016/j.jhsa.2013.10.014
PG 9
WC Orthopedics; Surgery
SC Orthopedics; Surgery
GA 288CZ
UT WOS:000329590900014
PM 24315491
DA 2022-10-14
ER

PT J
AU Kachalia, A
   Bates, DW
AF Kachalia, Allen
   Bates, David W.
TI Disclosing medical errors: The view from the USA
SO SURGEON-JOURNAL OF THE ROYAL COLLEGES OF SURGEONS OF EDINBURGH AND IRELAND
LA English
DT Article
DE Ethics; Disclosure; USA; Transparency; Safety
ID patient safety; management
AB Background: Disclosure is increasingly seen as a key component of efforts to improve safety, but does not yet reliably occur in all organizations in the U.S. Approach: We describe the experience to date with disclosure in the U.S. and illustrate the issues with specific clinical examples. Both reputational and legal concerns represent substantial barriers. The evidence to date mostly from single sites shows that not only is disclosure the right thing to do, it also appears to decrease malpractice risk. We also discuss the related. issue of compensation practices around this vary greatly. Underlying the push for greater disclosure is also the belief that better disclosure results in an improved culture of safety, which in turn may improve the quality and safety of care. Conclusions: Providers have an ethical imperative to disclosure error to patients, and the limited available evidence shows that doing so actually decreases malpractice risk. While disclosure is not yet routine practice in the U.S., the, approach is clearly gaining momentum. Telling patients what happened is not enough. They also deserve an apology, and if harmed, to be made whole emotionally and financially. Greater disclosure may not only help individual patients, but may also help with improving safety overall. (C) 2013 Royal College of Surgeons of Edinburgh (Scottish charity number SC005317) and Royal College of Surgeons in Ireland. Published by Elsevier Ltd. All rights reserved.
C1 Brigham & Womens Hosp, Div Gen Internal Med, Boston, MA 02115 USA.
   Harvard Univ, Sch Med, Cambridge, MA 02138 USA.
RP Kachalia, A (通讯作者)，Brigham & Womens Hosp, 75 Francis St, Boston, MA 02115 USA.
EM akachalia@partners.org
CR Bell SK, 2012, MILBANK Q, V90, P682, DOI 10.1111/j.1468-0009.2012.00679.x
   Boothman Richard C, 2009, J HEALTH LIFE SCI LAW, V2, P125
   Chamberlain CJ, 2012, ARCH SURG-CHICAGO, V147, P282, DOI 10.1001/archsurg.2011.1005
   Clinton HR, 2006, NEW ENGL J MED, V354, P2205, DOI 10.1056/NEJMp068100
   Dudzinski DM, 2010, NEW ENGL J MED, V363, P978, DOI 10.1056/NEJMhle1003134
   Gallagher TH, 2007, NEW ENGL J MED, V356, P2713, DOI 10.1056/NEJMra070568
   Gallagher TH, 2013, NEW ENGL J MED, V369, P1752, DOI 10.1056/NEJMsb1303119
   Hobgood C, 2005, PEDIATRICS, V116, P1276, DOI 10.1542/peds.2005-0946
   Kachalia A, 2013, NEW ENGL J MED, V369, P1677, DOI 10.1056/NEJMp1303960
   Kachalia A, 2011, NEW ENGL J MED, V364, P1564, DOI 10.1056/NEJMhpr1012821
   Kachalia A, 2010, ANN INTERN MED, V153, P213, DOI 10.7326/0003-4819-153-4-201008170-00002
   Kaldjian LC, 2007, J GEN INTERN MED, V22, P988, DOI 10.1007/s11606-007-0227-z
   Kohn L, 2000, ERR IS HUMAN BUILDIN, V0, P0
   Kraman SS, 1999, ANN INTERN MED, V131, P963, DOI 10.7326/0003-4819-131-12-199912210-00010
   Mazor KM, 2004, ANN INTERN MED, V140, P409, DOI 10.7326/0003-4819-140-6-200403160-00006
   Peto RR, 2009, JOINT COMM J QUALITY, V0, P35
   Tevlin R, 2013, SURG-J R COLL SURG E, V11, P338, DOI 10.1016/j.surge.2013.07.008
   Wachter RM, 2009, NEW ENGL J MED, V361, P1401, DOI 10.1056/NEJMsb0903885
   Wu AW, 2009, J GEN INTERN MED, V24, P1012, DOI 10.1007/s11606-009-1044-3
   Wu AW, 1997, J GEN INTERN MED, V12, P770, DOI 10.1046/j.1525-1497.1997.07163.x
NR 20
TC 16
Z9 16
U1 0
U2 13
PU ROYAL COLLEGE SURGEONS EDINBURGH
PI EDINBURGH
PA NICOLSON ST, EDINBURGH EH8 9DW, SCOTLAND
SN 1479-666X
EI 2405-5840
J9 SURG-J R COLL SURG E
JI Surg. J. R. Coll. Surg. Edinb. Irel.
PD APR 15
PY 2014
VL 12
IS 2
BP 64
EP 67
DI 10.1016/j.surge.2013.12.002
PG 4
WC Surgery
SC Surgery
GA AE6DQ
UT WOS:000334081200002
PM 24461211
DA 2022-10-14
ER

PT J
AU Mahalingam, S
   Gao, L
   Nageshwaran, S
   Vickers, C
   Bottomley, T
   Grewal, P
AF Mahalingam, S.
   Gao, L.
   Nageshwaran, S.
   Vickers, C.
   Bottomley, T.
   Grewal, P.
TI Improving pressure ulcer risk assessment and management using the Water low scale at a London teaching hospital
SO JOURNAL OF WOUND CARE
LA English
DT Article
DE Water low; pressure ulcer; risk assessment
ID sore; cost
AB Objective: Pressure ulcers (PUs) cost the National Health Service (NHS) up to 4% of its health care expenditure. Arising from this are also clinical negligence claims, where inadequate risk assessment has been cited as one of the principal drawbacks in the prevention of PUs. This two-cycle audit aims to examine the consistency and accuracy of risk assessment of patients, and demonstrates how simple focused interventions can improve the quality of care provided. Method: The Water low pressure ulcer risk assessment tool was employed to assess inpatients during a 6-month period at a London teaching hospital. Patients were risk assessed, and examined to detect PUs and to determine the type of mattress. We compared our findings with clinical (nursing and medical) documentation. Interventions were made through questionnaires given to staff, educational sessions, presentations and posters addressing where improvements could be made in risk stratifying patients. A repeat audit was carried out 24 months later and the results from both cycles were compared. Statistical analysis was carried out using Fisher's exact and the Student's T-test. Results: In total 100 in-patients were assessed in each cycle with a mean age of 71.4 years in cycle 1 and 70.1 years in cycle 2. A nursing Water low score was recorded for 81% of patients in cycle 1 and 100% in cycle 2 (p<0.05). In cycle I,the average nursing score was significantly lower than that from the study (mean 13.7 versus 17.1, median 14.0 versus 18.0; p<0.05), but after intervention this had reduced to a minimal difference (mean 8.5 versus 9.0, median 8.0 versus 9.0, p=0.08). Conclusion: Nursing scores recorded in the notes were lower than the study scores in cycle I, primarily from a failure to appropriately assess certain categories of the Water low scale. These differences reduced after focused education of staff. Our results suggest that targeted interventions tailored towards nursing and medical staff can result in improvements in the risk assessment for prevention and subsequent management of PUs. However, it also highlights the need for increased input from the entire multidisciplinary team in order to reduce the morbidity caused by PUs. Declaration of interest: The authors have no conflict of interest. No funding was received for this study.
C1 [Mahalingam, S.] East Surrey Hosp, Dept Otolaryngol Head & Neck Surg, Redhill RH1 5RH, Surrey, England.
   [Nageshwaran, S.] MRC, Ctr Clin Sci, London W12 0NN, England.
   [Vickers, C.] Watford Dist Gen Hosp, Watford WD18 0HS, Herts, England.
   [Grewal, P.] Queen Alexandra Hosp, Portsmouth PO6 3LY, Hants, England.
RP Mahalingam, S (通讯作者)，East Surrey Hosp, Dept Otolaryngol Head & Neck Surg, Canada Ave, Redhill RH1 5RH, Surrey, England.
EM smahalingam@doctors.org.uk
CR ALLMAN RM, 1995, JAMA-J AM MED ASSOC, V273, P865, DOI 10.1001/jama.273.11.865
   [Anonymous], 2009, INT GUIDELINES PRESS, V0, P0
   Bennett G, 2004, AGE AGEING, V33, P230, DOI 10.1093/ageing/afh086
   Braden B, 1987, REHABIL NURS, V2, P8
   Brown Gregory, 2003, OSTOMY WOUND MANAGE, V49, P42
   Campbell Karen, 2006, HEALTHC MANAGE FORUM, V19, P16
   Dealey C, 2012, J WOUND CARE, V21, P261, DOI 10.12968/jowc.2012.21.6.261
   Franks PJ, 1999, OSTEOMY WOUND MANAG, V45, P56
   Johnson-Pawlson J, 1996, J GERONTOL NURS, V22, P36
   Kelly Jennifer, 2005, NURS STAND, V19, P86
   Kottner J, 2009, INT J NURS STUD, V46, P369, DOI 10.1016/j.ijnurstu.2008.09.010
   Lyder C, 2005, PRESSURE ULCER RES C, V0, P0
   MANLEY MT, 1978, S AFR MED J, V53, P217
   Moore ZEH, 2014, COCHRANE DB SYST REV, V2, P0, DOI 10.1002/14651858.CD006471. pub3
   National Institute for Health Care Excellence, 2005, PREV TREATM PRESS UL, V0, P0
   Newton H, 2010, WOUNDS UK, V6, P38
   Norton D, 1989, DECUBITUS, V2, P24
   Pancorbo-Hidalgo PL, 2006, J ADV NURS, V54, P94, DOI 10.1111/j.1365-2648.2006.03794.x
   Reger SI, 2009, BIOENGINEERING RES C, V0, P0
   Reger SI, 2001, ARCH PHYS MED REHAB, V82, P597, DOI 10.1053/apmr.2001.20837
   Reger SI, 2007, OSTOMY WOUND MANAG, V53, P50
   Stausberg Jurgen, 2005, ADV SKIN WOUND CARE, V18, P140, DOI 10.1097/00129334-200504000-00011
   VIDAL J, 1991, PARAPLEGIA, V29, P261, DOI 10.1038/sc.1991.37
   Waterlow J, 1988, CARE SCI PRACT, V6, P8
   Whitfield M D, 2000, J WOUND CARE, V9, P261
NR 25
TC 8
Z9 8
U1 0
U2 18
PU MA HEALTHCARE LTD
PI LONDON
PA ST JUDES CHURCH, DULWICH ROAD, LONDON SE24 0PB, ENGLAND
SN 0969-0700
EI 
J9 J WOUND CARE
JI J. Wound Care
PD DEC 15
PY 2014
VL 23
IS 12
BP 613
EP +
DI 10.12968/jowc.2014.23.12.613
PG 6
WC Dermatology
SC Dermatology
GA AW4EA
UT WOS:000346232800003
PM 25492277
DA 2022-10-14
ER

PT J
AU Kavanagh, KT
   Calderon, LE
   Saman, DM
AF Kavanagh, Kevin T.
   Calderon, Lindsay E.
   Saman, Daniel M.
TI The Relationship Between Tort Reform and Medical Utilization
SO JOURNAL OF PATIENT SAFETY
LA English
DT Article
DE Medicare; utilization; reimbursements; health-care costs; tort reform; malpractice reform; Pacific Research Institute; Dartmouth institute; atlas; U; S; health-care expenditures
ID radiation-exposure; cancer-risk; quality; saving; cost
AB Introduction The hidden cost of defensive medicine has been cited by policymakers as a significant driving force in the increase of our nation's health-care costs. If this hypothesis is correct, one would expect that states with higher levels of tort reform will have a decrease in Medicare utilization and that medical utilization will decrease after tort reform is enacted. Methods State-level reimbursement data for years 1999 to 2010 (the last year available) was obtained from the Dartmouth Atlas of Health Care. Medical tort rankings for the 50 states were obtained from the Pacific Research Institute (PRI) and correlated with state medical utilization for the year 2010. In 3 states, Mississippi, Nevada, and Texas, data were available to make pretort and posttort reform comparisons. Results Data analysis between total state Medicare Reimbursements and the PRI's tort rankings showed no significant observed correlation. In 6 Medicare utilization categories (total Medicare, hospital and skilled nursing facility, physician, home health agency, hospice, and durable medical equipment), a negative trend was observed when correlated with PRI tort rankings. This trend does not support the hypothesis that defensive medicine is a major driver of health-care expenditures. Tracking expenditures in the states of Texas, Nevada, and Mississippi, before and after passage of comprehensive medical tort reform gave inconsistent results and did not demonstrate substantial or meaningful total Medicare savings. In Mississippi, there was a trend of decreased expenditures after medical tort reform was passed. However, in Texas, where 80% of the analyzed enrollees resided, there was a trend of progressive increasing expenditures after tort reform was passed. Conclusion The comparison of the Dartmouth Atlas Medicare Reimbursement Data with Malpractice Reform State Rankings, which are used by the PRI, did not support the hypothesis that defensive medicine is a driver of rising health-care costs. Additionally, comparing Medicare reimbursements, premedical and postmedical tort reform, we found no consistent effect on health-care expenditures. Together, these data indicate that medical tort reform seems to have little to no effect on overall Medicare cost savings.
C1 [Kavanagh, Kevin T.; Saman, Daniel M.] Hlth Watch USA, Somerset, KY USA.
   [Calderon, Lindsay E.] Eastern Kentucky Univ, Richmond, KY 40475 USA.
   [Saman, Daniel M.] Essentia Inst Rural Hlth, Duluth, MN USA.
RP Kavanagh, KT (通讯作者)，3396 Woodhaven Dr, Somerset, KY 42503 USA.
EM kavanagh.ent@gmail.com
CR Al-Khatib SM, 2011, JAMA-J AM MED ASSOC, V305, P43, DOI 10.1001/jama.2010.1915
   Baicker K, 2007, HEALTH AFFAIR, V26, P841, DOI 10.1377/hlthaff.26.3.841
   Carroll J, 2005, MANAGED CARE MAG MAR, V0, P0
   Chan PS, 2011, JAMA-J AM MED ASSOC, V306, P53, DOI 10.1001/jama.2011.916
   Chassin MR, 1998, JAMA-J AM MED ASSOC, V280, P1000, DOI 10.1001/jama.280.11.1000
   de Gonzalez AB, 2009, ARCH INTERN MED, V169, P2071, DOI 10.1001/archinternmed.2009.440
   Denham CR, 2013, J PATIENT SAF, V0, P9
   Dobbs D, 2005, MALPRACTICE MESS SWE, V0, P0
   Eddy DM, 2012, HEALTH AFFAIR, V31, P2554, DOI 10.1377/hlthaff.2012.0385
   Gawande A, 2009, NEW YORKER, V0, P0
   Graham JR, 2010, HLTH POLICY PRESCRIP, V8, P1
   Hendee WR, 2010, RADIOLOGY, V257, P240, DOI 10.1148/radiol.10100063
   Karmasek JM, 2011, LEGAL NEWLINE L 0715, V0, P0
   Kocher R, 2011, NEW ENGL J MED, V364, P1790, DOI 10.1056/NEJMp1101959
   Lincoln T, 2011, PUBL CIT C WATCH OCT, V0, P0
   Lupian J, 2013, JURY SEATED HEPATITI, V0, P0
   Massachusetts Medical Society, 2008, INV DEF MED MASS, V0, P0
   McQuillan LJ, 2007, JACKPOT JUSTICE TRUE, V0, P0
   Medicare Payment Policy, 2013, REP C MAR, V0, P0
   Medicare Program Medicare Shared Savings Program, 2011, FED REGISTER, V78, P67819
   Nev Ritter K, 2013, YAHOO NEWS 0409, V0, P0
   Paik M, 2012, J EMPIR LEGAL STUD, V9, P173, DOI 10.1111/j.1740-1461.2012.01251.x
   Prevedello LM, 2012, AM J MED, V125, P356, DOI 10.1016/j.amjmed.2011.06.023
   Redfern F, 2008, AAOS NOW, V0, P0
   Skinner J, 2010, HEALTH CARE, V0, P0
   Smith-Bindman R, 2012, JAMA-J AM MED ASSOC, V307, P2400, DOI 10.1001/jama.2012.5960
   Sodickson A, 2009, RADIOLOGY, V251, P175, DOI 10.1148/radiol.2511081296
   The Henry J. Kaiser Family Foundation, 2012, MED SPEND FIN FACT S, V0, P0
   Thomas JW, 2010, HEALTH AFFAIR, V29, P1578, DOI 10.1377/hlthaff.2010.0146
NR 35
TC 4
Z9 4
U1 2
U2 9
PU LIPPINCOTT WILLIAMS & WILKINS
PI PHILADELPHIA
PA TWO COMMERCE SQ, 2001 MARKET ST, PHILADELPHIA, PA 19103 USA
SN 1549-8417
EI 1549-8425
J9 J PATIENT SAF
JI J. Patient Saf.
PD DEC 15
PY 2014
VL 10
IS 4
BP 222
EP 230
DI 10.1097/PTS.0b013e3182a7e992
PG 9
WC Health Care Sciences & Services; Health Policy & Services
SC Health Care Sciences & Services
GA AW3KK
UT WOS:000346185300007
PM 24104483
DA 2022-10-14
ER

PT J
AU Marchesi, M
   Marchesi, A
   Calori, GM
   Cireni, LV
   Sileo, G
   Merzagora, I
   Zoia, R
   Vaienti, L
   Morini, O
AF Marchesi, M.
   Marchesi, A.
   Calori, G. M.
   Cireni, L. V.
   Sileo, G.
   Merzagora, I.
   Zoia, R.
   Vaienti, L.
   Morini, O.
TI A sneaky surgical emergency: Acute compartment syndrome. Retrospective analysis of 66 closed claims, medico-legal pitfalls and damages evaluation
SO INJURY-INTERNATIONAL JOURNAL OF THE CARE OF THE INJURED
LA English
DT Article
DE ACS; Compartment syndrome; Volkmann's contracture; Malpractice; Professional liability; Medico-legal considerations; Impairment evaluation
ID lower-extremity; forearm; complication; fracture; secondary; traction; children; surgery; risk; hand
AB Background: Acute compartment syndrome (ACS) is a clinical condition with potentially dramatic consequences, therefore, it is important to recognise and treat it early. Good management of ACS minimises or avoids the sequelae associated with a late diagnosis, and may also reduce the risk of malpractice claims. The aim of this article was to evaluate different errors ascribed to the surgeon and to identify how the damage was evaluated. Materials and methods: A total of 66 completed and closed ACS cases were selected. The following were analysed for each case: clinical management before and after diagnosis of ACS, imputed errors, professional fault, damage evaluation and quantification. Particular attention was paid to distinguishing between impairment because of primary injury and iatrogenic impairment. Statistical analyses were performed using Fisher's exact test and Pearson's correlation. Results: The most common presenting symptom was pain. Delay in the diagnosis, and hence delay in decompression, was common in the study. A total of 48 out of 66 cases resolved with the verdict of iatrogenic damage, which varied from 12% to 75% of global capability of the person. A total of $394,780 out of $574,680 (average payment) derived from a medical error. Conclusions: ACS is a clinical emergency that requires continuous clinical surveillance from both medical and nursing staff. The related damage should be evaluated in two parts: damage deriving from the trauma, so that it is considered inevitable and independent from the surgeon's conduct, and damage deriving from a surgeon's error, which is eligible for an indemnity payment. (C) 2014 Elsevier Ltd. All rights reserved.
C1 [Marchesi, M.] Univ Milan, Dipartimento Sci Biomed Salute, Sez Med Legale & Assicuraz, I-20122 Milan, Italy.
   [Marchesi, A.; Vaienti, L.] Univ Milan, Dept Plast & Reconstruct Surg, IRCCS Policlin San Donato, I-20122 Milan, Italy.
   [Calori, G. M.] Univ Milan, Orthopaed Reparat Surg Dept, Orthopaed Inst Gaetano Pini, I-20122 Milan, Italy.
   [Cireni, L. V.] Ist Auxol Italiano, Vasc Surg Serv, Milan, Italy.
   [Sileo, G.] Univ Milano Bicocca, Dipartimento Med Sperimentale, Milan, Italy.
   [Merzagora, I.; Zoia, R.] Dipartimento Sci Biomed Salute, Sez Med Legale & Assicuraz, Milan, Italy.
   [Morini, O.] Univ Milano Bicocca, Dipartimento Med Sperimentale, Cattedra Med Legale & Assicuraz, Milan, Italy.
RP Marchesi, A (通讯作者)，IRCCS Policlin San Donato, Dept Plast & Reconstruct Surg, Via Morandi 30, I-20097 Milan, Italy.
EM matteo.marchesi@unimi.it; ilmarchesiandrea@gmail.com; gmc@studiocalori.it; lea.vale@fastwebnet.it; sileogio92@gmail.com; isabella.merzagora@unimi.it; riccardo.zoia@unimi.it; luca.vaienti@unimi.it; osvaldo.morini@unimib.it
CR Anusionwu IM, 2011, BJU INT, V108, P477, DOI 10.1111/j.1464-410X.2011.10486.x
   Bhattacharyya T, 2004, J BONE JOINT SURG AM, V86A, P864, DOI 10.2106/00004623-200404000-00029
   BROWN RL, 1994, J TRAUMA, V37, P916, DOI 10.1097/00005373-199412000-00008
   DAsero G, 2010, EUR REV MED PHARMACO, V14, P643
   Drey Iris A, 2008, ORTHOPEDICS, V31, P184, DOI 10.3928/01477447-20080201-08
   Faulhaber J, 2012, DERMATOL SURG, V38, P277, DOI 10.1111/j.1524-4725.2011.02244.x
   GEARY N, 1984, J BONE JOINT SURG BR, V66, P745, DOI 10.1302/0301-620X.66B5.6501373
   Jamil W, 2011, ORTHOPEDICS, V34, PE584, DOI 10.3928/01477447-20110714-18
   Janzing H, 1996, ACTA CHIR BELG, V96, P135
   Jena AB, 2011, NEW ENGL J MED, V365, P629, DOI 10.1056/NEJMsa1012370
   Lawrenz B, 2011, J MINIM INVAS GYN, V18, P531, DOI 10.1016/j.jmig.2011.03.016
   Luvoni R, 2002, GUIDA ALLA VALUTAZIO, V0, P0
   MATSEN FA, 1975, CLIN ORTHOP RELAT R, V0, PP8, DOI 10.1097/00003086-197511000-00003
   Mauser N, 2013, ORTHOPEDICS, V36, P619, DOI 10.3928/01477447-20130724-07
   McCaffrey DD, 2009, J TRAUMA, V66, P1238, DOI 10.1097/TA.0b013e31803c5654
   McQueen MM, 2000, J BONE JOINT SURG BR, V82B, P200, DOI 10.1302/0301-620X.82B2 .9799
   McQueen MM, 1996, J BONE JOINT SURG BR, V78B, P99, DOI 10.1302/0301-620X.78B1.0780099
   Mesfin A, 2011, ORTHOPEDICS, V34, P0, DOI 10.3928/01477447-20110124-23
   Moen Todd C, 2008, ORTHOPEDICS, V31, P815
   Muchow RD, 2010, ARCH PHYS MED REHAB, V91, P653, DOI 10.1016/j.apmr.2009.12.013
   NAITO M, 1989, CLIN ORTHOP RELAT R, V0, P234
   Newton N, 2011, J ROY ARMY MED CORPS, V157, P418
   OConnor D, 2010, ANAESTH INTENS CARE, V38, P595
   Ouellette EA, 1996, J BONE JOINT SURG AM, V78A, P1515, DOI 10.2106/00004623-199610000-00009
   PINKOWSKI JL, 1995, J PEDIATR ORTHOPED, V15, P307, DOI 10.1097/01241398-199505000-00009
   Pollard RLE, 2009, J PLAST RECONSTR AES, V62, PE648, DOI 10.1016/j.bjps.2008.11.078
   Rao MM, 2011, COLORECTAL DIS, V13, P494, DOI 10.1111/j.1463-1318.2009.02172.x
   Reeves ST, 1997, CAN J ANAESTH, V44, P308, DOI 10.1007/BF03015370
   Rehman S, 2009, ORTHOPEDICS, V32, P0
   Rooser B, 1991, J ORTHOP TRAUMA, V5, P57
   Rovesta C, 1999, GIORN ITAL ORTOP TRA, V25, P229
   SEDDON HJ, 1966, J BONE JOINT SURG B BRIT, V48, P627
   Shadgan B, 2010, CAN J SURG, V53, P329
   Talbot SG, 2011, ANN PLAS SURG, V67, P531, DOI 10.1097/SAP.0b013e3182085915
   Vaienti L, 2005, J HAND SURG-BRIT EUR, V30B, P656, DOI 10.1016/j.jhsb.2005.07.012
   Vearrier D, 2011, J MED TOXICOL, V7, P213, DOI 10.1007/s13181-011-0157-3
   VIGASIO A, 1991, ARCH ORTHOP TRAUM SU, V110, P175, DOI 10.1007/BF00395805
   Zhu Bao-Li, 2009, LEG MED (TOKYO), V11 Suppl 1, PS544, DOI 10.1016/j.legalmed.2009.02.037
NR 38
TC 18
Z9 18
U1 0
U2 7
PU ELSEVIER SCI LTD
PI OXFORD
PA THE BOULEVARD, LANGFORD LANE, KIDLINGTON, OXFORD OX5 1GB, OXON, ENGLAND
SN 0020-1383
EI 1879-0267
J9 INJURY
JI Injury-Int. J. Care Inj.
PD DEC 15
PY 2014
VL 45
IS 
BP S16
EP S20
DI 10.1016/j.injury.2014.10.017
PG 5
WC Critical Care Medicine; Emergency Medicine; Orthopedics; Surgery
SC General & Internal Medicine; Emergency Medicine; Orthopedics; Surgery
GA CP8DG
UT WOS:000360121200004
PM 25457313
DA 2022-10-14
ER

PT J
AU Stein, SI
   Barry, JR
   Jha, S
AF Stein, Seth I.
   Barry, Jeffrey R.
   Jha, Saurabh
TI Are Chargemaster Rates for Imaging Studies Lower in States That Cap Noneconomic Damages (Tort Reform)?
SO JOURNAL OF THE AMERICAN COLLEGE OF RADIOLOGY
LA English
DT Article
DE Tort reform; noneconomic damages; chargemaster; supply-demand
ID defensive medicine
AB Purpose: To determine whether chargemaster (a list of prices for common services and procedures set by individual hospitals) rates for diagnostic imaging were lower in states that cap awards for noneconomic damages (NED) than states with unlimited awards for medical negligence. Methods: We analyzed 2011 chargemaster data from the Centers for Medicare & Medicaid, pertaining to 6 ambulatory patient classifications specific to imaging. The dataset includes outpatient imaging facilities and hospitals in 49 states and the District of Columbia. The association between caps on NED and chargemaster rates for imaging in a sample of 15,218 data points was analyzed using linear regression and two-sample t tests assuming unequal variances. Results: In states that cap NED, the chargemaster rates were higher for the following modalities: Level II Echocardiogram without Contrast (mean charges: $2,015.60 versus $1,884.81, P = .0018); Level II Cardiac Imaging ($4,670.25 versus $4,398.58, P = .002); MRI & Magnetic Resonance Angiography without Contrast ($2,654.31 versus $2,526.74, P = .002); and Level III Diagnostic and Screening Ultrasound ($1,073.31 versus $1,027.32, P = .037). High charge-to-payment ratios were associated with states with the highest charges. There was a positive correlation between number of outpatient centers in the state and the average chargemaster rates for the state (mean chargemaster rate = 1727 + 0.79*Number of Outpatient Centers; R-squared = 0.23, P = .0004). Conclusions: Chargemaster rates for select imaging services are not lower in states that have capped NED.
C1 [Stein, Seth I.; Barry, Jeffrey R.] Temple Univ, Sch Med, Philadelphia, PA 19102 USA.
   [Jha, Saurabh] Univ Penn, Hosp Univ Penn, Dept Radiol, Philadelphia, PA 19104 USA.
RP Stein, SI (通讯作者)，Temple Univ, Sch Med, 3500 N Broad St, Philadelphia, PA 19102 USA.
EM seth.stein@temple.edu
CR [Anonymous], 2013, TIME, V0, P0
   Batchis LS, 2005, TEMPLE LAW REV, V78, P495
   Centers for Medicare & Medicaid Services, 2011, OUTP CHARG DAT CY201, V0, P0
   Esposto AG, 2008, EAST ECON J, V34, P141, DOI 10.1057/palgrave.eej.9050024
   Guidi TU, 2010, J ONCOL PRACT, V6, P321, DOI 10.1200/JOP.2010.000163
   Hammer PJ, 2003, HEALTH AFFAIR, V22, P88, DOI 10.1377/hlthaff.22.6.88
   Hermer LD, 2010, J GEN INTERN MED, V25, P470, DOI 10.1007/s11606-010-1259-3
   Himmelstein DU, 2005, HEALTH AFFAIR, V24, PW5, DOI 10.1377/hlthaff.W5.63
   Horwitz JR, 2005, HEALTH AFFAIR, V24, P790, DOI 10.1377/hlthaff.24.3.790
   Kessler D, 1996, Q J ECON, V111, P353, DOI 10.2307/2946682
   Klick J, 2007, J LEGAL STUD, V36, PS121, DOI 10.1086/520416
   Melnick G, 2013, HEALTH AFFAIR, V32, P1101, DOI 10.1377/hlthaff.2012.0731
   Reinhardt UE, 2006, HEALTH AFFAIR, V25, P57, DOI 10.1377/hlthaff.25.1.57
   State of California Office of Statewide Health Planning & Development, 2011, CAL CHARG DAT 2011, V0, P0
   US Congress, 2013, TIME MAGAZINE JOURNA, V0, P0
   Zwanziger J, 2006, HEALTH AFFAIR, V25, P197, DOI 10.1377/hlthaff.25.1.197
NR 19
TC 1
Z9 1
U1 0
U2 1
PU ELSEVIER SCIENCE INC
PI NEW YORK
PA STE 800, 230 PARK AVE, NEW YORK, NY 10169 USA
SN 1546-1440
EI 
J9 J AM COLL RADIOL
JI J. Am. Coll. Radiol.
PD AUG 15
PY 2014
VL 11
IS 8
BP 808
EP 816
DI 10.1016/j.jacr.2014.03.010
PG 9
WC Radiology, Nuclear Medicine & Medical Imaging
SC Radiology, Nuclear Medicine & Medical Imaging
GA AM7VD
UT WOS:000340075900015
PM 25087989
DA 2022-10-14
ER

PT J
AU Chung, JW
   Sohn, MW
   Merkow, RP
   Oh, EH
   Minami, C
   Black, BS
   Bilimoria, KY
AF Chung, Jeanette W.
   Sohn, Min-Woong
   Merkow, Ryan P.
   Oh, Elissa H.
   Minami, Christina
   Black, Bernard S.
   Bilimoria, Karl Y.
TI Development of a Composite Measure of State-Level Malpractice Environment
SO HEALTH SERVICES RESEARCH
LA English
DT Article
DE health policy; State health policies; observational data
ID impact; medicine; risk
AB Objective To develop a composite measure of state-level malpractice environment. Data Sources Public use data from the National Practitioner Data Bank, Medical Liability Monitor, the National Conference of State Legislatures, and the American Bar Association. Study Design Principal component analysis of state-level indicators (paid claims rate, malpractice premiums, lawyers per capita, average award size, and malpractice laws), with indirect validation of the composite using receiver-operating characteristic curves to determine how accurately the composite could identify states with high-tort activity and costs. Principal Findings A single composite accounted for over 73 percent of total variance in the seven indicators and demonstrated reasonable criterion validity. Conclusion An empirical composite measure of state-level malpractice risk may offer advantages over single indicators in measuring overall risk and may facilitate cross-state comparisons of malpractice environments.
C1 [Chung, Jeanette W.; Minami, Christina; Bilimoria, Karl Y.] Northwestern Univ, Feinberg Sch Med, Dept Surg, Surg Outcomes & Qual Improvement Ctr, Chicago, IL 60611 USA.
   [Chung, Jeanette W.] Northwestern Univ, Feinberg Sch Med, Div Surg Oncol, Chicago, IL 60611 USA.
   [Sohn, Min-Woong] Northwestern Univ, Feinberg Sch Med, Inst Healthcare Studies, Chicago, IL 60611 USA.
   [Sohn, Min-Woong] Hines VA Hosp, Ctr Management Complex Chron Care, Hines, IL USA.
   [Merkow, Ryan P.] Northwestern Univ, Feinberg Sch Med, Dept Surg, Chicago, IL 60611 USA.
   [Merkow, Ryan P.] Northwestern Univ, Feinberg Sch Med, Surg Outcomes & Qual Improvement Ctr, Chicago, IL 60611 USA.
   [Merkow, Ryan P.] Northwestern Univ, Feinberg Sch Med, Northwestern Inst Comparat Effectiveness Res NICE, Chicago, IL 60611 USA.
   [Merkow, Ryan P.] Univ Chicago, Pritzker Sch Med, Dept Surg, Chicago, IL 60637 USA.
   [Oh, Elissa H.] Northwestern Univ, Feinberg Sch Med, Ctr Healthcare Studies, Chicago, IL 60611 USA.
   [Minami, Christina] Northwestern Univ, Mem Hosp, Chicago, IL 60611 USA.
   [Black, Bernard S.] Northwestern Univ, Sch Law, Chicago, IL 60611 USA.
   [Black, Bernard S.] Northwestern Univ, Kellogg Sch Management, Chicago, IL 60611 USA.
RP Bilimoria, KY (通讯作者)，Northwestern Univ, Feinberg Sch Med, Dept Surg, Surg Outcomes & Qual Improvement Ctr, 676 North St Clair,Suite 650, Chicago, IL 60611 USA.
EM k-bilimoria@northwestern.edu
FU Department of Surgery, Feinberg School of Medicine, Northwestern University
CR Avraham R, 2011, 184 U TEX LAW, V0, P0
   Baicker K, 2007, HEALTH AFFAIR, V26, P841, DOI 10.1377/hlthaff.26.3.841
   Chandra A, 2005, HLTH AFFAIRS MILLW S, V0, P0
   Coste J, 2005, QUAL LIFE RES, V14, P641, DOI 10.1007/s11136-004-1260-6
   DANZON PM, 1986, LAW CONTEMP PROBL, V49, P57, DOI 10.2307/1191415
   Dhankhar Praveen, 2007, J EMPIR LEGAL STUD, V4, P163
   Dinno A, 2009, PARAN STATA MODULE C, V0, P0
   Dubay L, 1999, J HEALTH ECON, V18, P491, DOI 10.1016/S0167-6296(99)00004-1
   DZIUBAN CD, 1974, PSYCHOL BULL, V81, P358, DOI 10.1037/h0036316
   Gorsuch R, 1983, FACTOR ANAL, V0, P0
   Hawes D, 2013, STATE POLIT POLICY Q, V13, P121, DOI 10.1177/1532440012460057
   HOLBROOK TM, 1992, WESTERN POLIT QUART, V45, P201, DOI 10.2307/448771
   Hyman DA, 2009, J LEGAL ANAL, V1, P355, DOI 10.4159/JLA.V1I1.16
   Jena AB, 2011, NEW ENGL J MED, V365, P629, DOI 10.1056/NEJMsa1012370
   KAISER HF, 1974, EDUC PSYCHOL MEAS, V34, P111, DOI 10.1177/001316447403400115
   Kawachi I, 1999, SOC SCI MED, V48, P719, DOI 10.1016/S0277-9536(98)00400-6
   Kessler D, 1996, Q J ECON, V111, P353, DOI 10.2307/2946682
   Kim B, 2007, J LEGAL STUD, V36, PS79, DOI 10.1086/520069
   Matsa DA, 2007, J LEGAL STUD, V36, PS143, DOI 10.1086/519466
   Medical Liability Monitor, 2010, RAT SURV 3 MED SPEC, V0, P0
   National Economic Research Associates (NERA), 2011, CREAT COND EC GROWTH, V0, P0
   Pacific Research Institute, 2010, MED TORT RANK 50 STA, V0, P0
   Paik M, 2013, 1218 NW LAW EC RES, V0, P0
   Pesta BJ, 2010, INTELLIGENCE, V38, P160, DOI 10.1016/j.intell.2009.09.006
   Putnam RD, 2000, BOWLING ALONE COLLAP, V0, P0
   Soldz S, 2002, MINAP STATA MODULE C, V0, P0
   Sorens J, 2008, STATE POLIT POLICY Q, V8, P309, DOI 10.1177/153244000800800306
   StataCorp, 2007, STAT STAT SOFTW REL, V0, P0
   Studdert DM, 2005, JAMA-J AM MED ASSOC, V293, P2609, DOI 10.1001/jama.293.21.2609
   USDepartment of Health and Human Services (DHHS) Health Resources and Services Administration B, 2011, AR RES FIL ARF 2011, V0, P0
   Yang YT, 2008, J EMPIR LEGAL STUD, V5, P21, DOI 10.1111/j.1740-1461.2007.00117.x
   ZWICK WR, 1986, PSYCHOL BULL, V99, P432, DOI 10.1037/0033-2909.99.3.432
NR 32
TC 6
Z9 6
U1 0
U2 4
PU WILEY
PI HOBOKEN
PA 111 RIVER ST, HOBOKEN 07030-5774, NJ USA
SN 0017-9124
EI 1475-6773
J9 HEALTH SERV RES
JI Health Serv. Res.
PD APR 15
PY 2014
VL 49
IS 2
BP 751
EP 766
DI 10.1111/1475-6773.12110
PG 16
WC Health Care Sciences & Services; Health Policy & Services
SC Health Care Sciences & Services
GA AD7AT
UT WOS:000333413800016
PM 24117397
DA 2022-10-14
ER

PT J
AU Moses, RE
   McNeese, LG
   Feld, LD
   Feld, AD
AF Moses, Richard E.
   McNeese, Libra G.
   Feld, Lauren D.
   Feld, Andrew D.
TI Social Media in the Health-Care Setting: Benefits but Also a Minefield of Compliance and Other Legal Issues
SO AMERICAN JOURNAL OF GASTROENTEROLOGY
LA English
DT Article
AB Throughout the past 20 years, the rising use of social media has revolutionized health care as well as other businesses. It allows large groups of people to create and share information, ideas, and experiences through online communications, and develop social and professional contacts easily and inexpensively. Our Gastroenterology organizations, among others, have embraced this technology. Although the health-care benefits may be many, social media must be viewed through a legal lens, recognizing the accompanying burdens of compliance, ethical, and litigation issues. Theories of liability and risk continue to evolve as does the technology. Social media usage within the medical community is fraught with potential legal issues, requiring remedial responses to meet patients' needs and comply with current laws, while not exposing physicians to medical malpractice and other tort risks.
C1 [Moses, Richard E.] Temple Univ, James E Beasley Sch Law, Philadelphia, PA 19122 USA.
   [Feld, Lauren D.] Icahn Sch Med Mt Sinai, New York, NY 10029 USA.
   [Feld, Andrew D.] Grp Hlth Cooperat Gastroenterol, Seattle, WA 98112 USA.
   [Feld, Andrew D.] Univ Washington, Dept Gastroenterol, Seattle, WA 98195 USA.
RP Feld, AD (通讯作者)，Grp Hlth Cooperat Gastroenterol, 125 16th Ave East,CSB-2, Seattle, WA 98112 USA.
EM afeld@u.washington.edu
CR American Medical Association, 2013, OP 10 015 PAT PHYS R, V0, P0
   [Anonymous], 2009, HITECH FAQ WHAT IS I, V0, P0
   Blumenthal D, 2011, NEW ENGL J MED, V365, P2426, DOI 10.1056/NEJMsr1112158
   Bottles Kent, 2013, PHYSICIAN EXEC, V39, P94
   Conaboy C, 2011, BOSTON 0420, V0, P0
   Cutler D, 2012, NEW ENGL J MED, V367, P1875, DOI 10.1056/NEJMp1209711
   Dimick C, 2010, J AHIMA, V0, P0
   Farnan JM, 2013, ANN INTERN MED, V158, P620, DOI 10.7326/0003-4819-158-8-201304160-00100
   Goldman D, 2010, LEGAL ISSUES 2, V0, P0
   Hall S, 2013, HITRUST HELPS SET CY, V0, P0
   Merchant RM, 2011, NEW ENGL J MED, V365, P289, DOI 10.1056/NEJMp1103591
   NYU Langone Medical Center, 2011, HIPAA SEC HARSH FIN, V0, P0
   OReilly K, 2011, ANONYMOUS POSTS LIBE, V0, P0
   Perkins N, 2011, HIPAA SOCIAL NETWORK, V0, P0
   PricewaterhouseCoopers Health Research Institute, 2012, SOC MED HEALTHC MARK, V0, P0
   Ross L, 2013, FRIENDING TWEETING B, V0, P0
   Straw J, 2013, MS NEWS NOW, V0, P0
   USDepartment of Health and Human Services, 2012, OMN HIPAA RUL MAK, V0, P0
NR 24
TC 15
Z9 15
U1 0
U2 15
PU NATURE PUBLISHING GROUP
PI NEW YORK
PA 75 VARICK ST, 9TH FLR, NEW YORK, NY 10013-1917 USA
SN 0002-9270
EI 1572-0241
J9 AM J GASTROENTEROL
JI Am. J. Gastroenterol.
PD AUG 15
PY 2014
VL 109
IS 8
BP 1128
EP 1132
DI 10.1038/ajg.2014.67
PG 5
WC Gastroenterology & Hepatology
SC Gastroenterology & Hepatology
GA AS7UE
UT WOS:000344459300001
PM 24980878
DA 2022-10-14
ER

PT J
AU Slakey, DP
   Simms, ER
   Rennie, KV
   Garstka, ME
   Korndorffer, JR
AF Slakey, Douglas P.
   Simms, Eric R.
   Rennie, Kelly V.
   Garstka, Meghan E.
   Korndorffer, James R., Jr.
TI Using simulation to improve root cause analysis of adverse surgical outcomes
SO INTERNATIONAL JOURNAL FOR QUALITY IN HEALTH CARE
LA English
DT Article
DE root cause analysis; simulation; adverse outcome; accident investigation
ID health-care-system; reliability; medicine; event; error
AB The purpose of this study was to develop and test a simulation method of conducting investigation of the causality of adverse surgical outcomes. Six hundred and thirty-one closed claims of a major medical malpractice insurance company were reviewed. Each case had undergone conventional root cause analysis (RCA). Claims were categorized by comparing the predominant underlying cause documented in the case files. Three cases were selected for simulation. All records (medical and legal) were analyzed. Simulation scenarios were developed by abstracting data from the records and then developing paper and electronic medical records, choosing appropriate study participants including test subjects and confederates, scripting the simulation and choosing the appropriate simulated environment. In a simulation center, each case simulation was run 67 times and recorded, with participants debriefed at the conclusion. Sources of error identified during simulation were compared with those noted in the closed claims. Test subject decision-making was assessed qualitatively. Simulation of adverse outcomes (SAOs) identified more system errors and revealed the way complex decisions were made by test subjects. Compared with conventional RCA, SAO identified root causes less focused on errors by individuals and more on systems-based error. The use of simulation for investigation of adverse surgical outcomes is feasible and identifies causes that may be more amenable to effective systems changes than conventional RCA. The information that SAO provides may facilitate the implementation of corrective measures, decreasing the risk of recurrence and improving patient safety.
C1 [Slakey, Douglas P.; Simms, Eric R.; Rennie, Kelly V.; Garstka, Meghan E.; Korndorffer, James R., Jr.] Tulane Univ, Dept Surg, Sch Med, New Orleans, LA 70112 USA.
RP Slakey, DP (通讯作者)，Tulane Univ, Dept Surg, Sch Med, 1430 Tulane Ave,SL22, New Orleans, LA 70112 USA.
EM dslakey@tulane.edu
FU Doctor's Company Foundation, Napa, CA, USA
CR Anderson, 2010, ROOT CAUSE ANAL IMPR, V0, P0
   [Anonymous], 2003, IAEATECDOC1352, V0, P0
   Bagian J P, 2001, JT COMM J QUAL IMPROV, V27, P522
   Boyer MM, 2001, J PERINAT NEONAT NUR, V15, P40, DOI 10.1097/00005237-200106000-00006
   Carroll JS, 1998, J MANAGE STUD, V35, P699, DOI 10.1111/1467-6486.00116
   Catchpole K, 2013, BMJ QUAL SAF, V22, P705, DOI 10.1136/bmjqs-2012-001604
   Dekker S, 2006, FIELD GUIDE UNDERSTA, V0, P0
   FISCHHOFF B, 1975, J EXP PSYCHOL HUMAN, V1, P288, DOI 10.1037/0096-1523.1.3.288
   FLANAGAN JC, 1954, PSYCHOL BULL, V51, P327, DOI 10.1037/h0061470
   Goel Anupam, 2004, JT COMM J QUAL SAF, V30, P175
   Graber ML, 2005, ARCH INTERN MED, V165, P1493, DOI 10.1001/archinte.165.13.1493
   Kachalia A, 2007, ANN EMERG MED, V49, P196, DOI 10.1016/j.annemergmed.2006.06.035
   Klein G, 2008, HUM FACTORS, V50, P456, DOI 10.1518/001872008X288385
   Knudsen F, 2009, SAFETY SCI, V47, P295, DOI 10.1016/j.ssci.2008.04.004
   Liang BA, 2000, HEALTH AFFAIR, V19, P112, DOI 10.1377/hlthaff.19.5.112
   McDonald R, 2005, QUAL SAF HEALTH CARE, V14, P290, DOI 10.1136/qshc.2005.013912
   Michie S, 2005, QUAL SAF HEALTH CARE, V14, P26, DOI 10.1136/qshc.2004.011155
   Percarpio KB, 2008, JT COMM J QUAL PATIE, V34, P391, DOI 10.1016/S1553-7250(08)34049-5
   Pham JC, 2010, AM J MED QUAL, V25, P186, DOI 10.1177/1062860609359533
   Reason J, 2004, QUAL SAF HEALTH CARE, V13, P28, DOI 10.1136/qshc.2003.009548
   Reason J, 1990, PHILOS T ROY SOC LON, V327, P49
   Shea CE, 1900, P1, V0, P0
   Simms ER, 2012, SURGERY, V152, P489, DOI 10.1016/j.surg.2012.07.029
   Snijders C, 2009, QUAL SAF HEALTH CARE, V18, P486, DOI 10.1136/qshc.2008.028068
   Staab Timothy, 2008, POCKET TRAFFIC ACCID, V0, P0
   The Joint Commission, 2011, SENT EV POL PROC TOP, V0, P0
   van Noord I, 2010, QUAL SAF HEALTH CARE, V19, P0, DOI 10.1136/qshc.2008.029801
   Wach W, 2013, FORENSIC SCI INT, V228, P83, DOI 10.1016/j.forsciint.2013.02.026
   Wallace B, 2006, HUMAN ERROR TAXONOMI, V1st ed., P0
   Woloshynowych M, 2005, HEALTH TECHNOL ASSES, V9, P1
   WOODS DD, 1999, HDB APPL COGNITION, V0, P141
   Wright MC, 2004, QUAL SAF HEALTH CARE, V13, PI65, DOI 10.1136/qshc.2004.009951
   Wu AW, 2008, JAMA-J AM MED ASSOC, V299, P685, DOI 10.1001/jama.299.6.685
NR 33
TC 30
Z9 30
U1 0
U2 16
PU OXFORD UNIV PRESS
PI OXFORD
PA GREAT CLARENDON ST, OXFORD OX2 6DP, ENGLAND
SN 1353-4505
EI 1464-3677
J9 INT J QUAL HEALTH C
JI Int. J. Qual. Health Care
PD APR 15
PY 2014
VL 26
IS 2
BP 144
EP 150
DI 10.1093/intqhc/mzu011
PG 7
WC Health Care Sciences & Services; Health Policy & Services
SC Health Care Sciences & Services
GA AF4MR
UT WOS:000334687500006
PM 24521702
DA 2022-10-14
ER

PT J
AU Vaqar, S
   Murray, B
   Panesar, M
AF Vaqar, Sarosh
   Murray, Brian
   Panesar, Mandip
TI The Medical-Legal Responsibilities of a Dialysis Unit Medical Director
SO SEMINARS IN DIALYSIS
LA English
DT Article
AB The specialty of Nephrology, by virtue of its relationship with the dialysis procedure, is highly vulnerable to litigation. As is the case with all nephrologists, a dialysis unit medical director is not immune to medical malpractice suits, and can be held liable for any act of perceived or potential harm to any dialysis patient, regardless of the director's level of involvement. The medical director, per the Centers for Medicare and Medicaid Services (CMS) Conditions of Participation, accepts the responsibilities, accountability, and consequent legal liabilities of the quality of the medical care provided to every dialysis patient in the unit. This review is a synopsis of lawsuits filed against medical directors of dialysis units in the past forty years. Six categories of legal actions were noted; medical malpractice, fraudulent claims, self-referral and Stark Law, discrimination, negligence, and violation of patient autonomy and dignity.
C1 [Vaqar, Sarosh; Murray, Brian; Panesar, Mandip] SUNY Buffalo, Dept Internal Med, Buffalo, NY 14215 USA.
   [Murray, Brian; Panesar, Mandip] Erie Cty Med Ctr & Labs, Ctr Excellence Transplantat & Kidney Care, Buffalo, NY USA.
RP Panesar, M (通讯作者)，SUNY Buffalo, Erie Cty Med Ctr, 462 Grider St,11th Floor, Buffalo, NY 14215 USA.
EM mpanesar@ecmc.edu
CR CMS, 2008, COND COV END STA 494, V0, P275
   Dodge AM, 2001, GOOD DOCTOR GETS SUE, V0, P0
   Fresenius Medical Care North America, 2012, NAT GRAN AC CONC R 1, V0, P0
   HRaSAUSDepartment of Health and Human Services Bureau of Health Professions, 2003, NAT PRACT DAT BANK 2, V0, P0
   Jena AB, 2011, NEW ENGL J MED, V365, P629, DOI 10.1056/NEJMsa1012370
   *US DEP HHS, 2002, NAT PRACT DAT BANK A, V0, P0
NR 7
TC 2
Z9 2
U1 0
U2 4
PU WILEY-BLACKWELL
PI HOBOKEN
PA 111 RIVER ST, HOBOKEN 07030-5774, NJ USA
SN 0894-0959
EI 1525-139X
J9 SEMIN DIALYSIS
JI Semin. Dial.
PD SEP-OCT 15
PY 2014
VL 27
IS 5
BP 472
EP 476
DI 10.1111/sdi.12174
PG 5
WC Urology & Nephrology
SC Urology & Nephrology
GA AQ7FA
UT WOS:000342976800009
PM 24329720
DA 2022-10-14
ER

PT J
AU Amaral-Garcia, S
   Grembi, V
AF Amaral-Garcia, Sofia
   Grembi, Veronica
TI Curb your premium: The impact of monitoring malpractice claims
SO HEALTH POLICY
LA English
DT Article
DE Medical malpractice premium; Legal expenditures; Monitoring claims; Italy; Difference in differences
ID negligence; liability
AB We study a policy aimed at increasing the level of information on medical malpractice costs and the risk exposure of local public healthcare providers. The policy is based on enhanced monitoring of medical malpractice claims by the level of government that rules providers in a multilevel institutional setting. In particular, we implement a difference-in-differences strategy using Italian data at the provider level from 2001 to 2008 to evaluate the impact of monitoring claims on medical liability expenditures, measured as insurance premiums and legal expenditures, which was adopted by only some Regions. Our results show that this information-enhancing policy reduces paid premiums by around 15%. This reduced-form effect might arise by higher bargaining power on the demand side or increased competition on the supply side of the insurance market. Validity tests show that our findings are not driven by differential pre-policy trends between treated and control providers. Moreover, this policy could be cheaply implemented also in other institutional contexts with positive effects. (C) 2013 Elsevier Ireland Ltd. All rights reserved.
C1 [Amaral-Garcia, Sofia] Swiss Fed Inst Technol, Zurich, Switzerland.
   [Grembi, Veronica] Copenhagen Business Sch, Copenhagen, Denmark.
RP Grembi, V (通讯作者)，Copenhagen Business Sch, Copenhagen, Denmark.
EM sagarcia@ethz.ch; vg.jur@cbs.dk
FU FCT [SFRH/BD/37917/2007]
CR AGENAS, 2009, RAPP IND REL SIST RE, V0, P0
   Amaral-Garcia S, 2011, RESPONSABILITA NEI S, V0, P0
   Anessi-Pessina E, 2004, PUBLIC MONEY MANAGE, V24, P309, DOI 10.1111/j.1467-9302.2004.00439.x
   ANIA, 2008, TECHNICAL REPORT, V0, P0
   ANIA, 2010, TECHNICAL REPORT, V0, P0
   Autor DH, 2006, REV ECON STAT, V88, P211, DOI 10.1162/rest.88.2.211
   Bertrand M, 2004, Q J ECON, V119, P249, DOI 10.1162/003355304772839588
   Buzzacchi L, 2008, HLTH SYSTEMS TRANSIT, V66, P105
   CERGAS-Bocconi, 2010, RAPP OASI 2010 AZZ S, V0, P0
   Council of Europe, 2009, TECHNICAL REPORT, V0, P0
   Danzon PM, 2000, HANDB ECON, V17, P1339
   Fabbri D, 2010, HEALTH ECON, V19, P1029, DOI 10.1002/hec.1639
   Fenn P, 2004, ECON J, V114, PF272, DOI 10.1111/j.1468-0297.2004.00222.x
   Fenn P, 2010, J PUBL ADM RES THEOR, V20, PI225, DOI 10.1093/jopart/muq026
   Ferre F, 2012, QUADERNI MONITOR AGE, V9, P45
   France G, 2005, J HEALTH POLIT POLIC, V30, P169, DOI 10.1215/03616878-30-1-2-169
   Grembi V, 2013, HEALTH ECON POLICY L, V8, P1
   Labella B, 2012, MODELLI REGIONALI GE, V0, P0
   Mello MM, 2006, 8 ROB WOOD JOHNS FDN, V0, P0
   MoH, 2006, RAPP PRIM RIL NAZ RE, V0, P0
   Profili S, 2009, HLTH SYST TRANSIT, V11, P1
   STUDDERT DM, 2000, INDIANA LAW REV, V33, P1643
   Thorpe Kenneth E, 2004, HEALTH AFF (MILLWOOD), VSuppl Web Exclusives, P0
   Towse A, 1999, HEALTH ECON, V8, P93, DOI 10.1002/(SICI)1099-1050(199903)8:2<93::AID-HEC419>3.0.CO;2-G
   Ugolini C, 2008, INTERECONOMICS, V20, P5
NR 25
TC 5
Z9 5
U1 0
U2 3
PU ELSEVIER IRELAND LTD
PI CLARE
PA ELSEVIER HOUSE, BROOKVALE PLAZA, EAST PARK SHANNON, CO, CLARE, 00000, IRELAND
SN 0168-8510
EI 1872-6054
J9 HEALTH POLICY
JI Health Policy
PD FEB 15
PY 2014
VL 114
IS 2-3
BP 139
EP 146
DI 10.1016/j.healthpol.2013.08.007
PG 8
WC Health Care Sciences & Services; Health Policy & Services
SC Health Care Sciences & Services
GA AA5SG
UT WOS:000331159300005
PM 24054708
DA 2022-10-14
ER

PT J
AU Minami, CA
   Chung, JW
   Holl, JL
   Bilimoria, KY
AF Minami, Christina A.
   Chung, Jeanette W.
   Holl, Jane L.
   Bilimoria, Karl Y.
TI Impact of Medical Malpractice Environment on Surgical Quality and Outcomes
SO JOURNAL OF THE AMERICAN COLLEGE OF SURGEONS
LA English
DT Review
ID liability insurance premium; defensive medicine; tort reform; new-york; risk; physician; claim; association; lawsuit; crisis
C1 [Minami, Christina A.; Chung, Jeanette W.; Holl, Jane L.; Bilimoria, Karl Y.] Northwestern Univ, Feinberg Sch Med, Dept Surg, Surg Outcomes & Qual Improvement Ctr, Chicago, IL 60611 USA.
   [Minami, Christina A.; Chung, Jeanette W.; Holl, Jane L.; Bilimoria, Karl Y.] NW Mem Hosp, Chicago, IL 60611 USA.
   Northwestern Univ, Feinberg Sch Med, Ctr Healthcare Studies, Chicago, IL 60611 USA.
RP Bilimoria, KY (通讯作者)，Northwestern Univ, NW Mem Hosp, Feinberg Sch Med, Surg Outcomes & Qual Improvement Ctr,Dept Surg, 676 St Clair St,Arkes Pavil Suite 6-650, Chicago, IL 60611 USA.
EM k-bilimoria@northwestern.edu
CR Association AM, 2005, AM MED LIB CRIS NAT, V0, P0
   Baicker K, 2006, HLTH AFFAIRS, V0, P2006
   Baicker K, 2004, EFFECT MALPRACTICE L, V0, P0
   Baicker K, 2007, HEALTH AFFAIR, V26, P841, DOI 10.1377/hlthaff.26.3.841
   Balch CM, 2011, J AM COLL SURGEONS, V213, P657, DOI 10.1016/j.jamcollsurg.2011.08.005
   BALDWIN LM, 1995, JAMA-J AM MED ASSOC, V274, P1606, DOI 10.1001/jama.274.20.1606
   BELL PA, 1984, SYRACUSE LAW REV, V35, P939
   BRENNAN TA, 1991, NEW ENGL J MED, V324, P370, DOI 10.1056/NEJM199102073240604
   Carrier ER, 2010, HEALTH AFFAIR, V29, P1585, DOI 10.1377/hlthaff.2010.0135
   Dhankhar Praveen, 2007, J EMPIR LEGAL STUD, V4, P163
   Dranove D, 2005, HEALTH AFFAIR, V24, P802, DOI 10.1377/hlthaff.24.3.802
   Dubay L, 1999, J HEALTH ECON, V18, P491, DOI 10.1016/S0167-6296(99)00004-1
   Edwards C, 2010, REV JURIDICA U PUERT, V80, P285
   Encinosa W, 2005, J HLTH AFFAIRS S, V0, P0
   Gimm GW, 2010, HEALTH SERV RES, V45, P195, DOI 10.1111/j.1475-6773.2009.01062.x
   Glassman PA, 1996, J HEALTH POLIT POLIC, V21, P219, DOI 10.1215/03616878-21-2-219
   Jena AB, 2011, NEW ENGL J MED, V365, P629, DOI 10.1056/NEJMsa1012370
   Kachalia A, 2011, NEW ENGL J MED, V364, P1564, DOI 10.1056/NEJMhpr1012821
   Kane C, 2010, POLICY RES PERSPECTI, V0, P1
   Kessler D, 1996, Q J ECON, V111, P353, DOI 10.2307/2946682
   Kim B, 2007, J LEGAL STUD, V36, PS79, DOI 10.1086/520069
   Klick J, 2007, J LEGAL STUD, V36, PS121, DOI 10.1086/520416
   Konety BR, 2005, J UROLOGY, V173, P2085, DOI 10.1097/01.ju.0000158137.30303.65
   LOCALIO AR, 1993, JAMA-J AM MED ASSOC, V269, P366, DOI 10.1001/jama.269.3.366
   Lucas FL, 2010, CIRC-CARDIOVASC QUAL, V3, P253, DOI 10.1161/CIRCOUTCOMES.108.840009
   Matsa DA, 2007, J LEGAL STUD, V36, PS143, DOI 10.1086/519466
   Mello MM, 2007, HEALTH AFFAIR, V26, PW425, DOI 10.1377/hlthaff.26.3.w425
   Mello MM, 2010, HEALTH AFFAIR, V29, P1569, DOI 10.1377/hlthaff.2009.0807
   Mello MM, 2004, HEALTH AFFAIR, V23, P42, DOI 10.1377/hlthaff.23.4.42
   Mello MM, 2002, TEX LAW REV, V80, P1595
   Murthy K, 2007, OBSTET GYNECOL, V110, P1264, DOI 10.1097/01.AOG.0000287294.89148.23
   Murthy K, 2009, MED CARE, V47, P425, DOI 10.1097/MLR.0b013e31818b080d
   Nahed BV, 2012, PLOS ONE, V7, P0, DOI 10.1371/journal.pone.0039237
   Ng TT, 2010, J VASC SURG, V51, P801, DOI 10.1016/j.jvs.2009.10.115
   Orosco RK, 2012, J AM COLL SURGEONS, V215, P480, DOI 10.1016/j.jamcollsurg.2012.04.028
   ROCK SM, 1988, PUBLIC HEALTH REP, V103, P459
   Ryan Kristi, 2005, CONN MED, V69, P139
   Sethi Manish K, 2012, AM J ORTHOP (BELLE MEAD NJ), V41, P69
   Sloan FA, 1997, INT REV LAW ECON, V17, P245, DOI 10.1016/S0144-8188(97)00005-7
   SLOAN FA, 1989, JAMA-J AM MED ASSOC, V262, P3291, DOI 10.1001/jama.262.23.3291
   Studdert DM, 2010, J GEN INTERN MED, V25, P380, DOI 10.1007/s11606-010-1319-8
   Studdert DM, 2006, NEW ENGL J MED, V354, P2024, DOI 10.1056/NEJMsa054479
   Studdert DM, 2005, JAMA-J AM MED ASSOC, V293, P2609, DOI 10.1001/jama.293.21.2609
   TUSSING AD, 1992, MED CARE, V30, P529, DOI 10.1097/00005650-199206000-00006
   Yang YT, 2009, MED CARE, V47, P234, DOI 10.1097/MLR.0b013e31818475de
   Zwecker P, 2011, AM J PERINAT, V28, P277, DOI 10.1055/s-0030-1271213
NR 48
TC 7
Z9 8
U1 0
U2 12
PU ELSEVIER SCIENCE INC
PI NEW YORK
PA STE 800, 230 PARK AVE, NEW YORK, NY 10169 USA
SN 1072-7515
EI 1879-1190
J9 J AM COLL SURGEONS
JI J. Am. Coll. Surg.
PD FEB 15
PY 2014
VL 218
IS 2
BP 271
EP +
DI 10.1016/j.jamcollsurg.2013.09.007
PG 17
WC Surgery
SC Surgery
GA 290NB
UT WOS:000329763900017
PM 24211056
DA 2022-10-14
ER

PT J
AU Barbot, J
   Parizot, I
   Winance, M
AF Barbot, Janine
   Parizot, Isabelle
   Winance, Myriam
TI "No-fault" compensation for victims of medical injuries. Ten years of implementing the French model
SO HEALTH POLICY
LA English
DT Review
DE Medical malpractice; Negligence standard; Therapeutic alea; No-fault compensation
ID malpractice reform; claiming behavior; adverse event; patient safety; new-zealand; accountability; negligence; quality; system
AB Context: For decades and in many countries, the issue of compensation for victims of medical injuries has led to lively debates. In 2002, a law set up a new model for compensation in France - based on the creation of a "no fault" compensation scheme and of an out-of-court settlement mechanism. This is one of the most recent models to have been adopted in European countries. This article analyses the choices made by the law and discusses the key figures of its ten years of implementation. Methods: We conducted (1) a study of debates regarding compensation for victims of medical injuries in France; (2) a comparative analysis of the different models of compensation which had already been adopted in different countries; (3) a study of primary sources provided by the bodies in charge of the French new out-of-court settlement mechanism; and (4) a statistical analysis of the exhaustive list of 18,258 claims filed between 2003 and 2009. Results: The article highlights the context which led to the adoption of the 2002 law on the quality of care and patients' rights. It analyses, from a comparative standpoint, the specificities of the new compensation model set up by the law. It shows how the opportunities for victims of medical injuries to be compensated had improved in France. Finally, we discuss the limits of the new model and what the next step might be to improve access to compensation for victims of medical injuries. (C) 2013 Elsevier Ireland Ltd. All rights reserved.
C1 [Barbot, Janine; Winance, Myriam] INSERM, Paris, France.
   [Parizot, Isabelle] CNRS, Paris, France.
RP Barbot, J (通讯作者)，CERMES3 Ctr Rech Med Sci Sante & Soc, Site CNRS,7 Rue Guy Moquet, F-94801 Villejuif, France.
EM janine.barbot@inserm.fr; isabelle.parizot@ens.fr; myriam.winance@inserm.fr
FU Agence Nationale de la Recherche (ANR); Institut de la Recherche en Sante Publique (IRESP); Haute Autorite de Sante (HAS)
CR Barbot J, 2006, SOC SCI MED, V62, P538, DOI 10.1016/j.socscimed.2005.06.025
   Bishop TF, 2010, AM J MED, V123, P673, DOI 10.1016/j.amjmed.2010.03.013
   Bismark M, 2006, HEALTH AFFAIR, V25, P278, DOI 10.1377/hlthaff.25.1.278
   Bismark MM, 2006, MED J AUSTRALIA, V185, P203, DOI 10.5694/j.1326-5377.2006.tb00532.x
   BRAHAMS D, 1988, LANCET, V2, P733
   BURSTIN HR, 1993, JAMA-J AM MED ASSOC, V270, P1697, DOI 10.1001/jama.270.14.1697
   DANZON PM, 1994, J LEGAL MED, V15, P199, DOI 10.1080/01947649409510944
   Davis P, 2002, J HEALTH POLIT POLIC, V27, P833, DOI 10.1215/03616878-27-5-833
   Erichsen M, 2001, MED LAW, V20, P355
   Ewald F, 1992, PROBLEME FRANCAIS AC, V0, P0
   Festiner WF, 1980, LAW SOC REV, V15, P631
   Gibert S, 2009, THESIS U POITIERS, V0, P0
   Gibert S, 2011, TRIBUNES SANTE, V2, P85
   HAVIGHURST CC, 1973, MILBANK FUND Q, V51, P125, DOI 10.2307/3349578
   Jorstad Rolf Gunnar, 2002, MED LAW, V21, P681
   Kachalia AB, 2008, SOC SCI MED, V66, P387, DOI 10.1016/j.socscimed.2007.08.020
   LOCALIO AR, 1991, NEW ENGL J MED, V325, P245, DOI 10.1056/NEJM199107253250405
   Mello MM, 2006, MILBANK Q, V84, P459, DOI 10.1111/j.1468-0009.2006.00455.x
   Mello Michelle M, 2011, ISSUE BRIEF (COMMONW FUND), V14, P1
   Mello MM, 2002, TEX LAW REV, V80, P1595
   Michel P, 2007, QUAL SAF HEALTH CARE, V16, P369, DOI 10.1136/qshc.2005.016964
   OCONNELL J, 1973, VA LAW REV, V59, P749
   Sartre M, 2002, SYRIA, V79, P217
   Studdert DM, 2000, MED CARE, V38, P250, DOI 10.1097/00005650-200003000-00002
   TANCREDI LR, 1992, MILBANK Q, V70, P183, DOI 10.2307/3350089
   WEILER PC, 1991, MED MALPRACTICE TRIA, V0, P0
NR 26
TC 13
Z9 14
U1 0
U2 20
PU ELSEVIER IRELAND LTD
PI CLARE
PA ELSEVIER HOUSE, BROOKVALE PLAZA, EAST PARK SHANNON, CO, CLARE, 00000, IRELAND
SN 0168-8510
EI 1872-6054
J9 HEALTH POLICY
JI Health Policy
PD FEB 15
PY 2014
VL 114
IS 2-3
BP 236
EP 245
DI 10.1016/j.healthpol.2013.09.004
PG 10
WC Health Care Sciences & Services; Health Policy & Services
SC Health Care Sciences & Services
GA AA5SG
UT WOS:000331159300016
PM 24145101
DA 2022-10-14
ER

PT J
AU Sunaryo, PL
   Svider, PF
   Jackson-Rosario, I
   Eloy, JA
AF Sunaryo, Peter L.
   Svider, Peter F.
   Jackson-Rosario, Imani
   Eloy, Jean Anderson
TI Expert Witness Testimony in Urology Malpractice Litigation
SO UROLOGY
LA English
DT Article
ID h-index; research productivity; impact; qualification; plaintiff; citation; nerve
AB OBJECTIVE To evaluate the credentials of urologists choosing to testify as expert witnesses. As health care reform has become an increasingly important topic in national debate, medical malpractice and related issues have come to the forefront of topics for discussion by the medical community. Physicians are often recruited to testify as expert witnesses in malpractice cases. Defining what constitutes an expert in this setting has been an area of controversy. METHODS The Westlaw legal database was searched for medical malpractice litigation. Data regarding number of years of experience and practice setting were obtained for urologists using private practice and hospital listings, academic faculty profiles, and state medical licensing databases. Scholarly impact, as measured by the h-index, was calculated by the Scopus database. RESULTS Plaintiff expert witnesses were found to have slightly more years of experience vs defendant expert witnesses (35.7 vs 32.2 years, P = .01), but had a lower h-index (6.8 vs 10.2, P = .03), were less likely to practice in the academic setting (39% vs 60%, P = .001), and were more likely to testify multiple times. CONCLUSION Urologists testifying for plaintiffs and defendants both had over 30 years of experience on average, with those in the latter having slightly less experience. Defendant witnesses, however, had greater scholarly impact and were more likely to practice in an academic setting. Organizations such as the American Urological Association may wish to re-evaluate guidelines on expert witness testimony, particularly regarding those who testify frequently. (C) 2014 Elsevier Inc.
C1 [Sunaryo, Peter L.] Rutgers New Jersey Med Sch, Div Urol, Dept Surg, Newark, NJ 07103 USA.
   Rutgers New Jersey Med Sch, Dept Otolaryngol Head & Neck Surg, Newark, NJ 07103 USA.
   Rutgers New Jersey Med Sch, Ctr Skull Base & Pituitary Surg, Newark, NJ 07103 USA.
   Rutgers New Jersey Med Sch, Dept Neurol Surg, Newark, NJ 07103 USA.
RP Sunaryo, PL (通讯作者)，Rutgers New Jersey Med Sch, Div Urol, Dept Surg, 90 Bergen St,Suite 8100, Newark, NJ 07103 USA.
EM psunaryo@gmail.com
CR Anderson GF, 2005, HEALTH AFFAIR, V24, P903, DOI 10.1377/hlthaff.24.4.903
   Benway BM, 2009, UROLOGY, V74, P30, DOI 10.1016/j.urology.2008.10.045
   Blaivas M, 2012, AM J EMERG MED, V30, P338, DOI 10.1016/j.ajem.2010.12.016
   Colaco M, 2013, J UROLOGY, V190, P999, DOI 10.1016/j.juro.2013.02.3186
   Eloy JA, 2014, J NEUROSURG, V120, P185, DOI 10.3171/2013.8.JNS13584
   Eloy JA, 2013, OTOLARYNG HEAD NECK, V149, P649, DOI 10.1177/0194599813499898
   Eloy JA, 2013, LARYNGOSCOPE, V123, P1865, DOI 10.1002/lary.24039
   Eloy JA, 2013, OTOLARYNG HEAD NECK, V149, P77, DOI 10.1177/0194599813486083
   Eloy JA, 2013, OTOLARYNG HEAD NECK, V148, P764, DOI 10.1177/0194599813481943
   Eloy JA, 2012, LARYNGOSCOPE, V122, P2690, DOI 10.1002/lary.23749
   Hirsch JE, 2007, P NATL ACAD SCI USA, V104, P19193, DOI 10.1073/pnas.0707962104
   Hirsch JE, 2005, P NATL ACAD SCI USA, V102, P16569, DOI 10.1073/pnas.0507655102
   Jena AB, 2011, NEW ENGL J MED, V365, P629, DOI 10.1056/NEJMsa1012370
   Kovalerchik O, 2013, INT FORUM ALLERGY RH, V3, P722, DOI 10.1002/alr.21169
   Lee J, 2009, J NEUROSURG, V111, P387, DOI 10.3171/2008.10.JNS08978
   Morris LGT, 2008, ARCH OTOLARYNGOL, V134, P102, DOI 10.1001/archotol.134.1.102
   Pagel PS, 2011, BRIT J ANAESTH, V107, P357, DOI 10.1093/bja/aer191
   Trinh QD, 2011, J UROLOGY, V186, P1849, DOI 10.1016/j.juro.2011.06.068
   Rad AE, 2012, ACAD RADIOL, V19, P455, DOI 10.1016/j.acra.2011.11.013
   Svider PF, 2013, AM J RHINOL ALLERGY, V27, PE131, DOI 10.2500/ajra.2013.27.3947
   Svider PF, 2013, AM J OTOLARYNG, V34, P464, DOI 10.1016/j.amjoto.2013.04.003
   Svider PF, 2013, LARYNGOSCOPE, V123, P1849, DOI 10.1002/lary.23905
   Svider PF, 2013, LARYNGOSCOPE, V123, P1754, DOI 10.1002/lary.23997
   Svider PF, 2013, LARYNGOSCOPE, V123, P1156, DOI 10.1002/lary.23995
   Svider PF, 2013, LARYNGOSCOPE, V123, P884, DOI 10.1002/lary.23951
   Svider PF, 2013, LARYNGOSCOPE, V123, P103, DOI 10.1002/lary.23569
   Waljee JF, 2006, ANN SURG, V244, P353, DOI 10.1097/01.sla.0000234803.11991.6d
   Wood EES, 1899, AM L, V7, P92
NR 29
TC 10
Z9 10
U1 0
U2 6
PU ELSEVIER SCIENCE INC
PI NEW YORK
PA STE 800, 230 PARK AVE, NEW YORK, NY 10169 USA
SN 0090-4295
EI 1527-9995
J9 UROLOGY
JI Urology
PD APR 15
PY 2014
VL 83
IS 4
BP 704
EP 708
DI 10.1016/j.urology.2013.11.045
PG 5
WC Urology & Nephrology
SC Urology & Nephrology
GA AE4VR
UT WOS:000333984000006
PM 24680438
DA 2022-10-14
ER

PT J
AU DeNoble, PH
   Marshall, AC
   Barron, OA
   Catalano, LW
   Glickel, SZ
AF DeNoble, Peter H.
   Marshall, Astrid C.
   Barron, O. Alton
   Catalano, Louis W., III
   Glickel, Steven Z.
TI Malpractice in Distal Radius Fracture Management: An Analysis of Closed Claims
SO JOURNAL OF HAND SURGERY-AMERICAN VOLUME
LA English
DT Article
DE Distal radius; malpractice; malunions; nonsurgical
ID fixation; risk; epidemiology; malalignment; outcm; forearm; adult; age
AB Purpose Distal radius fractures comprise the majority of hand- and wrist-related malpractice claims We hypothesized that a majority of lawsuits would be for malunions resulting from nonsurgical treatment. Additional goals of this study were to quantify costs associated with claims, determine independent risk factors for making an indemnity payment, and illustrate trends over time. Methods Seventy closed malpractice claims filed for alleged negligent treatment of distal radius fractures by orthopedic surgeons insured by the largest medical professional liability insurer in New York State (NYS) from 1981 to 2005 were reviewed. We separately reviewed defendants' personal closed malpractice claim histories from 1975 to 2011. Overall incidence of malpractice claims among distal radius fractures treated in NYS was calculated using the NYS Statewide Planning and Research Cooperative System database and the 2008 American Academy of Orthopedic Surgeons census data. Results The overall incidence of malpractice claims for distal radius fracture management was low. Malunion was the most common complaint across claims regardless of treatment type. Claims for surgically treated fractures increased over time. A majority of claims documented poor doctor-patient relationships. Male plaintiffs in this group were significantly older than males treated for distal radius fractures in NYS. Most defendants had a history of multiple malpractice suits, all were male, and only a small percentage were fellowship-trained in hand surgery. Defendants lacking American Board Of Orthopedic Surgery certification were significantly more likely to make indemnity payments. Thirty-eight of 70 cases resulted in an indemnity payment. Conclusions Malunion and poor doctor-patient relationships are the major features of malpractice litigation involving distal radius fracture management. Older defendant age and lack of American Board of Orthopedic Surgery certification increase the likelihood of making an indemnity payment. Copyright (C) 2014 by the American Society for Surgery of the Hand. All rights reserved.
C1 [DeNoble, Peter H.; Marshall, Astrid C.; Barron, O. Alton; Catalano, Louis W., III; Glickel, Steven Z.] St Lukes Roosevelt Hosp, CV Starr Hand Surg Ctr, New York, NY 10023 USA.
RP DeNoble, PH (通讯作者)，St Lukes Roosevelt Hosp, CV Starr Hand Surg Ctr, 1000 Tenth Ave,3rd Floor, New York, NY 10023 USA.
EM pdenoble@gmail.com
CR ADAMS BD, 1993, J HAND SURG-AM, V18A, P492, DOI 10.1016/0363-5023(93)90098-N
   Adamson TE, 2000, CLIN ORTHOP RELAT R, V0, P104
   Arora R, 2011, J BONE JOINT SURG AM, V93A, P2146, DOI 10.2106/JBJS.J.01597
   Atrey Amit, 2010, J BONE JOINT SURG AM, V92, Pe36, DOI 10.2106/JBJS.J.00277
   Batra S, 2002, INJURY, V33, P499, DOI 10.1016/S0020-1383(01)00174-7
   BECKMAN HB, 1994, ARCH INTERN MED, V154, P1365, DOI 10.1001/archinte.154.12.1365
   Bronstein AJ, 1997, J HAND SURG-AM, V22A, P258, DOI 10.1016/S0363-5023(97)80160-8
   Buijze GA, 2010, J HAND SURG-AM, V35A, P223, DOI 10.1016/j.jhsa.2009.10.035
   Catalano LW, 1997, J BONE JOINT SURG AM, V79A, P1290, DOI 10.2106/00004623-199709000-00003
   Chung KC, 2009, J BONE JOINT SURG AM, V91A, P1868, DOI 10.2106/JBJS.H.01297
   Court-Brown CM, 2006, INJURY, V37, P691, DOI 10.1016/j.injury.2006.04.130
   Cunningham Wayne, 2003, N Z MED J, V116, P0
   Delavary BM, 2010, J HAND SURG-EUR VOL, V35E, P381, DOI 10.1177/1753193409355735
   Egol KA, 2010, J BONE JOINT SURG AM, V92A, P1851, DOI 10.2106/JBJS.I.00968
   Figl M, 2010, J TRAUMA, V68, P992, DOI 10.1097/TA.0b013e3181b99f71
   Grewal R, 2007, J HAND SURG-AM, V32A, P962, DOI 10.1016/j.jhsa.2007.05.009
   HOWARD PW, 1989, J BONE JOINT SURG BR, V71, P68, DOI 10.1302/0301-620X.71B1.2915010
   Jena AB, 2011, NEW ENGL J MED, V365, P629, DOI 10.1056/NEJMsa1012370
   Khan IH, 2010, J HAND SURG-EUR VOL, V35E, P61, DOI 10.1177/1753193409347422
   Levinson W, 1997, JAMA-J AM MED ASSOC, V277, P553, DOI 10.1001/jama.277.7.553
   Lichtman DM, 2011, J BONE JOINT SURG AM, V93A, P775, DOI 10.2106/JBJS.938ebo
   Mackenney PJ, 2006, J BONE JOINT SURG AM, V88A, P1944, DOI 10.2106/JBJS.D.02520
   Makhni EC, 2008, J HAND SURG-AM, V33A, P1301, DOI 10.1016/j.jhsa.2008.04.031
   McQueen MM, 1996, J BONE JOINT SURG BR, V78B, P404, DOI 10.1302/0301-620X.78B3.0780404
   Nash L, 2009, AUSTRALAS PSYCHIATRY, V17, P19, DOI 10.1080/10398560802085359
   Orces CH, 2011, INJURY PREV, V17, P33, DOI 10.1136/ip.2010.026799
   Quirk M, 2008, PATIENT EDUC COUNS, V72, P359, DOI 10.1016/j.pec.2008.05.022
   Soong M, 2011, J BONE JOINT SURG AM, V93A, P328, DOI 10.2106/JBJS.J.00193
   Soong M, 2011, J HAND SURG-AM, V36A, P3, DOI 10.1016/j.jhsa.2010.09.033
   Souer JS, 2009, J BONE JOINT SURG AM, V91A, P830, DOI 10.2106/JBJS.H.00345
   WARWICK D, 1993, CLIN ORTHOP RELAT R, V0, P270
NR 31
TC 16
Z9 16
U1 0
U2 8
PU W B SAUNDERS CO-ELSEVIER INC
PI PHILADELPHIA
PA 1600 JOHN F KENNEDY BOULEVARD, STE 1800, PHILADELPHIA, PA 19103-2899 USA
SN 0363-5023
EI 1531-6564
J9 J HAND SURG-AM
JI J. Hand Surg.-Am. Vol.
PD AUG 15
PY 2014
VL 39
IS 8
BP 1480
EP 1488
DI 10.1016/j.jhsa.2014.02.019
PG 9
WC Orthopedics; Surgery
SC Orthopedics; Surgery
GA AN3TE
UT WOS:000340510800003
PM 24785702
DA 2022-10-14
ER

PT J
AU Meier, BM
   Onzivu, W
AF Meier, B. M.
   Onzivu, W.
TI The evolution of human rights in World Health Organization policy and the future of human rights through global health governance
SO PUBLIC HEALTH
LA English
DT Review
DE WHO; Global health; Healthcare law; Human rights
ID public-private partnership; framework convention; hiv/aid
AB The World Health Organization (WHO) was intended to serve at the forefront of efforts to realize human rights to advance global health, and yet this promise of a rights-based approach to health has long been threatened by political constraints in international relations, organizational resistance to legal discourses, and medical ambivalence toward human rights. Through legal research on international treatyobligations, historical research in the WHO organizational archives, and interview research with global health stakeholders, this research examines WHO's contributions to (and, in many cases, negligence of) the rights-based approach to health. Based upon such research, this article analyzes the evolving role of WHO in the development and implementation of human rights for global health, reviews the current state of human rights leadership in the WHO Secretariat, and looks to future institutions to reclaim the mantle of human rights as a normative framework for global health governance. (C) 2013 The Royal Society for Public Health. Published by Elsevier Ltd. All rights reserved.
C1 [Meier, B. M.] Univ N Carolina, Chapel Hill, NC 27514 USA.
   [Onzivu, W.] Univ Bradford, Sch Law, Bradford BD7 1DP, W Yorkshire, England.
RP Meier, BM (通讯作者)，Univ N Carolina, Dept Publ Policy, 218 Abernethy Hall, Chapel Hill, NC 27514 USA.
EM bmeier@unc.edu
CR Aginam O, 1900, V16, V0, P0
   Allen CE, 1950, INT ORGAN, V4, P27
   [Anonymous], 1957, COMMUNICATION, V0, P0
   [Anonymous], 1987, COMMUNICATION, V0, P0
   [Anonymous], 1951, COMMUNICATION, V0, P0
   [Anonymous], 2007, PAN AMERICAN SANITAR, V0, P0
   [Anonymous], 2012, UNITED NATIONS SYSTE, V0, P0
   [Anonymous], 1957, COMMUNICATION, V0, P0
   [Anonymous], 1966, COMMUNICATION, V0, P0
   [Anonymous], 1958, COMMUNICATION, V0, P0
   Aziz D, 2012, ASIAN J INT LAW, V2, P339, DOI 10.1017/S2044251312000148
   Bartsch S, 2007, GLOBAL HEALTH GOVERNANCE AND THE FIGHT AGAINST HIV/AIDS, V0, P146
   BAYER R, 1991, NEW ENGL J MED, V324, P1500, DOI 10.1056/NEJM199105233242111
   Board Executive, 1999, REPORT OF THE DIRECT, V0, P0
   Bok S, 2004, WORKING PAPER, V17, P0
   Buse K, 2000, B WORLD HEALTH ORGAN, V78, P549
   Buse K, 2001, B WORLD HEALTH ORGAN, V79, P748
   Buse K, 2002, PUBLIC PRIVATE PARTN, V0, P0
   Bustreo F, 2012, STATEMENT BY THE WOR, V0, P0
   Bustreo F, 2013, WOMENS AND CHILDRENS, V0, P0
   CHRISTIANO Thomas, 2011, GLOBAL DEMOCRACY NOR, V0, P0
   Clarke LC, 2012, THESIS, V0, P0
   Donnelly J, 2003, INT J LEADERSH EDUC, V2nd, P0
   Eide A, 1950, THE UNIVERSAL DECLAR, V0, P384
   Evang K, 1973, WORLD HEALTH, V3, P0
   Fee E, 2008, J PUBLIC HEALTH POL, V29, P54, DOI 10.1057/palgrave.jphp.3200160
   Fidler DP, 2006, J LAW MED ETHICS, V34, P85, DOI 10.1111/j.1748-720X.2006.00011.x
   Friedman EA, 2013, HEALTH HUM RIGHTS, V15, P0
   Friedman EA, 2012, HEALTH HUM RIGHTS, V14, P4
   Fuenzalida-Puelma HL, 1989, THE RIGHT TO HEALTH, V0, P0
   Gable L, 2013, HEALTH HUM RIGHTS, V15, P17
   Garrett L, 1994, THE COMING PLAGUE NE, V0, P0
   Gostin LO, 2012, JAMA-J AM MED ASSOC, V307, P2087, DOI 10.1001/jama.2012.4395
   Gostin LO, 2011, PLOS MED, V8, P0, DOI 10.1371/journal.pmed.1001031
   Grad F, 2002, BULL WORLD HEALTH OR, V80, P0
   GRUSKIN S, 2004, TEMPLE LAW REV, V77, P313
   Gruskin S, 2007, LANCET, V370, P449, DOI 10.1016/S0140-6736(07)61200-8
   Gruskin S, 2010, PLOS MED, V7, P0, DOI 10.1371/journal.pmed.1000310
   GUTTERIDGE F, 1963, TEMPLE L Q, V37, P1
   Harmer A, 2011, GLOB PUBLIC HEALTH, V6, P703, DOI 10.1080/17441692.2010.515236
   Hoffman SJ, 2013, HEALTH HUM RIGHTS, V15, P117
   Hunt P, 2007, NEGLECTED DISEASES A, V0, P0
   HUNT P, 2003, HLTH HUMAN RIGHTS, V7, P1
   HUNT P, 2008, SUR, V5, P99
   HYDE HV, 1953, PUBLIC HEALTH REP, V68, P601, DOI 10.2307/4588492
   IMF, 2021, QUEST ANSW SPEC DRAW, V0, P0
   Joint Action and Learning Initiative, 2012, HEALTH FOR ALL JUSTI, V0, P0
   Lakin AE, 2001, THESIS, V0, P0
   Lambo TA, 1979, WORLD HEALTH, V2, P4
   Lee K, 2004, DEVELOPMENT (LONDON), V47, P11, DOI 10.1057/palgrave.development.1100025
   Lee K, 2009, THE WORLD HEALTH ORG, V0, P0
   MacDonald TH, 2008, HEALTH HUMAN RIGHTS, V0, P0
   MANN JM, 1989, AIDS, V3, PS221, DOI 10.1097/00002030-198901001-00032
   Meier BM, 2010, GLOBAL HLTH HUMAN RI, V0, P163
   Meier Benjamin Mason, 2005, YALE J HEALTH POLICY LAW ETHICS, V5, P137
   Meier BM, 2012, PUBLIC HEALTH ETH-UK, V5, P263, DOI 10.1093/phe/phs034
   Meier BM, 2010, STANFORD J INT LAW, V46, P1
   Morgan Michael Cotey, 2010, SHOCK GLOBAL 1970S P, V0, P237
   Multilateral Organisation Performance Assessment Network, 2010, MOPAN COMMON APPROAC, V0, P0
   Nishtar Sania, 2004, HEALTH RES POLICY SYST, V2, P5, DOI 10.1186/1478-4505-2-5
   Nygren-Krug H, 2004, SAUDE DIREITOS HUMAN, V1, P7
   Nygren-Krug Helena, 2013, ADVANCING THE HUMAN, V0, P39
   Oestreich J, 2007, POWER AND PRINCIPLE, V0, P0
   Onzivu W, 2011, AFR J LEG STUD, V4, P225, DOI 10.1163/170873811X585592
   PAHO, 2010, HEALTH AND HUMAN RIG, V0, P0
   PAHO Directing Council, 2010, HEALTH AND HUMAN RIG, V0, P0
   Petchesky RP, 2003, GLOBAL PRESCRIPTIONS, V0, P0
   Sidibe M, 2012, B WORLD HEALTH ORGAN, V90, P870, DOI 10.2471/BLT.12.114371
   SOLOMON SA, 2013, GLOBAL HLTH DIPLOMAC, V0, P187
   Tarantola D, 2000, WORKING PAPER SERIES, V8, P0
   Taylor A, 1991, THESIS, V0, P0
   Taylor AL, 1991, THESIS, V0, P42
   UN, 1945, UN CHARTER, V0, P0
   UN Commission on Human Rights, 2003, AGENDA ITEM 10 ECONO, V0, P0
   UN Committee on Economic Social and Cultural Rights, 2000, GENERAL COMMENT 14, V14, P0
   United Nations, 1948, UNIVERSAL DECLARATIO, V0, P0
   Vigne C, 1978, THE RIGHT TO HEALTH, V0, P304
   WHO, 2013, ORGANIZATION WIDE AC, V0, P0
   WHO, 2005, THE INTERNATIONAL HE, V0, P0
   WHO, 1958, REPORT ON THE FOURTE, V0, P0
   WHO, 2000, MEETING REPORT SECON, V0, P0
   WHO, 2012, SIXTY FIFTH WORLD HE, V0, P0
   WHO, 2010, HEALTH AND HUMAN RIG, V0, P2
   WHO, 1987, GLOBAL STRATEGY FOR, V0, P0
   WHO, 2012, WORLD HEALTH ASSEMBL, V0, P0
   WHO, 2012, CONCEPT NOTE GENDER, V0, P0
   WHO, 2012, GENDER EQUITY AND HU, V0, P0
   WHO OHCHR SIDA, 2011, HOW TO ASSESS POLICY, V0, P0
   WHO South-East Asia Region, 2013, TRAINING ON GENDER E, V0, P0
   Widdus R, 2005, T ROY SOC TROP MED H, V99, PS1, DOI 10.1016/j.trstmh.2005.06.005
   Wing AK, 1988, AM SOC INT L PROC, V82, P122
   Wolff J, 2012, THE HUMAN RIGHT TO H, V0, P0
   World Health Organization, 2000, WORLD HEALTH REPORT, V0, P0
   World Health Organization, 1978, PRIMARY HEALTH CARE, V0, P0
   World Health Organization, 2011, HAEM CONC DIAGN AN A, V0, P3
   World Health Organization, 2012, RESOLUTION HEALTH AN, V0, P19
   World Health Organization (WHO), 1946, CONSTITUTION OF THE, V0, P0
   Yamey G, 2002, BRIT MED J, V325, P1236, DOI 10.1136/bmj.325.7374.1236
   2003, 1900, V42, V0, P518
NR 102
TC 20
Z9 21
U1 2
U2 32
PU W B SAUNDERS CO LTD
PI LONDON
PA 32 JAMESTOWN RD, LONDON NW1 7BY, ENGLAND
SN 0033-3506
EI 1476-5616
J9 PUBLIC HEALTH
JI Public Health
PD FEB 15
PY 2014
VL 128
IS 2
BP 179
EP 187
DI 10.1016/j.puhe.2013.08.012
PG 9
WC Public, Environmental & Occupational Health
SC Public, Environmental & Occupational Health
GA 295OK
UT WOS:000330125200012
PM 24439475
DA 2022-10-14
ER

PT J
AU Bergoignan-Esper, C
AF Bergoignan-Esper, Claudine
TI The medical responsibility: elements of current events
SO BULLETIN DE L ACADEMIE NATIONALE DE MEDECINE
LA French
DT Article
DE LIABILITY, LEGAL; MALPRACTICE; COMPENSATION AND REDRESS
AB In 2002, a new law significantly modified the legal treatment of medical accidents in France, encouraging dialogue and conciliation rather than litigation. Specific structures were created to settle disputes without recourse to the judiciary system. A mechanism for national solidarity was also created in order to indemnify some victims. More than ten years later the number of court cases has diminished but vigilance is still required, notably because of the increasingly large sums awarded to victims of medical accidents.
CR [Anonymous], 2014, BILAN ANN ANN 2013 D, V0, P0
   [Anonymous], 2012, RAPPORT ACTIVITE ONI, V0, P0
   Avram F, 2014, B ACAD NATLE MED, V198, P0
   Carton D, 2013, QUELLE PLACE VICTIME, V0, P27
   Dreifuss-Netter F, 2014, B ACAD NATLE MED, V198, P0
   Gand P, 2014, B ACAD NATLE MED, V198, P0
   Hocquet-Berg S, 2013, PLACE RESPECTIVE INF, V0, P26
   Hureau J, 2012, B ACAD NAT MED PARIS, V196, P529, DOI 10.1016/S0001-4079(19)31844-8
   MACSF, 2010, RAPP ANN RESP MED, V0, P0
   Sargos P, 1936, GRANDS ARRETS DROIT, V33, P0
   Sargos P, 2010, 2 ARRETS HIST MAT RE, V0, P1522
   Sureau C, 2006, B ACAD NAT MED PARIS, V190, P1993
   Wester-Ouisse V, 2008, DEPENALISATION DROIT, V0, P245
NR 13
TC 0
Z9 0
U1 0
U2 0
PU ELSEVIER MASSON SAS EDITEUR
PI ISSY LES  MOULINEAUX CEDEX
PA 62, RUE CAMILLE DESMOULINS, ISSY LES  MOULINEAUX CEDEX, 92442, FRANCE
SN 0001-4079
EI 
J9 B ACAD NAT MED PARIS
JI Bull. Acad. Natl. Med.
PD APR-MAY 15
PY 2014
VL 198
IS 4-5
BP 689
EP 701
DI 10.1016/S0001-4079(19)31279-8
PG 13
WC Medicine, General & Internal
SC General & Internal Medicine
GA V42ZB
UT WOS:000209650600003
PM 26753401
DA 2022-10-14
ER

PT J
AU Keren-Paz, T
   El Haj, AJ
AF Keren-Paz, Tsachi
   El Haj, Alicia J.
TI Liability Versus Innovation: The Legal Case for Regenerative Medicine
SO TISSUE ENGINEERING PART A
LA English
DT Article
ID defensive-medicine; hindsight
AB Medical innovation occupies a position somewhere between standard practice and clinical research, but innovation is primarily intended to benefit an individual patient where standard treatment fails. Medical innovations in the area of regenerative medicine have the potential to completely transform medical practice, but rely upon some major revision to the nature of treatments beyond drug-based therapies. There is considerable investment in scientific and clinical research, but further attention could be paid to legal barriers to medical innovation imposed by the threat of medical malpractice. We survey in this article the legal framework for making determinations of medical malpractice in general, and highlight the issues specific to innovative treatments. In essence, liability could be imposed for failing to adequately inform the patient about the innovative nature of the suggested therapy or based on the fact that the risks outweighed the benefits. As for the latter, we examine whether liability is likely to be based merely on deviating from existing practice or on an examination on the merits of the treatments' risks and benefits. The facts that some risks are unforeseeable and some benefits are external to the patient complicate negligence determinations. The first fact relates to the problem of judging adverse events in hindsight; the second, to the obligation to make decisions based on the patient's best interest and avoid conflict of interests. In addition, we evaluate the relationship between the obligations to secure the patient's informed consent and to avoid clinical negligence. We identify the need for further research to examine the significance of the putative anti-innovation bias that current liability regimen has, and to examine whether a move to strict liability might avoid such bias, while being fair to patients who contribute for the advancement of medical knowledge by participating in innovative therapies.
C1 [Keren-Paz, Tsachi] Keele Univ, Sch Law, Stoke On Trent ST4 7QB, Staffs, England.
   [El Haj, Alicia J.] Keele Univ, Inst Sci & Technol Med, Guy Hilton Res Ctr, Stoke On Trent ST4 7QB, Staffs, England.
RP El Haj, AJ (通讯作者)，Keele Univ, Inst Sci & Technol Med, Guy Hilton Res Ctr, Thornburrow Dr, Stoke On Trent ST4 7QB, Staffs, England.
EM a.j.el.haj@keele.ac.uk
FU EPSRC Bridging the Gaps Programme; Royal Society Merit Award
CR Anderson RE, 1999, ARCH INTERN MED, V159, P2399, DOI 10.1001/archinte.159.20.2399
   Chan TE, 2013, MED LAW REV, V21, P92, DOI 10.1093/medlaw/fws025
   Emanuel Ezekial, 1991, ENDS HUMAN LIFE MED, V0, P0
   Huber PW, 1991, LIABILITY MAZE IMPAC, V0, P0
   Keating GC, 2000, SOUTHERN CALIF LAW R, V74, P193
   Kelly Anne, 2003, POL LEG ANTHR REV, V26, P182
   Keren-Paz T, 2014, J EUROPEAN IN PRESS, V0, P0
   Keren-Paz TTorts, 2007, EGALITARIANISM DISTR, V0, P0
   Keren-Paz T, 2010, MED LAW REV, V18, P363, DOI 10.1093/medlaw/fwq015
   LaBine SJ, 1996, LAW HUMAN BEHAV, V20, P501, DOI 10.1007/BF01499038
   Parchomovsky G, 2008, MICH LAW REV, V107, P285
   Porat A, 2007, MICH LAW REV, V106, P243
   Rachlinski JJ, 1998, U CHICAGO LAW REV, V65, P571, DOI 10.2307/1600229
   Roy DJ, 1994, BIOETHICS CANADA, V0, P0
   Samanta Ash, 2006, MED LAW REV, V14, P321, DOI 10.1093/medlaw/fwl010
   Tancredi L, 1991, LIABILITY MAZE IMPAC, V0, P251
   VISCUSI WK, 1993, J POLIT ECON, V101, P161, DOI 10.1086/261870
   Wright Richard W, 1995, PHILOS FDN TORT LAW, V0, PP[249, 255], DOI 10.1093/ACPROF:OSO/9780198265795.001.0001/ACPROF-9780198265795-CHAPTER-12
NR 18
TC 2
Z9 2
U1 0
U2 10
PU MARY ANN LIEBERT, INC
PI NEW ROCHELLE
PA 140 HUGUENOT STREET, 3RD FL, NEW ROCHELLE, NY 10801 USA
SN 1937-3341
EI 1937-335X
J9 TISSUE ENG PT A
JI Tissue Eng. Part A
PD OCT 1
PY 2014
VL 20
IS 19-20
BP 2555
EP 2560
DI 10.1089/ten.tea.2013.0324
PG 6
WC Cell & Tissue Engineering; Cell Biology; Engineering, Biomedical; Materials Science, Biomaterials
SC Cell Biology; Engineering; Materials Science
GA AR0AS
UT WOS:000343225400003
PM 24943515
DA 2022-10-14
ER

PT J
AU Preskorn, SH
AF Preskorn, Sheldon H.
TI Clinical Psychopharmacology and Medical Malpractice: The Four Ds
SO JOURNAL OF PSYCHIATRIC PRACTICE
LA English
DT Article
DE medical malpractice; the four Ds; forensic psychiatry; psychopharmacology; duty; dereliction; damages; direct cause
ID phase-i trial; part ii; imipramine
AB The four Ds of medical malpractice are duty, dereliction (negligence or deviation from the standard of care), damages, and direct cause. Each of these four elements must be proved to have been present, based on a preponderance of the evidence, for malpractice to be found. The principles of psychopharmacology and the information in the package insert for a drug often play a central role in deciding whether dereliction and direct cause for damages were or were not applicable in a particular case. The author uses data from two cases in which patients were inadvertently fatally poisoned by medication to illustrate two ways in which such information can affect the outcome. In one case, the clinician should have known that he was giving a toxic dose to the patient, whereas that was not true in the other case.
C1 [Preskorn, Sheldon H.] Univ Kansas, Sch Med, Wichita, KS 67214 USA.
   [Preskorn, Sheldon H.] Univ Kansas, Wichita Clin Trials Unit, Wichita, KS 67214 USA.
RP Preskorn, SH (通讯作者)，Univ Kansas, Wichita Clin Trials Unit, 1010 N Kansas, Wichita, KS 67214 USA.
EM spreskorn@kumc.edu
FU Abbott; Assurex Health; AstraZeneca; Cubist/Trius; Eisai; Envivo; Impax Laboratories; Johnson Johnson; Merck; National Institute of Mental Health; Naurex; Pfizer; Stanley Medical Research Institute; Sunovion; Taisho
CR [Anonymous], 1995, PHYS DESK REFERENCE, V0, P578
   KELLY HG, 1963, CAN MED ASSOC J, V89, P546
   Macaluso M, 2011, J PSYCHIATR PRACT, V17, P277, DOI 10.1097/01.pra.0000400265.37666.4e
   Macaluso M, 2011, J PSYCHIATR PRACT, V17, P200, DOI 10.1097/01.pra.0000398413.44244.f8
   McMahon D, 2014, J PSYCHIATR PRACT, V20, P284, DOI 10.1097/01.pra.0000452565.83039.20
   PRESKORN SH, 1991, J CLIN PSYCHIAT, V52, P23
   PRESKORN SH, 1983, AM J PSYCHIAT, V140, P1332
   Preskorn SH, 1998, J PRACTICAL PSYCHIAT, V4, P363
   Preskorn SH, 2011, J PSYCHIATR PRACT, V17, P118, DOI 10.1097/01.pra.0000396063.90021.02
   Preskorn SH, 2011, J PSYCHIATR PRACT, V17, P49, DOI 10.1097/01.pra.0000393844.48593.82
   Preskorn SH, 2010, J PSYCHIATR PRACT, V16, P413, DOI 10.1097/01.pra.0000390760.12204.99
   Preskorn SH, 2010, J PSYCHIATR PRACT, V16, P334, DOI 10.1097/01.pra.0000388628.44405.c0
   Preskorn Sheldon H, 2005, J PSYCHIATR PRACT, V11, P192, DOI 10.1097/00131746-200505000-00006
   Simon RI, 2010, AM PSYCHIAT PUBLISHI, V0, P0
   USFood and Drug Administration, 2011, GUID IND WARN PREC C, V0, P0
   Warden Diane, 2007, CURR PSYCHIATRY REP, V9, P449, DOI 10.1007/s11920-007-0061-3
NR 16
TC 5
Z9 5
U1 0
U2 5
PU LIPPINCOTT WILLIAMS & WILKINS
PI PHILADELPHIA
PA 530 WALNUT ST, PHILADELPHIA, PA 19106-3621 USA
SN 1527-4160
EI 1538-1145
J9 J PSYCHIATR PRACT
JI J. Psychiatr. Pract.
PD SEP 15
PY 2014
VL 20
IS 5
BP 363
EP 368
DI 10.1097/01.pra.0000454781.67482.ad
PG 6
WC Psychiatry
SC Psychiatry
GA AQ0IK
UT WOS:000342466400006
PM 25226197
DA 2022-10-14
ER

PT J
AU Lee, DY
   Seok, J
   Kim, YJ
   Kim, MS
   Sung, MW
   Hah, JH
AF Lee, Doh Young
   Seok, Jungirl
   Kim, Yoon-joong
   Kim, Min-Su
   Sung, Myung-Whun
   Hah, J. Hun
TI Neck computed tomography in pediatric neck mass as initial evaluation in ED: is it malpractice?
SO AMERICAN JOURNAL OF EMERGENCY MEDICINE
LA English
DT Article
ID radiation-exposure; infection; children; head; ultrasound; diagnosis; abscesse; infant; risk
AB Background: Although ultrasound is regarded as the first choice imaging modality for evaluating a pediatric neck mass, neck computed tomography (CT) is necessary for urgent surgical conditions such as deep neck infections. Our aim was to evaluate the diagnostic effectiveness of and proper patient selection for neck CT as a method for the initial evaluation of pediatric neck masses in the emergency department. Methods: We analyzed the medical records of 105 pediatric patients who visited the emergency department with neck mass whose initial imaging work-up was a neck CT and who visited the emergency department with a neck mass. The parameters investigated included the patient's age, sex, symptom duration, clinical impression, CT interpretation, final diagnosis, and treatment. The positive predictive value (PPV) for CT was calculated, and the parameters that correlated with an urgent surgical condition post-CT were evaluated. Results: The median age was 6.5 years (1 month to 12 years), and the male-to-female ratio was 2:1. The most common initial impression was acute cervical lymphadenopathy. A comparison of the final diagnosis and CT scan demonstrated that the overall PPV was 96.2%. If the initial impression was a deep neck infection, a salivary gland infection, or tonsillitis, the PPV for CT was 100%. Fever (>38.0 degrees C) and severe tenderness were significant between patients with and without urgent surgical conditions on CT. Conclusions: Computed tomography could be considered as the first diagnostic modality when an urgent surgical condition such as a deep neck infection is highly suspected. (C) 2014 The Authors. Published by Elsevier Inc.
C1 [Lee, Doh Young; Seok, Jungirl; Kim, Yoon-joong; Kim, Min-Su; Sung, Myung-Whun; Hah, J. Hun] Seoul Natl Univ Hosp, Dept Otorhinolaryngol Head & Neck Surg, Seoul 110744, South Korea.
   [Sung, Myung-Whun; Hah, J. Hun] Seoul Natl Univ, Coll Med, Canc Res Inst, Seoul, South Korea.
RP Hah, JH (通讯作者)，Seoul Natl Univ Hosp, Dept Otorhinolaryngol Head & Neck Surg, 100 Daehak Ro, Seoul 110744, South Korea.
EM jhunhah@snu.ac.kr
CR Brenner DJ, 2004, RADIOLOGY, V232, P735, DOI 10.1148/radiol.2323031095
   Collins B, 2014, INT J PEDIATR OTORHI, V78, P423, DOI 10.1016/j.ijporl.2013.11.034
   Einstein AJ, 2007, JAMA-J AM MED ASSOC, V298, P317, DOI 10.1001/jama.298.3.317
   ENDICOTT JN, 1982, LARYNGOSCOPE, V92, P630
   FAERBER EN, 1991, CRIT REV DIAGN IMAG, V31, P283
   Hamoir M, 2005, B-ENT, V0, P126
   Kuhnemann S, 2001, LARYNGO RHINO OTOL, V80, P263, DOI 10.1055/s-2001-13891
   LAZOR JB, 1994, OTOLARYNG HEAD NECK, V111, P746, DOI 10.1016/S0194-5998(94)70562-3
   Mallorie CNJ, 2012, INT J ORAL MAX SURG, V41, P252, DOI 10.1016/j.ijom.2011.10.012
   Pearce MS, 2012, LANCET, V380, P499, DOI 10.1016/S0140-6736(12)60815-0
   Sidell DR, 2011, OTOLARYNG HEAD NECK, V144, P431, DOI 10.1177/0194599810391743
   UNGKANONT K, 1995, OTOLARYNG HEAD NECK, V112, P375, DOI 10.1016/S0194-5998(95)70270-9
NR 12
TC 7
Z9 7
U1 0
U2 1
PU W B SAUNDERS CO-ELSEVIER INC
PI PHILADELPHIA
PA 1600 JOHN F KENNEDY BOULEVARD, STE 1800, PHILADELPHIA, PA 19103-2899 USA
SN 0735-6757
EI 1532-8171
J9 AM J EMERG MED
JI Am. J. Emerg. Med.
PD OCT 15
PY 2014
VL 32
IS 10
BP 1237
EP 1240
DI 10.1016/j.ajem.2014.07.031
PG 4
WC Emergency Medicine
SC Emergency Medicine
GA AR1BU
UT WOS:000343316000015
PM 25171800
DA 2022-10-14
ER

PT J
AU Leslie, K
   Bramley, D
   Shulman, M
   Kennedy, E
AF Leslie, K.
   Bramley, D.
   Shulman, M.
   Kennedy, E.
TI Loss of chance in medical negligence
SO ANAESTHESIA AND INTENSIVE CARE
LA English
DT Review
DE anaesthesia; medical negligence; loss of chance
AB Occasionally accidents and complications occur during anaesthesia and perioperative care that result in injury to the patient. Unfortunately, this is sometimes due to a breach in the anaesthetist's duty of care to the patient. Sometimes, rather than being the cause of immediate damage, the act or omission results in an alteration in the prognosis of the complaint or increased risk of complications related to the complaint. This avenue for a negligence action is known as 'loss of chance of a better outcome' and has been the subject of much legal argument in Australia in recent years. A recent High Court of Australia decision is widely seen as having 'closed the door' to, or at least made it difficult for the patient to succeed in, loss of chance cases. Many anaesthetists may not be familiar with the concept of 'loss of chance'. This review will explore the concept of loss of chance and the manner in which Australian courts have dealt with it before and after Tabet v Gett from the perspective of the anaesthetist.
C1 [Leslie, K.; Bramley, D.; Shulman, M.; Kennedy, E.] Royal Melbourne Hosp, Dept Anaesthesia & Pain Management, Parkville, Vic 3050, Australia.
RP Leslie, K (通讯作者)，Royal Melbourne Hosp, Dept Anaesthesia & Pain Management, Parkville, Vic 3050, Australia.
EM kate.leslie@mh.org.au
CR Australian and New Zealand College of Anaesthetists, 2008, COD COND, V0, P0
   Dubrow D, 2010, LAW I J, V84, P36
   Grattan-Smith PJ, 2012, MED J AUSTRALIA, V197, P273, DOI 10.5694/mja12.10463
   Hagan K, 2013, BREAST CANC PATIENT, V0, P0
   Hong DK, 2001, ANAESTH INTENS CARE, V29, P62, DOI 10.1177/0310057X0102900113
   Luntz H, 2010, OBL 5 C OXF, V0, P0
   Skene L, 2008, LAW MED PRACTICE RIG, V3rd ed, P0
   Tibballs J, 2007, MED J AUSTRALIA, V187, P233, DOI 10.5694/j.1326-5377.2007.tb01207.x
   Walsh G, 2010, J LAW MED, V18, P50
NR 9
TC 2
Z9 2
U1 0
U2 5
PU AUSTRALIAN SOC ANAESTHETISTS
PI EDGECLIFF
PA P O BOX 600, EDGECLIFF, NSW 2027, AUSTRALIA
SN 0310-057X
EI 1448-0271
J9 ANAESTH INTENS CARE
JI Anaesth. Intensive Care
PD MAY 15
PY 2014
VL 42
IS 3
BP 298
EP 302
DI 10.1177/0310057X1404200304
PG 5
WC Anesthesiology; Critical Care Medicine
SC Anesthesiology; General & Internal Medicine
GA AH0JG
UT WOS:000335804600004
PM 24794467
DA 2022-10-14
ER

PT J
AU Pappas, ND
   Moat, D
   Lee, DH
AF Pappas, Nick D.
   Moat, Diane
   Lee, Donald H.
TI Medical Malpractice in Hand Surgery
SO JOURNAL OF HAND SURGERY-AMERICAN VOLUME
LA English
DT Article
DE Hand surgery; medical malpractice
ID claim; litigation; resolution; risk
AB The rise in medical malpractice claims over the past few decades has altered physicians' practice patterns and has had a considerable financial impact on the medical community as a whole. While numerous studies have analyzed the content and effect of these claims, only a handful of articles have addressed specifically the issue of medical malpractice in hand surgery. This article outlines the available literature on malpractice in hand surgery, offers guidance to hand surgeons on managing medical malpractice claims, and discusses preventative measures they might take to limit such claims from being filed in the future. We conclude that the key measures one can take to protecting oneself legally are knowing and abiding by the standard of care, keeping patients informed and developing good relationships with them, and meticulously documenting. Although some malpractice claims are unavoidable, we believe that one can limit his or her exposure to them by incorporating these measures into their respective practices. Copyright (C) 2014 by the American Society for Surgery of the Hand. All rights reserved.
C1 Greenville Hosp Syst, Steadman Hawkins Clin Carolinas, Greenville, SC USA.
   Off Risk & Insurance Management, Nashville, TN USA.
   [Lee, Donald H.] Vanderbilt Univ, Med Ctr, Vanderbilt Orthopaed Inst, Nashville, TN 37232 USA.
RP Lee, DH (通讯作者)，Vanderbilt Univ, Med Ctr, Vanderbilt Orthopaed Inst, 1215 21st Ave South,Ste 3200, Nashville, TN 37232 USA.
EM Donald.H.Lee@Vanderbilt.edu
CR Ahamed S, 1992, CONN MED, V56, P139
   Atrey Amit, 2010, J BONE JOINT SURG AM, V92, Pe36, DOI 10.2106/JBJS.J.00277
   Bastidas N, 2011, PLAST RECONSTR SURG, V127, P284, DOI 10.1097/PRS.0b013e3181fad3a7
   FARBER HS, 1994, J LEGAL STUD, V23, P777, DOI 10.1086/467945
   Hodgson PD, 2007, J HAND SURG-BRIT EUR, V32E, P277, DOI 10.1016/j.jhsb.2006.09.020
   Jena AB, 2011, NEW ENGL J MED, V365, P629, DOI 10.1056/NEJMsa1012370
   KESSLER FB, 1993, J HAND SURG-AM, V18A, P557, DOI 10.1016/0363-5023(93)90290-J
   Khan IH, 2010, J HAND SURG-EUR VOL, V35E, P61, DOI 10.1177/1753193409347422
   Mahdavian Delavary B, 2010, J HAND SURG-BRIT EUR, V35, P381
   ODell David M, 2011, MED ECON, V88, P49
   ODell DM, 2011, MED ECON, V88, P49
   ODell DM, 2011, MED ECON, V88, P52
   Sethi Manish K, 2012, AM J ORTHOP (BELLE MEAD NJ), V41, P69
   Studdert DM, 2006, NEW ENGL J MED, V354, P2024, DOI 10.1056/NEJMsa054479
   Studdert DM, 2005, JAMA-J AM MED ASSOC, V293, P2609, DOI 10.1001/jama.293.21.2609
   TARAGIN MI, 1992, ANN INTERN MED, V117, P780, DOI 10.7326/0003-4819-117-9-780
NR 16
TC 13
Z9 13
U1 1
U2 5
PU W B SAUNDERS CO-ELSEVIER INC
PI PHILADELPHIA
PA 1600 JOHN F KENNEDY BOULEVARD, STE 1800, PHILADELPHIA, PA 19103-2899 USA
SN 0363-5023
EI 1531-6564
J9 J HAND SURG-AM
JI J. Hand Surg.-Am. Vol.
PD JAN 15
PY 2014
VL 39
IS 1
BP 168
EP 170
DI 10.1016/j.jhsa.2013.06.021
PG 3
WC Orthopedics; Surgery
SC Orthopedics; Surgery
GA 288CZ
UT WOS:000329590900029
PM 24369944
DA 2022-10-14
ER

PT J
AU Rose, C
   Svider, PF
   Sheyn, A
   Meadows, LN
   Eloy, JA
   Coticchia, J
   Folbe, AJ
AF Rose, Christopher
   Svider, Peter F.
   Sheyn, Anthony
   Meadows, Lila N.
   Eloy, Jean Anderson
   Coticchia, James
   Folbe, Adam J.
TI Protecting the Most Vulnerable: Litigation From Pediatric Otolaryngologic Procedures and Conditions
SO LARYNGOSCOPE
LA English
DT Article
DE Pediatric otolaryngology; medical malpractice; litigation; negligence; liability
ID expert witness qualification; malpractice litigation; medical malpractice; legal responsibility; liability; tonsillectomy; plaintiff; children; surgery; nerve
AB Objectives/Hypothesis: To identify allegations raised in litigation stemming from pediatric otolaryngologic procedures and conditions. Study Design: Retrospective analysis of a legal database. Methods: The authors reviewed jury verdict and settlement reports on the WestlawNext database from 1994 to 2013 for cases involving pediatric plaintiffs and alleged negligence in otolaryngologic procedures and conditions. Results: Of the 78 cases included, 52.6% were resolved with a payment; aggregate payments exceeded $69 million, and median jury-awarded damages and settlements were $874,190 and $250,000, respectively. Adenotonsillectomy was the most commonly litigated procedure. Otolaryngologists were defendants in 42 (53.8%) cases, with pediatricians and anesthesiologists the next most commonly named defendants. Forty-six (59.0%) cases involved alleged negligence in operative management, whereas other factors included permanent injury (44.9%), misdiagnosis/failure to diagnose in a timely manner (41.0%), death (35.9%), and requiring additional surgery. Airway-related complications and allegedly permanent injuries significantly increased the size of payments. Awards were highest in cases with plaintiffs at 1 to 5-years of age and lowest among children older than 10 years of age. Conclusions: Unique considerations specific to pediatric patients are involved in malpractice litigation, and damages awarded were considerable. By including the specific factors listed in this analysis in a comprehensive informed consent process, and recognizing concerns specific to this patient population, practitioners in multiple specialties may potentially reduce liability. Clear communication with parents is a critical component of this process.
C1 [Rose, Christopher; Svider, Peter F.; Sheyn, Anthony; Coticchia, James; Folbe, Adam J.] Wayne State Univ, Sch Med, Dept Otolaryngol Head & Neck Surg, Detroit, MI 48201 USA.
   [Meadows, Lila N.] Univ Maryland, Francis King Carey Sch Law, Baltimore, MD 21201 USA.
   [Eloy, Jean Anderson] Rutgers New Jersey Med Sch, Dept Otolaryngol Head & Neck Surg, Newark, NJ USA.
   [Eloy, Jean Anderson] Rutgers New Jersey Med Sch, Dept Neurol Surg, Newark, NJ USA.
   [Eloy, Jean Anderson] Rutgers New Jersey Med Sch, Ctr Skull Base & Pituitary Surg, Newark, NJ USA.
RP Svider, PF (通讯作者)，Wayne State Univ, Sch Med, Dept Otolaryngol Head & Neck Surg, 4201 St Antoine,5E UHC, Detroit, MI 48201 USA.
EM psvider@gmail.com
CR [Anonymous], 2004, J MED PRACT MANAGE, V20, P44
   BHATT A, 2013, STROKE RES TREAT, V2013, P562
   Blaivas M, 2012, AM J EMERG MED, V30, P338, DOI 10.1016/j.ajem.2010.12.016
   Blake DM, 2013, OTOLARYNG HEAD NECK, V149, P554, DOI 10.1177/0194599813498696
   Boss EF, 2012, J PEDIATR-US, V160, P814, DOI 10.1016/j.jpeds.2011.11.041
   Brooks RG, 2004, ARCH INTERN MED, V164, P2217, DOI 10.1001/archinte.164.20.2217
   Choudhry AJ, 2013, J GASTROINTEST SURG, V17, P1796, DOI 10.1007/s11605-013-2248-8
   Clayton EW, 2013, GENET MED, V15, P624, DOI 10.1038/gim.2013.7
   Eloy JA, 2014, J NEUROSURG, V120, P185, DOI 10.3171/2013.8.JNS13584
   Eloy JA, 2013, INT FORUM ALLERGY RH, V3, P980, DOI 10.1002/alr.21210
   Eloy JA, 2013, OTOLARYNG HEAD NECK, V149, P649, DOI 10.1177/0194599813499898
   Eloy JA, 2013, OTOLARYNG HEAD NECK, V148, P764, DOI 10.1177/0194599813481943
   Frank-Stromborg Marilyn, 2002, SEMIN ONCOL NURS, V18, P128, DOI 10.1053/sonu.2002.32510
   Hermer LD, 2010, J GEN INTERN MED, V25, P470, DOI 10.1007/s11606-010-1259-3
   Hong SS, 2013, OTOLARYNG HEAD NECK, V148, P589, DOI 10.1177/0194599813475566
   Khan MN, 2014, INT FORUM ALLERGY RH, V4, P76, DOI 10.1002/alr.21229
   Leflar RB, 2013, CHEST, V144, P306, DOI 10.1378/chest.12-2861
   Lekovic GP, 2007, NEUROSURGERY, V60, P516, DOI 10.1227/01.NEU.0000255337.80285.39
   Litvin SG, 2005, CLIN ORTHOP RELAT R, V0, PP8, DOI 10.1097/01.blo.0000160019.12596.6f
   Loughlin KR, 2009, UROL CLIN N AM, V36, P101, DOI 10.1016/j.ucl.2008.08.006
   Lydiatt DD, 2003, ARCH OTOLARYNGOL, V129, P50, DOI 10.1001/archotol.129.1.50
   Mello MM, 2011, SYNTH PROJ RES SY S1, V21, P0
   Mitchell RB, 2006, LARYNGOSCOPE, V116, P956, DOI 10.1097/01.MLG.0000216413.22408.FD
   MITNICK JS, 1995, J AM COLL SURGEONS, V181, P315
   Moffett P, 2011, WEST J EMERG MED, V12, P109
   Morris LGT, 2008, ARCH OTOLARYNGOL, V134, P102, DOI 10.1001/archotol.134.1.102
   Nahed BV, 2012, PLOS ONE, V7, P0, DOI 10.1371/journal.pone.0039237
   Nash JJ, 2011, OTOLARYNG HEAD NECK, V144, P10, DOI 10.1177/0194599810390470
   Raman VT, 2014, INT J PEDIATR OTORHI, V78, P19, DOI 10.1016/j.ijporl.2013.10.010
   Ramos SD, 2013, PEDIATR CLIN N AM, V60, P793, DOI 10.1016/j.pcl.2013.04.015
   Reilly BK, 2013, LARYNGOSCOPE, V123, P112, DOI 10.1002/lary.23608
   Ruben R, 2012, LARYNGOSCOPE, V122, PS89, DOI 10.1002/lary.23811
   Shah UK, 2014, LARYNGOSCOPE, V124, P1223, DOI 10.1002/lary.24388
   Stevenson AN, 2012, LARYNGOSCOPE, V122, P71, DOI 10.1002/lary.22438
   Studdert DM, 2006, NEW ENGL J MED, V354, P2024, DOI 10.1056/NEJMsa054479
   Studdert DM, 2004, NEW ENGL J MED, V350, P283, DOI 10.1056/NEJMhpr035470
   Svider PF, 2014, OPHTHAL PLAST RECONS, V30, P119, DOI 10.1097/IOP.0000000000000025
   Svider PF, 2014, AM J OTOLARYNG, V35, P198, DOI 10.1016/j.amjoto.2013.07.001
   Svider PF, 2014, INT FORUM ALLERGY RH, V4, P216, DOI 10.1002/alr.21257
   Svider PF, 2013, OTOLARYNG HEAD NECK, V149, P947, DOI 10.1177/0194599813504074
   Svider PF, 2013, AM J OTOLARYNG, V34, P699, DOI 10.1016/j.amjoto.2012.12.005
   Svider PF, 2013, J GASTROINTEST SURG, V17, P1732, DOI 10.1007/s11605-013-2261-y
   Svider PF, 2013, LARYNGOSCOPE, V123, P2099, DOI 10.1002/lary.24000
   Svider PF, 2013, LARYNGOSCOPE, V123, P1849, DOI 10.1002/lary.23905
   Svider PF, 2013, LARYNGOSCOPE, V123, P1754, DOI 10.1002/lary.23997
   Svider PF, 2013, LARYNGOSCOPE, V123, P1156, DOI 10.1002/lary.23995
   Traeger N, 2005, PEDIATR PULM, V40, P22, DOI 10.1002/ppul.20236
   Wegman B, 2012, CLIN ORTHOP RELAT R, V470, P1379, DOI 10.1007/s11999-012-2244-4
NR 49
TC 15
Z9 16
U1 0
U2 3
PU WILEY
PI HOBOKEN
PA 111 RIVER ST, HOBOKEN 07030-5774, NJ USA
SN 0023-852X
EI 1531-4995
J9 LARYNGOSCOPE
JI Laryngoscope
PD SEP 15
PY 2014
VL 124
IS 9
BP 2161
EP 2166
DI 10.1002/lary.24663
PG 6
WC Medicine, Research & Experimental; Otorhinolaryngology
SC Research & Experimental Medicine; Otorhinolaryngology
GA AO1UM
UT WOS:000341100500046
PM 24604538
DA 2022-10-14
ER

PT J
AU Braquehais, MD
   Valero, S
   Matali, JL
   Bel, MJ
   Montejo, JE
   Nasillo, V
   Arteman, A
   Padros, J
   Bruguera, E
   Casas, M
AF Dolores Braquehais, Maria
   Valero, Sergi
   Lluis Matali, Josep
   Jordi Bel, Miquel
   Eduardo Montejo, Jose
   Nasillo, Viviana
   Arteman, Antoni
   Padros, Jaume
   Bruguera, Eugeni
   Casas, Miquel
TI Promoting voluntary help-seeking among doctors with mental disorders
SO INTERNATIONAL JOURNAL OF OCCUPATIONAL MEDICINE AND ENVIRONMENTAL HEALTH
LA English
DT Article
DE Mental disorders; Sick doctors; Physicians' Health Programs; Mental Health Services
ID substance-use disorder; physician health-program; impaired physician; general-practitioner; postal survey; sick doctor; follow-up; association; profession; morbidity
AB To explore if the Barcelona Integral Care Program for Doctors with mental disorders (PAIMM, in Catalan) has achieved its goal of enhancing earlier and voluntary help-seeking amongst sick doctors. We conducted a retrospective chart review of 1363 medical records of physicians admitted to the inpatient and outpatient units of the PAIMM from February 1st, 1998 until December 31st, 2011. The sample was divided into 3 time periods: 1998-2004, 2005-2007 and 2008-2011 (477, 497, and 389 cases, respectively). The mean age at admission decreased (F = 77.57, p < 0.001) from the first period (; SD = 10.28 years) to the last period (; SD = 10.65 years), while voluntary referrals increased from 81.3% to 91.5% (Chi(2) = 17.85, p < 0.001). Mental disorders other than substance use disorders grew from 71% during the 1998-2003 period, to 87.4% (2004-2007), and 83.9% in the last period (Chi(2) = 29.01, p < 0.001). Adjustment disorders increased their prevalence, while inpatient treatment progressively represented less of the overall clinical activity. Sick doctors may feel encouraged to seek help in non-punitive programs specially designed for them and where treatment becomes mandatory only when there is risk or evidence of malpractice.
C1 [Dolores Braquehais, Maria; Valero, Sergi; Jordi Bel, Miquel; Arteman, Antoni; Padros, Jaume; Bruguera, Eugeni; Casas, Miquel] Barcelona Med Council Assoc, Galatea Clin, Galatea Fdn, Integral Care Program Sick Doctors, Barcelona 08017, Spain.
   [Dolores Braquehais, Maria; Valero, Sergi; Lluis Matali, Josep; Jordi Bel, Miquel; Eduardo Montejo, Jose; Nasillo, Viviana; Bruguera, Eugeni; Casas, Miquel] Autonomous Univ Barcelona, CIBERSAM, Dept Psychiat & Legal Med, Vall dHebron Univ Hosp, Barcelona, Spain.
RP Braquehais, MD (通讯作者)，Barcelona Med Council Assoc, Galatea Clin, Psychiat Inpatient Unit, Integral Care Program Sick Doctors,Galatea Fdn, Passeig Bonanova,47, Barcelona 08017, Spain.
EM mdbraquehais@vhebron.net
CR American Psychiatric Association, 2000, DIAGN STAT MAN MENT, V0, P0, DOI DOI 10.1176/APPI.BOOKS.9780890423349
   [Anonymous], 1973, JAMA, V223, P684
   ARBOLEDAFLOREZ J, 1984, CAN J PSYCHIAT, V29, P55, DOI 10.1177/070674378402900114
   Arigoni F, 2009, SUPPORT CARE CANCER, V17, P75, DOI 10.1007/s00520-008-0465-6
   Bloom M, 1978, MED WORLD NEWS, V19, P40
   Bloom M, 1978, MED WORLD NEWS, V19, P50
   Bloom M, 1978, MED WORLD NEWS, V19, P46
   Boisaubin EV, 2001, AM J MED SCI, V322, P31, DOI 10.1097/00000441-200107000-00006
   Bosch X, 2000, JAMA-J AM MED ASSOC, V283, P3186, DOI 10.1001/jama.283.24.3186
   Bosch X, 2000, LANCET, V355, P2146, DOI 10.1016/S0140-6736(05)72783-5
   Bosch X, 2001, LANCET, V358, P1707, DOI 10.1016/S0140-6736(01)06780-0
   Bosch X, 1998, LANCET, V352, P1045, DOI 10.1016/S0140-6736(05)60095-5
   Braquehais MD, 2012, REV ESP MED LEGAL, V38, P107, DOI 10.1016/J.REML.2012.05.003
   Brewster JM, 2008, BMJ-BRIT MED J, V337, P0, DOI 10.1136/bmj.a2098
   Brown RL, 2004, MED J AUSTRALIA, V181, P390, DOI 10.5694/j.1326-5377.2004.tb06339.x
   Bruguera M, 2001, MED CLIN-BARCELONA, V117, P492, DOI 10.1016/S0025-7753(01)72154-9
   CAPLAN RP, 1994, BRIT MED J, V309, P1261, DOI 10.1136/bmj.309.6964.1261
   Carr Gary, 2003, J MISS STATE MED ASSOC, V44, P39
   Conner S L, 1988, MD MED J, V37, P213
   Cottler LB, 2013, J ADDICT MED, V7, P108, DOI 10.1097/ADM.0b013e31827fadc9
   Davidson SK, 2003, MED J AUSTRALIA, V179, P302, DOI 10.5694/j.1326-5377.2003.tb05552.x
   DuPont RL, 2009, J SUBST ABUSE TREAT, V37, P1, DOI 10.1016/j.jsat.2009.03.010
   ENGS RC, 1980, DRUG ALCOHOL DEPEN, V6, P231, DOI 10.1016/0376-8716(80)90328-2
   Firth-Cozens J, 2008, POSTGRAD MED J, V84, P318, DOI 10.1136/pgmj.2008.068478
   FirthCozens J, 1997, BRIT MED J, V315, P34, DOI 10.1136/bmj.315.7099.34
   Gold N, 1980, AUST FAM PHYSICIAN, V9, P337
   Grassi L, 2000, PSYCHOTHER PSYCHOSOM, V69, P329, DOI 10.1159/000012416
   HERRINGTON RE, 1982, JAMA-J AM MED ASSOC, V247, P2253, DOI 10.1001/jama.247.16.2253
   HERRINGTON RE, 1982, JAMA-J AM MED ASSOC, V248, P3144
   HUGHES PH, 1992, JAMA-J AM MED ASSOC, V267, P2333, DOI 10.1001/jama.267.17.2333
   Isaacson Michael, 2010, J ARK MED SOC, V106, P252
   Jurd SM, 2004, MED J AUSTRALIA, V181, P400, DOI 10.5694/j.1326-5377.2004.tb06343.x
   Khong Eric, 2002, AUST FAM PHYSICIAN, V31, P1097
   Kmietowicz Z, 2002, BMJ-BRIT MED J, V325, P854
   McLellan AT, 2008, BRIT MED J, V337, P0, DOI 10.1136/bmj.a2038
   OConnor PG, 1997, MED CLIN N AM, V81, P1037, DOI 10.1016/S0025-7125(05)70562-9
   Oxley J, 1997, BMJ-BRIT MED J, V314, P0
   Oxley JR, 2004, MED J AUSTRALIA, V181, P388, DOI 10.5694/j.1326-5377.2004.tb06338.x
   Puddester DG, 2004, MED J AUSTRALIA, V181, P386, DOI 10.5694/j.1326-5377.2004.tb06337.x
   Rakatansky H, 2005, NEW ENGL J MED, V353, P1184, DOI 10.1056/NEJMc051916
   REDFERN N, 1990, BRIT J HOSP MED, V43, P377
   Riley GJ, 2004, MED J AUSTRALIA, V181, P350, DOI 10.5694/j.1326-5377.2004.tb06322.x
   Ro KEI, 2010, BMC PUBLIC HEALTH, V10, P0, DOI 10.1186/1471-2458-10-213
   Schattner P, 2004, MED J AUSTRALIA, V181, P348, DOI 10.5694/j.1326-5377.2004.tb06321.x
   SHORE JH, 1987, JAMA-J AM MED ASSOC, V257, P2931
   Skipper GE, 2009, ANESTH ANALG, V109, P891, DOI 10.1213/ane.0b013e3181adc39d
   TALBOTT GD, 1987, JAMA-J AM MED ASSOC, V257, P2927, DOI 10.1001/jama.257.21.2927
NR 48
TC 18
Z9 18
U1 0
U2 5
PU NOFER INST OCCUPATIONAL MEDICINE, POLAND
PI LODZ
PA SW TERESY 8, LODZ, 91-348, POLAND
SN 1232-1087
EI 1896-494X
J9 INT J OCCUP MED ENV
JI Int. J. Occup. Med. Environ. Health
PD JUN 15
PY 2014
VL 27
IS 3
BP 435
EP 443
DI 10.2478/s13382-014-0271-y
PG 9
WC Public, Environmental & Occupational Health
SC Public, Environmental & Occupational Health
GA AK3AQ
UT WOS:000338294800009
PM 24952142
DA 2022-10-14
ER

PT J
AU Moreschi, C
   Da Broi, U
AF Moreschi, Carlo
   Da Broi, Ugo
TI Clinical practice guidelines: juridical and medico legal issues in health care malpractice liability
SO ASSISTENZA INFERMIERISTICA E RICERCA
LA Italian
DT Article
DE Clinical practice guidelines; professional liability; physicians; health care personnel
AB Clinical Practice Guidelines are clinical tools addressed to medical and health professionals and are normally employed to improve quality and safety of diagnostic and therapeutical procedures but may sometimes limit the autonomy of medical and other health care professionals. The adherence to Clinical Practice Guidelines should not be an exclusive step to evaluate the liability and respect of standards of care in case of medico-legal investigations being each clinical case very specific. Medical liability and respect of standards of care should be evaluated with the support of Clinical Practice Guidelines and the extensive examination of all specific features, professional background and experience requested to treat each single patient.
C1 [Moreschi, Carlo; Da Broi, Ugo] Univ Udine, Sez Dipartimentale Med Legale, I-33100 Udine, Italy.
RP Moreschi, C (通讯作者)，Univ Udine, Sez Dipartimentale Med Legale, I-33100 Udine, Italy.
EM carlo.moreschi@uniud.it
CR Bilancetti M, 2006, LA RESPONSABILITA PE, V0, P739
   Fucci S, 2013, DECIDERE IN MEDICINA, V13, P46
   HYAMS AL, 1995, ANN INTERN MED, V122, P450, DOI 10.7326/0003-4819-122-6-199503150-00008
   Liang BA, 2010, AM J LAW MED, V36, P136, DOI 10.1177/009885881003600103
   Mackey Timothy K, 2011, VIRTUAL MENTOR, V13, P36, DOI 10.1001/virtualmentor.2011.13.1.hlaw1-1101
   Mello MM, 2001, U PENN LAW REV, V149, P645, DOI 10.2307/3312867
   Recupero PR, 2008, J AM ACAD PSYCHIATRY, V36, P290
NR 7
TC 1
Z9 1
U1 0
U2 3
PU PENSIERO SCIENTIFICO EDITOR
PI ROME
PA VIA BRADANO 3/C, 00199 ROME, ITALY
SN 1592-5986
EI 2038-1778
J9 ASSIST INFERM RIC
JI Assist. Inferm. Ric.
PD OCT-DEC 15
PY 2014
VL 33
IS 4
BP 208
EP 213
DI 
PG 6
WC Nursing
SC Nursing
GA AU5UF
UT WOS:000345671000007
PM 25532926
DA 2022-10-14
ER

PT J
AU Li, H
   Wu, XC
   Sun, T
   Li, L
   Zhao, XW
   Liu, XY
   Gao, L
   Sun, QS
   Zhang, Z
   Fan, LH
AF Li, Heng
   Wu, Xiangcheng
   Sun, Tao
   Li, Li
   Zhao, Xiaowen
   Liu, Xinyan
   Gao, Lei
   Sun, Quansheng
   Zhang, Zhong
   Fan, Lihua
TI Claims, liabilities, injures and compensation payments of medical malpractice litigation cases in China from 1998 to 2011
SO BMC HEALTH SERVICES RESEARCH
LA English
DT Article
DE Claims; Compensation; Medical malpractice; Medical litigation
ID risk; epidemiology; error; care
AB Background: Although China experienced great improvement in their health system, disputes between patients and doctors have increasingly intensified, reaching an unprecedented level. Retrospective analysis of medical malpractice litigation can discover the characteristics and fundamental cause of these disagreements. Methods: We analyzed medical malpractice litigation data from 1998 to 2011 for characteristics of claims via a litigation database within a nationwide database of cases (1086 cases) in China, including claims, liabilities, injures, and compensation payments. Results: Among the cases analyzed, 76 percent of claims received compensation in civil judgment (640 out of 841), while 93 percent were fault liability in paid judgment (597 out of 640). The average time span between the occurrence of the injury dispute and closure of claims was 3 years. Twenty-two percent of claims (183 of 841) were caused by injury, poisoning, and other external causes. Seventy-nine percent of claims (472 of 597) were contributed to by errors in medical technology. The median damage compensation payment for death was significantly lower than for serious injuries (P < 0.001; death, $13270 [IQR, $7617-$23181]; serious injury, $23721 [IQR, $10367-$57058]). Finally, there was no statistically significant difference in the median mental compensation between minor injury, serious injury, and death (P = 0.836). Conclusion: The social reasons for the conflict and high payment were catastrophic out-of-pocket health-care expense in addition to the high expectations for treatment in China. There were no distinguishing features between China and other countries with respect to time of suits, facilities, and specialties in these claims. The compensation for damages in different medical injuries was unfair in China.
C1 [Li, Heng; Sun, Tao; Li, Li; Liu, Xinyan; Gao, Lei; Sun, Quansheng; Zhang, Zhong; Fan, Lihua] Harbin Med Univ, Sch Publ Hlth, Dept Hlth Management, Harbin, Peoples R China.
   [Wu, Xiangcheng] Heilongjiang Univ, Sch Appl Foreign Language, Harbin, Peoples R China.
   [Zhao, Xiaowen] Harbin Med Univ, Sch Publ Hlth, Dept Hlth Econ, Harbin, Peoples R China.
RP Fan, LH (通讯作者)，Harbin Med Univ, Sch Publ Hlth, Dept Hlth Management, Xuefu Rd, Harbin, Peoples R China.
EM lihuafan@126.com
FU HarBin Science and Technology Bureau [2013RFQXJ071]; National Natural Science Foundation of China [71473063]
CR [Anonymous], 2014, LANCET, V383, P1013, DOI 10.1016/S0140-6736(14)60501-8
   [Anonymous], 2012, LANCET, V379, P1764, DOI 10.1016/S0140-6736(12)60729-6
   [Anonymous], 2010, LANCET, V376, P657, DOI 10.1016/S0140-6736(10)61315-3
   Bal BS, 2009, CLIN ORTHOP RELAT R, V467, P339, DOI 10.1007/s11999-008-0636-2
   Carroll AE, 2007, PEDIATRICS, V120, P10, DOI 10.1542/peds.2006-3618
   Chang L, 2002, WALL STREET J E EDIT, V239, P0
   Chen XY, 2007, J MED PHILOS, V32, P635, DOI 10.1080/03605310701681021
   Cranshaw J, 2009, ANAESTHESIA, V64, P1317, DOI 10.1111/j.1365-2044.2009.06107.x
   Feldman EA, 2009, J LAW MED ETHICS, V37, P792, DOI 10.1111/j.1748-720X.2009.00450.x
   Guo N, 2012, STUDY MED DAMAGE COM, V0, P0
   Harris DM, 2005, J LAW MED ETHICS, V33, P456, DOI 10.1111/j.1748-720X.2005.tb00512.x
   Iv N, 2010, QUAL SAF HEALTH CARE, V19, P1
   Jena AB, 2011, NEW ENGL J MED, V365, P629, DOI 10.1056/NEJMsa1012370
   Kelly CN, 2005, J LAW MED ETHICS, V33, P515, DOI 10.1111/j.1748-720X.2005.tb00515.x
   Kong F, 2011, CHINESE HOSP MANAGEM, V31, P17
   Li W, 2011, J QIQIHAR MED COLL, V32, P94
   Liebman BL, 2013, COLUMBIA LAW REV, V113, P181
   Lu H, 2010, J CHINESE PLA POSTGR, V31, P819
   Najaf-Zadeh A, 2011, ARCH DIS CHILD, V96, P127, DOI 10.1136/adc.2010.189209
   Oliver D, 2008, QUAL SAF HEALTH CARE, V17, P431, DOI 10.1136/qshc.2007.024703
   Shaw GY, 2009, ANN OTO RHINOL LARYN, V118, P6, DOI 10.1177/000348940911800102
   Studdert DM, 2006, NEW ENGL J MED, V354, P2024, DOI 10.1056/NEJMsa054479
   Su Y, 2009, W CHINA MED J, V24, P288
   Tehrani ASS, 2013, BMJ QUAL SAF, V22, P672, DOI 10.1136/bmjqs-2012-001550
   Teo D, 2012, BIOLOGICALS, V40, P169, DOI 10.1016/j.biologicals.2012.04.001
   The WQ, 2013, WILSON Q, V37, P144
   Traina F, 2009, CLIN ORTHOP RELAT R, V467, P434, DOI 10.1007/s11999-008-0582-z
   Uesugi N, 2010, J OBSTET GYNAECOL RE, V36, P717, DOI 10.1111/j.1447-0756.2010.01240.x
   Vidmar N, 2009, CLIN ORTHOP RELAT R, V467, P367, DOI 10.1007/s11999-008-0608-6
   Wan L, 2010, MED PHILOS, V31, P64
   Wang D, 2007, S YATSEN U FORUM, V27, P32
   Weeks WB, 2001, J LAW MED ETHICS, V29, P335, DOI 10.1111/j.1748-720X.2001.tb00352.x
   Wheat K, 2005, J LAW MED ETHICS, V33, P444, DOI 10.1111/j.1748-720X.2005.tb00511.x
   Wu CY, 2009, INTERN MED J, V39, P237, DOI 10.1111/j.1445-5994.2009.01801.x
   Xi C, 2011, TORT L REV, V19, P65
   Xu H, 2011, CHIN J MED ULTRASOUN, V8, P683
   Yang CM, 2009, BMC HEALTH SERV RES, V9, P0, DOI 10.1186/1472-6963-9-168
   Yu B, 2012, HOSP ADM J CHIN CHIN, V19, P966
   Zhang Y, 2008, MED INJURY MED NEGLI, V0, P0
   Zheng L, 2006, CHIN J HOSP ADM, V22, P250
   Zhu Z, 2007, JIANGSU HLTH MANAGEM, V18, P78
NR 41
TC 27
Z9 27
U1 1
U2 23
PU BMC
PI LONDON
PA CAMPUS, 4 CRINAN ST, LONDON N1 9XW, ENGLAND
SN 
EI 1472-6963
J9 BMC HEALTH SERV RES
JI BMC Health Serv. Res.
PD SEP 13
PY 2014
VL 14
IS 
BP 
EP 
DI 10.1186/1472-6963-14-390
PG 9
WC Health Care Sciences & Services
SC Health Care Sciences & Services
GA AR0KB
UT WOS:000343259700001
PM 25218509
DA 2022-10-14
ER

PT J
AU Kirzinger, L
   Schalke, B
AF Kirzinger, L.
   Schalke, B.
TI Acquired Neuromuscular Transmission Disorders: Myasthenias and Lambert-Eaton Syndrome
SO KLINISCHE NEUROPHYSIOLOGIE
LA German
DT Article
DE Myasthenia gravis; neuromuscular diseases; Myasthenias; Lambert-Eaton Syndrome
ID quality standards subcommittee; randomized-trial; double-blind; ocular myasthenia; american-academy; anti-achr; gravi; drug; musk; 3,4-diaminopyridine
AB The group of acquired myasthenic syndromes can be divided into the postsynaptic myasthenias (MG) and the presynaptic Lambert-Eaton syndrome (LEMS). By improvement of diagnostic procedures (receptor-auto-antibody testing, electrophysiology, imaging, pharmacological testing) it is possible to refer the specific diseases to pathophysiologically defined subgroups. This enables a better and more specific therapy, e.g., indication for thymectomy or no thymectomy, different or more specific use of cholinesterase inhibitors for symptomatic treatment. Having more selective diagnostic as a consequence of the better pathophysiological understanding of the underlying processes at the neuromuscular synapsis, it is possible to use therapies more selectively, to avoid medical malpractice and to provide a better satisfaction for the patient.
C1 [Kirzinger, L.; Schalke, B.] Univ Bezirksklinikum Regensburg, Neurol Klin, Regensburg, Germany.
RP Schalke, B (通讯作者)，Univ BKR, Neurol Klin, Zertifiziertes Myastheniezentrum, Univ Str 84, D-93043 Regensburg, Germany.
EM berthold.schalke@medbo.de
CR Abicht A, 1993, GENEREVIEWS INTERNET, V0, P0
   Achiron A, 2000, MUSCLE NERVE, V23, P551, DOI 10.1002/(SICI)1097-4598(200004)23:4<551::AID-MUS14>3.3.CO;2-F
   AWMF-Leitlinie Myasthenia gravis und Lambert-Eaton-Syndrom, 2012, AWMF LEITL MYASTH GR, V0, P0
   Bartoccioni E, 2006, NEUROLOGY, V67, P505, DOI 10.1212/01.wnl.0000228225.23349.5d
   Benatar M, 2007, NEUROLOGY, V68, P2144, DOI 10.1212/01.wnl.0000263481.14289.90
   Benatar M, 2012, MUSCLE NERVE, V45, P909, DOI 10.1002/mus.23330
   Berrih-Aknin S, 2014, J AUTOIMMUN, V48-49, P143, DOI 10.1016/j.jaut.2014.01.003
   Bromberg MB, 1997, J NEUROL SCI, V150, P59, DOI 10.1016/S0022-510X(97)05370-7
   Bruggemann W, 1996, MED KLIN, V91, P268
   Chen G, 2002, CANCER, V95, P420, DOI 10.1002/cncr.10665
   COMPSTON DAS, 1980, BRAIN, V103, P579, DOI 10.1093/brain/103.3.579
   DAU PC, 1977, NEW ENGL J MED, V297, P1134, DOI 10.1056/NEJM197711242972102
   Detterbeck FC, 2011, J THORAC ONCOL, V6, PS1710, DOI 10.1097/JTO.0b013e31821e8cff
   Deymeer F, 2007, NEUROLOGY, V68, P609, DOI 10.1212/01.wnl.0000254620.45529.97
   Gajdos P, 2005, ARCH NEUROL-CHICAGO, V62, P1689, DOI 10.1001/archneur.62.11.1689
   Gasperi C, 2014, NEUROLOGY, V82, P1976, DOI 10.1212/WNL.0000000000000478
   Gronseth GS, 2000, NEUROLOGY, V55, P7, DOI 10.1212/WNL.55.1.7
   Henze T, 2010, AKTUEL NEUROL, V37, P518, DOI 10.1055/s-0030-1265985
   Henze T, 2010, AKTUEL NEUROL, V37, P505, DOI 10.1055/s-0030-1265986
   Hoch W, 2001, NAT MED, V7, P365, DOI 10.1038/85520
   Illa I, 2008, J NEUROIMMUNOL, V201, P90, DOI 10.1016/j.jneuroim.2008.04.039
   JANZEN RWC, 1977, MED KLIN, V72, P1931
   Juel VC, 2007, ORPHANET J RARE DIS, V2, P0, DOI 10.1186/1750-1172-2-44
   Keogh M, 2011, COCHRANE DB SYST REV, V2, P2011
   LAMBERT EH, 1956, AM J PHYSIOL, V187, P612
   Luchanok U, 2008, CURR OPIN NEUROL, V21, P8, DOI 10.1097/WCO.0b013e3282f4098e
   MANTEGAZZA R, 1988, J NEUROL, V235, P449, DOI 10.1007/BF00314245
   Marienhagen J, 1999, PATHOL RES PRACT, V195, P575, DOI 10.1016/S0344-0338(99)80008-9
   Mehndiratta MM, 2011, COCHRANE DB SYST REV, V2, P0
   Meriggioli MN, 2009, LANCET NEUROL, V8, P475, DOI 10.1016/S1474-4422(09)70063-8
   MERTENS HG, 1969, EUR NEUROL, V2, P321, DOI 10.1159/000113809
   MICHELS M, 1988, ANN NEUROL, V24, P798, DOI 10.1002/ana.410240619
   NEWSOMDAVIS J, 1984, NEUROLOGY, V34, P480, DOI 10.1212/WNL.34.4.480
   Oh SJ, 2009, MUSCLE NERVE, V40, P795, DOI 10.1002/mus.21422
   OSSERMAN KE, 1971, MT SINAI J MED, V38, P497
   Palmieri G, 2002, CANCER-AM CANCER SOC, V94, P1414, DOI 10.1002/cncr.10374
   Pevzner A, 2012, J NEUROL, V259, P427, DOI 10.1007/s00415-011-6194-7
   Ried M, 2013, ZBL CHIR, V138, PS52, DOI 10.1055/s-0033-1350869
   Sabater L, 2008, NEUROLOGY, V70, P924, DOI 10.1212/01.wnl.0000281663.81079.24
   Sanders DB, 2008, NEUROLOGY, V71, P400, DOI 10.1212/01.wnl.0000312374.95186.cc
   Sanders DB, 2000, NEUROLOGY, V54, P603, DOI 10.1212/WNL.54.3.603
   Schneider-Gold C, 2005, COCHRANE DB SYST REV, V0, P0
   SEYBOLD ME, 1974, NEW ENGL J MED, V290, P81, DOI 10.1056/NEJM197401102900204
   SMITH CIE, 1983, NEW ENGL J MED, V309, P1565, DOI 10.1056/NEJM198312223092508
   Titulaer MJ, 2011, J CLIN ONCOL, V29, P902, DOI 10.1200/JCO.2010.32.0440
   VANDYK HJL, 1980, OPHTHALMOLOGY, V87, P210
   Wirtz PW, 2009, CLIN PHARMACOL THER, V86, P44, DOI 10.1038/clpt.2009.35
   Wirtz PW, 2002, J NEUROL NEUROSUR PS, V73, P766, DOI 10.1136/jnnp.73.6.766
NR 49
TC 0
Z9 0
U1 0
U2 3
PU GEORG THIEME VERLAG KG
PI STUTTGART
PA RUDIGERSTR 14, D-70469 STUTTGART, GERMANY
SN 1434-0275
EI 1439-4081
J9 KLIN NEUROPHYSIOL
JI Klin. Neurophysiol.
PD DEC 15
PY 2014
VL 45
IS 4
BP 193
EP 200
DI 10.1055/s-0034-1395554
PG 8
WC Clinical Neurology; Neuroimaging; Physiology
SC Neurosciences & Neurology; Physiology
GA AX1SL
UT WOS:000346726300003
DA 2022-10-14
ER

PT J
AU Subramanyam, R
   Chidambaran, V
   Ding, LL
   Myer, CM
   Sadhasivam, S
AF Subramanyam, Rajeev
   Chidambaran, Vidya
   Ding, Lili
   Myer, Charles M.
   Sadhasivam, Senthilkumar
TI Anesthesia- and opioids-related malpractice claims following tonsillectomy in USA: LexisNexis claims database 1984-2012
SO PEDIATRIC ANESTHESIA
LA English
DT Article
DE malpractice; complications; database; opioids; tonsillectomy; anesthesia
ID obstructive sleep-apnea; respiratory complication; children; adenotonsillectomy; adenoidectomy; mortality; outcm; prevention; liability; surgery
AB Background Although commonly performed, tonsillectomy is not necessarily a low-risk procedure for litigation. We have reviewed malpractice claims involving fatal and nonfatal injuries following tonsillectomy with an emphasis on anesthesia- and opioid-related claims and their characteristics. Methods Tonsillectomy-related malpractice claims and jury verdict reports from the United States (US) between 1984 and 2012 found in the LexisNexis MEGA (TM) Jury Verdicts and Settlements database were reviewed by two independent reviewers. LexisNexis database collects nationwide surgical, anesthesia, and other malpractice claims. Data including years of case and verdicts, surgical, anesthetic and postoperative opioid-related complications, details of injury, death, cause of death, litigation result, and judgment awarded were analyzed. When there were discrepancies between the two independent reviewers, a third reviewer (SS) was involved for resolution. Inflation adjusted monetary awards were based on 2013 US dollars. Results There were 242 tonsillectomy-related claim reports of which 98 were fatal claims (40.5%) and 144 nonfatal injury claims (59.5%). Verdict/settlement information was available in 72% of cases (n=175). The median age group of patients was 8.5years (range 9months to 60years). Primary causes for fatal claims were related to surgical factors (n=39/98, 39.8%) followed by anesthesia-related (n=36/98, 36.7%) and opioid-related factors (n=16/98, 16.3%). Nonfatal injury claims were related to surgical (101/144, 70.1%), anesthesia (32/144, 22.2%)- and opioid-related factors (6/144, 4.2%). Sleep apnea was recorded in 17 fatal (17.4%) and 15 nonfatal claims (10.4%). Opioid-related claims had the largest median monetary awards for both fatal ($1625892) and nonfatal injury ($3484278) claims. Conclusions Tonsillectomy carries a high risk from a medical malpractice standpoint for the anesthesiologists and otolaryngologists. Although surgery-related claims were more common, opioids- and anesthetic-related claims were associated with larger median monetary verdicts, especially those associated with anoxic, nonfatal injuries. Caution is necessary when opioids are prescribed post-tonsillectomy, especially in patients with sleep apnea.
C1 [Subramanyam, Rajeev; Chidambaran, Vidya; Sadhasivam, Senthilkumar] Cincinnati Childrens Hosp Med Ctr, Dept Anesthesia, Cincinnati, OH 45229 USA.
   [Ding, Lili] Cincinnati Childrens Hosp Med Ctr, Div Biostat & Epidemiol, Cincinnati, OH 45229 USA.
   [Myer, Charles M.] Cincinnati Childrens Hosp Med Ctr, Div Pediat Otolaryngol Head & Neck Surg, Cincinnati, OH 45229 USA.
RP Subramanyam, R (通讯作者)，Cincinnati Childrens Hosp Med Ctr, Dept Anesthesia, 3333 Burnet Ave,MLC 2001, Cincinnati, OH 45229 USA.
EM rajeev.subramanyam@cchmc.org
FU NATIONAL CENTER FOR ADVANCING TRANSLATIONAL SCIENCES [UL1TR001425] Funding Source: NIH RePORTER
CR Amer Soc Anesthesiologists, 2006, ANESTHESIOLOGY, V104, P1081
   Amer Soc Anesthesiologists, 2013, ANESTHESIOLOGY, V118, P271, DOI 10.1097/ALN.0b013e31827773d2
   Baugh RF, 2011, OTOLARYNG HEAD NECK, V144, PS1, DOI 10.1177/0194599810389949
   Brouillette RT, 2013, NEW ENGL J MED, V368, P2428, DOI 10.1056/NEJMe1305492
   Brown KA, 2006, ANESTHESIOLOGY, V105, P665, DOI 10.1097/00000542-200610000-00009
   CAPLAN RA, 1990, ANESTHESIOLOGY, V72, P828, DOI 10.1097/00000542-199005000-00010
   CHENEY FW, 1989, JAMA-J AM MED ASSOC, V261, P1599, DOI 10.1001/jama.261.11.1599
   Chervin RD, 2000, SLEEP MED, V1, P21, DOI 10.1016/S1389-9457(99)00009-X
   Chung F, 2012, BRIT J ANAESTH, V108, P768, DOI 10.1093/bja/aes022
   Ciszkowski C, 2009, NEW ENGL J MED, V361, P827, DOI 10.1056/NEJMc0904266
   Cook TM, 2010, ANAESTHESIA, V65, P556, DOI 10.1111/j.1365-2044.2010.06331.x
   Cote CJ, 2013, ANESTH ANALG, V0, P0
   Cottam D, 2007, SURG OBES RELAT DIS, V3, P60, DOI 10.1016/j.soard.2006.10.008
   Cullen Karen A, 2009, NATL HEALTH STAT REPORT, V0, P1
   DAVIES DD, 1964, BRIT J ANAESTH, V36, P110, DOI 10.1093/bja/36.2.110
   Erickson BK, 2009, OTOLARYNG HEAD NECK, V140, P894, DOI 10.1016/j.otohns.2009.01.044
   Flick RP, 2007, ANESTHESIOLOGY, V106, P226, DOI 10.1097/00000542-200702000-00009
   Goldman JL, 2013, LARYNGOSCOPE, V123, P2544, DOI 10.1002/lary.23926
   Kaddoum RN, 2006, J CLIN ANESTH, V18, P129, DOI 10.1016/j.jclinane.2005.09.032
   Kuehn BM, 2013, JAMA-J AM MED ASSOC, V309, P1100, DOI 10.1001/jama.2013.2403
   Lee LA, 2011, ANESTHESIOLOGY, V115, P713, DOI 10.1097/ALN.0b013e31822ea220
   Madadi P, 2010, PEDIATRICS, V126, PE986, DOI 10.1542/peds.2009-1907
   Marcus CL, 2013, NEW ENGL J MED, V368, P2366, DOI 10.1056/NEJMoa1215881
   Mathew R, 2012, ANN OTO RHINOL LARYN, V121, P337, DOI 10.1177/000348941212100509
   MCCOLLEY SA, 1992, ARCH OTOLARYNGOL, V118, P940
   Metzner J, 2012, CURR OPIN ANESTHESIO, V25, P654, DOI 10.1097/ACO.0b013e3283592f90
   Morris LGT, 2008, OTOLARYNG HEAD NECK, V138, P315, DOI 10.1016/j.otohns.2007.11.024
   Newland MC, 2002, ANESTHESIOLOGY, V97, P108, DOI 10.1097/00000542-200207000-00016
   Niesters M, 2013, BRIT J ANAESTH, V110, P175, DOI 10.1093/bja/aes447
   Peeters A, 2001, ACTA OTORHINOLARYNGOL BELG, V55, P207
   PRATT LW, 1979, OTOLARYNG HEAD NECK, V87, P159, DOI 10.1177/019459987908700201
   Prows CA, 2013, LARYNGOSCOPE, V0, P0, DOI DOI 10.1002/lary.24455
   ROSENFELD RM, 1990, ANN OTO RHINOL LARYN, V99, P187
   Sadhasivam S, 2012, PAIN MED, V13, P982, DOI 10.1111/j.1526-4637.2012.01419.x
   Sadhasivam S, 2012, PEDIATRICS, V129, P832, DOI 10.1542/peds.2011-2607
   Simonsen AR, 2010, INT J PEDIATR OTORHI, V74, P977, DOI 10.1016/j.ijporl.2010.05.029
   Statham MM, 2010, CURR OPIN OTOLARYNGO, V18, P539, DOI 10.1097/MOO.0b013e3283404dcc
   Stevenson AN, 2012, LARYNGOSCOPE, V122, P71, DOI 10.1002/lary.22438
   Subramanyam R, 2013, INT J PEDIATR OTORHI, V77, P194, DOI 10.1016/j.ijporl.2012.10.016
   TATE N, 1963, LANCET, V2, P1090
   Wilson K, 2002, ANESTHESIOLOGY, V96, P313, DOI 10.1097/00000542-200202000-00015
   Windfuhr JP, 2008, INT J PEDIATR OTORHI, V72, P1029, DOI 10.1016/j.ijporl.2008.03.009
   Windfuhr JP, 2009, OTOLARYNG HEAD NECK, V140, P191, DOI 10.1016/j.otohns.2008.11.012
NR 43
TC 27
Z9 27
U1 0
U2 6
PU WILEY
PI HOBOKEN
PA 111 RIVER ST, HOBOKEN 07030-5774, NJ USA
SN 1155-5645
EI 1460-9592
J9 PEDIATR ANESTH
JI Pediatr. Anesth.
PD APR 15
PY 2014
VL 24
IS 4
BP 412
EP 420
DI 10.1111/pan.12342
PG 9
WC Anesthesiology; Pediatrics
SC Anesthesiology; Pediatrics
GA AC8HG
UT WOS:000332773500008
PM 24417679
DA 2022-10-14
ER

PT J
AU Sunaryo, PL
   Colaco, M
   Terlecki, R
AF Sunaryo, Peter L.
   Colaco, Marc
   Terlecki, Ryan
TI Penile Prostheses and the Litigious Patient: A Legal Database Review
SO JOURNAL OF SEXUAL MEDICINE
LA English
DT Article
DE Medical Malpractice; Malpractice Litigation; Penile Prosthesis; Erectile Dysfunction; Liability
ID radical prostatectomy; infection; risk; surgery; liability; outcm
AB IntroductionErectile dysfunction (ED) is a common problem with significant impact on patient quality of life. Penile prosthesis implantation provides an effective treatment for ED but as an invasive procedure carries with it an increased risk of medicolegal liability. AimTo investigate factors associated with malpractice litigation surrounding penile prosthesis implantation. MethodsThe Westlaw legal database was used to perform an advanced search for case reports using the term medical malpractice in combination with penile or penis and prosthesis or implant with dates between the January 1990 and December 2013. Main Outcome MeasuresEach report was examined for trial information including patient demographics, device model and indications, alleged breach of duty, alleged damages, progression to trial, case outcome, and plaintiff award(s). ResultsThe initial search yielded 76 cases that were narrowed to 40 after exclusions. There were 23 (57.5%) cases that were found in favor of the defendant, while 17 (42.5%) cases led to indemnity payment to the plaintiff including two cases (5.0%) that were settled out of court and 15 (37.5%) favoring the plaintiff in front of a jury. The mean settlement received was $335,500 compared with the mean indemnity award of $831,050 for verdicts decided in favor of the plaintiff (P=0.68). The most common breach of duty was error in surgical decision making, present in 20 cases (48.8%). Informed consent was an issue in 13 filings (31.7%), and postoperative infection was seen in 13 cases (31.7%). In cases that identified the type of implant used, 58.3% were malleable implants, and 41.7% were inflatable devices. ConclusionsThe main issues involved in malpractice litigation for penile prosthesis implants included surgical performance, informed consent, and postoperative management. Urologists must be aware of these potential issues in order to minimize their malpractice liability. Sunaryo PL, Colaco M, and Terlecki R. Penile prostheses and the litigious patient: A legal database review. J Sex Med 2014;11:2589-2594.
C1 [Sunaryo, Peter L.] Rutgers New Jersey Med Sch, Dept Surg, Div Urol, Newark, NJ USA.
   [Colaco, Marc; Terlecki, Ryan] Wake Forest Sch Med, Dept Urol, Winston Salem, NC USA.
RP Sunaryo, PL (通讯作者)，Rutgers New Jersey Med Sch, Dept Surg, Div Urol, 2 Bobbi Jean Ave, Edison, NJ 08820 USA.
EM psunaryo@gmail.com
CR Abouassaly R, 2006, J UROLOGY, V176, P2471, DOI 10.1016/j.juro.2006.08.010
   Anderson GF, 2005, HEALTH AFFAIR, V24, P903, DOI 10.1377/hlthaff.24.4.903
   Blaivas M, 2012, AM J EMERG MED, V30, P338, DOI 10.1016/j.ajem.2010.12.016
   Clayton EW, 2013, GENET MED, V15, P624, DOI 10.1038/gim.2013.7
   Colaco M, 2014, J UROLOGY, V191, P1770, DOI 10.1016/j.juro.2013.12.003
   Droggin D, 2005, J SEX MED, V2, P565, DOI 10.1111/j.1743-6109.2005.00073.x
   Henry GD, 2005, J UROLOGY, V173, P89, DOI 10.1097/01.ju.0000146717.62215.6f
   Henry GD, 2009, J UROLOGY, V181, P1264, DOI 10.1016/j.juro.2008.10.157
   Hermer LD, 2010, J GEN INTERN MED, V25, P470, DOI 10.1007/s11606-010-1259-3
   Jena AB, 2011, NEW ENGL J MED, V365, P629, DOI 10.1056/NEJMsa1012370
   Kaplan GW, 1998, UROLOGY, V51, P183, DOI 10.1016/S0090-4295(97)00633-X
   Liechty Annette, 2008, UROL NURS, V28, P106
   Lotan Y, 2003, UROLOGY, V62, P918, DOI 10.1016/S0090-4295(03)00665-4
   Moffett P, 2011, WEST J EMERG MED, V12, P109
   Montague D, 2012, CAMPBELL WALSH UROLO, V0, P780
   Montague DK, 2001, INT J IMPOT RES, V13, P326, DOI 10.1038/sj.ijir.3900768
   Natali A, 2008, J SEX MED, V5, P1503, DOI 10.1111/j.1743-6109.2008.00819.x
   Ratcliff CG, 2013, SUPPORT CARE CANCER, V21, P3337, DOI 10.1007/s00520-013-1906-4
   Selvin E, 2007, AM J MED, V120, P151, DOI 10.1016/j.amjmed.2006.06.010
   Stanford JL, 2000, JAMA-J AM MED ASSOC, V283, P354, DOI 10.1001/jama.283.3.354
   Svider PF, 2013, LARYNGOSCOPE, V123, P2099, DOI 10.1002/lary.24000
   Svider PF, 2013, LARYNGOSCOPE, V123, P1849, DOI 10.1002/lary.23905
   Svider PF, 2013, LARYNGOSCOPE, V123, P1156, DOI 10.1002/lary.23995
   Trost LW, 2013, J SEX MED, V10, P84, DOI 10.1111/jsm.12115
   Wilson SK, 1998, J UROLOGY, V159, P1537, DOI 10.1097/00005392-199805000-00034
   Wilson SK, 2007, UROLOGY, V70, P337, DOI 10.1016/j.urology.2007.03.058
NR 26
TC 17
Z9 17
U1 0
U2 1
PU WILEY
PI HOBOKEN
PA 111 RIVER ST, HOBOKEN 07030-5774, NJ USA
SN 1743-6095
EI 1743-6109
J9 J SEX MED
JI J. Sex. Med.
PD OCT 15
PY 2014
VL 11
IS 10
BP 2589
EP 2594
DI 10.1111/jsm.12649
PG 6
WC Urology & Nephrology
SC Urology & Nephrology
GA AQ6KD
UT WOS:000342919400026
PM 25070914
DA 2022-10-14
ER

PT J
AU Underhill, K
AF Underhill, Kristen
TI LEGAL AND ETHICAL VALUES IN THE RESOLUTION OF RESEARCH-RELATED DISPUTES: How CAN IRBs RESPOND TO PARTICIPANT COMPLAINTS?
SO JOURNAL OF EMPIRICAL RESEARCH ON HUMAN RESEARCH ETHICS
LA English
DT Article
DE dispute resolution; participant complaint; institutional review board; research-related injury
ID hiv prevention trial; research-related injury; vaccine trial; medical malpractice; informed-consent; clinical-trial; challenge; compensation; intervention; opportunity
AB UNDER US FEDERAL REGULATIONS, participants providing informed consent must receive information regarding whom to contact in case of a research-related injury or complaint. Although informed consent processes routinely direct participants to contact institutional review boards (IRBs) with questions or concerns, there has been little empirical study of the ways in which IRBs act to resolve participants' research-related complaints. This article explores available literature on participant complaints, considers the responsibilities of IRBs in dispute resolution, and outlines a research agenda. As a case study, this review considers disputes arising from HIV/AIDS research, focusing on novel issues arising from biomedical HIV prevention trials.
C1 [Underhill, Kristen] Yale Univ, Sch Law, New Haven, CT 06520 USA.
RP Underhill, K (通讯作者)，Yale Univ, Sch Law, Yale Ctr Interdisciplinary Res AIDS, POB 208215, New Haven, CT 06520 USA.
EM kristen.underhill@yale.edu
FU Fordham University HIV Prevention Research Ethics Training Institute; NIDA [1-R25-DA031608-01]; NIMH [1-K01-MH093273]; NATIONAL INSTITUTE OF MENTAL HEALTH [K01MH093273] Funding Source: NIH RePORTER; NATIONAL INSTITUTE ON DRUG ABUSE [R25DA031608] Funding Source: NIH RePORTER
CR ABBOTT L, 2010, JOURNAL OF EMPIRICAL, V6, P3
   Agency for Healthcare Research and Quality, 2009, SAMPLE FORMS SAMPLE, V0, P0
   ALVAREZ RA, 2006, WESTERN J NURS RES, V28, P561, DOI 10.1177/0193945906287215
   Alvarez RA, 2006, WESTERN J NURS RES, V28, P541, DOI 10.1177/0193945906287215
   Association for the Accreditation of Human Research Protection Programs Inc, 2013, EVALUATION INSTRUMEN, V0, P0
   Association for the Accreditation of Human Research Protection Programs Inc, 2009, AAHRPP ACCREDITATION, V0, P0
   Association for the Accreditation of Human Research Protection Programs Inc, 2011, 2011 METRICES ON HUM, V0, P0
   AYALA A, 2006, PAPER PRESENTED AT T, V0, P0
   Burris S, 2008, JAMA-J AM MED ASSOC, V300, P578, DOI 10.1001/jama.300.5.578
   Chua A, 2005, PLOS MED, V2, P1044, DOI 10.1371/journal.pmed.0020346
   Corbie-Smith G, 1999, J GEN INTERN MED, V14, P537, DOI 10.1046/j.1525-1497.1999.07048.x
   COX LE, 1993, AIDS PATIENT CARE, V7, P20, DOI 10.1089/apc.1993.7.20
   De Ville Kenneth, 2002, ACCOUNT RES, V9, P17
   DeVille KA, 2007, J LEGAL MED, V28, P333, DOI 10.1080/01947640701554492
   Dhalla S, 2011, VACCINE, V29, P5850, DOI 10.1016/j.vaccine.2011.06.055
   Earnshaw VA, 2009, AIDS BEHAV, V13, P1160, DOI 10.1007/s10461-009-9593-3
   Editorial, 2004, LANCET, V365, P1111
   Elliott C, 2012, NEW ENGL J MED, V367, P6, DOI 10.1056/NEJMp1205623
   Essack Z, 2010, DEV WORLD BIOETH, V10, P11, DOI 10.1111/j.1471-8847.2009.00254.x
   Excler JL, 2008, INDIAN J MED RES, V127, P531
   Fisher CB, 1999, REPORTS RES INVOLVIN, V2, P29
   Fisher CB, 2002, HDB APPL DEV SCI, V4, P371
   Fisher CB, 2000, ETHICS BEHAV, V10, P99, DOI 10.1207/S15327019EB1002_01
   Fisher CB, 2011, SUBST USE MISUSE, V46, P728, DOI 10.3109/10826084.2010.528125
   Fisher Celia B, 2008, IRB, V30, P1
   Flory J, 2004, JAMA-J AM MED ASSOC, V292, P1593, DOI 10.1001/jama.292.13.1593
   Gibbs JN, 2004, FOOD DRUG LAW J, V59, P265
   Global Campaign for Microbicides, 2009, PREVENTING PREVENTIO, V0, P0
   Gordon MP, 2009, FOOD DRUG LAW J, V64, P225
   Grant RM, 2005, SCIENCE, V309, P2170, DOI 10.1126/science.1116204
   Guillemin M, 2012, J EMPIR RES HUM RES, V7, P38, DOI 10.1525/jer.2012.7.3.38
   Haire BG, 2011, DEV WORLD BIOETH, V11, P63, DOI 10.1111/j.1471-8847.2010.00292.x
   Harrington M, 2009, JAIDS-J ACQ IMM DEF, V52, PS63, DOI 10.1097/QAI.0b013e3181bbcc56
   Harris GE, 2006, AIDS CARE, V18, P731, DOI 10.1080/09540120500307735
   Hollander-Blumoff R, 2010, WASHINGTON U LAW REV, V88, P381
   Hollander-Blumoff R, 2011, J DISPUTE RESOLUTION, V2, P1
   Jansson RL, 2003, WASH LAW REV, V78, P229
   Jay JS, 2012, JAMA-J AM MED ASSOC, V308, P867, DOI 10.1001/2012.jama.10158
   Kass NE, 2003, J LAW MED ETHICS, V31, P429, DOI 10.1111/j.1748-720X.2003.tb00105.x
   Klitzman R, 2011, J LAW MED ETHICS, V39, P513, DOI 10.1111/j.1748-720X.2011.00618.x
   LADIMER I, 1988, USE HUMAN BEINGS RES, V0, P261
   Logie C, 2012, J EMPIR RES HUM RES, V7, P10, DOI 10.1525/jer.2012.7.4.10
   Macklin R, 2011, INT J FEM APPROACHES, V4, P124
   Macklin R, 2012, AM J BIOETHICS, V12, P31, DOI 10.1080/15265161.2012.671889
   Mamotte N, 2013, J EMPIR RES HUM RES, V8, P45, DOI 10.1525/jer.2013.8.1.45
   Mantell JE, 2006, AM J PUBLIC HEALTH, V96, P1073, DOI 10.2105/AJPH.2004.047514
   MCGRORY E, 2009, RESEARCH RASHOMON LE, V0, P0
   Mello MM, 2003, ANN INTERN MED, V139, P40, DOI 10.7326/0003-4819-139-1-200307010-00011
   Mills EJ, 2005, BRIT MED J, V331, P1403, DOI 10.1136/bmj.331.7529.1403
   Millum J, 2011, BIOETHICS, V25, P145, DOI 10.1111/j.1467-8519.2009.01736.x
   MismoN BF, 2006, HEALTH LAW HANDBOOK, V0, P7
   Morreim EH, 2003, HOUSTON J HLTH LAW P, V4, P1
   Morreim E Haavi, 2005, ACCOUNT RES, V12, P47
   Morreim EH, 2004, J LAW MED ETHICS, V32, P474, DOI 10.1111/j.1748-720X.2004.tb00160.x
   Moss J, 2007, NORTHWEST U LAW REV, V101, P801
   Motil Kathleen J, 2004, IRB, V26, P9, DOI 10.2307/3563581
   Newman PA, 2011, AM J PUBLIC HEALTH, V101, P1749, DOI 10.2105/AJPH.2011.300208
   NIH Department of Bioethics, 2013, CLINICAL AND RESEARC, V0, P0
   Office for Human Research Protections, 1993, TIPS ON INFORMED CON, V0, P0
   Office of Human Research Protections, 1993, CHAPTER III BASIC IR, V0, P0
   Oransky M, 2009, SUBST USE MISUSE, V44, P1642, DOI 10.1080/10826080802543671
   Paasche-Ortow MK, 2005, AM J MED, V118, P175, DOI 10.1016/j.amjmed.2004.03.045
   Padian NS, 2008, LANCET, V372, P585, DOI 10.1016/S0140-6736(08)60885-5
   Pike ER, 2012, AM J LAW MED, V38, P7, DOI 10.1177/009885881203800101
   Poteat T, 2011, PLOS ONE, V6, P0, DOI 10.1371/journal.pone.0028760
   PRENTICE ED, 2002, INSTITUTIONAL REVIEW, V0, P297
   Rekart ML, 2005, LANCET, V366, P2123, DOI 10.1016/S0140-6736(05)67732-X
   Resnik DB, 2006, J LEGAL MED, V27, P263, DOI 10.1080/01947640600870866
   Rhodes SD, 2010, AIDS EDUC PREV, V22, P173, DOI 10.1521/aeap.2010.22.3.173
   ROSE BS, 2006, THE BRIEF, V35, P1
   Ross LF, 2010, J EMPIR RES HUM RES, V5, P19, DOI 10.1525/jer.2010.5.1.19
   Rotheram-Borus MJ, 2009, ANNU REV CLIN PSYCHO, V5, P143, DOI 10.1146/annurev.clinpsy.032408.153530
   Sahay Seema, 2011, EAST J MED, V16, P168
   SAVER RS, 2009, W NEW ENG L REV, V31, P411
   Saver RS, 2006, U CINCI LAW REV, V74, P941
   Scott LD, 2003, J LAW MED ETHICS, V31, P419, DOI 10.1111/j.1748-720X.2003.tb00104.x
   Shagi C, 2008, AIDS CARE, V20, P1039, DOI 10.1080/09540120701842803
   Singh JA, 2005, PLOS MED, V2, P824, DOI 10.1371/journal.pmed.0020234
   Smith Stephanie, 2009, HARVARD NEGOTIATION, V14, P123
   STODDARD DG, 2010, CREIGHTON LAW REVIEW, V43, P1275
   Szmania SJ, 2008, CONFL RESOLUT Q, V26, P71, DOI 10.1002/crq.224
   The Lewin Group, 2005, DRAFT OF THE FINAL R, V0, P0
   USDepartment of Health and Human Services, 1979, THE BELMONT REPORT, V0, P0
   U. S. General Accounting Office, 1999, MEDICAL RECORDS PRIV, V0, P0
   UNAIDS/WHO, 2012, UNAIDS REPORT ON THE, V0, P0
   Walker B, 2011, INT J MANAG REV, V13, P40, DOI 10.1111/j.1468-2370.2010.00283.x
   Weijer C, 2006, J LAW MED ETHICS, V34, P793, DOI 10.1111/j.1748-720X.2006.00099.x
   White R, 2011, CLIN TRIALS, V8, P103, DOI 10.1177/1740774510387170
   Wolfe D, 2010, JAIDS-J ACQ IMM DEF, V55, PS56, DOI 10.1097/QAI.0b013e3181f9c0de
   World Health Organization, 2013, INFORMED CONSENT FOR, V0, P0
NR 90
TC 1
Z9 1
U1 0
U2 5
PU SAGE PUBLICATIONS INC
PI THOUSAND OAKS
PA 2455 TELLER RD, THOUSAND OAKS, CA 91320 USA
SN 1556-2646
EI 1556-2654
J9 J EMPIR RES HUM RES
JI J. Empir. Res. Hum. Res. Ethics
PD FEB 15
PY 2014
VL 9
IS 1
BP 71
EP 82
DI 10.1525/jer.2014.9.1.71
PG 12
WC Ethics; Medical Ethics
SC Social Sciences - Other Topics; Medical Ethics
GA AC4NK
UT WOS:000332497800008
PM 24572085
DA 2022-10-14
ER

PT J
AU Drukteinis, DA
   O'Keefe, K
   Sanson, T
   Orban, D
AF Drukteinis, Dainius A.
   O'Keefe, Kelly
   Sanson, Tracy
   Orban, David
TI PREPARING EMERGENCY PHYSICIANS FOR MALPRACTICE LITIGATION: A JOINT EMERGENCY MEDICINE RESIDENCY-LAW SCHOOL MOCK TRIAL COMPETITION
SO JOURNAL OF EMERGENCY MEDICINE
LA English
DT Article
DE malpractice; mock trial; graduate education; legal liability; legislation; jurisprudence; medical errors
ID liability; education; risk
AB Background: Fear of malpractice affects the daily life of many emergency physicians. Educational programs to prepare for litigation are lacking. Objectives: An educational collaboration between an emergency medicine residency and a law school, whereby a medical malpractice mock trial competition is used to teach residents basic skills for testifying in legal proceedings. Methods: Ten residents in an academic emergency medicine program volunteered as witnesses in a malpractice mock trial competition at a law school. Residents testified two or three times and, after each appearance, were provided feedback to prepare them for subsequent rounds of testimony. They were also given access to videotaped testimony. Judges rated each resident using a nine-question survey scored on a 10-point Likert scale. Scores were compared as a group between rounds of testimony. Results: Participants demonstrated significant improvement in seven of nine measured categories. p-Values reached significance in: Worked Well on Direct Examination (p < 0.001), Demeanor/Body Language (p < 0.001), Was Not Arrogant/Did Not Lose Poise on Cross-Examination (p = 0.001), Convincing Witness (p = 0.001), Appeared Knowledgeable (p = 0.012), Courtroom Attire (p = 0.012), and Expressed Themselves Clearly (p = 0.017). In addition, residents anonymously reported broad educational benefit. Conclusion: This novel educational collaboration taught residents about the process of litigation. It improved their communication skills and expanded their knowledge of documentation pitfalls, problems with staff interaction, and consequences of medical errors. This mutually beneficial partnership between a medical residency and a law school solidified it as a permanent feature of the residency program. (C) 2014 Elsevier Inc.
C1 [Drukteinis, Dainius A.; O'Keefe, Kelly; Sanson, Tracy; Orban, David] Univ S Florida, Tampa Gen Hosp, Tampa, FL USA.
RP Drukteinis, DA (通讯作者)，2909 West Bay Vista, Tampa, FL 33611 USA.
FU University of South Florida Emergency Medicine Residency Program; Stetson University College of Law
CR Bailey RA, 2013, ANN EMERG MED, V61, P114, DOI 10.1016/j.annemergmed.2012.04.024
   Campisi J, 2012, MED MALPRACTICE 0607, V0, P0
   Jena AB, 2011, NEW ENGL J MED, V365, P629, DOI 10.1056/NEJMsa1012370
   Jenkins Randall Carter, 2007, J HEALTH ADM EDUC, V24, P43
   Kachalia A, 2004, JAMA-J AM MED ASSOC, V292, P1051, DOI 10.1001/jama.292.9.1051
   Kachalia A, 2011, NEW ENGL J MED, V364, P1564, DOI 10.1056/NEJMhpr1012821
   LeBlang T R, 1997, CADUCEUS, V13, P65
   NYU/Bellevue Emergency Medicine Residency, 2004, GRAND ROUNDS LECT SE, V0, P0
   Philibert I, 2002, JAMA-J AM MED ASSOC, V288, P1112, DOI 10.1001/jama.288.9.1112
   Schlicher NR, 2008, ACAD EMERG MED, V15, P1175, DOI 10.1111/j.1553-2712.2008.00165.x
   Studdert DM, 2005, JAMA-J AM MED ASSOC, V293, P2609, DOI 10.1001/jama.293.21.2609
   Thomas K, 2012, NY TIMES, V0, P0
   Wegman B, 2012, CLIN ORTHOP RELAT R, V470, P1379, DOI 10.1007/s11999-012-2244-4
   Zion S, 1997, NEW YORK DAILY NEWS, V0, P0
NR 15
TC 12
Z9 12
U1 0
U2 3
PU ELSEVIER SCIENCE INC
PI NEW YORK
PA 360 PARK AVE SOUTH, NEW YORK, NY 10010-1710 USA
SN 0736-4679
EI 1090-1280
J9 J EMERG MED
JI J. Emerg. Med.
PD JAN 15
PY 2014
VL 46
IS 1
BP 95
EP 103
DI 10.1016/j.jemermed.2013.08.017
PG 9
WC Emergency Medicine
SC Emergency Medicine
GA 276JK
UT WOS:000328746400024
PM 24071029
DA 2022-10-14
ER

PT J
AU Ulsenheimer, K
AF Ulsenheimer, K.
TI Patients rights act. Consequences for medical treatment
SO ANAESTHESIST
LA German
DT Article
DE Standards; Malpractice; Consent; Information; Documentation
AB With the justification that the treatment and medical liability act suffers from a lack of transparency and reliability due to being characterized by many isolated decisions, in 2013 this was made into statute law in the form of the patients rights act in the German Civil Code (BGB). It was considered that "currently existing comprehensive rights of patients" would be strengthened through clarity and "legal transparency" and that the practical "implementation" would be improved. That this target will be achieved with these new statutory provisions is doubtful. Instead of more clarity, transparency and legal security, there now exists substantial need for interpretation of many aspects which will keep courts and lawyers occupied for many years. Furthermore, this has given rise to more bureaucratization of medicine with the compulsion to fulfil new formalities in clinics and doctors' offices. In this article the most important regulations for physicians will be presented and explained. Due to limited space and with due respect to the readership a subtle legal analysis of the regulations will be dispensed with.
C1 Ulsenheimer & Friedrich Rechtsanwalte, D-80333 Munich, Germany.
RP Ulsenheimer, K (通讯作者)，Ulsenheimer & Friedrich Rechtsanwalte, Maximilianspl 12, D-80333 Munich, Germany.
EM Ulsenheimer@uls-frie.de
CR Laufs, 2010, HANDBUCH DES ARZTREC, V0, P0
NR 1
TC 3
Z9 3
U1 0
U2 5
PU SPRINGER
PI NEW YORK
PA 233 SPRING ST, NEW YORK, NY 10013 USA
SN 0003-2417
EI 1432-055X
J9 ANAESTHESIST
JI Anaesthesist
PD FEB 15
PY 2014
VL 63
IS 2
BP 98
EP 104
DI 10.1007/s00101-013-2263-x
PG 7
WC Anesthesiology
SC Anesthesiology
GA AB2KP
UT WOS:000331621900002
PM 24499957
DA 2022-10-14
ER

PT J
AU Bauer, ECA
   Koch, N
   Erichsen, CJ
   Juettner, T
   Rein, D
   Janni, W
   Bender, HG
   Fleisch, MC
AF Bauer, Emanuel C. A.
   Koch, Nicolina
   Erichsen, Christoph J.
   Juettner, Tobias
   Rein, Daniel
   Janni, Wolfgang
   Bender, Hans G.
   Fleisch, Markus C.
TI Survey of compartment syndrome of the lower extremity after gynecological operations
SO LANGENBECKS ARCHIVES OF SURGERY
LA English
DT Article
DE Compartment syndrome; Gynecological surgery; Incidence; Prevention; Lithotomy position
ID prolonged lithotomy position; lower-limb; hemilithotomy position; lower leg; surgery; analgesia; pressure; diagnosis; compression; risk
AB This study was aimed to investigate incidence, circumstances and consequences of acute compartment syndrome (CS) of the lower extremity after gynecological operations in lithotomy position by collecting data from departments of Obstetrics and Gynecology in Germany. Retrospective observational study. Departments of Obstetrics and Gynecology in the area of North Rhine (Germany) A 24-item questionnaire was sent to 168 gynecological departments. In addition, cases anonymously reported to the Expert Committee for Medical Malpractice Claims of the Medical Association of North Rhine between 2002 and 2012 were analyzed. Incidence of acute CS after gynecological operations. A total of 59 questionnaires (35 %) were returned for analysis, reporting 21 cases of CS. Based on the collected data, we calculated an incidence of postoperative CS ranging between 0.067 % and 0.28 %. All reported cases of postoperative CS occurred after surgeries in lithotomy position, 57.1 % of cases occurred after laparoscopic procedures and 76.2 % after procedures longer than 4 h. Overall, 61.0 % of departments do not routinely inform about the risk of this complication when they get patients' informed consent. Reported prevention strategies were inconsistent and ranged from none to multiple measures. CS is a complication clearly associated with long lasting gynecological operations in Lithotomy position. Despite a relatively high incidence, so far no guidelines on perioperative management and medicolegal aspects exist and preventive measures are heterogeneous among institutions. The need for guidelines and recommendations by an expert committee has been identified.
C1 [Bauer, Emanuel C. A.; Janni, Wolfgang] Univ Ulm, Dept Obstet & Gynecol, D-89069 Ulm, Germany.
   [Koch, Nicolina; Bender, Hans G.; Fleisch, Markus C.] Univ Dusseldorf, Dept Obstet & Gynecol, D-40225 Dusseldorf, Germany.
   [Erichsen, Christoph J.] Trauma Ctr Murnau, Dept Traumatol & Orthoped, Murnau, Germany.
   [Juettner, Tobias] Univ Dusseldorf, Dept Anaesthesiol, D-40225 Dusseldorf, Germany.
   [Rein, Daniel] St Elizabeth Hosp, Dept Obstet & Gynecol, Cologne, Germany.
RP Fleisch, MC (通讯作者)，Univ Dusseldorf, Dept Obstet & Gynecol, Moorenstr 5, D-40225 Dusseldorf, Germany.
EM Markus.Fleisch@med.uni-duesseldorf.de
CR Beraldo S, 2006, DIS COLON RECTUM, V49, P1772, DOI 10.1007/s10350-006-0712-1
   Bhattacharyya T, 2004, J BONE JOINT SURG AM, V86A, P864, DOI 10.2106/00004623-200404000-00029
   Boesgaard-Kjer DH, 2013, ACTA OBSTET GYN SCAN, V92, P598, DOI 10.1111/aogs.12102
   Chase J, 2000, DIS COLON RECTUM, V43, P678, DOI 10.1007/BF02235587
   Cohen SA, 2001, OBSTET GYNECOL, V97, P832, DOI 10.1016/S0029-7844(00)01141-8
   Finkelstein JA, 1996, J TRAUMA, V40, P342, DOI 10.1097/00005373-199603000-00002
   Halliwill JR, 1998, ANESTHESIOLOGY, V89, P1373, DOI 10.1097/00000542-199812000-00014
   Johnson DJG, 2009, PEDIATR ANESTH, V19, P83, DOI 10.1111/j.1460-9592.2008.02894.x
   Karmaniolou I, 2010, W INDIAN MED J, V59, P698
   Kubiak R, 1998, J PEDIATR SURG, V33, P1808, DOI 10.1016/S0022-3468(98)90291-3
   MACINTOSH EL, 1991, CAN J SURG, V34, P359
   Mar GJ, 2009, BRIT J ANAESTH, V102, P3, DOI 10.1093/bja/aen330
   MARTIN JT, 1992, ANESTH ANALG, V75, P275
   MATSEN FA, 1978, SURG GYNECOL OBSTET, V147, P943
   McQueen MM, 2000, J BONE JOINT SURG BR, V82B, P200, DOI 10.1302/0301-620X.82B2 .9799
   Meyer RS, 2002, J BONE JOINT SURG AM, V84A, P1829, DOI 10.2106/00004623-200210000-00014
   MONTGOMERY CJ, 1991, ANESTHESIOLOGY, V75, P541, DOI 10.1097/00000542-199109000-00028
   Pearse MF, 2002, BMJ-BRIT MED J, V325, P557, DOI 10.1136/bmj.325.7364.557
   PETERS P, 1994, BRIT J SURG, V81, P1128, DOI 10.1002/bjs.1800810814
   Pfeffer SD, 2001, ANESTHESIOLOGY, V95, P632, DOI 10.1097/00000542-200109000-00014
   Schofield P F, 2004, COLORECTAL DIS, V6, P285, DOI 10.1111/j.1463-1318.2004.00642.x
   Scott JR, 1997, AM SURGEON, V63, P801
   Shadgan B, 2010, CAN J SURG, V53, P329
   Simms MS, 2005, POSTGRAD MED J, V81, P534, DOI 10.1136/pgmj.2004.030965
   Tan V, 2000, J ORTHOP TRAUMA, V14, P157, DOI 10.1097/00005131-200003000-00001
   Wassenaar EB, 2006, DIS COLON RECTUM, V49, P1449, DOI 10.1007/s10350-006-0688-x
NR 26
TC 15
Z9 16
U1 1
U2 4
PU SPRINGER
PI NEW YORK
PA 233 SPRING ST, NEW YORK, NY 10013 USA
SN 1435-2443
EI 1435-2451
J9 LANGENBECK ARCH SURG
JI Langenbecks Arch. Surg.
PD MAR 15
PY 2014
VL 399
IS 3
BP 343
EP 348
DI 10.1007/s00423-014-1172-z
PG 6
WC Surgery
SC Surgery
GA AD4HW
UT WOS:000333210600011
PM 24515267
DA 2022-10-14
ER

PT J
AU Chen, CM
   Lou, MF
AF Chen, Chen-Mei
   Lou, Meei-Fang
TI The effectiveness and application of mentorship programmes for recently registered nurses: a systematic review
SO JOURNAL OF NURSING MANAGEMENT
LA English
DT Article
DE mentorship programme; recently registered nurses; systematic review
ID preceptorship program; experience; model
AB AimTo conduct a systematic literature review and to examine the effectiveness and application of mentorship programmes for recently registered nurses. BackgroundThe implementation of mentorship programmes is an important strategy that health care institutions employ to retain nurses who have been recently registered. By better understanding the applications and effectiveness of mentorship programmes, the retention rate for these nurses can be enhanced. EvaluationWe collected existing literature to examine experimental and quasi-experimental studies that adopted mentorship programmes as an intervention. Five studies were included in the final analysis. Key issuesThe strength of the evidence provided through the selected studies was ranked at Level III based on the study design. Furthermore, these studies revealed that the implementation of mentorship programmes reduced turnover rates, employee turnover costs and medical negligence rates. Job satisfaction and professional identity were improved. ConclusionThe results of this systematic review suggest that mentorship programmes are a beneficial process for mentors and recently registered nurses. In addition, mentorship programmes involve multi-dimensional teaching strategies and training courses and require long-term development. Implications for nursing managementThe findings of this systematic review on the application and effectiveness of mentorship programmes for nurses who have recently registered can provide references for nursing managers who are selecting mentors and for the design of practical programmes.
C1 [Chen, Chen-Mei] Chang Gung Univ Sci & Technol, Dept Nursing, Taipei, Taiwan.
   [Lou, Meei-Fang] Natl Taiwan Univ, Coll Med, Dept Nursing, Taipei 100, Taiwan.
RP Lou, MF (通讯作者)，Natl Taiwan Univ, Coll Med, Dept Nursing, 1,Sec 1,Jen Ai Rd, Taipei 100, Taiwan.
EM mfalou@ntu.edu.tw
CR Andrews M, 1999, J ADV NURS, V29, P201, DOI 10.1046/j.1365-2648.1999.00884.x
   Baltimore JJ, 2005, J CONTIN EDUC NURS, V35, P133
   Block LM, 2005, NURS FORUM, V40, P134, DOI 10.1111/j.1744-6198.2005.00026.x
   Butler Martha R, 2006, J CONTIN EDUC NURS, V37, P210
   Chen HL, 2001, NEW TAIPEI J NURSING, V3, P35
   Chen YH, 2011, J NURS RES, V19, P132, DOI 10.1097/JNR.0b013e31821aa155
   DeCicco J, 2008, J COMMUN HEALTH NURS, V25, P15, DOI 10.1080/07370010701836310
   Fox KC, 2010, J CONTIN EDUC NURS, V41, P311, DOI 10.3928/00220124-20100401-04
   Gillespie M, 2006, J CLIN NURS, V15, P639, DOI 10.1111/j.1365-2702.2006.01344.x
   Goode CJ, 2004, J NURS ADMIN, V34, P71, DOI 10.1097/00005110-200402000-00004
   Greggs-McQuilkin D, 2004, MEDSURG NURSING, V13, P266
   Greggs-McQuilkin Doris, 2004, MEDSURG NURS, V13, P266
   Haggerty LA, 2008, J PROF NURS, V24, P235, DOI 10.1016/j.profnurs.2007.06.010
   Halfer D, 2008, NURS ECON, V26, P243
   Hallin K, 2009, J ADV NURS, V65, P161, DOI 10.1111/j.1365-2648.2008.04855.x
   Hayes Eileen F, 2005, J AM ACAD NURSE PRACT, V17, P442, DOI 10.1111/j.1745-7599.2005.00068.x
   Heffernan C, 2009, J NURS MANAGE, V17, P539, DOI 10.1111/j.1365-2834.2008.00935.x
   Henderson Amanda, 2006, J CONTIN EDUC NURS, V37, P130
   Hodges Beverly, 2009, PAEDIATR NURS, V21, P32
   Hope HA, 2004, HEALTH SERV RES, V39, P445, DOI 10.1111/j.1475-6773.2004.00239.x
   Huang Lian-Hua, 2004, HU LI ZA ZHI, V51, P33
   Komaratat S, 2009, J CONTIN EDUC NURS, V40, P475, DOI 10.3928/00220124-20090923-02
   Lee SL, 2010, J JIA JI NURSING, V9, P7
   Lee TY, 2009, J CLIN NURS, V18, P1217, DOI 10.1111/j.1365-2702.2008.02662.x
   Leurer Marie Dietrich, 2007, J HEALTH ORGAN MANAG, V21, P307, DOI 10.1108/14777260710751762
   Lin LY, 2010, VET GEN HOSP NURSING, V27, P231
   Lindsey Gay, 2005, J HEALTH CARE FINANCE, V31, P25
   Liu WC, 2009, TZU CHI NURSING J, V9, P82
   Marshall M, 2010, J INTERPROF CARE, V24, P362, DOI 10.3109/13561820903275001
   Myrick Florence, 2010, NURSE EDUC PRACT, V10, P82, DOI 10.1016/j.nepr.2009.03.018
   Neary m, 2000, TEACHING, V0, P0
   Newman M, 2002, EVIDENCE BASED PRACT, V0, P86
   Ohrling K, 2001, J ADV NURS, V33, P530, DOI 10.1046/j.1365-2648.2001.01681.x
   Omansky GL, 2010, J NURS MANAGE, V18, P697, DOI 10.1111/j.1365-2834.2010.01145.x
   Poynton MR, 2007, J HEALTHC MANAG, V52, P385, DOI 10.1097/00115514-200711000-00006
   Records K, 2003, J NURS EDUC, V42, P553
   Ricchetti C, 2011, AM J HEALTH-SYST PH, V68, P1837, DOI 10.2146/ajhp100654
   Scott ES, 2008, J NURSES PROF DEV, V24, P232, DOI 10.1097/01.NND.0000320691.24135.72
   Taiwan Nurses Association, 2011, MENT TRAINS COR CURR, V0, P0
   Wangensteen S, 2008, J CLIN NURS, V17, P1877, DOI 10.1111/j.1365-2702.2007.02229.x
   Wensel TM, 2006, AM J HEALTH-SYST PH, V63, P1597, DOI 10.2146/ajhp060121
   Yin YC, 2010, VET GEN HOSP NURSING, V27, P219
NR 42
TC 43
Z9 45
U1 1
U2 42
PU WILEY
PI HOBOKEN
PA 111 RIVER ST, HOBOKEN 07030-5774, NJ USA
SN 0966-0429
EI 1365-2834
J9 J NURS MANAGE
JI J. Nurs. Manag.
PD MAY 15
PY 2014
VL 22
IS 4
BP 433
EP 442
DI 10.1111/jonm.12102
PG 10
WC Management; Nursing
SC Business & Economics; Nursing
GA AG6HU
UT WOS:000335520500004
PM 23848442
DA 2022-10-14
ER

PT J
AU Viswanathan, P
   Krishna, PV
AF Viswanathan, P.
   Krishna, P. Venkata
TI A Joint FED Watermarking System Using Spatial Fusion for Verifying the Security Issues of Teleradiology
SO IEEE JOURNAL OF BIOMEDICAL AND HEALTH INFORMATICS
LA English
DT Article
DE Authentication; composition; decomposition; decryption; embed; encryption; extract; fusion; moment invariant; protection; verification
ID fingerprint enhancement; image; recognition; information
AB Teleradiology allows transmission of medical images for clinical data interpretation to provide improved e-health care access, delivery, and standards. The remote transmission raises various ethical and legal issues like image retention, fraud, privacy, malpractice liability, etc. A joint FED watermarking system means a joint fingerprint/encryption/dual watermarking system is proposed for addressing these issues. The system combines a region based substitution dual watermarking algorithm using spatial fusion, stream cipher algorithm using symmetric key, and fingerprint verification algorithm using invariants. This paper aims to give access to the outcomes of medical images with confidentiality, availability, integrity, and its origin. The watermarking, encryption, and fingerprint enrollment are conducted jointly in protection stage such that the extraction, decryption, and verification can be applied independently. The dual watermarking system, introducing two different embedding schemes, one used for patient data and other for fingerprint features, reduces the difficulty in maintenance of multiple documents like authentication data, personnel and diagnosis data, and medical images. The spatial fusion algorithm, which determines the region of embedding using threshold from the image to embed the encrypted patient data, follows the exact rules of fusion resulting in better quality than other fusion techniques. The four step stream cipher algorithm using symmetric key for encrypting the patient data with fingerprint verification system using algebraic invariants improves the robustness of the medical information. The experiment result of proposed scheme is evaluated for security and quality analysis in DICOM medical images resulted well in terms of attacks, quality index, and imperceptibility.
C1 [Viswanathan, P.] VIT Univ, Sch Informat Technol, Vellore 632014, Tamil Nadu, India.
   [Krishna, P. Venkata] VIT Univ, Sch Comp Sci, Vellore 632014, Tamil Nadu, India.
RP Viswanathan, P (通讯作者)，VIT Univ, Sch Informat Technol, Vellore 632014, Tamil Nadu, India.
EM pviswanathan@vit.ac.in; pvenkatakrishna@vit.ac.in
CR Adelsbach A, 2006, LECT NOTES COMPUT SC, V4058, P136
   Ahmed F, 2004, OPT ENG, V43, P1833, DOI 10.1117/1.1763589
   Al-Damegh SA, 2005, INDIAN J MED ETHICS, V2, P0
   Amornraksa T, 2006, ELECTRON LETT, V42, P522, DOI 10.1049/el:20064330
   Anderson R, 1997, LECT NOTES COMPUT SC, V1267, P107
   [Anonymous], 2011, IEEE VIS CONT DAT DO, V0, P0
   [Anonymous], 2011, DICOM IMAGE DATA DOW, V0, P0
   Bouslimi D, 2012, IEEE T INF TECHNOL B, V16, P891, DOI 10.1109/TITB.2012.2207730
   BURT PJ, 1983, IEEE T COMMUN, V31, P532, DOI 10.1109/TCOM.1983.1095851
   Cvejic N, 2006, ELECTRON LETT, V42, P626, DOI 10.1049/el:20060693
   Hebert S, 1996, BRIEF HIST CRYPTOGRA, V0, P0
   Jablon D, 1997, ACM SIGCOMM, V26, P5
   Jain AK, 2000, IEEE T IMAGE PROCESS, V9, P846, DOI 10.1109/83.841531
   KHOTANZAD A, 1990, IEEE T PATTERN ANAL, V12, P489, DOI 10.1109/34.55109
   Lian SG, 2007, 2007 IEEE INTERNATIONAL CONFERENCE ON MULTIMEDIA AND EXPO, VOLS 1-5, P1523
   Malvar HS, 2003, IEEE T SIGNAL PROCES, V51, P898, DOI 10.1109/TSP.2003.809385
   Mironov I, 2002, LECT NOTES COMPUT SC, V2442, P304
   National Bureau of Standards, 1977, US DEP COMM FED INF, V46, P0
   Nyeem H, 2013, J DIGIT IMAGING, V26, P326, DOI 10.1007/s10278-012-9527-x
   Pajares G, 2004, PATTERN RECOGN, V37, P1855, DOI 10.1016/j.patcog.2004.03.010
   Prior F, 2009, IEEE ENG MED BIO, V0, PP2157, DOI 10.1109/IEMBS.2009.5332507
   Qu GH, 2002, ELECTRON LETT, V38, P313, DOI 10.1049/el:20020212
   Ruotsalainen P, 2010, EUR J RADIOL, V73, P31, DOI 10.1016/j.ejrad.2009.10.018
   TEH CH, 1988, IEEE T PATTERN ANAL, V10, P496, DOI 10.1109/34.3913
   Thodi DM, 2007, IEEE T IMAGE PROCESS, V16, P721, DOI 10.1109/TIP.2006.891046
   Tico M, 2001, ELECTRON LETT, V37, P21, DOI 10.1049/el:20010031
   Tu ZW, 2005, INT J COMPUT VISION, V63, P113, DOI 10.1007/s11263-005-6642-x
   Viswanathan P, 2011, COMM COM INF SC, V157, P533
   Viswanathan P, 2010, INT J SIGNAL IMAGING, V3, P261, DOI 10.1504/IJSISE.2010.038022
   Viswanathan P, 2009, 2009 INTERNATIONAL CONFERENCE ON ADVANCES IN RECENT TECHNOLOGIES IN COMMUNICATION AND COMPUTING (ARTCOM 2009), V0, PP585, DOI 10.1109/ARTCom.2009.18
   Viswanathan P, 2010, COMM COM INF SC, V70, P136
   Viswanathan P, 2010, INT J RECENT TRENDS, V4, P1
   Viswanathan P, 2013, SPRINGER LNEE, V222, P453
   Viswanathan P, 2011, INT J INF PROCESS, V5, P74
   Wang S, 2004, IEEE SIGNAL PROC LET, V11, P16, DOI 10.1109/LSP.2003.819351
   Wang Z, 2004, IEEE T IMAGE PROCESS, V13, P600, DOI 10.1109/TIP.2003.819861
   Wen XB, 2009, SOFT COMPUT, V13, P355, DOI 10.1007/s00500-008-0331-y
   Zhou XD, 2009, INT J ORAL SCI, V1, P1
NR 38
TC 17
Z9 17
U1 1
U2 12
PU IEEE-INST ELECTRICAL ELECTRONICS ENGINEERS INC
PI PISCATAWAY
PA 445 HOES LANE, PISCATAWAY, NJ 08855-4141 USA
SN 2168-2194
EI 2168-2208
J9 IEEE J BIOMED HEALTH
JI IEEE J. Biomed. Health Inform.
PD MAY 15
PY 2014
VL 18
IS 3
BP 753
EP 764
DI 10.1109/JBHI.2013.2281322
PG 12
WC Computer Science, Information Systems; Computer Science, Interdisciplinary Applications; Mathematical & Computational Biology; Medical Informatics
SC Computer Science; Mathematical & Computational Biology; Medical Informatics
GA AH3UF
UT WOS:000336050400006
PM 24043410
DA 2022-10-14
ER

PT J
AU Domino, J
   McGovern, C
   Chang, KWC
   Carlozzi, NE
   Yang, LJS
AF Domino, Joseph
   McGovern, Connie
   Chang, Kate W. C.
   Carlozzi, Noelle E.
   Yang, Lynda J. S.
TI Lack of physician-patient communication as a key factor associated with malpractice litigation in neonatal brachial plexus palsy
SO JOURNAL OF NEUROSURGERY-PEDIATRICS
LA English
DT Article
DE brachial plexus palsy; medical malpractice; neonate; physician-patient communication; PROMIS; peripheral nerve; Patient-Reported Outcomes Measurement Information System
ID injury; claim
AB Object. Perinatal disorders are prone to malpractice litigation. Neonatal brachial plexus palsy (NBPP) results from stretching the nerves in the perinatal period and may lead to paresis or paralysis and sensory loss in the affected arm. Little is known about the key factors associated with malpractice litigation by families of patients with NBPP and whether these factors reflect the practice environment or are inherent to the condition. In this study, the authors documented the percentage of families of NBPP patients at a specialty center that had filed a malpractice suit and described the key factors associated with that pursuit of legal action. Methods. The families/caregivers of 51 patients with NBPP who had presented to the University of Michigan Interdisciplinary Brachial Plexus Program participated in this study. A qualitative research design was applied using both a questionnaire to examine psychosocial factors and a dynamic tool to measure health outcomes from the patient perspective via parent proxy (Patient-Reported Outcomes Measurement Information System [PROMIS] assessment instruments). Statistical analysis included the Fisher exact test, chi-square test, and Student t-test. The study protocol was approved by the University of Michigan institutional review board. Results. Forty-seven percent of the families pursued malpractice litigation. In comparing patient families that had pursued legal action with those that had not, significant differences were revealed in the perception that the sustained birth injury was unnecessary (p = 0.002), the information received in the perinatal period was inadequate (p = 0.003), family concerns were ignored in the perinatal period (p = 0.005), and family concerns were not adequately addressed (p < 0.001). Sixty-six percent of the families received-external advice to pursue legal action. The PROMIS survey revealed significant group differences in depressive symptoms (p = 0.008), fatigue (p = 0.02), pain (p = 0.01), and anger (p = 0.004). In contrast, the extent of NBPP was not associated with malpractice litigation (p = 0.18). Age, sex, and race were not significantly different between litigation and nonlitigation groups. Conclusions. Physician-controllable factors, such as communication in the perinatal period, are associated with malpractice litigation in NBPP. The perceived level of global disability may affect the pursuit of malpractice litigation, whereas the isolated extent of nerve root involvement and/or upper extremity dysfunction are not significant factors in pursuing litigation. Identifying and ameliorating these factors within the practice environment may decrease the animosity between families and health care providers and improve overall outcome for patients with NBPP.
C1 [Domino, Joseph] Wayne State Univ, Sch Med, Detroit, MI USA.
   [McGovern, Connie; Chang, Kate W. C.; Yang, Lynda J. S.] Univ Michigan, Dept Neurosurg, Ann Arbor, MI 48109 USA.
   [Carlozzi, Noelle E.] Univ Michigan, Dept Phys Med & Rehabil, Ann Arbor, MI 48109 USA.
RP Yang, LJS (通讯作者)，Univ Michigan, Dept Neurosurg, 1500 E Med Ctr Dr,Room 3552 TC, Ann Arbor, MI 48109 USA.
EM ljsyang@med.umich.edu
CR Al-Qattan MM, 2009, J HAND SURG-EUR VOL, V34E, P788, DOI 10.1177/1753193409348185
   Alfonso I, 2004, PEDIATR NEUROL, V31, P225, DOI 10.1016/j.pediatrneurol.2004.02.010
   Boothman Richard C, 2012, FRONT HEALTH SERV MANAGE, V28, P13
   BURSTIN HR, 1993, JAMA-J AM MED ASSOC, V270, P1697, DOI 10.1001/jama.270.14.1697
   Cella D, 2007, MED CARE, V45, PS3, DOI 10.1097/01.mlr.0000258615.42478.55
   Chandraharan E, 2006, CURR OBSTET GYNAECOL, V16, P206, DOI 10.1016/J.CUROBGYN.2006.05.003
   Dunn D W, 1985, PEDIATR NEUROL, V1, P367, DOI 10.1016/0887-8994(85)90074-8
   Graham E M, 1997, J MATERN FETAL MED, V6, P1
   HICKSON GB, 1992, JAMA-J AM MED ASSOC, V267, P1359, DOI 10.1001/jama.267.10.1359
   Hickson GB, 2010, OBSTET GYNECOL, V115, P682, DOI 10.1097/AOG.0b013e3181d732e9
   Hoeksma AF, 2004, DEV MED CHILD NEUROL, V46, P76
   Irwin DE, 2012, HEALTH QUAL LIFE OUT, V10, P0, DOI 10.1186/1477-7525-10-22
   Kesselheim AS, 2006, OBSTET GYNECOL, V108, P273, DOI 10.1097/01.AOG.0000225969.08432.75
   Narakas AO, 1987, PARALYSED HAND HAND, V0, P116
   TARAGIN MI, 1992, ANN INTERN MED, V117, P780, DOI 10.7326/0003-4819-117-9-780
   Varni JW, 2012, QUAL LIFE RES, V21, P1223, DOI 10.1007/s11136-011-0025-2
   Waters PM, 2005, J PEDIATR ORTHOP B, V14, P233, DOI 10.1097/01202412-200507000-00001
   Zafeiriou DI, 2008, PEDIATR NEUROL, V38, P235, DOI 10.1016/j.pediatrneurol.2007.09.013
NR 18
TC 13
Z9 14
U1 1
U2 14
PU AMER ASSOC NEUROLOGICAL SURGEONS
PI ROLLING MEADOWS
PA 5550 MEADOWBROOK DRIVE, ROLLING MEADOWS, IL 60008 USA
SN 1933-0707
EI 1933-0715
J9 J NEUROSURG-PEDIATR
JI J. Neurosurg.-Pediatr.
PD FEB 15
PY 2014
VL 13
IS 2
BP 238
EP 242
DI 10.3171/2013.11.PEDS13268
PG 5
WC Clinical Neurology; Pediatrics; Surgery
SC Neurosciences & Neurology; Pediatrics; Surgery
GA 301UE
UT WOS:000330556800017
PM 24329158
DA 2022-10-14
ER

PT J
AU Savic, S
   Pavlekic, S
   Alempijevic, D
   Jecmenica, D
AF Savic, Slobodan
   Pavlekic, Snezana
   Alempijevic, Djordje
   Jecmenica, Dragan
TI Death Caused by Heat Stroke: Case Report
SO SRPSKI ARHIV ZA CELOKUPNO LEKARSTVO
LA Serbian
DT Article
DE heat stroke; sudden unexpected death; forensic medicine diagnosis
ID united-states; coagulation; diagnosis; failure
AB Introduction Heat stroke is the most dangerous among numerous disorders caused by elevated environmental temperature. It is characterized by an increased body temperature of over 40 degrees C, the dysfunction of the central nervous system and the development of multiple organ failure. The aim of this paper was to highlight problems in the clinical and post-mortal diagnosis of fatal heatstroke. Case Outline A 20-year-old male was found unconscious on the street; on admission at the Emergency Center, Clinical Center of Serbia, Belgrade, he was in a coma. The body temperature of 40 degrees C was maintained despite the applied therapy, meningeal signs were negative, tachycardia with gallop rhythm, hypotension, bleeding from the nose and mouth, and presence of skin bruises. Laboratory findings: highly elevated LDH and creatine kinase, elevated serum creatinine, AST, and signs of DIC. Lethal outcome occurred 6 hours after admission, and the case remained clinically unsolved. Autopsy showed signs of hemorrhagic diathesis, brain and pulmonary edema, and microscopic examination revealed general congestion, internal bleeding in various organs, cerebral edema, massive blood aspiration and pulmonary edema. Toxicological and bacteriological examinations were negative. Based on these findings and subsequently obtained data on the conditions at the workplace where the young man had a part-time job, it was concluded that the violent death was caused by heat stroke. Conclusion Since heat stroke is associated with a high mortality rate and high incidence of serious and permanent organ damage in survivors, it is important to make the diagnosis of heat stroke as quickly as possible and apply appropriate treatment. Misdiagnosis of heat stroke, and consequently inadequate treatment, with a potential fatal outcome for the patient, can be the reason for blaming doctors for the legal offense of medical malpractice in failing to administer first aid.
C1 [Savic, Slobodan; Pavlekic, Snezana; Alempijevic, Djordje; Jecmenica, Dragan] Univ Belgrade, Sch Med, Inst Forens Med, Belgrade, Serbia.
RP Savic, S (通讯作者)，Inst Sudsku Med, Daligradska 31a, Belgrade 11000, Serbia.
EM slobodan.savic@mfub.bg.ac.rs
CR Amit D, 2011, MIL MED, V176, P1278, DOI 10.7205/MILMED-D-11-00104
   ANIM J T, 1988, JOURNAL OF ENVIRONMENTAL PATHOLOGY TOXICOLOGY AND ONCOLOGY, V8, P39
   Barrow MW, 1998, AM FAM PHYSICIAN, V58, P749
   Bazille C, 2005, J NEUROPATH EXP NEUR, V64, P970, DOI 10.1097/01.jnen.0000186924.88333.0d
   Becker JA, 2011, AM FAM PHYSICIAN, V83, P1325
   Bouchama A, 1996, THROMB HAEMOSTASIS, V76, P909
   Bytomski Jeffrey R, 2003, CURR SPORTS MED REP, V2, P320
   Casa Douglas J, 2005, CURR SPORTS MED REP, V4, P309
   Chen WT, 2012, ANN EMERG MED, V60, P63, DOI 10.1016/j.annemergmed.2011.11.005
   Coris EE, 2004, SPORTS MED, V34, P9, DOI 10.2165/00007256-200434010-00002
   Donoghue ER, 1997, AM J FOREN MED PATH, V18, P11, DOI 10.1097/00000433-199703000-00002
   ELKASSIMI FA, 1986, CHEST, V90, P571, DOI 10.1378/chest.90.4.571
   Epstein Y, 1999, MED SCI SPORT EXER, V31, P224, DOI 10.1097/00005768-199902000-00004
   Garcin JM, 2008, WORLD J GASTROENTERO, V14, P158, DOI 10.3748/wjg.14.158
   Green H, 2001, AM J FOREN MED PATH, V22, P196, DOI 10.1097/00000433-200106000-00018
   Guard A, 2005, INJURY PREV, V11, P33, DOI 10.1136/ip.2003.004044
   HISS J, 1994, MED SCI LAW, V34, P339, DOI 10.1177/002580249403400414
   Hunter G D, 1887, BR MED J, V2, P65
   Leon LR, 2010, J APPL PHYSIOL, V109, P1980, DOI 10.1152/japplphysiol.00301.2010
   Lucendo Villarín AJ, 2005, REV. ESP. ENFERM. DIG., V97, P596, DOI 10.4321/s1130-01082005000800007
   Roccatto L, 2010, MED LAV, V101, P446
   Schuliar Y, 2001, FORENSIC SCI INT, V124, P205, DOI 10.1016/S0379-0738(01)00570-9
   Sharma HS, 2005, INDIAN J MED RES, V121, P621
   SLOVIS CM, 1982, ANN EMERG MED, V11, P269, DOI 10.1016/S0196-0644(82)80099-1
   TAN W, 1995, SOUTHERN MED J, V88, P1065, DOI 10.1097/00007611-199510000-00013
   Trujillo Maximo H, 2009, J INTENSIVE CARE MED, V24, P72, DOI 10.1177/0885066608327122
   Vandentorren S, 2006, EUR J PUBLIC HEALTH, V16, P583, DOI 10.1093/eurpub/ckl063
   Wolfe MI, 2001, AM J FOREN MED PATH, V22, P352, DOI 10.1097/00000433-200112000-00004
   Yan YE, 2006, MED HYPOTHESES, V67, P609, DOI 10.1016/j.mehy.2005.12.048
   Yeo Theresa Pluth, 2004, AACN CLIN ISSUES, V15, P280, DOI 10.1097/00044067-200404000-00013
NR 30
TC 3
Z9 3
U1 1
U2 10
PU SRPSKO LEKARSKO DRUSTVO
PI BEOGRAD
PA UREDNISTVO CASOPISA SRPSKI ARHIV, UL DZORDZA VASINGTONA 19, BEOGRAD, 11000, SERBIA
SN 0370-8179
EI 
J9 SRP ARK CELOK LEK
JI Srp. Ark. Celok. Lek.
PD MAY-JUN 15
PY 2014
VL 142
IS 5-6
BP 360
EP 364
DI 10.2298/SARH1406360S
PG 5
WC Medicine, General & Internal
SC General & Internal Medicine
GA AL6GS
UT WOS:000339231200016
PM 25033596
DA 2022-10-14
ER

PT J
AU Liska, F
   Neu, J
AF Liska, F.
   Neu, J.
TI Consequences of Uncritical Indication Assessment for Hardware Removal
SO UNFALLCHIRURG
LA German
DT Article
ID routine implant removal; surgery; metal
AB A 43-year-old woman sustained a severe ankle dislocation with distal fibular fracture in a domestic accident. This was initially treated with external fixation for 3 weeks. In addition to distal fibular fracture treatment using a fixed-angle locking plate system, a vacuum-assisted wound closure of the medial und lateral malleolus had to be performed due to a persisting difficult soft tissue situation with swelling and necrosis of the medial malleolus. Subsequently, after prolonged wound healing the soft tissue defect over the distal fibula could be covered with a split skin graft and the external fixation was removed. Implant removal was performed 2 years after primary treatment - following radiologically confirmed consolidation of the fracture. Intraoperatively, an iatrogenic oblique fracture of the fibula occurred due to a cold welded screw in the plate, which had to be treated with lag screws. In the further course, there was renewed extensive wound healing with methicillin-resistant Staphylococcus aureus (MRSA) infection. The patient filed a complaint for the iatrogenic fibular fracture during hardware removal and also criticized the insufficient wound closure which led to an impairment of wound healing. The expert opinion of the arbitration board ascertained a medical malpractice in terms of indications. Due to the already prolonged course after the primary osteosynthesis hardware removal was not recommended. In addition, the surgical technique that led to the iatrogenic fracture was criticized. The arbitration board furthermore concluded that with a pre-existing osteoarthritis of the ankle, hardware removal was not indicated. In a critical wound situation implant removal would only be indicated with simultaneous treatment of the osteoarthritis of the ankle. By means of a critical indication assessment the patient should have been advised to leave the plate in place and the complicated course with iatrogenic fracture and severely delayed wound healing could have been avoided.
C1 [Liska, F.] Tech Univ Munich, Klin & Poliklin Unfallchirurg, Klinikum Rechts Isar, D-81675 Munich, Germany.
   [Liska, F.] Tech Univ Munich, Klin Orthopadie & Sportorthopadie, Klinikum Rechts Isar, D-81675 Munich, Germany.
   [Neu, J.] Schlichtungsstelle Arzthaftpflichtfragen, Hannover, Germany.
RP Liska, F (通讯作者)，Tech Univ Munich, Klin Orthopadie & Sportorthopadie, Klinikum Rechts Isar, Ismaninger Str 22, D-81675 Munich, Germany.
EM franz.liska@mri.tum.de
CR Bostman O, 1996, J TRAUMA, V41, P846, DOI 10.1097/00005373-199611000-00013
   Gras F, 2013, TRAUMA BERUFSKRANKH, V15, P25, DOI 10.1007/s10039-013-1926-9
   Hanson B, 2008, BMC MUSCULOSKEL DIS, V9, P0, DOI 10.1186/1471-2474-9-73
   Hontzsch D, 2012, UNFALLCHIRURG, V115, P291, DOI 10.1007/s00113-012-2154-7
   Krettek C, 2012, UNFALLCHIRURG, V115, P315, DOI 10.1007/s00113-012-2159-2
   Li ZH, 2013, EXP THER MED, V5, P1531, DOI 10.3892/etm.2013.1017
   Muller M, 2007, TRAUMA BERUFSKRANKH, V9, PS297, DOI 10.1007/s10039-007-1287-3
   Muller M, 1997, MANUAL INTERNAL FIXA, V0, P0
   Muller-Farber J, 2003, UNFALLCHIRURG, V106, P653, DOI 10.1007/s00113-003-0637-2
   Rausch S, 2005, DTSCH K ORTH UNF BER, V0, P0
NR 10
TC 2
Z9 2
U1 0
U2 2
PU SPRINGER
PI NEW YORK
PA 233 SPRING ST, NEW YORK, NY 10013 USA
SN 0177-5537
EI 1433-044X
J9 UNFALLCHIRURG
JI Unfallchirurg
PD JUL 15
PY 2014
VL 117
IS 7
BP 658
EP 661
DI 10.1007/s00113-014-2583-6
PG 4
WC Emergency Medicine; Surgery
SC Emergency Medicine; Surgery
GA AM4DQ
UT WOS:000339803300014
PM 24893726
DA 2022-10-14
ER

PT J
AU Sailer, R
   Wienke, A
AF Sailer, R.
   Wienke, A.
TI Liability risk of operations Unavoidable complication or avoidable treatment error?
SO CHIRURG
LA German
DT Article
DE Treatment error; Complication; Medical liability; Evidence, basic principles; Lege artis
AB An increase in medical liability court processes can be observed. This article examines the differentiation between avoidable treatment errors and unavoidable complications, which is the basis of liability. In this article the jurisprudence and legal foundations are assessed. Definition of the medical standard (lege artis) is necessary in each individual case in order to establish whether this was adhered to in the treatment. In various constellations there is an alleviation of the burden of proof in favor of the patient so that the physician must disprove the accusations of medical malpractice. This necessitates a meticulous documentation.
C1 [Sailer, R.; Wienke, A.] Wienke & Becker, D-50677 Cologne, Germany.
RP Wienke, A (通讯作者)，Wienke & Becker, Sachsenring 6, D-50677 Cologne, Germany.
EM AWienke@Kanzlei-WBK.de
NR 0
TC 0
Z9 0
U1 0
U2 2
PU SPRINGER
PI NEW YORK
PA 233 SPRING ST, NEW YORK, NY 10013 USA
SN 0009-4722
EI 1433-0385
J9 CHIRURG
JI Chirurg
PD DEC 15
PY 2014
VL 85
IS 12
BP 1098
EP 1102
DI 10.1007/s00104-014-2730-1
PG 5
WC Surgery
SC Surgery
GA AW3ES
UT WOS:000346169400009
PM 25351345
DA 2022-10-14
ER

PT J
AU Doudou, MH
   Manzo, ML
   Guero, D
AF Doudou, M. Halidou
   Manzo, M. L.
   Guero, D.
TI Medical fault or professional negligence? Case studies in two recovery nutrition centers in Niger
SO ARCHIVES DE PEDIATRIE
LA French
DT Article
ID malpractice
AB In developing countries such as Niger, the risk of medical malpractice is ubiquitous in health, jeopardizing patient safety. The aim of this work was to contribute to patients' safety and respect of code of ethics and conduct in the exercise of the medical profession. The reported cases involved two children under 5 years who were admitted to nutrition rehabilitation centers, died as a result of medical malpractice. In Niger, there are no statistics on this phenomenon and a few cases found have always been considered "accident" or "fate." The establishment of an observatory collections of such information should improve their frequency, consequences and propose a prevention plan. (C) 2014 Elsevier Masson SAS. All rights reserved.
C1 [Doudou, M. Halidou; Manzo, M. L.] Univ Abdou Moumouni Niamey, Fac Sci Sante, Dept Sante Publ, Niamey, Niger.
   [Doudou, M. Halidou; Manzo, M. L.] Minist Sante Publ, Niamey, Niger.
   [Guero, D.] Hop Natl Niamey Niger, Niamey, Niger.
RP Doudou, MH (通讯作者)，Univ Abdou Moumouni Niamey, Fac Sci Sante, Dept Sante Publ, BP 10514, Niamey, Niger.
EM mhalidou2002@yahoo.fr
CR [Anonymous], 2012, MED NEW TODAY, V0, P0
   Ferrara SD, 2013, INT J LEGAL MED, V127, P541, DOI 10.1007/s00414-013-0839-2
   FORSANI - Forum Sante Niger, 2013, RAPP ACT 2010, V0, P0
   Hamidine H, 2012, THESIS U LORRAINE, V0, P0
   Jena AB, 2011, NEW ENGL J MED, V365, P629, DOI 10.1056/NEJMsa1012370
   Malherbe J, 2013, SAMJ S AFR MED J, V103, P83, DOI 10.7196/samj.6457
   Matsen FA, 2013, BONE JOINT SURG AM, V95, P201
   Ministere de la Sante Publique du Niger, 2012, PROT NAT PRIS CHARG, V0, P0
   Oyebode F, 2013, MED PRIN PRACT, V22, P323, DOI 10.1159/000346296
   Phillips RL, 2004, QUAL SAF HEALTH CARE, V13, P121, DOI 10.1136/qshc.2003.008029
NR 10
TC 1
Z9 1
U1 0
U2 3
PU ELSEVIER FRANCE-EDITIONS SCIENTIFIQUES MEDICALES ELSEVIER
PI ISSY-LES-MOULINEAUX
PA 65 RUE CAMILLE DESMOULINS, CS50083, 92442 ISSY-LES-MOULINEAUX, FRANCE
SN 0929-693X
EI 1769-664X
J9 ARCH PEDIATRIE
JI Arch. Pediatr.
PD DEC 15
PY 2014
VL 21
IS 12
BP 1330
EP 1333
DI 10.1016/j.arcped.2014.09.007
PG 4
WC Pediatrics
SC Pediatrics
GA AX7YQ
UT WOS:000347128000008
PM 25449444
DA 2022-10-14
ER

PT J
AU Pelissier, F
   Lauque, D
   Charpentier, S
   Franchitto, N
AF Pelissier, Fanny
   Lauque, Dominique
   Charpentier, Sandrine
   Franchitto, Nicolas
TI Blood Alcohol Concentration in Intoxicated Patients Seen in the Emergency Department: Does It Influence Discharge Decisions?
SO JOURNAL OF STUDIES ON ALCOHOL AND DRUGS
LA English
DT Article
ID visit; room; care; trend
AB Objective: The purpose of this study was to investigate whether blood alcohol concentration (BAC) measurement was routinely requested in emergency departments and whether the observation period in the emergency department allowed sufficient time for alcohol elimination before the patient was discharged. Method: A retrospective review of medical records of all emergency alcohol-related admissions over a 12-month period from January 2012, in patients older than 18 years, was conducted. We estimated BAC at discharge for each patient by using the following formula: [BAC at admission (length of stay x 15)]. Then, we focused on patients discharged from the emergency department with an estimated BAC greater than 50 mg/100 ml because of the risk of subsequent legal proceedings, because this is the legal limit for driving in France. Results: A total of 907 patients admitted for acute alcohol intoxication (F10.0) were included, of whom 592 were male. Women were more likely to be admitted at night. The mean length of stay was 18.7 hours. BAC was measured in 893 patients. Patients ages 35-49 years had the highest measured BAC. No repeat BAC was taken before the discharge decision. Three hundred thirteen patients were discharged with an estimated BAC above 50 mg/100 ml. Conclusions: Emergency physicians routinely requested BAC at admission but did not request alcohol kinetics while the patient was under observation. The discharge decision was based on clinical judgment. Doctors who do not advise patients appropriately before discharge may be guilty of negligence in their duty of care.
C1 [Pelissier, Fanny; Franchitto, Nicolas] Toulouse Purpan Univ Hosp, Poisons & Subst Abuse Treatment Ctr, F-31059 Toulouse, France.
   [Lauque, Dominique; Charpentier, Sandrine; Franchitto, Nicolas] Toulouse Purpan Univ Hosp, Emergency Dept, F-31059 Toulouse, France.
   [Charpentier, Sandrine; Franchitto, Nicolas] Univ Toulouse 3, INSERM, UMR 1027, F-31062 Toulouse, France.
   [Franchitto, Nicolas] Toulouse Purpan Univ Hosp, Dept Forens Med, F-31059 Toulouse, France.
RP Franchitto, N (通讯作者)，Toulouse Purpan Univ Hosp, Poisons & Subst Abuse Treatment Ctr, F-31059 Toulouse, France.
EM franchitto.n@chu-toulouse.fr
CR Ahacic K, 2011, BMC PUBLIC HEALTH, V11, P0, DOI 10.1186/1471-2458-11-574
   Allely P, 2006, EMERG MED J, V23, P707, DOI 10.1136/emj.2005.034082
   Calder LA, 2013, EMERGENCY MED J, V0, P0
   Calle PA, 2006, ACTA CLIN BELG, V61, P188, DOI 10.1179/acb.2006.033
   Charalambous MP, 2002, ALCOHOL ALCOHOLISM, V37, P307, DOI 10.1093/alcalc/37.4.307
   Cherpitel CJ, 2012, J STUD ALCOHOL DRUGS, V73, P454, DOI 10.15288/jsad.2012.73.454
   Frampton A, 2003, EMERG MED J, V20, P526, DOI 10.1136/emj.20.6.526
   Haberkern M, 2010, EMERG MED J, V27, P199, DOI 10.1136/emj.2008.065482
   Haute Autorite de Saut (HAS), 2001, OR DIAGN PRIS CHARG, V0, P0
   Holzer BM, 2012, PREHOSP EMERG CARE, V16, P497, DOI 10.3109/10903127.2012.695437
   Hovda KE, 2008, CLIN TOXICOL, V46, P35, DOI 10.1080/15563650601185969
   Liu SW, 2013, AM J EMERG MED, V31, P1512, DOI 10.1016/j.ajem.2013.08.006
   Olson KN, 2013, ALCOHOL ALCOHOLISM, V48, P386, DOI 10.1093/alcalc/agt042
   Pirmohamed M, 2000, QJM-MON J ASSOC PHYS, V93, P291, DOI 10.1093/qjmed/93.5.291
   Pletcher MJ, 2004, AM J MED, V117, P863, DOI 10.1016/j.amjmed.2004.07.042
   Ross DW, 2013, ANN EMERG MED, V61, P175, DOI 10.1016/j.annemergmed.2012.09.004
   Schroeder E, 2012, ANN EMERG MED, V59, P324
   SIMEL DL, 1988, AM J PUBLIC HEALTH, V78, P1478, DOI 10.2105/AJPH.78.11.1478
   Sommers MS, 2000, ALCOHOL CLIN EXP RES, V24, P1406, DOI 10.1097/00000374-200009000-00012
   Sureau C, 2006, ACT 2006 2 C CONS 19, V0, P0
   Touquet R, 2008, EMERG MED J, V25, P752, DOI 10.1136/emj.2008.062711
   Verelst S, 2012, ALCOHOL ALCOHOLISM, V47, P433, DOI 10.1093/alcalc/ags035
   Vitale SG, 2006, ADDICT BEHAV, V31, P1661, DOI 10.1016/j.addbeh.2005.12.011
   Watson WA, 2004, AM J EMERG MED, V22, P335, DOI 10.1016/j.ajem.2004.06.001
   Woo SH, 2013, SCAND J TRAUMA RESUS, V21, P0, DOI 10.1186/1757-7241-21-24
   World Health Organization, 1992, INT STAT CLASS DIS R, V0, P0
NR 26
TC 12
Z9 12
U1 0
U2 5
PU ALCOHOL RES DOCUMENTATION INC CENT ALCOHOL STUD RUTGERS UNIV
PI PISCATAWAY
PA C/O DEIRDRE ENGLISH, 607 ALLISON RD, PISCATAWAY, NJ 08854-8001 USA
SN 1937-1888
EI 1938-4114
J9 J STUD ALCOHOL DRUGS
JI J. Stud. Alcohol Drugs
PD NOV 15
PY 2014
VL 75
IS 6
BP 937
EP 944
DI 10.15288/jsad.2014.75.937
PG 8
WC Substance Abuse; Psychology
SC Substance Abuse; Psychology
GA AU3WH
UT WOS:000345541000005
PM 25343650
DA 2022-10-14
ER

PT J
AU Svider, PF
   Husain, Q
   Mauro, KM
   Folbe, AJ
   Baredes, S
   Eloy, JA
AF Svider, Peter F.
   Husain, Qasim
   Mauro, Kevin M.
   Folbe, Adam J.
   Baredes, Soly
   Eloy, Jean Anderson
TI Impact of mentoring medical students on scholarly productivity
SO INTERNATIONAL FORUM OF ALLERGY & RHINOLOGY
LA English
DT Article
DE mentorship; medical student research; graduate student research; scholarly productivity; research productivity; scholarly impact; otolaryngology authorship
ID expert witness qualification; h-index; malpractice litigation; gender disparity; anesthesiologist; plaintiff; citation; association; mentorship; criteria
AB BackgroundOur objectives were to evaluate collaboration with medical students and other nondoctoral authors, and assess whether mentoring such students influences the academic productivity of senior authors. MethodsSix issues of the Laryngoscope and International Forum of Allergy & Rhinology (IFAR) were examined for the corresponding author of each manuscript, and whether any students were involved in authorship. The h-index of all corresponding authors was calculated using the Scopus database to compare the scholarly impact of authors collaborating with students and those collaborating exclusively with other physicians or doctoral-level researchers. ResultsOf 261 Laryngoscope manuscripts, 71.6% had exclusively physician or doctoral-level authors, 9.2% had students (nondoctoral-level authors) as first authors, and another 19.2% involved student authors. Corresponding values for IFAR manuscripts were 57.1%, 6.3%, and 36.5%. Corresponding authors who collaborated with students had higher scholarly impact, as measured by the h-index, than those collaborating exclusively with physicians and doctoral-level scientists in both journals. ConclusionCollaboration with individuals who do not have doctoral-level degrees, presumably medical students, has a strong association with scholarly impact among researchers publishing in the Laryngoscope and IFAR. Research mentorship of medical students interested in otolaryngology may allow a physician-scientist to evaluate the students' effectiveness and functioning in a team setting, a critical component of success in residency training, and may have beneficial effects on research productivity for the senior author. (C) 2013 ARS-AAOA, LLC.
C1 [Svider, Peter F.; Folbe, Adam J.] Wayne State Univ, Sch Med, Dept Otolaryngol Head & Neck Surg, Detroit, MI USA.
   [Husain, Qasim; Mauro, Kevin M.; Baredes, Soly; Eloy, Jean Anderson] Rutgers New Jersey Med Sch, Dept Otolaryngol Head & Neck Surg, Newark, NJ 07103 USA.
   [Baredes, Soly; Eloy, Jean Anderson] Rutgers New Jersey Med Sch, Ctr Skull Base & Pituitary Surg, Newark, NJ 07103 USA.
   [Eloy, Jean Anderson] Rutgers New Jersey Med Sch, Dept Neurol Surg, Newark, NJ 07103 USA.
RP Eloy, JA (通讯作者)，Rutgers New Jersey Med Sch, Dept Otolaryngol Head & Neck Surg, 90 Bergen St,Suite 8100, Newark, NJ 07103 USA.
EM jean.anderson.eloy@gmail.com
CR Atasoylu AA, 2003, J GEN INTERN MED, V18, P711, DOI 10.1046/j.1525-1497.2003.10425.x
   Barry PN, 2011, AM SURGEON, V77, P1432
   Benway BM, 2009, UROLOGY, V74, P30, DOI 10.1016/j.urology.2008.10.045
   Bligh J, 2009, ACAD MED, V84, P1161, DOI 10.1097/ACM.0b013e3181ace633
   Burgoyne LN, 2010, MED EDUC ONLINE, V15, P0, DOI 10.3402/meo.v15i0.5212
   Carr PL, 2009, ACAD MED, V84, P1447, DOI 10.1097/ACM.0b013e3181b6ac27
   Chole RA, 2012, ARCH OTOLARYNGOL, V138, P707, DOI 10.1001/archoto.2012.1374
   Colaco M, 2013, J UROLOGY, V190, P999, DOI 10.1016/j.juro.2013.02.3186
   Eloy JA, 2014, INT FORUM ALLERGY RH, V4, P85, DOI 10.1002/alr.21224
   Eloy JA, 2014, J NEUROSURG, V120, P185, DOI 10.3171/2013.8.JNS13584
   Eloy JA, 2013, OTOLARYNG HEAD NECK, V149, P649, DOI 10.1177/0194599813499898
   Eloy JA, 2013, LARYNGOSCOPE, V123, P1865, DOI 10.1002/lary.24039
   Eloy JA, 2013, OTOLARYNG HEAD NECK, V149, P77, DOI 10.1177/0194599813486083
   Eloy JA, 2013, OTOLARYNG HEAD NECK, V148, P764, DOI 10.1177/0194599813481943
   Eloy JA, 2013, OTOLARYNG HEAD NECK, V148, P215, DOI 10.1177/0194599812466055
   Eloy JA, 2012, LARYNGOSCOPE, V122, P2690, DOI 10.1002/lary.23749
   Franzblau LE, 2013, PLAST RECONSTR SURG, V131, P837E, DOI 10.1097/PRS.0b013e318287a0c9
   Frishman W H, 2001, HEART DIS, V3, P140, DOI 10.1097/00132580-200105000-00002
   Gaster N, 2012, BIOESSAYS, V34, P830, DOI 10.1002/bies.201200036
   Healy NA, 2012, AM J SURG, V204, P256, DOI 10.1016/j.amjsurg.2011.09.031
   Hirsch JE, 2007, P NATL ACAD SCI USA, V104, P19193, DOI 10.1073/pnas.0707962104
   Hirsch JE, 2005, P NATL ACAD SCI USA, V102, P16569, DOI 10.1073/pnas.0507655102
   Hunt GE, 2010, HARVARD REV PSYCHIAT, V18, P207, DOI 10.3109/10673229.2010.493742
   Karani R, 2013, ACAD MED, V88, P364, DOI 10.1097/ACM.0b013e31827fc6ae
   Kuehn BM, 2012, JAMA-J AM MED ASSOC, V307, P1899, DOI 10.1001/jama.2012.3725
   Lee J, 2009, J NEUROSURG, V111, P387, DOI 10.3171/2008.10.JNS08978
   Moed BR, 2012, J ORTHOP TRAUMA, V26, PS23, DOI 10.1097/BOT.0b013e3182642172
   National Resident Matching Program and Association of American Medical Colleges, 2013, CHART OUTC MATCH, V0, P0
   Nikkar-Esfahani A, 2012, MED TEACH, V34, PE317, DOI 10.3109/0142159X.2012.670324
   Pagel PS, 2011, ACTA ANAESTH SCAND, V55, P1085, DOI 10.1111/j.1399-6576.2011.02508.x
   Pagel PS, 2011, ANAESTHESIA, V66, P873, DOI 10.1111/j.1365-2044.2011.06860.x
   Pagel PS, 2011, BRIT J ANAESTH, V107, P357, DOI 10.1093/bja/aer191
   Pagel PS, 2011, J CARDIOTHOR VASC AN, V25, P761, DOI 10.1053/j.jvca.2011.03.003
   Pashkova AA, 2013, ACTA ANAESTH SCAND, V57, P1058, DOI 10.1111/aas.12141
   Poynard T, 2011, CLIN RES HEPATOL GAS, V35, P375, DOI 10.1016/j.clinre.2011.02.014
   Puscas L, 2012, ARCH OTOLARYNGOL, V138, P10, DOI 10.1001/archoto.2011.214
   Quigley MR, 2012, J CANCER EDUC, V27, P463, DOI 10.1007/s13187-012-0363-y
   Rad AE, 2012, ACAD RADIOL, V19, P455, DOI 10.1016/j.acra.2011.11.013
   Rad AE, 2010, ACAD RADIOL, V17, P817, DOI 10.1016/j.acra.2010.03.011
   Rezek I, 2011, ACAD RADIOL, V18, P1337, DOI 10.1016/j.acra.2011.06.017
   Sharp S, 2011, OTOLARYNG HEAD NECK, V144, P174, DOI 10.1177/0194599810391722
   Solomon SS, 2003, J INVEST MED, V51, P149, DOI 10.1136/jim-51-03-17
   Svider PF, 2014, OPHTHALMOLOGY, V121, P423, DOI 10.1016/j.ophtha.2013.08.009
   Svider PF, 2014, J NEUROSURG, V120, P191, DOI 10.3171/2013.8.JNS13938
   Svider PF, 2013, AM J RHINOL ALLERGY, V27, PE131, DOI 10.2500/ajra.2013.27.3947
   Svider PF, 2013, AM J OTOLARYNG, V34, P464, DOI 10.1016/j.amjoto.2013.04.003
   Svider PF, 2013, LARYNGOSCOPE, V123, P884, DOI 10.1002/lary.23951
   Svider PF, 2013, LARYNGOSCOPE, V123, P118, DOI 10.1002/lary.23659
   Svider PF, 2013, LARYNGOSCOPE, V123, P103, DOI 10.1002/lary.23569
   Toledo-Pereyra LH, 2012, J INVEST SURG, V25, P65, DOI 10.3109/08941939.2012.664098
NR 50
TC 39
Z9 40
U1 2
U2 24
PU WILEY
PI HOBOKEN
PA 111 RIVER ST, HOBOKEN 07030-5774, NJ USA
SN 2042-6976
EI 2042-6984
J9 INT FORUM ALLERGY RH
JI Int. Forum Allergy Rhinol.
PD FEB 15
PY 2014
VL 4
IS 2
BP 138
EP 142
DI 10.1002/alr.21247
PG 5
WC Otorhinolaryngology
SC Otorhinolaryngology
GA 300UZ
UT WOS:000330490800008
PM 24243770
DA 2022-10-14
ER

PT J
AU Kempf, L
   Braun, KF
   Neu, J
AF Kempf, L.
   Braun, K. F.
   Neu, J.
TI Foreign body retention after soft tissue laceration. A case of insufficient inspection and documentation
SO UNFALLCHIRURG
LA German
DT Article
DE Accident history; Superficial wound; Lack of documentation; Medical malpractice
ID body; removal; wound
AB A 52-year-old man sustained a laceration to his left eyebrow after a fall in his bathroom. His plastic glasses shattered upon impact. The patient was referred to a local emergency department. After a quick exploration by the physician on call, the wound was closed by a nurse using the Steri-Strip Wound Closure system. No further exploration or imaging was performed. Four weeks after the incident the patient presented to a dermatologist with a "foreign body sensation" at the site of the laceration. Assuming a foreign body granuloma, he was referred to a maxillofacial surgeon who removed plastic debris (parts of the glasses worn by the patient). The wound subsequently healed without further complications. The patient filed a complaint for inadequate treatment in the emergency department. No detailed patient and accident history had been obtained, the wound exploration performed by the physician was superficial, and the wound closure was performed by a nurse. The expert opinion of the arbitration board ascertained a medical malpractice in terms of insufficient history, examination, and a lack of documentation. Specific questioning of the accident history would have led to the suspicion of possible foreign bodies, thus, leading to a more thorough exploration and likely further imaging. The arbitration board concluded that obtaining a detailed accident history and an accurate examination would have revealed the foreign bodies and/or led to further imaging. Complying with this, the patient could have been spared further harm and secondary surgery would have been unnecessary.
C1 [Kempf, L.; Braun, K. F.] Tech Univ Munich, Klinikum Rechts Isar, Klin & Poliklin Unfallchirurg, D-81675 Munich, Germany.
   [Neu, J.] Schlichtungsstelle Arzthaftpflichtfragen, Hannover, Germany.
RP Kempf, L (通讯作者)，Tech Univ Munich, Klinikum Rechts Isar, Klin & Poliklin Unfallchirurg, Ismaninger Str 22, D-81675 Munich, Germany.
EM lisa.kempf@tum.de
CR ANDERSON MA, 1982, AM J SURG, V144, P63, DOI 10.1016/0002-9610(82)90603-1
   Boyse TD, 2001, RADIOGRAPHICS, V21, P1251, DOI 10.1148/radiographics.21.5.g01se271251
   Chan C, 2003, AM FAM PHYSICIAN, V67, P2557
   COURTER BJ, 1990, ANN EMERG MED, V19, P997, DOI 10.1016/S0196-0644(05)82562-4
   LAMMERS RL, 1988, ANN EMERG MED, V17, P1336, DOI 10.1016/S0196-0644(88)80361-5
   Levine MR, 2008, AM J EMERG MED, V26, P918, DOI 10.1016/j.ajem.2007.11.026
   Orlinsky M, 2006, AM J EMERG MED, V24, P233, DOI 10.1016/j.ajem.2005.06.008
   Peterson JJ, 2002, AM J ROENTGENOL, V178, P557, DOI 10.2214/ajr.178.3.1780557
   SHIELS WE, 1990, AM J ROENTGENOL, V155, P1277, DOI 10.2214/ajr.155.6.2122680
   Steele MT, 1998, AM J EMERG MED, V16, P627, DOI 10.1016/S0735-6757(98)90161-9
NR 10
TC 1
Z9 1
U1 0
U2 2
PU SPRINGER
PI NEW YORK
PA 233 SPRING ST, NEW YORK, NY 10013 USA
SN 0177-5537
EI 1433-044X
J9 UNFALLCHIRURG
JI Unfallchirurg
PD FEB 15
PY 2014
VL 117
IS 2
BP 162
EP 166
DI 10.1007/s00113-013-2535-6
PG 5
WC Emergency Medicine; Surgery
SC Emergency Medicine; Surgery
GA AB2US
UT WOS:000331648200011
PM 24474417
DA 2022-10-14
ER

PT J
AU Mangalmurti, S
   Seabury, SA
   Chandra, A
   Lakdawalla, D
   Oetgen, WJ
   Jena, AB
AF Mangalmurti, Sandeep
   Seabury, Seth A.
   Chandra, Amitabh
   Lakdawalla, Darius
   Oetgen, William J.
   Jena, Anupam B.
TI Medical professional liability risk among US cardiologists
SO AMERICAN HEART JOURNAL
LA English
DT Article
ID malpractice; physician; claim; litigation; cost
AB Background Medical professional liability (MPL) remains a significant burden for physicians, in general, and cardiologists, in particular, as recent research has shown that average MPL defense costs are higher in cardiology than other specialties. Knowledge of the clinical characteristics and outcomes of lawsuits against cardiologists may improve quality of care and risk management. Methods We analyzed closed MPL claims of 40,916 physicians and 781 cardiologists insured by a large nationwide insurer for >= 1 policy year between 1991 and 2005. Results The annual percentage of cardiologists facing an MPL claim was 8.6%, compared with 7.4% among physicians overall (P < .01). Among 530 claims, 72 (13.6%) resulted in an indemnity payment, with a median size of $ 164,988. Mean defense costs for claims resulting in payment were $ 83,593 (standard deviation (s.d.) $ 72,901). The time required to close MPL claims was longer for claims with indemnity payment than claims without (29.6 versus 18.9 months; P < .001). More than half of all claims involved a patient's death (304; 57.4%), were based on inpatient care (379; 71.5%), or involved a primary cardiovascular condition (416; 78.4%). Acute coronary syndrome was the most frequent condition (234; 44.2%). Medical professional liability claims involving noncardiovascular conditions were common (66; 12.5%) and included falls or mechanical injuries had while under a cardiologist's care and a failure to diagnose cancer. Conclusions Rates of malpractice lawsuits are higher among cardiologists than physicians overall. A substantial portion of claims are noncardiovascular in nature.
C1 [Mangalmurti, Sandeep] Bassett Heart Care Inst, Cooperstown, NY 13326 USA.
   [Seabury, Seth A.] Univ So Calif, Keck Sch Med, Dept Emergency Med, Los Angeles, CA 90033 USA.
   [Seabury, Seth A.] Univ So Calif, Leonard D Schaeffer Ctr Hlth Policy & Econ, Los Angeles, CA USA.
   [Chandra, Amitabh] Harvard Univ, John F Kennedy Sch Govt, Cambridge, MA 02138 USA.
   [Lakdawalla, Darius] Univ So Calif, Schaeffer Ctr Hlth Policy & Econ, Los Angeles, CA USA.
   [Lakdawalla, Darius] Univ So Calif, Sch Policy Planning & Dev, Los Angeles, CA USA.
   [Oetgen, William J.] Amer Coll Cardiol, Div Sci & Qual, Washington, DC USA.
   [Jena, Anupam B.] Harvard Univ, Sch Med, Dept Hlth Care Policy, Boston, MA 02115 USA.
   [Jena, Anupam B.] Massachusetts Gen Hosp, Dept Med, Boston, MA 02114 USA.
RP Mangalmurti, S (通讯作者)，Bassett Heart Care Inst, One Atwell Rd, Cooperstown, NY 13326 USA.
EM sandeep.mangalmurti@bassett.org
FU NIA NIH HHS [5P30AG024968, P01 AG19783-02, P30 AG024968, 7R01AG031544, P01 AG019783] Funding Source: Medline; NIH HHS [DP5 OD017897, 1DP5OD017897-01] Funding Source: Medline; NATIONAL INSTITUTE ON AGING [R01AG031544, P30AG024968, P01AG019783] Funding Source: NIH RePORTER; OFFICE OF THE DIRECTOR, NATIONAL INSTITUTES OF HEALTH [DP5OD017897] Funding Source: NIH RePORTER
CR Baker SR, 2013, J THORAC IMAG, V28, P388, DOI 10.1097/RTI.0b013e3182a21be2
   Colaco M, 2013, J UROL, V0, P0, DOI DOI 10.1016/j.juro.2013.02.3186
   Dove JT, 2010, J AM COLL CARDIOL, V55, P2801, DOI 10.1016/j.jacc.2010.03.028
   Jena AB, 2012, ARCH INTERN MED, V172, P892, DOI 10.1001/archinternmed.2012.1416
   Jena AB, 2011, NEW ENGL J MED, V365, P629, DOI 10.1056/NEJMsa1012370
   Kane C, 2010, AMA EC HLTH POLICY R, V0, P1
   Kim C, 2013, AM J CARDIOL, V112, P1662, DOI 10.1016/j.amjcard.2013.07.051
   Levinson W, 1997, JAMA-J AM MED ASSOC, V277, P553, DOI 10.1001/jama.277.7.553
   Mello MM, 2010, HEALTH AFFAIR, V29, P1569, DOI 10.1377/hlthaff.2009.0807
   Oetgen WJ, 2010, AM J CARDIOL, V105, P745, DOI 10.1016/j.amjcard.2009.10.072
   Pappas ND, 2014, J HAND SURG-AM, V39, P168, DOI 10.1016/j.jhsa.2013.06.021
   Seabury S, 2012, NEW ENGL J MED, V366, P1354, DOI 10.1056/NEJMc1114805
   Seabury SA, 2013, HEALTH AFFAIR, V32, P111, DOI 10.1377/hlthaff.2012.0967
   SLOAN FA, 1989, JAMA-J AM MED ASSOC, V262, P3291, DOI 10.1001/jama.262.23.3291
   Smith Christopher, 2011, ANN HEALTH LAW, V20, P165
   Sowka M, 1980, MALPRACTICE CLAIMS F, V0, P0
   Studdert DM, 2006, NEW ENGL J MED, V354, P2024, DOI 10.1056/NEJMsa054479
   United States General Accounting Office, 1987, MED MALPR CHAR CLAIM, V0, P0
NR 18
TC 17
Z9 17
U1 0
U2 5
PU MOSBY-ELSEVIER
PI NEW YORK
PA 360 PARK AVENUE SOUTH, NEW YORK, NY 10010-1710 USA
SN 0002-8703
EI 1097-5330
J9 AM HEART J
JI Am. Heart J.
PD MAY 15
PY 2014
VL 167
IS 5
BP 
EP 
DI 10.1016/j.ahj.2014.02.007
PG 7
WC Cardiac & Cardiovascular Systems
SC Cardiovascular System & Cardiology
GA AG5GP
UT WOS:000335447800009
PM 24766979
DA 2022-10-14
ER

PT J
AU Juckett, G
   Unger, K
AF Juckett, Gregory
   Unger, Kendra
TI Appropriate Use of Medical Interpreters
SO AMERICAN FAMILY PHYSICIAN
LA English
DT Article
ID limited english proficiency; health-care; service; quality; improve; risk
AB More than 25 million Americans speak English "less than very well," according to the U.S. Census Bureau. This population is less able to access health care and is at higher risk of adverse outcomes such as drug complications and decreased patient satisfaction. Title VI of the Civil Rights Act mandates that interpreter services be provided for patients with limited English proficiency who need this service, despite the lack of reimbursement in most states. Professional interpreters are superior to the usual practice of using ad hoc interpreters (i.e., family, friends, or untrained staff). Untrained interpreters are more likely to make errors, violate confidentiality, and increase the risk of poor outcomes. Children should never be used as interpreters except in emergencies. When using an interpreter, the clinician should address the patient directly and seat the interpreter next to or slightly behind the patient. Statements should be short, and the discussion should be limited to three major points. In addition to acting as a conduit for the discussion, the interpreter may serve as a cultural liaison between the physician and patient. When a bilingual clinician or a professional interpreter is not available, phone interpretation services or trained bilingual staff members are reasonable alternatives. The use of professional interpreters (in person or via telephone) increases patient satisfaction, improves adherence and outcomes, and reduces adverse events, thus limiting malpractice risk. (Copyright (C) 2014 American Academy of Family Physicians.)
C1 [Juckett, Gregory; Unger, Kendra] W Virginia Univ, Sch Med, Morgantown, WV 26506 USA.
RP Juckett, G (通讯作者)，W Virginia Univ HSC, Robert C Byrd Hlth Sci Ctr, POB 9247, Morgantown, WV 26506 USA.
EM gjuckett@hsc.wvu.edu
CR Bagchi AD, 2011, ANN EMERG MED, V57, P248, DOI 10.1016/j.annemergmed.2010.05.032
   Bosworth HB, 2010, PATIENT INTELLIGENCE, V2, P19
   Butow PN, 2011, J CLIN ONCOL, V29, P2801, DOI 10.1200/JCO.2010.34.3335
   Crossman KL, 2010, PEDIATRICS, V125, PE631, DOI 10.1542/peds.2009-0769
   Dysart-Gale D, 2007, FAM COMMUNITY HEALTH, V30, P237, DOI 10.1097/01.FCH.0000277766.62408.96
   Flores G, 2005, MED CARE RES REV, V62, P255, DOI 10.1177/1077558705275416
   Flores G, 2012, ANN EMERG MED, V60, P545, DOI 10.1016/j.annemergmed.2012.01.025
   Gandhi TK, 2000, J GEN INTERN MED, V15, P149, DOI 10.1046/j.1525-1497.2000.04199.x
   Hadziabdic E, 2013, INT J EVID-BASED HEA, V11, P69, DOI 10.1111/1744-1609.12005
   Harsham P, 1984, MED ECON, V0, P289
   Herndon Emily, 2004, FAM PRACT MANAG, V11, P37
   Jacobs EA, 2004, AM J PUBLIC HEALTH, V94, P866, DOI 10.2105/AJPH.94.5.866
   Karliner LS, 2007, HEALTH SERV RES, V42, P727, DOI 10.1111/j.1475-6773.2006.00629.x
   Kountz DS, 2009, POSTGRAD MED, V121, P171, DOI 10.3810/pgm.2009.09.2065
   Ku L, 2005, HEALTH AFFAIR, V24, P435, DOI 10.1377/hlthaff.24.2.435
   Lindholm M, 2012, J GEN INTERN MED, V27, P1294, DOI 10.1007/s11606-012-2041-5
   Maul L, 2012, JT COMM J QUAL PATIE, V38, P328, DOI 10.1016/S1553-7250(12)38043-4
   Sharif I, 2010, PEDIATRICS, V125, P960, DOI 10.1542/peds.2009-2530
NR 23
TC 67
Z9 67
U1 0
U2 11
PU AMER ACAD FAMILY PHYSICIANS
PI KANSAS CITY
PA 8880 WARD PARKWAY, KANSAS CITY, MO 64114-2797 USA
SN 0002-838X
EI 1532-0650
J9 AM FAM PHYSICIAN
JI Am. Fam. Physician
PD OCT 1
PY 2014
VL 90
IS 7
BP 476
EP 480
DI 
PG 5
WC Primary Health Care; Medicine, General & Internal
SC General & Internal Medicine
GA AQ3UL
UT WOS:000342718900009
PM 25369625
DA 2022-10-14
ER

PT J
AU Delpous, S
   Benhessa, G
   Bilalis, A
   Tomasetto, C
   Mathelin, C
AF Delpous, Stephanie
   Benhessa, Ghislain
   Bilalis, Alexandre
   Tomasetto, Catherine
   Mathelin, Carole
TI Legal value of the recomendations of good practice: example for breast cancer hormonotherapy
SO BULLETIN DU CANCER
LA French
DT Review
DE guidelines; legal value; hormonotherapy; breast cancer
ID american society; adjuvant tamoxifen; practice guideline; receptor; estrogen; therapy; update; women
AB On April 27th 2011, the French Supreme Administrative Court (Conseil d'Etat) granted the Recommendations for Good Practice set out by the French National Authority for Health (Haute Autorite de sante - [HAS]) a legal status, considering that they "must be regarded as (...) decisions which may be subject to an action for annulment". The judge came to this conclusion through a quasisyllogistic reasoning. Firstly, the French Code of Medical Ethics requires physicians to care for their patients in accordance with established scientific knowledge. Secondly, the HAS recommendations recall in particular this established scientific knowledge. Treating patients according to established scientific knowledge requires then that physicians follow the HAS recommendations. While the case at bar does not directly involve liability for medical malpractice - since the applicant only sought to have an HAS recommendation declared void - it is nonetheless necessary to examine the impact of this ruling for health professionals. Indeed, this decision raises a number of concerns for everyday medical practice. Guidelines concerning the endocrine treatment of hormonodependant breast cancers are plentiful. In January 2010, the HAS and the French National Institute for Cancer (Institut national du cancer) issued a "Guide for long-term illnesses - Breast cancer" (Guide ALD - Cancer du sein). In addition to these nation-wide guidelines, the Regional Networks for Cancer (reseaux regionaux de cancerologie) issued their own recommendations. Other guidelines are also set out in the framework of consensus conferences, such as the Nice Saint-Paul-de-Vence (France) and St. Gallen (Switzerland) conferences. In the United States, the National Comprehensive Cancer Network (NCCN) and the American Society of Clinical Oncology (ASCO), and in Europe, the European Society of Medical Oncology (ESMO) make recommendations as well. Therefore, the HAS recommendations are hardly the sole source of information for physicians and these documents sometimes contradict each other. Besides, these can quickly become obsolete, what still limits their relevance. Nevertheless, in the judge's mind, there is no place for conflicting interpretations; scientific knowledge must be consistent, homogeneous and objective. However, the reality is quite the opposite. This simplistic vision shared by judges does not seem to grasp the complexity of everyday medical practice. After a critical reading of the Conseil d'Etat judgment, we shall consider the potential issues and concerns raised by this ruling in medical practice using the example of hormone therapy for breast cancer patients.
C1 [Delpous, Stephanie; Mathelin, Carole] Univ Strasbourg, Hop Univ Strasbourg, Pole Gynecol Obstet, Unite Senol, F-67200 Strasbourg, France.
   [Benhessa, Ghislain; Bilalis, Alexandre] Univ Strasbourg, Inst Rech Carre de Malberg, Fac Droit Strasbourg, F-67045 Strasbourg, France.
   [Delpous, Stephanie; Tomasetto, Catherine] IGBMC, Lab Biol Mol & Cellulaire Canc, F-67400 Illkirch Graffenstaden, France.
RP Delpous, S (通讯作者)，Univ Strasbourg, Hop Univ Strasbourg, Pole Gynecol Obstet, Unite Senol, Ave Moliere, F-67200 Strasbourg, France.
[truncated: 154,080 more chars]
