# Supplementary material for: Evolutionary game theory and simulations based on doctor and patient medical malpractice under government regulation
Source: Sci Rep. 2023 Oct 25;13:18234. doi: 10.1038/s41598-023-44915-9 (PMC10600196; doi:10.1038/s41598-023-44915-9)
Supplement: Supplementary file 1 — Supplementary Information. [file 41598_2023_44915_MOESM1_ESM.zip › raw data /fig 1-2/data-no/download2022u95.txt]

PT J
AU Oliva, A
   Grassi, S
   Vetrugno, G
   Rossi, R
   Della Morte, G
   Pinchi, V
   Caputo, M
AF Oliva, Antonio
   Grassi, Simone
   Vetrugno, Giuseppe
   Rossi, Riccardo
   Della Morte, Gabriele
   Pinchi, Vilma
   Caputo, Matteo
TI Management of Medico-Legal Risks in Digital Health Era: A Scoping Review
SO FRONTIERS IN MEDICINE
LA English
DT Review
DE privacy; artificial intelligence; big data; risk management; COVID-19
ID artificial-intelligence; data protection; covid-19
AB Artificial intelligence needs big data to develop reliable predictions. Therefore, storing and processing health data is essential for the new diagnostic and decisional technologies but, at the same time, represents a risk for privacy protection. This scoping review is aimed at underlying the medico-legal and ethical implications of the main artificial intelligence applications to healthcare, also focusing on the issues of the COVID-19 era. Starting from a summary of the United States (US) and European Union (EU) regulatory frameworks, the current medico-legal and ethical challenges are discussed in general terms before focusing on the specific issues regarding informed consent, medical malpractice/cognitive biases, automation and interconnectedness of medical devices, diagnostic algorithms and telemedicine. We aim at underlying that education of physicians on the management of this (new) kind of clinical risks can enhance compliance with regulations and avoid legal risks for the healthcare professionals and institutions.
C1 [Oliva, Antonio; Grassi, Simone; Vetrugno, Giuseppe; Rossi, Riccardo] Univ Cattolica Sacro Cuore, Dept Hlth Surveillance & Bioeth, Legal Med, Rome, Italy.
   [Vetrugno, Giuseppe] Fdn Policlin A Gemelli Ist Ricovero & Cura Carat, Risk Management Unit, Rome, Italy.
   [Della Morte, Gabriele] Univ Cattolica Sacro Cuore, Inst Int Studies, Int Law, Milan, Italy.
   [Pinchi, Vilma] Univ Florence, Sect Forens Med Sci, Dept Hlth Sci, Florence, Italy.
   [Caputo, Matteo] Univ Cattolica Sacro Cuore, Dept Jurid Sci, Criminal Law, Milan, Italy.
RP Grassi, S (通讯作者)，Univ Cattolica Sacro Cuore, Dept Hlth Surveillance & Bioeth, Legal Med, Rome, Italy.
EM simone.grassi@unicatt.it
FU Fondi di Ateneo, Linea D3.2-Project Funzioni pubbliche, controllo privato. Profili interdisciplinari sulla governance senza governo della societa algoritmica Universita Cattolica del Sacro Cuore
CR Aicardi C, 2020, SCI ENG ETHICS, V26, P2533, DOI 10.1007/s11948-020-00248-8
   [Anonymous], 2019, LANCET DIGIT HEALTH, V1, PE243, DOI 10.1016/S2589-7500(19)30135-9
   [Anonymous], 2019, LANCET DIGIT HEALTH, V1, PE100, DOI 10.1016/S2589-7500(19)30063-9
   Aquila I, 2020, ARCH PATHOL LAB MED, V144, P1048, DOI 10.5858/arpa.2020-0165-SA
   Athavale J, 2020, 50TH ANNUAL IEEE/IFIP INTERNATIONAL CONFERENCE ON DEPENDABLE SYSTEMS AND NETWORKS WORKSHOPS (DSN-W 2020), V0, PP74, DOI 10.1109/DSN-W50199.2020.00024
   Banegas-Luna AJ, 2021, INT J MOL SCI, V22, P0, DOI 10.3390/ijms22094394
   Beauvais MJS, 2021, FRONT GENET, V12, P0, DOI 10.3389/fgene.2021.659027
   Beckmann M, 2021, BMC HEALTH SERV RES, V21, P0, DOI 10.1186/s12913-021-06377-5
   Bond RR, 2018, J ELECTROCARDIOL, V51, PS6, DOI 10.1016/j.jelectrocard.2018.08.007
   Campanozzi LL, 2019, IEEE TECHNOL SOC MAG, V38, P45, DOI 10.1109/MTS.2019.2948440
   Car J, 2019, BMC MED, V17, P0, DOI 10.1186/s12916-019-1382-x
   Carter SM, 2020, BREAST, V49, P25, DOI 10.1016/j.breast.2019.10.001
   Casa C, 2021, ANN I SUPER SANITA, V57, P1, DOI 10.4415/ANN_21_01_01
   Cesario A, 2021, J PERS MED, V11, P0, DOI 10.3390/jpm11040314
   Cohen IG, 2020, MILBANK Q, V98, P1257, DOI 10.1111/1468-0009.12481
   Cohen IG, 2020, LANCET DIGIT HEALTH, V2, PE376, DOI 10.1016/S2589-7500(20)30112-6
   Devalla SK, 2020, BRIT J OPHTHALMOL, V104, P301, DOI 10.1136/bjophthalmol-2019-315016
   Esperto F, 2021, MINERVA UROL NEPHROL, V73, P700, DOI 10.23736/S2724-6051.21.04240-3
   Fahey RA, 2020, INT J INFORM MANAGE, V55, P0, DOI 10.1016/j.ijinfomgt.2020.102181
   Fantasia KL, 2021, J CLIN TRANSL ENDOCR, V24, P0, DOI 10.1016/j.jcte.2021.100254
   Gasser U, 2020, LANCET DIGIT HEALTH, V2, PE425, DOI 10.1016/S2589-7500(20)30137-0
   Gostin LO, 2018, JAMA-J AM MED ASSOC, V320, P233, DOI 10.1001/jama.2018.8374
   Grande D, 2020, JAMA NETW OPEN, V3, P0, DOI 10.1001/jamanetworkopen.2020.8285
   Hamet P, 2017, METABOLISM, V69, PS36, DOI 10.1016/j.metabol.2017.01.011
   Hashimoto DA, 2020, ANESTHESIOLOGY, V132, P379, DOI 10.1097/ALN.0000000000002960
   Hordern V, 2016, EUR J HEALTH LAW, V23, P248, DOI 10.1163/15718093-12341393
   Dorado-Diaz PI, 2019, REV ESP CARDIOL, V72, P1065, DOI 10.1016/j.rec.2019.05.014
   Kichloo Asim, 2020, FAM MED COMMUNITY HEALTH, V8, P0, DOI 10.1136/fmch-2020-000530
   Kimber TB, 2021, INT J MOL SCI, V22, P0, DOI 10.3390/ijms22094435
   Krittanawong C, 2019, EUR HEART J, V40, P2058, DOI 10.1093/eurheartj/ehz056
   Kuntsman A, 2019, DIGIT HEALTH, V5, P0, DOI 10.1177/2055207619880671
   Kwon JM, 2018, J AM HEART ASSOC, V7, P0, DOI 10.1161/JAHA.118.008678
   Malgieri G, 2020, COMPUT LAW SECUR REV, V37, P0, DOI 10.1016/j.clsr.2020.105431
   Martinez-Martin N, 2021, LANCET DIGIT HEALTH, V3, Pe115, DOI 10.1016/S2589-7500(20)30275-2
   McGraw D, 2021, NPJ DIGIT MED, V4, P0, DOI 10.1038/s41746-020-00362-8
   Mitsala A, 2021, CURR ONCOL, V28, P1581, DOI 10.3390/curroncol28030149
   Mooney SJ, 2018, ANNU REV PUBL HEALTH, V39, P95, DOI 10.1146/annurev-publhealth-040617-014208
   Morley J, 2020, SSRN ELECT J, V0, P0, DOI DOI 10.2139/ssrn.3582550
   Morley J, 2020, SOC SCI MED, V260, P0, DOI 10.1016/j.socscimed.2020.113172
   Murphy AC, 2021, HEART LUNG CIRC, V30, P1314, DOI 10.1016/j.hlc.2021.03.271
   Nimri R, 2020, NAT MED, V26, P0, DOI 10.1038/s41591-020-1045-7
   OSullivan S, 2019, INT J MED ROBOT COMP, V15, P0, DOI 10.1002/rcs.1968
   Raposo VL, 2016, GMS HLTH TECHNOL ASS, V12, P0
   Recht MP, 2020, EUR RADIOL, V30, P3576, DOI 10.1007/s00330-020-06672-5
   Reddy S, 2020, J AM MED INFORM ASSN, V27, P491, DOI 10.1093/jamia/ocz192
   Saba L, 2019, EUR J RADIOL, V114, P14, DOI 10.1016/j.ejrad.2019.02.038
   Seroussi Brigitte, 2020, YEARB MED INFORM, V29, P7, DOI 10.1055/s-0040-1702029
   Tyler NS, 2020, NAT METAB, V2, P612, DOI 10.1038/s42255-020-0212-y
   Verghese A, 2018, JAMA-J AM MED ASSOC, V319, P19, DOI 10.1001/jama.2017.19198
   Vokinger KN, 2021, LANCET DIGIT HEALTH, V3, PE337, DOI 10.1016/S2589-7500(21)00076-5
   Whitelaw S, 2020, LANCET DIGIT HEALTH, V2, PE435, DOI 10.1016/S2589-7500(20)30142-4
   Yang YJ, 2019, WORLD J GASTROENTERO, V25, P1666, DOI 10.3748/wjg.v25.i14.1666
   Zech H, 2021, ERA FORUM, V22, P147, DOI 10.1007/s12027-020-00648-0
   Zou J, 2019, NAT GENET, V51, P12, DOI 10.1038/s41588-018-0295-5
NR 54
TC 5
Z9 5
U1 12
U2 13
PU FRONTIERS MEDIA SA
PI LAUSANNE
PA AVENUE DU TRIBUNAL FEDERAL 34, LAUSANNE, CH-1015, SWITZERLAND
SN 
EI 2296-858X
J9 FRONT MED-LAUSANNE
JI Front. Med.
PD JAN 11
PY 2022
VL 8
IS 
BP 
EP 
DI 10.3389/fmed.2021.821756
PG 7
WC Medicine, General & Internal
SC General & Internal Medicine
GA YS4NV
UT WOS:000750656600001
PM 35087854
DA 2022-10-14
ER

PT J
AU Liang, F
   Hu, S
   Guo, YQ
AF Liang, Fei
   Hu, Shu
   Guo, Youqi
TI The association between fear of malpractice and burnout among Chinese medical workers: The mediating role of legal consciousness
SO BMC PSYCHIATRY
LA English
DT Article
DE Fear of malpractice; Burnout; Legal consciousness; Chinese medical worker
ID emergency physicians fear; occupational burnout; defensive medicine; job-satisfaction; conceptualization; care
AB Background As a major reason for defensive medicine, the status and effect of "fear of malpractice" among Chinese medical staff is an important topic that needs to be studied. Our study investigated fear of malpractice among Chinese medical workers, assessed its association with burnout, and explored the mediating role of legal consciousness between these factors. Design A quantitative, cross-sectional study. Setting All respondents were investigated using a self-report questionnaire. Demographic characteristics and measurements including a fear of malpractice scale, and a burnout and legal consciousness scale were employed. The effect of fear of malpractice on burnout was examined by carrying out a binary regression analysis. A mediation model was used to test the mediating role of legal consciousness. Participants The study sample included 1031 doctors and nurses (297 male and 734 female; age = 36.3 +/- 8.98). Results The average score of fear of malpractice was 20.97 +/- 5.34. Respondents with higher levels of fear of malpractice were more prone to burnout ([OR] = 2.865; 95% CI 1.942-4.226). Legal consciousness partially and negatively mediated the effect of fear of malpractice on burnout. Conclusion High levels of fear of malpractice were found among Chinese medical workers, and this fear had a significant effect on burnout. Legal consciousness may be a resource that can alleviate burnout.
C1 [Liang, Fei] China Med Univ, Coll Basic Med, Dept Histol & Embryol, Shenyang, Peoples R China.
   [Hu, Shu; Guo, Youqi] China Med Univ, Coll Marxism, 77 Puhe Rd, Shenyang, Liaoning, Peoples R China.
RP Guo, YQ (通讯作者)，China Med Univ, Coll Marxism, 77 Puhe Rd, Shenyang, Liaoning, Peoples R China.
EM guo198427qi@126.com
FU project of Liaoning Law Society [LNFXH2016B011]
CR Ahola K, 2009, OCCUP ENVIRON MED, V66, P284, DOI 10.1136/oem.2008.038935
   Ahola K, 2007, J AFFECT DISORDERS, V104, P103, DOI 10.1016/j.jad.2007.03.004
   Ahola K, 2007, J OCCUP ENVIRON MED, V49, P943, DOI 10.1097/JOM.0b013e31813736e3
   Ahola K, 2010, J PSYCHOSOM RES, V69, P51, DOI 10.1016/j.jpsychores.2010.01.002
   Bakker AB, 2021, ANXIETY STRESS COPIN, V34, P1, DOI 10.1080/10615806.2020.1797695
   Bakker AB, 2005, J OCCUP HEALTH PSYCH, V10, P170, DOI 10.1037/1076-8998.10.2.170
   Blackstone A, 2009, LAW SOC REV, V43, P631, DOI 10.1111/j.1540-5893.2009.00384.x
   Byrne BM, 2012, MULTIVARIATE APPL SE, V0, P0
   Carlson JN, 2020, ANN EMERG MED, V75, P221, DOI 10.1016/j.annemergmed.2019.07.007
   Charles SC, 2001, WESTERN J MED, V174, P55, DOI 10.1136/ewjm.174.1.55
   Chen XY, 2007, J MED PHILOS, V32, P635, DOI 10.1080/03605310701681021
   Elmore LC, 2016, J AM COLL SURGEONS, V223, P440, DOI 10.1016/j.jamcollsurg.2016.05.014
   Guoyuan S, 2018, J CHINA MED UNIV, V47, P2647
   Haile YG, 2019, BMC MED EDUC, V19, P0, DOI 10.1186/s12909-019-1864-8
   He AJ, 2014, SOC SCI MED, V123, P64, DOI 10.1016/j.socscimed.2014.10.055
   Hewitt DB, 2020, JAMA SURG, V155, P1043, DOI 10.1001/jamasurg.2020.3351
   Honkonen T, 2006, J PSYCHOSOM RES, V61, P59, DOI 10.1016/j.jpsychores.2005.10.002
   Horak F, 2021, ANU PSICOL JURID, V31, P9, DOI 10.5093/apj2021a2
   Huang L, 2020, BMC HEALTH SERV RES, V20, P0, DOI 10.1186/s12913-020-05816-z
   Huang X, 2013, PAK J MED SCI, V29, P951, DOI 10.12669/pjms.294.3469
   Hudson MJ, 2011, J EMERG MED, V41, P598, DOI 10.1016/j.jemermed.2010.07.001
   Katz DA, 2005, ANN EMERG MED, V46, P525, DOI 10.1016/j.annemergmed.2005.04.016
   Katz Eric D, 2019, CLIN PRACT CASES EMERG MED, V3, P329, DOI 10.5811/cpcem.2019.9.43975
   Knauer NJ, 2012, J HOMOSEXUAL, V59, P748, DOI 10.1080/00918369.2012.673947
   Li HG, 2018, ANESTH ANALG, V126, P1004, DOI 10.1213/ANE.0000000000002927
   Li NY, 2019, J FORENSIC LEG MED, V67, P1, DOI 10.1016/j.jflm.2019.07.006
   Liang FB, 2021, INT J LEGAL MED, V135, P1047, DOI 10.1007/s00414-020-02386-x
   Liu WH, 2018, BMJ OPEN, V8, P0, DOI 10.1136/bmjopen-2017-019525
   Lu L, 2020, TRAUMA VIOLENCE ABUS, V21, P498, DOI 10.1177/1524838018774429
   Lu MM, 2015, J NURS MANAGE, V23, P440, DOI 10.1111/jonm.12150
   Maslach C, 2001, ANNU REV PSYCHOL, V52, P397, DOI 10.1146/annurev.psych.52.1.397
   MASLACH C, 1981, J OCCUP BEHAV, V2, P99, DOI 10.1002/job.4030020205
   Maslach C, 2016, BURN RES, V3, P89, DOI 10.1016/j.burn.2016.09.001
   Maslach C, 2016, WORLD PSYCHIATRY, V15, P103, DOI 10.1002/wps.20311
   Melamed S, 2006, PSYCHOSOM MED, V68, P863, DOI 10.1097/01.psy.0000242860.24009.f0
   Molotova V, 2020, BEHAV SCI-BASEL, V10, P0, DOI 10.3390/bs10050089
   Oberweis T, 2021, VIOLENCE AGAINST WOM, V27, P2399, DOI 10.1177/10778012211021121
   Pines JM, 2010, AM J EMERG MED, V28, P771, DOI 10.1016/j.ajem.2009.03.019
   Reschovsky JD, 2018, HEALTH SERV RES, V53, P1498, DOI 10.1111/1475-6773.12660
   Rotenstein LS, 2018, JAMA-J AM MED ASSOC, V320, P1131, DOI 10.1001/jama.2018.12777
   Saquib J, 2020, ARCH ENVIRON OCCUP H, V75, P144, DOI 10.1080/19338244.2019.1592093
   Schaufeli WB, 2005, WORK STRESS, V19, P256, DOI 10.1080/02678370500385913
   SCHAUFELI WB, 1995, PSYCHOL REP, V76, P1083, DOI 10.2466/pr0.1995.76.3c.1083
   Schaufeli WB, 2020, INT J ENV RES PUB HE, V17, P0, DOI 10.3390/ijerph17249495
   Sui GY, 2019, BMJ OPEN, V9, P0, DOI 10.1136/bmjopen-2018-024186
   TANCREDI LR, 1978, SCIENCE, V200, P879, DOI 10.1126/science.644329
   Wang Y, 2012, J OCCUP HEALTH, V54, P232, DOI 10.1539/joh.11-0243-OA
   Wang ZH, 2014, J OCCUP HEALTH, V56, P73, DOI 10.1539/joh.13-0108-OA
   Wen J, 2016, BIOSCI TRENDS, V10, P27, DOI 10.5582/bst.2015.01175
   Wong AC, 2011, PEDIATR EMERG CARE, V27, P182, DOI 10.1097/PEC.0b013e31820d64f7
   Yip WCM, 2010, LANCET, V375, P1120, DOI 10.1016/S0140-6736(10)60063-3
   Zhu L, 2018, BMJ OPEN, V8, P0, DOI 10.1136/bmjopen-2017-019752
NR 52
TC 0
Z9 0
U1 2
U2 2
PU BMC
PI LONDON
PA CAMPUS, 4 CRINAN ST, LONDON N1 9XW, ENGLAND
SN 
EI 1471-244X
J9 BMC PSYCHIATRY
JI BMC Psychiatry
PD MAY 25
PY 2022
VL 22
IS 1
BP 
EP 
DI 10.1186/s12888-022-04009-8
PG 10
WC Psychiatry
SC Psychiatry
GA 1M7DJ
UT WOS:000800128000001
PM 35614448
DA 2022-10-14
ER

PT J
AU Miziara, ID
   Miziara, CSMG
AF Miziara, Ivan Dieb
   Molleis Galego Miziara, Carmen Silvia
TI Medical errors, medical negligence and defensive medicine: A narrative review
SO CLINICS
LA English
DT Review
DE Medical errors; Medical liability; Negligence; Defensive medicine
ID malpractice; care; liability; quality
AB Error in medicine and medical liability has a long history dating back to Antiquity. During the 19th Century, most lawsuits related to errors in treating surgical problems were settled. However, in the first half of the 20th Century, lawsuits claimed that mistakes were related to the doctor's action: the doctor made something wrong (errors of commission). In Brazil, medical error is defined as inappropriate conduct, including negligence and recklessness, that causes harm to the patient. The physician's fear of being suited is the reason for some practice named defensive Medicine (D.M.), defined as ordering unnecessary tests and procedures or avoiding treatments for patients considered at high-risk. Thus, this narrative review aims to analyze and describe the relationship between medical errors, medical negligence, and the practice of D.M. So, the authors propose procedures and attitudes to avoid medical errors and the approach of D.M.: a national focus to create leadership and research tools to enhance the knowledge base about patient safety; a reporting system that would help to identify and learn from errors; the use of a computer-based protocol reminder; some technological devices to help the medical practice (electronic prescribing and information technology systems); creating risk management programs in hospitals. Therefore, the authors conclude that the most critical attitude to avoid medical liability is a good and ethical medical practice with the proper use of technology, based on knowledge of scientific evidence and ethical principles of medicine for the benefit of patients.
C1 [Miziara, Ivan Dieb] Univ Sao Paulo, Fac Med, Dept Legal Med Eth & Occupat Hlth, Sao Paulo, SP, Brazil.
   [Molleis Galego Miziara, Carmen Silvia] Fac Med ABC, Discipline Legal Med & Bioeth, Santo Andre, SP, Brazil.
RP Miziara, ID (通讯作者)，Univ Sao Paulo, Fac Med, Dept Legal Med Eth & Occupat Hlth, Sao Paulo, SP, Brazil.
EM Ivan.miziara@usp.br
CR Baungaard N, 2022, BMJ OPEN, V12, P0, DOI 10.1136/bmjopen-2021-057169
   BERLIN L, 1986, AM J ROENTGENOL, V147, P1291, DOI 10.2214/ajr.147.6.1291
   Berlin L, 2017, DIAGNOSIS, V4, P133, DOI 10.1515/dx-2017-0007
   Bognar A, 2008, ANN THORAC SURG, V85, P1374, DOI 10.1016/j.athoracsur.2007.11.024
   Bookman K, 2020, EMERG MED CLIN N AM, V38, P539, DOI 10.1016/j.emc.2020.01.006
   Borgan SM, 2020, CUREUS, V12, P0, DOI 10.7759/cureus.6876
   Chang CA, 2011, J DIGIT IMAGING, V24, P724, DOI 10.1007/s10278-010-9344-z
   De Ville K, 1998, THEOR MED BIOETH, V19, P569, DOI 10.1023/A:1009991707255
   Engelhardt HT, 1996, FDN BIOETHICS, V2nd, P446
   Frati P, 2015, BIOMED RES INT, V2015, P0, DOI 10.1155/2015/170692
   Frierson Richard L, 2019, FOCUS (AM PSYCHIATR PUBL), V17, P332, DOI 10.1176/appi.focus.20190017
   Garattini L, 2020, EURO J INTERMED, V0, P117
   Gawande A A, 2000, MEDGENMED, V2, P0
   Hellinger FJ, 2006, AM J PUBLIC HEALTH, V96, P1375, DOI 10.2105/AJPH.2005.077883
   Hermer LD, 2010, J GEN INTERN MED, V25, P470, DOI 10.1007/s11606-010-1259-3
   Jones WHS, 1959, LAW HIPPOCRATES, V2, P263
   Kapp MB, 2016, INT J RISK SAF MED, V28, P213, DOI 10.3233/JRS-170733
   Kessler DP, 2011, J ECON PERSPECT, V25, P93, DOI 10.1257/jep.25.2.93
   Koeche1 LG, 2013, ARQ CATARIN MED, V42, P45
   Kohn LT, 2000, ERR IS HUMAN BUILDIN, V0, P0
   Landrigan CP, 2004, NEW ENGL J MED, V351, P1838, DOI 10.1056/NEJMoa041406
   LEAPE LL, 1994, JAMA-J AM MED ASSOC, V272, P1851, DOI 10.1001/jama.272.23.1851
   MCDONALD CJ, 1976, NEW ENGL J MED, V295, P1351, DOI 10.1056/NEJM197612092952405
   Mello MM, 2020, JAMA-J AM MED ASSOC, V323, P352, DOI 10.1001/jama.2019.21411
   Miziara ID, 2016, GUIA BOLSO ETICA BIO, V0, P264
   Miziara ID, 2021, J PUBLIC HLTH INT, V0, P21
   Morris AH, 2001, CRIT CARE, V5, P249, DOI 10.1186/cc1041
   Morris JA, 2003, ANN SURG, V237, P844, DOI 10.1097/00000658-200306000-00013
   Oyebode F, 2013, MED PRIN PRACT, V22, P323, DOI 10.1159/000346296
   Reason J, 1995, QUAL HEALTH CARE, V4, P80, DOI 10.1136/qshc.4.2.80
   Rudey EL, 2021, MEDICINE, V100, P0, DOI 10.1097/MD.0000000000024176
   SANDOR AA, 1957, JAMA-J AM MED ASSOC, V163, P459, DOI 10.1001/jama.1957.82970410010018
   Tuers Dawn Marie, 2013, NURS ADM Q, V37, P160, DOI 10.1097/NAQ.0b013e318286de06
   Williams PL, 2021, J FORENSIC LEG MED, V80, P0, DOI 10.1016/j.jflm.2021.102170
NR 34
TC 0
Z9 0
U1 1
U2 1
PU ELSEVIER ESPANA
PI MADRID
PA CALLE DE ZURBANO, 76-4TH FLR LEFT, MADRID, 28010, SPAIN
SN 1807-5932
EI 1980-5322
J9 CLINICS
JI Clinics
PD JUN 15
PY 2022
VL 77
IS 
BP 
EP 
DI 10.1016/j.clinsp.2022.100053
PG 5
WC Medicine, General & Internal
SC General & Internal Medicine
GA 1Y0YV
UT WOS:000807872700003
PM 35640458
DA 2022-10-14
ER

PT J
AU Humphrey, KE
   Sundberg, M
   Milliren, CE
   Graham, DA
   Landrigan, CP
AF Humphrey, Kate E.
   Sundberg, Melissa
   Milliren, Carly E.
   Graham, Dionne A.
   Landrigan, Christopher P.
TI Frequency and Nature of Communication and Handoff Failures in Medical Malpractice Claims
SO JOURNAL OF PATIENT SAFETY
LA English
DT Article
DE communication; malpractice; handoff; adverse event
ID adverse event; implementation; error; care
AB Background The Joint Commission has identified miscommunication as a leading cause of sentinel events, the most serious adverse events, but it is unclear what role miscommunications play in malpractice claims. We sought to determine the proportion of medical malpractice claims involving communication failure and describe their nature, including providers involved, locations, miscommunications types, costs, and the potential for handoff tools to avert risk and associated costs. Methods We retrospectively reviewed a random sample of malpractice claims from 2001 to 2011, collected in CRICO Strategies' Comparative Benchmarking System, a national claims database. Two researchers reviewed cases to determine if a claim involved communication failure, its type, and potential preventability using a communication tool. Interrater reliability was assessed by dual review of 50 cases (81% agreement, kappa = 0.62 for evidence of miscommunication). Claimant demographics, case characteristics, and financial data were analyzed. Results Communication failures were identified in 49% of claims. Claims with communication failures were significantly less likely to be dropped, denied, or dismissed than claims without (54% versus 67%, P = 0.015). Fifty-three percent of claims with communication failures involved provider-patient miscommunication, and 47% involved provider-provider miscommunication. The information types most frequently miscommunicated were contingency plans, diagnosis, and illness severity. Forty percent of communication failures involved a failed handoff; the majority could potentially have been averted by using a handoff tool (77%). Mean total costs for cases involving communication failures were higher ($237,600 versus $154,100, P = 0.005). Conclusions Communication failures are a significant contributing cause of malpractice claims and impose a substantial financial burden on the healthcare system. Interventions to improve transmission of critical patient information have the potential to substantially reduce malpractice expenditures.
C1 [Humphrey, Kate E.; Graham, Dionne A.] Boston Childrens Hosp, Program Patient Safety & Qual, Boston, MA 02115 USA.
   [Sundberg, Melissa] Boston Childrens Hosp, Emergency Med, Main South B, Boston, MA 02115 USA.
   [Milliren, Carly E.] Boston Childrens Hosp, Inst Ctr Clin & Translat Res, Boston, MA 02115 USA.
   [Landrigan, Christopher P.] Boston Childrens Hosp, Div Gen Pediat, Dept Pediat, Boston, MA 02115 USA.
   [Landrigan, Christopher P.] Brigham & Womens Hosp, Div Sleep & Circadian Disorders, Dept Med, 75 Francis St, Boston, MA 02115 USA.
   [Landrigan, Christopher P.] Brigham & Womens Hosp, Div Sleep & Circadian Disorders, Dept Neurol, 75 Francis St, Boston, MA 02115 USA.
   [Landrigan, Christopher P.] Harvard Med Sch, Dept Pediat, Boston, MA 02115 USA.
   [Landrigan, Christopher P.] Harvard Med Sch, Dept Med, Boston, MA 02115 USA.
   [Landrigan, Christopher P.] Harvard Med Sch, Div Sleep Med, Boston, MA 02115 USA.
RP Sundberg, M (通讯作者)，Boston Childrens Hosp, Emergency Med, Main South B, Boston, MA 02115 USA.; Humphrey, KE (通讯作者)，Boston Childrens Hosp, Longwood Ctr 5418,Mailstop BCH 3024, Boston, MA 02115 USA.
EM kate.humphrey@childrens.harvard.edu; Melissa.Sundberg@childrens.harvard.edu
FU CRICO
CR [Anonymous], 2012, JT COMM PERSPECT, V32, P3
   Baird Jennifer, 2019, PEDIATR CLIN NORTH AM, V66, P739, DOI 10.1016/j.pcl.2019.03.003
   Bigham MT, 2014, PEDIATRICS, V134, PE572, DOI 10.1542/peds.2013-1844
   Bishop TF, 2011, JAMA-J AM MED ASSOC, V305, P2427, DOI 10.1001/jama.2011.813
   Blazin LJ, 2020, PEDIATR QUAL SAF, V5, P0, DOI 10.1097/pq9.0000000000000323
   BRENNAN TA, 1991, NEW ENGL J MED, V324, P370, DOI 10.1056/NEJM199102073240604
   Bressan V, 2020, J ADV NURS, V76, P927, DOI 10.1111/jan.14288
   Bukoh MX, 2020, J NURS MANAGE, V28, P744, DOI 10.1111/jonm.12936
   Clarke CN, 2017, SURGERY, V161, P869, DOI 10.1016/j.surg.2016.09.004
   Dykes PC, 2017, CRIT CARE MED, V45, PE806, DOI 10.1097/CCM.0000000000002449
   Forster AJ, 2003, ANN INTERN MED, V138, P161, DOI 10.7326/0003-4819-138-3-200302040-00007
   Glick Alexander F, 2019, PEDIATR CLIN NORTH AM, V66, P805, DOI 10.1016/j.pcl.2019.03.007
   Greenberg CC, 2007, J AM COLL SURGEONS, V204, P533, DOI 10.1016/j.jamcollsurg.2007.01.010
   Harris PA, 2019, J BIOMED INFORM, V95, P0, DOI 10.1016/j.jbi.2019.103208
   Harris PA, 2009, J BIOMED INFORM, V42, P377, DOI 10.1016/j.jbi.2008.08.010
   Huth K, 2021, BMJ QUAL SAF, V30, P208, DOI 10.1136/bmjqs-2019-010540
   Khan A, 2018, BMJ-BRIT MED J, V363, P0, DOI 10.1136/bmj.k4764
   Muller M, 2018, BMJ OPEN, V8, P0, DOI 10.1136/bmjopen-2018-022202
   Myers Laura C, 2021, J INTENSIVE CARE MED, V36, P1417, DOI 10.1177/0885066620957946
   Painter LM, 2018, J PATIENT SAF, V14, P87, DOI 10.1097/PTS.0000000000000178
   Patel Shilpa J, 2019, PEDIATR CLIN NORTH AM, V66, P751, DOI 10.1016/j.pcl.2019.03.004
   Pichert JW, 1997, PEDIATR ANN, V26, P160, DOI 10.3928/0090-4481-19970301-06
   RMF CSC, 2016, MALPR RISKS COMM FAI, V0, P0
   Shahian DM, 2017, BMJ QUAL SAF, V26, P760, DOI 10.1136/bmjqs-2016-006195
   Starmer AJ, 2014, NEW ENGL J MED, V371, P1803, DOI 10.1056/NEJMsa1405556
   Starmer AJ, 2013, JAMA-J AM MED ASSOC, V310, P2262, DOI 10.1001/jama.2013.281961
   Studdert DM, 2006, NEW ENGL J MED, V354, P2024, DOI 10.1056/NEJMsa054479
   The Joint Commission, 2017, MOST COMM REV SENT E, V0, P0
   Thomas EJ, 2000, MED CARE, V38, P261, DOI 10.1097/00005650-200003000-00003
   Topcu I, 2017, J PAK MED ASSOC, V67, P600
   Tsai Wen-Chen, 2004, INT J HEALTH CARE QUAL ASSUR INC LEADERSH HEALTH SERV, V17, P394, DOI 10.1108/09526860410563203
NR 31
TC 2
Z9 2
U1 2
U2 3
PU LIPPINCOTT WILLIAMS & WILKINS
PI PHILADELPHIA
PA TWO COMMERCE SQ, 2001 MARKET ST, PHILADELPHIA, PA 19103 USA
SN 1549-8417
EI 1549-8425
J9 J PATIENT SAF
JI J. Patient Saf.
PD MAR 15
PY 2022
VL 18
IS 2
BP 130
EP 137
DI 10.1097/PTS.0000000000000937
PG 8
WC Health Care Sciences & Services; Health Policy & Services
SC Health Care Sciences & Services
GA ZD7IS
UT WOS:000758370800009
PM 35188927
DA 2022-10-14
ER

PT J
AU Zafar, S
   Wolff, T
   Gaspar, R
   O'Malley, M
AF Zafar, S.
   Wolff, T.
   Gaspar, R.
   O'Malley, M.
TI Medical imaging call centre: a communication success story
SO CLINICAL RADIOLOGY
LA English
DT Article
ID alert notification system; closed-loop communication; malpractice issue; radiology; impact
AB AIM: To evaluate utilisation of a medical imaging call centre (MICC) at a multi-site, academic radiology department, focusing on communication of critical, urgent, or significant unexpected findings. MATERIALS AND METHODS: Institutional research ethics board approval was obtained. All calls made to MICC from 1 January to 31 December 2019 were reviewed retrospectively. The total number of calls, date, and reason of each call, level of report alert, and turnaround time (TAT) were recorded. Level 1, 2, and 3 alerts were defined as "potentially life-threatening new/ unexpected findings", "could result in morbidity/mortality", or "not immediately life-threatening or urgent", respectively. TAT was defined as the time from alert request received by the MICC until acknowledgement of receipt by the referring physician, with a desired TAT of 60 min, 3 h, and 3 days for each level, respectively. RESULTS: The MICC received 29,799 calls in 2019, on average 2,483 (range 1,989-3,098) calls per month. The most common indications for contacting the MICC were to request imaging reports to be expedited (14,916 calls, 50%) and issuing report alerts to communicate unex-pected or urgent findings (7,060 calls, 24%). Average number and range of calls for Level 1, 2, and 3 alerts were 57 (39-80), 345 (307-388), and 187 (127-215) per month, respectively. Average TAT for Level 1, 2, and 3 report alerts were 59 min, 2 h 26 min, and 19 h 39 min, respectively. CONCLUSION: The MICC received a large volume of calls and was a successful method for timely communication of unexpected or urgent imaging findings using a three-tiered alert system. (c) 2021 The Royal College of Radiologists. Published by Elsevier Ltd. All rights reserved.
C1 [Zafar, S.; Wolff, T.; Gaspar, R.; O'Malley, M.] Univ Toronto, Joint Dept Med Imaging, Toronto, ON, Canada.
RP O'Malley, M (通讯作者)，Univ Toronto, Princess Margaret Hosp, Joint Dept Med Imaging, 610 Univ Ave, Toronto, ON M5G 2M9, Canada.
EM martin.o'malley@uhn.ca
CR American College of Radiology, 2010, ACR PRACT GUID COMM, V0, P0
   Berlin L, 2006, LANCET, V367, P373, DOI 10.1016/S0140-6736(06)68114-2
   Berlin L, 2002, AM J ROENTGENOL, V178, P809, DOI 10.2214/ajr.178.4.1780809
   Bosmans JML, 2011, RADIOLOGY, V259, P184, DOI 10.1148/radiol.10101045
   Brady AP, 2018, INSIGHTS IMAGING, V9, P237, DOI 10.1007/s13244-018-0596-3
   Duncan KA, 2016, CLIN RADIOL, V71, P265, DOI 10.1016/j.crad.2015.11.017
   ESR, 2011, INSIGHTS IMAGING, V2, P93, DOI 10.1007/s13244-011-0066-7
   European Soc Radiology, 2012, INSIGHTS IMAGING, V3, P1, DOI 10.1007/s13244-011-0135-y
   European Society of Radiology, 2004, RISK MAN RAD EUR, V0, P0
   Garvey CH, 2006, LANCET, V367, P443, DOI 10.1016/S0140-6736(06)68145-2
   Kushner David C, 2005, J AM COLL RADIOL, V2, P15, DOI 10.1016/j.jacr.2004.08.005
   Lacson R, 2016, BMJ QUAL SAF, V25, P518, DOI 10.1136/bmjqs-2015-004276
   Lacson R, 2014, AM J ROENTGENOL, V203, P933, DOI 10.2214/AJR.14.13064
   Larson PA, 2014, J AM COLL RADIOL, V11, P552, DOI 10.1016/j.jacr.2013.12.016
   McDonald RJ, 2015, ACAD RADIOL, V22, P1191, DOI 10.1016/j.acra.2015.05.007
   NHS National Patient Safety Agency, 2007, SAF PRACT NOT 16 EAR, V0, P0
   ROBERTSON CL, 1989, RADIOLOGY, V172, P443, DOI 10.1148/radiology.172.2.2748825
   Rothman M, 1998, AM J ROENTGENOL, V170, P1108, DOI 10.2214/ajr.170.4.9530073
   Smith-Bindman R, 2019, JAMA-J AM MED ASSOC, V322, P843, DOI 10.1001/jama.2019.11456
   The Royal College of Radiologists, 2016, STAND COMM RAD REP F, V0, P0
   The Royal College of Radiologists, 1900, V2ND, V0, P0
   Tung EL, 2021, J AM COLL RADIOL, V18, P248, DOI 10.1016/j.jacr.2020.07.026
   University Health Network, 2021, SEAML CAR OPT PAT EX, V0, P0
   Watura C, 2020, INT J MED INFORM, V133, P0, DOI 10.1016/j.ijmedinf.2019.104028
   Whang JS, 2013, RADIOLOGY, V266, P548, DOI 10.1148/radiol.12111119
NR 25
TC 2
Z9 2
U1 0
U2 0
PU W B SAUNDERS CO LTD
PI LONDON
PA 32 JAMESTOWN RD, LONDON NW1 7BY, ENGLAND
SN 0009-9260
EI 1365-229X
J9 CLIN RADIOL
JI Clin. Radiol.
PD MAR 15
PY 2022
VL 77
IS 3
BP 188
EP 194
DI 10.1016/j.crad.2021.11.009
PG 7
WC Radiology, Nuclear Medicine & Medical Imaging
SC Radiology, Nuclear Medicine & Medical Imaging
GA ZP8SV
UT WOS:000766688600005
PM 34916046
DA 2022-10-14
ER

PT J
AU Bilgic, N
   Altun, S
AF Bilgic, Nurcan
   Altun, Sibel
TI Determination of nurses? tendency to medical error and the factors affecting this in the Turkish Republic of Northern Cyprus
SO JOURNAL OF THE PAKISTAN MEDICAL ASSOCIATION
LA English
DT Article
DE Medical error; Malpractise; Nurse; Health safety
AB Objective: To determine nurses'tendency towards malpractice and the factors affecting such a behaviour. Method: The descriptive, cross-sectional study was conducted in October 2018 at four public-sector hospitals in the Turkish Republic of Northern Cyprus, and comprised nurses. Data were collected using the Malpractice Trend Scale in Nursing. Data was analysed using SPSS 21. Results: Of the 236 female nurses with mean age 39.22 +/- 8.32 years, 166(70.3%) were married; 95(40.3%) had bachelor's degrees; 124(52.5%) worked in internal medicine clinics; 75(31.8%) had been working for >20 years; 86(36.4%) had been working in the same clinics for 1-5 years; and 108(45.7.0%) were working in shifts. The mean Malpractice Trend Scale in Nursing score was 64.62 +/- 19.86, indicating low level of tendency. Age, duration of work and shifts had significant association with scale scores (p<0.05) Conclusion: The tendency towards malpractice was found to be low among the nurses in the study, and age, duration of work and shifts were significant factors affecting the tendency.
C1 [Bilgic, Nurcan] Cyprus Int Univ, Dept Nursing, Nicasia, Turkey.
   [Altun, Sibel] Girne Amer Univ, Nursing High Sch, Kyrenia, Turkey.
RP Bilgic, N (通讯作者)，Cyprus Int Univ, Dept Nursing, Nicasia, Turkey.
EM nurcan.bilgic@gmail.com
CR Althobaiti S, 2020, INT J QUAL RES, V14, P895, DOI 10.24874/IJQR14.03-16
   Avsar G, 2016, ARCH HLTH SCI RES, V3, P115
   Ayorinde MO, 2019, INT J AFRICA NURSING, V11, P0
   Cakmak C, 2018, J HACETTEPE HLTH ADM, V21, P423
   Caymaz M, 2015, J INT MANAG SOC RES, V2, P1
   Er F, 2016, J HLTH NURSING MANAG, V3, P132, DOI 10.5222/SHYD.2016.132
   Giraldo P, 2016, BMJ OPEN, V6, P0, DOI 10.1136/bmjopen-2016-011644
   Kahriman I, 2015, 20142 VEHB KOC FDN N, V0, P0
   Levine KJ, 2020, J NURS MANAGE, V28, P130, DOI 10.1111/jonm.12906
   Metin B, 2018, HLTH CARE ACAD J, V5, P76
   Ministry of Health, 2017, SEC REP SYST, V0, P0
   Mousavi-Roknabadi RS, 2019, INT J QUAL HEALTH C, V31, P541, DOI 10.1093/intqhc/mzy202
   Musharyanti L, 2019, J TAIBAH UNIV MED SC, V14, P282, DOI 10.1016/j.jtumed.2019.04.002
   Ozata M, 2010, J MED RES, V8, P100
   Sahin D, 2014, B LEGAL MED, V19, P100
   Sahlabadi AS, 2020, IRAN J ERGON, V8, P74
   Salar A, 2020, INT J AFR NURS SCI, V13, P0
   Tarhan M, 2019, J HLTH NURS MANAG, V3, P196
   Thai Department of Social Development and Welfare, 2016, HIGHL COMM COV AR 20, V0, P0
   Turk G, 2019, J NURS SCI, V11, P374
   Turk Hemsireler Dernegi, 2008, TURK HEMS CAL KOS, V0, P0
   Ugrak U, 2020, J HACETTEPE HLTH ADM, V23, P261
   Yigitbas C, 2016, ANATOL CLIN, V21, P207
   Yigitsoy M, 2014, THESIS NEAR E U, V0, P0
   Yontem S, 2016, THESIS IZMIR KATIP C, V0, P0
   Zencirci AD, 2010, J RES DEV NURSING, V12, P67
NR 26
TC 0
Z9 0
U1 4
U2 4
PU PAKISTAN MEDICAL ASSOC
PI KARACHI
PA PMA HOUSE, AGA KHAN III RD, KARACHI, 00000, PAKISTAN
SN 0030-9982
EI 
J9 J PAK MED ASSOC
JI J. Pak. Med. Assoc.
PD JUL 15
PY 2022
VL 72
IS 7
BP 1335
EP 1339
DI 10.47391/JPMA.238510.47391/JPMA.2385
PG 5
WC Medicine, General & Internal; Medicine, Research & Experimental
SC General & Internal Medicine; Research & Experimental Medicine
GA 2C6OW
UT WOS:000810986300014
DA 2022-10-14
ER

PT J
AU Hernandez-Herrero, M
   Cayon-De las Cuevas, J
AF Hernandez-Herrero, Monica
   Cayon-De las Cuevas, Joaquin
TI Empirical analysis of medical malpractice litigation involving urgent-care settings in the Spanish national health service
SO EMERGENCIAS
LA Spanish
DT Article
DE Medical liability; Judicial sentences; Defensive medicine; Emergency medicine
ID physician; claim; risk
AB Objectives: To analyze the characteristics of superior court decisions in litigation or administrative procedures for medical malpractice claims involving urgent care settings in the Spanish national health service. Material and methods: Observational cross-sectional study of judicial rulings handed down between 2008 and 2020 in cases involving urgent care. We analyzed administrative, clinical, and judicial variables as well as the amounts of compensation awarded. Results: A total of 1015 rulings were analyzed; 243 cases (23.9%) involved urgent medical care. Most cases (223 [91.8%]) involved elderly patients. The largest proportion of defendants (97 [39.9%]) were emergency physicians, and the most common setting was a hospital emergency department (211 [86.8%]). The grounds for finding against the defendant were most often diagnostic or therapeutic error (40 [46.0%] cases) and lost opportunity (35 [40.2%] cases). Damages were usually claimed for sequelae (122 [50.2%] cases) and death (112 [46.1%] cases). The median award was epsilon 46 000, the minimum was epsilon 1300, and the maximum was epsilon 974 849. Conclusion: In medical and other health-care malpractice cases, the majority of claims (about 64%) are dismissed. This finding, unreported until now, may help to contain the overestimation of risk of liability in urgent medical care. It also reinforces the need to provide medical practitioners with more training regarding the legal aspects of health care.
C1 [Hernandez-Herrero, Monica] Hosp Comarcal Laredo, Inst Invest Sanitaria Valdecilla, IDIVAL, Serv Urgencias, Cantabria, Spain.
   [Cayon-De las Cuevas, Joaquin] Univ Cantabria, IDIVAL, Inst Invest Sanitaria Valdecilla, Grp Invest Derecho Sanit & Bioet, Santander, Spain.
RP Hernandez-Herrero, M (通讯作者)，C Canto Fraile 2, Laredo, Cantabria, Spain.
EM gasiosa@hotmail.com
CR Bianchin C, 2018, EMER CARE J, V14, P24, DOI 10.4081/ecj.2018.6366
   Bishop TF, 2010, ARCH INTERN MED, V170, P1081, DOI 10.1001/archinternmed.2010.155
   Brown TW, 2010, ACAD EMERG MED, V17, P553, DOI 10.1111/j.1553-2712.2010.00729.x
   Campos JF, 2017, FRONT PHARMACOL, V8, P0, DOI 10.3389/fphar.2017.00466
   Carrier ER, 2013, HEALTH AFFAIR, V32, P1383, DOI 10.1377/hlthaff.2013.0233
   Cayon de las Cuevas J, 2017, PRESTACION SERVICIOS, V0, P479
   Cohen D, 2012, J EMERG MED, V42, P22, DOI 10.1016/j.jemermed.2008.06.014
   De la Quintana Ferguson M, 1949, RESPONSABILIDAD CIVI, V0, P47
   Elshove-Bolk J, 2004, EUR J EMERG MED, V11, P247, DOI 10.1097/00063110-200410000-00002
   Ferguson B, 2018, J EMERG MED, V55, P659, DOI 10.1016/j.jemermed.2018.06.035
   Galan Cortes JC, 2011, RESPONSABILIDAD CIVI, V2a, P470
   Jena AB, 2011, NEW ENGL J MED, V365, P629, DOI 10.1056/NEJMsa1012370
   Martinez Lopez FJ, 2004, REV ADM SANIT, V2, P280
   Mello MM, 2010, HEALTH AFFAIR, V29, P1570
   Myers Laura C, 2021, J HEALTHC RISK MANAG, V41, P9, DOI 10.1002/jhrm.21450
   Perea Perez B, 2010, REV CLIN ESP, V252, P1
   Schaffer AC, 2017, JAMA INTERN MED, V177, P710, DOI 10.1001/jamainternmed.2017.0311
   Seijas Quintana JA, 2009, REV ASOCIACION ESPAN, V29, P18
   Studdert DM, 2016, NEW ENGL J MED, V374, P354, DOI 10.1056/NEJMsa1506137
   Studdert DM, 2005, JAMA-J AM MED ASSOC, V293, P2609, DOI 10.1001/jama.293.21.2609
   TANCREDI LR, 1978, SCIENCE, V200, P879, DOI 10.1126/science.644329
   Wansink L, 2019, EUR J EMERG MED, V26, P350, DOI 10.1097/MEJ.0000000000000572
   Watson K, 2017, EUR J HEALTH LAW, V25, P1, DOI 10.1163/15718093-12460348
NR 24
TC 1
Z9 1
U1 0
U2 0
PU Soc Espanola Medicina Urgencias & Emergencias - SEMES
PI Madrid
PA Nunez de Balboa 116, 3rd floor, office 9, Madrid, SPAIN
SN 1137-6821
EI 2386-5857
J9 EMERGENCIAS
JI Emergencias
PD FEB 15
PY 2022
VL 34
IS 1
BP 15
EP 20
DI 
PG 6
WC Emergency Medicine
SC Emergency Medicine
GA 0F6MG
UT WOS:000777470600005
PM 35103439
DA 2022-10-14
ER

PT J
AU De Ravin, E
   Sell, EA
   Newman, JG
   Rajasekaran, K
AF De Ravin, Emma
   Sell, Elizabeth A.
   Newman, Jason G.
   Rajasekaran, Karthik
TI Medical malpractice in robotic surgery: a Westlaw database analysis
SO JOURNAL OF ROBOTIC SURGERY
LA English
DT Article; Early Access
DE Malpractice; Litigation; Robotic surgery; Westlaw database
ID medicolegal analysis; cancer; diagnosis
AB Malpractice claims involving robot-assisted surgical procedures have increased more than 250% in the past 7 years compared to the seven years prior. We examined robotic surgery malpractice claims to identify trends in claimed liabilities, describe legal outcomes, and determine strategies to minimize future litigation. The Westlaw legal database was queried retrospectively for U.S. state and federal trials regarding robot-assisted surgical procedures from 2006 to 2013 and 2014 to 2021. Data abstracted from verdict reports included year, state, court type, defendant specialty, procedure performed, claimed injuries and liabilities, verdict, and damage amount awarded. Sixty-one cases across 25 states were identified, 16 cases between 2006 and 2013, and 45 from 2014 to 2021. Among those 45 cases, defendant verdicts predominated (n = 35, 77.8%), with only four plaintiff verdicts (8.9%) and six settlements (13.3%). Overall, 169 liabilities were claimed, most commonly negligent surgery (82.2%), misdiagnosis/failure to diagnose (46.7%), delayed treatment (35.6%), and lack of informed consent (31.1%). Thirteen cases resulted in indemnity payments (mean = $1,251,274), with damages ranging from $10,087 (infection and retained foreign body) to $5,008,922 (patient death). Hysterectomy (n = 19, 42.2%) was the most commonly litigated surgery, followed by prostatectomy (n = 5) and hernia repair (n = 4). The most litigated specialties were obstetrics/gynecology (48.9%), general surgery (28.9%), and urology (15.6%). Malpractice litigation in robot-assisted surgery is infrequent. As robotic procedures become more commonplace, surgeons must keep common liabilities in mind, as there are valuable and actionable lessons to be learned from these cases. Malpractice reform, continuing medical education activities, and improved informed consent protocols may help minimize future litigation.
C1 [De Ravin, Emma; Newman, Jason G.; Rajasekaran, Karthik] Univ Penn, Dept Otorhinolaryngol Head & Neck Surg, 800 Walnut St,18th Floor, Philadelphia, PA 19107 USA.
   [De Ravin, Emma; Sell, Elizabeth A.] Univ Penn, Perelman Sch Med, Philadelphia, PA 19104 USA.
   [Rajasekaran, Karthik] Univ Penn, Leonard Davis Inst Hlth Econ, Philadelphia, PA 19104 USA.
RP Rajasekaran, K (通讯作者)，Univ Penn, Dept Otorhinolaryngol Head & Neck Surg, 800 Walnut St,18th Floor, Philadelphia, PA 19107 USA.; Rajasekaran, K (通讯作者)，Univ Penn, Leonard Davis Inst Hlth Econ, Philadelphia, PA 19104 USA.
EM karthik.rajasekaran@pennmedicine.upenn.edu
CR Anderson JE, 2012, J AM COLL SURGEONS, V215, P107, DOI 10.1016/j.jamcollsurg.2012.02.005
   [Anonymous], 2019, ROSENBAUM, V0, P0
   [Anonymous], 2017, MALPRACTICE STAT, V0, P0
   [Anonymous], 1995, ANN REPORT, V0, P0
   Azadi S, 2021, J MINIM INVAS GYN, V28, P490, DOI 10.1016/j.jmig.2020.12.001
   Bal BS, 2009, CLIN ORTHOP RELAT R, V467, P339, DOI 10.1007/s11999-008-0636-2
   Childers CP, 2018, JAMA-J AM MED ASSOC, V320, P835, DOI 10.1001/jama.2018.9219
   Garisto J, 2021, ACTAS UROL ESP, V45, P345, DOI 10.1016/j.acuroe.2021.04.011
   Grogan RH, 2020, GLAND SURG, V9, P840, DOI 10.21037/gs.2020.03.39
   Jacob BP, 2003, SURG CLIN N AM, V83, P1405, DOI 10.1016/S0039-6109(03)00159-2
   KERN KA, 1993, SURGERY, V114, P1167
   KERN KA, 1993, DIS COLON RECTUM, V36, P531, DOI 10.1007/BF02049857
   KERN KA, 1992, ARCH SURG-CHICAGO, V127, P542
   KERN KA, 1994, ARCH SURG-CHICAGO, V129, P397
   Lydiatt DD, 2017, ENT-EAR NOSE THROAT, V96, P477, DOI 10.1177/014556131709601210
   Lydiatt DD, 2002, LARYNGOSCOPE, V112, P445, DOI 10.1097/00005537-200203000-00007
   Lyu H, 2017, PLOS ONE, V12, P0, DOI 10.1371/journal.pone.0181970
   Martinello N, 2020, EXPERIENCES EXPECTAT, V0, P0
   McClelland PH, 2021, J SURG RES, V268, P181, DOI 10.1016/j.jss.2021.06.009
   Nik-Ahd F, 2019, J ROBOT SURG, V13, P729, DOI 10.1007/s11701-018-00905-y
   Perez RE, 2019, ANN LAPAROSC ENDOSC, V4, P0, DOI 10.21037/ales.2019.05.02
   Rothberg MB, 2014, JAMA INTERN MED, V174, P1867, DOI 10.1001/jamainternmed.2014.4649
   Wagner CR, 2021, OPER NEUROSURG, V21, P173, DOI 10.1093/ons/opab135
   Weinstein GS, 2012, LARYNGOSCOPE, V122, P1701, DOI 10.1002/lary.23294
NR 26
TC 0
Z9 0
U1 0
U2 0
PU SPRINGERNATURE
PI LONDON
PA CAMPUS, 4 CRINAN ST, LONDON, N1 9XW, ENGLAND
SN 1863-2483
EI 1863-2491
J9 J ROBOT SURG
JI J. Robot. Surg.
PD JUN 15
PY 2022
VL 0
IS 
BP 
EP 
DI 10.1007/s11701-022-01417-6
PG 6
WC Surgery
SC Surgery
GA 1D9FD
UT WOS:000794101500001
PM 35554817
DA 2022-10-14
ER

PT J
AU Yoon, S
   Cho, SI
   Shin, S
   Lee, W
   Ko, Y
   Moon, JY
   Lee, HJ
AF Yoon, Susie
   Cho, Soo Ick
   Shin, SuHwan
   Lee, Wonjong
   Ko, Youkang
   Moon, Jee Youn
   Lee, Ho-Jin
TI An Analysis of Judicial Cases Concerning Analgesic-Related Medication Errors in the Republic of Korea
SO JOURNAL OF PATIENT SAFETY
LA English
DT Article
DE adverse drug events; analgesics; complications; jurisprudence; malpractice; medical liability
ID adverse drug event; health-care; malpractice; injection
AB Objectives Analgesic-related medication errors can be a threat to patient safety. This study aimed to identify and describe medication errors that can cause serious adverse drug events (ADEs) related to analgesic use. Methods This retrospective, observational, medicolegal study analyzed closed cases concerning complications induced by medication errors involving 3 commonly used analgesics: opioids, nonsteroidal anti-inflammatory drugs (NSAIDs), and acetaminophen (AAP). Cases closed between 1994 and 2019 that were available in the Korean Supreme Court judgment database system were included. Medication errors were categorized using a classification system (developed by our group) based on the stage of drug administration. Clinical characteristics and judgment statuses were analyzed. Results A total of 71 cases were included in the final analysis (opioids, n = 30; NSAIDs, n = 35; AAP, n = 6). Among them, 43 claims (60.6%) resulted in payments to the plaintiffs, with a median payment of $86,607 (interquartile range, $34,554-$193,782). The severity of ADEs was high (National Association of Insurance Commissioners scale >= 6) in 88.7% (n = 63) of claims, with a total of 44 (62%) deaths. The most common types of ADEs associated with opioid, NSAID, and AAP use were respiratory depression, anaphylactic shock, and fulminant hepatitis, respectively. The most common recognized medication errors associated with opioid, NSAIDs, and AAP were inappropriate patient monitoring (n = 10; 33.3%), improper analgesic choice (n = 15; 42.9%), and inappropriate treatment after ADEs (n = 3; 50%), respectively. Conclusions Our findings indicate that efforts should be made to reduce medication errors related to analgesic use to prevent permanent injury and potential malpractice claims.
C1 [Yoon, Susie; Lee, Wonjong; Moon, Jee Youn; Lee, Ho-Jin] Seoul Natl Univ Hosp, Dept Anesthesiol & Pain Med, Seoul, South Korea.
   [Yoon, Susie; Moon, Jee Youn; Lee, Ho-Jin] Seoul Natl Univ, Coll Med, Dept Anesthesiol & Pain Med, Seoul, South Korea.
   [Cho, Soo Ick] Seoul Natl Univ Hosp, Dept Dermatol, Seoul, South Korea.
   [Shin, SuHwan] Yonsei Univ, Grad Sch, Dept Med Law & Eth, Seoul, South Korea.
   [Ko, Youkang] Daejeon Dist Court, Seosan Branch, Seosan, South Korea.
RP Lee, HJ (通讯作者)，Seoul Natl Univ Hosp, Dept Anesthesiol & Pain Med, Coll Med, 110 Daehang Ro, Seoul 110744, South Korea.
EM zenerdiode03@gmail.com
CR Barker KN, 2002, ARCH INTERN MED, V162, P1897, DOI 10.1001/archinte.162.16.1897
   Beaudoin FL, 2015, ANN EMERG MED, V65, P423, DOI 10.1016/j.annemergmed.2014.11.016
   Bicket Mark C, 2017, J OPIOID MANAG, V13, P51, DOI 10.5055/jom.2017.0367
   BLUMENTHAL D, 1994, JAMA-J AM MED ASSOC, V272, P1867, DOI 10.1001/jama.272.23.1867
   Bricker L, 2002, AM J OBSTET GYNECOL, V186, PS94, DOI 10.1067/mob.2002.121549
   Brophy TJ, 2014, CLIN TOXICOL, V52, P880, DOI 10.3109/15563650.2014.953168
   Buvanendran A, 2009, CURR OPIN ANESTHESIO, V22, P588, DOI 10.1097/ACO.0b013e328330373a
   Cho SI, 2020, REGION ANESTH PAIN M, V45, P337, DOI 10.1136/rapm-2019-101169
   Dornan T, 2009, IN DEPTH INVESTIGATI, V0, P1
   Forster AJ, 2005, J GEN INTERN MED, V20, P317, DOI 10.1111/j.1525-1497.2005.30390.x
   Giummarra MJ, 2015, PAIN MED, V16, P472, DOI 10.1111/pme.12586
   Ho KY, 2020, J PAIN RES, V13, P437, DOI 10.2147/JPR.S229387
   Hyeon CW, 2019, MEDICINE, V98, P0, DOI 10.1097/MD.0000000000015996
   Jensen LS, 2004, ANAESTHESIA, V59, P493, DOI 10.1111/j.1365-2044.2004.03670.x
   Kanjanarat P, 2003, AM J HEALTH-SYST PH, V60, P1750, DOI 10.1093/ajhp/60.17.1750
   Kim EJ, 2014, ASIA PAC ALLERGY, V4, P68, DOI 10.5415/apallergy.2014.4.1.68
   Kim J, 2020, J PAIN RES, V13, P1525, DOI 10.2147/JPR.S256759
   Kim KH, 2020, KOREAN J PAIN, V33, P108, DOI 10.3344/kjp.2020.33.2.108
   Kim SK, 2012, ARCH PLAST SURG-APS, V39, P249, DOI 10.5999/aps.2012.39.3.249
   Koren G, 2006, ANN PHARMACOTHER, V40, P824, DOI 10.1345/aph.1G428
   Lahue BJ, 2012, AM HEALTH DRUG BENEF, V5, P1
   Levinson DR, 2010, ADVERSE EVENTS HOSP, V0, P0
   Liew Z, 2014, JAMA PEDIATR, V168, P313, DOI 10.1001/jamapediatrics.2013.4914
   Mahajan RP, 2010, BRIT J ANAESTH, V105, P69, DOI 10.1093/bja/aeq133
   Mishra P, 2010, INT J CLIN PRACT, V64, P1573, DOI 10.1111/j.1742-1241.2009.02177.x
   Morimoto T, 2011, J GEN INTERN MED, V26, P148, DOI 10.1007/s11606-010-1518-3
   Ogston-Tuck Sherri, 2014, NURS STAND, V29, P52, DOI 10.7748/ns.29.4.52.e9183
   Perry A, 2014, CLIN SKILLS NURSING, V8th ed, P0
   SOWKA MP, 1981, CONN MED, V45, P91
   Yang MS, 2020, J ALLER CL IMM-PRACT, V8, P690, DOI 10.1016/j.jaip.2019.09.032
NR 31
TC 0
Z9 0
U1 2
U2 2
PU LIPPINCOTT WILLIAMS & WILKINS
PI PHILADELPHIA
PA TWO COMMERCE SQ, 2001 MARKET ST, PHILADELPHIA, PA 19103 USA
SN 1549-8417
EI 1549-8425
J9 J PATIENT SAF
JI J. Patient Saf.
PD MAR 15
PY 2022
VL 18
IS 2
BP E439
EP E446
DI 10.1097/PTS.0000000000000834
PG 8
WC Health Care Sciences & Services; Health Policy & Services
SC Health Care Sciences & Services
GA ZD7IS
UT WOS:000758370800019
PM 35188932
DA 2022-10-14
ER

PT J
AU Mahalingam, M
AF Mahalingam, Meera
TI Reforms, Errors, and Dermatopathology Malpractice: Then and Now: A Comprehensive Retrospective
SO ADVANCES IN ANATOMIC PATHOLOGY
LA English
DT Review
DE reforms; errors; dermatopathology malpractice; artificial intelligence
ID biopsy requisition form; medical malpractice; clinical information; surgical pathology; interstate dermatopathology; medicolegal aspect; united-states; melanoma; dermatology; litigation
AB Medical malpractice occurs when a hospital, doctor, or other health care professional, through a negligent act or omission, causes an injury to a patient. The negligence might be the result of errors in diagnosis, treatment, aftercare, or health management. To be considered medical malpractice under the law, the claim must violate the standard of care, the injury must be caused by the negligence and, last but most certainly not least, the injury must result in significant damages. This review is an overview of medicolegal issues specific to the practice of Dermatopathology with the caveat that most are likely pertinent to other specialties of pathology as well. The safety of patients remains the priority in pathology as it does in any medical undertaking, and this is no different in the practice of Dermatopathology. The review is broadly divided in 2 parts-we begin with an overview of tort reforms, advocated by physicians to reduce costs associated with malpractice defense. In the second part we address practical issues specific to the practice of pathology and dermatopathology. These include among others, errors-related to the biopsy type, inadequacy of clinical information regarding the lesion that is biopsied, role of interstate dermatopathology as well as examples of select entities commonly misdiagnosed in dermatopathology. In the last decade, artificial intelligence (AI) has moved to the forefront of technology. While research into the uses of AI in pathology is promising, the use of AI in diagnostic practice is still somewhat uncommon. Given that AI is not fully integrated routinely as a diagnostic adjunct, its' impact on pathology-specific medicolegal issues cannot, as yet at least, be defined. Restriction of medical malpractice is of particular relevance in the COVID-19 era, a period that is anything but normal. The response of states with specific pandemic-related guidelines is addressed with the caveat that this particular issue is only covered in select states. Furthermore, given that the COVID pandemic is only a year old, while it does not appear to have had an immediate impact on pathology-specific medicolegal matters, it is possible that the role of COVID on this issue, if any at all, will and can only be fully defined a few years down the line.
C1 [Mahalingam, Meera] Tufts Univ, Dept Dermatol, Sch Med, Boston, MA 02111 USA.
   [Mahalingam, Meera] VA Consolidated Labs, Dermatopathol Sect, Dept Pathol & Lab Med, West Roxbury, MA USA.
RP Mahalingam, M (通讯作者)，VA Integrated Serv Network 1 VISN1, Dermatopathol Sect, Dept Pathol & Lab Med 113, 1400 VFW Pkwy, West Roxbury, MA 02132 USA.
EM me@meeramahalingam.com
CR Ackerman AB, 2005, J AM ACAD DERMATOL, V53, P698, DOI 10.1016/j.jaad.2005.06.025
   ACKERMAN AB, 2000, DECMATOPATHOL PRACT, V6, P236
   Allen TC, 2014, AM J CLIN PATHOL, V141, P501, DOI 10.1309/AJCPQLK63BQFDODF
   [Anonymous], 2012, IAN TOMLISON PATHOLO, V0, P0
   [Anonymous], 2016, WISCONSIN LAW J MARC, V0, P0
   Brauer JA, 2007, J CUTAN PATHOL, V34, P687, DOI 10.1111/j.1600-0560.2006.00684.x
   Californians Allied for patient protection the coalition to protect MICRA, 1975, MICRA, V0, P0
   Campbell MC, 2003, SUMMARY MEDICAL MALP, V0, P0
   Campbell MC, 1998, SUMMARY MEDICAL MALP, V0, P0
   Cardona DM, 2017, ARCH PATHOL LAB MED, V141, P741, DOI 10.5858/arpa.2017-0047-ED
   CASS RA, 2007, WALL STREET J, V0, PA13
   Chen LF, 2015, INFECT CONT HOSP EP, V36, P1444, DOI 10.1017/ice.2015.216
   Cho A, 2002, SCIENCE, V295, P418, DOI 10.1126/science.295.5554.418
   Chuchvara N, 2020, J AM ACAD DERMATOL, V82, P1025, DOI 10.1016/j.jaad.2019.11.055
   Cocks M, 2021, J CUTAN PATHOL, V48, P34, DOI 10.1111/cup.13827
   Comfere NI, 2015, J CUTAN PATHOL, V42, P333, DOI 10.1111/cup.12485
   Comfere NI, 2014, INT J DERMATOL, V53, P549, DOI 10.1111/ijd.12330
   Cooper K, 2006, ARCH PATHOL LAB MED, V130, P607
   Creswell J, 2006, NEW YORK TIMES 0924, V0, P0
   Crowson AN, 2006, MODERN PATHOL, V19, PS148, DOI 10.1038/modpathol.3800518
   Crystal Ferrier, 2004, COLL SOURC RUL EV RU, V0, P0
   Darr K, 1991, HOSP TOPICS, V75, P46
   Duignan Kieran, 2020, MED LEG J, V88, P31, DOI 10.1177/0025817220935892
   Dyson SW, 2005, ARCH DERMATOL, V141, P734, DOI 10.1001/archderm.141.6.734
   Epstein JI, 2001, AM J SURG PATHOL, V25, P527, DOI 10.1097/00000478-200104000-00014
   Faigman DL, 2002, SCIENCE, V297, P339, DOI 10.1126/science.1072515
   Fernandez EM, 2005, CUTIS, V76, P335
   Foucar E, 2005, ARCH PATHOL LAB MED, V129, P1268
   Fox BC, 1996, CLIN INFECT DIS, V23, P616, DOI 10.1093/clinids/23.3.616
   Frable WJ, 2006, ARCH PATHOL LAB MED, V130, P620
   Freckelton I, 2020, J LAW MED, V27, P590
   Giambrone D, 2014, J AM ACAD DERMATOL, V71, P772, DOI 10.1016/j.jaad.2014.04.043
   Gittler GJ, 1996, CLIN INFECT DIS, V23, P1152, DOI 10.1093/clinids/23.5.1152
   Glusac EJ, 2003, J CUTAN PATHOL, V30, P287, DOI 10.1034/j.1600-0560.2003.00075.x
   Grant-Kels JM, 2005, J AM ACAD DERMATOL, V53, P703, DOI 10.1016/j.jaad.2005.07.043
   Hart Steven N, 2019, J PATHOL INFORM, V10, P5, DOI 10.4103/jpi.jpi_32_18
   Heher YK, 2018, ADV ANAT PATHOL, V25, P124, DOI 10.1097/PAP.0000000000000181
   Herman Tom, 2006, WALL STREET J 0517, V0, PD1
   Hiemenz MC, 2014, AM J SURG PATHOL, V38, PE1, DOI 10.1097/PAS.0000000000000168
   High WA, 2005, J AM ACAD DERMATOL, V53, P89, DOI 10.1016/j.jaad.2005.03.006
   Hirschowitz L, 2013, DOUBLE REPORTING HIS, V0, P0
   Jacobson PD, 2005, JAMA-J AM MED ASSOC, V294, P2083, DOI 10.1001/jama.294.16.2083
   John Edwards on Government Reform, 2003, ISSUE, V0, P0
   Kassirer JP, 2002, JAMA-J AM MED ASSOC, V288, P1382, DOI 10.1001/jama.288.11.1382
   Kelly AM, 2020, EMERG MED AUSTRALAS, V32, P703, DOI 10.1111/1742-6723.13548
   King R, 2009, MODERN PATHOL, V22, P611, DOI 10.1038/modpathol.2009.22
   KLUFT RP, 1993, PRIMARY CARE, V20, P459
   LANDRO L, 2007, WALL STREET J 0404, V0, PD5
   Larson A, 2004, EXPERT LAW, V0, P0
   Liebman CB, 2004, HEALTH AFFAIR, V23, P22, DOI 10.1377/hlthaff.23.4.22
   Lohman ME, 2021, J AM ACAD DERMATOL, V12, P0
   Lydiatt DD, 2004, AM J SURG, V187, P688, DOI 10.1016/j.amjsurg.2003.10.018
   Marsch A, 2013, SEMIN CUTAN MED SURG, V32, P224, DOI 10.12788/j.sder.0037
   Marsch A, 2012, DERMATOL CLIN, V30, P593, DOI 10.1016/j.det.2012.06.011
   Marsch AF, 2015, J CUTAN PATHOL, V42, P669, DOI 10.1111/cup.12505
   Massey B, 2004, ABERQUERQUE J, V0, P0
   Massi G, 2007, VIRCHOWS ARCH, V451, P623, DOI 10.1007/s00428-007-0459-7
   Medical Liability, 2006, AM MED NEWS, V0, P23
   Meier FA, 2011, ADV ANAT PATHOL, V18, P406, DOI 10.1097/PAP.0b013e318229bf20
   Mello MM, 2010, HEALTH AFFAIR, V29, P1569, DOI 10.1377/hlthaff.2009.0807
   Mello MM, 2003, NEW ENGL J MED, V348, P2281, DOI 10.1056/NEJMp030064
   METZLOFF TB, 1988, LAW CONTEMP PROBL, V51, P199, DOI 10.2307/1191890
   Mohr JC, 2000, JAMA-J AM MED ASSOC, V283, P1731, DOI 10.1001/jama.283.13.1731
   Murray I, 2003, MALPRACTICE ECONOMIS, V0, P501
   Nagarajan P, 2020, J CUTAN PATHOL, V47, P418, DOI 10.1111/cup.13640
   *NAMIC, 2004, JOINT SEV LIAB REF S, V0, P0
   Nelson KB, 2003, NEW ENGL J MED, V349, P1765, DOI 10.1056/NEJMsb035364
   NORBUT M, 2005, AM MED NEWS 0328, V48, P1
   Norbut M, 2005, AM MED NEWS, V5, P0
   Olsen TG, 2004, J AM ACAD DERMATOL, V51, P454, DOI 10.1016/j.jaad.2004.03.041
   Payne VL, 2009, ARTIF INTELL MED, V47, P175, DOI 10.1016/j.artmed.2009.07.002
   Piepkorn MW, 2019, JAMA NETW OPEN, V2, P0, DOI 10.1001/jamanetworkopen.2019.12597
   Prevatt HA, 2007, SURG INNOV, V14, P62, DOI 10.1177/1553350607299776
   Pritchard DJ, 2005, CLIN PERINATOL, V32, P191, DOI 10.1016/j.clp.2004.10.005
   Read S, 2005, J AM ACAD DERMATOL, V53, P134, DOI 10.1016/j.jaad.2005.02.019
   *ROB WOOD JOHNS FD, 2002, PLAN VOL MED ALT MAL, V0, P0
   Romano RC, 2016, AM J CLIN PATHOL, V146, P727, DOI 10.1093/AJCP/AQW186
   Rosenbaum S, 2003, JAMA-J AM MED ASSOC, V289, P1546, DOI 10.1001/jama.289.12.1546
   Samanta A, 2003, CLIN MED, V3, P443, DOI 10.7861/clinmedicine.3-5-443
   Sedgwick P, 2015, BMJ-BRIT MED J, V351, P0, DOI 10.1136/bmj.h4672
   Seo H, 2020, VASA, V49, P243, DOI 10.1024/0301-1526/a000818
   Shapiro D, 2003, NEW YORK TIME 0923, V0, P0
   Sheikh UA, 2020, J CUTAN PATHOL, V47, P328, DOI 10.1111/cup.13626
   SMITH KJ, 1989, AM J SURG PATHOL, V13, P931, DOI 10.1097/00000478-198911000-00003
   SORREL AL, 2006, AM MED NEWS 0501, V49, P1
   Sorrell AL, 2006, AM MED NEWS, V49, P13
   South Carolina Reforms, 2005, AM TORT REF ORG, V0, P0
   Steindel SJ, 1996, CLIN CHIM ACTA, V251, P25, DOI 10.1016/0009-8981(96)06298-5
   Struve CT, 2004, HEALTH AFFAIR, V23, P33, DOI 10.1377/hlthaff.23.4.33
   Stuart LN, 2014, J CUTAN PATHOL, V41, P81, DOI 10.1111/cup.12267
   Studdert DM, 2005, JAMA-J AM MED ASSOC, V293, P2609, DOI 10.1001/jama.293.21.2609
   Studdert DM, 2004, HEALTH AFFAIR, V23, P54, DOI 10.1377/hlthaff.23.4.54
   Tongue John R, 2005, INSTR COURSE LECT, V54, P3
   TRONNIER M, 1995, AM J DERMATOPATH, V17, P1, DOI 10.1097/00000372-199502000-00001
   Trotter MJ, 2003, ARCH PATHOL LAB MED, V127, P1489
   Troxel DB, 2006, ARCH PATHOL LAB MED, V130, P617
   TROXEL DB, 1994, AM J SURG PATHOL, V18, P821, DOI 10.1097/00000478-199408000-00009
   Waterman AD, 2007, JT COMM J QUAL PATIE, V33, P467, DOI 10.1016/S1553-7250(07)33050-X
   Wells A, 2021, J CUTAN PATHOL, V48, P1061, DOI 10.1111/cup.13954
   White WL, 2006, J AM ACAD DERMATOL, V54, P353, DOI 10.1016/j.jaad.2005.08.070
   Wick MR, 2005, SEMIN DIAGN PATHOL, V22, P167, DOI 10.1053/j.semdp.2006.01.006
   WORSLEY B, 2004, MANY FACETS VICARIOU, V0, P0
   Yoon A, 1984, OFFER OF JUDGEMENT R, V0, P0
NR 104
TC 1
Z9 1
U1 0
U2 1
PU LIPPINCOTT WILLIAMS & WILKINS
PI PHILADELPHIA
PA TWO COMMERCE SQ, 2001 MARKET ST, PHILADELPHIA, PA 19103 USA
SN 1072-4109
EI 1533-4031
J9 ADV ANAT PATHOL
JI Adv. Anat. Pathol.
PD MAR 15
PY 2022
VL 29
IS 2
BP 81
EP 96
DI 10.1097/PAP.0000000000000319
PG 16
WC Pathology
SC Pathology
GA YV1HS
UT WOS:000752484300002
PM 34561375
DA 2022-10-14
ER

PT J
AU Kawamura, R
   Harada, Y
   Sugimoto, S
   Nagase, Y
   Katsukura, S
   Shimizu, T
AF Kawamura, Ren
   Harada, Yukinori
   Sugimoto, Shu
   Nagase, Yuichiro
   Katsukura, Shinichi
   Shimizu, Taro
TI Incidence of Diagnostic Errors Among Unexpectedly Hospitalized Patients Using an Automated Medical History-Taking System With a Differential Diagnosis Generator: Retrospective Observational Study
SO JMIR MEDICAL INFORMATICS
LA English
DT Article
DE artificial intelligence; automated medical history-taking; diagnostic errors; outpatient; Safer Dx
ID suggestions improve accuracy; randomized controlled-trial; missed opportunity; malpractice claim; decision-support; origin
AB Background: Automated medical history-taking systems that generate differential diagnosis lists have been suggested to contribute to improved diagnostic accuracy. However, the effect of these systems on diagnostic errors in clinical practice remains unknown. Objective: This study aimed to assess the incidence of diagnostic errors in an outpatient department, where an artificial intelligence (AI)-driven automated medical history-taking system that generates differential diagnosis lists was implemented in clinical practice. Methods: We conducted a retrospective observational study using data from a community hospital in Japan. We included patients aged 20 years and older who used an AI-driven, automated medical history-taking system that generates differential diagnosis lists in the outpatient department of internal medicine for whom the index visit was between July 1, 2019, and June 30, 2020, followed by unplanned hospitalization within 14 days. The primary endpoint was the incidence of diagnostic errors, which were detected using the Revised Safer Dx Instrument by at least two independent reviewers. To evaluate the effect of differential diagnosis lists from the AI system on the incidence of diagnostic errors, we compared the incidence of these errors between a group where the AI system generated the final diagnosis in the differential diagnosis list and a group where the AI system did not generate the final diagnosis in the list; the Fisher exact test was used for comparison between these groups. For cases with confirmed diagnostic errors, further review was conducted to identify the contributing factors of these errors via discussion among three reviewers, using the Safer Dx Process Breakdown Supplement as a reference. Results: A total of 146 patients were analyzed. A final diagnosis was confirmed for 138 patients and was observed in the differential diagnosis list from the AI system for 69 patients. Diagnostic errors occurred in 16 out of 146 patients (11.0%, 95% CI 6.4%-17.2%). Although statistically insignificant, the incidence of diagnostic errors was lower in cases where the final diagnosis was included in the differential diagnosis list from the AI system than in cases where the final diagnosis was not included in the list (7.2% vs 15.9%, P=.18). Conclusions: The incidence of diagnostic errors among patients in the outpatient department of internal medicine who used an automated medical history-taking system that generates differential diagnosis lists seemed to be lower than the previously reported incidence of diagnostic errors. This result suggests that the implementation of an automated medical history-taking system that generates differential diagnosis lists could be beneficial for diagnostic safety in the outpatient department of internal medicine.
C1 [Kawamura, Ren; Harada, Yukinori; Katsukura, Shinichi; Shimizu, Taro] Dokkyo Med Univ, Dept Diagnost & Generalist Med, 880 Kitakobayashi, Mibu, Tochigi 3210293, Japan.
   [Harada, Yukinori; Sugimoto, Shu; Nagase, Yuichiro] Nagano Chuo Hosp, Dept Internal Med, Nagano, Japan.
RP Shimizu, T (通讯作者)，Dokkyo Med Univ, Dept Diagnost & Generalist Med, 880 Kitakobayashi, Mibu, Tochigi 3210293, Japan.
EM shimizutaro7@gmail.com
FU Japan Society for the Promotion of Science [JP21K10355]
CR Aaronson E, 2020, AM J EMERG MED, V38, P1584, DOI 10.1016/j.ajem.2019.158430
   Adnan M, 2021, MALAYS J MED HLTH SC, V17, P105
   Al-Mutairi A, 2016, J GEN INTERN MED, V31, P602, DOI 10.1007/s11606-016-3601-x
   Almario CV, 2015, AM J GASTROENTEROL, V110, P170, DOI 10.1038/ajg.2014.356
   Avelino-Silva TJ, 2020, SAO PAULO MED J, V138, P359, DOI 10.1590/1516-3180.0471.r1.05032020
   Balogh EP, 2015, IMPROVING DIAGNOSIS IN HEALTH CARE, V0, PP1, DOI 10.17226/21794
   Bastakoti Manish, 2021, DIAGNOSIS (BERL), V9, P107, DOI 10.1515/dx-2021-0001
   Bergl PA, 2019, CRIT CARE MED, V47, PE902, DOI 10.1097/CCM.0000000000003976
   Brandberg H, 2021, J MED INTERNET RES, V23, P0, DOI 10.2196/25493
   Cheraghi-Sohi S, 2021, BMJ QUAL SAF, V30, P977, DOI 10.1136/bmjqs-2020-012594
   Cheraghi-Sohi S, 2021, DIAGNOSIS, V8, P91, DOI 10.1515/dx-2019-0033
   Cifra CL, 2020, PEDIATR CRIT CARE ME, V21, PE311, DOI 10.1097/PCC.0000000000002257
   Cresswell KM, 2013, PLOS MED, V10, P0, DOI 10.1371/journal.pmed.1001554
   Davalos MC, 2017, PEDIATR CRIT CARE ME, V18, P265, DOI 10.1097/PCC.0000000000001059
   Delaney BC, 2017, BRIT J GEN PRACT, V67, P494, DOI 10.3399/bjgp17X693185
   DOMBAL FTD, 1974, BRIT MED J, V1, P376, DOI 10.1136/bmj.1.5904.376
   Eze-Nliam C, 2012, BMC HEALTH SERV RES, V12, P0, DOI 10.1186/1472-6963-12-78
   Fatima Samar, 2021, PLOS ONE, V16, Pe0253316, DOI 10.1371/journal.pone.0253316
   Fernholm R, 2019, EUR J GEN PRACT, V25, P128, DOI 10.1080/13814788.2019.1625886
   Fletcher TL, 2020, INT J QUAL HEALTH C, V32, P405, DOI 10.1093/intqhc/mzaa066
   Gandhi TK, 2006, ANN INTERN MED, V145, P488, DOI 10.7326/0003-4819-145-7-200610030-00006
   Goyder CR, 2015, BRIT J GEN PRACT, V65, PE838, DOI 10.3399/bjgp15X687889
   Graber MA, 2003, EMERG MED J, V20, P426, DOI 10.1136/emj.20.5.426
   Gupta A, 2018, BMJ QUAL SAF, V27, P53, DOI 10.1136/bmjqs-2017-006774
   Harada Y, 2021, INT J ENV RES PUB HE, V18, P0, DOI 10.3390/ijerph18115562
   Harada Y, 2021, INT J ENV RES PUB HE, V18, P0, DOI 10.3390/ijerph18042086
   Harada Y, 2020, JMIR MED INF, V8, P0, DOI 10.2196/21056
   Hautz WE, 2019, SCAND J TRAUMA RESUS, V27, P0, DOI 10.1186/s13049-019-0629-z
   Henderson Emily J, 2013, JRSM SHORT REP, V4, P31, DOI 10.1177/2042533313476691
   Horberg MA, 2021, DIAGNOSIS, V8, P479, DOI 10.1515/dx-2020-0145
   Kostopoulou O, 2017, MED DECIS MAKING, V37, P9, DOI 10.1177/0272989X16644563
   Kostopoulou O, 2015, FAM PRACT, V32, P323, DOI 10.1093/fampra/cmv012
   Kostopoulou O, 2015, BRIT J GEN PRACT, V65, PE49, DOI 10.3399/bjgp15X683161
   Liberman AL, 2019, DIAGNOSIS, V6, P361, DOI 10.1515/dx-2019-0003
   Lim G, 2002, HONG KONG J EMERG ME, V9, P78, DOI 10.1177/102490790200900203
   MAYNE JG, 1968, MAYO CLIN PROC, V43, P1
   Meyer FML, 2021, J CLIN MED, V10, P826, DOI 10.3390/jcm10040826
   Oh S, 2019, J MED INTERNET RES, V21, P0, DOI 10.2196/12422
   Peng A, 2015, SWISS MED WKLY, V145, P0, DOI 10.4414/smw.2015.14121
   Ramnarayan Padmanabhan, 2006, BMC MED INFORM DECIS MAK, V6, P22, DOI 10.1186/1472-6947-6-22
   Schwitzguebel AJP, 2019, JMIR MED INF, V7, P225, DOI 10.2196/14044
   Searns JB, 2021, DIAGNOSIS, V8, P347, DOI 10.1515/dx-2020-0032
   Sibbald M, 2022, BMJ QUAL SAF, V31, P426, DOI 10.1136/bmjqs-2021-013493
   Singh H, 2019, DIAGNOSIS, V6, P315, DOI 10.1515/dx-2019-0012
   Singh H, 2017, BMJ QUAL SAF, V26, P484, DOI 10.1136/bmjqs-2016-005401
   Singh H, 2014, BMJ QUAL SAF, V23, P727, DOI 10.1136/bmjqs-2013-002627
   Singh H, 2013, JAMA INTERN MED, V173, P418, DOI 10.1001/jamainternmed.2013.2777
   Singh H, 2012, BMJ QUAL SAF, V21, P93, DOI 10.1136/bmjqs-2011-000304
   Skinner TR, 2016, INT J GEN MED, V9, P137, DOI 10.2147/IJGM.S96741
   SLACK WV, 1966, NEW ENGL J MED, V274, P194, DOI 10.1056/NEJM196601272740406
   Tehrani ASS, 2013, BMJ QUAL SAF, V22, P672, DOI 10.1136/bmjqs-2012-001550
   Watari T, 2021, INTERNAL MED, V60, P2919, DOI 10.2169/internalmedicine.6652-20
   Watari T, 2020, PLOS ONE, V15, P0, DOI 10.1371/journal.pone.0237145
   Zakim D, 2021, PLOS ONE, V16, P0, DOI 10.1371/journal.pone.0257677
NR 54
TC 0
Z9 0
U1 2
U2 2
PU JMIR PUBLICATIONS, INC
PI TORONTO
PA 130 QUEENS QUAY E, STE 1102, TORONTO, ON M5A 0P6, CANADA
SN 
EI 2291-9694
J9 JMIR MED INF
JI JMIR Med. Inf.
PD JAN 15
PY 2022
VL 10
IS 1
BP 
EP 
DI 10.2196/35225
PG 12
WC Medical Informatics
SC Medical Informatics
GA ZS3NM
UT WOS:000768375200015
PM 35084347
DA 2022-10-14
ER

PT J
AU Kaligis, F
   Hillary, R
   Kusuma, NMP
   Sianipar, HRP
   Ramadhanti, CS
   Findyartini, A
   Indraswari, MT
   Magdalena, CC
   Nurraga, GW
AF Kaligis, Fransiska
   Hillary, Ribka
   Kusuma, Nabilla Merdika Putri
   Sianipar, Helisa Rachel Patricie
   Ramadhanti, Camilla Sophi
   Findyartini, Ardi
   Indraswari, Madhyra Tri
   Magdalena, Clarissa Cita
   Nurraga, Garda Widhi
TI Medical students' attitudes toward psychiatry in Indonesia
SO PLOS ONE
LA English
DT Article
ID mental-illness; university; stigma; stigmatization; experience; disorder; clerkship; people
AB Nearly two-thirds of psychiatric patients are reluctant to seek help from healthcare professionals due to stigma, discrimination, and negligence that evolve around the community, including healthcare providers. Future health professionals should have a positive attitude toward psychiatry and patients with mental health problems. Thus, it is vital to identify medical students' attitudes toward psychiatry as future healthcare providers. The authors conducted a cross-sectional study by using online questionnaires of "Perceptions of Psychiatry" in Faculty of Medicine Universitas Indonesia, with first- and fourth-year students (before psychiatric rotation), as well as fifth-year students and alumni (after psychiatric rotation). Out of 250 questionnaires distributed, 224 subjects responded, with a response rate 89.6%. Chi-square or fisher analysis was conducted to know the correlation between gender and attitudes towards psychiatry. The frequency distribution method was applied to identify the degree of stigmatization from respondents. A mix of positive and negative perceptions towards psychiatry was identified. The overall response was favorable to both before and after psychiatric rotation groups. Differences in perceptions between male and female psychiatry students as a discipline and career were statistically significant. Correcting misapprehension and removing the stigma on psychiatry during medical education might decrease the stigma in the psychiatric field and patients.
C1 [Kaligis, Fransiska; Indraswari, Madhyra Tri; Magdalena, Clarissa Cita; Nurraga, Garda Widhi] Univ Indonesia, Dept Psychiat, Fac Med, Jakarta, Indonesia.
   [Kaligis, Fransiska] Cipto Mangunkusumo Natl Gen Hosp, Jakarta, Indonesia.
   [Hillary, Ribka; Kusuma, Nabilla Merdika Putri; Sianipar, Helisa Rachel Patricie; Ramadhanti, Camilla Sophi] Univ Indonesia, Fac Med, Jakarta, Indonesia.
   [Findyartini, Ardi] Univ Indonesia, Med Educ Unit, Fac Med, Jakarta, Indonesia.
RP Kaligis, F (通讯作者)，Univ Indonesia, Dept Psychiat, Fac Med, Jakarta, Indonesia.; Kaligis, F (通讯作者)，Cipto Mangunkusumo Natl Gen Hosp, Jakarta, Indonesia.
EM fransiska.kaligis@ui.ac.id
CR Aghukwa NC, 2010, SAJP-S AFR J PSYCHI, V16, P147
   Agyapong VIO, 2020, IRISH J PSYCHOL MED, V37, P111, DOI 10.1017/ipm.2019.38
   Amini Homayoun, 2013, IRAN J PSYCHIATRY, V8, P37
   Aruna G, 2016, INDIAN J PSYCHIAT, V58, P70, DOI 10.4103/0019-5545.174381
   Asaad M, 2020, BMC MED EDUC, V20, P0, DOI 10.1186/s12909-020-02081-w
   Ay P, 2006, SOC PSYCH PSYCH EPID, V41, P63, DOI 10.1007/s00127-005-0994-y
   Balon R, 1999, ACAD PSYCHIATR, V23, P30, DOI 10.1007/BF03340033
   Baxter H, 2001, MED EDUC, V35, P381, DOI 10.1046/j.1365-2923.2001.00902.x
   Bulbena A, 2005, EUR J PSYCHIAT, V19, P79
   Byrne P, 2010, ADV PSYCHIAT TREATME, V16, P60, DOI 10.1192/apt.bp.108.006106
   Chung KF, 2001, INT J SOC PSYCHIATR, V47, P63, DOI 10.1177/002076400104700206
   Corrigan Patrick W, 2002, WORLD PSYCHIATRY, V1, P16
   Crisp AH, 2000, BRIT J PSYCHIAT, V177, P4, DOI 10.1192/bjp.177.1.4
   Cutler JL, 2009, ADV HEALTH SCI EDUC, V14, P487, DOI 10.1007/s10459-008-9132-4
   Desai R, 2019, GEN PSYCHIAT, V32, P0, DOI 10.1136/gpsych-2019-100072
   Drake RE, 2003, COMMUNITY MENT HLT J, V39, P427, DOI 10.1023/A:1025860919277
   du Preez R, 2015, SAJP-S AFR J PSYCHI, V21, P24, DOI 10.7196/SAJP.641
   Farabee D, 2019, PSYCHIAT RES, V276, P191, DOI 10.1016/j.psychres.2019.05.018
   Feldmann TB, 2005, ACAD PSYCHIATR, V29, P354, DOI 10.1176/appi.ap.29.4.354
   Fischel T, 2008, ACAD PSYCHIATR, V32, P147, DOI 10.1176/appi.ap.32.2.147
   Giasuddin NA, 2015, INT J SOC PSYCHIATR, V61, P137, DOI 10.1177/0020764014537237
   Gulati P, 2014, INDIAN J PSYCHIAT, V56, P271, DOI 10.4103/0019-5545.140640
   Hartini N, 2018, PSYCHOL RES BEHAV MA, V11, P535, DOI 10.2147/PRBM.S175251
   Holmes D, 2008, FAM MED, V40, P400
   Kuhnigk O, 2009, MED TEACH, V31, PE303, DOI 10.1080/01421590802638048
   Lim L, 2019, AUSTRALAS PSYCHIATRY, V27, P584, DOI 10.1177/1039856219859293
   Lingeswaran Anand, 2010, INDIAN J PSYCHOL MED, V32, P119, DOI 10.4103/0253-7176.78509
   McParland M, 2003, MED EDUC, V37, P447, DOI 10.1046/j.1365-2923.2003.01491.x
   Muga Florence, 2006, PAPUA NEW GUINEA MEDICAL JOURNAL, V49, P126
   Naeem Farooq, 2006, J AYUB MED COLL ABBOTTABAD, V18, P46
   Ndetei DM, 2008, ACAD PSYCHIATR, V32, P154, DOI 10.1176/appi.ap.32.2.154
   Niedermier JA, 2006, ACAD PSYCHIATR, V30, P136, DOI 10.1176/appi.ap.30.2.136
   Oster C, 2015, BMC MED EDUC, V15, P0, DOI 10.1186/s12909-015-0352-z
   Puspitasari IM, 2020, PSYCHOL RES BEHAV MA, V13, P845, DOI 10.2147/PRBM.S274337
   Read J, 2006, ACTA PSYCHIAT SCAND, V114, P303, DOI 10.1111/j.1600-0447.2006.00824.x
   Risal A, 2013, J NEPAL MED ASSOC, V52, P322
   Rodrigo A, 2012, SRI LANKA J PSYCHIAT, V3, P14, DOI 10.4038/sljpsyc.v3i1.4454
   Roth D, 2000, MED EDUC, V34, P234, DOI 10.1046/j.1365-2923.2000.00478.x
   Samimi M, 2006, IRAN J PSYCHIAT, V1, P98
   Sarhan A, 2017, INT J ADV RES, V5, P1359, DOI 10. 21474/ijar01/3292
   Sartorius N, 2010, WORLD PSYCHIATRY, V9, P131
   Singh A, 2016, INDIAN J SOC PSYCHIA, V32, P134, DOI 10.4103/0971
   Stuart H, 2015, ACTA PSYCHIAT SCAND, V131, P21, DOI 10.1111/acps.12368
   Vetter MH, 2016, INT J MED EDUC, V7, P0, DOI 10.5116/ijme.571b.af3d
   Warnke I, 2018, FRONT PSYCHIATRY, V9, P0, DOI 10.3389/fpsyt.2018.00049
   WHO Department of Mental Health and Substance Abuse, 2011, MENT HLTH ATL IND ME, V0, P0
NR 46
TC 0
Z9 0
U1 2
U2 2
PU PUBLIC LIBRARY SCIENCE
PI SAN FRANCISCO
PA 1160 BATTERY STREET, STE 100, SAN FRANCISCO, CA 94111 USA
SN 1932-6203
EI 
J9 PLOS ONE
JI PLoS One
PD MAR 24
PY 2022
VL 17
IS 3
BP 
EP 
DI 10.1371/journal.pone.0265605
PG 16
WC Multidisciplinary Sciences
SC Science & Technology - Other Topics
GA 0K7DW
UT WOS:000780951300049
PM 35324955
DA 2022-10-14
ER

PT J
AU Soh, IY
   Money, SR
   Huber, TS
   Coleman, DM
   Sheahan, MG
   Morrissey, NJ
   Hallbeck, MS
   Meltzer, AJ
AF Soh, Ina Y.
   Money, Samuel R.
   Huber, Thomas S.
   Coleman, Dawn M.
   Sheahan, Malachi G.
   Morrissey, Nicholas J.
   Hallbeck, M. Susan
   Meltzer, Andrew J.
TI Malpractice allegations against vascular surgeons: Prevalence, risk factors, and impact on surgeon wellness
SO JOURNAL OF VASCULAR SURGERY
LA English
DT Article; Proceedings Paper
DE Burnout; Litigation; Medical errors; Medical malpractice; Surgeon wellness; Vascular surgery; Work-related stress
ID career satisfaction; burnout; physician; litigation; claim
AB Objective: The contemporary medicolegal environment has been linked to procedure overuse, health care variation, and higher costs. For physicians accused of malpractice, there is also a personal toll. The objective of this study was to evaluate the prevalence of and risk factors for involvement in medical malpractice lawsuits among United States vascular surgeons, and to examine the association between these allegations with surgeon wellness. Methods: In 2018, the Society of Vascular Surgery (SVS) Wellness Task Force conducted a confidential survey of active members using a validated burnout assessment (Maslach Burnout Index) embedded into a questionnaire. This survey included questions related to medical errors and malpractice litigation. De-identified demographic, personal, and practice-related characteristics were assessed in respondents who reported malpractice allegations in the preceding 2 years, then compared with those without recent medicolegal litigation. Risk factors for malpractice allegations were identified (chi(2), Kruskal-Wallis tests), and the association between malpractice allegations with wellness was examined. Multivariate logistic regression models were developed to identify independent risk factors for malpractice accusations. Results: Of 2905 active SVS members, 871 responses from practicing vascular surgeons were analyzed. A total of 161 (18.5%) were named in a malpractice lawsuit within 2 years. Malpractice allegations were significantly associated with surgeon burnout (odds ratio, 1.47; 95% confidence interval, 1.01-2.15; P=.041), but not with self-reported depression or suicidal ideation. The nature of malpractice claims included procedural errors (23.1%), failure to treat (18.8%), and error/ delay in diagnosis (16.9%). Twenty percent of claims were settled prior to trial, and 19% were dismissed. Defendant vascular surgeons reported a "fair" resolution in 26.4% of closed cases. By unadjusted analysis, factors significantly associated with recent malpractice claims included mean age (51.7 +/- 10.0 vs 49.3 +/- 11.2 years; P=.0044) and mean years in practice (18.0 +/- 10.7 vs 15.2 +/- 11.8; P=.0007). Multivariate analysis revealed independent variables associated with malpractice allegations, including on-call frequency (P=.0178), recent medical errors (P=.0189), and male surgeons (P=.045). Conclusions: Malpractice allegations are common for vascular surgeons and are significantly associated with surgeon burnout. Nearly 20% of survey respondents reported being named in a lawsuit within the preceding 2 years. Our findings underscore the need for SVS initiatives to provide counseling and peer support for vascular surgeons facing litigation.
C1 [Soh, Ina Y.; Hallbeck, M. Susan; Meltzer, Andrew J.] Mayo Clin, Div Vasc Surg, Dept Surg, Phoenix, AZ 85054 USA.
   [Money, Samuel R.] Ochsner Hlth, Div Vasc Surg, Dept Surg, New Orleans, LA USA.
   [Huber, Thomas S.] Univ Florida, Dept Surg, Div Vasc Surg, Gainesville, FL USA.
   [Coleman, Dawn M.] Univ Michigan, Dept Surg, Sect Vasc Surg, Ann Arbor, MI 48109 USA.
   [Sheahan, Malachi G.] Louisiana State Univ, Med Ctr, Dept Surg, Div Vasc Surg, New Orleans, LA 70112 USA.
   [Morrissey, Nicholas J.] Columbia Univ, Dept Surg, Div Vasc Surg, Med Ctr, New York, NY USA.
RP Soh, IY (通讯作者)，Mayo Clin, Div Vasc Surg, 5777 East Mayo Blvd, Phoenix, AZ 85054 USA.
EM soh.ina@mayo.edu
CR Balch CM, 2011, J AM COLL SURGEONS, V213, P657, DOI 10.1016/j.jamcollsurg.2011.08.005
   Coleman DM, 2021, J VASC SURG, V73, P1841, DOI 10.1016/j.jvs.2020.10.065
   Davila VJ, 2019, J VASC SURG, V70, P913, DOI 10.1016/j.jvs.2018.11.026
   Fountain Tamara R, 2014, TRANS AM OPHTHALMOL SOC, V112, P38
   Haslett JJ, 2020, J NEUROSURG, V132, P1900, DOI 10.3171/2019.3.JNS182934
   Salvagioni DAJ, 2017, PLOS ONE, V12, P0, DOI 10.1371/journal.pone.0185781
   Kuerer HM, 2007, ANN SURG ONCOL, V14, P3043, DOI 10.1245/s10434-007-9579-1
   Maslach C, 1996, MASLACH BURNOUT INVE, V0, P191
   McAbee JH, 2015, J NEUROSURG, V123, P161, DOI 10.3171/2014.12.JNS141348
   Meltzer AJ, 2020, JAMA SURG, V155, P444, DOI 10.1001/jamasurg.2019.6384
   Meltzer AJ, 2013, SURGERY, V153, P683, DOI 10.1016/j.surg.2012.11.005
   Miller AL, 2020, JAMA OTOLARYNGOL, V146, P822, DOI 10.1001/jamaoto.2020.1928
   Oh K, 2018, J VASC SURG, V68, P219, DOI 10.1016/j.jvs.2017.10.081
   Panagioti M, 2018, JAMA INTERN MED, V178, P1317, DOI 10.1001/jamainternmed.2018.3713
   Phair J, 2020, ANN VASC SURG, V67, P143, DOI 10.1016/j.avsg.2020.04.012
   Phair J, 2020, J VASC ACCESS, V21, P287, DOI 10.1177/1129729819872846
   Phair J, 2018, ANN VASC SURG, V51, P25, DOI 10.1016/j.avsg.2018.02.024
   Roter DL, 2002, JAMA-J AM MED ASSOC, V288, P756, DOI 10.1001/jama.288.6.756
   Schabracq MJ, 2003, HDB WORK HLTH PSYCHO, V0, P0
   Schaffer AC, 2017, JAMA INTERN MED, V177, P710, DOI 10.1001/jamainternmed.2017.0311
   Seabury SA, 2013, HEALTH AFFAIR, V32, P111, DOI 10.1377/hlthaff.2012.0967
   Shanafelt TD, 2010, ANN SURG, V251, P995, DOI 10.1097/SLA.0b013e3181bfdab3
   Shanafelt TD, 2009, ANN SURG, V250, P463, DOI 10.1097/SLA.0b013e3181ac4dfd
   Studdert DM, 2016, NEW ENGL J MED, V374, P354, DOI 10.1056/NEJMsa1506137
   Troxel DB, 2019, DOCTORS ADVOCATE, V0, P0
   Wallis CJD, 2017, BMJ-BRIT MED J, V359, P0, DOI 10.1136/bmj.j4366
   West CP, 2009, J GEN INTERN MED, V24, P1318, DOI 10.1007/s11606-009-1129-z
   Wilson E, 2020, J SURG RES, V245, P212, DOI 10.1016/j.jss.2019.07.079
   Wohlauer M, 2021, J VASC SURG, V73, P1414, DOI 10.1016/j.jvs.2020.07.097
   Yang LY, 2020, J AM COLL SURGEONS, V230, P554, DOI 10.1016/j.jamcollsurg.2019.12.035
NR 34
TC 0
Z9 0
U1 0
U2 0
PU MOSBY-ELSEVIER
PI NEW YORK
PA 360 PARK AVENUE SOUTH, NEW YORK, NY 10010-1710 USA
SN 0741-5214
EI 
J9 J VASC SURG
JI J. Vasc. Surg.
PD FEB 15
PY 2022
VL 75
IS 2
BP 680
EP 686
DI 10.1016/j.jvs.2021.07.233
PG 7
WC Surgery; Peripheral Vascular Disease
SC Surgery; Cardiovascular System & Cardiology
GA YL6TZ
UT WOS:000746023000040
DA 2022-10-14
ER

PT J
AU Palaniappan, A
   Sellke, F
AF Palaniappan, Ashwin
   Sellke, Frank
TI An Analysis of Medical Malpractice Litigations in Coronary Artery bypass Grafting from 1994-2019
SO ANNALS OF THORACIC SURGERY
LA English
DT Article
ID cardiac-surgery; revascularization; trend
AB BACKGROUND Cardiothoracic surgery is one of the more highly litigated medical specialties, and coronary artery bypass grafting (CABG) constitutes a substantial portion of cardiothoracic surgery cases. Therefore, understanding litigations relating to CABG would be of benefit to surgeons working to uphold the standards of care that their patients seek and minimize their own legal liability. This study analyzed CABG litigations to identify predictive factors of litigation and verdict type. METHODS This study utilized the Westlaw legal database to compile litigations from 1994-2019 across the United States, and resulted in 307 total litigations. After individual screening, 211 litigations met the criteria for inclusion, and were analyzed for demographic, clinical, chronological, and verdict characteristics. RESULTS Litigations were present in 33 US states, with California, New York, and Florida having the most litigations. Defendant verdicts were reached in 67.78% of litigations, followed by 20.38% of plaintiff verdicts, and 11.85% of settlements. Plaintiff verdicts were associated with the incidence of myocardial infarction during hospitalization. The winter season had the most litigations (42.18%), and the most defendant verdicts (37.76%). Patient mortality occurred in 47.39% of litigations. The most common alleged reason for litigation was a procedural error (55.45%). CONCLUSIONS Defendant verdicts were significantly associated with an alleged reason of procedural errors, an alleged reason of a failure to monitor, and congestive heart failure present in patients. The common nature of defendant verdicts, and the significantly greater occurrence of defendant verdicts during the highly litigated winter season, suggest that surgeons frequently satisfy the legal standard of care. (C) 2022 by The Society of Thoracic Surgeons
C1 Brown Univ, Alpert Med Sch, Providence, RI 02912 USA.
   Rhode Isl Hosp, Div Cardiothorac Surg, Providence, RI USA.
RP Palaniappan, A (通讯作者)，Mail 5982,69 Brown St, Providence, RI 02912 USA.
EM ashwin_palaniappan@brown.edu
CR Agarwal N, 2018, SPINE, V43, P984, DOI 10.1097/BRS.0000000000002510
   Becker ER, 2019, J NATL MED ASSOC, V111, P527, DOI 10.1016/j.jnma.2019.04.009
   Diodato Michael, 2014, SURG RES PRACT, V2014, P726158, DOI 10.1155/2014/726158
   Dropped Denied, 2015, DISMISSED MALPRACTIC, V0, P0
   ElBardissi AW, 2012, J THORAC CARDIOV SUR, V143, P273, DOI 10.1016/j.jtcvs.2011.10.029
   Epstein AJ, 2011, JAMA-J AM MED ASSOC, V305, P1769, DOI 10.1001/jama.2011.551
   Fares Auda, 2013, N AM J MED SCI, V5, P266, DOI 10.4103/1947-2714.110430
   Hobbs RD, 2018, INDIAN J THORAC CARD, V34, P222, DOI 10.1007/s12055-018-0726-z
   Ikonomidis KR, 2022, J THORAC CARDIOV SUR, V164, P609, DOI 10.1016/j.jtcvs.2020.10.115
   Jena AB, 2011, NEW ENGL J MED, V365, P629, DOI 10.1056/NEJMsa1012370
   Kataruka A, 2020, J AM HEART ASSOC, V9, P0, DOI 10.1161/JAHA.119.015317
   Kessler RA, 2019, WORLD NEUROSURG, V122, PE1570, DOI 10.1016/j.wneu.2018.11.112
   Lemaire A, 2020, J CARDIOTHORAC SURG, V15, P158, DOI 10.1186/s13019-020-01201-3
   Mick SL, 2022, J THORAC CARDIOV SUR, V164, P610, DOI 10.1016/j.jtcvs.2020.10.114
   Nicolini F, 2017, BIOMED RES INT, V2017, P0, DOI 10.1155/2017/9829487
   Palaniappan A, 2022, J THORAC CARDIOV SUR, V164, P600, DOI 10.1016/j.jtcvs.2020.10.064
   Palaniappan A, 2021, J CARDIAC SURG, V36, P134, DOI 10.1111/jocs.15109
   Payne PW, 2013, J MED LIBR ASSOC, V101, P174, DOI 10.3163/1536-5050.101.3.004
   Prabhu Arpan V, 2018, FED PRACT, V35, P0
   Rynecki ND, 2018, ORTHOPEDICS, V41, PE615, DOI 10.3928/01477447-20180621-06
   Schumer EM, 2016, TEX HEART I J, V43, P214, DOI 10.14503/THIJ-14-4978
   Shuhaiber JH, 2008, J THORAC CARDIOV SUR, V136, P894, DOI 10.1016/j.jtcvs.2008.05.009
   Squiers JJ, 2018, ANN CARDIOTHORAC SUR, V7, P516, DOI 10.21037/acs.2018.05.13
   Svider PF, 2013, LARYNGOSCOPE, V123, P1849, DOI 10.1002/lary.23905
   Thomas R, 2018, WORLD NEUROSURG, V110, PE552, DOI 10.1016/j.wneu.2017.11.051
   Wheeler RE, 2011, LAW LIBR J, V103, P359
NR 27
TC 0
Z9 0
U1 0
U2 0
PU ELSEVIER SCIENCE INC
PI NEW YORK
PA STE 800, 230 PARK AVE, NEW YORK, NY 10169 USA
SN 0003-4975
EI 1552-6259
J9 ANN THORAC SURG
JI Ann. Thorac. Surg.
PD FEB 15
PY 2022
VL 113
IS 2
BP 600
EP 607
DI 10.1016/j.athoracsur.2021.03.042
PG 8
WC Cardiac & Cardiovascular Systems; Respiratory System; Surgery
SC Cardiovascular System & Cardiology; Respiratory System; Surgery
GA YE0AR
UT WOS:000740795000031
PM 33794168
DA 2022-10-14
ER

PT J
AU Baungaard, N
   Skovvang, PL
   Hvidt, EA
   Gerbild, H
   Andersen, MK
   Lykkegaard, J
AF Baungaard, Nathalie
   Skovvang, Pia Ladeby
   Assing Hvidt, Elisabeth
   Gerbild, Helle
   Kirstine Andersen, Merethe
   Lykkegaard, Jesper
TI How defensive medicine is defined in European medical literature: a systematic review
SO BMJ OPEN
LA English
DT Review
DE medical law; health economics; quality in health care; health services administration & management; clinical audit; clinical governance
ID malpractice reform; cesarean-section; trauma surgeon; liability risk; united-states; users guide; tort reform; health-care; impact; litigation
AB Objectives Defensive medicine has originally been defined as motivated by fear of malpractice litigation. However, the term is frequently used in Europe where most countries have a no-fault malpractice system. The objectives of this systematic review were to explore the definition of the term 'defensive medicine' in European original medical literature and to identify the motives stated therein. Design Systematic review. Data sources PubMed, Embase and Cochrane, 3 February 2020, with an updated search on 6 March 2021. Methods Following the Preferred Reporting Items for Systematic Reviews and Meta-Analyses, we reviewed all European original peer-reviewed studies fully or partially investigating 'defensive medicine'. Results We identified a total of 50 studies. First, we divided these into two categories: the first category consisting of studies defining defensive medicine by using a narrow definition and the second category comprising studies in which defensive medicine was defined using a broad definition. In 23 of the studies(46%), defensive medicine was defined narrowly as: health professionals' deviation from sound medical practice motivated by a wish to reduce exposure to malpractice litigation. In 27 studies (54%), a broad definition was applied adding horizontal ellipsis or other self-protective motives. These self-protective motives, different from fear of malpractice litigation, were grouped into four categories: fear of patient dissatisfaction, fear of overlooking a severe diagnosis, fear of negative publicity and unconscious defensive medicine. Studies applying the narrow and broad definitions of defensive medicine did not differ regarding publication year, country, medical specialty, research quality or number of citations. Conclusions In European research, the narrow definition of defensive medicine as exclusively motivated by fear of litigation is often broadened to include other self-protective motives. In order to compare results pertaining to defensive medicine across countries, future studies are recommended to specify whether they are using the narrow or broad definition of defensive medicine. PROSPERO registration number CRD42020167215.
C1 [Baungaard, Nathalie; Skovvang, Pia Ladeby; Assing Hvidt, Elisabeth; Kirstine Andersen, Merethe; Lykkegaard, Jesper] Univ Southern Denmark, Dept Publ Hlth, Res Unit Gen Practice, Odense, Denmark.
   [Assing Hvidt, Elisabeth] Univ Southern Denmark, Dept Study Culture, Odense, Denmark.
   [Gerbild, Helle] UCL Univ Coll, Hlth Sci Res Ctr, Odense, Denmark.
   [Gerbild, Helle] Oslo Metropolitan Univ, Fac Hlth Sci, Oslo, Norway.
RP Baungaard, N (通讯作者)，Univ Southern Denmark, Dept Publ Hlth, Res Unit Gen Practice, Odense, Denmark.
EM nathaliebaungaard@gmail.com
FU 'General practitioners' education and development fund' (Praktiserende Laegers Uddannelses-og Udviklingsfond)
CR Agarwal R, 2019, HEALTH SERV RES, V54, P851, DOI 10.1111/1475-6773.13157
   Ali AA, 2016, BMC MED ETHICS, V17, P0, DOI 10.1186/s12910-016-0095-3
   Anderson Britta L, 2011, J HEALTHC QUAL, V33, P37, DOI 10.1111/j.1945-1474.2010.00120.x
   Antoci A, 2016, PLOS ONE, V11, P0, DOI 10.1371/journal.pone.0150523
   Andres JMA, 2020, INT J ENV RES PUB HE, V17, P0, DOI 10.3390/ijerph17103556
   Asher E, 2007, EUR J INTERN MED, V18, P35, DOI 10.1016/j.ejim.2006.07.021
   Asher E, 2013, PLOS ONE, V8, P0, DOI 10.1371/journal.pone.0057108
   Asher E, 2012, PLOS ONE, V7, P0, DOI 10.1371/journal.pone.0042613
   Hvidt EA, 2021, HEALTH-LONDON, V25, P141, DOI 10.1177/1363459319857461
   Atanasov P, 2015, J HEALTHC QUAL, V37, P189, DOI 10.1111/JHQ-D-15-00040
   Baicker K, 2015, J HEALTH POLIT POLIC, V40, P1157, DOI 10.1215/03616878-3424462
   BALDWIN LM, 1995, JAMA-J AM MED ASSOC, V274, P1606, DOI 10.1001/jama.274.20.1606
   Benbassat J, 2001, BEHAV MED, V27, P52, DOI 10.1080/08964280109595771
   Bester JC, 2020, MED HEALTH CARE PHIL, V23, P413, DOI 10.1007/s11019-020-09950-7
   Bourne T, 2019, BMJ OPEN, V9, P0, DOI 10.1136/bmjopen-2019-030968
   Bourne T, 2017, BMJ OPEN, V7, P0, DOI 10.1136/bmjopen-2017-017856
   Bourne T, 2016, BMJ OPEN, V6, P0, DOI 10.1136/bmjopen-2016-011711
   Bourne T, 2015, BMJ OPEN, V5, P0, DOI 10.1136/bmjopen-2014-006687
   Brateanu Andrei, 2014, J MED ECON, V17, P810, DOI 10.3111/13696998.2014.959125
   Brilla R, 2006, CLIN NEUROL NEUROSUR, V108, P374, DOI 10.1016/j.clineuro.2005.05.013
   Broom A, 2017, QUAL HEALTH RES, V27, P1994, DOI 10.1177/1049732317721478
   Brown HS, 2007, HEALTH ECON POLICY L, V2, P285, DOI 10.1017/S1744133107004132
   Calikoglu EO, 2020, J FORENSIC LEG MED, V73, P0, DOI 10.1016/j.jflm.2020.101970
   Cano-Urbina J, 2017, INT J HEALTH ECON MA, V17, P103, DOI 10.1007/s10754-016-9202-8
   Carlson JN, 2020, ANN EMERG MED, V75, P221, DOI 10.1016/j.annemergmed.2019.07.007
   Carrier ER, 2013, HEALTH AFFAIR, V32, P1383, DOI 10.1377/hlthaff.2013.0233
   Carrier ER, 2010, HEALTH AFFAIR, V29, P1585, DOI 10.1377/hlthaff.2010.0135
   CASP UK, 2020, CASP QUAL CHECKL, V0, P0
   Catino M, 2009, STUD HEALTH TECHNOL, V148, P206, DOI 10.3233/978-1-60750-043-8-206
   Chen J, 2015, AM J SURG, V210, P462, DOI 10.1016/j.amjsurg.2015.03.016
   Collins M F, 1997, J HEALTHC RISK MANAG, V17, P3
   Corrigan J, 1996, CANCER INVEST, V14, P277, DOI 10.3109/07357909609012149
   Cote DJ, 2016, WORLD NEUROSURG, V89, P112, DOI 10.1016/j.wneu.2016.01.080
   Cunningham W, 2000, NEW ZEAL MED J, V113, P464
   Cunningham Wayne, 2006, N Z MED J, V119, P0
   Din RS, 2017, SPINE, V42, P177, DOI 10.1097/BRS.0000000000001687
   Domingues AP, 2014, J FORENSIC LEG MED, V25, P92, DOI 10.1016/j.jflm.2014.04.012
   Dubay L, 1999, J HEALTH ECON, V18, P491, DOI 10.1016/S0167-6296(99)00004-1
   Dy CJ, 2020, HSS J, V16, P54, DOI 10.1007/s11420-018-9650-4
   Elli L, 2013, DIGEST LIVER DIS, V45, P469, DOI 10.1016/j.dld.2013.01.004
   Farmer SA, 2018, JAMA CARDIOL, V3, P609, DOI 10.1001/jamacardio.2018.1360
   Feess E, 2012, EUR J HEALTH ECON, V13, P157, DOI 10.1007/s10198-010-0294-7
   Ferorelli D, 2020, RADIOL MED, V125, P595, DOI 10.1007/s11547-020-01143-9
   Frakes M, 2019, AM ECON J-ECON POLIC, V11, P197, DOI 10.1257/pol.20180167
   Gadjradj PS, 2020, NEUROSURG FOCUS, V49, P0, DOI 10.3171/2020.8.FOCUS20250
   Garattini L, 2020, EUR J HEALTH ECON, V21, P477, DOI 10.1007/s10198-019-01151-1
   Garcia-Retamero R, 2014, HEALTH EXPECT, V17, P664, DOI 10.1111/j.1369-7625.2012.00791.x
   Garg K, 2020, NEUROSURG FOCUS, V49, P0, DOI 10.3171/2020.8.FOCUS20592
   Garg M L, 1978, LEG ASPECTS MED PRACT, V6, P25
   Gerlach J, 2019, HEALTH CARE MANAG, V38, P109, DOI 10.1097/HCM.0000000000000260
   Glassman PA, 1996, J HEALTH POLIT POLIC, V21, P219, DOI 10.1215/03616878-21-2-219
   Grant D, 2004, INQUIRY-J HEALTH CAR, V41, P170, DOI 10.5034/inquiryjrnl_41.2.170
   Guthorn P J, 1968, J MED SOC N J, V65, P548
   GUYATT GH, 1994, JAMA-J AM MED ASSOC, V271, P59, DOI 10.1001/jama.271.1.59
   GUYATT GH, 1993, JAMA-J AM MED ASSOC, V270, P2598, DOI 10.1001/jama.270.21.2598
   He AJ, 2014, SOC SCI MED, V123, P64, DOI 10.1016/j.socscimed.2014.10.055
   Hellinger FJ, 2006, AM J PUBLIC HEALTH, V96, P1375, DOI 10.2105/AJPH.2005.077883
   HERSHEY N, 1972, MILBANK MEML FUND Q, V50, P69, DOI 10.2307/3349487
   Hiyama T, 2006, WORLD J GASTROENTERO, V12, P7671, DOI 10.3748/wjg.v12.i47.7671
   Hooe Benjamin S, 2014, AM J ORTHOP (BELLE MEAD NJ), V43, P0
   Hvidt EA, 2017, BMJ OPEN, V7, P0, DOI 10.1136/bmjopen-2017-019851
   Jacobson PD, 1996, J HEALTH POLIT POLIC, V21, P243, DOI 10.1215/03616878-21-2-243
   Jena AB, 2015, BMJ-BRIT MED J, V351, P0, DOI 10.1136/bmj.h5516
   Jiang ZY, 2011, OTOL NEUROTOL, V32, P403, DOI 10.1097/MAO.0b013e31820e6d8d
   Mira JJ, 2018, BMJ OPEN, V8, P0, DOI 10.1136/bmjopen-2017-021339
   Kavanagh KT, 2014, J PATIENT SAF, V10, P222, DOI 10.1097/PTS.0b013e3182a7e992
   Kessler DP, 2006, LANCET, V368, P240, DOI 10.1016/S0140-6736(06)69045-4
   Kessler DP, 2002, J HEALTH ECON, V21, P931, DOI 10.1016/S0167-6296(02)00076-0
   Kim EK, 2019, AM J PERINAT, V36, P723, DOI 10.1055/s-0038-1675156
   Klingman D, 1996, J HEALTH POLIT POLIC, V21, P185, DOI 10.1215/03616878-21-2-185
   Kravitz RL, 1997, MED CARE RES REV, V54, P456, DOI 10.1177/107755879705400404
   Krawitz Roy, 2006, AUSTRALAS PSYCHIATRY, V14, P320, DOI 10.1111/j.1440-1665.2006.02297.x
   Kucuk M, 2018, J OBSTET GYNAECOL, V38, P200, DOI 10.1080/01443615.2017.1340933
   Laarman BS, 2020, BMJ OPEN, V10, P0, DOI 10.1136/bmjopen-2020-036922
   Laarman BS, 2019, BMJ OPEN, V9, P0, DOI 10.1136/bmjopen-2018-023576
   Lam TP, 2020, POSTGRAD MED J, V1151, P558
   LANGWELL KM, 1980, J HEALTH POLIT POLIC, V5, P498
   LeFever D, 2020, NEUROSURG FOCUS, V49, P0, DOI 10.3171/2020.8.FOCUS20616
   Li SH, 2017, J AM COLL RADIOL, V14, P149, DOI 10.1016/j.jacr.2016.10.002
   Li SH, 2015, J AM COLL RADIOL, V12, P1403, DOI 10.1016/j.jacr.2015.09.015
   Lindenthal JJ, 1999, AM J MANAG CARE, V5, P173
   Litchfield I J, 2014, QUAL PRIM CARE, V22, P201
   Liu CX, 2019, INT J ENV RES PUB HE, V16, P0, DOI 10.3390/ijerph16132385
   MacKenzie CR, 2013, ARTHRITIS RHEUM-US, V65, P2524, DOI 10.1002/art.38077
   Mello MM, 2010, HEALTH AFFAIR, V29, P1569, DOI 10.1377/hlthaff.2009.0807
   Mikkonen K, 2020, APPLICATION OF CONTENT ANALYSIS IN NURSING SCIENCE RESEARCH, V0, PP105, DOI 10.1007/978-3-030-30199-6_10
   Miller Robert A, 2012, J BONE JOINT SURG AM, V94, Pe18, DOI 10.2106/JBJS.K.00646
   Moghtaderi A, 2019, J EMPIR LEGAL STUD, V16, P26, DOI 10.1111/jels.12208
   Montanera D, 2016, EUR J HEALTH ECON, V17, P355, DOI 10.1007/s10198-015-0687-8
   Moosazadeh M, 2014, INT J HEALTH POLICY, V2, P119, DOI 10.15171/ijhpm.2014.28
   Morrisey MA, 2008, HEALTH SERV RES, V43, P2124, DOI 10.1111/j.1475-6773.2008.00869.x
   Motta Sergio, 2015, BMC RES NOTES, V8, P343, DOI 10.1186/s13104-015-1318-2
   Muller BS, 2020, BMC FAM PRACT, V21, P0, DOI 10.1186/s12875-020-01125-w
   Mullen R, 2008, NEW ZEAL MED J, V121, P85
   Mushinski D, 2022, HEALTH ECON POLICY L, V17, P247, DOI 10.1017/S1744133120000432
   Nahed BV, 2012, PLOS ONE, V7, P0, DOI 10.1371/journal.pone.0039237
   Nakamura N, 2015, J SURG RES, V193, P210, DOI 10.1016/j.jss.2014.08.029
   OLeary KJ, 2012, ACAD MED, V87, P142, DOI 10.1097/ACM.0b013e31823f2c86
   Olcay A, 2017, TURK KARDIYOL DERN A, V45, P630, DOI 10.5543/tkda.2017.39455
   Ortashi O, 2013, BMC MED ETHICS, V14, P0, DOI 10.1186/1472-6939-14-42
   Osorio D, 2020, GAC SANIT, V34, P459, DOI 10.1016/j.gaceta.2018.11.007
   Osti M, 2015, J EVAL CLIN PRACT, V21, P278, DOI 10.1111/jep.12305
   OTA, 1994, PUBLICATIONS, VOTA-H-602, P0
   Page MJ, 2021, J CLIN EPIDEMIOL, V134, P178, DOI 10.1016/j.jclinepi.2021.03.001
   Paik M, 2017, J HEALTH ECON, V51, P84, DOI 10.1016/j.jhealeco.2016.11.001
   Panella M, 2016, REV CALID ASSIST, V31, P20, DOI 10.1016/j.cali.2016.04.010
   Panella M, 2017, J HEALTH SERV RES PO, V22, P211, DOI 10.1177/1355819617707224
   Passmore K, 2002, POSTGRAD MED J, V78, P671, DOI 10.1136/pmj.78.925.671
   Patel R, 2019, CUREUS, V11, P0, DOI 10.7759/cureus.5259
   Pausch M, 2020, PLOS ONE, V15, P0, DOI 10.1371/journal.pone.0227457
   Quinn J, 2020, JAMA NETW OPEN, V3, P0, DOI 10.1001/jamanetworkopen.2020.25860
   Ramella S, 2015, RADIOL MED, V120, P421, DOI 10.1007/s11547-014-0465-1
   Reed DA, 2008, TEACH LEARN MED, V20, P205, DOI 10.1080/10401330802199443
   Reisch LM, 2020, AM J CLIN PATHOL, V154, P700, DOI 10.1093/ajcp/aqaa088
   Reisch LM, 2015, AM J CLIN PATHOL, V144, P916, DOI 10.1309/AJCP80LYIMOOUJIF
   Renkema E, 2014, BMC HEALTH SERV RES, V14, P0, DOI 10.1186/1472-6963-14-38
   Reschovsky JD, 2018, HEALTH SERV RES, V53, P1498, DOI 10.1111/1475-6773.12660
   Reuveni I, 2017, BMJ OPEN, V7, P0, DOI 10.1136/bmjopen-2016-014153
   Ridic Goran, 2012, ACTA INFORM MED, V20, P32, DOI 10.5455/aim.2012.20.32-39
   Rodriguez RM, 2007, ACAD EMERG MED, V14, P569, DOI 10.1197/j.aem.2007.01.020
   Rohacek M, 2012, INTENS CARE MED, V38, P1345, DOI 10.1007/s00134-012-2595-z
   Rothberg MB, 2014, JAMA INTERN MED, V174, P1867, DOI 10.1001/jamainternmed.2014.4649
   Roytowski D, 2014, SAMJ S AFR MED J, V104, P736, DOI 10.7196/SAMJ.8336
   Rudey EL, 2021, MEDICINE, V100, P0, DOI 10.1097/MD.0000000000024176
   Saint S, 2018, J HOSP MED, V13, P26, DOI 10.12788/jhm.2800
   Salem O, 2009, J LAW MED, V17, P235
   Sathiyakumar V, 2013, J ORTHOP TRAUMA, V27, P592, DOI 10.1097/BOT.0b013e31828b7ab4
   Sethi Manish K, 2012, AM J ORTHOP (BELLE MEAD NJ), V41, P69
   Silberstein E, 2016, AESTHET SURG J, V36, PNP299, DOI 10.1093/asj/sjw094
   Sloan FA, 2009, J HEALTH ECON, V28, P481, DOI 10.1016/j.jhealeco.2008.12.006
   Smith TR, 2016, J NEUROSURG, V124, P1524, DOI 10.3171/2015.6.JNS15764
   Smith TR, 2015, NEUROSURGERY, V76, P105, DOI 10.1227/NEU.0000000000000576
   Smith-Bindman R, 2011, AM J EMERG MED, V29, P656, DOI 10.1016/j.ajem.2010.01.038
   Solaroglu I, 2014, PLOS ONE, V9, P0, DOI 10.1371/journal.pone.0111446
   Steurer J, 2009, J EVAL CLIN PRACT, V15, P390, DOI 10.1111/j.1365-2753.2008.01024.x
   Studdert DM, 2005, JAMA-J AM MED ASSOC, V293, P2609, DOI 10.1001/jama.293.21.2609
   SUMMERTON N, 1995, BRIT MED J, V310, P27, DOI 10.1136/bmj.310.6971.27
   Summerton N, 2000, BRIT J GEN PRACT, V50, P565
   Symon A, 2000, MIDWIFERY, V16, P15, DOI 10.1054/midw.1999.0193
   Symon A, 2000, MIDWIFERY, V16, P8, DOI 10.1054/midw.1999.0181
   Tanriverdi O, 2015, MED ONCOL, V32, P0, DOI 10.1007/s12032-015-0555-5
   Tebano G, 2018, J ANTIMICROB CHEMOTH, V73, P1989, DOI 10.1093/jac/dky098
   Thomas JW, 2010, HEALTH AFFAIR, V29, P1578, DOI 10.1377/hlthaff.2010.0146
   Thompson M S, 1984, EVAL PROGRAM PLANN, V7, P95, DOI 10.1016/0149-7189(84)90029-6
   Titus LJ, 2018, AM J CLIN PATHOL, V150, P338, DOI 10.1093/ajcp/aqy057
   Toker A, 2004, AM J OTOLARYNG, V25, P245, DOI 10.1016/j.amjoto.2004.02.002
   Tussing AD, 1997, MED CARE, V35, P172, DOI 10.1097/00005650-199702000-00007
   VanBoven K, 1997, J FAM PRACTICE, V44, P468
   Vandersteegen T, 2017, HEALTH ECON POLICY L, V12, P363, DOI 10.1017/S174413311600030X
   VANMCCRARY S, 1992, LAW MED HLTH CARE, V20, P364, DOI 10.1111/J.1748-720X.1992.TB01217.X
   Vargas-Blasco C, 2020, ACTAS UROL ESP, V44, P251, DOI 10.1016/j.acuro.2020.01.004
   Veldhuis M, 1994, FAM MED, V26, P27
   Villalobos A, 2021, J AM COLL RADIOL, V18, P34, DOI 10.1016/j.jacr.2020.04.035
   Vimercati A, 2000, J PERINAT MED, V28, P111, DOI 10.1515/JPM.2000.014
   Vizcaino-Rakosnik M, 2020, J PATIENT SAF, V14, P0
   Waxman DA, 2014, NEW ENGL J MED, V371, P1518, DOI 10.1056/NEJMsa1313308
   Welsh Jeremy M, 2010, ADV NPS PAS, V1, P12
   Wong CY, 2020, SINGAP MED J, V61, P413, DOI 10.11622/smedj.2019086
   Writing Group for CERTAIN-CHOICES, 2016, BMC MED INFORM DECIS MAK, V16, P153
   Yan SC, 2017, ACTA NEUROCHIR, V159, P2341, DOI 10.1007/s00701-017-3323-9
   Yan SC, 2016, WORLD NEUROSURG, V95, P53, DOI 10.1016/j.wneu.2016.07.069
   Young B, 2020, BMC MED INFORM DECIS, V20, P0, DOI 10.1186/s12911-020-1087-2
   Zhu L, 2018, BMJ OPEN, V8, P0, DOI 10.1136/bmjopen-2017-019752
   Zuckerman S, 1984, HEALTH AFF (MILLWOOD), V3, P128, DOI 10.1377/hlthaff.3.3.128
NR 164
TC 2
Z9 2
U1 2
U2 5
PU BMJ PUBLISHING GROUP
PI LONDON
PA BRITISH MED ASSOC HOUSE, TAVISTOCK SQUARE, LONDON WC1H 9JR, ENGLAND
SN 2044-6055
EI 
J9 BMJ OPEN
JI BMJ Open
PD JAN 15
PY 2022
VL 12
IS 1
BP 
EP 
DI 10.1136/bmjopen-2021-057169
PG 13
WC Medicine, General & Internal
SC General & Internal Medicine
GA YL7DX
UT WOS:000746049600013
PM 35058268
DA 2022-10-14
ER

PT J
AU Valente-Aguiar, MS
   de Carvalho, ER
   Magalhaes, T
   Dinis-Oliveira, RJ
AF Valente-Aguiar, Murilo Sergio
   de Carvalho, Eduardo Roberson
   Magalhaes, Teresa
   Dinis-Oliveira, Ricardo Jorge
TI Fatal iatrogenic cardiac tamponade due to central venous catheterization
SO FORENSIC SCIENCE MEDICINE AND PATHOLOGY
LA English
DT Article; Early Access
DE Central catheterization; Forensic autopsy; Cardiac perforation and tamponade; Cardiogenic shock; Iatrogenic damage
ID complication; death
AB Fatal adverse events caused by any health professional as consequence of malpractice are uncommon. In this work, the authors report a fatal cardiac tamponade associated with a peripherally inserted central catheter (PICC) by the right jugular vein that perforated the right atrium of the heart. The diagnosis of cardiac tamponade was not detected in hospital during the intrapericardial infusion of total parenteral nutrition and was only registered during the autopsy. The postmortem examination showed a milky liquid inside the pericardial cavity compatible with the total parenteral nutrition administered. The catheter in its migration in the cardiac chambers, mechanically perforated the inner wall of the endocardium between the trabeculae carneae, continued its course between the myocardial fibers until it was externalized. In conclusion, cardiac tamponade, although it is an extremely rare medical complication, has a high risk of fatality specially if peripheral rather than central veins were cannulated.
C1 [Valente-Aguiar, Murilo Sergio; Magalhaes, Teresa; Dinis-Oliveira, Ricardo Jorge] Univ Porto, Fac Med, Dept Publ Hlth & Forens Sci & Med Educ, P-4200319 Porto, Portugal.
   [Valente-Aguiar, Murilo Sergio; de Carvalho, Eduardo Roberson] Legal Med Inst Porto Velho, Civil Police State Rondonia, Porto Velho, Brazil.
   [Magalhaes, Teresa; Dinis-Oliveira, Ricardo Jorge] Adv Polytech & Univ Cooperat CESPU, Univ Inst Hlth Sci, TOXRUN Toxicol Res Unit, CRL, Rua Cent Gandra 1317, P-4585116 Gandra, Prd, Portugal.
   [Magalhaes, Teresa; Dinis-Oliveira, Ricardo Jorge] MTG Res & Dev Lab, P-4200604 Porto, Portugal.
   [Dinis-Oliveira, Ricardo Jorge] Univ Porto, Fac Pharm, Dept Biol Sci, Lab Toxicol,UCIBIO,REQUIMTE, P-4050313 Porto, Portugal.
RP Dinis-Oliveira, RJ (通讯作者)，Univ Porto, Fac Med, Dept Publ Hlth & Forens Sci & Med Educ, P-4200319 Porto, Portugal.; Dinis-Oliveira, RJ (通讯作者)，Adv Polytech & Univ Cooperat CESPU, Univ Inst Hlth Sci, TOXRUN Toxicol Res Unit, CRL, Rua Cent Gandra 1317, P-4585116 Gandra, Prd, Portugal.; Dinis-Oliveira, RJ (通讯作者)，MTG Res & Dev Lab, P-4200604 Porto, Portugal.; Dinis-Oliveira, RJ (通讯作者)，Univ Porto, Fac Pharm, Dept Biol Sci, Lab Toxicol,UCIBIO,REQUIMTE, P-4050313 Porto, Portugal.
EM ricardo.dinis@iucs.cespu.pt
CR Appleton C, 2017, CARDIOL CLIN, V35, P525, DOI 10.1016/j.ccl.2017.07.006
   Askegard-Giesmann JR, 2009, SEMIN PEDIATR SURG, V18, P73, DOI 10.1053/j.sempedsurg.2009.02.003
   Bagwell CE, 2000, J PEDIATR SURG, V35, P709, DOI 10.1053/jpsu.2000.6029
   Booth SA, 2001, BRIT J ANAESTH, V87, P298, DOI 10.1093/bja/87.2.298
   BROWN C A, 1956, SOUTH MED J, V49, P466
   Cartwright DW, 2004, ARCH DIS CHILD-FETAL, V89, PF504, DOI 10.1136/adc.2004.049189
   Garcia DPC, 2015, INT J SURG CASE REP, V8, P144, DOI 10.1016/j.ijscr.2015.01.037
   CHABANIER A, 1988, CLIN CARDIOL, V11, P91, DOI 10.1002/clc.4960110207
   Chhabra Harvinder S, 2021, MED LEG J, V89, P145, DOI 10.1177/0025817220980680
   COLLIER PE, 1984, ANGIOLOGY, V35, P595, DOI 10.1177/000331978403500909
   Modelli MED, 2014, AM J FOREN MED PATH, V35, P26, DOI 10.1097/PAF.0000000000000084
   Forauer AR, 2007, J INFUS MURS, V30, P161, DOI 10.1097/01.NAN.0000270675.21063.f3
   Hiroshima Y, 2012, INTERNAL MED, V51, P2609, DOI 10.2169/internalmedicine.51.7794
   KARNAUCHOW PN, 1986, CAN MED ASSOC J, V135, P1145
   Khoo W V, 2021, MED J MALAYSIA, V76, P566
   Nadroo AM, 2001, J PEDIATR-US, V138, P599, DOI 10.1067/mpd.2001.111823
   Orme RML, 2007, BRIT J ANAESTH, V99, P384, DOI 10.1093/bja/aem181
   Pizzuti Alfredo, 2010, CASES J, V3, P15, DOI 10.1186/1757-1626-3-15
   Shamir MY, 2011, ANESTH ANALG, V112, P1280, DOI 10.1213/ANE.0b013e318214b544
   Spodick DH, 1998, CHEST, V113, P1372, DOI 10.1378/chest.113.5.1372
   Spodick DH, 2003, NEW ENGL J MED, V349, P684, DOI 10.1056/NEJMra022643
   Vesely TM, 2003, J VASC INTERV RADIOL, V14, P527, DOI 10.1097/01.RVI.0000071097.76348.72
   Warren M, 2013, ANN CLIN LAB SCI, V43, P163
   Xu XY, 2020, BMC CARDIOVASC DISOR, V20, P0, DOI 10.1186/s12872-020-01642-7
   Yildiz A, 2020, AM J FOREN MED PATH, V41, P263, DOI 10.1097/PAF.0000000000000593
NR 25
TC 0
Z9 0
U1 0
U2 0
PU HUMANA PRESS INC
PI TOTOWA
PA 999 RIVERVIEW DRIVE SUITE 208, TOTOWA, NJ 07512 USA
SN 1547-769X
EI 1556-2891
J9 FORENSIC SCI MED PAT
JI Forensic Sci. Med. Pathol.
PD JUN 15
PY 2022
VL 0
IS 
BP 
EP 
DI 10.1007/s12024-022-00491-4
PG 5
WC Medicine, Legal; Pathology
SC Legal Medicine; Pathology
GA 2B7TM
UT WOS:000810386800001
PM 35696044
DA 2022-10-14
ER

PT J
AU Gfrerer, L
   Eberlin, KR
   Figura, L
   Freedman, M
   Hadeed, J
   Ver Halen, J
   Perdikis, G
   Zielinski, M
   Patel, A
AF Gfrerer, Lisa
   Eberlin, Kyle R.
   Figura, Laura
   Freedman, Michael
   Hadeed, Josef
   Ver Halen, Jon
   Perdikis, Galen
   Zielinski, Marta
   Patel, Ashit
TI Telemedicine and Plastic Surgery: Principles from the American Society of Plastic Surgeons Health Policy Committee
SO PLASTIC AND RECONSTRUCTIVE SURGERY
LA English
DT Article
ID chaperone
AB In the wake of the recent coronavirus disease of 2019 public health emergency, care delivery by means of telemedicine using audiovisual virtual platforms has become an important tool for patient communication. There are many logistic, medicolegal, and practical aspects of telemedicine that should be considered by the practicing plastic surgeon. Successful virtual patient interactions require an understanding of medical licensure requirements to perform telemedicine visits in a certain region. In addition, it is imperative to be familiar with specific liability and malpractice concerns, in addition to Health Insurance Portability and Accountability Act regulations before conducting electronic visits. During consultations, providers should be aware of proper physician conduct and the potential role of chaperones. Furthermore, appropriate visit documentation, in addition to telemedicine billing and coding, has to be ensured. Lastly, plastic surgeons should adhere to the rules of controlled substance prescription by means of telemedicine platforms. This article describes these salient topics surrounding telemedicine visits that are faced by plastic surgeons and discusses strategies to optimize and ensure safe use of virtual platforms.
C1 Harvard Med Sch, Massachusetts Gen Hosp, Div Plast & Reconstruct Surg, Boston, MA USA.
   Avera Med Grp Plast & Reconstruct Surg, Sioux Falls, SD USA.
   Natl Accounts, Latham, NY USA.
   Hadeed Ctr Plast & Reconstruct Surg, Beverly Hills, CA USA.
   Ver Halen Aesthet & Plast, Colleyville, TX USA.
   Vanderbilt Univ, Med Ctr, Dept Plast Surg, Nashville, TN USA.
   Albany Med Ctr, Amer Soc Plast Surgeons, Arlington, IL USA.
   Albany Med Ctr, Div Plast Surg, Arlington, IL USA.
RP Patel, A (通讯作者)，Albany Med Ctr, Div Plast Surg, 43 New Scotland Ave,MC 190, Albany, NY 12208 USA.
EM patela6@amc.edu
CR Eberlin KR, 2018, PLAST RECONSTR SURG, V141, P500, DOI 10.1097/PRS.0000000000004022
   Funderburk CD, 2019, PLAST RECONSTR SURG, V144, P507, DOI 10.1097/PRS.0000000000005884
   Sinha S, 2009, ANN ROY COLL SURG, V91, P46, DOI 10.1308/003588409X358971
   Tracy CS, 2008, SOUTH MED J, V101, P9, DOI 10.1097/SMJ.0b013e31815d3db8
   Vyas KS, 2017, ANN PLAS SURG, V78, P736, DOI 10.1097/SAP.0000000000001044
   Wosik J, 2020, J AM MED INFORM ASSN, V27, P957, DOI 10.1093/jamia/ocaa067
NR 19
TC 0
Z9 0
U1 0
U2 0
PU LIPPINCOTT WILLIAMS & WILKINS
PI PHILADELPHIA
PA TWO COMMERCE SQ, 2001 MARKET ST, PHILADELPHIA, PA 19103 USA
SN 0032-1052
EI 1529-4242
J9 PLAST RECONSTR SURG
JI Plast. Reconstr. Surg.
PD JUL 15
PY 2022
VL 150
IS 1
BP 221E
EP 226E
DI 10.1097/PRS.0000000000009238
PG 6
WC Surgery
SC Surgery
GA 2N2DN
UT WOS:000818196600047
PM 35587921
DA 2022-10-14
ER

PT J
AU Tharp, K
   Santavicca, S
   Hughes, DR
   Kishore, D
   Banja, JD
   Duszak, R
AF Tharp, Kenneth
   Santavicca, Stefan
   Hughes, Danny R.
   Kishore, Divya
   Banja, John D.
   Duszak, Richard, Jr.
TI Characteristics of Radiologists Serving as Medical Malpractice Expert Witnesses for Defense Versus Plaintiff
SO JOURNAL OF THE AMERICAN COLLEGE OF RADIOLOGY
LA English
DT Article
DE Expert witness; malpractice; radiology
ID litigation; claim; qualification; time
AB Purpose: Previous studies have reported higher qualification characteristics for anesthesiologists, neurosurgeons, orthopedic surgeons, and otolaryngologists serving as defense (versus plaintiff) medical malpractice expert witnesses. We assessed such characteristics for radiologist expert witnesses. Methods: Using the Westlaw legal research database, we identified radiologists serving as experts in all indexed medical malpractice cases between 2010 and 2019. Online databases were used to identify years of practice experience and scholarly bibliometrics. Using Medicare claims, individual radiologist practice types and mixes were ascertained. Radiologists testifying at least once each for defense and plaintiff were excluded from our defense-only versus plaintiff-only comparative analysis. Results: Initial Boolean searches yielded 1,042 potential cases; subsequent manual review identified 179 radiologists testifying in 231 lawsuits: 143 testified in one case (58 defense, 85 plaintiff) and 36 testified in multiple cases (10 defense-only, 14 plaintiff-only, 12 both). The 68 defense-only experts had fewer years of practice experience than the 99 plaintiff-only experts (28.3 versus 31.8 years, P = .02), but the two groups were otherwise similar in both practice type (44.6% versus 54.9% academic, P = .62) and mix (63.8% versus 65.8% practiced as subspecialists, P = .37) and as well as numbers of publications (60.5 versus 62.8, P= .86), citations (1,994.1 versus 2,309.2, P = .56), and h-indices (17.2 versus 16.8, P = .89). Conclusions: In contrast to other specialists, radiologists serving as medical malpractice expert witnesses for defense and plaintiff display similar qualifications across various characteristics. Published practice parameter guidelines and experts' ability to blindly review archived original images might together explain this interspecialty discordance.
C1 [Tharp, Kenneth; Santavicca, Stefan; Hughes, Danny R.; Kishore, Divya] Univ Washington, Dept Radiol, Seattle, WA 98195 USA.
   [Hughes, Danny R.] Georgia Inst Technol, Sch Econ, Hlth Econ & Analyt Lab HEAL, Atlanta, GA 30332 USA.
   [Banja, John D.] Emory Univ, Ctr Eth, Atlanta, GA 30322 USA.
   [Duszak, Richard, Jr.] Univ Mississippi, Med Ctr, Dept Radiol, Jackson, MS 39216 USA.
RP Tharp, K (通讯作者)，Emory Univ, Sch Med, Dept Radiol & Imaging Sci, 1820 S Massachusetts St, Seattle, WA 98144 USA.
EM kentharprad@gmail.com
CR Bal BS, 2009, CLIN ORTHOP RELAT R, V467, P383, DOI 10.1007/s11999-008-0634-4
   Balch CM, 2011, J AM COLL SURGEONS, V213, P657, DOI 10.1016/j.jamcollsurg.2011.08.005
   Banja JD, 2022, J AM COLL RAD, V2022, P19, DOI 10.1016/j.jacr.2021.11.014
   Berlin L, 2000, AM J ROENTGENOL, V174, P1215, DOI 10.2214/ajr.174.5.1741215
   Berlin L, 1998, AM J ROENTGENOL, V170, P275, DOI 10.2214/ajr.170.2.9456928
   Bias H, 2000, AM J ROENTGENOL, V175, P597, DOI 10.2214/ajr.175.3.1750597
   Branach C, 2021, CURR PROBL DIAGN RAD, V50, P803, DOI 10.1067/j.cpradiol.2020.11.003
   Branach CS, 2019, J VASC INTERV RADIOL, V30, P601, DOI 10.1016/j.jvir.2018.11.025
   Carroll AE, 2012, J LAW MED ETHICS, V40, P135, DOI 10.1111/j.1748-720X.2012.00651.x
   Cohen D, 2012, J EMERG MED, V42, P22, DOI 10.1016/j.jemermed.2008.06.014
   Durand DJ, 2014, J AM COLL RADIOL, V11, P868, DOI 10.1016/j.jacr.2014.05.001
   Eloy JA, 2014, J NEUROSURG, V120, P185, DOI 10.3171/2013.8.JNS13584
   Eloy JA, 2013, OTOLARYNG HEAD NECK, V148, P764, DOI 10.1177/0194599813481943
   Huang JJ, 2019, CURR PROBL DIAGN RAD, V48, P22, DOI 10.1067/j.cpradiol.2017.10.013
   Jena AB, 2015, BMJ-BRIT MED J, V351, P0, DOI 10.1136/bmj.h5516
   Jena AB, 2012, ARCH INTERN MED, V172, P892, DOI 10.1001/archinternmed.2012.1416
   Jena AB, 2011, NEW ENGL J MED, V365, P629, DOI 10.1056/NEJMsa1012370
   Johnstone CA, 2017, ACR PRACTICE PARAMET, V0, P0
   Lee MV, 2020, CLIN IMAG, V60, P26, DOI 10.1016/j.clinimag.2019.12.001
   MARTIN CA, 1991, SOUTHERN MED J, V84, P1300, DOI 10.1097/00007611-199111000-00003
   Park HY, 2018, J BONE JOINT SURG AM, V100, P0, DOI 10.2106/JBJS.17.01146
   Paul SR, 2017, PEDIATRICS, V139, P0, DOI 10.1542/peds.2016-3862
   Pereira NP, 2014, AM J NEURORADIOL, V35, P638, DOI 10.3174/ajnr.A3730
   Pereira NP, 2014, J AM COLL RADIOL, V11, P984, DOI 10.1016/j.jacr.2014.04.009
   Rad AE, 2010, ACAD RADIOL, V17, P817, DOI 10.1016/j.acra.2010.03.011
   Radvansky BM, 2015, ANESTH ANALG, V120, P1369, DOI 10.1213/ANE.0000000000000673
   Rodriguez RM, 2007, ACAD EMERG MED, V14, P569, DOI 10.1197/j.aem.2007.01.020
   Rosenkrantz AB, 2020, ACAD RADIOL, V27, P715, DOI 10.1016/j.acra.2020.02.019
   Rosenkrantz AB, 2020, J AM COLL RADIOL, V17, P812, DOI 10.1016/j.jacr.2019.11.027
   Rosenkrantz AB, 2020, J AM COLL RADIOL, V17, P340, DOI 10.1016/j.jacr.2019.02.030
   Rosenkrantz AB, 2018, RADIOLOGY, V289, P140, DOI 10.1148/radiol.2018180761
   Rosenkrantz AB, 2018, J AM COLL RADIOL, V15, P1073, DOI 10.1016/j.jacr.2018.04.014
   Rosenkrantz AB, 2018, RADIOLOGY, V286, P949, DOI 10.1148/radiol.2017171684
   Rosenkrantz AB, 2017, J AM COLL RADIOL, V14, P1419, DOI 10.1016/j.jacr.2017.04.025
   Rosenkrantz AB, 2017, AM J ROENTGENOL, V208, P1249, DOI 10.2214/AJR.16.17323
   Salerno JM, 2017, PLOS ONE, V12, P0, DOI 10.1371/journal.pone.0183580
   Santavicca S, 2021, J AM COLL RADIOL, V18, P580, DOI 10.1016/j.jacr.2020.10.006
   Seabury SA, 2013, HEALTH AFFAIR, V32, P111, DOI 10.1377/hlthaff.2012.0967
   Tharp K, 2021, J AM COLL RADIOL, V18, P608, DOI 10.1016/j.jacr.2020.09.067
   Villalobos A, 2021, J AM COLL RADIOL, V18, P34, DOI 10.1016/j.jacr.2020.04.035
   Whang JS, 2013, RADIOLOGY, V266, P548, DOI 10.1148/radiol.12111119
   Yousem DM, 2018, AM J NEURORADIOL, V39, P2177, DOI 10.3174/ajnr.A5779
NR 44
TC 0
Z9 0
U1 1
U2 1
PU ELSEVIER SCIENCE INC
PI NEW YORK
PA STE 800, 230 PARK AVE, NEW YORK, NY 10169 USA
SN 1546-1440
EI 1558-349X
J9 J AM COLL RADIOL
JI J. Am. Coll. Radiol.
PD JUL 15
PY 2022
VL 19
IS 7
BP 807
EP 813
DI 10.1016/j.jacr.2022.04.005
PG 7
WC Radiology, Nuclear Medicine & Medical Imaging
SC Radiology, Nuclear Medicine & Medical Imaging
GA 4M4UP
UT WOS:000853319000003
PM 35654146
DA 2022-10-14
ER

PT J
AU Bradfield, OM
   Bismark, M
   Scott, A
   Spittal, M
AF Bradfield, Owen M.
   Bismark, Marie
   Scott, Anthony
   Spittal, Matthew
TI Vocational and psychosocial predictors of medical negligence claims among Australian doctors: a prospective cohort analysis of the MABEL survey
SO BMJ OPEN
LA English
DT Article
DE quality in health care; medical law; risk management; clinical governance; mental health
ID malpractice claim; patient complaint; health; error; satisfaction; system; prone; risk
AB Objective To understand the association between medical negligence claims and doctors' sex, age, specialty, working hours, work location, personality, social supports, family circumstances, self-rated health, self-rated life satisfaction and presence of recent injury or illness. Design and setting Prospective cohort study of Australian doctors. Participants 12 134 doctors who completed the Medicine in Australia: Balancing Employment and Life survey between 2013 and 2019. Primary outcome measure Doctors named as a defendant in a medical negligence claim in the preceding 12 months. Results 649 (5.35%) doctors reported being named in a medical negligence claim during the study period. In addition to previously identified demographic factors (sex, age and specialty), we identified the following vocational and psychosocial risk factors for claims: working full time (OR=1.48, 95% CI 1.13 to 1.94) or overtime hours (OR 1.70, 95% CI 1.29 to 2.23), working in a regional centre (OR 1.69, 95% CI 1.37 to 2.08), increasing job demands (OR 1.16, 95% CI 1.04 to 1.30), low self-rated life satisfaction (OR 1.43, 95% CI 1.08 to 1.91) and recent serious personal injury or illness (OR 1.40, 95% CI 1.13 to 1.72). Having an agreeable personality was mildly protective (OR 0.91, 95% CI 0.83 to 1.00). When stratified according to sex, we found that working in a regional area, low self-rated life satisfaction and not achieving work-life balance predicted medical negligence claims in male, but not female, doctors. However, working more than part-time hours and having a recent personal injury or illness predicted medical negligence claims in female, but not male, doctors. Increasing age predicted claims more strongly in male doctors. Personality type predicted claims in both male and female doctors. Conclusions Modifiable risk factors contribute to an increased risk of medical negligence claims among doctors in Australia. Creating more supportive work environments and targeting interventions that improve doctors' health and well-being could reduce the risk of medical negligence claims and contribute to improved patient safety.
C1 [Bradfield, Owen M.; Bismark, Marie] Univ Melbourne, Ctr Hlth Policy, Melbourne Sch Populat & Global Hlth, Law & Publ Hlth Unit, Melbourne, Vic, Australia.
   [Scott, Anthony] Univ Melbourne, Melbourne Inst Appl Econ & Social Res, Melbourne, Vic, Australia.
   [Spittal, Matthew] Univ Melbourne, Ctr Mental Hlth, Melbourne Sch Populat & Global Hlth, Melbourne, Vic, Australia.
RP Bradfield, OM (通讯作者)，Univ Melbourne, Ctr Hlth Policy, Melbourne Sch Populat & Global Hlth, Law & Publ Hlth Unit, Melbourne, Vic, Australia.
EM owenmb@student.unimelb.edu.au
FU Australian Government National Health and Medical Research Council [454799, 1019605]; Australian Government Department of Health and Ageing; Health Workforce Australia; Medibank Better Health Foundation; NSW Ministry of Health; Victorian Department of Health and Human Services; Australian Government Department of Health; University of Melbourne
CR ABS, 2013, UND WORK AUSTR, V0, P0
   Australian Bureau of Statistics (ABS), 2011, 2006 RA 2006 POA COR, V0, P0
   Australian Institute of Health and Welfare, 2019, RUR REM HLTH CAT PHE, V0, P0
   BERNTSON GG, 1995, PSYCHOPHYSIOLOGY, V32, P162, DOI 10.1111/j.1469-8986.1995.tb03308.x
   Birkeland S, 2019, RURAL REMOTE HEALTH, V19, P0, DOI 10.22605/RRH4663
   Bismark MM, 2013, BMJ QUAL SAF, V22, P532, DOI 10.1136/bmjqs-2012-001691
   Bismark MM, 2010, NEW ZEAL MED J, V123, P12
   Blecher GE, 2020, MED J AUSTRALIA, V213, P196, DOI 10.5694/mja2.50730
   Bourne T, 2015, BMJ OPEN, V5, P0, DOI 10.1136/bmjopen-2014-006687
   Coory MD, 2013, MED J AUSTRALIA, V199, P605, DOI 10.5694/mja13.10055
   Daniel AE, 1999, MED J AUSTRALIA, V170, P598, DOI 10.5694/j.1326-5377.1999.tb127910.x
   Dickman SL, 2017, LANCET, V389, P1431, DOI 10.1016/S0140-6736(17)30398-7
   Fahrenkopf AM, 2008, BRIT MED J, V336, P488, DOI 10.1136/bmj.39469.763218.BE
   Hall LH, 2016, PLOS ONE, V11, P0, DOI 10.1371/journal.pone.0159015
   Hussain R, 2015, RURAL REMOTE HEALTH, V15, P0
   Islam N, 2014, INT J HEALTH POLICY, V3, P29, DOI 10.15171/ijhpm.2014.53
   Jena AB, 2011, NEW ENGL J MED, V365, P629, DOI 10.1056/NEJMsa1012370
   Joyce CM, 2011, MED J AUSTRALIA, V194, P30, DOI 10.5694/j.1326-5377.2011.tb04142.x
   Joyce CM, 2010, BMC HEALTH SERV RES, V10, P0, DOI 10.1186/1472-6963-10-50
   Kato H, 2021, JAMA INTERN MED, V181, P1461, DOI 10.1001/jamainternmed.2021.5247
   Kessler DP, 2006, LANCET, V368, P240, DOI 10.1016/S0140-6736(06)69045-4
   Landrigan CP, 2004, NEW ENGL J MED, V351, P1838, DOI 10.1056/NEJMoa041406
   Lianov L, 2021, AM J LIFESTYLE MED, V15, P563, DOI 10.1177/15598276211006626
   MCADAMS DP, 1992, J PERS, V60, P329, DOI 10.1111/j.1467-6494.1992.tb00976.x
   McGrail MR, 2017, AUST HEALTH REV, V41, P492, DOI 10.1071/AH16049
   OTuathaigh CMP, 2019, PLOS ONE, V14, P0, DOI 10.1371/journal.pone.0215675
   Paterson R, 2013, BMJ QUAL SAF, V22, P525, DOI 10.1136/bmjqs-2013-001902
   Rogers SO, 2006, SURGERY, V140, P25, DOI 10.1016/j.surg.2006.01.008
   Scott A, 2013, SOC SCI MED, V96, P33, DOI 10.1016/j.socscimed.2013.07.002
   Siahpush M, 2008, AM J HEALTH PROMOT, V23, P18, DOI 10.4278/ajhp.061023137
   Spittal MJ, 2019, BMC HEALTH SERV RES, V19, P0, DOI 10.1186/s12913-019-4214-y
   Spittal MJ, 2015, BMJ QUAL SAF, V24, P360, DOI 10.1136/bmjqs-2014-003834
   Street TD, 2019, AUST J RURAL HEALTH, V27, P196, DOI 10.1111/ajr.12511
   Studdert DM, 2016, NEW ENGL J MED, V374, P354, DOI 10.1056/NEJMsa1506137
   Subramanian SV, 2010, B WORLD HEALTH ORGAN, V88, P131, DOI 10.2471/BLT.09.067058
   Unwin E, 2015, BMC MED, V13, P0, DOI 10.1186/s12916-015-0413-5
   Unwin E, 2014, BMJ OPEN, V4, P0, DOI 10.1136/bmjopen-2014-005405
   VINCENT C, 1994, LANCET, V343, P1609, DOI 10.1016/S0140-6736(94)93062-7
   Vizcaino-Rakosnik M, 2022, J PATIENT SAF, V18, P46, DOI 10.1097/PTS.0000000000000800
   von Elm E, 2007, PREV MED, V45, P247, DOI 10.1016/j.jclinepi.2007.11.008
   Wallace JE, 2009, LANCET, V374, P1714, DOI 10.1016/S0140-6736(09)61424-0
   West M, 2019, CARING DOCTORS CARIN, V0, P0
   White B, 2014, HLTH LAW AUSTR, V2nd, P0
NR 44
TC 0
Z9 0
U1 0
U2 0
PU BMJ PUBLISHING GROUP
PI LONDON
PA BRITISH MED ASSOC HOUSE, TAVISTOCK SQUARE, LONDON WC1H 9JR, ENGLAND
SN 2044-6055
EI 
J9 BMJ OPEN
JI BMJ Open
PD JUN 15
PY 2022
VL 12
IS 6
BP 
EP 
DI 10.1136/bmjopen-2021-055432
PG 11
WC Medicine, General & Internal
SC General & Internal Medicine
GA 1V8HX
UT WOS:000806326300036
PM 35649606
DA 2022-10-14
ER

PT J
AU Zabinski, Z
   Black, BS
AF Zabinski, Zenon
   Black, Bernard S.
TI The deterrent effect of tort law: Evidence from medical malpractice reform
SO JOURNAL OF HEALTH ECONOMICS
LA English
DT Article
DE Medical malpractice; Torts; Healthcare quality; Patient safety
ID patient safety indicator; health-care; adverse event; surgical complication; defensive medicine; hand hygiene; damage cap; liability; quality; impact
AB We examine whether caps on noneconomic damages in medical malpractice cases affect inhospital patient safety. We use Patient Safety Indicators - measures of adverse events - as proxies for safety. In difference-in-differences ("DiD") analyses of five states that adopt caps during 2003-2005, we find that multiple measures of non-fatal patient safety events worsen after cap adoption relative to control states. DiD inference can be unreliable with a small number of treated units. We therefore develop a randomization inference-based WA for inference with few treated units but multiple correlated outcomes and confirm the robustness of our results with this nonparametric approach. We also provide evidence that the decline in patient safety is unlikely to be driven by patient selection.
C1 [Zabinski, Zenon] Bates White Econ Consulting, Washington, DC 20006 USA.
   [Black, Bernard S.] Northwestern Univ, Pritzker Sch Law, Evanston, IL 60208 USA.
   [Black, Bernard S.] Northwestern Univ, Kellogg Sch Management, Evanston, IL 60208 USA.
RP Zabinski, Z (通讯作者)，Bates White Econ Consulting, Washington, DC 20006 USA.
EM zenon.zabinski@bateswhite.com
CR Abadie A, 2010, J AM STAT ASSOC, V105, P493, DOI 10.1198/jasa.2009.ap08746
   Agency for Healthcare Research and Quality, 2011, PAT SAF IND TECHN SP, V0, P0
   Anderson ML, 2008, J AM STAT ASSOC, V103, P1481, DOI 10.1198/016214508000000841
   Anderson PM, 2000, J PUBLIC ECON, V78, P81, DOI 10.1016/S0047-2727(99)00112-7
   Autor DH, 2003, J LABOR ECON, V21, P1, DOI 10.1086/344122
   Avraham R, 2015, J HEALTH ECON, V39, P273, DOI 10.1016/j.jhealeco.2014.08.002
   Avraham Ronen, 2011, DATABASE STATE TORT, V0, P0
   Baker A, 2022, DO STATE ANTITAKEOVE, V0, P0
   Baker A, 2021, MUCH SHOULD WE TRUST, V0, P0
   Baker T, 2005, J LAW MED ETHICS, V33, P501, DOI 10.1111/j.1748-720X.2005.tb00514.x
   Bartlett B, 2017, LEGAL EPIDEMIOLOGY C, V0, P0
   Bilimoria KY, 2017, JT COMM J QUAL PATIE, V43, P241, DOI 10.1016/j.jcjq.2017.02.004
   Bilimoria KY, 2016, ANN SURG, V263, P1126, DOI 10.1097/SLA.0000000000001538
   Black BS, 2017, AM J HEALTH ECON, V3, P109, DOI 10.1162/ajhe_a_00069
   Carvell D, 2012, RAND J ECON, V43, P51, DOI 10.1111/j.1756-2171.2012.00158.x
   Cengiz D, 2019, Q J ECON, V134, P1405, DOI 10.1093/qje/qjz014
   CHARLSON ME, 1987, J CHRON DIS, V40, P373, DOI 10.1016/0021-9681(87)90171-8
   Chen C, 2014, JAMA-J AM MED ASSOC, V312, P2385, DOI 10.1001/jama.2014.15973
   Classen DC, 2011, HEALTH AFFAIR, V30, P581, DOI 10.1377/hlthaff.2011.0190
   Cohen A, 2004, J LAW ECON, V47, P356
   Conley TG, 2011, REV ECON STAT, V93, P113, DOI 10.1162/REST_a_00049
   Cummins JD, 2001, J LAW ECON, V44, P427, DOI 10.1086/322818
   Currie J, 2008, Q J ECON, V123, P795, DOI 10.1162/qjec.2008.123.2.795
   De Chaisemartin C, 2022, DIFFERENCE INDIFFERE, V0, P0
   Donald SG, 2007, REV ECON STAT, V89, P221, DOI 10.1162/rest.89.2.221
   Donohue III, 2007, J EMPIR LEGAL STUD, V4, P69
   Downey JR, 2012, HEALTH SERV RES, V47, P414, DOI 10.1111/j.1475-6773.2011.01361.x
   Dubay L, 2001, J HEALTH ECON, V20, P591, DOI 10.1016/S0167-6296(01)00082-0
   Dubay L, 1999, J HEALTH ECON, V18, P491, DOI 10.1016/S0167-6296(99)00004-1
   Eappen S, 2013, JAMA-J AM MED ASSOC, V309, P1599, DOI 10.1001/jama.2013.2773
   Erasmus V, 2010, INFECT CONT HOSP EP, V31, P283, DOI 10.1086/650451
   Farmer SA, 2013, JAMA-J AM MED ASSOC, V309, P349, DOI 10.1001/jama.2012.191276
   Frakes M, 2016, J PUBLIC ECON, V143, P142, DOI 10.1016/j.jpubeco.2016.09.002
   Frakes M, 2012, J EMPIR LEGAL STUD, V9, P457, DOI 10.1111/j.1740-1461.2012.01259.x
   Gentry EP, 2019, AM LAW ECON REV, V21, P307, DOI 10.1093/aler/ahz007
   Goodman-Bacon A, 2021, J ECONOMETRICS, V225, P254, DOI 10.1016/j.jeconom.2021.03.014
   Greenberg MD, 2010, IS BETTER PATIENT SA, V0, P0
   Heaton P, 2009, NO FAULT INSURANCE A, V0, P0
   Helland E, 2015, INT REV LAW ECON, V42, P192, DOI 10.1016/j.irle.2015.01.005
   Hyman DA, 2007, J EMPIR LEGAL STUD, V4, P3, DOI 10.1111/J.1740-1461.2007.00081
   Iizuka T, 2013, J LAW ECON, V56, P161, DOI 10.1086/666977
   Isaac T, 2008, J GEN INTERN MED, V23, P1373, DOI 10.1007/s11606-008-0665-2
   Kaafarani HMA, 2009, AM J SURG, V198, PS63, DOI 10.1016/j.amjsurg.2009.08.008
   Kessler D, 1996, Q J ECON, V111, P353, DOI 10.2307/2946682
   Kessler D, 2002, J PUBLIC ECON, V84, P175, DOI 10.1016/S0047-2727(01)00124-4
   Klick J, 2007, J LEGAL STUD, V36, PS121, DOI 10.1086/520416
   Konety BR, 2005, J UROLOGY, V173, P1695, DOI 10.1097/01.ju.0000154638.61621.03
   Krupka DC, 2012, HEALTH AFFAIR, V31, P2571, DOI 10.1377/hlthaff.2011.0605
   Lakdawalla DN, 2012, INT REV LAW ECON, V32, P356, DOI 10.1016/j.irle.2012.07.003
   Levy SM, 2012, SURGERY, V152, P331, DOI 10.1016/j.surg.2012.05.034
   Liu L, 2021, PRACTICAL GUIDE COUN, V0, P0
   Loughran DS, 2001, HUEBNER INT SERIES R, V24, P0
   MacKinnon JG, 2017, J APPL ECONOMET, V32, P233, DOI 10.1002/jae.2508
   MacKinnon JG, 2019, RANDOMIZATION INFERE, V0, P0
   Malak N, 2019, ECON LETT, V184, P0, DOI 10.1016/j.econlet.2019.108626
   Matsa DA, 2007, J LEGAL STUD, V36, PS143, DOI 10.1086/519466
   Mello MM, 2020, JAMA-J AM MED ASSOC, V323, P352, DOI 10.1001/jama.2019.21411
   Minami CA, 2017, J AM COLL SURGEONS, V224, P310, DOI 10.1016/j.jamcollsurg.2016.12.012
   Moghtaderi A, 2019, J EMPIR LEGAL STUD, V16, P26, DOI 10.1111/jels.12208
   Narain W, 2017, J HEALTHC QUAL, V39, P230, DOI 10.1097/JHQ.0000000000000088
   Nicholas LH, 2010, ARCH SURG-CHICAGO, V145, P999, DOI 10.1001/archsurg.2010.191
   OConnor A, 2012, NY TIMES, V0, P0
   Paik M, 2017, J HEALTH ECON, V51, P84, DOI 10.1016/j.jhealeco.2016.11.001
   Paik M, 2016, AM LAW ECON REV, V18, P463, DOI 10.1093/aler/ahw009
   Paik M, 2013, J EMPIR LEGAL STUD, V10, P639, DOI 10.1111/jels.12022
   Paik M, 2012, J EMPIR LEGAL STUD, V9, P173, DOI 10.1111/j.1740-1461.2012.01251.x
   Pittet D, 2004, ANN INTERN MED, V141, P1, DOI 10.7326/0003-4819-141-1-200407060-00008
   Polinsky AM, 2010, HARVARD LAW REV, V123, P1437
   Quan H, 2008, ADV PATIENT SAFETY N, V1, P0
   Quan HD, 2005, MED CARE, V43, P1130, DOI 10.1097/01.mlr.0000182534.19832.83
   Raleigh VS, 2008, BRIT MED J, V337, P0, DOI 10.1136/bmj.a1702
   Rivard PE, 2008, MED CARE RES REV, V65, P67, DOI 10.1177/1077558707309611
   Romano PS, 2009, HEALTH SERV RES, V44, P182, DOI 10.1111/j.1475-6773.2008.00905.x
   Rosen AK, 2011, J AM COLL SURGEONS, V212, P921, DOI 10.1016/j.jamcollsurg.2010.12.053
   Rubin PH, 2007, J LAW ECON, V50, P221, DOI 10.1086/521738
   Sabbatini AK, 2014, HEALTH AFFAIR, V33, P1655, DOI 10.1377/hlthaff.2013.1318
   Seabury SA, 2014, HEALTH AFFAIR, V33, P2048, DOI 10.1377/hlthaff.2014.0492
   Singer S, 2009, HEALTH SERV RES, V44, P399, DOI 10.1111/j.1475-6773.2008.00918.x
   Sloan FA, 2009, J HEALTH ECON, V28, P481, DOI 10.1016/j.jhealeco.2008.12.006
   Spamann H, 2020, INFERENCE USING STAT, V0, P0
   Studdert DM, 2006, NEW ENGL J MED, V354, P2024, DOI 10.1056/NEJMsa054479
   Thompson ND, 2013, AM J MED QUAL, V28, P56, DOI 10.1177/1062860612442565
   Tsang C, 2012, AM J MED QUAL, V27, P154, DOI 10.1177/1062860611414697
   Utter GH, 2009, ANN SURG, V250, P1041, DOI 10.1097/SLA.0b013e3181afe095
   White RH, 2009, MED CARE, V47, P1237, DOI 10.1097/MLR.0b013e3181b58940
   Winters BD, 2016, MED CARE, V55, P1105, DOI 10.1097/MLR.0000000000000550
   Xu YQ, 2017, POLIT ANAL, V25, P57, DOI 10.1017/pan.2016.2
   Yang YT, 2012, J EMPIR LEGAL STUD, V9, P217, DOI 10.1111/j.1740-1461.2012.01252.x
   Yu H, 2009, AM J MED QUAL, V24, P465, DOI 10.1177/1062860609341585
   Zhan CL, 2003, JAMA-J AM MED ASSOC, V290, P1868, DOI 10.1001/jama.290.14.1868
NR 90
TC 0
Z9 0
U1 2
U2 2
PU ELSEVIER
PI AMSTERDAM
PA RADARWEG 29, 1043 NX AMSTERDAM, NETHERLANDS
SN 0167-6296
EI 1879-1646
J9 J HEALTH ECON
JI J. Health Econ.
PD JUL 15
PY 2022
VL 84
IS 
BP 
EP 
DI 10.1016/j.jhealeco.2022.102638
PG 22
WC Economics; Health Care Sciences & Services; Health Policy & Services
SC Business & Economics; Health Care Sciences & Services
GA 3I8YC
UT WOS:000832993700006
PM 35691073
DA 2022-10-14
ER

PT J
AU Palaniappan, A
   Sellke, FW
AF Palaniappan, Ashwin
   Sellke, Frank W.
TI Medical malpractice in aortic valve and mitral valve replacement surgery in North America
SO JOURNAL OF CARDIOVASCULAR SURGERY
LA English
DT Article
DE Transcatheter aortic valve replacement; Mitral valve; Malpractice
ID disease; repair
AB BACKGROUND: Aortic and mitral valve replacement are commonly performed by cardiovascular surgeons, but little data quantitatively analyzes the etiology and prevalence of medical malpractice litigations involving these operations. This study aims to analyze incidence, cause, and resolution of medical malpractice lawsuits involving aortic and mitral valve replacements, alone and in combination with coronary artery bypass and/or aortic procedures. METHODS: The Westlaw legal database was utilized to compile relevant litigations across the United States from 1994-2019. Clinical data, verdict data, demographic data, and litigation attributes were compiled. Fisher's Exact Tests and Mann-Whitney tests were performed for statistical analyses. One hundred four malpractice litigations involving aortic valve replacement and 55 litigations involving mitral valve replacement were included in this analysis. The mean age of patients was 55.2 years and proportion of female patients was 32.7% in aortic valve replacements litigations, compared to a mean age of 54.1 years and female patients in 61.8% of mitral valve replacements litigations. RESULTS: Significant relationships exist between an alleged failure to monitor the patient and defendant verdicts (P=0.01), delayed treatment and defendant verdicts (P=0.04), and incidence of infective endocarditis and plaintiff verdicts (P=0.04) in aortic valve replacement litigations. Similarly, significant relationships exist between an alleged failure to diagnose and settlement verdicts (P=0.047), and stroke incidence and defendant verdicts (P=0.03) in mitral valve replacement litigations. CONCLUSIONS: In addition to excellent surgeon patient/family communication, administering surgical treatment in a timely manner, diagnosing acting on concomitant medical conditions, and close patient monitoring may diminish medical malpractice litigation involving aortic and mitral valve replacement operations.
C1 [Palaniappan, Ashwin; Sellke, Frank W.] Brown Univ, Warren Alpert Med Sch, Providence, RI 02912 USA.
   [Sellke, Frank W.] Rhode Isl Hosp, Div Cardiothorac Surg, Providence, RI USA.
RP Palaniappan, A (通讯作者)，Brown Univ, Warren Alpert Med Sch, Providence, RI 02912 USA.
EM ashwin_palaniappan@brown.edu
CR Alexis SL, 2020, J AM HEART ASSOC, V9, P0, DOI 10.1161/JAHA.120.017347
   Arewa OB, 2006, LEWIS CLARK L REV, V10, P797
   Bhatia N, 2016, J GERIATR CARDIOL, V13, P941, DOI 10.11909/j.issn.1671-5411.2016.12.004
   Boskovski MT, 2020, JAMA SURG, V155, P69, DOI 10.1001/jamasurg.2019.4449
   Domenech Blanca, 2016, J HEART VALVE DIS, V25, P1
   Frey KL, 1984, LEGAL EC, V10, P32
   Galey SA, 2019, J PEDIATR ORTHOPED, V39, PE482, DOI 10.1097/BPO.0000000000001348
   Gammie JS, 2009, ANN THORAC SURG, V87, P1431, DOI 10.1016/j.athoracsur.2009.01.064
   Ikonomidis KR, 2022, J THORAC CARDIOV SUR, V164, P609, DOI 10.1016/j.jtcvs.2020.10.115
   Iung B, 2003, EUR HEART J, V24, P1231, DOI 10.1016/S0195-668X(03)00201-X
   Jena AB, 2011, NEW ENGL J MED, V365, P629, DOI 10.1056/NEJMsa1012370
   Madesis A, 2014, J THORAC DIS, V6, PS39, DOI 10.3978/j.issn.2072-1439.2013.10.20
   Malmberg M, 2021, EUR J CLIN INVEST, V51, P0, DOI 10.1111/eci.13476
   Mick SL, 2020, J THORAC CARDIOV SUR, V0, P0
   Nahed BV, 2012, PLOS ONE, V7, P0, DOI 10.1371/journal.pone.0039237
   Nalluri N, 2018, CATHETER CARDIO INTE, V92, P1417, DOI 10.1002/ccd.27708
   Nkomo VT, 2006, LANCET, V368, P1005, DOI 10.1016/S0140-6736(06)69208-8
   Oh K, 2018, J VASC SURG-VENOUS L, V6, P541, DOI 10.1016/j.jvsv.2018.01.016
   Otto CM, 2000, HEART, V84, P211, DOI 10.1136/heart.84.2.211
   Palaniappan A, 2020, J THORAC CARDIOV SUR, V0, P0
   Palaniappan A, 2021, J CARDIAC SURG, V36, P134, DOI 10.1111/jocs.15109
   Thomas R, 2018, WORLD NEUROSURG, V110, PE552, DOI 10.1016/j.wneu.2017.11.051
   Ullah W, 2020, IJC HEART VASC, V28, P0, DOI 10.1016/j.ijcha.2020.100540
   Vassileva CM, 2015, J THORAC CARDIOV SUR, V149, P762, DOI 10.1016/j.jtcvs.2014.08.084
   Vemulapalli S, 2019, NEW ENGL J MED, V380, P2541, DOI 10.1056/NEJMsa1901109
   Vigen Rebecca, 2012, CURR HEART FAIL REP, V9, P369, DOI 10.1007/s11897-012-0114-8
   Yoneyama F, 2017, ANN THORAC CARDIOVAS, V23, P123, DOI 10.5761/atcs.oa.16-00303
NR 27
TC 0
Z9 0
U1 0
U2 0
PU EDIZIONI MINERVA MEDICA
PI TURIN
PA CORSO BRAMANTE 83-85 INT JOURNALS DEPT., 10126 TURIN, ITALY
SN 0021-9509
EI 1827-191X
J9 J CARDIOVASC SURG
JI J. Cardiovasc. Surg.
PD FEB 15
PY 2022
VL 63
IS 1
BP 106
EP 113
DI 10.23736/S0021-9509.21.11945-7
PG 8
WC Cardiac & Cardiovascular Systems; Surgery; Peripheral Vascular Disease
SC Cardiovascular System & Cardiology; Surgery
GA ZH4CN
UT WOS:000760888400016
PM 34338496
DA 2022-10-14
ER

PT J
AU Jacobs, LG
   Korcak, JA
   Zetkulic, M
AF Jacobs, Laurie G.
   Korcak, Jason A.
   Zetkulic, Marygrace
TI Physician Workforce Response to the COVID-19 Pandemic at an Academic Medical Center
SO DISASTER MEDICINE AND PUBLIC HEALTH PREPAREDNESS
LA English
DT Article
DE disaster planning; physician workforce; redeployment
ID disaster preparedness
AB Objectives: The aim of this study was to describe the planning, implementation, and outcome of an acute care physician supplemental workforce during the local coronavirus disease 2019 (COVID-19) surge at a 771-bed academic medical center, from March 25 to May 5, 2020, in New Jersey, United States. Methods: The Department of Medicine sought participation by "independent" and redeployed "employed" physicians to provide acute hospital care, as well as assistance with occupational health and family communication. Plans addressed training, compensation, clinical privileges, malpractice, and collaboration with the existing hospitalist service. Results: Redeployed employed physicians (81% internists) selected either acute care (n = 68; median age, 52 y [range, 32-72 y]; 28% female) or non-face-to-face supportive roles (n = 69; median age, 52 y [range, 32-84 y]; 28% female). The redeployed physician group totaled 474 twelve-h daytime shifts typically caring for 10 patients per day. Six employed physicians refused redeployment, and only 3 independent physicians participated (all acute care). Of note, COVID-19 infection occurred in 10 hospitalists and intensivists, and in several redeployed physicians. Conclusions: Successful physician workforce staffing for medical disasters, such as the COVID-19 pandemic, requires consideration of personal risk, as well as medicolegal, financial, and clinical competency issues.
C1 [Jacobs, Laurie G.; Korcak, Jason A.; Zetkulic, Marygrace] Hackensack Meridian Sch Med, Dept Med, Nutley, NJ USA.
   [Jacobs, Laurie G.; Korcak, Jason A.; Zetkulic, Marygrace] Hackensack Univ, Med Ctr, Hackensack, NJ 07601 USA.
RP Jacobs, LG (通讯作者)，Hackensack Univ, Med Ctr, Dept Internal Med, 30 Prospect Ave, Hackensack, NJ 07601 USA.
EM Laurie.Jacobs@HMHN.org
CR [Anonymous], 2020, MED TEL HLTH CAR PRO, V0, P0
   Basu S, 2020, HEALTH AFFAIR, V39, P1605, DOI 10.1377/hlthaff.2020.00794
   Bowden K, 2020, J GEN INTERN MED, V35, P2732, DOI 10.1007/s11606-020-05952-6
   Fraher EP, 2020, NEW ENGL J MED, V382, P2181, DOI 10.1056/NEJMp2006376
   Gowing JR, 2017, PREHOSP DISASTER MED, V32, P321, DOI 10.1017/S1049023X1700019X
   Keeley C, 2020, HEALTH AFFAIR, V39, P1426, DOI 10.1377/hlthaff.2020.00904
   Kumar A, 2013, SOUTH MED J, V106, P17, DOI 10.1097/SMJ.0b013e3827c5c5b
   Persoff J, 2018, J HOSP MED, V13, P713, DOI 10.12788/jhm.3073
   Uppal A, 2020, HEALTH AFFAIR, V39, P1443, DOI 10.1377/hlthaff.2020.00901
NR 10
TC 0
Z9 0
U1 0
U2 2
PU CAMBRIDGE UNIV PRESS
PI NEW YORK
PA 32 AVENUE OF THE AMERICAS, NEW YORK, NY 10013-2473 USA
SN 1935-7893
EI 1938-744X
J9 DISASTER MED PUBLIC
JI Dis. Med. Public Health Prep.
PD APR 15
PY 2022
VL 16
IS 2
BP 473
EP 476
DI 10.1017/dmp.2020.377
PG 4
WC Public, Environmental & Occupational Health
SC Public, Environmental & Occupational Health
GA 4J1OJ
UT WOS:000851039600014
PM 33040762
DA 2022-10-14
ER

PT J
AU Drudi, LM
   Mitchell, EL
   Chandra, V
   Coleman, DM
   Hallbeck, MS
   Mannoia, K
   Money, SR
   Brown, KR
AF Drudi, Laura M.
   Mitchell, Erica L.
   Chandra, Venita
   Coleman, Dawn M.
   Hallbeck, M. Susan
   Mannoia, Kristyn
   Money, Sam R.
   Brown, Kellie R.
TI A gender-based analysis of predictors and sequelae of burnout among practicing American vascular surgeons
SO JOURNAL OF VASCULAR SURGERY
LA English
DT Article; Proceedings Paper
DE Vascular surgery; Burnout; Suicidal ideation; Wellness; Gender
ID career satisfaction; surgical specialty; life
AB Objective: Surgeons report higher burnout and suicidal ideation (SI) rates than the general population. This study sought to identify the prevalence and gender-specific risk factors for burnout and SI among men and women vascular surgeons to guide future interventions. Methods: In 2018, active Society for Vascular Surgery members were surveyed confidentially using the Maslach Burnout Index embedded in a questionnaire that captured demographic and practice-related characteristics. Results: were stratified by gender. Univariate and multivariate logistic regression models were developed to identify predictors for the end points of burnout and SI. Results: Overall survey response rate was 34.3% (N = 878) of practicing vascular surgeons. A higher percentage of women responded (19%) than compose membership in the Society for Vascular Surgery (13.7%). Women respondents were significantly younger, with fewer years in practice, and were less likely to be in private practice than the men who responded. Women were also less likely to be married/partnered, or to have children. The prevalence of burnout was similar for women and men (42.3% and 40.9%; P = nonsignificant); however, the prevalence of SI was significantly higher in women (12.9% vs 6.6%; P < .007). Whereas there was no difference in mean hours worked or call taken, women were more likely to have had a recent conflict between work and home responsibilities and to have resolved this conflict in favor of work. Although men and women had the same incidence of reported recent medical errors, women were less likely to self-report a recent malpractice suit or to think that a fair resolution was reached. There was no gender difference in reported work-related pain. Multivariable analysis revealed that not enough family time and work-related pain were predictors for burnout in both men and women. Additional factors were associated with burnout in men, such as malpractice and electronic medical record dissatisfaction. Multivariable analysis revealed that work-related pain was an independent predictor for SI for the entire cohort. Conclusions: The prevalence of burnout among vascular surgeons is high. Women vascular surgeons have double the rates of SI compared with male vascular surgeons. Taken together, this study demonstrated that many of the same factors are associated with burnout in women and men, which include not enough family time, conflict between work and personal life, and work-related pain. Additional factors in men included conflict between work and family, work-related pain, and electronic medical record dissatisfaction.
C1 [Drudi, Laura M.] CHU Montreal, Div Vasc Surg, Montreal, PQ, Canada.
   [Mitchell, Erica L.] Reg One Hlth Med Ctr, Div Vasc Surg, Memphis, TN USA.
   [Chandra, Venita] Stanford Univ, Div Vasc Surg, Stanford, CA 94305 USA.
   [Coleman, Dawn M.] Univ Michigan, Dept Surg, Ann Arbor, MI 48109 USA.
   [Hallbeck, M. Susan] Mayo Clin, Kern Ctr Sci Hlth Care Delivery, Rochester, MN USA.
   [Mannoia, Kristyn] Loma Linda Univ Hlth, Div Vasc Surg, Loma Linda, CA USA.
   [Money, Sam R.] Ochsner Hlth, Div Vasc Surg, New Orleans, LA USA.
   [Brown, Kellie R.] Med Coll Wisconsin, Div Vasc & Endovasc Surg, Milwaukee, WI 53226 USA.
RP Drudi, LM (通讯作者)，CHU Montreal, Dept Surg, 1051 Rue Sanguinet, Montreal, PQ H2X OC1, Canada.
EM laura.drudi@umontreal.ca
FU Society for Vascular Surgery
CR American College of Surgeons, 2020, SURG WELL BEING, V0, P0
   Balch CM, 2011, ANN SURG, V254, P558, DOI 10.1097/SLA.0b013e318230097e
   Brons, 2018, MASTERCLASS NORMATIV, V0, P0
   Cimbak N, 2019, J SURG RES, V2, P159, DOI 10.26502/jsr.10020033
   Coleman DM, 2021, J VASC SURG, V73, P1841, DOI 10.1016/j.jvs.2020.10.065
   Coleman DM, 2019, J VASC SURG, V69, PE97, DOI 10.1016/j.jvs.2019.04.103
   Davila VJ, 2019, J VASC SURG, V70, P913, DOI 10.1016/j.jvs.2018.11.026
   Dimou FM, 2016, J AM COLL SURGEONS, V222, P1230, DOI 10.1016/j.jamcollsurg.2016.03.022
   Dorsey C, 2021, J VASC SURG, V74, P5, DOI 10.1016/j.jvs.2020.12.063
   Dutheil F, 2019, PLOS ONE, V14, P0, DOI 10.1371/journal.pone.0226361
   Dyrbye LN, 2011, ARCH SURG-CHICAGO, V146, P211, DOI 10.1001/archsurg.2010.310
   Harries J, 2018, HUM REMAIN VIOLENCE, V4, P3, DOI 10.7227/HRV.4.1.2
   Ji YSD, 2020, JAMA SURG, V155, P713, DOI 10.1001/jamasurg.2020.1338
   Johnson HM, 2020, JAMA SURG, V155, P742, DOI 10.1001/jamasurg.2020.1332
   Khairat S, 2019, J AM MED INFORM ASSN, V26, P1505, DOI 10.1093/jamia/ocz126
   Kroth PJ, 2019, JAMA NETW OPEN, V2, P0, DOI 10.1001/jamanetworkopen.2019.9609
   Lu PW, 2020, J SURG RES, V247, P28, DOI 10.1016/j.jss.2019.10.045
   Marshall AL, 2020, ACAD MED, V95, P1435, DOI 10.1097/ACM.0000000000003521
   Panagioti M, 2018, JAMA INTERN MED, V178, P1317, DOI 10.1001/jamainternmed.2018.3713
   Pulcrano M, 2016, JAMA SURG, V151, P970, DOI 10.1001/jamasurg.2016.1647
   Rothman DJ, 2020, HEALTH AFFAIR, V39, P108, DOI 10.1377/hlthaff.2019.00186
   Shanafelt T, 2017, JAMA INTERN MED, V177, P1826, DOI 10.1001/jamainternmed.2017.4340
   Shanafelt TD, 2017, MAYO CLIN PROC, V92, P129, DOI 10.1016/j.mayocp.2016.10.004
   Shanafelt TD, 2010, ANN SURG, V251, P995, DOI 10.1097/SLA.0b013e3181bfdab3
   Shanafelt TD, 2009, ANN SURG, V250, P463, DOI 10.1097/SLA.0b013e3181ac4dfd
   Sinsky CA, 2017, MAYO CLIN PROC, V92, P1625, DOI 10.1016/j.mayocp.2017.08.017
   Turner TB, 2017, GYNECOL ONCOL, V146, P642, DOI 10.1016/j.ygyno.2017.06.026
   Wells AC, 2019, SURG ENDOSC, V33, P933, DOI 10.1007/s00464-018-6574-5
   Wohlauer M, 2021, J VASC SURG, V73, P1414, DOI 10.1016/j.jvs.2020.07.097
NR 29
TC 0
Z9 0
U1 0
U2 0
PU MOSBY-ELSEVIER
PI NEW YORK
PA 360 PARK AVENUE SOUTH, NEW YORK, NY 10010-1710 USA
SN 0741-5214
EI 
J9 J VASC SURG
JI J. Vasc. Surg.
PD APR 15
PY 2022
VL 75
IS 4
BP 1422
EP 1430
DI 10.1016/j.jvs.2021.09.035
PG 9
WC Surgery; Peripheral Vascular Disease
SC Surgery; Cardiovascular System & Cardiology
GA ZW9CM
UT WOS:000771502300041
PM 34634416
DA 2022-10-14
ER

PT J
AU Kaya, K
   Alizade, A
AF Kaya, Kenan
   Alizade, Ares
TI EVALUATION OF DICLOFENAC SODIUM INJECTION INDUCED NEUROPATHY
SO ACTA MEDICA MEDITERRANEA
LA English
DT Article
DE Injection injury; injection neuropathy; nerve injury
ID pain; injury; rat
AB Background: Injection neuropathy is becoming a widespread health problem with increasing incidence in Turkey as well as in developing countries and causing high morbidity. It is seen that every day, the number of files sent by the judicial authorities for evaluation with the claim of medical malpractice is increasing. The aim of the present study is to investigate neuropathic damage or drug-induced neurotoxic effects that may occur due to injection applied to the gluteal region. Materials and methods: In this study, with the aim of investigating the neuropathic damage or drug-induced neurotoxic effects due to injection applied to the gluteal region; no injection was administered to the control group, intramuscular and intraneuronal injections were made to the sham and drug groups, and all mice were subjected to the Rotarod, Tail-flick, Cold Plate and Von Frey tests. Results: In all four test models, it was observed that there was a significant difference between the groups that received intraneuronal administration and the groups that received intramuscular administration (P<0.001). In almost all tests performed at the end of 24 hours, it was observed that the test results of the control and intramuscular administration groups were similar among themselves, and the intraneuronal administration groups were similar to each other. Conclusions: Sciatic neuropathy can cause an extensive range of damage, from the minor motor and sensory abnormalities to complete paralysis. The pathological effects of injection-related injuries vary with the injected agent. Intramuscular administrations usually do not cause nerve damage or nerve damage is minimally limited. Intraneuronal injection applications cause minimal to severe nerve damage depending on various factors. For the prevention of injection neuropathy, it should be ensured to develop proper health education policies and to conduct studies to determine the effects of the drugs found to cause injection neuropathy on the sciatic nerve toxicity.
C1 [Kaya, Kenan] Cukurova Univ, Fac Med, Dept Forens Med, Adana, Turkey.
   [Alizade, Ares] Cukurova Univ, Fac Med, Dept Pharmacol, Adana, Turkey.
RP Kaya, K (通讯作者)，Cukurova Univ, Dept Forens Med, Fac Med, Balcali Hosp, Adana, Turkey.
EM k_kaya_71@hotmail.com
CR BENNETT GJ, 1988, PAIN, V33, P87, DOI 10.1016/0304-3959(88)90209-6
   COMBES MA, 1960, JAMA-J AM MED ASSOC, V173, P1336, DOI 10.1001/jama.1960.03020300048015
   Cornwall J, 2011, AUSTRALAS MED J, V4, P315, DOI 10.4066/AMJ.2011.764
   Dixion W, 1980, ANN REV PHARM TOXICO, V20, P0
   GENTILI F, 1980, CAN J NEUROL SCI, V7, P143, DOI 10.1017/S0317167100023520
   Hervera A, 2010, J PHARMACOL EXP THER, V334, P887, DOI 10.1124/jpet.110.167585
   Kaya K, 2018, KAHRAMANMARAS SUTCU, V13, P63
   Kayser V, 2003, PAIN, V104, P169, DOI 10.1016/S0304-3959(02)00497-9
   Kline DG, 1998, J NEUROSURG, V89, P13, DOI 10.3171/jns.1998.89.1.0013
   LACHMAN E, 1963, AM SURG, V29, P236
   Orken D, 2004, KLIN GELISIM, V17, P19
   PRESTON D, 1988, ANN INTERN MED, V109, P921, DOI 10.7326/0003-4819-109-11-921
   Rossato MF, 2011, BIOCHEM PHARMACOL, V81, P544, DOI 10.1016/j.bcp.2010.11.004
   SELANDER D, 1979, ACTA ANAESTH SCAND, V23, P127, DOI 10.1111/j.1399-6576.1979.tb01432.x
   Whitlock EL, 2010, ANESTH ANALG, V111, P214, DOI 10.1213/ANE.0b013e3181de574e
   WHO, 2012, GLOBAL TUBERCULOSIS REPORT 2012, V0, P1
   ZIMMERMANN M, 1983, PAIN, V16, P109, DOI 10.1016/0304-3959(83)90201-4
NR 17
TC 0
Z9 0
U1 0
U2 0
PU CARBONE EDITORE
PI PALERMO
PA VIA QUINTINO SELLA, 68, PALERMO, 90139, ITALY
SN 0393-6384
EI 2283-9720
J9 ACTA MEDICA MEDITERR
JI Acta Medica Mediterr.
PD JUN 15
PY 2022
VL 38
IS 1
BP 733
EP 739
DI 10.19193/0393-6384_2022_1_114
PG 7
WC Medicine, General & Internal
SC General & Internal Medicine
GA YX5YI
UT WOS:000754177900014
DA 2022-10-14
ER

PT J
AU Jeng, F
   Bonnell, AC
   O'Neil, EC
   Mehran, NA
   Kolomeyer, NN
   Brucker, AJ
   Kolomeyer, AM
AF Jeng, Franklin
   Bonnell, Alyssa C.
   O'Neil, Erin C.
   Mehran, Nikki A.
   Kolomeyer, Natasha N.
   Brucker, Alexander J.
   Kolomeyer, Anton M.
TI VISION-RELATED MALPRACTICE INVOLVING PRISONERS Analysis of the Westlaw Database
SO RETINA-THE JOURNAL OF RETINAL AND VITREOUS DISEASES
LA English
DT Article
DE lawsuit; malpractice; prisoners; retina; westlaw
ID health-care; litigation
AB Purpose: To characterize vision-related malpractice litigation involving prisoners. Methods: Retrospective legal database review using the Westlaw database was performed to identify vision-related malpractice lawsuits involving prisoners in the United States from 1914 to 2020. Main outcomes and measurements were allegations of malpractice, verdicts, and settlements. Results: Sixty-four vision-related malpractice lawsuits involving prisoners were identified. Mean defendant age was 49 years (range, 28-74 years). Fifty-seven percent of the defendants were ophthalmologists and 43% were optometrists. The cases were most commonly from the South and Midwest (n = 19 [30%] for each). Allegations of malpractice included inadequate medical care or treatment refusal (n = 21 [33%]), failure to treat fully leading to continued suffering (n = 18 [28%]), and delay in treatment or referral (n = 17 [27%]). Retina-related diagnoses were most common (n = 18 [28%]). Forty-six (72%) cases were closed, 14 (22%) were open, and four (6.3%) were partially closed. Only two (3.1%) cases were decided in favor of the plaintiff. The most common reason for an unsuccessful suit was lack of deliberate indifference by the eye care professional (n = 21 [46%]). Conclusion: The most common reasons for vision-related malpractice brought forth by prisoners were inadequate or incomplete eye care and treatment refusal. Retina was the most commonly involved subspecialty. However, the success rate of these suits was extremely low.
C1 [Jeng, Franklin] Brown Univ, Warren Alpert Med Sch, Dept Ophthalmol, Providence, RI 02912 USA.
   [Bonnell, Alyssa C.] Univ Washington, Dept Ophthalmol, Seattle, WA 98195 USA.
   [O'Neil, Erin C.; Brucker, Alexander J.; Kolomeyer, Anton M.] Univ Penn, Scheie Eye Inst, Dept Ophthalmol, Philadelphia, PA 19104 USA.
   [Mehran, Nikki A.] Wake Forest Sch Med, Dept Ophthalmol, Winston Salem, NC 27101 USA.
   [Mehran, Nikki A.; Kolomeyer, Natasha N.] Thomas Jefferson Univ, Wills Eye Hosp, Dept Ophthalmol, Philadelphia, PA 19107 USA.
   [Kolomeyer, Anton M.] Philadelphia Retina Associates, Philadelphia, PA USA.
RP Kolomeyer, AM (通讯作者)，2701 Holme Ave,Suite 303, Philadelphia, PA 19152 USA.
EM Anton.Kolomeyer@gmail.com
CR American Optometric Association, 2020, STUD SCOP EXP SAV AM, V0, P0
   ASTON SJ, 1989, OPTOMETRY VISION SCI, V66, P26, DOI 10.1097/00006324-198901000-00010
   Barry CJ, 2001, TELEMED J E-HEALTH, V7, P261, DOI 10.1089/153056201316970966
   BERMAN MS, 1989, OPTOMETRY VISION SCI, V66, P23, DOI 10.1097/00006324-198901000-00009
   Engelhard SB, 2018, OCUL ONCOL PATHOL, V4, P135, DOI 10.1159/000479559
   Engelhard SB, 2018, CORNEA, V37, P537, DOI 10.1097/ICO.0000000000001534
   Engelhard SB, 2016, JAMA OPHTHALMOL, V134, P1230, DOI 10.1001/jamaophthalmol.2016.3190
   HATCH SW, 1990, OPTOMETRY VISION SCI, V67, P382, DOI 10.1097/00006324-199005000-00016
   Kaeble D, 2016, NCJ, V10, P251211
   Kanu LN, 2020, JAMA OPHTHALMOL, V138, P358, DOI 10.1001/jamaophthalmol.2020.0001
   Maruschak LM, 2015, MED PROBLEMS STATE F, V0, P0
   Mazmudar RS, 2019, ARCH DERMATOL RES, V311, P837, DOI 10.1007/s00403-019-01958-1
   Reddy AK, 2018, OCUL IMMUNOL INFLAMM, V26, P242, DOI 10.1080/09273948.2016.1202289
   Rich JD, 2014, HEALTH AFFAIR, V33, P462, DOI 10.1377/hlthaff.2013.1133
   Senanayake B, 2018, J TELEMED TELECARE, V24, P669, DOI 10.1177/1357633X18800858
   Svider PF, 2014, OPHTHAL PLAST RECONS, V30, P119, DOI 10.1097/IOP.0000000000000025
   Thompson AC, 2018, OPHTHALMOLOGY, V125, P631, DOI 10.1016/j.ophtha.2017.11.018
   VERMA SB, 1989, OPTOMETRY VISION SCI, V66, P6, DOI 10.1097/00006324-198901000-00004
   Wilper AP, 2009, AM J PUBLIC HEALTH, V99, P666, DOI 10.2105/AJPH.2008.144279
   Yogesan K, 2001, J TELEMED TELECARE, V7, P63, DOI 10.1258/1357633011937173
NR 26
TC 1
Z9 1
U1 0
U2 0
PU LIPPINCOTT WILLIAMS & WILKINS
PI PHILADELPHIA
PA TWO COMMERCE SQ, 2001 MARKET ST, PHILADELPHIA, PA 19103 USA
SN 0275-004X
EI 1539-2864
J9 RETINA-J RET VIT DIS
JI Retin.-J. Retin. Vitr. Dis.
PD APR 15
PY 2022
VL 42
IS 4
BP 816
EP 821
DI 10.1097/IAE.0000000000003382
PG 6
WC Ophthalmology
SC Ophthalmology
GA 0A8RN
UT WOS:000774215200029
PM 35350052
DA 2022-10-14
ER

PT J
AU Lange, MB
   Petersen, LJ
   Lausen, M
   Bruun, NH
   Nielsen, MB
   Zacho, HD
AF Lange, Mine Benedicte
   Petersen, Lars J.
   Lausen, Mads
   Bruun, Niels Henrik
   Nielsen, Michael Bachmann
   Zacho, Helle D.
TI Influence of Prior Imaging Information on Diagnostic Accuracy for Focal Skeletal Processes-A Retrospective Analysis of the Consistency between Biopsy-Verified Imaging Diagnoses
SO DIAGNOSTICS
LA English
DT Article
DE bone; cancer; metastasis; tumor; biopsy; diagnostic accuracy; medical imaging; reports; prior imaging
ID radiology; radiograph; error; malpractice
AB Introduction: Comparing imaging examinations with those previously obtained is considered mandatory in imaging guidelines. To our knowledge, no studies are available on neither the influence, nor the sequence, of prior imaging and reports on diagnostic accuracy using biopsy as the reference standard. Such data are important to minimize diagnostic errors and to improve the preparation of diagnostic imaging guidelines. The aim of our study was to provide such data. Materials and methods: A retrospective cohort of 216 consecutive skeletal biopsies from patients with at least 2 different imaging modalities (X-ray, CT and MRI) performed within 6 months of biopsy was identified. The diagnostic accuracy of the individual imaging modality was assessed. Finally, the possible influence of the sequence of imaging modalities was investigated. Results: No significant difference in the accuracy of the imaging modalities was shown, being preceded by another imaging modality or not. However, the sequence analyses indicate sequential biases, particularly if MRI was the first imaging modality. Conclusion: The sequence of the imaging modalities seems to influence the diagnostic accuracy against a pathology reference standard. Further studies are needed to establish evidence-based guidelines for the strategy of using previous imaging and reports to improve diagnostic accuracy.
C1 [Lange, Mine Benedicte] North Zealand Hosp, Dept Radiol, DK-3400 Hillerod, Denmark.
   [Lange, Mine Benedicte] North Zealand Hosp, Dept Diagnost Imaging, DK-3400 Hillerod, Denmark.
   [Lange, Mine Benedicte; Petersen, Lars J.; Zacho, Helle D.] Aalborg Univ, Dept Clin Med, DK-9000 Aalborg, Denmark.
   [Petersen, Lars J.; Zacho, Helle D.] Aalborg Univ Hosp, Clin Canc Res Ctr, Dept Nucl Med, DK-9000 Aalborg, Denmark.
   [Lausen, Mads] Copenhagen Univ Hosp, Rigshosp, Dept Clin Microbiol, DK-2100 Copenhagen, Denmark.
   [Bruun, Niels Henrik] Aalborg Univ Hosp, Dept Res & Stat, DK-9000 Aalborg, Denmark.
   [Nielsen, Michael Bachmann] Copenhagen Univ Hosp, Rigshosp, Dept Radiol, DK-2100 Copenhagen, Denmark.
RP Lange, MB (通讯作者)，North Zealand Hosp, Dept Radiol, DK-3400 Hillerod, Denmark.; Lange, MB (通讯作者)，North Zealand Hosp, Dept Diagnost Imaging, DK-3400 Hillerod, Denmark.; Lange, MB (通讯作者)，Aalborg Univ, Dept Clin Med, DK-9000 Aalborg, Denmark.
EM bl@benedictelange.dk; ljp@dadlnet.dk; madsln@biosustain.dtu.dk; nbru@rn.dk; michael.bachmann.nielsen@regionh.dk; h.zacho@rn.dk
CR Abujudeh HH, 2010, EUR RADIOL, V20, P1952, DOI 10.1007/s00330-010-1763-1
   Ahn Y, 2021, INSIGHTS IMAGING, V12, P0, DOI 10.1186/s13244-021-01108-0
   AIDEYAN UO, 1995, ACAD RADIOL, V2, P205, DOI 10.1016/S1076-6332(05)80165-5
   [Anonymous], 2008, STAND INT REP IM INV, V2nd ed, P0
   Berbaum KS, 2006, ACAD RADIOL, V13, P402, DOI 10.1016/j.acra.2005.11.031
   Berbaum KS, 1998, ACAD RADIOL, V5, P111, DOI 10.1016/S1076-6332(98)80131-1
   Berlin L, 2000, AM J ROENTGENOL, V174, P925, DOI 10.2214/ajr.174.4.1740925
   Berlin L, 1999, AM J ROENTGENOL, V172, P3, DOI 10.2214/ajr.172.1.9888727
   Brady Adrian, 2012, ULSTER MED J, V81, P3
   Bruno MA, 2015, RADIOGRAPHICS, V35, P1668, DOI 10.1148/rg.2015150023
   Busby LP, 2018, RADIOGRAPHICS, V38, P236, DOI 10.1148/rg.2018170107
   Coleman RE, 2020, NAT REV DIS PRIMERS, V6, P0, DOI 10.1038/s41572-020-00216-3
   Degnan AJ, 2019, ACAD RADIOL, V26, P833, DOI 10.1016/j.acra.2018.11.006
   DOUBILET P, 1981, AM J ROENTGENOL, V137, P1055, DOI 10.2214/ajr.137.5.1055
   ESR, 2011, INSIGHTS IMAGING, V2, P93, DOI 10.1007/s13244-011-0066-7
   Hattori S, 2021, EUR RADIOL, V31, P5454, DOI 10.1007/s00330-021-07700-8
   Heindel W, 2014, DTSCH ARZTEBL INT, V111, P741, DOI 10.3238/arztebl.2014.0741
   HUNTER TB, 1988, AM J ROENTGENOL, V150, P697, DOI 10.2214/ajr.150.3.697
   Kahn CE, 2009, RADIOLOGY, V252, P852, DOI 10.1148/radiol.2523081992
   Lange MB, 2021, ACTA RADIOL OPEN, V10, P0, DOI 10.1177/20584601211030662
   Lange MB, 2016, EUR J RADIOL, V85, P61, DOI 10.1016/j.ejrad.2015.10.012
   Loy CT, 2004, JAMA-J AM MED ASSOC, V292, P1602, DOI 10.1001/jama.292.13.1602
   Macedo F, 2017, ONCOL REV, V11, P43, DOI 10.4081/oncol.2017.321
   OSullivan GJ, 2015, WORLD J RADIOL, V7, P202, DOI 10.4329/wjr.v7.i8.202
   Pinto A, 2012, SEMIN ULTRASOUND CT, V33, P275, DOI 10.1053/j.sult.2012.01.009
   Pinto A, 2010, WORLD J RADIOL, V2, P377, DOI 10.4329/wjr.v2.i10.377
   Raskin Michael M, 2006, J AM COLL RADIOL, V3, P689, DOI 10.1016/j.jacr.2006.03.018
   Robinson JD, 2020, J AM COLL RADIOL, V17, P42, DOI 10.1016/j.jacr.2019.08.003
   WHITE K, 1994, INVEST RADIOL, V29, P263, DOI 10.1097/00004424-199403000-00002
NR 30
TC 0
Z9 0
U1 0
U2 0
PU MDPI
PI BASEL
PA ST ALBAN-ANLAGE 66, CH-4052 BASEL, SWITZERLAND
SN 
EI 2075-4418
J9 DIAGNOSTICS
JI Diagnostics
PD JUL 15
PY 2022
VL 12
IS 7
BP 
EP 
DI 10.3390/diagnostics12071735
PG 11
WC Medicine, General & Internal
SC General & Internal Medicine
GA 3H3WZ
UT WOS:000831970300001
PM 35885639
DA 2022-10-14
ER

PT J
AU Wu, KJ
   Chen, YW
   Chou, CC
   Tseng, CF
   Su, FY
   Kuo, MYP
AF Wu, King-Jean
   Chen, Yi-Wen
   Chou, Chu-Chun
   Tseng, Chien-Fu
   Su, Fang-Ying
   Kuo, Mark Y. P.
TI Original Article Court decisions in criminal proceedings for dental malpractice in Taiwan
SO JOURNAL OF THE FORMOSAN MEDICAL ASSOCIATION
LA English
DT Article
DE Dentist; Dental implant; Lawsuit; Liability; Malpractice
ID medical malpractice; implant dentistry; claim; physician; liability; litigation; complaint; trend; legal
AB Background/Purpose: Malpractice claims place heavy economic and emotional burdens on both dentists and patients. Recently, medical malpractice lawsuits are decreasing in prevalence but increasing in severity. The percentage of dental malpractice payments is also growing among the health profession. The present study aimed to explore criminal convictions in dental malpractice litigation and to analyze the factors affecting the judgment in dental disputes in Taiwan.Methods: The keywords "dentist," "professional negligence," "medical malpractice," and "professional liability" were used to search Taiwan's Law and Regulations Retrieving System for criminal dental malpractice cases in all district courts from January 1, 2000 to June 30, 2021. The eligible judgments were summarized and analyzed.Results: Overall, 425 cases were identified, with 28 dental disputes included in the final analysis. The dentists lost in 10 cases (35.7%). The average claim time was 36.75 +/- 16.34 months. Taipei and Taichung dealt with more lawsuit cases (n = 8). Local clinics were the most common institution of the defendants (75%) and had the highest number of convictions (n = 9). Implant dentistry was the most common specialty involved. Expert testimony of the Medical Review Committee (MRC) had a high K coefficient of agreement with court judgments regarding professional negligence (p < 0.001).
C1 [Wu, King-Jean] Natl Taiwan Univ Hosp, Hsin Chu Branch, Dept Dent, Hsinchu, Taiwan.
   [Wu, King-Jean; Chen, Yi-Wen; Tseng, Chien-Fu; Kuo, Mark Y. P.] Natl Taiwan Univ, Grad Inst Clin Dent, Taipei, Taiwan.
   [Wu, King-Jean] Taipei Med Univ, Coll Oral Med, Taipei, Taiwan.
   [Wu, King-Jean] Natl Yang Ming Chiao Tung Univ, Inst Biomed Engn, Hsinchu, Taiwan.
   [Chou, Chu-Chun] Taiwan Int Cooperat & Dev Fund, Dept Legal Affairs, Taipei, Taiwan.
   [Chen, Yi-Wen; Kuo, Mark Y. P.] Natl Taiwan Univ, Sch Dent, Taipei, Taiwan.
   [Tseng, Chien-Fu] Taoyuan Gen Hosp, Dept Dent, Minist Hlth & Welf, Taoyuan, Taiwan.
   [Su, Fang-Ying] Natl Taiwan Univ Hosp, Hsin Chu Branch, Biotechnol R&D Ctr, Hsinchu, Taiwan.
   [Kuo, Mark Y. P.] Natl Taiwan Univ, Grad Inst Clin Dent, Sch Dent, 1 Chang Te St, Taipei 10048, Taiwan.
RP Kuo, MYP (通讯作者)，Natl Taiwan Univ, Grad Inst Clin Dent, Sch Dent, 1 Chang Te St, Taipei 10048, Taiwan.
EM oddie@ntu.edu.tw
FU National Taiwan University Hospi-tal, Hsin-Chu Branch [106HCH-023, 107HCH-033, 108HCH-024, 109HCH-022]
CR Arlen J, 2005, RAND J ECON, V36, P494
   Balan G, 2014, ROM J ORAL REHABIL, V6, P37
   Blau I, 2017, QUINTESSENCE INT, V48, P835, DOI 10.3290/j.qi.a39106
   Bordonaba-Leiva S, 2019, ORAL MAXILLOFAC SURG, V23, P187, DOI 10.1007/s10006-019-00756-3
   Buzzacchi L, 2016, SOC SCI MED, V170, P152, DOI 10.1016/j.socscimed.2016.10.021
   Chen CF, 2017, J FORMOS MED ASSOC, V116, P634, DOI 10.1016/j.jfma.2017.01.011
   Figgener L, 2004, INT J ORAL MAX IMPL, V19, P382
   Filkins JA, 2001, J LEGAL MED, V22, P467, DOI 10.1080/01947640152750937
   Fletcher G, 1978, RETHINKING CRIMINAL, V0, P0
   Ger Jiin, 2009, LEG MED (TOKYO), V11 Suppl 1, PS135, DOI 10.1016/j.legalmed.2009.01.032
   Higuchi N, 2012, JPN MED ASS J, V55, P128
   Hong KH, 2013, THESIS NATL TAIWAN U, V0, P140
   Hsieh MT, 2021, INT J GEN MED, V14, P1889, DOI 10.2147/IJGM.S312640
   Hwang CY, 2018, MEDICINE, V97, P0, DOI 10.1097/MD.0000000000010237
   Jena AB, 2011, NEW ENGL J MED, V365, P629, DOI 10.1056/NEJMsa1012370
   Knaak JP, 2014, INT J LEGAL MED, V128, P1049, DOI 10.1007/s00414-014-0976-2
   Lin Pyng Jing, 2009, LEG MED (TOKYO), V11 Suppl 1, PS376, DOI 10.1016/j.legalmed.2009.01.006
   Liu PY, 2009, THESIS NATL YANG MIN, V0, P129
   Maeda S, 2001, LEG MED (TOKYO), V3, P56, DOI 10.1016/S1344-6223(01)00007-4
   Monico E, 2007, INTERNET J LAW HEALT, V5, P1
   Murphy BL, 2018, ANN SURG ONCOL, V25, P2939, DOI 10.1245/s10434-018-6579-2
   Nakajima K, 2001, JAMA-J AM MED ASSOC, V285, P1632, DOI 10.1001/jama.285.12.1632
   Nalliah RP, 2017, BRIT DENT J, V222, P36, DOI 10.1038/sj.bdj.2017.34
   Perea-Perez B, 2011, MED ORAL PATOL ORAL, V16, PE526, DOI 10.4317/medoral.16.e526
   Pinchi V, 2014, INT J ORAL MAX IMPL, V29, P1177, DOI 10.11607/jomi.3486
   Pinchi V, 2013, INT DENT J, V63, P43, DOI 10.1002/idj.12004
   Sakamoto N, 2002, MED SCI LAW, V42, P200, DOI 10.1177/002580240204200304
   SCHWARZ E, 1988, COMMUNITY DENT ORAL, V16, P143, DOI 10.1111/j.1600-0528.1988.tb00562.x
   Shi GF, 2019, J FORENSIC LEG MED, V66, P167, DOI 10.1016/j.jflm.2019.07.002
   Stauch MS, 2011, CHIC KENT LAW REV, V86, P1139
   Wu CY, 2009, J FORMOS MED ASSOC, V108, P126, DOI 10.1016/S0929-6646(09)60043-7
   Wu KH, 2016, LEGAL MED-TOKYO, V23, P71, DOI 10.1016/j.legalmed.2016.10.001
NR 32
TC 2
Z9 2
U1 1
U2 1
PU ELSEVIER TAIWAN
PI TAIPEI
PA RM N-412, 4F, CHIA HSIN BUILDING 11, NO 96, ZHONG SHAN N ROAD SEC 2, TAIPEI, 10449, TAIWAN
SN 0929-6646
EI 1876-0821
J9 J FORMOS MED ASSOC
JI J. Formos. Med. Assoc.
PD MAY 15
PY 2022
VL 121
IS 5
BP 903
EP 911
DI 10.1016/j.jfma.2021.09.023
PG 9
WC Medicine, General & Internal
SC General & Internal Medicine
GA 1J7SP
UT WOS:000798115500008
PM 34663527
DA 2022-10-14
ER

PT J
AU Brandao, TD
   Neto, AMD
   Alves, AD
   Ximenes, RG
   Bezerra, KPG
   Brasil, AWD
   da Nobrega, SCA
   da Silva, RMN
   de Souza, AP
AF Brandao, Thiago da Silva
   Dantas Neto, Agricio Moreira
   Alves, Aline de Sousa
   Ximenes, Raquel Guedes
   Garrido Bezerra, Karla Priscila
   de Lima Brasil, Arthur Willian
   Assis da Nobrega, Sonia Correia
   Nunes da Silva, Rosangela Maria
   de Souza, Almir Pereira
TI Maus-tratos aos animais e violencia interpessoal sobre a perspectiva dos Medicos Veterinarios do Estado da Brasil
SO SEMINA-CIENCIAS AGRARIAS
LA English
DT Article
DE Animal mistreatment; Collective veterinary medicine; Domestic violence; Link theory; Legislation
ID abuse; cruelty; professional; experience; attitude; pet
AB This study aimed to obtain information about the knowledge and attitudes of veterinarians in the state of Paraiba, Brazil, regarding the care of abused animals, the profile of possible aggressors, and their perceptions of the relationship between animal maltreatment and interpersonal violence. For this purpose, an online survey containing 21 questions was made available to veterinarians registered in the Regional Veterinary Medicine Council of Paraiba (CRMV -PB). The chi-square test with a 5% significance level (p < 0.05) was used for statistical analysis. According to the interviewees, 70.7% (53/75) of the abuse victims were small animals. Negligence (68% [51/75]) and the absence of medical care (68% [51/75]) were the most evident forms of abuse. Furthermore, 82.7% (62/75) of them believed in the relationship between animal maltreatment and interpersonal violence. In addition, 90.7% (68/75) of the interviewees responded that they have not experienced technical difficulty in identifying maltreatment. However, 48% (36/75) stated to not know the animal abuse law, 90.7% (68/75) did not report the aggressors, and 81.3% (61/75) stated that the absence of measures by the competent public bodies makes it harder to report the abuse. This study concluded that these professionals will, at some point in their clinical routine, encounter situations of animal maltreatment and human violence, as they are in a privileged position to identify such acts. However, they need more normative knowledge about animal abuse crimes.
C1 [Brandao, Thiago da Silva; Dantas Neto, Agricio Moreira; Alves, Aline de Sousa; Ximenes, Raquel Guedes; Garrido Bezerra, Karla Priscila] Univ Fed Campina Grande, UFCG, Postgrad Program Anim Sci & Hlth, Patos de Minas, PB, Brazil.
   [de Lima Brasil, Arthur Willian] Univ Fed Paraiba, UFPB, Morphol Dept, Joao Pessoa, Paraiba, Brazil.
   [Assis da Nobrega, Sonia Correia; Nunes da Silva, Rosangela Maria] UFCG, Vet Med Dept, Patos de Minas, PB, Brazil.
   [de Souza, Almir Pereira] UFCG, Postgrad Program Anim Sci & Hlth, Patos de Minas, PB, Brazil.
RP Brandao, TD (通讯作者)，Univ Fed Campina Grande, UFCG, Postgrad Program Anim Sci & Hlth, Patos de Minas, PB, Brazil.
EM thiagobrandaopt@gmail.com; agriciomoreira@hotmail.com; aline_sousa88@hotmail.com; raquel_gx@hotmail.com; priscilagarridomv@gmail.com; arthurwillian7@yahoo.com.br; soniacorreianobrega@bol.com.br; rmnsilva@bol.com.br; almir@cstr.ufcg.edu.br
FU Regional Veterinary Medicine Council of Paraiba (CRMV-PB)
CR [Anonymous], 1998, LEI 9 605 12 FEVEREI, V0, P0
   Arkow P, 2017, TRATADO MED VET LEGA, V0, P364
   Arkow P, 2015, VET MED-RES REP, V6, P349, DOI 10.2147/VMRR.S87198
   Ascione Frank, 1999, CHILD ABUSE DOMESTIC, V0, P0
   Ascione FR, 2007, VIOLENCE AGAINST WOM, V13, P354, DOI 10.1177/1077801207299201
   Moutinho Flavio Fernando Batista, 2015, CIÊNC. ANIM. BRAS., V16, P574, DOI 10.1590/1089-6891v16i430468
   Benetato MA, 2011, JAVMA-J AM VET MED A, V238, P31, DOI 10.2460/javma.238.1.31
   Bright MA, 2018, CHILD ABUSE NEGLECT, V76, P287, DOI 10.1016/j.chiabu.2017.11.011
   Conselho Federal de Medicina Veterinaria, 2018, RES 1236 26 OUT 2018, V0, P0
   Conselho Federal de Medicina Veterinaria, 2016, RES 1138 16 DEZ 2016, V0, P0
   Donley L, 1999, J APPL ANIM WELF SCI, V2, P59, DOI 10.1207/s15327604jaws0201_5
   Flynn CP, 2000, FAM RELAT, V49, P87, DOI 10.1111/j.1741-3729.2000.00087.x
   Garcia RCM, 2017, TRATADO MED VET LEGA, V0, P317
   Green PC, 2005, AUST VET J, V83, P619, DOI 10.1111/j.1751-0813.2005.tb13275.x
   Gullone E, 2012, PALG MAC ANIM ETHICS, V0, P1
   Hardesty JL, 2013, J INTERPERS VIOLENCE, V28, P2617, DOI 10.1177/0886260513487994
   Kogan LR, 2017, JAVMA-J AM VET MED A, V250, P688, DOI 10.2460/javma.250.6.688
   Merck M, 2012, VET FORENSICS ANIMAL, V0, P0
   Monsalve S, 2019, RES VET SCI, V124, P61, DOI 10.1016/j.rvsc.2019.03.002
   Monsalve S, 2017, RES VET SCI, V114, P18, DOI 10.1016/j.rvsc.2017.02.025
   Padilha MJ, 2011, CRUELDADE COMANIMAIS, V0, P0
   Rodrigues DT, 2010, CIENCIA VETERINARIA NOS TROPICOS, V13, P49
   Garbin CAS, 2015, CIENC SAUDE COLETIVA, V20, P1879, DOI 10.1590/1413-81232015206.13442014
   Scheffer GK, 2017, AGENTE MAUS TRATOS A, V0, P13
   Tiplady CM, 2012, AUST VET J, V90, P48, DOI 10.1111/j.1751-0813.2011.00843.x
   VERMEULEN H, 1993, ANTHROZOOS, V6, P248, DOI 10.2752/089279393787002178
   Williams VM, 2008, NEW ZEAL VET J, V56, P21, DOI 10.1080/00480169.2008.36800
NR 27
TC 0
Z9 0
U1 1
U2 1
PU UNIV ESTADUAL LONDRINA
PI LONDRINA
PA CAXIA POSTAL 6001, LONDRINA, PARANA 86501-990, BRAZIL
SN 1676-546X
EI 1679-0359
J9 SEMIN-CIENC AGRAR
JI Semin.-Cienc. Agrar.
PD MAY-JUN 15
PY 2022
VL 43
IS 3
BP 1269
EP 1282
DI 10.5433/1679-0359.2022v43n3p1269
PG 14
WC Agriculture, Multidisciplinary
SC Agriculture
GA 0F6UC
UT WOS:000777491300003
DA 2022-10-14
ER

PT J
AU Kume, A
   Lau, Y
   Kume, M
AF Kume, Ayami
   Lau, Yukiko
   Kume, Miyoko
TI Issues commonly faced by nurses caring for international patients: A qualitative study
SO INTERNATIONAL NURSING REVIEW
LA English
DT Article; Early Access
DE communication barriers; cross-cultural; health care; international patients; Japan; nurses; nursing care; qualitative research
ID care
AB Aim To identify common challenges nurses face when caring for international patients, irrespective of specialty, medical facility, or nursing experience. Background Internationalization in medical facilities is progressing worldwide, and the number of international patients is increasing, as is evident in Japan. Introduction Delivering high-quality nursing care to international patients can be challenging owing to language and socio-cultural barriers. Research examining the challenges faced by nurses in these situations is limited. It is necessary to clarify and analyze the current situation when interacting with international patients. Methods This study employed a qualitative design. Semistructured interviews were conducted with 11 registered nurses experienced in caring for non-Japanese patients. Qualitative content analysis was performed following Mayring's approach. Results We identified 56 subcategories, 23 categories, and 8 core categories for challenges faced by nurses interacting with international patients: language, religion or culture, medical culture, financial status, treatment continuity, care support, hospital protocols, and addressing requests or requirements for international patients. Discussion This study analyzed the religious, lifestyle, and cultural differences (along with the various language and communication barriers) faced by nurses who treat international patients. It also discussed the need for accessible, cross-cultural information in hospitals that have limited accommodations for international patients. Conclusion Nurses could be more accommodating of patients' religions, lifestyles, and cultures by familiarizing themselves with relevant background information beforehand. Implications for nursing policy Differences in health care cultures across countries can lead to malpractice, as dealing with cultural differences is difficult for nurses who interact with international patients and they may not be fully informed about the challenges posed by such differences. It is important for nurses to share their experiences in dealing with international patients and prepare for the increasing number of international patients in the future.
C1 [Kume, Ayami; Lau, Yukiko; Kume, Miyoko] Iryo Sosei Univ, Dept Nursing, 5-5-1 Iino, Iwaki, Fukushima 970855, Japan.
RP Kume, A (通讯作者)，Iryo Sosei Univ, Dept Nursing, 5-5-1 Iino, Iwaki, Fukushima 970855, Japan.
EM axsry@yahoo.co.jp
FU Japan Society for the Promotion of Science [16H07321]
CR Aichi Prefectural Multicultural Promotion Office, 2018, AICH MED INT SYST, V0, P0
   Ali PA, 2018, J CLIN NURS, V27, PE1152, DOI 10.1111/jocn.14204
   [Anonymous], 2018, MED TOURISM MAGAZIN, V0, P0
   Cruz JP, 2017, INT NURS REV, V64, P215, DOI 10.1111/inr.12370
   Gasiorek J, 2018, NURS EDUC TODAY, V61, P54, DOI 10.1016/j.nedt.2017.11.008
   Gerchow L, 2021, PATIENT EDUC COUNS, V104, P534, DOI 10.1016/j.pec.2020.09.017
   Guba EG, 1981, EFFECTIVE EVALUATION, V0, P0
   Immigration Service of Agency of Japan, 2021, IMM STAT SUMM RES, V0, P0
   Joint Comission International, 2021, SEARCH JCI ACCR ORG, V0, P0
   Kambayashi C, 2020, J INT HLTH, V35, P27, DOI 10.11197/jaih.35.27
   Karliner LS, 2007, HEALTH SERV RES, V42, P727, DOI 10.1111/j.1475-6773.2006.00629.x
   Kitagawa Y, 2021, IDENTIFYING ISSUES J, V0, P0
   Kobayashi Y, 2015, MANUAL CLIN OUTPATIE, V0, P0
   Kondo A, 2021, J INT HLTH, V36, P39, DOI 10.11197/jaih.36.39
   Mayring P, 2004, COMPANION QUALITATIV, V1, P159
   Medical Tourism Association, 2020, MED TOUR IND 2020 20, V0, P0
   Ministry of Economy Trade and Industry, 2014, HOSP MAN TREAT INT P, V0, P0
   Ministry of Health Labour and Welfare Medical Affairs Bureau General Affairs Division Medical International Expansion Promotion Office, 2020, RES ACC FOR PAT MED, V0, P0
   Prosen M, 2015, PROCD SOC BEHV, V174, P149, DOI 10.1016/j.sbspro.2015.01.640
   Spradley James, 1979, ETHNOGRAPHIC INTERVI, V0, P0
   Statista, 2019, NUMB GLOB SOC NETW U, V0, P0
   Sung S, 2019, BMC HEALTH SERV RES, V19, P0, DOI 10.1186/s12913-019-3965-9
   Tanaka I, 2013, J INT HLTH, V28, P305, DOI 10.11197/jaih.28.305
   Teraoka M, 2017, J JPN ACAD NURS SCI, V37, P35, DOI 10.5630/jans.37.35
   Tokyo Metropolitan Government Bureau of Social Welfare and Public Health, 2021, TRAIN MED I DEAL INT, V0, P0
   Tuohy D, 2008, INT NURS REV, V55, P164, DOI 10.1111/j.1466-7657.2007.00600.x
NR 26
TC 0
Z9 0
U1 0
U2 0
PU WILEY
PI HOBOKEN
PA 111 RIVER ST, HOBOKEN 07030-5774, NJ USA
SN 0020-8132
EI 1466-7657
J9 INT NURS REV
JI Int. Nurs. Rev.
PD JUN 15
PY 2022
VL 0
IS 
BP 
EP 
DI 10.1111/inr.12794
PG 8
WC Nursing
SC Nursing
GA 3Q4RT
UT WOS:000838221100001
PM 35947586
DA 2022-10-14
ER

PT J
AU Banja, JD
   Hollstein, RD
   Bruno, MA
AF Banja, John D.
   Hollstein, Rolf Dieter
   Bruno, Michael A.
TI When Artificial Intelligence Models Surpass Physician Performance: Medical Malpractice Liability in an Era of Advanced Artificial Intelligence
SO JOURNAL OF THE AMERICAN COLLEGE OF RADIOLOGY
LA English
DT Article
DE Artificial intelligence; ethics; legal; liability; medical malpractice
AB It seems inevitable that diagnostic and recommender artificial intelligence models will ultimately reach a point when they outperform human clinicians. Just as antibiotics displaced a host of medicinals for treating infections, the superior performance of such models will force their adoption. This article contemplates certain ethical and legal implications bearing on that adoption, especially because they involve a clinician's exposure to allegations of malpractice. The article discusses four relevant considerations: (1) the imperative of using explainable artificial intelligence models in clinical care, (2) specific strategies for diminishing liability when a clinician agrees or disagrees with a model's findings or recommendations but the patient nevertheless experiences a poor outcome, (3) relieving liability through legislation or regulation, and (4) comprehending such models as "persons" and therefore as potential defendants in legal proceedings. We conclude with observations on clinician-vendor relationships and argue that, although advanced artificial intelligence models have not yet arrived, clinicians must begin considering their implications now.
C1 [Banja, John D.] Emory Univ, Ctr Eth, Atlanta, GA 30322 USA.
   [Banja, John D.] Emory Univ, Dept Rehabil Med, Atlanta, GA 30322 USA.
   [Hollstein, Rolf Dieter] Adv Radiol Serv Fdn, Grand Rapids, MI USA.
   [Hollstein, Rolf Dieter] Michigan State Univ, Grand Rapids, MI USA.
   [Hollstein, Rolf Dieter] Adv Radiol Serv, Grand Rapids, MI USA.
   [Bruno, Michael A.] Penn State Milton S Hershey Med Ctr, Radiol & Med, Dept Radiol, Hershey, PA USA.
   [Bruno, Michael A.] Penn State Milton S Hershey Med Ctr, Dept Radiol, Emergency Radiol, Hershey, PA USA.
RP Banja, JD (通讯作者)，Emory Univ, Ctr Eth, Dept Rehabil Med, 1531 Dickey Dr,Room 184, Atlanta, GA 30322 USA.
EM jbanja@emory.edu
FU Advanced Radiology Services Foundation of Grant Rapids, Michigan
CR Aagaard L, 2020, J RES PHARM PRACT, V9, P125, DOI 10.4103/jrpp.JRPP_20_65
   Allain J, 2013, LA LAW REV, V73, P1049
   Banja J, 2020, HASTINGS CENT REP, V50, P25, DOI 10.1002/hast.1099
   Bathaee Yavar, 2018, HARY J L TECH, V31, P889
   Berlin L, 1996, AM J ROENTGENOL, V167, P587, DOI 10.2214/ajr.167.3.8751657
   Chung Jason, 2018, ASIA PACIFIC JOURNAL OF HEALTH LAW & ETHICS 생명윤리정책연구, V11, P51
   Drugwatch, 2020, PREM APPR PMA, V0, P0
   Edwards L, 2017, DUKE LAW TECHNOLOGY, V16, P18, DOI 10.31228/osf.io/97upg
   Froomkin AM, 2019, ARIZ LAW REV, V61, P33
   Gulum MA, 2021, APPL SCI-BASEL, V11, P0, DOI 10.3390/app11104573
   Harvey HB, 2022, SKELETAL RADIOL, V51, P235, DOI 10.1007/s00256-021-03782-z
   Jorstad KT, 2020, J MED ARTIF INTELL, V3, P17
   Millar J, 1900, DOI 10.2139/SSRN.2234645, V0, P0
   Price II WN, 2017, SCITECH LAWYER, V14, P0
   Rossi F, 2019, J INT AFFAIRS, V72, P127
   Scherer MU, 2016, HARV JL TECH, V29, P354, DOI 10.2139/SSRN.2609777
   Siau K, 2018, CUTTER BUSINESS TECH, V31, P0
   Smith H, 2020, MED LAW INT, V20, P131
   Sullivan Hannah R, 2019, AMA J ETHICS, V21, PE160, DOI 10.1001/amajethics.2019.160
   US Food and Drug Administration, 2019, PREM APPR PMA, V0, P0
   Vladeck DC, 2014, WASH LAW REV, V89, P116
NR 30
TC 0
Z9 0
U1 0
U2 0
PU ELSEVIER SCIENCE INC
PI NEW YORK
PA STE 800, 230 PARK AVE, NEW YORK, NY 10169 USA
SN 1546-1440
EI 1558-349X
J9 J AM COLL RADIOL
JI J. Am. Coll. Radiol.
PD JUL 15
PY 2022
VL 19
IS 7
BP 816
EP 820
DI 10.1016/j.jacr.2021.11.014
PG 5
WC Radiology, Nuclear Medicine & Medical Imaging
SC Radiology, Nuclear Medicine & Medical Imaging
GA 4M4UP
UT WOS:000853319000005
PM 35120881
DA 2022-10-14
ER

PT J
AU Cassidy, PR
AF Cassidy, Paul Richard
TI Beyond emotional support: predictors of satisfaction and perceived care quality following the death of a baby during pregnancy
SO JOURNAL OF PERINATAL MEDICINE
LA English
DT Article
DE bereavement care; satisfaction with care; fetal death; perinatal death; stillbirth; termination of pregnancy
ID patient satisfaction; medical-care; parental-satisfaction; service quality; hospital-care; health-care; stillbirth; experience; intervention; indicator
AB Objectives To investigate which objective (actions/interventions) and subjective (perceptions of care quality) outcomes of care following stillbirth or termination of pregnancy predict perceived care quality. Methods A cross-sectional descriptive study using an anonymous online survey. The population was women who had experienced a stillbirth or termination of pregnancy from >= 16 weeks of gestation, in the Spanish health system. Multiple sequential regression analysis was used to identify predictors of perceived care quality (satisfaction, willingness to recommend, competence and ability to provide loss-focused care). Results Results from 610 women were analysed. A significant regression equation (p<0.001) was found in each of the objective only and objective-subjective models. In the case of overall care (satisfaction-recommend composite), 72.0% of variance (adj. R2) was explained. In general, subjective evaluations of care are more potent predictors of perceived care quality than objective care interventions (e.g. autopsy performed). Feeling free to 'express emotions', 'teamwork between doctors and nurses/midwives', and 'being well-informed of all steps and procedures' were the three strongest predictors, followed by perception of 'medical negligence'. Information provision and loss-focused interventions had the weakest influence, except in the specific 'loss-focused' model. Conclusions The results indicate that the 'atmosphere' of care is a transversal dimension related to the context of loss and trauma and has the single greatest influence on perceptions of care quality. It is necessary to use a specific 'loss-focused' care variable to adequately capture perceptions of the quality of bereavement care and a custom scale to measure the influence of care interventions on perceived quality.
C1 [Cassidy, Paul Richard] Univ Complutense Madrid, Madrid, Spain.
   [Cassidy, Paul Richard] Umamanita Stillbirth & Neonatal Death Char, Carrer Major 3, Girona 17133, Spain.
RP Cassidy, PR (通讯作者)，Umamanita Stillbirth & Neonatal Death Char, Carrer Major 3, Girona 17133, Spain.
EM paulcassidy@umamanita.es
CR Andersen LB, 2012, ACTA OBSTET GYN SCAN, V91, P1261, DOI 10.1111/j.1600-0412.2012.01476.x
   Barry CA, 2001, SOC SCI MED, V53, P487, DOI 10.1016/S0277-9536(00)00351-8
   Basile ML, 2015, PEERJ, V3, P0, DOI 10.7717/peerj.1049
   Brady MK, 2001, J MARKETING, V65, P34, DOI 10.1509/jmkg.65.3.34.18334
   BRODY DS, 1989, MED CARE, V27, P1027, DOI 10.1097/00005650-198911000-00004
   Cacciatore J, 2008, BIRTH-ISS PERINAT C, V35, P313, DOI 10.1111/j.1523-536X.2008.00258.x
   CALNAN M, 1988, SOC SCI MED, V27, P927, DOI 10.1016/0277-9536(88)90283-3
   Cassidy PR, 2022, IN PRESS, V0, P0, DOI DOI 10.1177/00302228211050500
   Cassidy PR, 2021, THESIS MADRID U COMP, V0, P0
   CHURCHILL GA, 1979, J MARKETING RES, V16, P64, DOI 10.2307/3150876
   Cohen J, 1988, STAT POWER ANAL BEHA, V0, P0, DOI DOI 10.4324/9780203771587
   Coulter A, 2001, HEALTH AFFAIR, V20, P244, DOI 10.1377/hlthaff.20.3.244
   Coyle J, 1999, SOCIOL HEALTH ILL, V21, P95, DOI 10.1111/1467-9566.00144
   CUISINIER MCJ, 1993, EUR J OBSTET GYN R B, V52, P163, DOI 10.1016/0028-2243(93)90066-L
   deMontigny F, 2020, REV LAT-AM ENFERM, V28, P0, DOI 10.1590/1518-8345.3382.3350
   DONABEDIAN A, 1966, MILBANK FUND Q, V44, P166, DOI 10.2307/3348969
   Downe S, 2013, BMJ OPEN, V3, P0, DOI 10.1136/bmjopen-2012-002237
   Druguet M, 2019, J CLIN MED, V8, P0, DOI 10.3390/jcm8081213
   Einion A, 2017, SOC CONTEXT BIRTH, V3rd, P169
   Ellis A, 2016, BMC PREGNANCY CHILDB, V16, P0, DOI 10.1186/s12884-016-0806-2
   FELETTI G, 1986, J BEHAV MED, V9, P389, DOI 10.1007/BF00845122
   GERBING DW, 1988, J MARKETING RES, V25, P186, DOI 10.2307/3172650
   Gill L, 2009, LEADERSH HEALTH SERV, V22, P8, DOI 10.1108/17511870910927994
   Gleeson H, 2016, BMJ OPEN, V6, P0, DOI 10.1136/bmjopen-2016-011907
   Gold KJ, 2016, J WOMENS HEALTH, V25, P263, DOI 10.1089/jwh.2015.5284
   Gravetter F, 2014, ESSENTIALS STAT BEHA, V0, P0
   HALL JA, 1988, SOC SCI MED, V27, P637, DOI 10.1016/0277-9536(88)90012-3
   HARPER MB, 1994, J REPROD MED, V39, P80
   Hawthorne G, 2014, J CLIN EPIDEMIOL, V67, P527, DOI 10.1016/j.jclinepi.2013.12.010
   Horey D, 2021, BIRTH-ISS PERINAT C, V48, P366, DOI 10.1111/birt.12546
   Hughes P, 2002, LANCET, V360, P114, DOI 10.1016/S0140-6736(02)09410-2
   HULKA BS, 1970, MED CARE, V8, P429, DOI 10.1097/00005650-197009000-00010
   Jenkinson C, 2002, INT J QUAL HEALTH C, V14, P353, DOI 10.1093/intqhc/14.5.353
   Kingdon C, 2015, PLOS ONE, V10, P0, DOI 10.1371/journal.pone.0130059
   LASKER JN, 1994, DEATH STUD, V18, P41, DOI 10.1080/07481189408252642
   LINDERPELZ S, 1982, SOC SCI MED, V16, P577, DOI 10.1016/0277-9536(82)90311-2
   Liu SH, 2021, INT J NURS STUD, V117, P0, DOI 10.1016/j.ijnurstu.2021.103871
   Malm MC, 2011, SEX REPROD HEALTHC, V2, P51, DOI 10.1016/j.srhc.2011.02.002
   Manary MP, 2013, NEW ENGL J MED, V368, P201, DOI 10.1056/NEJMp1211775
   MURRAY J, 1988, BRIT J MED PSYCHOL, V61, P237, DOI 10.1111/j.2044-8341.1988.tb02785.x
   PARASURAMAN A, 1985, J MARKETING, V49, P41, DOI 10.2307/1251430
   Paton F, 1999, J REPROD INFANT PSYC, V17, P301, DOI 10.1080/02646839908404596
   Peters MDJ, 2014, PROVIDING CARE FAMIL, V0, P0
   Radestad I, 1996, BRIT MED J, V312, P1505, DOI 10.1136/bmj.312.7045.1505
   Radestad I, 1998, MIDWIFERY, V14, P111, DOI 10.1016/S0266-6138(98)90008-0
   Cassidy PR, 2018, BMC PREGNANCY CHILDB, V18, P0, DOI 10.1186/s12884-017-1630-z
   Cassidy PR, 2015, TEKNOKULT REV CULT D, V12, P285, DOI 10.5209/rev_TK.2015.v12.n2.49668
   Samuelsson M, 2001, BIRTH-ISS PERINAT C, V28, P124, DOI 10.1046/j.1523-536X.2001.00124.x
   Shalev AY, 2002, TREAT TRAUMA SURVIV, V0, P157
   Shaw C, 2003, CAN HOSP PERFORMANCE, V0, P0
   Sitzia J, 1999, INT J QUAL HEALTH C, V11, P319, DOI 10.1093/intqhc/11.4.319
   Tabachnick B, 2012, USING MULTIVARIATE S, V0, P0
   Turris SA, 2005, J ADV NURS, V50, P293, DOI 10.1111/j.1365-2648.2005.03392.x
   Walsh DJ, 2010, SOCIOL HEALTH ILL, V32, P486, DOI 10.1111/j.1467-9566.2009.01207.x
   WARE JE, 1975, MED CARE, V13, P669, DOI 10.1097/00005650-197508000-00006
   Wolf M H, 1978, J BEHAV MED, V1, P391, DOI 10.1007/BF00846695
   Wool C, 2015, J PALLIAT MED, V18, P872, DOI 10.1089/jpm.2015.0135
   Wool C, 2015, J HOSP PALLIAT NURS, V17, P301, DOI 10.1097/NJH.0000000000000163
NR 59
TC 1
Z9 1
U1 2
U2 2
PU WALTER DE GRUYTER GMBH
PI BERLIN
PA GENTHINER STRASSE 13, D-10785 BERLIN, GERMANY
SN 0300-5577
EI 1619-3997
J9 J PERINAT MED
JI J. Perinat. Med.
PD JUL 26
PY 2022
VL 50
IS 6
BP 832
EP 843
DI 10.1515/jpm-2021-0489
PG 12
WC Obstetrics & Gynecology; Pediatrics
SC Obstetrics & Gynecology; Pediatrics
GA 2Y8MJ
UT WOS:000787155400001
PM 35468664
DA 2022-10-14
ER

PT J
AU Kakemam, E
   Arab-Zozani, M
   Raeissi, P
   Albelbeisi, AH
AF Kakemam, Edris
   Arab-Zozani, Morteza
   Raeissi, Pouran
   Albelbeisi, Ahmed Hassan
TI The occurrence, types, reasons, and mitigation strategies of defensive medicine among physicians: a scoping review
SO BMC HEALTH SERVICES RESEARCH
LA English
DT Review
DE Defensive medicine; Defensive practice; Medical malpractice; Physicians; Scoping review
ID nationwide survey; malpractice; gastroenterologist; experience; litigation; hospital; midwive; surgeon; conduct
AB Background: Defensive Medicine (DM) concept refers to all medical care provided by physicians without increasing the benefits to the patient, the primary purpose of which is to prevent the risk of litigation. Although several studies have been published investigating the occurrence of DM around the world, no review conducted on DM among physicians. Therefore, this study aims to summarize and map the available evidence on occurrence, types of behaviors, and reasons for practicing of DM among physicians and possible solutions and strategies to reduce DM in the literature. Methods: This is a scoping review in which we searched Web of Science, Scopus, and PubMed in December 2021. Our target was original studies of any type that included data on DM among physicians between 2000 and 2021. We followed the JBI guideline for conducting a scoping review and for increasing the rigor of the study. First, the percentage was used to summarize the occurrence of DM, and then, findings related to types of behaviors and reasons for practicing DM and mitigation strategies were analyzed inductively in NVivo 10 in three stages. Results: Twenty-seven studies were included in the review. The overall occurrence of DM practice ranged from 6.7 to 99.8%. Two types of DM behaviors including assurance and avoidance behaviors have been identified. The common reasons for practicing DM were categorized into four themes, patient-related reasons, physician-related reasons, organization-related reasons, and society-related reasons. The main strategies to prevent or reduce DM are structured training and education, restoring physician-patient relationships, reform of the health system, and reform of the liability system. Conclusions: The vast majority of research studies were conducted in high-income countries, and studies are needed to measure this phenomenon and its consequences in depth in low- and middle-income countries. Various solutions and strategies are needed to reduce defensive behaviors such as structured training and education, restoring physician-patient relationships, reforming the health system, and reforming the liability system.
C1 [Kakemam, Edris] Tabriz Univ Med Sci, Tabriz Valiasr Hosp, Clin Res Dev Unit, Tabriz, Iran.
   [Arab-Zozani, Morteza] Birjand Univ Med Sci, Social Determinants Hlth Res Ctr, Birjand, Iran.
   [Raeissi, Pouran] Iran Univ Med Sci, Sch Hlth Management & Informat Sci, Dept Hlth Serv Management, Tehran, Iran.
   [Albelbeisi, Ahmed Hassan] Med Serv Directorate, Gaza Strip, Palestine.
RP Albelbeisi, AH (通讯作者)，Med Serv Directorate, Gaza Strip, Palestine.
EM ahmedabuanass@gmail.com
CR Adwok J, 2013, JOURNAL OF BIOLOGY, V0, P0
   Agarwal R, 2019, HEALTH SERV RES, V54, P851, DOI 10.1111/1475-6773.13157
   Al-Atram A, 2018, J HLTH SPECIAL, V6, P30, DOI 10.4103/jhs.JHS_87_17
   Albelbeisi AH, 2021, HEALTH SERV INSIGHTS, V14, P0, DOI 10.1177/1178632920986233
   Ali AA, 2016, BMC MED ETHICS, V17, P0, DOI 10.1186/s12910-016-0095-3
   Asher E, 2012, PLOS ONE, V7, P0, DOI 10.1371/journal.pone.0042613
   Berlin L, 2017, DIAGNOSIS, V4, P133, DOI 10.1515/dx-2017-0007
   Borgan SM, 2020, CUREUS, V12, P0, DOI 10.7759/cureus.6876
   Calikoglu EO, 2020, J FORENSIC LEG MED, V73, P0, DOI 10.1016/j.jflm.2020.101970
   Chung SY, 2021, LITIGATION OTOLARYNG, V0, PP11, DOI 10.1007/978-3-030-64418-5_2
   Cote DJ, 2016, WORLD NEUROSURG, V89, P112, DOI 10.1016/j.wneu.2016.01.080
   Din RS, 2017, SPINE, V42, P177, DOI 10.1097/BRS.0000000000001687
   Elli L, 2013, DIGEST LIVER DIS, V45, P469, DOI 10.1016/j.dld.2013.01.004
   Guidera M, 2012, J MIDWIFERY WOM HEAL, V57, P345, DOI 10.1111/j.1542-2011.2012.00201.x
   He AJ, 2014, SOC SCI MED, V123, P64, DOI 10.1016/j.socscimed.2014.10.055
   HERSHEY N, 1972, MILBANK MEML FUND Q, V50, P69, DOI 10.2307/3349487
   Hiyama T, 2006, WORLD J GASTROENTERO, V12, P7671, DOI 10.3748/wjg.v12.i47.7671
   Hood L, 2010, MIDWIFERY, V26, P268, DOI 10.1016/j.midw.2008.07.008
   Katz DA, 2005, ANN EMERG MED, V46, P525, DOI 10.1016/j.annemergmed.2005.04.016
   Katz Eric D, 2019, CLIN PRACT CASES EMERG MED, V3, P329, DOI 10.5811/cpcem.2019.9.43975
   Kessler D, 1996, Q J ECON, V111, P353, DOI 10.2307/2946682
   Korenstein D, 2019, JAMA INTERN MED, V179, P26, DOI 10.1001/jamainternmed.2018.5136
   Moosazadeh M, 2014, INT J HEALTH POLICY, V2, P119, DOI 10.15171/ijhpm.2014.28
   Nahed BV, 2012, PLOS ONE, V7, P0, DOI 10.1371/journal.pone.0039237
   OLeary KJ, 2012, ACAD MED, V87, P142, DOI 10.1097/ACM.0b013e31823f2c86
   Ortashi O, 2013, BMC MED ETHICS, V14, P0, DOI 10.1186/1472-6939-14-42
   Panella M, 2016, REV CALID ASSIST, V31, P20, DOI 10.1016/j.cali.2016.04.010
   Panella M, 2017, J HEALTH SERV RES PO, V22, P211, DOI 10.1177/1355819617707224
   Passmore K, 2002, POSTGRAD MED J, V78, P671, DOI 10.1136/pmj.78.925.671
   Peters MDJ, 2020, JBI EVID SYNTH, V18, P2119, DOI 10.11124/JBIES-20-00167
   Ramella S, 2015, RADIOL MED, V120, P421, DOI 10.1007/s11547-014-0465-1
   Reisch LM, 2015, AM J CLIN PATHOL, V144, P916, DOI 10.1309/AJCP80LYIMOOUJIF
   Renkema E, 2019, BMJ OPEN, V9, P0, DOI 10.1136/bmjopen-2018-025108
   Reschovsky JD, 2018, HEALTH SERV RES, V53, P1498, DOI 10.1111/1475-6773.12660
   Reuveni I, 2017, BMJ OPEN, V7, P0, DOI 10.1136/bmjopen-2016-014153
   Ries NM, 2021, HEALTH POLICY, V125, P634, DOI 10.1016/j.healthpol.2021.02.005
   Rinaldi C, 2019, J HEALTHC QUAL RES, V34, P97, DOI 10.1016/j.jhqr.2018.12.005
   Robertson JH, 2016, MIDWIFERY, V33, P55, DOI 10.1016/j.midw.2015.10.005
   Sathiyakumar V, 2013, J ORTHOP TRAUMA, V27, P592, DOI 10.1097/BOT.0b013e31828b7ab4
   Sekhar MS, 2013, ANN MED HEALTH SCI R, V3, P295, DOI 10.4103/2141-9248.113688
   Sethi Manish K, 2012, AM J ORTHOP (BELLE MEAD NJ), V41, P69
   Silberstein E, 2016, AESTHET SURG J, V36, PNP299, DOI 10.1093/asj/sjw094
   Solaroglu I, 2014, PLOS ONE, V9, P0, DOI 10.1371/journal.pone.0111446
   Studdert DM, 2005, JAMA-J AM MED ASSOC, V293, P2609, DOI 10.1001/jama.293.21.2609
   Symon A, 2000, MIDWIFERY, V16, P8, DOI 10.1054/midw.1999.0181
   Tebano G, 2018, J ANTIMICROB CHEMOTH, V73, P1989, DOI 10.1093/jac/dky098
   Thomas J, 2008, BMC MED RES METHODOL, V8, P0, DOI 10.1186/1471-2288-8-45
   Tricco AC, 2018, J CLIN EPIDEMIOL, V96, P133, DOI 10.1016/j.jclinepi.2017.10.014
   WIENER CL, 1989, SOC SCI MED, V28, P37, DOI 10.1016/0277-9536(89)90304-3
   Yan SC, 2017, ACTA NEUROCHIR, V159, P2341, DOI 10.1007/s00701-017-3323-9
   Yan SC, 2016, WORLD NEUROSURG, V95, P53, DOI 10.1016/j.wneu.2016.07.069
   Zhu L, 2018, BMJ OPEN, V8, P0, DOI 10.1136/bmjopen-2017-019752
NR 52
TC 0
Z9 0
U1 2
U2 2
PU BMC
PI LONDON
PA CAMPUS, 4 CRINAN ST, LONDON N1 9XW, ENGLAND
SN 
EI 1472-6963
J9 BMC HEALTH SERV RES
JI BMC Health Serv. Res.
PD JUN 20
PY 2022
VL 22
IS 1
BP 
EP 
DI 10.1186/s12913-022-08194-w
PG 11
WC Health Care Sciences & Services
SC Health Care Sciences & Services
GA 2G7BI
UT WOS:000813745200003
PM 35725449
DA 2022-10-14
ER

PT J
AU Guadie, HA
   Shiferaw, AM
   Gashu, KD
AF Guadie, Habtamu Alganeh
   Shiferaw, Atsede Mazengia
   Gashu, Kassahun Dessie
TI Health Workers' Perceptions on Data-informed Decision-Making practices in Primary Health Care Units at Awi Zone, Northwest Ethiopia
SO ETHIOPIAN JOURNAL OF HEALTH DEVELOPMENT
LA English
DT Article
DE Data-informed decision making; Perception; Organizational; Behavioral; Technical; Ethiopia
ID information
AB Background: Data-informed decision making is influenced by organizational, technical, and behavioral factors. Behavioral factors are the major contributing factors for data-informed decision-making practices. This study aimed to explore health workers' perceptions of data-informed decision making at primary health care units in Awi zone. Method: A cross-sectional qualitative study was undertaken to explore health workers' perceptions on the barriers of health data-informed decision-making practices. Eleven healthcare workers were purposively selected from primary hospitals, health centers and health posts. Medical doctors, nurses, midwifes and health extension workers were selected as key informants for the in-depth interview. The selected healthcare workers were asked about their perceptions that affect health data use practices. The data obtained was analyzed through thematic analysis using Open Code software. Analysis was performed using three themes namely, organizational, behavioral, and technical barriers of data-informed decision making practices. Results: All the health care workers including health extension workers utilized a data-informed decision-making practice at least once during their point of care. Five of the eleven key informants reported their data-informed decision-making practice as reviewing quality of facility data, while none of them reported data-informed decision-making practices for their monthly performance monitoring. Behavioral factors included negligence, workarounds, and skill gaps. Organizational factors included staff turnover and shortage of recording tools. Technical factors included high workloads which lead to data error and paper-based systems were considered major barriers to data-informed decision-making practices. Conclusion: Data-informed decision-making practices were low at primary health care units. Behavioral, organizational, and technical factors contributed to the decreased use of data.
C1 [Guadie, Habtamu Alganeh] Bahir Dar Univ, Coll Med & Hlth Sci, Sch Publ Hlth, Bahir Dar, Ethiopia.
   [Shiferaw, Atsede Mazengia; Gashu, Kassahun Dessie] Univ Gondar, Coll Med & Hlth Sci, Inst Publ Hlth, Dept Hlth Informat, Gondar, Ethiopia.
RP Guadie, HA (通讯作者)，Bahir Dar Univ, Coll Med & Hlth Sci, Sch Publ Hlth, Bahir Dar, Ethiopia.
EM habtamu.alganeh@yahoo.com
CR Abajebel S, 2011, ETHIOP J HEALTH SCI, V21, P65
   Abouzahr C, 2005, POLICY PRACTICE HLTH, V0, P0
   Andualem M, 2013, BMC HEALTH SERV RES, V13, P0, DOI 10.1186/1472-6963-13-534
   Aqil A, 2009, HEALTH POLICY PLANN, V24, P217, DOI 10.1093/heapol/czp010
   Awol SM, 2020, ADV MED EDUC PRACT, V0, P0
   bmj JB, 2018, CHANGING WE THINK HE, V0, P0
   Creswell JW, 1900, VFIFTH, V0, P0
   Dagnew E, 2018, BMC HEALTH SERV RES, V18, P0, DOI 10.1186/s12913-018-3498-7
   Federal Democratic Republic of Ethiopia Ministry of Health, 2015, HLTH SECT TRANSF PLA, V0, P0
   Gimbel S, 2011, POPUL HEALTH METR, V9, P0, DOI 10.1186/1478-7954-9-12
   Gutheil Thomas G, 2004, PSYCHIATRY (EDGMONT), V1, P26
   Hill C, 2010, PRISM PERFORM ROUTIN, V0, P0
   Nguyen HTL, 2017, J MED INTERNET RES, V19, P0, DOI 10.2196/jmir.8328
   Hotchkiss DR, 2010, BMC HEALTH SERV RES, V10, P0, DOI 10.1186/1472-6963-10-188
   Hoxha K, 2022, HEALTH INF MANAG J, V51, P135, DOI 10.1177/1833358320928729
   ICT Services and System Development and Division of Epidemiology and Global Health, 2015, OPENCODE 4, V0, P0
   Kagaruki GB, 2013, JOURNAL OF HEALTH INFORMATICS IN DEVELOPING COUNTRIES, V7, P62
   Kumar M, 2018, INT J HEALTH PLAN M, V33, PE1, DOI 10.1002/hpm.2447
   Laerum H, 2004, BMC MED INFORM DECIS, V4, P0
   Liu J, 2020, CELL DISCOV, V6, P0, DOI 10.1038/s41421-020-0156-0
   Messias DKH, 2017, HEALTH EQUITY, V1, P35, DOI 10.1089/heq.2016.0013
   Ministry of Health F, 2013, HMIS INF US GUID, V0, P1
   MOHSW, 2012, PERF ROUT HLTH INF S, V0, P1
   Mulusew Andualem Asemahagn, 2017, COGENT MEDICINE, V4, P1387971, DOI 10.1080/2331205x.2017.1387971
   Mutale W, 2013, BMC HEALTH SERV RES, V13, P0, DOI 10.1186/1472-6963-13-S2-S9
   Nicol E, 2017, BMC HEALTH SERV RES, V17, P0, DOI 10.1186/s12913-017-2641-1
   Nutley T, 2014, GLOBAL HEALTH ACTION, V7, P1, DOI 10.3402/gha.v7.25035
   Nutley T, 2013, GLOBAL HEALTH ACTION, V6, P1, DOI 10.3402/gha.v6i0.20001
   Nyamtema AS, 2010, BMC MED INFORM DECIS, V10, P0, DOI 10.1186/1472-6947-10-36
   OGrady NP, 2002, CLIN INFECT DIS, V35, P1281, DOI 10.1086/344188
   Ogega P, 2017, DATA USE CHALLENGES, V0, P0
   Saunders B, 2018, QUAL QUANT, V52, P1893, DOI 10.1007/s11135-017-0574-8
   Shagake SS, 2014, J HEAL MED INFORMATI, V5, P1
   Shiferaw AM, 2017, BMC MED INFORM DECIS, V17, P0, DOI 10.1186/s12911-017-0509-2
   Solomon Nzioka M, 2005, INT J EQUITY HEALTH, V4, P8, DOI 10.1186/1475-9276-4-8
   Tyagi A, 2018, HEALTHCARE POLICY RE, V0, P0
   Wagenaar BH, 2016, HEALTH POLICY PLANN, V31, P129, DOI 10.1093/heapol/czv029
   Wekesa RN, 2014, UTILIZATION HLTH INF, V0, P0
   Yitayew S, 2019, PRIMARY HEALTHCARE D, V0, P2
   Yu TH, 2017, BMC MED INFORM DECIS, V17, P0, DOI 10.1186/s12911-017-0571-9
NR 40
TC 0
Z9 0
U1 0
U2 0
PU ADDIS ABABA UNIV, DEPT COMMUNITY HEALTH
PI ADDIS ABABA
PA TIKUR ANBESSA HOSP, PO BOX 32812, ADDIS ABABA, 00000, ETHIOPIA
SN 1021-6790
EI 
J9 ETHIOP J HEALTH DEV
JI Ethiop. J. Health Dev.
PD JUN 15
PY 2022
VL 36
IS 2
BP 
EP 
DI 
PG 10
WC Public, Environmental & Occupational Health
SC Public, Environmental & Occupational Health
GA 2T5EN
UT WOS:000822497900002
DA 2022-10-14
ER

PT J
AU Holmgren, AJ
   Rotenstein, L
   Downing, NL
   Bates, DW
   Schulman, K
AF Holmgren, A. Jay
   Rotenstein, Lisa
   Downing, Norman Lance
   Bates, David W.
   Schulman, Kevin
TI Association between state-level malpractice environment and clinician electronic health record (EHR) time
SO JOURNAL OF THE AMERICAN MEDICAL INFORMATICS ASSOCIATION
LA English
DT Article
DE electronic health records; clinician well-being; medical malpractice; documentation burden
ID medical malpractice; information exchange; cost; impact; risk
AB Objective Clinicians spend significant time working in the electronic health record (EHR). The US is an outlier in EHR time, suggesting that EHR-related work may be driven in part by the legal environment and threat of malpractice. To assess this, we evaluate the association between state-level malpractice climate and clinician time spent in the EHR. Materials and Methods We use EHR metadata from 351 ambulatory care health systems in the United States using Epic from January-August 2019 combined with state-level data on malpractice incidence and payouts. We used descriptive statistics to measure variation in clinician EHR time, including total EHR time, documentation time per day, and after-hours EHR time per day. Multi-variable regression evaluated the association between clinicians in high malpractice states and EHR use. Results We found no association between location in a state in the top-quartile of malpractice payouts and time spent in the EHR per day, time spent in the EHR outside of scheduled hours, or time spent documenting per day, except for a subgroup of the clinicians in the highest malpractice specialties, where there was a small increase in EHR time per day (B = 6.08 min, P < 0.001) and time spent documenting notes (B = 2.77 min, P < 0.001). Discussion State-level differences in malpractice incidence are unlikely to be a significant driver of EHR work for most clinicians. Conclusion Policymakers seeking to address EHR documentation burden should examine burden driven by other socio-technical demands on clinician time, such as billing or quality measurement.
C1 [Holmgren, A. Jay] Univ Calif San Francisco, Ctr Clin Informat & Improvement Res, Dept Med, 10 Koret Way,Off 327A, San Francisco, CA 94131 USA.
   [Rotenstein, Lisa; Bates, David W.] Harvard Med Sch, Brigham & Womens Hosp, Dept Gen Internal Med, Boston, MA 02115 USA.
   [Downing, Norman Lance] Stanford Univ, Dept Med, Stanford, CA 94305 USA.
   [Schulman, Kevin] Stanford Univ, Clin Excellence Res Ctr, Dept Med, Stanford, CA 94305 USA.
RP Holmgren, AJ (通讯作者)，Univ Calif San Francisco, Ctr Clin Informat & Improvement Res, Dept Med, 10 Koret Way,Off 327A, San Francisco, CA 94131 USA.
EM a.holmgren@ucsf.edu
CR Adjerid I, 2018, INFORM SYST RES, V29, P341, DOI 10.1287/isre.2017.0745
   Adler-Milstein J, 2020, J AM MED INFORM ASSN, V27, P531, DOI 10.1093/jamia/ocz220
   Adler-Milstein J, 2017, J AM MED INFORM ASSN, V24, P1142, DOI 10.1093/jamia/ocx080
   Adler-Milstein J, 2017, HEALTH AFFAIR, V36, P1416, DOI 10.1377/hlthaff.2016.1651
   Agarwal R, 2019, HEALTH SERV RES, V54, P851, DOI 10.1111/1475-6773.13157
   [Anonymous], 2019, TOP 10 AMB EHR VEND, V0, P0
   Baicker K, 2007, HEALTH AFFAIR, V26, P841, DOI 10.1377/hlthaff.26.3.841
   Bailey JE, 2013, ANN EMERG MED, V62, P16, DOI 10.1016/j.annemergmed.2013.01.006
   Bates DW, 2003, NEW ENGL J MED, V348, P2526, DOI 10.1056/NEJMsa020847
   Baxter SL, 2021, J AM MED INFORM ASSN, V28, P955, DOI 10.1093/jamia/ocaa266
   Blumenthal D, 2010, NEW ENGL J MED, V362, P382, DOI 10.1056/NEJMp0912825
   Carroll C, 2021, PHYS RESPOND MALPRAC, V0, P0
   Chandra A, 2013, WALL STR J, V0, P0
   Downing NL, 2018, ANN INTERN MED, V169, P50, DOI 10.7326/M18-0139
   Dymek C, 2021, J AM MED INFORM ASSN, V28, P1057, DOI 10.1093/jamia/ocaa238
   Dyrbye LN, 2017, BURNOUT HLTH CARE PR, V0, P0
   Frakes M, 2019, AM ECON J-ECON POLIC, V11, P197, DOI 10.1257/pol.20180167
   Frakes M, 2016, J PUBLIC ECON, V143, P142, DOI 10.1016/j.jpubeco.2016.09.002
   Gupta K, 2019, NEJM CATALYST, V5, P1, DOI 10.1056/CAT.19.0690
   Han S, 2019, ANN INTERN MED, V170, P784, DOI 10.7326/M18-1422
   Holmgren AJ, 2022, HEALTH SERV RES, V57, P259, DOI 10.1111/1475-6773.13655
   Holmgren AJ, 2021, JAMA INTERN MED, V181, P251, DOI 10.1001/jamainternmed.2020.7071
   Jena AB, 2011, NEW ENGL J MED, V365, P629, DOI 10.1056/NEJMsa1012370
   JONES JW, 1988, J APPL PSYCHOL, V73, P727, DOI 10.1037/0021-9010.73.4.727
   Kuhn T, 2015, ANN INTERN MED, V162, P301, DOI 10.7326/M14-2128
   Li SH, 2017, J AM COLL RADIOL, V14, P149, DOI 10.1016/j.jacr.2016.10.002
   Lin SC, 2018, HEALTH AFFAIR, V37, P1128, DOI 10.1377/hlthaff.2017.1658
   Mello MM, 2010, HEALTH AFFAIR, V29, P1569, DOI 10.1377/hlthaff.2009.0807
   Melnick ER, 2021, J AM MED INFORM ASSN, V28, P1383, DOI 10.1093/jamia/ocab011
   Melnick ER, 2021, JAMA-J AM MED ASSOC, V325, P2149, DOI 10.1001/jama.2021.5487
   Monegain B, 2018, HLTHCARE IT NEWS, V0, P0
   Overhage JM, 2020, ANN INTERN MED, V172, P169, DOI 10.7326/M18-3684
   Paterick Zachary R, 2017, J MED PRACT MANAGE, V32, P283
   Rotenstein LS, 2021, JAMA INTERN MED, V181, P863, DOI 10.1001/jamainternmed.2021.0256
   Shanafelt TD, 2016, MAYO CLIN PROC, V91, P836, DOI 10.1016/j.mayocp.2016.05.007
   Sinsky CA, 2020, J AM MED INFORM ASSN, V27, P639, DOI 10.1093/jamia/ocz223
   Tai-Seale M, 2017, HEALTH AFFAIR, V36, P655, DOI 10.1377/hlthaff.2016.0811
   Tait SD, 2021, JAMA INTERN MED, V181, P288, DOI 10.1001/jamainternmed.2020.5036
   Tseng P, 2018, JAMA-J AM MED ASSOC, V319, P691, DOI 10.1001/jama.2017.19148
   Villalobos A, 2021, J AM COLL RADIOL, V18, P34, DOI 10.1016/j.jacr.2020.04.035
   Walker Jan, 2005, HEALTH AFF (MILLWOOD), VSuppl Web Exclusives, P0
   Yu H, 2017, HEALTH SERV RES, V52, P2018, DOI 10.1111/1475-6773.12789
NR 44
TC 2
Z9 2
U1 0
U2 1
PU OXFORD UNIV PRESS
PI OXFORD
PA GREAT CLARENDON ST, OXFORD OX2 6DP, ENGLAND
SN 1067-5027
EI 1527-974X
J9 J AM MED INFORM ASSN
JI J. Am. Med. Inf. Assoc.
PD MAR 10
PY 2022
VL 29
IS 6
BP 1069
EP 1077
DI 10.1093/jamia/ocac034
PG 9
WC Computer Science, Information Systems; Computer Science, Interdisciplinary Applications; Health Care Sciences & Services; Information Science & Library Science; Medical Informatics
SC Computer Science; Health Care Sciences & Services; Information Science & Library Science; Medical Informatics
GA 1C9EQ
UT WOS:000767439200001
PM 35271723
DA 2022-10-14
ER

PT J
AU Tang, DM
   Goli, R
   Higgins, TS
   Ting, JY
   Illing, EA
   Wu, AW
AF Tang, Dennis M.
   Goli, Rachna
   Higgins, Thomas S.
   Ting, Jonathan Y.
   Illing, Elisa A.
   Wu, Arthur W.
TI Medical Malpractice Trends in Dacryocystorhinostomy and Orbital Decompression
SO AMERICAN JOURNAL OF RHINOLOGY & ALLERGY
LA English
DT Article; Early Access
DE medicolegal; endoscopic; orbital decompression; dacryocystorhinostomy; complications; lawsuits; orbital; malpractice; thyroid eye disease; epiphora
ID endoscopic dacryocystorhinostomy; outcm
AB Background and Objective This study aims to evaluate the medicolegal trends related to 2 common orbital surgeries: orbital decompression and dacryocystorhinostomy (DCR). These procedures are performed by ophthalmologists, otolaryngologists, and multidisciplinary teams of both specialists. Methods The Westlaw database was reviewed from 1980 to 2020 for medical malpractice cases involving orbital decompression and DCR surgeries. Data were compiled on plaintiff and defendant demographics, procedure performed, legal allegation, nature of injury, and verdict or settlement awards. The Ophthalmic Mutual Insurance Company was also queried for all malpractice cases pertaining to orbital decompression and DCR from 1995 to 2021. Results The Westlaw database included 60 cases (34 orbital decompression, 26 DCR); of these, 8 orbital decompression and 6 DCR cases met inclusion criteria. Of the 7 orbital decompression cases that were tried, a verdict in favor of the plaintiff occurred in 4 cases (57%). Of the 5 DCR cases that were tried, a verdict in favor of the plaintiff occurred in 2 cases (40%). A search of all claims at OMIC yielded 31 cases (15 orbital decompression, 16 DCR). 22 of 31 cases were either dismissed or resulted in no payment. The remainder was settled out of court, with only one case being tried and the verdict supporting the defendant. Conclusion Despite several thousand orbital decompressions and DCR surgeries being performed annually in the US, very few lawsuits involving these complex surgeries have gone to trial. However, of the cases that did go to trial, a relatively high proportion of verdicts for plaintiffs was observed.
C1 [Tang, Dennis M.; Wu, Arthur W.] Cedars Sinai Med Ctr, Dept Otolaryngol, 8631W 3rd St,Suite 915E, Los Angeles, CA 90048 USA.
   [Goli, Rachna] Brown Univ, Warren Alpert Med Sch, Providence, RI 02912 USA.
   [Higgins, Thomas S.] Kentuckiana Ear Nose & Throat, Louisville, KY USA.
   [Ting, Jonathan Y.; Illing, Elisa A.] Indiana Univ, Dept Otolaryngol, Indianapolis, IN 46204 USA.
RP Tang, DM (通讯作者)，Cedars Sinai Med Ctr, Dept Otolaryngol, 8631W 3rd St,Suite 915E, Los Angeles, CA 90048 USA.
EM dmtangmd@gmail.com
CR Abu-Ghanem S, 2014, EUR ARCH OTO-RHINO-L, V271, P1513, DOI 10.1007/s00405-013-2706-7
   Ben Simon GJ, 2005, OPHTHALMOLOGY, V112, P1463, DOI 10.1016/j.ophtha.2005.03.015
   Carroll AE, 2012, J LAW MED ETHICS, V40, P135, DOI 10.1111/j.1748-720X.2012.00651.x
   Chandler P A, 1936, TRANS AM OPHTHALMOL SOC, V34, P240
   El Rassi E, 2019, INT FORUM ALLERGY RH, V9, P804, DOI 10.1002/alr.22316
   Fayet B, 2007, J FR OPHTALMOL, V30, P129, DOI 10.1016/S0181-5512(07)89561-1
   Huang J, 2014, ORBIT-ABINGDON, V33, P81, DOI 10.3109/01676830.2013.842253
   Jafari A, 2021, INT FORUM ALLERGY RH, V11, P924, DOI 10.1002/alr.22745
   Jena AB, 2011, NEW ENGL J MED, V365, P629, DOI 10.1056/NEJMsa1012370
   Kshirsagar RS, 2019, ORBIT-ABINGDON, V38, P453, DOI 10.1080/01676830.2019.1572767
   Lehmann AE, 2020, INT FORUM ALLERGY RH, V10, P374, DOI 10.1002/alr.22483
   Leong SC, 2009, LARYNGOSCOPE, V119, P1106, DOI 10.1002/lary.20213
   Metson R, 2006, OTOLARYNG CLIN N AM, V39, P551, DOI 10.1016/j.otc.2006.01.004
   Sellari-Franceschini S, 2016, ACTA OTORHINOLARYNGO, V36, P265, DOI 10.14639/0392-100X-1082
   Shah J, 2021, AM J RHINOL ALLERGY, V35, P548, DOI 10.1177/1945892420965479
   Shah SN, 2020, AM J RHINOL ALLERGY, V34, P642, DOI 10.1177/1945892420920479
   Usul H, 2004, J CLIN NEUROSCI, V11, P901, DOI 10.1016/j.jocn.2003.12.020
NR 17
TC 0
Z9 0
U1 1
U2 1
PU SAGE PUBLICATIONS INC
PI THOUSAND OAKS
PA 2455 TELLER RD, THOUSAND OAKS, CA 91320 USA
SN 1945-8924
EI 1945-8932
J9 AM J RHINOL ALLERGY
JI Am. J. Rhinol. Allergy
PD JUN 15
PY 2022
VL 0
IS 
BP 
EP 
DI 10.1177/19458924221118139
PG 6
WC Otorhinolaryngology
SC Otorhinolaryngology
GA 4L4CW
UT WOS:000852578100001
PM 36214169
DA 2022-10-14
ER

PT J
AU Li, W
   Dissanaike, S
AF Li, Wei
   Dissanaike, Sharmila
TI Jury verdicts, outcomes, and tort reform features of malpractice cases involving thoracic outlet syndrome
SO JOURNAL OF VASCULAR SURGERY
LA English
DT Article
DE Tort reform; Malpractice; Thoracic outlet syndrome; Jury verdicts
ID medical malpractice; risk; experience; litigation; surgery; claim; impact
AB Objective/Background: Thoracic outlet syndrome (TOS) is most often referred to vascular surgeons. However, there is a lack of understanding of the malpractice cases involving TOS. The goal of this study is to better understand the medicolegal landscape related to the care of TOS. Methods: The Westlaw Edge AI-powered proprietary system was retrospectively reviewed for malpractice cases involving TOS. A Boolean search strategy was used to identify target cases under the case category of "Jury Verdicts & Settlements" for all state and federal jurisdictions from 1970 to September 2020. The settled case was described but not included in the statistical analysis. Descriptive statistics were used to report our findings, and when appropriate. The P <= .05 decision rule was established a priori as the null hypothesis rejection criterion to determine associations between jury verdicts outcomes and state's tort reform status. Results: In this study, 39 cases were identified and met the study's inclusion criteria from the entire Westlaw Edge database. Among plaintiffs who disclosed age and/or gender, median age was 35.0 years with a female majority (67.6%). Cases involving TOS were noted to be steadily decreasing since the mid-1990s. The cases were unevenly spread across 18 states, with the highest number of cases (14, 35.9%) from California and the second highest (4, 10.3%) from Pennsylvania. A similar uneven distribution was seen among U.S. census regions, in which the West had the highest cases (39.5%). The study revealed that more cases were brought to trials in tort reform states (26, 68.4%) than in non-tort reform states (12, 31.6%). A total of 24 of 39 (61.5%) plaintiffs had one specific claim, which resulted in their economic and noneconomic damages. Negligent operation and treatment complication represented an overwhelming majority of claims brought by 38 of 39 plaintiffs (97.4%). Misdiagnosis and lack of informed consent were both brought nine times (23.1%) by the group. Intraoperative nerve injury (20 patients, 51.3%) was the most commonly reported complication. Excluding one case with a settlement of $965,000, 30 of 38 (78.9%) cases went to trials and received defense verdicts. Eight cases (20.5%) were found in favor of plaintiffs with a median payout of $725,581. Conclusions: This study highlighted higher than average payouts to plaintiffs and risk factors that may result in malpractice lawsuits for surgeons undertaking TOS treatment. Future studies are needed to further clarify the relationships between tort reform and outcomes of malpractice cases involving TOS.
C1 [Li, Wei; Dissanaike, Sharmila] Texas Tech Univ, Dept Surg, Hlth Sci Ctr, 3601 4th St,MS 8312, Lubbock, TX 79430 USA.
   [Li, Wei] Loyola Univ, Sch Law, 25 E Pearson St, Chicago, IL 60611 USA.
RP Li, W (通讯作者)，Texas Tech Univ, Dept Surg, Hlth Sci Ctr, 3601 4th St,MS 8312, Lubbock, TX 79430 USA.; Li, W (通讯作者)，Loyola Univ, Sch Law, 25 E Pearson St, Chicago, IL 60611 USA.
EM wli10@luc.edu
CR Abe M, 1999, J ORTHOP SCI, V4, P66, DOI 10.1007/s007760050075
   Al Shakarchi J, 2020, ANN VASC SURG, V63, P332, DOI 10.1016/j.avsg.2019.07.026
   Alkhaffaf B, 2010, ANN SURG, V251, P682, DOI 10.1097/SLA.0b013e3181cc99fd
   Arokoski Jari, 2017, DUODECIM, V133, P1043
   Atasoy E, 2004, HAND CLIN, V20, P7, DOI 10.1016/S0749-0712(03)00078-7
   Cohen TH, 2007, MED MALPRACTICE INSU, V0, P0
   De Brauwer F, 2019, J STOMATOL ORAL MAXI, V120, P211, DOI 10.1016/j.jormas.2018.12.003
   DePasse JM, 2017, J AM ACAD ORTHOP SUR, V25, PE109, DOI 10.5435/JAAOS-D-16-00460
   Golarz SR, 2020, ANN VASC SURG, V62, P70, DOI 10.1016/j.avsg.2019.04.010
   Gordhan CG, 2015, J SURG RES, V199, P351, DOI 10.1016/j.jss.2015.05.032
   Grant I, 2019, J CLIN ANESTH, V58, P84, DOI 10.1016/j.jclinane.2019.05.013
   Hooper TL, 2010, J MAN MANIP THER, V18, P74, DOI 10.1179/106698110X12640740712734
   Hosseinian Mohammad Ali, 2017, KOREAN J THORAC CARDIOVASC SURG, V50, P36, DOI 10.5090/kjtcs.2017.50.1.36
   Jena AB, 2013, PEDIATRICS, V131, P1148, DOI 10.1542/peds.2012-3443
   Jena AB, 2011, NEW ENGL J MED, V365, P629, DOI 10.1056/NEJMsa1012370
   Jones James W, 2005, THORAC SURG CLIN, V15, P451, DOI 10.1016/j.thorsurg.2005.06.001
   Karamustafaoglu YA, 2011, THORAC CARDIOV SURG, V59, P349, DOI 10.1055/s-0030-1250480
   KERN KA, 1992, ARCH SURG-CHICAGO, V127, P542
   LEFFERT RD, 1992, HAND CLIN, V8, P285
   Lydiatt DD, 2008, OTOLARYNG HEAD NECK, V139, P677, DOI 10.1016/j.otohns.2008.06.027
   Lydiatt DD, 2003, HEAD NECK-J SCI SPEC, V25, P429, DOI 10.1002/hed.10254
   Nagasao T, 2017, J PLAST RECONSTR AES, V70, P1433, DOI 10.1016/j.bjps.2017.05.043
   Rinehardt EK, 2017, J VASC SURG, V66, P858, DOI 10.1016/j.jvs.2017.03.436
   Sage WM, 2016, HEALTH SERV RES, V51, P2615, DOI 10.1111/1475-6773.12609
   Sanders RJ, 2014, SEMIN VASC SURG, V27, P86, DOI 10.1053/j.semvascsurg.2015.02.001
   SANDERS RJ, 1989, J VASC SURG, V10, P626, DOI 10.1067/mva.1989.15575
   Seabury SA, 2014, HEALTH AFFAIR, V33, P2048, DOI 10.1377/hlthaff.2014.0492
   Seabury SA, 2013, HEALTH AFFAIR, V32, P111, DOI 10.1377/hlthaff.2012.0967
   Stewart RM, 2011, J AM COLL SURGEONS, V212, P463, DOI 10.1016/j.jamcollsurg.2010.12.025
   Stilo F, 2020, INT ANGIOL, V39, P82, DOI 10.23736/S0392-9590.19.04300-1
   Studdert DM, 2004, NEW ENGL J MED, V350, P283, DOI 10.1056/NEJMhpr035470
   Thorpe KE, 2004, HEALTH AFFAIR, V23, PW20, DOI 10.1377/hlthaff.W4.20
   Urschel HC, 1998, ANN SURG, V228, P609, DOI 10.1097/00000658-199810000-00017
   Waters TM, 2007, HEALTH AFFAIR, V26, P500, DOI 10.1377/hlthaff.26.2.500
   Weber AE, 2014, ANN VASC SURG, V28, P924, DOI 10.1016/j.avsg.2013.08.014
   Zhang WQ, 2018, MEDICINE, V97, P0, DOI 10.1097/MD.0000000000011846
NR 36
TC 0
Z9 0
U1 0
U2 0
PU MOSBY-ELSEVIER
PI NEW YORK
PA 360 PARK AVENUE SOUTH, NEW YORK, NY 10010-1710 USA
SN 0741-5214
EI 
J9 J VASC SURG
JI J. Vasc. Surg.
PD MAR 15
PY 2022
VL 75
IS 3
BP 962
EP 967
DI 10.1016/j.jvs.2021.08.098
PG 6
WC Surgery; Peripheral Vascular Disease
SC Surgery; Cardiovascular System & Cardiology
GA ZE2AQ
UT WOS:000758691500028
PM 34601048
DA 2022-10-14
ER

PT J
AU Giudici-Wach, K
   Gillois, P
   Remen, T
   Claudot, F
AF Giudici-Wach, Karine
   Gillois, Pierre
   Remen, Thomas
   Claudot, Frederique
TI Learning from informed consent litigation to improve practices: A systematic review
SO PATIENT EDUCATION AND COUNSELING
LA English
DT Review
DE Informed consent; Patient?s right; Litigation; Malpractice claims; Quality of care
ID functional health literacy; information; quality; care; risk
AB Objective: To describe the reasons that lead judges to qualify malpractice as a lack of information, then rule in favour or not of the health professional (HP).Methods: We conducted a systematic review of case law relating to the breach of disclosure obligations over a ten-year period from 2010 to 2020. We used 3 legal databases: Legifrance, Dalloz and Lexis 360, all identified as the most exhaustive.Results: Of the 514 law cases included: judges found malpractice owing to lack of information in 377 (73.3%) cases. Among the latter, malpractices were lack of risk information (N = 257, 68.2%), lack of proof of information (N = 243, 64.5%) and/or lack of information on therapeutic alternatives (N = 49, 13.0%). These malpractices resulted in a conviction of the HP in 268 (71.1%) of the cases.Conclusion: Case law is an important source of information for improving the quality of HP, lawyers, and judges' practices.Practice implications: This review suggests that: center dot HP should take time to complete the medical record and should learn to communicate about risks with patients,center dot Judges should explain what the 'right way' to inform the patient under the law is,center dot Lawyers could use the inventory made to build their arguments.(c) 2021 Published by Elsevier B.V.
C1 [Giudici-Wach, Karine; Claudot, Frederique] Univ Lorraine, Fac Med, APEMAC, 9 Ave Foret Haye, F-54505 Vandoeuvre Les Nancy, France.
   [Gillois, Pierre] Univ Grenoble Alpes, IMAG Lab, CNRS, TIMC,UMR 5525, Batiment Taillefer, F-38041 Grenoble, France.
   [Remen, Thomas; Claudot, Frederique] CHRU Nancy, Dept Methodol, Promot Invest Data Management Methodol & Stat Unit, 9 Allee Morvan, F-54500 Vandoeuvre Les Nancy, France.
   [Giudici-Wach, Karine] APEMAC, Fac Med, 9 Ave Foret Haye, F-54505 Vandoeuvre Les Nancy, France.
RP Giudici-Wach, K (通讯作者)，APEMAC, Fac Med, 9 Ave Foret Haye, F-54505 Vandoeuvre Les Nancy, France.
EM karine.giudici@univ-lorraine.fr; Pierre.Gillois@univ-grenoble-alpes.fr; t.remen@chru-nancy.fr; frederique.claudot@univ-lorraine.fr
CR [Anonymous], 2014, CA PAU 1ERE CHAMBRE, V0, P0
   [Anonymous], 2014, CAA MARS, V0, P0
   [Anonymous], 2013, CA AIX EN PROVENCE, V0, P0
   [Anonymous], 2014, CASS CIV 1 RE, V0, P0
   [Anonymous], 2015, CA PAR POL 2 2EM, V0, P0
   Baker DW, 1998, J GEN INTERN MED, V13, P791, DOI 10.1046/j.1525-1497.1998.00242.x
   Baker DW, 2002, AM J PUBLIC HEALTH, V92, P1278, DOI 10.2105/AJPH.92.8.1278
   Berkman ND, 2011, ANN INTERN MED, V155, P97, DOI 10.7326/0003-4819-155-2-201107190-00005
   CA Aix-en-Provence, 2013, 10EM CHAMBR, V0, P0
   CA Bordeaux, 2013, 5EM CHAMBR CIV, V0, P0
   CA Bordeaux, 2014, CHAMBR CIV, V0, P0
   CAA de NANTES, 2015, 3EM CHAMBR, V0, P0
   CAA Lyon, 2012, 2EM CHAMBR, V0, P0
   CAA Lyon, 2014, 6EM CHAMBR, V0, P0
   CAA Marseille, 2014, 2EM CHAMBR, V0, P0
   CAA Marseille, 2015, 2EM CHAMBR, V0, P0
   CAA Marseille, 2011, 2EM CHAMBR, V0, P0
   CAA Marseille, 2012, 2EM CHAMBR, V0, P0
   CAA Paris, 2012, 3EM CHAMBR, V0, P0
   Davis T C, 1991, FAM MED, V23, P433
   Dawson-Bowling S, 2011, SURG OXF INT, V29, P97
   De Brauwer F, 2019, J STOMATOL ORAL MAXI, V120, P211, DOI 10.1016/j.jormas.2018.12.003
   Ghrea M, 2006, REV CHIR ORTHOP, V92, P7
   Gleyze P, 2016, ORTHOP TRAUMATOL-SUR, V102, PS105, DOI 10.1016/j.otsr.2015.06.028
   Gogos AJ, 2011, MED J AUSTRALIA, V195, P340, DOI 10.5694/mja11.10379
   Grauberger J, 2017, JAMA SURG, V152, P0, DOI 10.1001/jamasurg.2017.0544
   HAS, 2012, DEL LINF PERS SON E, V0, P0
   Hausman A, 2001, HEALTH MARK Q, V19, P49, DOI 10.1300/J026v19n02_05
   MILLER SM, 1987, J PERS SOC PSYCHOL, V52, P345, DOI 10.1037/0022-3514.52.2.345
   Moher D, 2009, ANN INTERN MED, V151, P264, DOI 10.7326/0003-4819-151-4-200908180-00135
   Oyebode F, 2013, MED PRIN PRACT, V22, P323, DOI 10.1159/000346296
   Paill? P, 2016, LANALYSE QUALITATIVE, V0, P0
   PARKER RM, 1995, J GEN INTERN MED, V10, P537, DOI 10.1007/BF02640361
   Pau CA, 2013, 1ER CHAMBR, V0, P0
   Pomeroy E, 2021, J PATIENT SAF, V17, Pe575, DOI 10.1097/PTS.0000000000000412
   Power FR, 2020, J PATIENT SAF, V0, P0
   Shakir F, 2020, INT J ORAL MAX SURG, V49, P822, DOI 10.1016/j.ijom.2019.10.008
   Sheehan J, 2012, PATIENT EDUC COUNS, V88, P69, DOI 10.1016/j.pec.2011.11.006
   Spielberger CD, 1970, SELF EVALUATION QUES, V0, P0
   Tarantino U, 2013, CLIN ORTHOP RELAT R, V471, P3349, DOI 10.1007/s11999-013-3165-6
   Veerman MM, 2019, PATIENT EDUC COUNS, V102, P340, DOI 10.1016/j.pec.2018.08.031
   Weiss BD, 2005, ANN FAM MED, V3, P514, DOI 10.1370/afm.405
NR 44
TC 0
Z9 0
U1 0
U2 0
PU ELSEVIER IRELAND LTD
PI CLARE
PA ELSEVIER HOUSE, BROOKVALE PLAZA, EAST PARK SHANNON, CO, CLARE, 00000, IRELAND
SN 0738-3991
EI 1873-5134
J9 PATIENT EDUC COUNS
JI Patient Educ. Couns.
PD JUL 15
PY 2022
VL 105
IS 7
BP 1714
EP 1721
DI 10.1016/j.pec.2021.10.009
PG 8
WC Public, Environmental & Occupational Health; Social Sciences, Interdisciplinary
SC Public, Environmental & Occupational Health; Social Sciences - Other Topics
GA 2L3WZ
UT WOS:000816950400005
PM 34716051
DA 2022-10-14
ER

PT J
AU Schacht, K
   Furst, W
   Jimbo, M
   Chavey, WE
AF Schacht, Keturah
   Furst, Wendy
   Jimbo, Masahito
   Chavey, William E.
TI A Malpractice Claims Study of a Family Medicine Department: A 20-Year Review
SO JOURNAL OF THE AMERICAN BOARD OF FAMILY MEDICINE
LA English
DT Review
DE Delayed Diagnosis; Delivery of Health Care; Family Medicine; Malpractice; Michigan; Standard of Care
ID primary-care; physician; liability
AB Background: This study describes medical malpractice claims from a large academic family medicine department over 20 years. The intent of this investigation is to analyze trends within the department, seeking to better understand how to improve the quality of patient care. Study Design: The Office of Patient Relations and Clinical Risk (PRCR) at University of Michigan Health maintains a centralized database of family medicine malpractice claims dating back to 1987. Records from 2000 to 2020 were requested from this database and received in a deidentified manner to protect patient confidentiality, and as such this study was exempt from IRB review. A total of 55 claims occurred during this time period. These claims were then analyzed in both qualitative and quantitative terms. Results: Of the 55 claims, 87.3% involved adult patients; 76.5% of the claims occurred in the outpatient setting; 98.1% of the claims involved attending physicians and 26.9% involved resident physicians; 54.5% of the claims were closed without payment and 43.6% of the claims were settled. The average settled claim amount was $742,110.50 which dropped to $160,838.59 after excluding obstetric claims. In addition, 61.8% of the claims were related to diagnosis related allegations and 16.4% of the claims involved treatment related allegations. Primarily involving allegations of missed or delayed diagnoses of cancer, 29.1% of the claims were cancer related. While 79.2% of settled claims did not meet standard of care, 83.3% of the claims closed without payment did meet standard of care. Conclusions: Most claims involved adult patients, occurred in the outpatient setting, and involved diagnosis related allegations. Although representing a minority of the claims, obstetric claims made up most of the total settlement amount. Missed or delayed diagnoses of cancer were a common cause for claims, reinforcing the important role that primary care physicians have in supervising and administering preventative health care to patients. This study also emphasizes the value of peer review committees to help inform medical-legal consultants as evidenced by the high correlation between standard of care determination and final claims outcomes. ( J Am Board Fam Med 2022;35:380-386.)
C1 [Schacht, Keturah; Furst, Wendy; Chavey, William E.] Univ Michigan, Michigan Med, Dept Family Med, Ann Arbor, MI 48109 USA.
   [Jimbo, Masahito] Univ Illinois, Coll Med, Family & Community Med, Chicago, IL USA.
RP Schacht, K (通讯作者)，Family Med, 1018 Fuller St, Ann Arbor, MI 48104 USA.
EM kschacht@umich.edu
CR Aaronson Emily L, 2019, J HEALTHC RISK MANAG, V39, P19, DOI 10.1002/jhrm.21385
   Black B, 2009, J EMPIR LEGAL STUD, V6, P723, DOI 10.1111/j.1740-1461.2009.01158.x
   Boothman Richard C, 2009, J HEALTH LIFE SCI LAW, V2, P125
   Cherry MG, 2018, PATIENT EDUC COUNS, V101, P659, DOI 10.1016/j.pec.2017.10.017
   Dovey SM, 2002, QUAL SAF HEALTH CARE, V11, P233, DOI 10.1136/qhc.11.3.233
   Flannery FT, 2010, J AM BOARD FAM MED, V23, P753, DOI 10.3122/jabfm.2010.06.100056
   Gandhi TK, 2006, ANN INTERN MED, V145, P488, DOI 10.7326/0003-4819-145-7-200610030-00006
   HICKSON GB, 1992, JAMA-J AM MED ASSOC, V267, P1359, DOI 10.1001/jama.267.10.1359
   Jena AB, 2011, NEW ENGL J MED, V365, P629, DOI 10.1056/NEJMsa1012370
   Levinson W, 1997, JAMA-J AM MED ASSOC, V277, P553, DOI 10.1001/jama.277.7.553
   Moore J, 2017, JAMA INTERN MED, V177, P1595, DOI 10.1001/jamainternmed.2017.4002
   Phillips RL, 2004, QUAL SAF HEALTH CARE, V13, P121, DOI 10.1136/qshc.2003.008029
   Schaffer AC, 2017, JAMA INTERN MED, V177, P710, DOI 10.1001/jamainternmed.2017.0311
   Shouhed D, 2019, JAMA SURG, V154, P250, DOI 10.1001/jamasurg.2018.5065
   Taheri PA, 2006, J AM COLL SURGEONS, V203, P290, DOI 10.1016/j.jamcollsurg.2006.05.011
   Wallace E, 2013, BMJ OPEN, V3, P0, DOI 10.1136/bmjopen-2013-002929
NR 17
TC 0
Z9 0
U1 0
U2 0
PU AMER BOARD FAMILY MEDICINE
PI LEXINGTON
PA 2228 YOUNG DR, LEXINGTON, KY 40505 USA
SN 1557-2625
EI 1558-7118
J9 J AM BOARD FAM MED
JI J. Am. Board Fam. Med.
PD MAR-APR 15
PY 2022
VL 35
IS 2
BP 380
EP 386
DI 10.3122/jabfm.2022.02.210260on4
PG 7
WC Primary Health Care; Medicine, General & Internal
SC General & Internal Medicine
GA 0O1MG
UT WOS:000783292600017
PM 35379724
DA 2022-10-14
ER

PT J
AU Karimian, Z
   Zare, R
   Zarifsanaiey, N
   Salehi, N
AF Karimian, Zahra
   Zare, Roya
   Zarifsanaiey, Nahid
   Salehi, Nasim
TI The effect of video-based multimedia training on knowledge, attitude, and performance in breast self-examination
SO BMC WOMENS HEALTH
LA English
DT Article
DE Breast neoplasms; Breast self-examination; Training; Chronic disease; Knowledge; Attitude; Performance; Health promotion; Women; Iran
ID cancer incidence; global burden; women; university; student; iran
AB Background/Objectives Breast neoplasm is one of the most common cancers in Iranian women due to the late diagnosis. Awareness of breast neoplasm and using Breast Self-Examination (BSE) assist in the early detection and treatment of cancer. This study examined the effectiveness of video-based multimedia training versus face-to-face training in awareness of breast neoplasm and BSE and possible factors affecting their effectiveness. Methods This research was a pre-test, a post-test experimental study comparing the knowledge, attitude, and performance of women about BSE across two training intervention groups (face-to-face versus video-based multimedia). The study was conducted at Shiraz University of Medical Sciences (SUMS), and 100 women between 20 to 60 years old were allocated to each intervention group via multi-stage cluster sampling (n:110). Three valid and reliable researcher-made questioners were used. Data were analyzed using SPSS 24 with independent t-test, paired t-test, and ANOVA. Results Both video-based multimedia and face-to-face training methods significantly increased the participant's knowledge, attitude, and skills about breast self-examination (P < 0.001). In the sub-categories, the results showed that the face-to-face training improved negligence and forgetfulness in applying BSE (P = 0.03) and correcting or modifying the previous knowledge around the issue (P = 0.02). The effect of the video-based method on participants with university education was more than on non-university (P = 0.04). Conclusion Incorporating video-based multimedia training in awareness of breast neoplasm and breast self-examination provides an easy, flexible, and affordable way for detection, particularly considering crisis restrictions. This can be of particular attention in more populated, developing/low-income countries and rural and remote areas to enhance equitable access to training and facilitation diagnosis and treatment if applicable.
C1 [Karimian, Zahra; Zarifsanaiey, Nahid] Shiraz Univ Med Sci, Dept Learning Med Sci, Virtual Sch, Shiraz, Iran.
   [Karimian, Zahra; Zare, Roya; Zarifsanaiey, Nahid] Shiraz Univ Med Sci, Ctr Excellence E Learning, Shiraz, Iran.
   [Zare, Roya] Shiraz Univ Med Sci, Virtual Sch, Shiraz, Iran.
   [Salehi, Nasim] Southern Cross Univ, Fac Hlth, Gold Coast, Qld, Australia.
RP Zarifsanaiey, N (通讯作者)，Shiraz Univ Med Sci, Dept Learning Med Sci, Virtual Sch, Shiraz, Iran.; Zarifsanaiey, N (通讯作者)，Shiraz Univ Med Sci, Ctr Excellence E Learning, Shiraz, Iran.
EM Nzarifsanaee@gmail.com
CR Abera H, 2017, PLOS ONE, V12, P0, DOI 10.1371/journal.pone.0184636
   Absavaran M, 2015, PAYESH HLTH MONITOR, V14, P363
   AGARS J, 1993, J ADV NURS, V18, P1595, DOI 10.1046/j.1365-2648.1993.18101595.x
   Ahmed A, 2018, J EDUC HEALTH PROMOT, V7, P0, DOI 10.4103/jehp.jehp_147_17
   Ahmed BA, 2010, ASIAN PAC J CANCER P, V11, P101
   Ajorpaz NM, 2014, QOM UNIVERSITY OF MEDICAL SCIENCES JOURNAL, V8, P19
   Akhtari-Zavare M, 2015, SPRINGERPLUS, V4, P0, DOI 10.1186/s40064-015-1491-8
   Asgarabad AA, 2020, IRAN HLTH DEV J, V1, P112
   Asgarian F, 2016, IRAN Q J BREAST DIS, V9, P31
   ASSAF AR, 1985, HEALTH EDUC QUART, V12, P259, DOI 10.1177/109019818501200304
   Ayran G, 2017, EUR J BREAST HEALTH, V13, P138, DOI 10.5152/tjbh.2016.3264
   Ban KA, 2014, SURG ONCOL CLIN N AM, V23, P409, DOI 10.1016/j.soc.2014.03.011
   Banegas MP, 2012, J WOMENS HEALTH, V21, P101, DOI 10.1089/jwh.2010.2638
   Birhane K, 2017, INT J BREAST CANCER, V2017, P0, DOI 10.1155/2017/8026297
   Bray F, 2018, CA-CANCER J CLIN, V68, P394, DOI 10.3322/caac.21492
   Dadzi R, 2019, PLOS ONE, V14, P0, DOI 10.1371/journal.pone.0226925
   Daryazadeh S, 2016, RAZI J MED SCI, V23, P9
   Didarloo A, 2014, NURS MIDWIFERY J, V12, P109
   Fares MY, 2019, MEDICINA-LITHUANIA, V55, P0, DOI 10.3390/medicina55080463
   Fazel A, 2019, CANCER EPIDEMIOL, V62, P0, DOI 10.1016/j.canep.2019.101573
   Fitzmaurice C, 2017, JAMA ONCOL, V3, P524, DOI 10.1001/jamaoncol.2016.5688
   Fondjo LA, 2018, INT J BREAST CANCER, V2018, P0, DOI 10.1155/2018/7502047
   Ghasemi B, 2014, J CLIN NURS MIDWIFER, V3, P30
   Ghoncheh Mahshid, 2016, ASIAN PAC J CANCER PREV, V17, P43
   Grech V, 2018, J VIS COMMUN MED, V41, P36, DOI 10.1080/17453054.2017.1408400
   Gursoy AA, 2009, ASIAN PAC J CANCER P, V10, P765
   Hajiabadi F, 2021, IRAN Q J BREAST DIS, V14, P9
   Handeland JA, 2021, NURS EDUC TODAY, V98, P0, DOI 10.1016/j.nedt.2020.104661
   Hatam N, 2014, INT J HEALTH POLICY, V2, P187, DOI 10.15171/ijhpm.2014.44
   Heer E, 2020, LANCET GLOB HEALTH, V8, P1027, DOI 10.1016/S2214-109X(20)30215-1
   Ji P, 2020, FRONT ONCOL, V10, P0, DOI 10.3389/fonc.2020.00650
   Kalliguddi S, 2019, J FAM MED PRIM CARE, V8, P568, DOI 10.4103/jfmpc.jfmpc_315_18
   Karimian Z, 2022, EDUC INF TECHNOL, V27, P3299, DOI 10.1007/s10639-021-10697-8
   Kashfi S, 2012, J JAHROM U MED SCI, V10, P40
   Kim HE, 2020, LANCET DIGIT HEALTH, V2, PE138, DOI 10.1016/S2589-7500(20)30003-0
   Kolaie FRN, 2012, IRANIAN JOURNAL OF OBSTETRICS, V0, P0
   Mahajan R, 2020, INDIAN PEDIATR, V57, P555, DOI 10.1007/s13312-020-1854-2
   Marinho LAB, 2003, REV SAUDE PUBL, V37, P576, DOI 10.1590/S0034-89102003000500005
   Mayer RE, 2019, CAMBRIDGE HANDBOOK OF COGNITION AND EDUCATION, V0, P460
   Mohamadirizi Soheila, 2014, IRAN J NURS MIDWIFERY RES, V19, P127
   Morowatisharifabad MA, 2019, J TOLOOEBEHDASHT, V18, P37
   Nafissi N, 2012, J CANCER RES THER, V8, P46, DOI 10.4103/0973-1482.95173
   Nan Guan, 2018, PROCEDIA COMPUTER SCIENCE, V131, P727, DOI 10.1016/j.procs.2018.04.317
   Nde Fon Peter, 2015, BMC RES NOTES, V8, P43, DOI 10.1186/s13104-015-1004-4
   Neinavaie M, 2017, IRAN J OBSTET GYNECO, V20, P15
   Ng R, 2020, JAMA NETW OPEN, V3, P0, DOI 10.1001/jamanetworkopen.2020.4669
   Oladimeji KE, 2015, PLOS ONE, V10, P0, DOI 10.1371/journal.pone.0140904
   PINTO BM, 1993, AM J PREV MED, V9, P353, DOI 10.1016/S0749-3797(18)30687-1
   Rasoli Z, 2015, SCI J KURD U MED SCI, V20, P0
   Rastad H, 2013, J FASA U MED SCI, V3, P75
   Rezabeigi-Davarani E, 2016, J ED COMMUNITY HLTH, V3, P1, DOI 10.21859/jech-03031
   Roshandel G, 2019, CANCER EPIDEMIOL, V61, P50, DOI 10.1016/j.canep.2019.05.009
   Sadeghi R, 2015, J RAFSANJAN U MED SC, V14, P769
   Safari Y, 2016, J CLIN RES PARAMED S, V5, P0
   Torre LA, 2017, CANCER EPIDEM BIOMAR, V26, P444, DOI 10.1158/1055-9965.EPI-16-0858
   World Health Organization World Health Organization, 2020, CANC COUNTR PROF 202, V0, P0
   Yoshany N, 2016, J COMMUNITY HLTH RES, V5, P211
   Zare R, 2021, WOMENS HLTH B, V8, P10
NR 58
TC 0
Z9 0
U1 2
U2 2
PU BMC
PI LONDON
PA CAMPUS, 4 CRINAN ST, LONDON N1 9XW, ENGLAND
SN 
EI 1472-6874
J9 BMC WOMENS HEALTH
JI BMC Womens Health
PD JUL 18
PY 2022
VL 22
IS 1
BP 
EP 
DI 10.1186/s12905-022-01877-w
PG 14
WC Public, Environmental & Occupational Health; Obstetrics & Gynecology
SC Public, Environmental & Occupational Health; Obstetrics & Gynecology
GA 2Z9VU
UT WOS:000826916800002
PM 35850913
DA 2022-10-14
ER

PT J
AU Barsky, M
   Olson, APJ
   Astik, GJ
AF Barsky, Maria
   Olson, Andrew P. J.
   Astik, Gopi J.
TI Classifying and Disclosing Medical Errors
SO MEDICAL CLINICS OF NORTH AMERICA
LA English
DT Article
DE Medical error; Patient harm; Disclosure; Error disclosure; Health communication
ID adverse event; patient safety; hospitalized-patient; malpractice claim; physician; classification; communication; quality; view; care
C1 [Barsky, Maria] Hospitalist Program UC Irvine Med Ctr, 101 City Dr South,Suite 500, Orange, CA 92868 USA.
   [Olson, Andrew P. J.] Univ Minnesota Med Sch, Sect Hosp Med, Dept Med, Div Gen Internal Med, 420 Delaware St Southeast,MMC 741, Minneapolis, MN 55455 USA.
   [Olson, Andrew P. J.] Univ Minnesota Med Sch, Div Pediat Hosp Med, Dept Pediat, 420 Delaware St Southeast,MMC 741, Minneapolis, MN 55455 USA.
   [Astik, Gopi J.] North western Univ Feinberg Sch Med, Div Hosp Med, 251 East Huron St Suite 16-738, Chicago, IL 60611 USA.
RP Barsky, M (通讯作者)，Hospitalist Program UC Irvine Med Ctr, 101 City Dr South,Suite 500, Orange, CA 92868 USA.
EM mbarsky@uci.edu
CR Andel Charles, 2012, J HEALTH CARE FINANCE, V39, P39
   Berlinger Nancy, 2011, VIRTUAL MENTOR, V13, P647, DOI 10.1001/virtualmentor.2011.13.9.msoc1-1109
   Berthold j, 2014, INTERNAL MED, V0, P0
   Blendon RJ, 2002, NEW ENGL J MED, V347, P1933, DOI 10.1056/NEJMsa022151
   Brennan TA, 2004, QUAL SAF HEALTH CARE, V13, P145, DOI 10.1136/qhc.13.2.145
   Clinton HR, 2006, NEW ENGL J MED, V354, P2205, DOI 10.1056/NEJMp068100
   Duclos CW, 2005, INT J QUAL HEALTH C, V17, P479, DOI 10.1093/intqhc/mzi065
   Forrey RA, 2007, AM J HEALTH-SYST PH, V64, P175, DOI 10.2146/ajhp060109
   Forum NQ, 2009, AM J HEALTH-SYST PH, V66, P702
   Friedman SM, 2008, CAN J EMERG MED, V10, P421
   Gallagher TH, 2003, JAMA-J AM MED ASSOC, V289, P1001, DOI 10.1001/jama.289.8.1001
   Gallagher TH, 2007, NEW ENGL J MED, V356, P2713, DOI 10.1056/NEJMra070568
   Gallagher TH, 2013, NEW ENGL J MED, V369, P1752, DOI 10.1056/NEJMsb1303119
   Gates PJ, 2019, DRUG SAFETY, V42, P931, DOI 10.1007/s40264-019-00823-4
   Grober ED, 2005, CAN J SURG, V48, P39
   HARTWIG SC, 1991, AM J HOSP PHARM, V48, P2611, DOI 10.1093/ajhp/48.12.2611
   Hayward RA, 2001, JAMA-J AM MED ASSOC, V286, P415, DOI 10.1001/jama.286.4.415
   HICKSON GB, 1992, JAMA-J AM MED ASSOC, V267, P1359, DOI 10.1001/jama.267.10.1359
   Kathleen M, 2013, J COMMUNITY HLTH, V2, P34
   LEAPE LL, 1991, NEW ENGL J MED, V324, P377, DOI 10.1056/NEJM199102073240605
   Levinson W, 1997, JAMA-J AM MED ASSOC, V277, P553, DOI 10.1001/jama.277.7.553
   Levinson W, 2016, JAMA-J AM MED ASSOC, V316, P764, DOI 10.1001/jama.2016.9136
   Makary MA, 2016, BMJ-BRIT MED J, V353, P0, DOI 10.1136/bmj.i2139
   Mazor KM, 2004, ANN INTERN MED, V140, P409, DOI 10.7326/0003-4819-140-6-200403160-00006
   Michelle Hoppes JM, 2012, AMSHRM WHITE PAPER S, V1, P1
   Morimoto T, 2004, QUAL SAF HEALTH CARE, V13, P306, DOI 10.1136/qshc.2004.010611
   MOSER RH, 1956, NEW ENGL J MED, V255, P606, DOI 10.1056/NEJM195609272551306
   Northcott H, 2008, INT J QUAL HEALTH C, V20, P115, DOI 10.1093/intqhc/mzm067
   REASON J, 1990, ERGONOMICS, V33, P1315, DOI 10.1080/00140139008925335
   Reason J, 1997, MANAGING RISKS ORG, V0, P0
   Schwappach DLB, 2004, INT J QUAL HEALTH C, V16, P317, DOI 10.1093/intqhc/mzh058
   Thomas EJ, 2000, MED CARE, V38, P261, DOI 10.1097/00005650-200003000-00003
   Vincent C, 2003, NEW ENGL J MED, V348, P1051, DOI 10.1056/NEJMhpr020760
   Williams T, 2015, J PATIENT SAF, V11, P52, DOI 10.1097/PTS.0b013e3182948ef9
   Wilson RM, 1996, MED J AUSTRALIA, V164, P754, DOI 10.5694/j.1326-5377.1996.tb122287.x
   Wilson RM, 1999, MED J AUSTRALIA, V170, P411, DOI 10.5694/j.1326-5377.1999.tb127814.x
   Wolf ZR, 2008, PA TIENT SAFETY QUAL, V0, P0
   World Health Organization, 2009, CONC FRAM INT CLASS, V0, P0
NR 38
TC 0
Z9 0
U1 1
U2 1
PU W B SAUNDERS CO-ELSEVIER INC
PI PHILADELPHIA
PA 1600 JOHN F KENNEDY BOULEVARD, STE 1800, PHILADELPHIA, PA 19103-2899 USA
SN 0025-7125
EI 1557-9859
J9 MED CLIN N AM
JI Med. Clin. N. Am.
PD JUL 15
PY 2022
VL 106
IS 4
BP 675
EP 687
DI 10.1016/j.mcna.2022.02.007
PG 13
WC Medicine, General & Internal
SC General & Internal Medicine
GA 2M8JY
UT WOS:000817940400013
PM 35725233
DA 2022-10-14
ER

PT J
AU Birsanu, SE
   Banu, OG
   Nanu, CA
AF Birsanu, Sinziana-Elena
   Banu, Octavian-Gabriel
   Nanu, Codrut-Andrei
TI ASSESSING LEGAL RESPONSIBILITY IN ROMANIAN PHARMACEUTICAL PRACTICE
SO FARMACIA
LA English
DT Article
DE pharmacists; malpractice; legal responsibility; extended roles; extended liability; vulnerabilities; COVID-19; SARS-CoV-2
ID pharmacist; medicine; liability; care
AB By law, doctors and pharmacists may be held liable for professional misconduct. The pharmacist???s roles and responsibilities have been expanding in patient care, particularly in times of COVID-19 pandemic and now they may perform a diverse range of professional activities as attested by the newly adopted legislation, Minister of Health???s Order no. 2382/2021. However, pharmacist malpractice is different than medical malpractice because pharmacists??? responsibility is based on pharmacist professional standards and legal duties. Despite the existence of overlaps, there are differences between the doctors??? and the pharmacists??? professional duties. Our study identified ten main legal professional duties of pharmacists and provided examples of negligence. The results could be used as a tool for malpractice risk assessment and management. We also argue that the Romanian legal framework allows malpractice claims to be filed by both the patient and/or the doctors when shared accountability is involved and this increases the pharmacists??? risk of being sued. Moreover, the chief pharmacist is responsible for the pharmacy???s overall activity, including liability for tasks entrusted to subordinated personnel.
C1 [Birsanu, Sinziana-Elena; Banu, Octavian-Gabriel; Nanu, Codrut-Andrei] Carol Davila Univ Med & Pharm, 37 Dionisie Lupu St, Bucharest 020021, Romania.
RP Banu, OG (通讯作者)，Carol Davila Univ Med & Pharm, 37 Dionisie Lupu St, Bucharest 020021, Romania.
EM octavian.banu@drd.umfcd.ro
CR [Anonymous], 1900, AS SUBSEQUENTLY AMENDED AND SUPPLEMENTED, V0, P0
   [Anonymous], 1900, MEDICINES AND MEDICAL DEVICES WITHIN THE SOCIAL HEALTH INSURANCE SYSTEM FOR THE YEARS 2018-2019, V0, P0
   [Anonymous], 1900, AS WELL AS FOR THE REPEAL OF SOME PROVISIONS OF GOVERNMENT EMERGENCY ORDINANCE NO. 70/2020 REGARDING THE REGULATION OF SOME MEASURES, V0, P0
   [Anonymous], 1900, MEDICO-DENTAL AND PHARMACEUTICAL SPECIALTIES FOR THE HEALTHCARE NETWORK, V0, P0
   [Anonymous], 1900, PUBLISHED IN THE OFFICIAL GAZETTE NO. 752 OF 18.08.2005, V0, P0
   [Anonymous], 1900, USING RAPID ANTIGEN TESTS FOR DIAGNOSING SARS-COV-2 INFECTION, V0, P0
   Buicu CF, 2018, FARMACIA, V66, P230
   Alvarado AC, 2017, REV MED CHILE, V145, P33, DOI 10.4067/S0034-98872017000100005
   Ciolan DF, 2021, FARMACIA, V69, P994, DOI 10.31925/farmacia.2021.5.25
   Cox AR, 2000, PHARM J, V264, P724
   Emmerton L, 2005, J PHARM PHARM SCI, V8, P217
   Fleischer L, 1999, FORDHAM LAW REV, V68, P165
   Gaunt MJ, 2010, PHARM TIMES, V76, P0
   Gauthier P, 2021, FARMACIA, V69, P238, DOI 10.31925/farmacia.2021.2.7
   General Pharmaceutical Council, 2020, UPD NEW LEG REL CONT, V0, P0
   Gross AE, 2020, J AM COLL CLIN PHARM, V3, P564, DOI 10.1002/jac5.1231
   Hattingh HL, 2009, MED LAW, V28, P697
   Holleran M J, 1993, SPEC LAW DIG HEALTH CARE (MON), V0, P9
   Ioan BG, 2017, PROFESSIONAL RESPONS, V0, P0
   KLY Ming, 2003, ALLIED HLTH PROFESSI, V5, P1
   Le T, 2020, J PHARM PRACT, V33, P176, DOI 10.1177/0897190018791060
   Liaw ST, 2009, AUST HEALTH REV, V33, P268, DOI 10.1071/AH090268
   McMillan SS, 2011, INT J CLIN PHARM-NET, V33, P800, DOI 10.1007/s11096-011-9540-z
   Merks P, 2021, RES SOC ADMIN PHARM, V17, P1807, DOI 10.1016/j.sapharm.2020.05.033
   Ibrahim OM, 2021, TELEMED E-HEALTH, V27, P649, DOI 10.1089/tmj.2020.0283
   MUNGER MA, 1988, DRUG INTEL CLIN PHAR, V22, P886, DOI 10.1177/106002808802201111
   Patcheva J, 2012, MACED PHARM B, V58, P53
   Paudyal V, 2013, RES SOC ADMIN PHARM, V9, P251, DOI 10.1016/j.sapharm.2012.05.001
   Phipps DL, 2009, BMC HEALTH SERV RES, V9, P0, DOI 10.1186/1472-6963-9-158
   Planas LG, 2005, SOC SCI MED, V60, P2393, DOI 10.1016/j.socscimed.2004.10.018
   Prayle D, 1998, J MED ETHICS, V24, P93, DOI 10.1136/jme.24.2.93
   Roberts DE, 2002, INT J PHARM PRACT, V10, P0
   Rossi J, 2020, CIRED 2020 BERLIN WO, V0, P800
   Sandulovici R, 2018, PHARMACY, V6, P0, DOI 10.3390/pharmacy6010005
   Solmaz Khodapanahandeh, 2013, IRANIAN J MED LAW, V2, P45
   Speckhals T, 2010, TRIAL, V0, P0
   Svensberg K, 2015, RES SOC ADMIN PHARM, V11, P784, DOI 10.1016/j.sapharm.2015.01.002
   Theisler C, 2020, MAXIMUM MALPRACTICE, V0, P25
   Tzanetakos George, 2017, RURAL POLICY BRIEF, V0, P1
   Zaid WSW, 2017, PEOPLE INT J SOC SCI, V3, P727
NR 49
TC 0
Z9 0
U1 1
U2 1
PU SOC STIINTE FARMACEUTICE ROMANIA
PI BUCURESTI
PA BUCURESTI, STR TRAIAN VUIA 6, SECT 1, BUCURESTI, 020956, ROMANIA
SN 0014-8237
EI 2065-0019
J9 FARMACIA
JI Farmacia
PD MAY-JUN 15
PY 2022
VL 70
IS 3
BP 557
EP 564
DI 10.31925/farmacia.2022.3.24
PG 8
WC Pharmacology & Pharmacy
SC Pharmacology & Pharmacy
GA 2Q2FX
UT WOS:000820244800024
DA 2022-10-14
ER

PT J
AU Altin, Z
   Buran, F
AF Altin, Zeynep
   Buran, Ferat
TI Attitudes of health professionals toward elderly patients during the COVID-19 pandemic
SO AGING CLINICAL AND EXPERIMENTAL RESEARCH
LA English
DT Article; Early Access
DE COVID-19; Ageism; Triage; Geriatrics; UCLA-GAS
ID older-people; positive attitude; primary-care; resident; knowledge
AB The perceptions and attitudes of health professionals toward a certain group of society are among the factors affecting the quality of health service. This study aimed to investigate the attitudes of physicians and nurses about ageism in the COVID-19 pandemic. An easy face-to-face survey was used to collect the data. It involves the questions about demographic information and geriatric perspectives, and they were taken from the University of California at Los Angeles Geriatrics Attitudes Scale (UCLA-GAS). In the study, 58.1% of participants were over 35 years old, 76.6% were women, and 50% were physicians out of 308 in total. It was found that most of the participants have worked in inpatient services and intensive care units for the longest time, where the triage issue was the most discussed topic during the pandemic. An average of 75% of the participants stated that they did not witness any ageist attitude in health care provided. In the comparative analyses conducted with the UCLA-GAS sub-dimensions, statistically significant results, which were anti-ageist and prioritized human life, were obtained. In the extraordinary periods such as pandemic, especially physicians should be able to give the treatment without feeling any social or legal concerns during their medical applications with the light of guidelines accepted scientifically, legally, and morally. Thus, health professionals will not only be away from legal concerns such as malpractice but also will not be exhausted mentally and they can provide more sufficient health service by working under these conditions.
C1 [Altin, Zeynep] Izmir Univ Hlth Sci, Tepecik Training & Res Hosp, Izmir, Turkey.
   [Buran, Ferat] Minist Justice, Balikesir Branch Off, Council Forens Med, Balikesir, Turkey.
RP Buran, F (通讯作者)，Minist Justice, Balikesir Branch Off, Council Forens Med, Balikesir, Turkey.
EM zeynpdr@hotmail.com; cudiferat@hotmail.com
CR Alamri BH, 2017, SAUDI MED J, V38, P229, DOI 10.15537/smj.2017.3.19293
   [Anonymous], 2021, ELD STAT, V0, P0
   Archard D, 2020, BMJ-BRIT MED J, V369, P0, DOI 10.1136/bmj.m1509
   Archived, 2020, ARCH WHOTIMELINE COV, V0, P0
   Aronson L, 2020, NEW YORK TIMES, V0, P0
   Beller J, 2018, HEALTH PSYCHOL, V37, P808, DOI 10.1037/hea0000605
   Blumenthal D, 2020, NEW ENGL J MED, V383, P1483, DOI 10.1056/NEJMsb2021088
   Buran F, 2021, LEGAL MED-TOKYO, V51, P0, DOI 10.1016/j.legalmed.2021.101881
   Burnes D, 2019, AM J PUBLIC HEALTH, V109, PE1, DOI 10.2105/AJPH.2019.305123
   CAMPBELL G, 1985, J AM STAT ASSOC, V80, P998, DOI 10.2307/2288566
   Chatterji S, 2015, LANCET, V385, P563, DOI 10.1016/S0140-6736(14)61462-8
   Cohen IG, 2020, JAMA-J AM MED ASSOC, V323, P1901, DOI 10.1001/jama.2020.5442
   Daniali SS, 2022, J GERONTOL GERIATR, V2, P2
   Engstrom G, 2011, NURS REP, V1, P2, DOI 10.4081/nursrep.2011.e2
   Lee M, 2005, J AM GERIATR SOC, V53, P489, DOI 10.1111/j.1532-5415.2005.53170.x
   Lee TW, 2006, INT J NURS STUD, V43, P293, DOI 10.1016/j.ijnurstu.2005.06.009
   Levy BR, 2016, PSYCHOL AGING, V31, P82, DOI 10.1037/pag0000062
   Liu YE, 2012, J INTERPROF CARE, V26, P397, DOI 10.3109/13561820.2012.702146
   Lu L, 2010, J APPL GERONTOL, V29, P622, DOI 10.1177/0733464809343289
   Mellor P, 2007, AUST J ADV NURS, V24, P37
   Merodio G, 2020, SUSTAINABILITY-BASEL, V12, P0, DOI 10.3390/su12176848
   Monahan C, 2020, AM PSYCHOL, V75, P887, DOI 10.1037/amp0000699
   Opsommer Emmanuelle, 2021, ARCH PHYSIOTHER, V11, P21, DOI 10.1186/s40945-021-00114-1
   Orfali K, 2021, HASTINGS CENT REP, V51, P16, DOI 10.1002/hast.1206
   Rahimi M, 2016, IRAN RED CRESCENT ME, V18, P0, DOI 10.5812/ircmj.21515
   Reuben DB, 1998, J AM GERIATR SOC, V46, P1425, DOI 10.1111/j.1532-5415.1998.tb06012.x
   Reynolds L, 2020, J AGING SOC POLICY, V32, P499, DOI 10.1080/08959420.2020.1772003
   Rueda J, 2021, HIST PHIL LIFE SCI, V43, P0, DOI 10.1007/s40656-021-00441-3
   Sahin S, 2012, ARCH GERONTOL GERIAT, V55, P205, DOI 10.1016/j.archger.2011.08.015
   Seferoglu M, 2017, AGING CLIN EXP RES, V29, P787, DOI 10.1007/s40520-016-0606-6
   Silva MF, 2021, REV SAUDE PUBL, V55, P0, DOI 10.11606/s1518-8787.2021055003082
   Skirbekk H, 2014, HEALTH CARE ANAL, V22, P192, DOI 10.1007/s10728-012-0207-2
   Smith B, 2020, PUBLIC HEALTH RES PR, V30, P0, DOI 10.17061/phrp3022008
   Soiza RL, 2021, AGE AGEING, V50, P279, DOI 10.1093/ageing/afaa274
   Sprung CL, 2020, CRIT CARE MED, V48, P1196, DOI 10.1097/CCM.0000000000004410
   Tian YJ, 2021, J BIOETHIC INQ, V18, P621, DOI 10.1007/s11673-021-10132-0
   Torjesen I, 2021, BMJ-BRIT MED J, V375, P0, DOI 10.1136/bmj.n2943
   Tufan F, 2015, ARCH GERONTOL GERIAT, V60, P307, DOI 10.1016/j.archger.2014.12.004
   Vergano M, 2020, CRIT CARE, V24, P0, DOI 10.1186/s13054-020-02891-w
   White DB, 2020, JAMA-J AM MED ASSOC, V323, P1773, DOI 10.1001/jama.2020.5046
NR 40
TC 0
Z9 0
U1 1
U2 1
PU SPRINGER
PI NEW YORK
PA ONE NEW YORK PLAZA, SUITE 4600, NEW YORK, NY, UNITED STATES
SN 1594-0667
EI 1720-8319
J9 AGING CLIN EXP RES
JI Aging Clin. Exp. Res.
PD JUN 15
PY 2022
VL 0
IS 
BP 
EP 
DI 10.1007/s40520-022-02209-6
PG 10
WC Geriatrics & Gerontology
SC Geriatrics & Gerontology
GA 3W1WQ
UT WOS:000842144300001
PM 35986878
DA 2022-10-14
ER

PT J
AU Koirala, B
   Acharya, S
   Spero, L
   Mittal, R
   Erchick, DJ
AF Koirala, Bidhya
   Acharya, Shreedhar
   Spero, Laura
   Mittal, Rakhi
   Erchick, Daniel J.
TI A Clinical Competency Framework for the Basic Package of Oral Care: Perceptions of Primary Oral Health Providers in Rural Nepal
SO FRONTIERS IN PUBLIC HEALTH
LA English
DT Article
DE competency framework; Basic Package of Oral Care; quality of care; Nepal; dental education; Primary Oral Health Provider; quality assurance
ID time
AB IntroductionThe basic package of Oral Care (BPOC) was developed to improve oral health care for underserved populations worldwide. However, systematic delivery of the BPOC has been difficult to achieve, and training efforts have in some cases contributed to proliferation of malpractice. Standard Competency Frameworks (CF), increasingly used in dental and medical education to improve quality assurance, have not been established to date for the BPOC. MethodsTo evaluate provider perceptions of a BPOC-specific CF, in-depth interviews were conducted with 7 Primary Oral Health Providers (POHPs) and 5 Clinic Assistants working in the Jevaia Oral Health Care project (Jevaia) in Nepal. Participants were limited to providers who have used the CF. Interviews were audio recorded, transcribed in Nepali, and translated into English. A qualitative thematic analysis was applied through a multi-stage review process, and emergent themes were further grouped and categorized to draw final conclusions. ResultsFindings were categorized into four groups: (1) "What is the CF to Me": Respondents frequently conflated the CF with professional development training. These activities together were essentially felt to offer clear performance guidance and a pathway for learning. (2) "Relationship to the Work": Respondents reported that the CF's guidelines increased confidence, peer accountability, and job satisfaction. (3) "Practical Improvements": Providers felt the CF improved their clinical skills, communication, crowd management, and teamwork. (4) "Community Impact": Many participants felt that improved skills had led to a more efficient workflow, greater community acceptance, and increased utilization of services. ConclusionsClinicians broadly felt that the CF improved both their professional satisfaction and the quality of patient care. CFs should be considered integral to BPOC implementation, along with opportunities for continuous professional learning, and these activities will likely be most meaningful and impactful when recognized by government and other licensing bodies.
C1 [Koirala, Bidhya; Acharya, Shreedhar; Spero, Laura] Jevaia Nepal, Pokhara, Nepal.
   [Mittal, Rakhi] Independent Res, Sydney, NSW, Australia.
   [Erchick, Daniel J.] Johns Hopkins Bloomberg Sch Publ Hlth, Dept Int Hlth, Baltimore, MD USA.
RP Spero, L (通讯作者)，Jevaia Nepal, Pokhara, Nepal.
EM laura@jevaia.org
CR Araujo EC, 2016, OXFORD REV ECON POL, V32, P41, DOI 10.1093/oxrep/grw001
   Benzian H, 2021, LANCET, V398, P192, DOI 10.1016/S0140-6736(21)01404-5
   Benzian H, 2015, J DENT EDUC, V79, P353
   Benzian H, 2010, INT DENT J, V60, P399, DOI 10.1922/IDJ_2554Benzian08
   Frencken JE, 2003, BASIC PACKAGE ORAL C, V0, P0
   Grobler L, 2015, COCHRANE DB SYST REV, V0, P0, DOI DOI 10.1002/14651858.CD005314.pub3
   Helderman WVP, 2006, INT DENT J, V56, P44
   Holmgren C, 2011, BRIT DENT J, V210, P513, DOI 10.1038/sj.bdj.2011.426
   Hong X, 2021, BMC CANCER, V21, P0, DOI 10.1186/s12885-020-07743-y
   Hugo FN, 2021, J DENT RES, V100, P681, DOI 10.1177/0022034521992011
   Karki S, 2021, EUR ARCH PAEDIATR DE, V22, P57, DOI 10.1007/s40368-020-00525-x
   Karki S, 2018, INT DENT J, V68, P348, DOI 10.1111/idj.12393
   Khanna Richa, 2019, J ORAL BIOL CRANIOFAC RES, V9, P139, DOI 10.1016/j.jobcr.2019.02.004
   Lagali-Jirge V, 2015, J INDIAN ACAD DENT S, V27, P230, DOI 10.4103/0972-1363.170143
   Lee K, 2009, GLOB INST, V0, P1
   Peres MA, 2019, LANCET, V394, P249, DOI 10.1016/S0140-6736(19)31146-8
   Reddy MN, 2017, INT J ORAL HLTH MED, V3, P152
   Seifo N, 2020, BRIT DENT J, V228, P75, DOI 10.1038/s41415-020-1203-9
   Spero L, 2021, INT SOC WORK, V0, P0, DOI DOI 10.1177/0020872820967431
   Thapa P, 2016, BMC ORAL HEALTH, V16, P0, DOI 10.1186/s12903-016-0294-9
   Watt RG, 2019, LANCET, V394, P261, DOI 10.1016/S0140-6736(19)31133-X
   WHO, 2018, DEL QUAL HLTH SERV G, VHealth, P0
   World Health Organization. Regional Office for Africa, 2016, PROM OR HLTH AFR PRE, V0, P0
   Yee R, 2001, INT DENT J, V51, P103, DOI 10.1002/j.1875-595X.2001.tb00830.x
NR 25
TC 0
Z9 0
U1 0
U2 0
PU FRONTIERS MEDIA SA
PI LAUSANNE
PA AVENUE DU TRIBUNAL FEDERAL 34, LAUSANNE, CH-1015, SWITZERLAND
SN 
EI 2296-2565
J9 FRONT PUBLIC HEALTH
JI Front. Public Health
PD JUL 14
PY 2022
VL 10
IS 
BP 
EP 
DI 10.3389/fpubh.2022.914581
PG 11
WC Public, Environmental & Occupational Health
SC Public, Environmental & Occupational Health
GA 3K3FS
UT WOS:000833965800001
PM 35910900
DA 2022-10-14
ER

PT J
AU Palaniappan, A
   Sellke, F
AF Palaniappan, Ashwin
   Sellke, Frank
TI Medical malpractice litigations involving aortic dissection
SO JOURNAL OF THORACIC AND CARDIOVASCULAR SURGERY
LA English
DT Article
DE aortic dissection; cardiothoracic surgery; med-ical malpractice
ID international registry; outcm; surgery; management; diagnosis; repair; claim; risk
AB Objectives: Medical malpractice litigation arises when a discrepancy exists be-tween a patient's expectation of acceptable medical care and the care the patient receives. Aortic dissection is a frequently misdiagnosed and often-fatal condition. The purpose of this study was to characterize trends of medical malpractice litiga-tions arising from aortic dissection, investigate the etiology, and analyze predictive factors regarding the verdict. Methods: The Westlaw legal database was used to compile relevant litigations from 1994 to 2019 across the United States. Each litigation was screened individually for inclusion, and after inclusion, descriptive factors were compiled, including patient data, litigation data, verdict data, and clinical outcomes data. The Fisher exact test was used to evaluate the significance of association between parameters and verdict type. Results: In total, 135 unique litigations met criteria for inclusion, with a defendant verdict in 57% (n = 77), plaintiff verdict in 20% (n = 27), and settlements in 23% (n = 31). Plaintiffs most commonly cited a failure to diagnose as their reason for litigation in 64% (n = 87). Patient mortality was associated with a lower average plaintiff award, $1,892,781 versus $5,944,983, and a lower average settlement, $1,230,923 versus $2,250,000, than their surviving counterparts. California, Illinois, and Pennsylvania had the most cases filed. An alleged failure to test, failure to refer, failure to consult, incidence of a stroke, and incidence of an autopsy diagnosis were significantly associated with defendant verdicts and a failure to diagnose was signif-icantly associated with plaintiff verdicts (P < .05). Conclusions: Plaintiffs frequently cited a failure to timely diagnose, order diag-nostic tests, and interpret diagnostic tests as reasons for litigations. Defendant ver-dicts were common, suggesting judicially acceptable standards of care are commonly satisfied.
C1 [Palaniappan, Ashwin; Sellke, Frank] Brown Univ, Alpert Med Sch, Providence, RI USA.
   [Sellke, Frank] Rhode Isl Hosp, Div Cardiothorac Surg, Providence, RI USA.
   [Palaniappan, Ashwin] Mail 5982,69 Brown St, Providence, RI 02906 USA.
RP Palaniappan, A (通讯作者)，Mail 5982,69 Brown St, Providence, RI 02906 USA.
EM ashwin_palaniappan@brown.edu
CR Afifi RO, 2015, CIRCULATION, V132, P748, DOI 10.1161/CIRCULATIONAHA.115.015302
   Agarwal N, 2018, SPINE, V43, P984, DOI 10.1097/BRS.0000000000002510
   Alter SM, 2015, WEST J EMERG MED, V16, P629, DOI 10.5811/westjem.2015.6.25752
   Charles SC, 2001, WESTERN J MED, V174, P55, DOI 10.1136/ewjm.174.1.55
   Chiappini B, 2005, EUR HEART J, V26, P180, DOI 10.1093/eurheartj/ehi024
   Criado FJ, 2011, TEX HEART I J, V38, P694
   DEBAKEY ME, 1965, J THORAC CARDIOV SUR, V49, P130, DOI 10.1016/S0022-5223(19)33323-9
   DeMartino RR, 2018, CIRC-CARDIOVASC QUAL, V11, P0, DOI 10.1161/CIRCOUTCOMES.118.004689
   Di Eusanio M, 2013, J THORAC CARDIOV SUR, V145, P385, DOI 10.1016/j.jtcvs.2012.01.042
   Elefteriades JA, 2008, CARDIOLOGY, V109, P263, DOI 10.1159/000107790
   Erbel R, 2014, EUR HEART J, V35, P2873, DOI 10.1093/eurheartj/ehu281
   Fattori R, 2008, JACC-CARDIOVASC INTE, V1, P395, DOI 10.1016/j.jcin.2008.04.009
   Fukui T, 2018, J INTENSIVE CARE, V6, P0, DOI 10.1186/s40560-018-0287-7
   Grauberger J, 2017, JAMA SURG, V152, P0, DOI 10.1001/jamasurg.2017.0544
   Hanna JM, 2014, J VASC SURG, V59, P96, DOI 10.1016/j.jvs.2013.07.001
   He PH, 2019, J ORAL MAXIL SURG, V77, P2422, DOI 10.1016/j.joms.2019.07.001
   Hiratzka LF, 2010, J AM COLL CARDIOL, V55, PE27, DOI 10.1016/j.jacc.2010.02.015
   Huntington Beth, 2003, PROC (BAYL UNIV MED CENT), V16, P157
   Jena AB, 2012, ARCH INTERN MED, V172, P892, DOI 10.1001/archinternmed.2012.1416
   Jena AB, 2011, NEW ENGL J MED, V365, P629, DOI 10.1056/NEJMsa1012370
   Kelly JD, 2008, ORTHOPEDICS, V31, P976, DOI 10.3928/01477447-20110525-02
   Mangalmurti S, 2014, AM HEART J, V167, P0, DOI 10.1016/j.ahj.2014.02.007
   Masuda M, 2016, GEN THORAC CARDIOVAS, V64, P665, DOI 10.1007/s11748-016-0695-3
   Mody PS, 2014, CIRC-CARDIOVASC QUAL, V7, P920, DOI 10.1161/CIRCOUTCOMES.114.001140
   Moore PJ, 2000, WESTERN J MED, V173, P244, DOI 10.1136/ewjm.173.4.244
   Nienaber CA, 2011, J VASC SURG, V54, P1529, DOI 10.1016/j.jvs.2011.06.099
   Oetgen WJ, 2010, AM J CARDIOL, V105, P745, DOI 10.1016/j.amjcard.2009.10.072
   Phair J, 2018, ANN VASC SURG, V51, P25, DOI 10.1016/j.avsg.2018.02.024
   Rynecki ND, 2018, ORTHOPEDICS, V41, PE615, DOI 10.3928/01477447-20180621-06
   Sun Z, 2012, J CLIN HYPERTENS, V14, P256, DOI 10.1111/j.1751-7176.2012.00590.x
   Trimarchi S, 2005, J THORAC CARDIOV SUR, V129, P112, DOI 10.1016/j.jtcvs.2004.09.005
   Wheeler RE, 2011, LAW LIBR J, V103, P359
NR 34
TC 5
Z9 5
U1 0
U2 0
PU MOSBY-ELSEVIER
PI NEW YORK
PA 360 PARK AVENUE SOUTH, NEW YORK, NY 10010-1710 USA
SN 0022-5223
EI 1097-685X
J9 J THORAC CARDIOV SUR
JI J. Thorac. Cardiovasc. Surg.
PD AUG 15
PY 2022
VL 164
IS 2
BP 600
EP 608
DI 10.1016/j.jtcvs.2020.10.064
PG 9
WC Cardiac & Cardiovascular Systems; Respiratory System; Surgery
SC Cardiovascular System & Cardiology; Respiratory System; Surgery
GA 3G7TF
UT WOS:000831551500007
PM 33229180
DA 2022-10-14
ER

PT J
AU Sharma, S
   Sharma, RK
   Singh, RK
AF Sharma, Sandeep
   Sharma, Rakesh Kumar
   Singh, Rajesh Kumar
TI Mayapuri Radiological Catastrophe: Good Practices and the Lessons Learnt
SO CURRENT RADIOPHARMACEUTICALS
LA English
DT Review
DE Atomic energy regulatory board; Cobalt-60; gamma irradiator; orphan source; mayapuri; radiation; radioactivity
ID radiation accident; delhi; classification
AB Background: Advances in the peaceful applications of ionizing radiation have brought in its wake the inevitable concern about radioactivity. Almost a decade ago, an infamous unprecedented radiological exposure incident occurred in Delhi, which has not only some positive aspects for imbibing good practices to emulate but also lessons learnt to further improvise the overall management, respectively. Objective: The Mayapuri incident at Delhi exposed the lack of awareness and laxity on the part of University of Delhi authorities in disposing of the Cobalt Irradiator, and the further insecure handling of the orphan radioactive source. Since an occurrence like this was unparalleled, it was necessary to flag all interlinked issues and put in place a technology management system that should address them. Methods: The methodology includes an in-depth discussion about the good practices and lessons learnt of the then-existing techno-legal systems and the response mechanism to the Mayapuri radiological incident from various departments of repute, both governmental as well as non-governmental. Result and Conclusion: The present article attempts to intensify pragmatic approaches to proactively avert and thwart 'orphan source' incidents like the Mayapuri radiological incident, so that threat to the society is minimal, and putting in place enhanced medical preparedness measures for the management of radiation casualties caused by ignorance, negligence, incompetence, accident, or malicious intention.
C1 [Sharma, Sandeep] IK Gujral Punjab Tech Univ, Jalandhar 144603, Punjab, India.
   [Sharma, Rakesh Kumar] Saveetha Inst Med & Tech Sci, 162 Poonamalle High Rd, Chennai 600077, Tamil Nadu, India.
   [Singh, Rajesh Kumar] Shivalik Coll Pharm, Nangal 140126, Punjab, India.
RP Sharma, RK (通讯作者)，Saveetha Inst Med & Tech Sci, 162 Poonamalle High Rd, Chennai 600077, Tamil Nadu, India.
EM vicechancellor@saveetha.com
FU I.K. Gujral Punjab Technical University, Jalandhar, Punjab, India
CR AERB GSR, 1987, 125 AT EN SAF DISP R, V0, P0
   Alexander DA, 2006, J POSTGRAD MED, V52, P126
   [Anonymous], 2015, HINDU, V0, P0
   [Anonymous], 1948, FACTORIES ACT, V0, P0
   [Anonymous], 2003, TELEGRAPH ONLINE, V0, P0
   [Anonymous], 2013, INDIAN EXPRESS, V0, P0
   [Anonymous], 2012, NEWSLETTER BARC SPEC, V0, P0
   [Anonymous], 2010, SIFY NEWS, V0, P0
   [Anonymous], 1986, ENV PROTECTION ACT, V0, P0
   [Anonymous], 2020, ANN REP 2010 2011, V0, P0
   [Anonymous], 2010, HINDUSTAN TIMES, V0, P0
   [Anonymous], 1962, ACT AE ATOMIC ENERGY, V0, P0
   [Anonymous], 2010, TIMES INDIA, V0, P0
   [Anonymous], 2004, ATOMIC ENERGY RAD PR, V0, P0
   [Anonymous], 2011, TIMES INDIA, V0, P0
   Bagla P, 2010, SCIENCE, V328, P679, DOI 10.1126/science.328.5979.679-a
   Bhattacharya R, 2020, REGULATORS ROLE ENHA, V0, P0
   CAG Report, 2012, 92012 CAG REP, V0, P0
   Chhabra V, 2010, J PHARM BIOALLIED SC, V2, P159, DOI 10.4103/0975-7406.68495
   Chilcott RP, 2014, ENVIRON INT, V72, P37, DOI 10.1016/j.envint.2014.02.006
   Desouky O, 2015, J RADIAT RES APPL SI, V8, P247, DOI 10.1016/j.jrras.2015.03.003
   Dey AB, 2012, RADIAT PROT DOSIM, V151, P645, DOI 10.1093/rpd/ncs162
   Ellis PD, 2014, TERROR POLIT VIOLENC, V26, P211, DOI 10.1080/09546553.2014.849935
   Environmental Protection Agency, 2020, FACTS COB 60, V0, P0
   Farmar-Bowers Q, 2013, FOOD SECURITY AUSTR, V0, P0
   Greenpeace, 2020, UN OCC RAD SAF IND, V0, P0
   Gupta ML, 2013, HUM EXP TOXICOL, V32, P1311, DOI 10.1177/0960327113482477
   Hamada N, 2014, J RADIAT RES, V55, P629, DOI 10.1093/jrr/rru019
   Herald Deccan, 2010, HERALD DECCAN, V0, P0
   Hoch M, 2019, SAF IMPL REP 2019, V2, P331
   Iaea (International Atomic Energy Agency), 2020, RADIOLOGICAL NUCL IN, V0, P0
   Kumar R, 2015, LESSONS LEARNED RADI, V0, P27
   Laka, 2020, DOC RES CTR NUCL EN, V0, P0
   Makkar N, 2014, PLOS ONE, V9, P0, DOI 10.1371/journal.pone.0091579
   Mishra S, 2010, RAD SAFETY PREPARED, V0, P1
   NDMA, 2010, MAN URB FLOOD NAT DI, V0, P0
   Newsletter AERB, 2010, GOV IND, V23, P9
   Newsletter AERB, 2010, NEWSLETTER AERB, V23, P0
   Remesh BP, 2010, ECONOMIC AND POLITICAL WEEKLY, V45, P16
   Robert Johnston Wm, 2014, DATABASE RADIOLOGICA, V0, P0
   Sabha L, 2010, RADIOACTIVE MAT, V0, P0
   Sabha Rajya, 2010, RADIATION LEAKAGE MA, V0, P0
   Sen AD, 2010, CURIOUS CASE COBALT, V0, P0
   Sharma A, 2010, J PHARM BIOALLIED SC, V2, P290, DOI 10.4103/0975-7406.68510
   Sharma DC, 2010, LANCET ONCOL, V11, P518, DOI 10.1016/S1470-2045(10)70138-8
   Sharma RK, 2010, DEFENCE SECURITY ALE, V1, P72
   Sharma S, 2019, CURR SCI INDIA, V116, P47, DOI 10.18520/cs/v116/i1/47-55
   Singh SR, 2013, J INDIAN ACAD FORENS, V35, P281
   Singh VK, 2015, CYTOKINE, V71, P22, DOI 10.1016/j.cyto.2014.08.003
   Special Correspondent, 2010, HINDU, V0, P0
   The Tribune, 2010, TRIBUNE, V0, P0
   USDepartment of Health and Human Services, 2020, BROCH PHYS AC RAD SY, V0, P0
   Webb GAM, 2006, J RADIOL PROT, V26, P33, DOI 10.1088/0952-4746/26/1/002
NR 59
TC 0
Z9 0
U1 0
U2 0
PU BENTHAM SCIENCE PUBL LTD
PI SHARJAH
PA EXECUTIVE STE Y-2, PO BOX 7917, SAIF ZONE, 1200 BR SHARJAH, U ARAB EMIRATES
SN 1874-4710
EI 1874-4729
J9 CURR RADIOPHARM
JI Curr. Radiopharm.
PD JUN 15
PY 2022
VL 15
IS 1
BP 21
EP 31
DI 10.2174/1874471014666210118123424
PG 11
WC Pharmacology & Pharmacy; Radiology, Nuclear Medicine & Medical Imaging
SC Pharmacology & Pharmacy; Radiology, Nuclear Medicine & Medical Imaging
GA 1Z0HS
UT WOS:000808516000003
PM 33461479
DA 2022-10-14
ER

PT J
AU Schumann, C
   Wiege, S
AF Schumann, Christina
   Wiege, Stephanie
TI Medical liability and criminal law in emergency medicine
SO MEDIZINISCHE KLINIK-INTENSIVMEDIZIN UND NOTFALLMEDIZIN
LA German
DT Article
DE Malpractice; Patient rights; Civil law; Duty of care; Capability of consent
ID chest-pain; resuscitation
AB Medical liability is booming. Malpractice can entail both civil and criminal consequences. Besides financial and custodial penalties, at worst the license to practice medicine can be withdrawn. Physicians owe their patients a treatment according to current standards. Furthermore, physicians are obliged to fulfill their duty of care. Nevertheless, the patient's right of self-determination must not be violated. Especially in emergency situations, physicians have to focus on taking protective measures in order to avert further dangers to the health of patients. This article analyses common pitfalls in emergency medical treatment with respect to the legal aspects.
C1 [Schumann, Christina] Univ Klinikum Augsburg, Klin Anasthesiol & Operat Intens Med, Stenglinstr 2, D-86156 Augsburg, Germany.
   [Wiege, Stephanie] Kanzlei Ulsenheimer Friederich, Med Recht & Strafrecht, Munich, Germany.
RP Schumann, C (通讯作者)，Univ Klinikum Augsburg, Klin Anasthesiol & Operat Intens Med, Stenglinstr 2, D-86156 Augsburg, Germany.
EM christina.schumann@uk-augsburg.de
CR Beckmeier T, 2015, NOTFMED UP2DATE, V10, P337, DOI 10.1055/s-0041-109914
   Bundes?rztekammer, 2021, BERUFSORDNUNG F R DE, V0, P0, DOI DOI 10.3238/arztebl.2019.mbo_deat2018b
   Cocca AT, 2019, J EMERG MED, V57, P812, DOI 10.1016/j.jemermed.2019.09.011
   Firsching R, 2015, LEITLINIE SCHADELHIR, V0, P0
   Ganetsky M, 2017, ACAD EMERG MED, V24, P1258, DOI 10.1111/acem.13217
   Haske D, 2021, NOTFALL RETTUNGSMED, V24, P929, DOI 10.1007/s10049-020-00756-x
   Haseruck A, 2021, DEUT ARZTEBLATT, V19-20, P805
   Hilmo J, 2014, RESUSCITATION, V85, P1204, DOI 10.1016/j.resuscitation.2014.04.029
   Kohnlein T, 2017, INTERNIST, V58, P3, DOI 10.1007/s00108-016-0167-y
   Lampart A, 2020, J AM GERIATR SOC, V68, P977, DOI 10.1111/jgs.16400
   Lott C, 2021, RESUSCITATION, V161, P152, DOI 10.1016/j.resuscitation.2021.02.011
   Mentzelopoulos SD, 2021, RESUSCITATION, V161, P408, DOI 10.1016/j.resuscitation.2021.02.017
   Orlando A, 2020, FRONT NEUROL, V11, P0, DOI 10.3389/fneur.2020.00039
   Ott P, 2019, ERFAHRUNGSSCHATZ NOT, V0, P106
   Paal P, 2015, OSTERR ARZTEZTG, V20, P28
   Pajonk FG, 2000, ANASTH INTENSIVMED, V41, P783
   Rothschild MA, 2005, BAYR ARZTEBL, V11, P754
   Schelling P, 2016, ANAESTHESIST, V65, P812, DOI 10.1007/s00101-016-0233-9
   Schelling P, 2020, DEUT ARZTEBLATT, V117, P38
   Schelling P, 2012, DEUT ARZTEBLATT, V109, P476
   Scholz M, 2018, VERLETZUNGEN OBEREN, V0, P0
   Sefrin P, 2019, NOTARZT, V35, P16, DOI 10.1055/a-0659-6154
   Ulsenheimer Gaede, 2021, ARZTSTRAFRECHT PRAXI, V6, P65
   Welte T, 2017, INTERNIST, V58, P1, DOI 10.1007/s00108-016-0176-x
   Wetterling T, 2019, MED KLIN-INTENSIVMED, V114, P420, DOI 10.1007/s00063-018-0404-3
NR 26
TC 0
Z9 0
U1 0
U2 0
PU SPRINGER HEIDELBERG
PI HEIDELBERG
PA TIERGARTENSTRASSE 17, D-69121 HEIDELBERG, GERMANY
SN 2193-6218
EI 2193-6226
J9 MED KLIN-INTENSIVMED
JI Med Klin Intensivmed Notfmed
PD MAY 15
PY 2022
VL 117
IS 4
BP 312
EP 320
DI 10.1007/s00063-022-00920-w
PG 9
WC Medicine, General & Internal
SC General & Internal Medicine
GA 0X6JZ
UT WOS:000788032300001
PM 34821956
DA 2022-10-14
ER

PT J
AU Al-Ghunaim, TA
   Johnson, J
   Biyani, CS
   Alshahrani, KM
   Dunning, A
   O'Connor, DB
AF Al-Ghunaim, Tmam A.
   Johnson, Judith
   Biyani, Chandra Shekhar
   Alshahrani, Khalid M.
   Dunning, Alice
   O'Connor, Daryl B.
TI Surgeon burnout, impact on patient safety and professionalism: A systematic review and meta-analysis
SO AMERICAN JOURNAL OF SURGERY
LA English
DT Review
DE Burnout; Surgeons; Patient safety; Medical errors
ID quality-of-life; physician burnout; resident physician; job-satisfaction; medical error; risk-factor; care; empathy; nurse; engagement
AB Background: Previous systematic reviews have found high burnout in healthcare professionals is associated with poorer patient care. However, no review or meta-analysis has investigated this association in surgeons specifically. The present study addressed this gap, by examining the association between surgeon burnout and 1) patient safety and 2) surgical professionalism. Methods: A systematic review was performed in accordance with PRISMA guidelines. We included original empirical studies that measured burnout and patient care or professionalism in surgeons. Six databases were searched (PsycINFO, Ovid MEDLINE(R), EMBASE, Cochrane Database, CINAHL, and Web of Science) from inception to February 2021. An adapted version of the Cochrane Risk of Bias tool was used to assess study quality. Meta-analysis and narrative synthesis were utilised to synthesise results. Results: Fourteen studies were included in the narrative review (including 27,248 participants) and nine studies were included in the meta-analysis. Burnout was associated with a 2.5-fold increased risk of involvement in medical error (OR = 2.51, 95% Cl [1.68-3.72]). The professionalism outcome variables were too diverse for meta-analysis, however, the narrative synthesis indicated a link between high burnout and a higher risk of loss of temper and malpractice suits and lower empathy. No link was found between burnout and patient satisfaction. Conclusion: There is a significant association between higher burnout in surgeons and poorer patient safety. The delivery of interventions to reduce surgeon burnout should be prioritised; such interventions should be evaluated for their potential to produce concomitant improvements in patient safety.
C1 [Al-Ghunaim, Tmam A.; Johnson, Judith; Alshahrani, Khalid M.; O'Connor, Daryl B.] Univ Leeds, Sch Psychol, Leeds LS2 9JT, W Yorkshire, England.
   [Biyani, Chandra Shekhar] St James Univ Hosp, Dept Urol, Beckett St, Leeds LS9 7TF, W Yorkshire, England.
   [Alshahrani, Khalid M.] King Abdulaziz Univ, Psychol Dept, Jeddah, Saudi Arabia.
   [Dunning, Alice] Bradford Teaching Hosp NHS Fdn Trust, Bradford, W Yorkshire, England.
RP Al-Ghunaim, TA (通讯作者)，Univ Leeds, Sch Psychol, Leeds LS2 9JT, W Yorkshire, England.
EM t.alghunaim@leeds.ac.uk
FU National Institute for Health Research Yorkshire and Humber ARC [NIHR200166]; NIHR Yorkshire and Humber Patient Safety Translational Research Centre [PSTRC-2016-006]
CR Abraham CM, 2020, MED CARE RES REV, V77, P387, DOI 10.1177/1077558719888427
   Al-Ghunaim TA, 2021, BMJ OPEN, V11, P0, DOI 10.1136/bmjopen-2020-045699
   Anagnostopoulos F, 2012, J CLIN PSYCHOL MED S, V19, P401, DOI 10.1007/s10880-011-9278-8
   Balch CM, 2011, J AM COLL SURGEONS, V213, P657, DOI 10.1016/j.jamcollsurg.2011.08.005
   Balch CM, 2009, ARCH SURG-CHICAGO, V144, P371, DOI 10.1001/archsurg.2008.575
   Borenstein M, 2009, INTRO META ANAL, V0, PP149, DOI 10.1002/9780470743386.ch13
   Bowen DJ, 2009, AM J PREV MED, V36, P452, DOI 10.1016/j.amepre.2009.02.002
   Brady S, 2012, PERSPECT PSYCHIATR C, V48, P129, DOI 10.1111/j.1744-6163.2011.00315.x
   Chen KY, 2013, INT J MED SCI, V10, P1471, DOI 10.7150/ijms.6743
   Coombs DM, 2020, AESTHET SURG J, V40, P802, DOI 10.1093/asj/sjz281
   Crijns TJ, 2020, SYMPTOMS BURNOUT SUR, V0, P1
   Dewa CS, 2017, BMJ OPEN, V7, P0, DOI 10.1136/bmjopen-2016-015141
   Duval S, 2000, BIOMETRICS, V56, P455, DOI 10.1111/j.0006-341X.2000.00455.x
   Egger M, 1997, BMJ-BRIT MED J, V315, P629, DOI 10.1136/bmj.315.7109.629
   Faivre G, 2018, ORTHOP TRAUMATOL-SUR, V104, P1291, DOI 10.1016/j.otsr.2018.08.016
   Ferreira S, 2020, J EVAL CLIN PRACT, V26, P216, DOI 10.1111/jep.13147
   Fortney L, 2013, ANN FAM MED, V11, P412, DOI 10.1370/afm.1511
   Foureur M, 2013, CONTEMP NURSE, V45, P114, DOI 10.5172/conu.2013.45.1.114
   Garcia CD, 2019, MEDICINA-LITHUANIA, V55, P0, DOI 10.3390/medicina55090553
   Gerada C, 2014, BMJ-BRIT MED J, V348, P0, DOI 10.1136/bmj.g2764
   Halbesleben JRB, 2005, WORK STRESS, V19, P208, DOI 10.1080/02678370500340728
   Hall LH, 2018, FAM PRACT, V35, P511, DOI 10.1093/fampra/cmx130
   Hall LH, 2016, PLOS ONE, V11, P0, DOI 10.1371/journal.pone.0159015
   Hewitt DB, 2021, ANN SURG, V274, P396, DOI 10.1097/SLA.0000000000003909
   Higgins J, 2020, COCHRANE HDB SYSTEMA, V0, P0, DOI DOI 10.1002/14651858.ED000049
   Johnson J, 2021, CONTEMP NURSE, V57, P99, DOI 10.1080/10376178.2021.1927775
   Kassam AF, 2021, AM J TRANSPLANT, V21, P307, DOI 10.1111/ajt.16075
   Klein J, 2010, INT J QUAL HEALTH C, V22, P525, DOI 10.1093/intqhc/mzq056
   Lee PT, 2018, SINGAP MED J, V59, P50, DOI 10.11622/smedj.2017096
   Loerbroks A, 2017, OCCUP MED-OXFORD, V67, P356, DOI 10.1093/occmed/kqx051
   Maslach C, 1996, MASLACH BURNOUT INVE, V3, P0
   McCray LW, 2008, FAM MED, V40, P626
   MEHRABIAN A, 1972, J PERS, V40, P525, DOI 10.1111/j.1467-6494.1972.tb00078.x
   Moher David, 2009, BMJ, V339, Pb2535, DOI 10.1136/bmj.b2535
   Nishimura Y, 2019, INT J MED EDUC, V10, P129, DOI 10.5116/ijme.5caf.53ad
   Panagioti M, 2018, JAMA INTERN MED, V178, P1317, DOI 10.1001/jamainternmed.2018.3713
   Park C, 2016, J KOREAN MED SCI, V31, P590, DOI 10.3346/jkms.2016.31.4.590
   Parshuram CS, 2015, CAN MED ASSOC J, V187, P321, DOI 10.1503/cmaj.140752
   Pierce CA, 2008, ORGAN RES METHODS, V11, P188, DOI 10.1177/1094428106296641
   Prins JT, 2009, PSYCHOL HEALTH MED, V14, P654, DOI 10.1080/13548500903311554
   Pulcrano M, 2016, JAMA SURG, V151, P970, DOI 10.1001/jamasurg.2016.1647
   Qureshi HA, 2015, PLAST RECONSTR SURG, V135, P619, DOI 10.1097/PRS.0000000000000855
   Shanafelt TD, 2010, ANN SURG, V251, P995, DOI 10.1097/SLA.0b013e3181bfdab3
   Shirom A, 2006, J OCCUP HEALTH PSYCH, V11, P328, DOI 10.1037/1076-8998.11.4.328
   Soh I, 2020, SURGWELL, V72, P0
   Sterne JAC, 2011, BMJ-BRIT MED J, V343, P0, DOI 10.1136/bmj.d4002
   Sulaiman CFC, 2017, INT J QUAL HEALTH C, V29, P679, DOI 10.1093/intqhc/mzx087
   Tawfik DS, 2019, ANN INTERN MED, V171, P555, DOI 10.7326/M19-1152
   Tawfik DS, 2018, MAYO CLIN PROC, V93, P1571, DOI 10.1016/j.mayocp.2018.05.014
   Tsiga E, 2017, BURNOUT RES, V6, P1, DOI 10.1016/j.burn.2017.02.002
   Van Gerven E, 2016, MED CARE, V54, P937, DOI 10.1097/MLR.0000000000000582
   Walocha Ewa, 2013, FOLIA MED CRACOV, V53, P35
   West CP, 2006, JAMA-J AM MED ASSOC, V296, P1071, DOI 10.1001/jama.296.9.1071
   Windover AK, 2018, JAMA INTERN MED, V178, P856, DOI 10.1001/jamainternmed.2018.0019
   Zheng HL, 2018, J ARTHROPLASTY, V33, P1253, DOI 10.1016/j.arth.2017.10.049
NR 56
TC 0
Z9 0
U1 1
U2 1
PU EXCERPTA MEDICA INC-ELSEVIER SCIENCE INC
PI BRIDGEWATER
PA 685 ROUTE 202-206 STE 3, BRIDGEWATER, NJ 08807 USA
SN 0002-9610
EI 1879-1883
J9 AM J SURG
JI Am. J. Surg.
PD JUL 15
PY 2022
VL 224
IS 1
BP 228
EP 238
DI 10.1016/j.amjsurg.2021.12.027
PG 11
WC Surgery
SC Surgery
GA 3J5PP
UT WOS:000833447200003
PM 34974884
DA 2022-10-14
ER

PT J
AU Hanganu, B
   Iorga, M
   Pop, LM
   Ioan, BG
AF Hanganu, Bianca
   Iorga, Magdalena
   Pop, Lavinia Maria
   Ioan, Beatrice Gabriela
TI Socio-Demographic, Professional and Institutional Characteristics That Make Romanian Doctors More Prone to Malpractice Complaints
SO MEDICINA-LITHUANIA
LA English
DT Article
DE medical malpractice; complaints; doctor; Romania; socio-demographic characteristics; professional characteristics; institutional characteristics
ID medical malpractice; defensive medicine; risk; litigation; physician; work; prevalence; surgeon; error
AB Background and objectives: Medical malpractice is a phenomenon that shadows current medical practice, the number of complaints following an upward trend worldwide. The background for complaints is related both to the doctor and medical practice in general, as well as to the patient. The aim of this study was to identify a profile of the Romanian doctors who are more prone to receiving complaints, by analyzing the socio-demographic, professional and institutional characteristics. Materials and Methods: We conducted a quantitative, prospective research, the data being collected using a newly developed questionnaire. Data analysis was performed with the IBM Statistical Package for Social Sciences (SPSS, version 24). We used counts, percentages, means and standard deviation, and comparative and correlational analyses. A logistic regression model was applied to select a statistically best-fit model to identify independent predictors for receiving complaints; a Hosmer-Lemeshow test was used to check the performance of the prediction model. Results: The study group consisted of 1684 doctors, of which 16.1% had been involved in a malpractice complaint. Results showed that men, senior doctors from surgical specialties who perform a greater number of on-call shifts, those who work in regional or county hospitals, those who have greater fear of receiving complaints and those whose life partner is a doctor with the same specialty are more prone to receiving complaints. Conclusions: The profile identified by the present research underlines the main characteristics that could be targeted with specific measures in order to prevent the ongoing increase of malpractice complaints in Romania.
C1 [Hanganu, Bianca; Ioan, Beatrice Gabriela] Grigore T Popa Univ Med & Pharm Iasi, Dept Legal Med, Fac Med, Iasi 700115, Romania.
   [Iorga, Magdalena] Grigore T Popa Univ Med & Pharm Iasi, Dept Behav Sci, Fac Med, Iasi 700115, Romania.
   [Iorga, Magdalena; Pop, Lavinia Maria] Alexandru Ioan Cuza Univ, Fac Psychol & Educ Sci, Iasi 700554, Romania.
RP Iorga, M (通讯作者)，Grigore T Popa Univ Med & Pharm Iasi, Dept Behav Sci, Fac Med, Iasi 700115, Romania.; Iorga, M (通讯作者)，Alexandru Ioan Cuza Univ, Fac Psychol & Educ Sci, Iasi 700554, Romania.
EM bianca-hanganu@umfiasi.ro; magdalena.iorga@umfiasi.ro; lavinia-maria.pop@umfiasi.ro; beatrice.ioan@umfiasi.ro
CR Adamson TE, 1997, WESTERN J MED, V166, P37
   Agarwal N, 2018, SPINE, V43, P984, DOI 10.1097/BRS.0000000000002510
   Birkeland S, 2019, PRIM HEALTH CARE RES, V20, P0, DOI 10.1017/S1463423618000816
   Bourne T, 2015, BMJ OPEN, V5, P0, DOI 10.1136/bmjopen-2014-006687
   Boyll P, 2018, AESTHET SURG J, V38, P785, DOI 10.1093/asj/sjx182
   Caruso CC, 2014, REHABIL NURS, V39, P16, DOI 10.1002/rnj.107
   CHARLES SC, 1992, WESTERN J MED, V157, P433
   Chukwuneke FN, 2015, NIGER J CLIN PRACT, V18, P20, DOI 10.4103/1119-3077.170821
   Dawson D, 2012, SLEEP MED REV, V16, P167, DOI 10.1016/j.smrv.2011.05.004
   Debono B, 2020, NEUROCHIRURGIE, V66, P219, DOI 10.1016/j.neuchi.2020.05.003
   Din RS, 2017, SPINE, V42, P177, DOI 10.1097/BRS.0000000000001687
   Dumitrescu RM, 2019, MOD MED, V26, P197, DOI 10.31689/rmm.2019.26.4.197
   Ehara A, 2008, PEDIATR INT, V50, P175, DOI 10.1111/j.1442-200X.2008.02551.x
   Feola A, 2021, MEDICINA-LITHUANIA, V57, P0, DOI 10.3390/medicina57060571
   Fountain Tamara R, 2014, TRANS AM OPHTHALMOL SOC, V112, P38
   Gander PH, 2000, ANAESTH INTENS CARE, V28, P178, DOI 10.1177/0310057X0002800209
   GIBBONS RD, 1994, J AM STAT ASSOC, V89, P760, DOI 10.2307/2290901
   Gualniera P, 2020, LEGAL MED-TOKYO, V42, P0, DOI 10.1016/j.legalmed.2019.101657
   Guardado JR, 2017, MEDICAL LIABILITY CL, V0, P0
   Hall JA, 2011, MED CARE, V49, P611, DOI 10.1097/MLR.0b013e318213c03f
   Hanganu B, 2019, PSIHOLOGIE MEDICALA, V0, P183
   Hanganu B, 2020, MEDICINA-LITHUANIA, V56, P0, DOI 10.3390/medicina56060259
   Hochberg MS, 2011, ACAD MED, V86, P365, DOI 10.1097/ACM.0b013e3182086d72
   Holm HA, 2002, INT HDB RES MED ED, V0, P0
   Hwang CY, 2018, MEDICINE, V97, P0, DOI 10.1097/MD.0000000000010237
   Ionita A, 2018, ACTIVITY SANITARY UN, V0, P0
   Jena AB, 2011, NEW ENGL J MED, V365, P629, DOI 10.1056/NEJMsa1012370
   Landrigan CP, 2004, NEW ENGL J MED, V351, P1838, DOI 10.1056/NEJMoa041406
   Luckhaupt SE, 2010, SLEEP, V33, P149, DOI 10.1093/sleep/33.2.149
   Miglioretti M, 2006, PROMOTING PATIENT EN, V0, P240
   Nicol Anne-Marie, 2004, ENVIRON HEALTH, V3, P15, DOI 10.1186/1476-069X-3-15
   Oyebode F, 2013, MED PRIN PRACT, V22, P323, DOI 10.1159/000346296
   Patanavanich R, 2018, WORLD MED HEALTH POL, V10, P259, DOI 10.1002/wmh3.276
   Pioger C, 2021, KNEE SURG SPORT TR A, V29, P1651, DOI 10.1007/s00167-020-06182-3
   Raposo VL, 2019, J LEGAL MED, V39, P401, DOI 10.1080/01947648.2019.1677273
   Seger T, 2011, INT J HUM RESOUR MAN, V22, P2442, DOI 10.1080/09585192.2011.584408
   Shen Yuzeng, 2018, BMJ OPEN QUAL, V7, Pe000131, DOI 10.1136/bmjoq-2017-000131
   Studdert DM, 2016, NEW ENGL J MED, V374, P354, DOI 10.1056/NEJMsa1506137
   Svider PF, 2013, LARYNGOSCOPE, V123, P1849, DOI 10.1002/lary.23905
   Tan ECH, 2019, J FORMOS MED ASSOC, V118, P619, DOI 10.1016/j.jfma.2018.07.012
   TARAGIN MI, 1992, AM J MED, V93, P537, DOI 10.1016/0002-9343(92)90582-V
   Tibble HM, 2018, ANZ J SURG, V88, P269, DOI 10.1111/ans.14225
   Toraldo DM, 2015, MULTIDISCIP RESP MED, V10, P0, DOI 10.1186/s40248-015-0006-3
   Traina F, 2009, CLIN ORTHOP RELAT R, V467, P434, DOI 10.1007/s11999-008-0582-z
   Unwin E, 2015, BMC MED, V13, P0, DOI 10.1186/s12916-015-0413-5
   Verhoef LM, 2015, BMJ OPEN, V5, P0, DOI 10.1136/bmjopen-2015-009275
   Vladescu C, 2016, HEALT SYST TRANSIT, V18, P1
   Waters TM, 2003, QUAL SAF HEALTH CARE, V12, P330, DOI 10.1136/qhc.12.5.330
   Wienke A, 2013, LARYNGO RHINO OTOL, V92, PS1, DOI 10.1055/s-0032-1333252
   Wu CY, 2009, J FORMOS MED ASSOC, V108, P126, DOI 10.1016/S0929-6646(09)60043-7
NR 50
TC 2
Z9 2
U1 1
U2 1
PU MDPI
PI BASEL
PA ST ALBAN-ANLAGE 66, CH-4052 BASEL, SWITZERLAND
SN 1010-660X
EI 1648-9144
J9 MEDICINA-LITHUANIA
JI Med. Lith.
PD FEB 15
PY 2022
VL 58
IS 2
BP 
EP 
DI 10.3390/medicina58020287
PG 16
WC Medicine, General & Internal
SC General & Internal Medicine
GA ZU3FF
UT WOS:000769727700001
PM 35208607
DA 2022-10-14
ER

PT J
AU Arai, T
   Asai, T
   Okuda, Y
AF Arai, Takero
   Asai, Takashi
   Okuda, Yasuhisa
TI Standard of anesthesia care: possible dissociation from recommendations made by clinical practice guidelines
SO JOURNAL OF ANESTHESIA
LA English
DT Article
DE Airway management; Peripheral nerve injury; Clinical practice guidelines; Malpractice litigation; Negligence
ID management; liability
AB A medical malpractice lawsuit may be brought against health care providers, if there was a possibility of a negligence, or failure to meet the standard of care. Recently, clinical practice guidelines have increasingly been used as evidence of the standard of care. Nevertheless, it is not clear whether these guidelines can be used as evidence of the standard of care. We carried out a snapshot study to know whether or not there were dissociations between the current standard of anesthesia care and recommendations made by clinical practice guidelines. We asked all the 80 heads of Anesthesiology departments of Japanese public and private Universities, to answer questions related to difficult airway management after induction of anesthesia, postoperative monitoring of breathing, and of the presence or the absence of neuropathy of the lower legs after regional anesthesia. The response rate was 71% (57/80). The majority of anesthesiologists had little experience with front-of-neck access in patient, and responders might frequently make repeated attempts at tracheal intubation. Postoperative monitoring was frequently not routinely performed. In conclusion, this study has shown that there may be various degrees of dissociations between the current standard of anesthesia care and the recommendations made by clinical practice guidelines that had been used as evidence of the standard of care in medical malpractice lawsuit cases in Japan.
C1 [Arai, Takero; Asai, Takashi; Okuda, Yasuhisa] Dokkyo Med Univ, Saitama Med Ctr, Dept Anesthesiol, 2-1-50 Minamikoshigaya, Koshigaya, Saitama 3438555, Japan.
RP Asai, T (通讯作者)，Dokkyo Med Univ, Saitama Med Ctr, Dept Anesthesiol, 2-1-50 Minamikoshigaya, Koshigaya, Saitama 3438555, Japan.
EM asaita@dokkyomed.ac.jp
CR [Anonymous], 1957, BOLAM FRIERN HOSP MA, V0, P0
   [Anonymous], 1990, CLIN PRACT GUID DIR, V0, P38
   [Anonymous], 1967, PEDERSON DUMOUCHEL 7, V0, P0
   Apfelbaum JL, 2022, ANESTHESIOLOGY, V136, P31, DOI 10.1097/ALN.0000000000004002
   Apfelbaum JL, 2016, ANESTHESIOLOGY, V124, P535, DOI 10.1097/ALN.0000000000000975
   EDDY DM, 1990, JAMA-J AM MED ASSOC, V263, P3077, DOI 10.1001/jama.263.22.3077
   Epstein RA, 2020, CASES MAT TORTS, V0, P0
   Frerk C, 2015, BRIT J ANAESTH, V115, P827, DOI 10.1093/bja/aev371
   Hagihara A, 2003, HEALTH POLICY, V65, P119, DOI 10.1016/S0168-8510(02)00214-2
   Hagihara Akihito, 2003, J LAW MED, V11, P162
   HAVIGHURST CC, 1991, LAW CONTEMP PROBL, V54, P0
   Hurwitz B, 1995, J EVAL CLIN PRACT, V1, P49, DOI 10.1111/j.1365-2753.1995.tb00007.x
   Japanese Soc Anesthesiologists, 2014, J ANESTH, V28, P482, DOI 10.1007/s00540-014-1844-4
   McConkey SA, 1995, W VA L REV, V97, P491
   Mello MM, 2001, U PENN LAW REV, V149, P645, DOI 10.2307/3312867
   Moses RE, 2007, AM J GASTROENTEROL, V102, P6, DOI 10.1111/j.1572-0241.2006.00804.x
   Neal JM, 2015, REGION ANESTH PAIN M, V40, P401, DOI 10.1097/AAP.0000000000000286
NR 17
TC 0
Z9 0
U1 0
U2 0
PU SPRINGER JAPAN KK
PI TOKYO
PA SHIROYAMA TRUST TOWER 5F, 4-3-1 TORANOMON, MINATO-KU, TOKYO, 105-6005, JAPAN
SN 0913-8668
EI 1438-8359
J9 J ANESTH
JI J. Anesth.
PD OCT 15
PY 2022
VL 36
IS 5
BP 642
EP 647
DI 10.1007/s00540-022-03098-9
PG 6
WC Anesthesiology
SC Anesthesiology
GA 4Y4BY
UT WOS:000843408000001
PM 35997835
DA 2022-10-14
ER

PT J
AU Bradfield, OM
   Bismark, M
   Scott, A
   Spittal, M
AF Bradfield, Owen M.
   Bismark, Marie
   Scott, Anthony
   Spittal, Matthew
TI Medical negligence claims and the health and life satisfaction of Australian doctors: a prospective cohort analysis of the MABEL survey
SO BMJ OPEN
LA English
DT Article
DE MENTAL HEALTH; Health & safety; Health policy; Quality in health care; MEDICAL LAW; PUBLIC HEALTH
ID self-rated health; malpractice; complaint; physician; attitude; impact
AB Objective To assess the association between medical negligence claims and doctors' self-rated health and life satisfaction. Design Prospective cohort study. Participants Registered doctors practising in Australia who participated in waves 4 to 11 of the Medicine in Australia: Balancing Employment and Life (MABEL) longitudinal survey between 2011 and 2018. Primary and secondary outcome measures Self-rated health and self-rated life satisfaction. Results Of the 15 105 doctors in the study, 885 reported being named in a medical negligence claim. Fixed-effects linear regression analysis showed that both self-rated health and self-rated life satisfaction declined for all doctors over the course of the MABEL survey, with no association between wave and being sued. However, being sued was not associated with any additional declines in self-rated health (coef.=-0.02, 95% CI -0.06 to 0.02, p=0.39) or self-rated life satisfaction (coef.=-0.01, 95% CI -0.08 to 0.07, p=0.91) after controlling for a range of job factors. Instead, we found that working conditions and job satisfaction were the strongest predictors of self-rated health and self-rated life satisfaction in sued doctors. In analyses restricted to doctors who were sued, we observed no changes in self-rated health (p=0.99) or self-rated life satisfaction (p=0.59) in the years immediately following a claim. Conclusions In contrast to prior overseas cross-sectional survey studies, we show that medical negligence claims do not adversely affect the well-being of doctors in Australia when adjusting for time trends and previously established covariates. This may be because: (1) prior studies failed to adequately address issues of causation and confounding; or (2) legal processes governing medical negligence claims in Australia cause less distress compared with those in other jurisdictions. Our findings suggest that the interaction between medical negligence claims and poor doctors' health is more complex than revealed through previous studies.
C1 [Bradfield, Owen M.; Bismark, Marie] Univ Melbourne, Melboume Sch Populat & Global Hlth, Ctr Hlth Policy, Law & Publ Hlth Unit, Melbourne, Vic, Australia.
   [Scott, Anthony] Univ Melbourne, Melbourne Inst Appl Econ & Social Res, Melbourne, Vic, Australia.
   [Spittal, Matthew] Univ Melbourne, Melbourne Sch Populat & Global Hlth, Ctr Mental Hlth, Melbourne, Vic, Australia.
RP Bradfield, OM (通讯作者)，Univ Melbourne, Melboume Sch Populat & Global Hlth, Ctr Hlth Policy, Law & Publ Hlth Unit, Melbourne, Vic, Australia.
EM owenmb@student.unimelb.edu.au
FU Australian Government; Australian Government on a National Health and Medical Research Council Investigator Grant [APP1195984]; Australian Government on an Australian Research Council Future Fellowship [FT180100075]
CR ABS, 2013, UND WORK AUSTR, V0, P0
   American College of Obstetricians and Gynecologists, 2013, OBSTET GYNECOL, V121, P220, DOI http://10.1097/01.AOG.0000425665.64635.1c
   [Anonymous], 2019, LANCET, V394, P1591, DOI 10.1016/S0140-6736(19)32669-8
   Australian Bureau of Statistics (ABS), 2011, 2006 RA 2006 POA COR, V0, P0
   Balch CM, 2011, J AM COLL SURGEONS, V213, P657, DOI 10.1016/j.jamcollsurg.2011.08.005
   Bielen S, 2020, HEALTH ECON POLICY L, V15, P509, DOI 10.1017/S1744133119000185
   Bourne T, 2017, BMJ OPEN, V7, P0, DOI 10.1136/bmjopen-2017-017856
   Bourne T, 2015, BMJ OPEN, V5, P0, DOI 10.1136/bmjopen-2014-006687
   Browne P, 2019, AUST J GEN PRACT, V48, P9, DOI 10.31128/AJGP-09-18-4713
   Carayon P, 2019, JAMA-J AM MED ASSOC, V322, P2165, DOI 10.1001/jama.2019.17406
   CHARLES SC, 1985, AM J PSYCHIAT, V142, P437
   CHARLES SC, 1988, BEHAV MED, V14, P148, DOI 10.1080/08964289.1988.9935139
   COOK WR, 1994, CAN FAM PHYSICIAN, V40, P689
   Debono B, 2020, NEUROCHIRURGIE, V66, P219, DOI 10.1016/j.neuchi.2020.05.003
   Eisenberg RL, 2004, RADIOLOGY LAW, V0, P74
   Elovainio M, 2013, OCCUP ENVIRON MED, V70, P246, DOI 10.1136/oemed-2012-100996
   Fahrenkopf AM, 2008, BRIT MED J, V336, P488, DOI 10.1136/bmj.39469.763218.BE
   Haysom G, 2016, AUST FAM PHYSICIAN, V45, P242
   Hills D, 2012, EVAL HEALTH PROF, V35, P47, DOI 10.1177/0163278710397339
   Horsfall S, 2014, DOCT WHO COMM SUIC W, V0, P0
   Idler EL, 1997, J HEALTH SOC BEHAV, V38, P21, DOI 10.2307/2955359
   Jain A, 1999, BRIT MED J, V318, P1596, DOI 10.1136/bmj.318.7198.1596
   Joyce CM, 2010, BMC HEALTH SERV RES, V10, P0, DOI 10.1186/1472-6963-10-50
   Keet M, 2017, WINDSOR YB ACCESS JU, V34, P73
   Luntz Harold, 2002, U NEW S WALES LAW J, V25, P836
   Milner A, 2017, BMC HEALTH SERV RES, V17, P0, DOI 10.1186/s12913-017-2554-z
   Nash Louise, 2004, AUSTRALAS PSYCHIATRY, V12, P278, DOI 10.1111/j.1039-8562.2004.02079.x
   Nash Louise, 2006, AUSTRALAS PSYCHIATRY, V14, P246, DOI 10.1111/j.1440-1665.2006.02295.x
   Nash LM, 2009, MED J AUSTRALIA, V191, P436, DOI 10.5694/j.1326-5377.2009.tb02879.x
   National Academies of sciences engineering and medicine, 2019, TAK ACT CLIN BURN SY, V0, P0, DOI DOI 10.17226/25521
   Panel of Eminent persons to review the law of negligence (the IPP Committee), 2002, REV LAW NEGL FIN REP, V0, P0
   Reisch LM, 2015, AM J CLIN PATHOL, V144, P916, DOI 10.1309/AJCP80LYIMOOUJIF
   Schattner PL, 1998, MED J AUSTRALIA, V169, P133, DOI 10.5694/j.1326-5377.1998.tb116013.x
   Scott SD, 2009, QUAL SAF HEALTH CARE, V18, P325, DOI 10.1136/qshc.2009.032870
   Siahpush M, 2008, AM J HEALTH PROMOT, V23, P18, DOI 10.4278/ajhp.061023137
   Skene L, 2008, LAW MED PRACTICE RIG, V3rd ed, P0
   Subramanian SV, 2010, B WORLD HEALTH ORGAN, V88, P131, DOI 10.2471/BLT.09.067058
   Tumelty ME, 2021, LEGAL STUD, V41, P633, DOI 10.1017/lst.2021.20
   VINCENT C, 1994, LANCET, V343, P1609, DOI 10.1016/S0140-6736(94)93062-7
   Wallace JE, 2009, LANCET, V374, P1714, DOI 10.1016/S0140-6736(09)61424-0
   WARR P, 1979, J OCCUP PSYCHOL, V52, P129, DOI 10.1111/j.2044-8325.1979.tb00448.x
   White B, 2014, HLTH LAW AUSTR, V375, P0
NR 44
TC 0
Z9 0
U1 0
U2 0
PU BMJ PUBLISHING GROUP
PI LONDON
PA BRITISH MED ASSOC HOUSE, TAVISTOCK SQUARE, LONDON WC1H 9JR, ENGLAND
SN 2044-6055
EI 
J9 BMJ OPEN
JI BMJ Open
PD MAY 15
PY 2022
VL 12
IS 5
BP 
EP 
DI 10.1136/bmjopen-2021-059447
PG 8
WC Medicine, General & Internal
SC General & Internal Medicine
GA 1K7TG
UT WOS:000798799500024
PM 35589347
DA 2022-10-14
ER

PT J
AU Zhuang, LH
   Wang, H
   Li, W
   Liu, TY
   Han, S
   Zhang, H
AF Zhuang, Luhe
   Wang, Hong
   Li, Wei
   Liu, Tianyu
   Han, Shu
   Zhang, Hui
TI MS-ADR: predicting drug-drug adverse reactions base on multi-source heterogeneous convolutional signed network
SO SOFT COMPUTING
LA English
DT Article
DE Drug adverse reaction; Drug signed network; Graph convolutional neural network; Multi-source features; Attention block
ID united-states; prescription; adult
AB Concomitant drugs therapy is effective and inevitable for most patients. However, drug-drug adverse reactions (DDADRs) caused by combination drugs may bring about medical malpractices. Therefore, the accurate prediction of DDADRs is beneficial to human health and pharmaceutical researches. Currently, existing machine learning-based methods focus on a single feature. In this paper, we propose a novel method, MS-ADR, to extract multi-source features and predict DDADRs. First, we obtain four biomedical views by using four drug signed networks, respectively, namely enzyme view, indication view, side effect view, and transporter view. Then, different biomedical views are fed into graph convolutional neural networks (GCN) to extract multi-source features. Second, we propose an attention block to merge multi-source features from different biomedical views. Finally, a reconstructed drug-drug adverse reaction network is embedded to predict DDADR. The experiment shows that MS-ADR achieves better performance compared with other start-of-the-art baselines.
C1 [Zhuang, Luhe; Wang, Hong; Li, Wei; Liu, Tianyu; Han, Shu; Zhang, Hui] Shandong Normal Univ, Sch Informat Sci & Engn, Jinan 250358, Peoples R China.
RP Wang, H (通讯作者)，Shandong Normal Univ, Sch Informat Sci & Engn, Jinan 250358, Peoples R China.
EM luhezhuang1996@163.com; wanghong106@163.com
FU Ministry of Science and Technology (MOST), Taiwan R.O.C. [110-2221-E-029-020MY3, 110-2811-E-029-003, 110-2621-M-029-003, 110-2622-E029-003]
CR Ben-Lhachemi N, 2020, INT J SEMANT WEB INF, V16, P126, DOI 10.4018/IJSWIS.2020040107
   Cami A, 2013, PLOS ONE, V8, P0, DOI 10.1371/journal.pone.0061468
   CARTWRIGHT D, 1956, PSYCHOL REV, V63, P277, DOI 10.1037/h0046049
   Celebi R, 2019, BMC BIOINFORMATICS, V20, P0, DOI 10.1186/s12859-019-3284-5
   Cheng FX, 2014, J AM MED INFORM ASSN, V21, PE278, DOI 10.1136/amiajnl-2013-002512
   Deng YF, 2020, BIOINFORMATICS, V36, P4316, DOI 10.1093/bioinformatics/btaa501
   Ferdousi R, 2017, J BIOMED INFORM, V70, P54, DOI 10.1016/j.jbi.2017.04.021
   Giacomini KM, 2007, NATURE, V446, P975, DOI 10.1038/446975a
   Gottlieb A, 2012, MOL SYST BIOL, V8, P0, DOI 10.1038/msb.2012.26
   Guimera R, 2013, PLOS COMPUT BIOL, V9, P0, DOI 10.1371/journal.pcbi.1003374
   Gupta BB, 2020, CONCURR COMP-PRACT E, V32, P0, DOI 10.1002/cpe.4946
   Hasib KM, 2021, INT J CLOUD APPL COM, V11, P1, DOI 10.4018/IJCAC.2021100101
   Huang JL, 2013, PLOS COMPUT BIOL, V9, P0, DOI 10.1371/journal.pcbi.1002998
   Kantor ED, 2015, JAMA-J AM MED ASSOC, V314, P1818, DOI 10.1001/jama.2015.13766
   Kastrin A, 2018, PLOS ONE, V13, P0, DOI 10.1371/journal.pone.0196865
   Kipf TN, 2016, P ICLR, V0, P0, DOI DOI 10.18178/WCSE.2019.06.016
   Lin X, 2020, PROCEEDINGS OF THE TWENTY-NINTH INTERNATIONAL JOINT CONFERENCE ON ARTIFICIAL INTELLIGENCE, V0, P2739
   Liu SY, 2016, COMPUT MATH METHOD M, V2016, P0, DOI 10.1155/2016/6918381
   Nyamabo AK, 2021, BRIEF BIOINFORM, V22, P0, DOI 10.1093/bib/bbab133
   Park K, 2015, PLOS ONE, V10, P0, DOI 10.1371/journal.pone.0140816
   Plumpton CO, 2016, PHARMACOECONOMICS, V34, P771, DOI 10.1007/s40273-016-0397-9
   Qato DM, 2016, JAMA INTERN MED, V176, P473, DOI 10.1001/jamainternmed.2015.8581
   Qian S, 2019, PLOS COMPUT BIOL, V15, P0, DOI 10.1371/journal.pcbi.1007068
   Ryu JY, 2018, P NATL ACAD SCI USA, V115, PE4304, DOI 10.1073/pnas.1803294115
   Sarivougioukas J, 2020, INT J SOFTW SCI COMP, V12, P14, DOI 10.4018/IJSSCI.2020070102
   Shao D, 2018, MEDICINE, V97, P0
   Shi JY, 2019, J CHEMINFORMATICS, V11, P0, DOI 10.1186/s13321-019-0352-9
   Shi JY, 2018, BMC BIOINFORMATICS, V19, P0, DOI 10.1186/s12859-018-2379-8
   Shi JY, 2016, IEEE INT C BIOINFORM, V0, PP512, DOI 10.1109/BIBM.2016.7822571
   Shukla PK, 2020, IET SYST BIOL, V14, P211, DOI 10.1049/iet-syb.2019.0116
   Sridhar D, 2016, BIOINFORMATICS, V32, P3175, DOI 10.1093/bioinformatics/btw342
   Srinivasan S, 2019, INT J SEMANT WEB INF, V15, P69, DOI 10.4018/IJSWIS.2019100105
   Sun C, 2019, INT J SOFTW SCI COMP, V11, P38, DOI 10.4018/IJSSCI.2019040103
   Takarabe M, 2011, J CHEM INF MODEL, V51, P2977, DOI 10.1021/ci200367w
   Takeda T, 2017, J CHEMINFORMATICS, V9, P0, DOI 10.1186/s13321-017-0200-8
   Tang J, 2015, PROCEEDINGS OF THE 24TH INTERNATIONAL CONFERENCE ON WORLD WIDE WEB (WWW 2015), V0, PP1067, DOI 10.1145/2736277.2741093
   Vilar S, 2013, PLOS ONE, V8, P0, DOI 10.1371/journal.pone.0058321
   Whitebread S, 2005, DRUG DISCOV TODAY, V10, P1421, DOI 10.1016/S1359-6446(05)03632-9
   Yan C, 2019, BMC BIOINFORMATICS, V20, P1
   Yu H, 2018, BMC SYST BIOL, V12, P0, DOI 10.1186/s12918-018-0532-7
   Zhang P, 2015, SCI REP-UK, V5, P0, DOI 10.1038/srep09826
   Zhang W, 2019, INFORM SCIENCES, V497, P189, DOI 10.1016/j.ins.2019.05.017
   Zhang W, 2018, J BIOMED INFORM, V88, P90, DOI 10.1016/j.jbi.2018.11.005
   Zhu J, 2020, IEEE J BIOMED HLTH I, V0, P0
   Zitnik M, 2018, BIOINFORMATICS, V34, P457, DOI 10.1093/bioinformatics/bty294
NR 45
TC 0
Z9 0
U1 8
U2 8
PU SPRINGER
PI NEW YORK
PA ONE NEW YORK PLAZA, SUITE 4600, NEW YORK, NY, UNITED STATES
SN 1432-7643
EI 1433-7479
J9 SOFT COMPUT
JI Soft Comput.
PD NOV 15
PY 2022
VL 26
IS 21
BP 11795
EP 11807
DI 10.1007/s00500-022-06951-x
PG 13
WC Computer Science, Artificial Intelligence; Computer Science, Interdisciplinary Applications
SC Computer Science
GA 4Z8XQ
UT WOS:000782218100002
DA 2022-10-14
ER

PT J
AU Liddell, K
   Skopek, JM
   Le Gallez, I
   Fritz, Z
AF Liddell, Kathleen
   Skopek, Jeffrey M.
   Le Gallez, Isabelle
   Fritz, Zoe
TI Differentiating Negligent Standards of Care in Diagnosis
SO MEDICAL LAW REVIEW
LA English
DT Article
DE Bolam; differential diagnosis; information disclosure; Montgomery; negligence; standard of care
AB Diagnosis lies at the heart of the medical encounter, yet it has received much less attention than treatment. It is widely assumed that negligent diagnosis claims should be governed by the Bolam test, but we demonstrate that this is not always the case. First, we disaggregate the diagnostic process into three different acts: forming the diagnosis, communicating it to the patient, and recording it. Second, we consider alternatives to Bolam for defining negligence, including less deferential profession-led standards, patient-led standards, and even a reasonable person standard. Third, bringing together these distinctions-within the diagnostic process, and between standards of care-we reveal the unappreciated complexity of negligent diagnosis. Analysing the standard of care that might apply to the three different acts in the diagnostic process, we identify reasons to think that Montgomery should apply to the communication of a diagnosis. We also argue that even in areas where the law is well-established, such as the application of Bolam to the formation of a diagnosis, challenging questions arise that require further attention. Throughout, the framework and analysis that we develop have significant implications for a set of negligence cases, as well as for medical education, clinical guidelines, and patient care.
C1 [Liddell, Kathleen; Skopek, Jeffrey M.; Le Gallez, Isabelle] Univ Cambridge, Fac Law, Cambridge, England.
   [Le Gallez, Isabelle] Univ Cambridge, THIS Inst, Cambridge, England.
   [Fritz, Zoe] Univ Cambridge, Addenbrookes Hosp, THIS Inst, Cambridge, England.
   [Fritz, Zoe] Univ Cambridge, Sch Clin Med, Cambridge, England.
RP Skopek, JM (通讯作者)，Univ Cambridge, Fac Law, Cambridge, England.
EM jskopeka@law.cam.ac.uk
FU Wellcome Trust [20813/Z/17/Z]; Health Foundation
CR [Anonymous], 2021, MED LAW REV, V0, P0
   Badenoch J, 2016, CLIN RISK, V22, P12
   Bowen JL, 2006, NEW ENGL J MED, V355, P2217, DOI 10.1056/NEJMra054782
   Brazier M, 1987, LEG STUD, V7, P169, DOI 10.1111/j.1748-121X.1987.tb00359.x
   Brazier Margaret, 2000, MED LAW REV, V8, P85, DOI 10.1093/MEDLAW/8.1.85
   Cave E, 2020, MED LAW INT, V20, P103
   Crucefix AL, 2021, J EVAL CLIN PRACT, V27, P1235, DOI 10.1111/jep.13574
   Elliott T, 2015, PROF NEGLIG, V0, P190
   Fisher B, 2009, J ROY SOC MED, V102, P538, DOI 10.1258/jrsm.2009.090328
   Fox S, 2019, J PERSONAL INJURY LI, V4, P213
   General Medical Council, 2008, CONS PAT DOCT MAK DE, V0, P0
   Ginsberg MD, 2014, WAYNE LAW REV, V60, P349
   Hand PJ, 2006, STROKE, V37, P769, DOI 10.1161/01.STR.0000204041.13466.4c
   Heywood R, 2017, LQR, V133, P296
   Jameson A, 2022, CURR PROBL DIAGN RAD, V51, P60, DOI 10.1067/j.cpradiol.2020.10.013
   Jones M, 2018, MED NEGLIGENCE, V5th, P4
   Jones P, 2019, EMERG MED AUSTRALAS, V31, P700, DOI 10.1111/1742-6723.13378
   Jutel A, 2011, PUTTING NAME IT DIAG, V0, P0
   Jutel A, 2019, CIENC SAUDE COLETIVA, V24, P3619, DOI 10.1590/1413-812320182410.34502018
   Kassirer JP, 2010, ACAD MED, V85, P1118, DOI 10.1097/ACM.0b013e3181d5dd0d
   Knight SR, 2019, SURG-J R COLL SURG E, V17, P277, DOI 10.1016/j.surge.2018.08.009
   Kyle S, 2014, B ROYAL COLL SURG EN, V96, Pe9, DOI 10.1308/RCSBULL.2014.96.6.E9
   LAING J, 2017, PRINCIPLES MED LAW, V0, P0
   Le Gallez I, 2022, J EVAL CLIN PRACT, V28, P690, DOI 10.1111/jep.13620
   Liew C, 2017, SINGAPORE MED AS OCT, V0, P18
   Mathioudakis A, 2016, BREATHE, V12, P371, DOI 10.1183/20734735.018016
   McKinnon C, 2018, INT J SURG, V55, P66, DOI 10.1016/j.ijsu.2018.05.016
   Mulheron R, 2020, PRINCIPLES TORT LAW, V2nd, P0
   Murphy G, 2018, N E LAW REV, V6, P35
   Nouraei SAR, 2015, ANN SURG, V261, P1096, DOI 10.1097/SLA.0000000000000851
   Purshouse C, 2019, MED LAW REV, V27, P318, DOI 10.1093/medlaw/fwy042
   Reiss J, 2020, SCI OBJECTIVITY, V0, P0
   Rising KL, 2018, CUREUS, V10, P0, DOI 10.7759/cureus.2088
   Sklar DP, 2017, ACAD MED, V92, P1, DOI 10.1097/ACM.0000000000001481
   Swoboda JP, 2018, J PERSONAL INJURY LI, V1, P9
   Thomas J, 2009, INDIAN J UROL, V25, P384, DOI 10.4103/0970-1591.56208
   TVERSKY A, 1974, SCIENCE, V185, P1124, DOI 10.1126/science.185.4157.1124
   Walton C, 2020, CHARLESWORTH PERCY N, V0, P8
   Wilson RF, 2017, OXFORD HDB US HLTH L, V0, P218
   Woolf Harry, 2001, MED LAW REV, V9, P1
NR 41
TC 0
Z9 0
U1 0
U2 0
PU OXFORD UNIV PRESS
PI OXFORD
PA GREAT CLARENDON ST, OXFORD OX2 6DP, ENGLAND
SN 0967-0742
EI 1464-3790
J9 MED LAW REV
JI Med. Law. Rev.
PD FEB 23
PY 2022
VL 30
IS 1
BP 33
EP 59
DI 10.1093/medlaw/fwab046
PG 27
WC Law; Medicine, Legal
SC Government & Law; Legal Medicine
GA ZG7DA
UT WOS:000760414600003
PM 35024867
DA 2022-10-14
ER

PT J
AU Abedin, MJ
   Khandaker, MU
   Uddin, MR
   Karim, MR
   Ahamad, MSU
   Islam, MA
   Arif, A
   Hossain, SMM
   Sulieman, A
   Idris, AM
AF Abedin, Md Jainal
   Khandaker, Mayeen Uddin
   Uddin, Md Ripaj
   Karim, Md Rezaul
   Ahamad, M. Shahab Uddin
   Islam, Md Ariful
   Arif, Abu Mohammad
   Hossain, Syed Md Minhaz
   Sulieman, A.
   Idris, Abubakr M.
TI Amassing the Covid-19 driven PPE wastes in the dwelling environment of Chittagong Metropolis and associated implications
SO CHEMOSPHERE
LA English
DT Article
DE Covid-19; PPE wastes; Disposal; Environmental contamination; Waste management
ID microplastics; plastics
AB This study investigates the Covid-19 driven indiscriminate disposal of PPE wastes (mostly face mask and medical wastes) in Chittagong metropolitan area (CMA), Bangladesh. Based on the field monitoring, the mean PPE density (PPE/m(2) +/- SD) was calculated to be 0.0226 +/- 0.0145, 0.0164 +/- 0.0122, and 0.0110 +/- 0.00863 for July, August, and September 2021, respectively (during the peak time of Covid-19 in Bangladesh). Moreover, gross information on PPE waste generation in the city was calculated using several parameters such as population density, face mask acceptance rate by urban population, total Covid-19 confirmed cases, quarantined and isolated patients, corresponding medical waste generation rate (kg/bed/day), etc. Moreover, the waste generated due to face mask and other PPEs in the CMA during the whole Covid-19 period (April 4, 2020 to September 5, 2021) were calculated to be 64183.03 and 128695.75 tons, respectively. It has been observed that the negligence of general people, lack of awareness about environmental pollution, and poor municipal waste management practices are the root causes for the contamination of the dwelling environment by PPE wastes. As a result, new challenges have emerged in solid waste management, which necessitates the development of an appropriate waste management strategy. The ultimate policies and strategies may help to achieve the SDG goals 3, 6, 11, 12, 13, and 15, and increase public perception on the use and subsequent disposal of PPEs, especially face masks.
C1 [Abedin, Md Jainal] Thammasat Univ, Fac Publ Hlth, Pathum Thani 12121, Thailand.
   [Khandaker, Mayeen Uddin] Sunway Univ, Ctr Appl Phys & Radiat Technol, Sch Engn & Technol, Bandar Sunway 47500, Selangor, Malaysia.
   [Uddin, Md Ripaj] BCSIR, Inst Natl Analyt Res & Serv INARS, Dhaka 1205, Bangladesh.
   [Karim, Md Rezaul; Islam, Md Ariful] Chittagong Univ Engn & Technol, Dept Chem, Chattogram 4349, Bangladesh.
   [Ahamad, M. Shahab Uddin] Chittagong Med Coll, Dept Pathol, Chattogram 4302, Bangladesh.
   [Arif, Abu Mohammad] Chattogram Vet & Anim Sci Univ, Hlth Inst 1, Chattogram 4225, Bangladesh.
   [Hossain, Syed Md Minhaz] Premier Univ, Dept Comp Sci & Engn, Chattogram 4000, Bangladesh.
   [Sulieman, A.] Prince Sattam Bin Abdulaziz Univ, Coll Appl Med Sci, Dept Radiol & Med Imaging, POB 422, Alkharj 11942, Saudi Arabia.
   [Idris, Abubakr M.] King Khalid Univ, Coll Sci, Dept Chem, Abha 62529, Saudi Arabia.
   [Idris, Abubakr M.] King Khalid Univ, Res Ctr Adv Mat Sci RCAMS, Abha 62529, Saudi Arabia.
RP Khandaker, MU (通讯作者)，Sunway Univ, Ctr Appl Phys & Radiat Technol, Sch Engn & Technol, Bandar Sunway 47500, Selangor, Malaysia.
EM mu_khandaker@yahoo.com
FU Deputy Deanship for Research & Innovation, Ministry of Education in Saudi Arabia [IFP-KKU-2020/4]
CR Abedin MJ, 2022, ENVIRON SCI POLLUT R, V29, P27521, DOI 10.1007/s11356-021-17859-8
   Absar N, 2022, J RADIAT RES APPL SC, V15, P32, DOI 10.1016/j.jrras.2022.02.002
   Amato-Lourenco LF, 2020, SCI TOTAL ENVIRON, V749, P0, DOI 10.1016/j.scitotenv.2020.141676
   Andrady AL, 2017, MAR POLLUT BULL, V119, P12, DOI 10.1016/j.marpolbul.2017.01.082
   Asian Development Bank (ADB), 2020, ADB MAN INF MED WAST, V0, P0
   Boroujeni M, 2021, ENVIRON SCI POLLUT R, V28, P14182, DOI 10.1007/s11356-021-12556-y
   Celis JE, 2021, SCI TOTAL ENVIRON, V760, P0, DOI 10.1016/j.scitotenv.2020.144167
   Chowdhury H, 2021, MAR POLLUT BULL, V168, P0, DOI 10.1016/j.marpolbul.2021.112419
   Chowdhury T, 2022, SCI TOTAL ENVIRON, V811, P0, DOI 10.1016/j.scitotenv.2021.152295
   Chua MH, 2020, RESEARCH-CHINA, V2020, P0, DOI 10.34133/2020/7286735
   Cong L, 2020, RESOUR CONSERV RECY, V167, P0, DOI 10.1016/j.resconrec.2021.105429
   Cowger W, 2020, APPL SPECTROSC, V74, P989, DOI 10.1177/0003702820929064
   Cozar A, 2014, P NATL ACAD SCI USA, V111, P10239, DOI 10.1073/pnas.1314705111
   De Maria L, 2021, FRONT PUBLIC HEALTH, V9, P0, DOI 10.3389/fpubh.2021.637540
   Dietz L, 2020, MSYSTEMS, V5, P0, DOI 10.1128/mSystems.00245-20
   Dris R, 2016, MAR POLLUT BULL, V104, P290, DOI 10.1016/j.marpolbul.2016.01.006
   Espinosa C, 2016, TOXICOLOGY NEW ASPEC, V0, P0, DOI DOI 10.5772/64815
   Fadare OO, 2020, SCI TOTAL ENVIRON, V737, P0, DOI 10.1016/j.scitotenv.2020.140279
   Fadare OO, 2020, CHEMOSPHERE, V253, P0, DOI 10.1016/j.chemosphere.2020.126787
   Frias JPGL, 2019, MAR POLLUT BULL, V138, P145, DOI 10.1016/j.marpolbul.2018.11.022
   Gasperi Johnny, 2018, CURRENT OPINION IN ENVIRONMENTAL SCIENCE & HEALTH, V1, P1, DOI 10.1016/j.coesh.2017.10.002
   Haque MS, 2021, J ENVIRON CHEM ENG, V9, P0, DOI 10.1016/j.jece.2020.104660
   Hellewell J, 2020, LANCET GLOB HEALTH, V8, PE488, DOI 10.1016/S2214-109X(20)30074-7
   Hossain MS, 2019, SCI TOTAL ENVIRON, V690, P821, DOI 10.1016/j.scitotenv.2019.07.065
   Huda ASN, 2014, RENEW SUST ENERG REV, V30, P504, DOI 10.1016/j.rser.2013.10.028
   IQAir, 2020, IQAIR REP COVID 19 I, V0, P0
   Jeong J, 2019, CHEMOSPHERE, V231, P249, DOI 10.1016/j.chemosphere.2019.05.003
   Kampf G, 2020, J HOSP INFECT, V104, P246, DOI 10.1016/j.jhin.2020.01.022
   Li L, 2021, J HAZARD MATER, V411, P0, DOI 10.1016/j.jhazmat.2020.124955
   Liubartseva S, 2016, MAR POLLUT BULL, V103, P115, DOI 10.1016/j.marpolbul.2015.12.031
   Luyt AS, 2019, PDL HANDB SER, V0, PP403, DOI 10.1016/B978-0-12-813140-4.00016-9
   Mihai FC, 2020, INT J ENV RES PUB HE, V17, P0, DOI 10.3390/ijerph17155439
   MOEF, 2008, MED WAST MAN RUL 200, V0, P0
   Mol MPG, 2020, WASTE MANAGE RES, V38, P485, DOI 10.1177/0734242X20918312
   Morgan B, 2020, CASE STUD CHEM ENV E, V1, P0, DOI 10.1016/J.CSCEE.2020.100006
   Muenmee S, 2015, INT BIODETER BIODEGR, V102, P172, DOI 10.1016/j.ibiod.2015.03.015
   Nielsen TD, 2020, WIRES ENERGY ENVIRON, V9, P0, DOI 10.1002/wene.360
   Nzediegwu C, 2020, RESOUR CONSERV RECY, V161, P0, DOI 10.1016/j.resconrec.2020.104947
   Okuku E, 2021, MAR POLLUT BULL, V162, P0, DOI 10.1016/j.marpolbul.2020.111840
   Otmani A, 2020, SCI TOTAL ENVIRON, V735, P0, DOI 10.1016/j.scitotenv.2020.139541
   Parvin F, 2021, SCI TOTAL ENVIRON, V784, P0, DOI 10.1016/j.scitotenv.2021.147137
   Patel A, 2017, HEALTH SECUR, V15, P244, DOI 10.1089/hs.2016.0129
   Perlman S, 2020, NEW ENGL J MED, V382, P760, DOI 10.1056/NEJMe2001126
   Prata JC, 2019, INT J ENV RES PUB HE, V16, P0, DOI 10.3390/ijerph16132411
   Prata JC, 2018, ENVIRON POLLUT, V234, P115, DOI 10.1016/j.envpol.2017.11.043
   Prather KA, 2020, SCIENCE, V368, P1422, DOI 10.1126/science.abc6197
   Purnomo CW, 2021, RESOUR CONSERV RECY, V167, P0, DOI 10.1016/j.resconrec.2021.105429
   Rahman A, 2021, SCI TOTAL ENVIRON, V757, P0, DOI 10.1016/j.scitotenv.2020.143872
   Rahman MM, 2020, LANCET GLOB HEALTH, V8, PE1262, DOI 10.1016/S2214-109X(20)30349-1
   Rahman SMA, 2020, MAR POLLUT BULL, V160, P0, DOI 10.1016/j.marpolbul.2020.111587
   Rakib MRJ, 2022, MAR POLLUT BULL, V174, P0, DOI 10.1016/j.marpolbul.2021.113246
   Rakib MRJ, 2021, SCI REP-UK, V11, P0, DOI 10.1038/s41598-021-02457-y
   Rakib MRJ, 2021, MAR POLLUT BULL, V169, P0, DOI 10.1016/j.marpolbul.2021.112497
   Richards G, 2017, J HAZARD MATER, V323, P698, DOI 10.1016/j.jhazmat.2016.10.040
   Rodrigues JP, 2019, TRAC-TREND ANAL CHEM, V111, P252, DOI 10.1016/j.trac.2018.11.038
   Sangkham S, 2020, CASE STUD CHEM ENV E, V2, P0, DOI 10.1016/J.CSCEE.2020.100052
   Shen MC, 2020, ENVIRON POLLUT, V263, P0, DOI 10.1016/j.envpol.2020.114469
   Shruti VC, 2020, MAR POLLUT BULL, V161, P0, DOI 10.1016/j.marpolbul.2020.111777
   Silva ALP, 2021, CASE STUD CHEM ENV E, V0, P0, DOI DOI 10.1016/j.cscee.2020.100072
   Thompson RC, 2015, MARINE ANTHROPOGENIC LITTER, V0, PP185, DOI 10.1007/978-3-319-16510-3_7
   Thushari GGN, 2020, HELIYON, V6, P0, DOI 10.1016/j.heliyon.2020.e04709
   Tobias A, 2020, SCI TOTAL ENVIRON, V726, P0, DOI 10.1016/j.scitotenv.2020.138540
   van Doremalen N, 2020, NEW ENGL J MED, V382, P1564, DOI 10.1056/NEJMc2004973
   Windfeld ES, 2015, J ENVIRON MANAGE, V163, P98, DOI 10.1016/j.jenvman.2015.08.013
   Yang YY, 2020, APPL MICROBIOL BIOT, V104, P6501, DOI 10.1007/s00253-020-10704-x
   Young K, 2020, EMERG MED NEWS, V42, P1, DOI 10.1097/01.EEM.0000668064.35396.f0
   Zambrano-Monserrate MA, 2020, SCI TOTAL ENVIRON, V728, P0, DOI 10.1016/j.scitotenv.2020.138813
   Zambrano-Monserrate MA, 2019, LAND USE POLICY, V87, P0, DOI 10.1016/j.landusepol.2019.104059
   Zeri F, 2020, CONTACT LENS ANTERIO, V43, P193, DOI 10.1016/j.clae.2020.03.007
NR 69
TC 2
Z9 2
U1 12
U2 12
PU PERGAMON-ELSEVIER SCIENCE LTD
PI OXFORD
PA THE BOULEVARD, LANGFORD LANE, KIDLINGTON, OXFORD OX5 1GB, ENGLAND
SN 0045-6535
EI 1879-1298
J9 CHEMOSPHERE
JI Chemosphere
PD JUN 15
PY 2022
VL 297
IS 
BP 
EP 
DI 10.1016/j.chemosphere.2022.134022
PG 13
WC Environmental Sciences
SC Environmental Sciences & Ecology
GA 0P5RL
UT WOS:000784285300004
PM 35202672
DA 2022-10-14
ER

PT J
AU Yamamoto, N
   Sukegawa, S
   Watari, T
AF Yamamoto, Norio
   Sukegawa, Shintaro
   Watari, Takashi
TI Impact of System and Diagnostic Errors on Medical Litigation Outcomes: Machine Learning-Based Prediction Models
SO HEALTHCARE
LA English
DT Article
DE medical malpractice claims; litigation; diagnostic error; medical error; system error; machine learning; prediction model
ID malpractice claim; quality
AB No prediction models using use conventional logistic models and machine learning exist for medical litigation outcomes involving medical doctors. Using a logistic model and three machine learning models, such as decision tree, random forest, and light-gradient boosting machine (LightGBM), we evaluated the prediction ability for litigation outcomes among medical litigation in Japan. The prediction model with LightGBM had a good predictive ability, with an area under the curve of 0.894 (95% CI; 0.893-0.895) in all patients' data. When evaluating the feature importance using the SHApley Additive exPlanation (SHAP) value, the system error was the most significant predictive factor in all clinical settings for medical doctors' loss in lawsuits. The other predictive factors were diagnostic error in outpatient settings, facility size in inpatients, and procedures or surgery settings. Our prediction model is useful for estimating medical litigation outcomes.
C1 [Yamamoto, Norio] Okayama Univ, Grad Sch Med Dent & Pharmaceut Sci, Dept Epidemiol, Okayama 7008558, Japan.
   [Yamamoto, Norio] Miyamoto Orthoped Hosp, Dept Orthoped Surg, Okayama 7738236, Japan.
   [Yamamoto, Norio] Systemat Review Workshop Peer Support Grp SRWS PS, Osaka 5410043, Japan.
   [Sukegawa, Shintaro] Kagawa Prefectural Cent Hosp, Dept Oral & Maxillofacial Surg, Takamatsu, Kagawa 7608557, Japan.
   [Watari, Takashi] Shimane Univ Hosp, Gen Med Ctr, Izumo, Shimane 6938501, Japan.
   [Watari, Takashi] Univ Michigan Hlth Syst, Div Hosp Med, Ann Arbor, MI 48105 USA.
   [Watari, Takashi] VA Ann Arbor Healthcare Syst, Med Serv, Ann Arbor, MI 48105 USA.
RP Yamamoto, N (通讯作者)，Okayama Univ, Grad Sch Med Dent & Pharmaceut Sci, Dept Epidemiol, Okayama 7008558, Japan.; Yamamoto, N (通讯作者)，Miyamoto Orthoped Hosp, Dept Orthoped Surg, Okayama 7738236, Japan.; Yamamoto, N (通讯作者)，Systemat Review Workshop Peer Support Grp SRWS PS, Osaka 5410043, Japan.
EM norio-yamamoto@umin.ac.jp; gouwan19@gmail.com; t.watari@med.shimane-u.ac.jp
FU National Academic Research Grant Funds (JSPS KAKENHI) [20H03913]
CR Ahmed SA, 2019, J BONE JOINT SURG AM, V101, P0, DOI 10.2106/JBJS.18.00853
   Bors-Koefoed R, 1998, J MATERN FETAL MED, V7, P124, DOI 10.1002/(SICI)1520-6661(199805/06)7:3<124::AID-MFM5>3.0.CO;2-M
   Bosma E, 2011, BRIT J SURG, V98, P1654, DOI 10.1002/bjs.7594
   Breiman L, 2001, MACH LEARN, V45, P5, DOI 10.1023/A:1010933404324
   Christodoulou E, 2019, J CLIN EPIDEMIOL, V110, P12, DOI 10.1016/j.jclinepi.2019.02.004
   Collins GS, 2015, ANN INTERN MED, V162, P55, DOI 10.1186/s12916-014-0241-z
   COX DR, 1958, J R STAT SOC B, V20, P215
   Graber ML, 2005, ARCH INTERN MED, V165, P1493, DOI 10.1001/archinte.165.13.1493
   Gupta A, 2018, BMJ QUAL SAF, V27, P53, DOI 10.1136/bmjqs-2017-006774
   Kopitar L, 2020, SCI REP-UK, V10, P0, DOI 10.1038/s41598-020-68771-z
   Kuno T, 2022, J MED VIROL, V94, P958, DOI 10.1002/jmv.27393
   Lage-Freitas A, 2022, PEERJ COMPUT SCI, V8, P0, DOI 10.7717/peerj-cs.904
   Lane J, 2021, SCOT MED J, V66, P168, DOI 10.1177/00369330211052627
   Lundberg SM, 2018, CONSISTENT INDIVIDUA, V0, P0, DOI DOI 10.48550/arXiv.1802.03888
   Matulis JC, 2020, DIAGNOSIS, V7, P107, DOI 10.1515/dx-2019-0070
   Mello MM, 2020, JAMA-J AM MED ASSOC, V323, P352, DOI 10.1001/jama.2019.21411
   Menon NK, 2020, JAMA NETW OPEN, V3, P0, DOI 10.1001/jamanetworkopen.2020.28780
   Osawa I, 2020, NPJ DIGIT MED, V3, P0, DOI 10.1038/s41746-020-00354-8
   PRAAGMAN J, 1985, EUR J OPER RES, V19, P144, DOI 10.1016/0377-2217(85)90321-2
   Rynecki ND, 2018, ORTHOPEDICS, V41, PE615, DOI 10.3928/01477447-20180621-06
   Sasao S, 2006, AM J GASTROENTEROL, V101, P1951, DOI 10.1111/j.1572-0241.2006.00834.x
   Sato T, 2011, S ARTIFICIAL INTELLI, V0, P155
   Sert MF, 2021, SOC SCI COMPUT REV, V0, P0, DOI DOI 10.1177/08944393211010398
   Singh H, 2017, BMJ QUAL SAF, V26, P484, DOI 10.1136/bmjqs-2016-005401
   Song X, 2021, INT J MED INFORM, V151, P0, DOI 10.1016/j.ijmedinf.2021.104484
   STONE M, 1974, J R STAT SOC B, V36, P111, DOI 10.1111/j.2517-6161.1974.tb00994.x
   Studdert DM, 2006, NEW ENGL J MED, V354, P2024, DOI 10.1056/NEJMsa054479
   Tang OY, 2020, NEUROSURG FOCUS, V49, P0, DOI 10.3171/2020.8.FOCUS20601
   Watari T, 2021, INTERNAL MED, V60, P2919, DOI 10.2169/internalmedicine.6652-20
   Watari T, 2020, PLOS ONE, V15, P0, DOI 10.1371/journal.pone.0237145
   Weinberg NS, 1998, INT J QUAL HEALTH C, V10, P295, DOI 10.1093/intqhc/10.4.295
   Yamamoto Norio, 2021, J ORTHOP SCI, V0, P0, DOI DOI 10.1016/j.jos.2021.11.006
NR 33
TC 0
Z9 0
U1 2
U2 2
PU MDPI
PI BASEL
PA ST ALBAN-ANLAGE 66, CH-4052 BASEL, SWITZERLAND
SN 
EI 2227-9032
J9 HEALTHCARE-BASEL
JI Healthcare
PD MAY 15
PY 2022
VL 10
IS 5
BP 
EP 
DI 10.3390/healthcare10050892
PG 11
WC Health Care Sciences & Services; Health Policy & Services
SC Health Care Sciences & Services
GA 1O3PE
UT WOS:000801248000001
PM 35628029
DA 2022-10-14
ER

PT J
AU Solomon, L
   Emma, M
   Gibbons, LM
   Kusulas, MP
AF Solomon, Linda
   Emma, Maggie
   Gibbons, Lisa M.
   Kusulas, Matthew P.
TI Current risk landscape of point-of-care ultrasound in pediatric emergency medicine in medical malpractice litigation
SO AMERICAN JOURNAL OF EMERGENCY MEDICINE
LA English
DT Article
DE Emergency service; hospital; Malpractice; Point-of-care systems; Standard of care; Ultrasonography
ID ultrasonography; diagnosis; program
AB Background: Point-of-care ultrasound (PoCUS) is expanding as a diagnostic tool in pediatric emergency medicine. Pediatricians are apprehensive to take on the risk of malpractice from incorrect interpretation of PoCUS imaging, therefore limiting its use. Although current studies provide reassurance to this concern, none look directly at the risk for pediatric emergency medicine physicians. Our study aims to evaluate the current medicolegal risk landscape posed by PoCUS in pediatric emergency medicine.Methods: A search of case law was performed utilizing the LexisNexis caselaw database for the period of January 2011 through December 2021. Initial searchresults were reviewed by the attorney co-authors for relevance to medical malpractice surrounding PoCUS. The remaining cases were reviewed by physician co-authors to ensure their relevance to both ultrasound and the acute care setting. Identified cases were then classified into categories as per the reason for the claim. Results: No cases of malpractice litigation were identified that directly related to PoCUS. Ten cases of ultrasound in the acute care setting were identified, 7 of which were in pediatric patients. The majority of these cases related to appendicitis or testicular torsion. Of these 10 cases, 2 cases claimed failure to consider the ultimate diagnosis, but ultrasound would have been an appropriate study had the diagnosis been considered. Of the 8 remaining cases, 6 were based on failure to perform or delay performing ultrasound, 1 claimed that improper ultrasound study was initially performed, and 1 case was based on an improper diagnosis made by ultrasound.Discussion: PoCUS does not appear to pose a significant risk of malpractice litigation in pediatric emergency medicine.(c) 2022 Published by Elsevier Inc.
C1 [Solomon, Linda] SUNY Stony Brook, Dept Pediat, Renaissance Sch Med, Stony Brook, NY USA.
   [Emma, Maggie] Northwell Hlth, Risk Management, New Hyde Pk, NY USA.
   [Gibbons, Lisa M.] Northwell Hlth, Claims Management, Great Neck, NY USA.
   [Kusulas, Matthew P.] Donald & Barbara Zucker Sch Med Hofstra Northwell, Dept Pediat, Hempstead, NY USA.
   [Solomon, Linda] 101 Nicolls Rd,HSC,11th Floor,Room 020, Stony Brook, NY 11794 USA.
   [Kusulas, Matthew P.] Donald & Barbara Zucker Sch Med Hofstra Northwell, Dept Emergency Med, Hempstead, NY USA.
RP Solomon, L (通讯作者)，101 Nicolls Rd,HSC,11th Floor,Room 020, Stony Brook, NY 11794 USA.
EM Linda.Solomon@stonybrookmedicine.edu
CR [Anonymous], 2020, WILL BARR, V0, P0
   [Anonymous], 2018, MART GONZ EC LEW LLC, V0, P0
   [Anonymous], 2014, CUTR MARC, V0, P0
   [Anonymous], 2020, AM SUBR 11, V0, P0
   [Anonymous], 2011, JOLL VS SILV, V0, P0
   [Anonymous], 2017, SIS ANDR, V0, P0
   [Anonymous], 2017, POST ART, V0, P0
   [Anonymous], 2015, BURD SHERM HIOT, V0, P0
   [Anonymous], 2020, LOPR ALZ, V0, P0
   [Anonymous], 2012, NASC CHITK, V0, P0
   [Anonymous], 2016, WILS VS LAWL, V0, P0
   [Anonymous], 2012, ALZ VS KAPL, V0, P0
   Bal BS, 2009, CLIN ORTHOP RELAT R, V467, P339, DOI 10.1007/s11999-008-0636-2
   Berger T, 2012, AM J EMERG MED, V30, P1569, DOI 10.1016/j.ajem.2011.08.002
   Blaivas M, 2001, ACAD EMERG MED, V8, P85, DOI 10.1111/j.1553-2712.2001.tb00562.x
   Blaivas M, 2012, AM J EMERG MED, V30, P338, DOI 10.1016/j.ajem.2010.12.016
   Brant JA, 2021, BMC MED EDUC, V21, P64, DOI 10.1186/s12909-021-02488-z
   Carroll AE, 2007, AM ACAD PEDIAT, V120, P0
   Chen L, 2018, CRIT CARE NURS Q, V41, P94, DOI 10.1097/CNQ.0000000000000190
   Cohen JS, 2012, PEDIATR EMERG CARE, V28, P845, DOI 10.1097/PEC.0b013e318267a771
   Congressional Research Service, 2011, MED MALPR LIAB REF L, V0, P96
   Conlon TW, 2015, PEDIATR CRIT CARE ME, V16, P219, DOI 10.1097/PCC.0000000000000340
   Corrao R, 2014, WESTLAW VS LEXISNEXI, V0, P0
   David C, 1997, NEW YORK PRACTICE SE, V15, P0
   Edwards BL, 2020, EMERG MED CLIN N AM, V38, P383, DOI 10.1016/j.emc.2020.01.004
   Elikashvili I, 2014, ACAD EMERG MED, V21, P163, DOI 10.1111/acem.12319
   European Law Institute & UNIDROIT, 2021, CIV PRACT LAW RUL CV, V0, P0
   Gold DL, 2017, AEM EDUC TRAIN, V1, P325, DOI 10.1002/aet2.10049
   Hopkins Akshata, 2019, HOSP PEDIATR, V9, P707, DOI 10.1542/hpeds.2018-0118
   Hosseini Alireza, 2018, ADV BIOMED RES, V7, P113, DOI 10.4103/abr.abr_79_18
   Howard ZD, 2014, J EMERG MED, V46, P46, DOI 10.1016/j.jemermed.2013.05.044
   Jena AB, 2013, PEDIATRICS, V131, P1148, DOI 10.1542/peds.2012-3443
   Jena AB, 2012, ARCH INTERN MED, V172, P892, DOI 10.1001/archinternmed.2012.1416
   Jena AB, 2011, NEW ENGL J MED, V365, P629, DOI 10.1056/NEJMsa1012370
   Le Coz J, 2018, ITAL J PEDIATR, V44, P0, DOI 10.1186/s13052-018-0520-y
   Lee LD, 2020, CURR CARDIOL REP, V22, P0, DOI 10.1007/s11886-020-01394-y
   Marin JR, 2016, CRIT ULTRASOUND J, V8, P0, DOI 10.1186/s13089-016-0049-5
   Millington SJ, 2019, CHEST, V155, P1041, DOI 10.1016/j.chest.2018.12.007
   Morton H, 2021, MED LIABILITY MED MA, V0, P0
   Nguyen J, 2016, J PERINATOL, V36, P784, DOI 10.1038/jp.2016.66
   Reaume M, 2021, POSTGRAD MED J, V97, P55, DOI 10.1136/postgradmedj-2020-137832
   Riera A, 2012, ANN EMERG MED, V60, P264, DOI 10.1016/j.annemergmed.2012.02.007
   Schnittke N, 2019, WEST J EMERG MED, V20, P918, DOI 10.5811/westjem.2019.8.43967
   Sharp VJ, 2013, AM FAM PHYSICIAN, V88, P835
   Sivitz AB, 2014, ANN EMERG MED, V64, P358, DOI 10.1016/j.annemergmed.2014.03.028
   Strony R, 2018, WEST J EMERG MED, V19, P649, DOI 10.5811/westjem.2018.4.37152
   Vitto MJ, 2016, J ULTRAS MED, V35, P895, DOI 10.7863/ultra.15.06057
   Weinstock MB, 2021, EMERG MED CLIN N AM, V39, P479, DOI 10.1016/j.emc.2021.04.001
   Ye Michurin, 2008, RESTRICTION PROPERTY, V0, P0
NR 52
TC 0
Z9 0
U1 0
U2 0
PU W B SAUNDERS CO-ELSEVIER INC
PI PHILADELPHIA
PA 1600 JOHN F KENNEDY BOULEVARD, STE 1800, PHILADELPHIA, PA 19103-2899 USA
SN 0735-6757
EI 1532-8171
J9 AM J EMERG MED
JI Am. J. Emerg. Med.
PD AUG 15
PY 2022
VL 58
IS 
BP 16
EP 21
DI 10.1016/j.ajem.2022.05.010
PG 6
WC Emergency Medicine
SC Emergency Medicine
GA 1Z1TH
UT WOS:000808614800004
PM 35623178
DA 2022-10-14
ER

PT J
AU Morton, JM
   Khoury, H
   Brethauer, SA
   Baker, JW
   Sweet, WA
   Mattar, S
   Ponce, J
   Nguyen, NT
   Rosenthal, RJ
   DeMaria, EJ
AF Morton, John M.
   Khoury, Habib
   Brethauer, Stacy A.
   Baker, John W.
   Sweet, William A.
   Mattar, Samer
   Ponce, Jaime
   Nguyen, Ninh T.
   Rosenthal, Raul J.
   DeMaria, Eric J.
TI First report from the American Society of Metabolic and Bariatric Surgery closed-claims registry: prevalence, causes, and lessons learned from bariatric surgery medical malpractice claims
SO SURGERY FOR OBESITY AND RELATED DISEASES
LA English
DT Article
DE Bariatric; Complications; Insurance; Closed claims
ID united-states; obesity; impact
AB Background: Bariatric surgery has demonstrated sustained improvements in quality. Malpractice closed claims have been offered as a means of assessing quality. Few studies have investigated malpractice closed claims and opportunities for improvement in bariatric surgery. Objectives: To examine the prevalence and causes of malpractice claims with examination of prospects for quality improvement. Setting: University hospital, United States; private practice. Methods: Four national malpractice insurers participated in the closed-claims registry. Data regarding patients, staff, procedures, and hospital status were gathered from closed-claims files. Following data collection, a clinical summary of each closed claim was collected and later assessed by an expert panel on the basis of the following: contributing diagnosis and treatment events; whether complications were potentially preventable by the surgeon; the role of language, fatigue, distraction, workload, or teaching hospital/trainee supervision; communication concerns; and final care determination. Results: A total of 175 closed claims were collected from index bariatric surgeries within the period from 2006-2014. Of these, 75.9% of surgeons were board certified and 43.3% of the hospitals were accredited for bariatric surgery. Most clinical complications after bariatric surgery that led to malpractice lawsuits were mortality (35.1%) and leaks (17.5%). While they were not the common cause for malpractice suits, bleeding (5.3%), retained foreign body (5.3%), and vascular injury (4.4%) occurred at higher rates than national averages. Conclusion: Prevalence of malpractice claims regarding bariatric surgery is low. Failure to diagnose, delay in treatment, postoperative care, and communication domain responses indicate future opportunities for improvement. (C) 2022 American Society for Bariatric Surgery. Published by Elsevier Inc. All rights reserved.
C1 [Morton, John M.] Yale Sch Med, Dept Surg, New Haven, CT USA.
   [Khoury, Habib] Univ Calif Los Angeles, Sch Med, Los Angeles, CA USA.
   [Brethauer, Stacy A.] Ohio State Univ, Dept Surg, Columbus, OH 43210 USA.
   [Baker, John W.] Tulane Univ, Dept Surg, New Orleans, LA 70118 USA.
   [Sweet, William A.] Reading Hosp Med Ctr, Dept Surg, W Reading, PA USA.
   [Mattar, Samer] Baylor Univ, Dept Surg, Houston, TX 77030 USA.
   [Ponce, Jaime] Chatanooga Bariatr, Chattanooga, TN USA.
   [Nguyen, Ninh T.] Univ Calif Irvine, Med Ctr, Dept Surg, Orange, CA USA.
   [Rosenthal, Raul J.] Cleveland Clin, Dept Gen Surg, Weston, FL USA.
   [DeMaria, Eric J.] East Carolina Univ, Dept Surg, Greenville, NC 27858 USA.
RP Morton, JM (通讯作者)，330 Cedar Ave,FMB 10, New Haven, CT 06510 USA.
EM john.morton@yale.edu
FU Medtronic
CR American Society for Metabolic and Bariatric Surgery (ASMBS), 2019, ASMBS END PROC FDA A, V0, P0
   Bradley Don W, 2006, SURG OBES RELAT DIS, V2, P513, DOI 10.1016/j.soard.2006.06.005
   Chang SH, 2014, JAMA SURG, V149, P275, DOI 10.1001/jamasurg.2013.3654
   Cottam D, 2007, SURG OBES RELAT DIS, V3, P60, DOI 10.1016/j.soard.2006.10.008
   DeMaria EJ, 2010, SURG OBES RELAT DIS, V6, P347, DOI 10.1016/j.soard.2009.11.015
   Fernandez AZ, 2004, ANN SURG, V239, P698, DOI 10.1097/01.sla.0000124295.41578.ab
   Freedman DS, 2002, JAMA-J AM MED ASSOC, V288, P1758, DOI 10.1001/jama.288.14.1758
   Jamal Mohammad Khalid, 2005, SURG OBES RELAT DIS, V1, P511, DOI 10.1016/j.soard.2005.08.010
   Kaufman AS, 2006, OBES SURG, V16, P1555, DOI 10.1381/096089206779319482
   Kohn GP, 2010, J AM COLL SURGEONS, V210, P909, DOI 10.1016/j.jamcollsurg.2010.03.005
   Kohn L, 2000, ERR IS HUMAN BUILDIN, V0, P0
   Morton JM, 2014, ANN SURG, V260, P504, DOI 10.1097/SLA.0000000000000891
   Ogden CL, 2014, JAMA-J AM MED ASSOC, V311, P806, DOI 10.1001/jama.2014.732
   Oliak D, 2004, OBES SURG, V14, P197, DOI 10.1381/096089204322857555
   Statista, 2021, LEAD MED PROF LIAB I, V0, P0
   Steinbrook R, 2004, NEW ENGL J MED, V350, P1075, DOI 10.1056/NEJMp048029
   Studdert DM, 2006, NEW ENGL J MED, V354, P2024, DOI 10.1056/NEJMsa054479
NR 17
TC 0
Z9 0
U1 0
U2 0
PU ELSEVIER SCIENCE INC
PI NEW YORK
PA STE 800, 230 PARK AVE, NEW YORK, NY 10169 USA
SN 1550-7289
EI 1878-7533
J9 SURG OBES RELAT DIS
JI Surg. Obes. Relat. Dis.
PD JUL 15
PY 2022
VL 18
IS 7
BP 943
EP 947
DI 10.1016/j.soard.2022.04.004
PG 5
WC Surgery
SC Surgery
GA 3L6IE
UT WOS:000834863500011
PM 35595651
DA 2022-10-14
ER

PT J
AU Vicente-Guijarro, J
   Valencia-Martin, JL
   Fernandez-Herreruela, C
   Sousa, P
   Solves, JJM
   Aranaz-Andres, JM
AF Vicente-Guijarro, Jorge
   Valencia-Martin, Jose Lorenzo
   Fernandez-Herreruela, Carlos
   Sousa, Paulo
   Mira Solves, Jose Joaquin
   Aranaz-Andres, Jesus Maria
TI Surgical Error Compensation Claims as a Patient Safety Indicator: Causes and Economic Consequences in the Murcia Health System, 2002 to 2018
SO JOURNAL OF PATIENT SAFETY
LA English
DT Article
DE specialties; surgical; administrative claims; health care; patient safety; malpractice; retrospective studies; humans; Spain
ID professional liability claim; medical negligence claim; malpractice claim; informed-consent; adverse event; physician; surgery; spain; risk; care
AB Objectives Compensation claims are a useful source of information on patient safety research. The purpose of this study was to determine the main causes of surgical compensation claims and their financial impact on the health system. Methods A descriptive observational study with analytical components was carried out on compensation claims brought against the surgical area of the Murcia Health System between 2002 and 2018. We analyzed the frequency, causes, consequences, locations and surgical settings of these claims, the time of judicial procedure, and compensation adjusted to the Consumer Price Index. Results There were 1172 compensation claims. "orthopedic surgery and traumatology" (27.4%), "gynecology and obstetrics" (25.7%), and "general surgery" (17.2%) were the main surgical settings involved. The most frequent causes were surgical error (42.4%) and treatment error (30.9%). The main sequelae were musculoskeletal (20.0%), neurological (17.7%), and obstetric (17.7%). The average time from incident to resolution of claims was 6.3 years. A total of 20.1% of these claims were successful, particularly those involving retained surgical foreign bodies (71.4% successful claims; P < 0.001). The total compensation paid was euro56,338,247 (an average of euro17,207 per claim). Compensation was higher in cases with respiratory sequelae (median, 131,600; P = 0.033), death (75,916; P < 0.001), and neurological (60,000; P = 0.024). Conclusions Compensation claims associated with surgical procedures are made on a variety of grounds. They are drawn-out proceedings, and patients are only successful in 20% of cases.
C1 [Vicente-Guijarro, Jorge; Aranaz-Andres, Jesus Maria] Hosp Univ Ramon y Cajal, Serv Med Prevent & Salud Publ, IRYCIS, Madrid, Spain.
   [Vicente-Guijarro, Jorge] Univ Alcala, Dept Med & Especialidades Med, Fac Med, Alcala De Henares, Spain.
   [Vicente-Guijarro, Jorge; Valencia-Martin, Jose Lorenzo; Aranaz-Andres, Jesus Maria] IRYCIS, Inst Ramon y Cajal Invest Sanitaria, Madrid, Spain.
   [Valencia-Martin, Jose Lorenzo] Hosp Univ Virgen del Rocio, Serv Med Prevent & Salud Publ, Avda Manuel Siurot S-N, Seville 41013, Spain.
   [Fernandez-Herreruela, Carlos] Serv Madrileno Salud, Direcc Asistencial Noroeste, Gerencia Asistencial Atenc Primaria, Madrid, Spain.
   [Fernandez-Herreruela, Carlos] Asesor Gest Riesgos Sanitarios, Perito Med Seguros, Madrid, Spain.
   [Sousa, Paulo] Univ NOVA Lisboa, NOVA Natl Sch Publ Hlth, Lisbon, Portugal.
   [Sousa, Paulo] Comprehens Hlth Res Ctr CHRC, Lisbon, Portugal.
   [Mira Solves, Jose Joaquin] Miguel Hernandez Univ, Hlth Psychol Dept, Elche, Portugal.
   [Mira Solves, Jose Joaquin] Conselleria Sanitat, Alicante St Joan Hlth Dist, Alicante, Spain.
   [Mira Solves, Jose Joaquin] Hlth Serv Network Oriented Chron Dis, REDISSEC, Madrid, Spain.
   [Aranaz-Andres, Jesus Maria] CIBER Epidemiol & Salud Publ CIBERESP, Madrid, Spain.
RP Valencia-Martin, JL (通讯作者)，IRYCIS, Inst Ramon y Cajal Invest Sanitaria, Madrid, Spain.; Valencia-Martin, JL (通讯作者)，Hosp Univ Virgen del Rocio, Serv Med Prevent & Salud Publ, Avda Manuel Siurot S-N, Seville 41013, Spain.
EM jorge.vicente@salud.madrid.org; josel.valencia.sspa@juntadeandalucia.es; karlferreruela@gmail.com; Paulo.Sousa@ensp.unl.pt; jose.mira@umh.es; jesusmaria.aranaz@salud.madrid.org
FU Instituto de Salud Carlos III through the project (European Regional Development Fund, "Away to make Europe") [PI16/00971]
CR American College of Surgeons (ACS) Committee on Perioperative Care, 2016, BULL AM COLL SURG, V101, P50
   [Anonymous], 2008, REV BIBL TRAB COST N, V0, P0
   [Anonymous], 2013, STATA STAT SOFTW REL, V0, P0
   Andres JMA, 2020, INT J ENV RES PUB HE, V17, P0, DOI 10.3390/ijerph17103556
   Arimany-Manso Josep, 2014, MED CLIN (BARC), V142 Suppl 2, P47, DOI 10.1016/S0025-7753(14)70072-7
   Bordonaba-Leiva S, 2019, ORAL MAXILLOFAC SURG, V23, P187, DOI 10.1007/s10006-019-00756-3
   Cardoso-Cita Z, 2016, REV ESP CIR ORTOP TRAUMATOL, V60, P29, DOI 10.1016/j.recot.2015.07.001
   Chantler C, 1999, LANCET, V353, P1178, DOI 10.1016/S0140-6736(99)01075-2
   Chassin MR, 1998, JAMA-J AM MED ASSOC, V280, P1000, DOI 10.1001/jama.280.11.1000
   Cima RR, 2008, J AM COLL SURGEONS, V207, P80, DOI 10.1016/j.jamcollsurg.2007.12.047
   Cima RR, 2009, JT COMM J QUAL PATIE, V35, P123, DOI 10.1016/S1553-7250(09)35016-3
   Cocanour CS, 2017, AM J SURG, V214, P993, DOI 10.1016/j.amjsurg.2017.09.015
   Gawande AA, 2003, NEW ENGL J MED, V348, P229, DOI 10.1056/NEJMsa021721
   Aguirre-Gas HG, 2010, CIR CIR, V78, P454
   Giraldo P, 2016, BMJ OPEN, V6, P0, DOI 10.1136/bmjopen-2016-011644
   Gogos AJ, 2011, MED J AUSTRALIA, V195, P340, DOI 10.5694/mja11.10379
   Gomez-Duran EL, 2013, J FORENSIC LEG MED, V20, P442, DOI 10.1016/j.jflm.2012.12.006
   Grant GM, 2014, JAMA PSYCHIAT, V71, P446, DOI 10.1001/jamapsychiatry.2013.4023
   Guijosa MAM, 2012, REV ADM P BLICA, V0, P97
   Huang YL, 2014, DRUG SAFETY, V37, P581, DOI 10.1007/s40264-014-0194-3
   Jena AB, 2015, BMJ-BRIT MED J, V351, P0, DOI 10.1136/bmj.h5516
   Jena AB, 2011, NEW ENGL J MED, V365, P629, DOI 10.1056/NEJMsa1012370
   Mira JJ, 2015, BMC HEALTH SERV RES, V15, P0, DOI 10.1186/s12913-015-0994-x
   Kohn LT, 2000, ERR IS HUMAN BUILDIN, V0, P0
   Lark ME, 2018, J HAND SURG-AM, V43, P174, DOI 10.1016/j.jhsa.2017.11.006
   LEAPE LL, 1991, NEW ENGL J MED, V324, P377, DOI 10.1056/NEJM199102073240605
   LEVINE EG, 1995, GASTROINTEST ENDOSC, V41, P448, DOI 10.1016/S0016-5107(05)80002-1
   Lyu H, 2017, PLOS ONE, V12, P0, DOI 10.1371/journal.pone.0181970
   Martin-Delgado J, 2020, J HEALTHC QUAL RES, V35, P113, DOI 10.1016/j.jhqr.2019.10.002
   Mehta SP, 2013, ANESTHESIOLOGY, V118, P1133, DOI 10.1097/ALN.0b013e31828afa7b
   Ministerio de Sanidad Servicios Sociales e Igualdad, 2016, ESTR SEG PAC SIST NA, V0, P0
   Ministerio de Sanidad y Consumo, 2005, SECR GEN SAN AG CAL, V0, P0
   Mira J J, 2000, MED CLIN (BARC), V114 Suppl 3, P26
   Mira JJ, 2017, J MED INTERNET RES, V19, P0, DOI 10.2196/jmir.7840
   Mukherjee S, 2014, ANN ROY COLL SURG, V96, P266, DOI 10.1308/003588414X13814021679834
   Orentlicher D, 2000, MED CARE, V38, P247, DOI 10.1097/00005650-200003000-00001
   Pegalis SE, 2012, CLIN ORTHOP RELAT R, V470, P1398, DOI 10.1007/s11999-012-2308-5
   Ravlo M, 2019, ACTA OBSTET GYN SCAN, V98, P1070, DOI 10.1111/aogs.13605
   Roche E, 2014, ANN VASC SURG, V28, P324, DOI 10.1016/j.avsg.2012.11.015
   Santiago-Saez A, 2010, NEUROCIRUGIA, V21, P53
   Schaffer AC, 2017, JAMA INTERN MED, V177, P710, DOI 10.1001/jamainternmed.2017.0311
   Studdert DM, 2006, NEW ENGL J MED, V354, P2024, DOI 10.1056/NEJMsa054479
   Studdert DM, 2005, JAMA-J AM MED ASSOC, V293, P2609, DOI 10.1001/jama.293.21.2609
   Veerman MM, 2019, PATIENT EDUC COUNS, V102, P340, DOI 10.1016/j.pec.2018.08.031
   Vernero Sandra, 2017, RECENTI PROGRESSI IN MEDICINA, V108, P324, DOI 10.1701/2731.27838
   World Health Organization, 2004, WORLD ALLIANCE PATIE, V0, P0
   World Health Organization, 2009, CONC FRAM INT CLASS, V0, P0
   World Health Organization, 2020, APPR HLTH CAR SERV, V0, P0
   Zarenezhad M, 2017, ANN MED SURG, V15, P22, DOI 10.1016/j.amsu.2017.01.019
   Zengerink I, 2016, J ARTHROPLASTY, V31, P1890, DOI 10.1016/j.arth.2016.02.055
NR 51
TC 0
Z9 0
U1 1
U2 1
PU LIPPINCOTT WILLIAMS & WILKINS
PI PHILADELPHIA
PA TWO COMMERCE SQ, 2001 MARKET ST, PHILADELPHIA, PA 19103 USA
SN 1549-8417
EI 1549-8425
J9 J PATIENT SAF
JI J. Patient Saf.
PD JUN 15
PY 2022
VL 18
IS 4
BP 276
EP 286
DI 10.1097/PTS.0000000000000917
PG 11
WC Health Care Sciences & Services; Health Policy & Services
SC Health Care Sciences & Services
GA 1M9ZO
UT WOS:000800323200003
PM 35503970
DA 2022-10-14
ER

PT J
AU Zadro, JR
   Maher, CG
AF Zadro, Joshua R.
   Maher, Christopher G.
TI Overview of The Drivers of Low-Value Care; Comment on "Key Factors That Promote Low-Value Care: Views of Experts From the United States, Canada, and the Netherlands"
SO INTERNATIONAL JOURNAL OF HEALTH POLICY AND MANAGEMENT
LA English
DT Article; Early Access
DE Low-value care; Overuse; Underuse; Health services; Healthcare
AB Verkerk and colleagues (2021) explored the key drivers of low-value care from the perspective of 18 policy makers and researchers who had led and evaluated at least one initiative to reduce low-value care or had been responsible for reducing low-value care in an organisation. They identified several drivers of low-value care presented in the 2017 Lancet Right Care Series (e.g. fee for service payment systems, the pharmaceutical and medical device industry, fear of malpractice litigation, issues with research conduct and reporting, a culture of 'more is better' and 'new technology is better') but did not discuss some other important ones. In this commentary, we aim to extend the work of Verkerk and colleagues (2021) and provide some additional perspectives on the drivers of low value care within the following categories: Economic incentives; Money, finance, and organisation; Knowledge beliefs, assumptions, bias and uncertainty; and Power and human relationships.
C1 [Zadro, Joshua R.; Maher, Christopher G.] Univ Sydney, Inst Musculoskeletal Hlth, Sch Publ Hlth, Fac Med & Hlth, Sydney, NSW, Australia.
   [Zadro, Joshua R.; Maher, Christopher G.] Sydney Local Hlth Dist, Sydney, NSW, Australia.
RP Zadro, JR (通讯作者)，Univ Sydney, Inst Musculoskeletal Hlth, Sch Publ Hlth, Fac Med & Hlth, Sydney, NSW, Australia.; Zadro, JR (通讯作者)，Sydney Local Hlth Dist, Sydney, NSW, Australia.
EM joshua.zadro@sydney.edu.au
CR Brownlee S, 2017, LANCET, V390, P156, DOI 10.1016/S0140-6736(16)32585-5
   Elshaug A, 2013, MED J AUSTRALIA, V198, P85, DOI 10.5694/mja12.11770
   Elshaug AG, 2017, LANCET, V390, P191, DOI 10.1016/S0140-6736(16)32586-7
   Ferreira G, 2019, J MED INTERNET RES, V21, P0, DOI 10.2196/13357
   Glasziou P, 2017, LANCET, V390, P169, DOI 10.1016/S0140-6736(16)30946-1
   Medical Benefits Reviews Task Group, 2010, DEV QUAL FRAM MED BE, V0, P0
   Moynihan RN, 2013, PLOS MED, V10, P0, DOI 10.1371/journal.pmed.1001500
   Or Z, 2014, HEALTH POLICY, V117, P146, DOI 10.1016/j.healthpol.2014.05.006
   Robertson A, 1900, V2021, V0, P0
   Saini V, 2017, LANCET, V390, P178, DOI 10.1016/S0140-6736(16)30947-3
   Stacey D, 2017, COCHRANE DB SYST REV, V0, P0, DOI DOI 10.1002/14651858.CD001431.pub5
   Verkerk EW, 2021, INT J HEALTH POLICY, V0, P0, DOI DOI 10.34172/ijhpm.2021.53
   Whelton PK, 2018, J AM COLL CARDIOL, V71, P2275, DOI 10.1016/j.jacc.2018.03.016
   Zadro J, 2021, BMJ OPEN, V11, P0, DOI 10.1136/bmjopen-2021-054032
   Zadro JR, 2019, BMC HEALTH SERV RES, V19, P0, DOI 10.1186/s12913-019-4576-1
NR 15
TC 0
Z9 0
U1 0
U2 1
PU KERMAN UNIV MEDICAL SCIENCES
PI KERMAN
PA JAHAD BLVD, KERMAN, 7619813159, IRAN
SN 
EI 2322-5939
J9 INT J HEALTH POLICY
JI Int. J. Health Policy Manag.
PD JUN 15
PY 2022
VL 0
IS 
BP 
EP 
DI 10.34172/ijhpm.2022.6833
PG 10
WC Health Care Sciences & Services; Health Policy & Services
SC Health Care Sciences & Services
GA YV9UQ
UT WOS:000753068700001
PM 35184511
DA 2022-10-14
ER

PT J
AU Singh, R
   Shlobin, NA
   Romaniuk, RA
   Luan, KW
   Suarez-Meade, P
   Potts, MB
   Meyer, FB
   Quinones-Hinojosa, A
AF Singh, Rohin
   Shlobin, Nathan A.
   Romaniuk, Rachel A.
   Luan, Kaiwen
   Suarez-Meade, Paola
   Potts, Matthew B.
   Meyer, Fredric B.
   Quinones-Hinojosa, Alfredo
TI Medical Malpractice Litigation Involving Arteriovenous Malformations of the Central Nervous System
SO WORLD NEUROSURGERY
LA English
DT Article
DE Arteriovenous malformations; Jurisprudence; Malpractice
ID patient education; grading system; part 1; neurosurgery; documentation; management; multicenter; therapy; legal; risk
AB OBJECTIVE: To comprehensively analyze malpractice claims relating to arteriovenous malformations. METHODS: Westlaw and LexisNexis databases were cross-referenced to obtain a comprehensive list of medical malpractice lawsuits related to arteriovenous malformations. The initial search yielded 147 results, of which 78 were considered eligible for analysis. RESULTS: Plaintiff age was reported in 16 cases (mean age 30.9 +/- 19.9 years). In 53 cases, the location of the lesions was reported: 38 (90.9%) were intracranial, and 15 (28.3%) were spinal. The main complaints were medical error (34 cases, 43.6%), failure to diagnose (33 cases, 42.3%), failure to treat (20, 25.6%), misdiagnosis (7 cases, 9.0%), lack of informed consent (7 cases, 9.0%), and other causes (11 cases, 14.1%). The medical specialties most commonly involved were neurosurgery (22 cases, 34.4%), radiology (16 cases, 25.0%), and neurology (10 cases, 15.6%). Neurosurgeons were more frequently sued than neurologists (P = 0.01) but not radiologists (P = 0.25). The court rulings included in favor of the defendant in 23 cases (29.5%), in favor of the plaintiff in 6 cases (7.7%), a settlement in 27 cases (34.6%), mediation in 1 case (1.3%), and unknown/other in 21 cases (26.9%). Rulings in favor of the defendant (P = 0.0005) or settlements (P < 0.0001) were more frequent than rulings in favor of the plaintiff, but there was no difference in rulings in favor of the defendant compared with settlements (P = 0.69). CONCLUSIONS: While the courts rule in favor of defendants more than plaintiffs, the time and psychological demands of litigation place a high burden on physicians.
C1 [Singh, Rohin] Mayo Clin, Alix Sch Med, Scottsdale, AZ USA.
   [Shlobin, Nathan A.; Potts, Matthew B.] Northwestern Univ, Dept Neurol Surg, Chicago, IL 60611 USA.
   [Romaniuk, Rachel A.; Luan, Kaiwen] Univ Arizona, James E Rogers Coll Law, Tucson, AZ USA.
   [Suarez-Meade, Paola; Quinones-Hinojosa, Alfredo] Mayo Clin, Dept Neurosurg, Jacksonville, FL 32224 USA.
   [Meyer, Fredric B.] Mayo Clin, Dept Neurosurg, Rochester, MN USA.
RP Quinones-Hinojosa, A (通讯作者)，Mayo Clin, Dept Neurosurg, Jacksonville, FL 32224 USA.
EM quinones@mayo.edu
CR Agarwal N, 2018, SPINE, V43, P984, DOI 10.1097/BRS.0000000000002510
   Baharvandat H, 2019, AM J NEURORADIOL, V40, P668, DOI 10.3174/ajnr.A5988
   Beck DJ, 2018, BAYLOR LAW REV, V70, P213
   Ben-Assuli O, 2015, HEALTH POLICY, V119, P287, DOI 10.1016/j.healthpol.2014.11.014
   Bernstein M, 2003, NEUROSURG QUART, V13, P125, DOI 10.1097/00013414-200306000-00008
   Birkenbeuel J, 2019, OTOL NEUROTOL, V40, P391, DOI 10.1097/MAO.0000000000002133
   Bowman Sue, 2013, PERSPECT HEALTH INF MANAG, V10, P0
   Boyke AE, 2021, J ORAL MAXIL SURG, V79, P0, DOI 10.1016/j.joms.2020.12.041
   Boyke AE, 2020, NEUROSURG FOCUS, V49, P0, DOI 10.3171/2020.8.FOCUS20598
   Coysh T, 2014, JRSM OPEN, V5, P0
   Dicpinigaitis AJ, 2021, WORLD NEUROSURG, V147, P70, DOI 10.1016/j.wneu.2020.11.144
   Elsamadicy AA, 2018, NEUROSURGERY, V83, P997, DOI 10.1093/neuros/nyx565
   Elsamadicy AA, 2018, NEUROSURGERY, V83, P1269, DOI 10.1093/neuros/nyx603
   Fargen Kyle M, 2014, WORLD NEUROSURG, V82, Pe21, DOI 10.1016/j.wneu.2014.03.030
   Ferrell KG, 2007, AM J NURS, V107, P61, DOI 10.1097/01.NAJ.0000279271.41357.fa
   Furukawa MF, 2020, J PATIENT SAF, V16, P137, DOI 10.1097/PTS.0000000000000257
   Gadjradj PS, 2020, NEUROSURG FOCUS, V49, P0, DOI 10.3171/2020.8.FOCUS20250
   Grauberger J, 2017, JAMA SURG, V152, P0, DOI 10.1001/jamasurg.2017.0544
   Gupta R, 2017, J NEUROSURG, V127, P1077, DOI 10.3171/2016.9.JNS161124
   Haslett JJ, 2019, STROKE, V50, P2858, DOI 10.1161/STROKEAHA.119.025352
   Hong SS, 2014, LARYNGOSCOPE, V124, P896, DOI 10.1002/lary.24377
   Jena AB, 2012, ARCH INTERN MED, V172, P892, DOI 10.1001/archinternmed.2012.1416
   Jena AB, 2011, NEW ENGL J MED, V365, P629, DOI 10.1056/NEJMsa1012370
   Juo YY, 2019, J SURG EDUC, V76, P127, DOI 10.1016/j.jsurg.2018.06.002
   Kessler RA, 2019, WORLD NEUROSURG, V122, PE1570, DOI 10.1016/j.wneu.2018.11.112
   Kim H, 2015, NEUROSURGERY, V76, P25, DOI 10.1227/NEU.0000000000000556
   Kolber M, 2005, INT J HEALTH CARE Q, V18, P123, DOI 10.1108/09526860510588151
   Larkin CJ, 2020, NEUROSURG FOCUS, V49, P0, DOI 10.3171/2020.8.FOCUS20588
   Lawton MT, 2010, NEUROSURGERY, V66, P702, DOI 10.1227/01.NEU.0000367555.16733.E1
   LeFever D, 2020, NEUROSURG FOCUS, V49, P0, DOI 10.3171/2020.8.FOCUS20616
   Michalak SM, 2016, NEUROSURGERY, V79, P182, DOI 10.1227/NEU.0000000000001251
   Mohr JP, 2020, LANCET NEUROL, V19, P573, DOI 10.1016/S1474-4422(20)30181-2
   Monarch K, 2007, AM J NURS, V107, P58, DOI 10.1097/01.NAJ.0000279270.41357.b3
   Paterick Zachary R, 2018, PROC (BAYL UNIV MED CENT), V31, P558, DOI 10.1080/08998280.2018.1471899
   Pollock BE, 1998, NEUROSURGERY, V42, P1239, DOI 10.1097/00006123-199806000-00020
   Rappaport DI, 2019, PEDIATR EMERG CARE, V35, P440, DOI 10.1097/PEC.0000000000001856
   Reason J, 2000, BMJ-BRIT MED J, V320, P768, DOI 10.1136/bmj.320.7237.768
   Rolston JD, 2015, NEUROSURG CLIN N AM, V26, P149, DOI 10.1016/j.nec.2014.11.011
   Rolston John D, 2014, SURG NEUROL INT, V5, PS435, DOI 10.4103/2152-7806.142777
   Rynecki ND, 2018, ORTHOPEDICS, V41, PE615, DOI 10.3928/01477447-20180621-06
   Shah KN, 2018, ARTHROSCOPY, V34, P2236, DOI 10.1016/j.arthro.2018.02.035
   Shlobin NA, 2021, WORLD NEUROSURG, V147, P202, DOI 10.1016/j.wneu.2020.11.168
   Shlobin NA, 2021, WORLD NEUROSURG, V147, P190, DOI 10.1016/j.wneu.2020.11.169
   Shlobin NA, 2020, NEUROSURG FOCUS, V49, P0, DOI 10.3171/2020.8.FOCUS20611
   Singh M, 2016, INDIAN J PEDIATR, V83, P33, DOI 10.1007/s12098-015-1853-9
   SPETZLER RF, 1986, J NEUROSURG, V65, P476, DOI 10.3171/jns.1986.65.4.0476
   Tang OY, 2020, NEUROSURG FOCUS, V49, P0, DOI 10.3171/2020.8.FOCUS20601
   Thomas R, 2018, WORLD NEUROSURG, V110, PE552, DOI 10.1016/j.wneu.2017.11.051
NR 49
TC 0
Z9 0
U1 0
U2 0
PU ELSEVIER SCIENCE INC
PI NEW YORK
PA STE 800, 230 PARK AVE, NEW YORK, NY 10169 USA
SN 1878-8750
EI 1878-8769
J9 WORLD NEUROSURG
JI World Neurosurg.
PD APR 15
PY 2022
VL 160
IS 
BP E601
EP E607
DI 10.1016/j.wneu.2022.01.087
PG 7
WC Clinical Neurology; Surgery
SC Neurosciences & Neurology; Surgery
GA 1L2YH
UT WOS:000799158200030
PM 35092816
DA 2022-10-14
ER

PT J
AU Patel, KS
   Kothari, P
   Gantz, O
   Prabhu, A
   Ayyaswami, V
   Kono, J
   Ahlawat, S
AF Patel, Krishan S.
   Kothari, Pooja
   Gantz, Owen
   Prabhu, Arpan
   Ayyaswami, Varun
   Kono, Janelle
   Ahlawat, Sushil
TI Current Trends and Predictors of Case Outcomes for Malpractice in Colonoscopy in the United States
SO JOURNAL OF CLINICAL GASTROENTEROLOGY
LA English
DT Article
DE gastroenterology; Westlaw; negligence; litigation; endoscopy
ID medical malpractice; gastrointestinal endoscopy; ercp lawsuit; claim; management; perforation; litigation; physician; patient; risk
AB Background: Over 14 million colonoscopies are performed annually, and this procedure remains the largest contributor to malpractice claims against gastroenterologists. The aim of this study was to evaluate reasons for litigation and predictors of case outcomes. Materials and Methods: Cases related to colonoscopy were reviewed within the Westlaw legal database. Patient demographics, reasons for litigation, case payouts, and verdicts were assessed. Multivariate regression was used to determine predictors of defendant verdicts. Results: A total of 305 cases were included from years 1980 to 2017. Average patient age was 54.9 years (range, 4 to 93) and 52.8% of patients were female. Juries returned defendant and plaintiff verdicts in 51.8% and 25.2% of cases, respectively, and median payout was $995,000. Top reasons for litigation included delay in treatment (65.9%) and diagnosis (65.6%), procedural error (44.3%), and failure to refer (25.6%). Gastroenterologists were defendants in 71% of cases, followed by primary care (32.2%) and surgeons (14.8%). Cases citing informed consent predicted defendant verdict (odds ratio, 4.05; 95% confidence interval, 1.90-9.45) while medication error predicted plaintiff verdict (odds ratio, 0.18; 95% confidence interval, 0.04-0.59). Delay in diagnosis (P= 0.060) and failure to refer (P= 0.074) trended toward plaintiff verdict but did not reach significance. Most represented states were New York (21.0%), California (13.4%), Pennsylvania (13.1%), Massachusetts (12.5%). Conclusions: Malpractice related to colonoscopy remains a significant and has geographic variability. Errors related to sedation predicted plaintiff verdict and may represent a target to reduce litigation. Primary care physicians and surgeons were frequently cited codefendants, underscoring the significance of interdisciplinary care for colonoscopy.
C1 [Patel, Krishan S.; Kothari, Pooja; Gantz, Owen] Rutgers New Jersey Med Sch, Dept Internal Med, Newark, NJ 07101 USA.
   [Ahlawat, Sushil] Rutgers New Jersey Med Sch, Div Gastroenterol & Hepatol, Dept Med, Newark, NJ 07101 USA.
   [Prabhu, Arpan] Univ Arkansas Med Sci, Dept Radiat Oncol, Little Rock, AR 72205 USA.
   [Ayyaswami, Varun] Univ Maryland, Sch Med, Baltimore, MD 21201 USA.
   [Kono, Janelle] Northwestern Univ, Evanston, IL USA.
RP Patel, KS (通讯作者)，Rutgers New Jersey Med Sch, 185 South Orange Ave, Newark, NJ 07101 USA.
EM kpatel713@gmail.com
CR An SB, 2016, SURG ENDOSC, V30, P2914, DOI 10.1007/s00464-015-4577-z
   Aras A, 2016, SURG LAPARO ENDO PER, V26, P44, DOI 10.1097/SLE.0000000000000220
   Blazek AJ, 2019, UROLOGY, V131, P120, DOI 10.1016/j.urology.2019.05.035
   Brand FZA, 2018, J IMMUNOTHER CANCER, V6, P0, DOI 10.1186/s40425-018-0332-z
   Burgess NG, 2017, GUT, V66, P1779, DOI 10.1136/gutjnl-2015-309848
   Carlson CM, 2011, ARCH INTERN MED, V171, P249, DOI 10.1001/archinternmed.2010.372
   Carroll AE, 2012, J LAW MED ETHICS, V40, P135, DOI 10.1111/j.1748-720X.2012.00651.x
   Conklin LS, 2008, CLIN GASTROENTEROL H, V6, P677, DOI 10.1016/j.cgh.2008.02.047
   Cotton PB, 2006, GASTROINTEST ENDOSC, V63, P378, DOI 10.1016/j.gie.2005.06.046
   Cotton PB, 2010, GASTROINTEST ENDOSC, V72, P904, DOI 10.1016/j.gie.2010.01.058
   Galey SA, 2019, J PEDIATR ORTHOPED, V39, PE482, DOI 10.1097/BPO.0000000000001348
   GERSTENBERGER PD, 1993, GASTROINTEST ENDOSC, V39, P132, DOI 10.1016/S0016-5107(93)70052-8
   Gupta R, 2017, J NEUROSURG, V127, P1077, DOI 10.3171/2016.9.JNS161124
   Hernandez LV, 2013, WORLD J GASTRO ENDOS, V5, P169, DOI 10.4253/wjge.v5.i4.169
   Jena AB, 2012, ARCH INTERN MED, V172, P892, DOI 10.1001/archinternmed.2012.1416
   Jena AB, 2011, NEW ENGL J MED, V365, P629, DOI 10.1056/NEJMsa1012370
   Kane SLL, 2017, MEDSCAPE MALPRACTICE, V0, P0
   Kang DU, 2016, GUT LIVER, V10, P420, DOI 10.5009/gnl15252
   Kessler RA, 2019, WORLD NEUROSURG, V122, PE1570, DOI 10.1016/j.wneu.2018.11.112
   Lee MV, 2020, CLIN IMAG, V60, P26, DOI 10.1016/j.clinimag.2019.12.001
   Luba D, 2017, WORLD J GASTRO ENDOS, V9, P133, DOI 10.4253/wjge.v9.i3.133
   Mozeika AM, 2019, J ORAL MAXIL SURG, V77, P0, DOI 10.1016/j.joms.2019.01.005
   Phair J, 2018, ANN VASC SURG, V51, P25, DOI 10.1016/j.avsg.2018.02.024
   Rao KV, 2009, AM J GASTROENTEROL, V104, P1604, DOI 10.1038/ajg.2009.94
   Rex Douglas K, 2006, GASTROENTEROL HEPATOL (N Y), V2, P212
   Rynecki ND, 2018, ORTHOPEDICS, V41, PE615, DOI 10.3928/01477447-20180621-06
   Samuel LT, 2019, J ARTHROPLASTY, V34, PS102, DOI 10.1016/j.arth.2019.02.066
   Sasor SE, 2020, PLAST RECONSTR SURG, V146, P430E, DOI 10.1097/PRS.0000000000007157
   Schaffer AC, 2017, JAMA INTERN MED, V177, P710, DOI 10.1001/jamainternmed.2017.0311
   Seeff LC, 2004, GASTROENTEROLOGY, V127, P1670, DOI 10.1053/j.gastro.2004.09.051
   Sewitch MJ, 2010, CAN J GASTROENTEROL, V24, P656, DOI 10.1155/2010/328178
   Short MW, 2015, AM FAM PHYSICIAN, V91, P93
   Singal AG, 2014, CLIN GASTROENTEROL H, V12, P1958, DOI 10.1016/j.cgh.2014.09.028
   Smith RA, 2018, CA-CANCER J CLIN, V68, P297, DOI 10.3322/caac.21446
   Stewart RM, 2013, J GASTROINTEST SURG, V17, P168, DOI 10.1007/s11605-012-2013-4
   Stone AB, 2018, J CLIN ANESTH, V48, P15, DOI 10.1016/j.jclinane.2018.04.007
   Thomas R, 2018, WORLD NEUROSURG, V110, PE552, DOI 10.1016/j.wneu.2017.11.051
   Virshup BB, 1999, AM J MED QUAL, V14, P153, DOI 10.1177/106286069901400402
   Wernli KJ, 2016, GASTROENTEROLOGY, V150, P888, DOI 10.1053/j.gastro.2015.12.018
   Young Aaron, 2017, J MED REGULATION, V2, P103, DOI 10.30770/2572-1852-103.2.7
NR 40
TC 1
Z9 2
U1 2
U2 2
PU LIPPINCOTT WILLIAMS & WILKINS
PI PHILADELPHIA
PA TWO COMMERCE SQ, 2001 MARKET ST, PHILADELPHIA, PA 19103 USA
SN 0192-0790
EI 1539-2031
J9 J CLIN GASTROENTEROL
JI J. Clin. Gastroenterol.
PD JAN 15
PY 2022
VL 56
IS 1
BP 49
EP 54
DI 10.1097/MCG.0000000000001471
PG 6
WC Gastroenterology & Hepatology
SC Gastroenterology & Hepatology
GA XH8UL
UT WOS:000725702700013
PM 33337638
DA 2022-10-14
ER

PT J
AU Chen, B
   Floyd, S
   Jindal, D
   Chapman, C
   Brooks, J
AF Chen, Brian
   Floyd, Sarah
   Jindal, Dakshu
   Chapman, Cole
   Brooks, John
TI What are the health consequences associated with differences in medical malpractice liability laws? An instrumental variable analysis of surgery effects on health outcomes for proximal humeral facture across states with different liability rules
SO BMC HEALTH SERVICES RESEARCH
LA English
DT Article
DE Medical malpractice; Health law; Health outcomes; Orthopaedics; Proximal humeral fractures
ID orthopedic-surgery; defensive medicine; cesarean-section; care utilization; litigation; identification; management; quality; impact; heterogeneity
AB Background States enacted tort reforms to lower medical malpractice liability, which are associated with higher surgery rates among Medicare patients with shoulder conditions. Surgery in this group often entails tradeoffs between improved health and increased risk of morbidity and mortality. We assessed whether differences in surgery rates across states with different liability rules are associated with surgical outcomes among Medicare patients with proximal humeral fracture. Methods We obtained data for 67,966 Medicare beneficiaries with a diagnosis of proximal humeral fracture in 2011. Outcome measures included adverse events, mortality, and treatment success rates, defined as surviving the treatment period with < $300 in shoulder-related expenditures. We used existing state-level tort reform rules as instruments for surgical treatment and separately as predictors to answer our research question, both for the full cohort and for stratified subgroups based on age and general health status measured by Charlson Comorbidity Index and Function-Related Indicators. Results We found a 0.32 percentage-point increase (p < 0.05) in treatment success and a 0.21 percentage-point increase (p < 0.01) in mortality for every 1 percentage-point increase in surgery rates among patients in states with lower liability risk. In subgroup analyses, mortality increased among more vulnerable patients, by 0.29 percentage-point (p < 0.01) for patients with Charlson Comorbidity Index > = 2 and by 0.45 percentage-point (p < 0.01) among those patients with Function-Related Indicator scores > = 2. On the other hand, treatment success increased in patients with lower Function-Related Index scores (< 2) by 0.54 percentage-point (p < 0.001). However, younger Medicare patients (< 80 years) experienced an increase in both mortality (0.28 percentage-point, p < 0.01) and treatment success (0.89 percentage-point, p < 0.01). The reduced-form estimates are consistent with our instrumental variable results. Conclusions A tradeoff exists between increased mortality risk and increased treatment success across states with different malpractice risk levels. These results varied across patient subgroups, with more vulnerable patients generally bearing the brunt of the increased mortality and less vulnerable patients enjoying increased success rates. These findings highlight the important risk-reward scenario associated with different liability environments, especially among patients with different health status.
C1 [Chen, Brian; Jindal, Dakshu] Univ South Carolina, Dept Hlth Serv Policy & Management, 915 Greene St Suite 354, Columbia, SC 29208 USA.
   [Floyd, Sarah] Clemson Univ, Coll Behav Social & Hlth Sci, 116 Edwards Hall, Clemson, SC 29634 USA.
   [Chapman, Cole] Univ Iowa, Dept Pharm Practice & Sci, 345 CPB,180 South Grand Ave, Iowa City, IA 52242 USA.
   [Brooks, John] Univ South Carolina, Ctr Effectiveness Res Orthopaed CERortho, 915 Greene St Suite 302, Columbia, SC 29208 USA.
RP Chen, B (通讯作者)，Univ South Carolina, Dept Hlth Serv Policy & Management, 915 Greene St Suite 354, Columbia, SC 29208 USA.
EM bchen@mailbox.sc.edu
FU Center for Effectiveness Research in Orthopaedics (CERortho)
CR Agarwal R, 2019, HEALTH SERV RES, V54, P851, DOI 10.1111/1475-6773.13157
   Agborsangaya CB, 2013, QUAL LIFE RES, V22, P791, DOI 10.1007/s11136-012-0214-7
   Angrist JD, 2004, ECON J, V114, PC52, DOI 10.1111/j.0013-0133.2003.00195.x
   Angrist JD, 2001, J ECON PERSPECT, V15, P69, DOI 10.1257/jep.15.4.69
   Arimany-Manso J, 2016, J HEALTHC QUAL, V38, P290, DOI 10.1111/jhq.12074
   ARMITAGE P, 1955, BIOMETRICS, V11, P375, DOI 10.2307/3001775
   Bederman SS, 2010, J AM ACAD ORTHOP SUR, V18, P454, DOI 10.5435/00124635-201008000-00002
   Bernstein J, 2010, J BONE JOINT SURG AM, V92A, P508, DOI 10.2106/JBJS.I.00530
   Birkeland SF, 2017, EUR J HEALTH LAW, V24, P264, DOI 10.1163/15718093-12341410
   Broekman ML, 2016, MEDICINE, V95, P0, DOI 10.1097/MD.0000000000003790
   Brooks JM, 2007, MED CARE, V45, PS123, DOI 10.1097/MLR.0b013e318070c069
   Brooks JM, 2018, APPL HEALTH ECON HEA, V16, P381, DOI 10.1007/s40258-018-0380-z
   Brooks JM, 2017, MED CARE, V55, P91, DOI 10.1097/MLR.0000000000000615
   Brown HS, 2007, HEALTH ECON POLICY L, V2, P285, DOI 10.1017/S1744133107004132
   Campbell AJ, 2010, ORTHOP CLIN N AM, V41, P145, DOI 10.1016/j.ocl.2009.11.001
   Cano-Urbina J, 2017, INT J HEALTH ECON MA, V17, P103, DOI 10.1007/s10754-016-9202-8
   Carr AJ, 2005, J BONE JOINT SURG BR, V87B, P1593, DOI 10.1302/0301-620X.87B12.17085
   Carroll AE, 2017, JAMA-J AM MED ASSOC, V318, P1748, DOI 10.1001/jama.2017.16193
   Chapman CG, 2017, MED CARE, V55, P97, DOI 10.1097/MLR.0000000000000614
   CHARLSON M, 1994, J CLIN EPIDEMIOL, V47, P1245, DOI 10.1016/0895-4356(94)90129-5
   CHARLSON ME, 1987, J CHRON DIS, V40, P373, DOI 10.1016/0021-9681(87)90171-8
   Chen BR, 2021, BMC CANCER, V21, P0, DOI 10.1186/s12885-020-07778-1
   Cheng YW, 2014, J MATERN-FETAL NEO M, V27, P1668, DOI 10.3109/14767058.2013.879115
   Chrischilles E, 2014, MED CARE, V52, PS75, DOI 10.1097/MLR.0000000000000026
   COCHRAN WG, 1954, BIOMETRICS, V10, P417, DOI 10.2307/3001616
   DANZON PM, 1991, J ECON PERSPECT, V5, P51, DOI 10.1257/jep.5.3.51
   Deutsch E, 1998, Z ARZTL FORTBILD QUALITATSSICH, V92, P574
   Drummond MF, 2015, METHODS EC EVALUATIO, V0, P0
   Fang G, 2012, AM J EPIDEMIOL, V175, P60, DOI 10.1093/aje/kwr283
   Floyd SB, 2020, JAMA NETW OPEN, V3, P0, DOI 10.1001/jamanetworkopen.2019.18663
   Floyd SB, 2019, J ORTHOP SURG RES, V14, P0, DOI 10.1186/s13018-018-1052-2
   Floyd Sarah B, 2018, JSES OPEN ACCESS, V2, P40, DOI 10.1016/j.jses.2017.10.002
   Frakes M, 2020, J EMPIR LEGAL STUD, V17, P4, DOI 10.1111/jels.12241
   Frakes M, 2016, J PUBLIC ECON, V143, P142, DOI 10.1016/j.jpubeco.2016.09.002
   Frakes M, 2012, J EMPIR LEGAL STUD, V9, P457, DOI 10.1111/j.1740-1461.2012.01259.x
   Garrido MM, 2016, J PAIN SYMPTOM MANAG, V52, P446, DOI 10.1016/j.jpainsymman.2016.01.016
   Giesen D, 1988, INT MEDICAL MALPRACT, V0, P0
   Gimm GW, 2010, HEALTH SERV RES, V45, P195, DOI 10.1111/j.1475-6773.2009.01062.x
   Government Accountability Office, 2003, MED MALPRACTICE, V0, P0
   Greenland S, 2001, ANNU REV PUBL HEALTH, V22, P189, DOI 10.1146/annurev.publhealth.22.1.189
   Harris DM, 2005, J LAW MED ETHICS, V33, P456, DOI 10.1111/j.1748-720X.2005.tb00512.x
   Harris JD, 2014, ARTHROSCOPY, V30, P362, DOI 10.1016/j.arthro.2013.11.015
   Harris KM, 1998, HEALTH SERV RES, V33, P1337
   Haughom BD, 2014, CLIN ORTHOP RELAT R, V472, P4024, DOI 10.1007/s11999-014-3895-0
   Heckman JJ, 2008, INT STAT REV, V76, P1, DOI 10.1111/j.1751-5823.2007.00024.x
   Heckman JJ, 2006, REV ECON STAT, V88, P389, DOI 10.1162/rest.88.3.389
   Heckman JJ, 1985, LONGITUDINAL ANAL LA, V0, P0
   Hubbard F, 2006, HOFSTRA L REV, V35, P437
   IMBENS GW, 1994, ECONOMETRICA, V62, P467, DOI 10.2307/2951620
   Inacio MCS, 2016, J BONE JOINT SURG AM, V98, P0, DOI 10.2106/JBJS.N.01332
   Jevsevar DS, 2013, J AM ACAD ORTHOP SUR, V21, P571, DOI 10.5435/JAAOS-21-09-571
   Katz DA, 2005, ANN EMERG MED, V46, P525, DOI 10.1016/j.annemergmed.2005.04.016
   Kavic Michael S, 2004, JSLS, V8, P1
   Kessler D, 1996, Q J ECON, V111, P353, DOI 10.2307/2946682
   Kessler DP, 2011, J ECON PERSPECT, V25, P93, DOI 10.1257/jep.25.2.93
   Krumholz HM, 2009, CIRC-CARDIOVASC QUAL, V2, P407, DOI 10.1161/CIRCOUTCOMES.109.883256
   McClellan MB, 2000, HEALTH SERV RES, V35, P1061
   McNamara RL, 2015, MED CARE, V53, P818, DOI 10.1097/MLR.0000000000000402
   McNamara RL, 2015, J AM HEART ASSOC, V4, P0, DOI 10.1161/JAHA.115.001767
   Mello MM, 2020, JAMA-J AM MED ASSOC, V323, P352, DOI 10.1001/jama.2019.21411
   Mello MM, 2005, OBSTET GYNECOL, V105, P1287, DOI 10.1097/01.AOG.0000163255.56004.b5
   Newhouse JP, 1998, ANNU REV PUBL HEALTH, V19, P17, DOI 10.1146/annurev.publhealth.19.1.17
   Obremskey WT, 2005, J BONE JOINT SURG AM, V87A, P2632, DOI 10.2106/JBJS.E.00370
   Palazzo C, 2014, PLOS ONE, V9, P0, DOI 10.1371/journal.pone.0090633
   Pappou IP, 2013, J AM ACAD ORTHOP SUR, V21, P772, DOI 10.5435/JAAOS-21-12-772
   Park TR, 2008, VALUE HEALTH, V11, P304, DOI 10.1111/j.1524-4733.2007.00234.x
   Parsons NR, 2012, BMC MED RES METHODOL, V12, P0, DOI 10.1186/1471-2288-12-60
   Peltola M, 2011, ANN MED, V43, PS4, DOI 10.3109/07853890.2011.586364
   Pepper MS, 2011, S AFR J BIOETH LAW, V4, P29
   Porter ME, 2010, NEW ENGL J MED, V363, P2477, DOI 10.1056/NEJMp1011024
   Posner Karen L, 2015, J HEALTHC RISK MANAG, V35, P38, DOI 10.1002/jhrm.21200
   Remmers C, 2009, J AMBUL CARE MANAG, V32, P320, DOI 10.1097/JAC.0b013e3181ba6e77
   Reschovsky JD, 2018, HEALTH SERV RES, V53, P1498, DOI 10.1111/1475-6773.12660
   Roth LM, 2016, J HEALTH SOC BEHAV, V57, P486, DOI 10.1177/0022146516669971
   Sabharwal S, 2016, BONE JOINT RES, V5, P470, DOI 10.1302/2046-3758.510.2000638
   Schoenfeld EM, 2019, ANN EMERG MED, V74, P126, DOI 10.1016/j.annemergmed.2018.11.017
   SCHWARTZ GT, 1994, UCLA LAW REV, V42, P377
   Sethi MK, 2012, SPORTS MED, V421, P0
   Sloan FA, 2009, REASSESSMENT J HLTH, V28, P491, DOI 10.1016/j.jhealeco.2008.12.006
   Soucacos PN, 2008, INJURY, V39, P636, DOI 10.1016/j.injury.2008.02.011
   Staiger D, 1997, ECONOMETRICA, V65, P557, DOI 10.2307/2171753
   Studdert DM, 2005, JAMA-J AM MED ASSOC, V293, P2609, DOI 10.1001/jama.293.21.2609
   Studdert DM, 2004, NEW ENGL J MED, V350, P283, DOI 10.1056/NEJMhpr035470
   Traina F, 2009, CLIN ORTHOP RELAT R, V467, P434, DOI 10.1007/s11999-008-0582-z
   Urwin M, 1998, ANN RHEUM DIS, V57, P649, DOI 10.1136/ard.57.11.649
   US Department of Health and Human Services, 2002, CONFR NEW HLTH CAR C, V0, P128
   utexasedu, 1900, V6TH, V0, P0
   Verberne WR, 2019, AM J KIDNEY DIS, V73, P372, DOI 10.1053/j.ajkd.2018.10.007
   Vidmar N, 2004, DEPAUL LAW REV, V54, P315
   Weinstein JN, 2004, HEALTH AFFAIR, V23, PVAR81, DOI 10.1377/hlthaff.var.81
   Weinstein JN, 2006, SPINE PHILAPA 1976, V31, P0
   Wheat K, 2005, J LAW MED ETHICS, V33, P444, DOI 10.1111/j.1748-720X.2005.tb00511.x
   Wooldridge Jeffrey M, 2012, INTRO ECONOMETRICS M, V5th, P0
   Wright JG, 2006, J BONE JOINT SURG BR, V88B, P1264, DOI 10.1302/0301-620X.88B9.18389
   Xu X, 2013, HEALTH ECON POLICY L, V8, P453, DOI 10.1017/S1744133113000157
   Yang YT, 2009, MED CARE, V47, P234, DOI 10.1097/MLR.0b013e31818475de
   Yelin E, 2016, SEMIN ARTHRITIS RHEU, V46, P259, DOI 10.1016/j.semarthrit.2016.07.013
   Zuger A, 2004, NEW ENGL J MED, V350, P69, DOI 10.1056/NEJMsr031703
NR 100
TC 0
Z9 0
U1 1
U2 1
PU BMC
PI LONDON
PA CAMPUS, 4 CRINAN ST, LONDON N1 9XW, ENGLAND
SN 
EI 1472-6963
J9 BMC HEALTH SERV RES
JI BMC Health Serv. Res.
PD MAY 3
PY 2022
VL 22
IS 1
BP 
EP 
DI 10.1186/s12913-022-07839-0
PG 15
WC Health Care Sciences & Services
SC Health Care Sciences & Services
GA 0Y3FE
UT WOS:000790277100001
PM 35505315
DA 2022-10-14
ER

PT J
AU Debono, B
   Gerson, C
   Le Moing, V
   Houselstein, T
   Bougeard, R
   Lonjon, G
   Lonjon, N
AF Debono, Bertrand
   Gerson, Carole
   Le Moing, Vincent
   Houselstein, Thierry
   Bougeard, Renaud
   Lonjon, Guillaume
   Lonjon, Nicolas
TI Spine Surgery Infection, Litigation, and Financial Compensation: Analysis of 98 Claims Involving French Spine Surgeons Between 2015 and 2019
SO WORLD NEUROSURGERY
LA English
DT Article
DE Health care-associated infection; Litigation; Malpractice; No-fault system; Out-of-court system; Postoperative infection; Spine surgery
ID surgical site infection; risk-factor; malpractice litigation; medical malpractice; defensive medicine; united-states; liability; management; reform; impact
AB OBJECTIVE: Since 2002, France has adopted the Patients' Rights Law, an alternative malpractice scheme creating a faster, less expensive out-of-court settlement ensuring compensation even in the absence of fault. We aimed to describe the implications of this system by analyzing 5 years of claims for infections related to spinal surgeries collected by the main insurer of French spine surgeons. METHODS: We retrospectively analyzed 98 anonymized malpractice claims from 2015 to 2019 (20% of overall claims), including anonymized medical records of the patients, reports of the independent experts, final judgments, and entities supporting the compensation if any. RESULTS: Claims included 8 deaths and 17 newly acquired neurological sequelae. The conclusions identified 22 faulty cases. The most frequent fault was a delay in diagnosis (10 cases), followed by inadequate surgical management (6 cases), inadequate antibiotic therapy (5 cases), and inadequate follow-up (1 case). Among the 67 cases (68.4%) proved not to be at fault, 10 were covered by the national solidarity fund because of their severity, and the remaining 57 were covered by hospitals. CONCLUSIONS: Since the 2002 Patients' Rights Law, patients with postoperative infections have always received compensation. The out-of-court settlement offers the patients incurring morbidities the assurance of faster compensation. Although certainly subject to selection criteria, this procedure is free and does not necessitate the presence of a lawyer. The analysis of expert reports and the resulting court decisions imply prevention, anticipation, and collaboration of all health care providers and open an opportunity to improve their practices to limit these crucial followings.
C1 [Debono, Bertrand] Paris Versailles Spine Ctr, Ctr Francilien Dos, Paris, France.
   [Debono, Bertrand] Ramsay Sante Hop Prive Versailles, Versailles, France.
   [Gerson, Carole; Houselstein, Thierry] Mutuelle Assurances Corps Sante Francais MACSF, Compensat & Med Commun Dept, Paris, France.
   [Le Moing, Vincent] Montpellier Univ, Hop Gui Chauliac, Dept Infect & Trop Dis, Med Ctr, Montpellier, France.
   [Lonjon, Nicolas] Montpellier Univ, Hop Gui Chauliac, Dept Neurosurg, Med Ctr, Montpellier, France.
   [Bougeard, Renaud] Clin Val Ouest, Dept Neurosurg, Ecully, France.
   [Lonjon, Guillaume] Montpellier Metropole, Dept Orthoped Surg, Orthosud, Clin St Jean Sud France,Sante Cite Grp, Montpellier, France.
RP Debono, B (通讯作者)，Paris Versailles Spine Ctr, Ctr Francilien Dos, Paris, France.; Debono, B (通讯作者)，Ramsay Sante Hop Prive Versailles, Versailles, France.
EM bdebono@gmail.com
CR Abdul-Jabbar A, 2012, SPINE, V37, P1340, DOI 10.1097/BRS.0b013e318246a53a
   Agarwal N, 2018, SPINE, V43, P984, DOI 10.1097/BRS.0000000000002510
   Ahmadi SA, 2019, SPINE J, V19, P1221, DOI 10.1016/j.spinee.2019.02.001
   Anderson PA, 2017, NEUROSURGERY, V80, PS114, DOI 10.1093/neuros/nyw066
   Atesok K, 2020, GLOB SPINE J, V10, P183, DOI 10.1177/2192568218819817
   Barrey C, 2013, EUR J ORTHOP SURG TRAUMATOL, V23 Suppl 1, PS29, DOI 10.1007/s00590-013-1243-9
   BLynch C, 1996, BRIT J OBSTET GYNAEC, V103, P1236, DOI 10.1111/j.1471-0528.1996.tb09635.x
   Calkins H, 2017, J ARRYTHM, V33, P369, DOI 10.1016/j.joa.2017.08.001
   CHAPMAN S, 1995, BRIT MED J, V310, P1090, DOI 10.1136/bmj.310.6987.1090a
   Daniels AH, 2017, J NEUROSURG-SPINE, V27, P470, DOI 10.3171/2016.11.SPINE16646
   Debono B, 2020, NEUROCHIRURGIE, V66, P219, DOI 10.1016/j.neuchi.2020.05.003
   Debono B, 2020, NEUROSURG FOCUS, V49, P0, DOI 10.3171/2020.8.FOCUS20582
   Deyo RA, 2005, SPINE, V30, P1441, DOI 10.1097/01.brs.0000166503.37969.8a
   Din RS, 2017, SPINE, V42, P177, DOI 10.1097/BRS.0000000000001687
   Epstein Nancy E, 2010, SURG NEUROL INT, V1, P3, DOI 10.4103/2152-7806.62261
   GSell-Macrez F, 2011, CHICAGO-KENT LAW R, V86, P1093
   Guillain A, 2020, ACTA NEUROCHIR, V162, P1379, DOI 10.1007/s00701-020-04302-z
   Jena AB, 2011, NEW ENGL J MED, V365, P629, DOI 10.1056/NEJMsa1012370
   Kandregula S, 2020, NEUROSURG FOCUS, V49, P0, DOI 10.3171/2020.8.FOCUS20764
   Kosty J, 2019, NEUROSURGERY, V85, PE992, DOI 10.1093/neuros/nyz319
   LeFever D, 2020, NEUROSURG FOCUS, V49, P0, DOI 10.3171/2020.8.FOCUS20616
   Legeais D, 2019, J VISC SURG, V156, PS21, DOI 10.1016/j.jviscsurg.2019.06.003
   Lener S, 2018, ACTA NEUROCHIR, V160, P487, DOI 10.1007/s00701-018-3467-2
   Machin JT, 2018, EUR SPINE J, V27, P2693, DOI 10.1007/s00586-018-5739-1
   Makhni MC, 2018, SPINE J, V18, P209, DOI 10.1016/j.spinee.2017.06.038
   Medress ZA, 2020, NEUROSURG FOCUS, V49, P0, DOI 10.3171/2020.8.FOCUS20602
   Missios S, 2015, SPINE J, V15, P1602, DOI 10.1016/j.spinee.2015.03.041
   Morris JA, 2003, ANN SURG, V237, P844, DOI 10.1097/00000658-200306000-00013
   Nahed BV, 2012, PLOS ONE, V7, P0, DOI 10.1371/journal.pone.0039237
   Olsen MA, 2003, J NEUROSURG, V98, P149, DOI 10.3171/spi.2003.98.2.0149
   Schimmel JJP, 2010, EUR SPINE J, V19, P1711, DOI 10.1007/s00586-010-1421-y
   Sciubba DM, 2017, J NEUROSURG-SPINE, V27, P468, DOI 10.3171/2017.1.SPINE161371
   Smith TR, 2015, NEUROSURGERY, V76, P105, DOI 10.1227/NEU.0000000000000576
   Sohn DH, 2013, INT J GEN MED, V6, P49, DOI 10.2147/IJGM.S24256
   Sohn DH, 2012, CLIN ORTHOP RELAT R, V470, P1370, DOI 10.1007/s11999-011-2206-2
   Taylor S, 2003, INT COMP LAW Q, V52, P737
   ter Gunne AFP, 2010, SPINE, V35, P1323, DOI 10.1097/BRS.0b013e3181bcde61
   Thouvenin D, 2018, LAW REV, V0, P0
   Tresallet C, 2019, J VISC SURG, V156, PS3, DOI 10.1016/j.jviscsurg.2019.04.001
   Watson K, 2017, EUR J HEALTH LAW, V25, P1, DOI 10.1163/15718093-12460348
NR 44
TC 0
Z9 0
U1 0
U2 0
PU ELSEVIER SCIENCE INC
PI NEW YORK
PA STE 800, 230 PARK AVE, NEW YORK, NY 10169 USA
SN 1878-8750
EI 1878-8769
J9 WORLD NEUROSURG
JI World Neurosurg.
PD MAR 15
PY 2022
VL 159
IS 
BP E161
EP E171
DI 10.1016/j.wneu.2021.12.022
PG 11
WC Clinical Neurology; Surgery
SC Neurosciences & Neurology; Surgery
GA 2Q7BR
UT WOS:000820574500025
PM 34902601
DA 2022-10-14
ER

PT J
AU Watanabe, J
   Yamamoto, N
   Shibata, A
   Oide, S
   Watari, T
AF Watanabe, Jun
   Yamamoto, Norio
   Shibata, Ayako
   Oide, Shiho
   Watari, Takashi
TI The impact and prevention of systemic and diagnostic errors in surgical malpractice claims in Japan: a retrospective cohort study
SO SURGERY TODAY
LA English
DT Article; Early Access
DE Diagnostic error; General surgeons; Medical malpractice claims; Surgical patient safety system; System error
ID adverse event; patient safety; closed claim; pattern
AB The Surgical Patient Safety System (SURPASS) has been proven to improve patient outcomes. However, few studies have evaluated the details of litigation and its prevention in terms of systemic and diagnostic errors as potentially preventable problems. The present study explored factors associated with accepted claims (surgeon-loss). We retrospectively searched the national Japanese malpractice claims database between 1961 and 2017. Using multivariable logistic regression models, we assessed the association between medical malpractice variables (systemic and diagnostic errors, facility size, time, place, and clinical outcomes) and litigation outcomes (acceptance). We evaluated whether or not the factors associated with litigation could have been prevented with the SURPASS checklist. We identified 339 malpractice claims made against general surgeons. There were 159 (56.3%) accepted claims, and the median compensation paid was 164,381 USD. In multivariable analyses, system (odds ratio, 27.2 95% confidence interval 13.8-53.5) and diagnostic errors (odds ratio 5.3, 95% confidence interval 2.7-10.5) had a significant statistical association with accepted claims. The SURPASS checklist may have prevented 7% and 10% of the accepted claims and systemic errors, respectively. It is unclear what proportion of accepted claims indicated that general surgeon loses should be prevented from performing surgery if the SURPASS checklist were used. In conclusion, systemic and diagnostic errors were associated with accepted claims. Surgical teams should adhere to the SURPASS checklist to enhance patient safety and reduce surgeon risk.
C1 [Watanabe, Jun] Tochigi Med Ctr Shimotsuga, Dept Surg, Shimotsuga, Tochigi, Japan.
   [Watanabe, Jun; Yamamoto, Norio; Oide, Shiho] Sci Res WorkS Peer Support Grp SRWS PSG, Osaka, Japan.
   [Yamamoto, Norio] Miyamoto Orthoped Hosp, Dept Orthoped Surg, Okayama, Japan.
   [Shibata, Ayako] Yodogawa Christians Hosp, Dept Obstet & Gynecol, Osaka, Japan.
   [Oide, Shiho] Kameda Med Ctr, Urogynecol Ctr, Chiba, Japan.
   [Watari, Takashi] Shimane Univ Hosp, Gen Med Ctr, Izumo, Shimane, Japan.
   [Watari, Takashi] Univ Michigan, Div Hosp Med, Med Sch, Ann Arbor, MI 48109 USA.
RP Watari, T (通讯作者)，Shimane Univ Hosp, Gen Med Ctr, Izumo, Shimane, Japan.; Watari, T (通讯作者)，Univ Michigan, Div Hosp Med, Med Sch, Ann Arbor, MI 48109 USA.
EM m06105jw@jichi.ac.jp; norio-yamamoto@umin.ac.jp; sibata700@gmail.com; shihooide@gmail.com; wataritari@gmail.com
FU national academic research grant funds (JSPS KAKENHI) [17K15745, 20H03913]
CR [Anonymous], 2018, WHAT IS DIAGNOSTIC E, V0, P0
   Bishop TF, 2011, JAMA-J AM MED ASSOC, V305, P2427, DOI 10.1001/jama.2011.813
   Bosk CL, 2009, LANCET, V374, P444, DOI 10.1016/S0140-6736(09)61440-9
   Bosma E, 2011, BRIT J SURG, V98, P1654, DOI 10.1002/bjs.7594
   Clarke JR, 2007, ANN SURG, V246, P395, DOI 10.1097/SLA.0b013e3181469987
   Collins SJ, 2014, ASSOC OPER ROOM NURS, V100, P65, DOI 10.1016/j.aorn.2013.07.024
   Cuschieri A, 2006, ANN SURG, V244, P642, DOI 10.1097/01.sla.0000243601.36582.18
   de Vries EN, 2009, QUAL SAF HEALTH CARE, V18, P121, DOI 10.1136/qshc.2008.027524
   de Vries EN, 2012, BMJ QUAL SAF, V21, P503, DOI 10.1136/bmjqs-2011-000347
   de Vries EN, 2011, ANN SURG, V253, P624, DOI 10.1097/SLA.0b013e3182068880
   de Vries EN, 2010, NEW ENGL J MED, V363, P1928, DOI 10.1056/NEJMsa0911535
   Deboa Danuta, 2007, ARCH MED SADOWEJ KRYMINOL, V57, P205
   Gawande AA, 2003, NEW ENGL J MED, V348, P229, DOI 10.1056/NEJMsa021721
   Graber ML, 2005, ARCH INTERN MED, V165, P1493, DOI 10.1001/archinte.165.13.1493
   Greenberg CC, 2007, J AM COLL SURGEONS, V204, P533, DOI 10.1016/j.jamcollsurg.2007.01.010
   Griffen FD, 2008, ANN SURG, V248, P468, DOI 10.1097/SLA.0b013e318185e196
   Griffen FD, 2007, J AM COLL SURGEONS, V204, P561, DOI 10.1016/j.jamcollsurg.2007.01.013
   Gupta A, 2018, BMJ QUAL SAF, V27, P53, DOI 10.1136/bmjqs-2017-006774
   Hakala T, 2014, WORLD J SURG, V38, P759, DOI 10.1007/s00268-013-2364-3
   Haugen AS, 2019, ANESTHESIOLOGY, V131, P420, DOI 10.1097/ALN.0000000000002674
   Jayapal L, 2018, CUREUS J MED SCIENCE, V10, P0
   Kremer Michael J, 2019, AANA J, V87, P468
   Kwaan MR, 2006, ARCH SURG-CHICAGO, V141, P353, DOI 10.1001/archsurg.141.4.353
   Leape LL, 1998, JAMA-J AM MED ASSOC, V280, P1444, DOI 10.1001/jama.280.16.1444
   Mehtsun WT, 2013, SURGERY, V153, P465, DOI 10.1016/j.surg.2012.10.005
   Morris JA, 2003, ANN SURG, V237, P844, DOI 10.1097/00000658-200306000-00013
   Otsuki K, 2021, WORLD NEUROSURG, V148, PE35, DOI 10.1016/j.wneu.2020.11.159
   Poveda VD, 2021, REV BRAS ENFERM, V74, P0, DOI 10.1590/0034-7167-2019-0874
   Regenbogen SE, 2007, ANN SURG, V246, P705, DOI 10.1097/SLA.0b013e31815865f8
   Rodziewicz TL, 2022, MED ERROR REDUCTION, V0, P0
   Rogers SO, 2006, SURGERY, V140, P25, DOI 10.1016/j.surg.2006.01.008
   Scarci M, 2022, JTCVS TECHNIQUES, V11, P74, DOI 10.1016/j.xjtc.2021.10.059
   Somville FJMP, 2010, ACTA CHIR BELG, V110, P11, DOI 10.1080/00015458.2010.11680558
   Storesund A, 2020, JAMA SURG, V155, P562, DOI 10.1001/jamasurg.2020.0989
   Studdert DM, 2006, NEW ENGL J MED, V354, P2024, DOI 10.1056/NEJMsa054479
   Tehrani ASS, 2013, BMJ QUAL SAF, V22, P672, DOI 10.1136/bmjqs-2012-001550
   Treadwell JR, 2014, BMJ QUAL SAF, V23, P299, DOI 10.1136/bmjqs-2012-001797
   von Elm E, 2008, J CLIN EPIDEMIOL, V61, P344, DOI 10.1016/j.jclinepi.2007.11.008
   Watari T, 2021, INTERNAL MED, V60, P2919, DOI 10.2169/internalmedicine.6652-20
   Watari T, 2020, PLOS ONE, V15, P0, DOI 10.1371/journal.pone.0237145
   Weinberg NS, 1998, INT J QUAL HEALTH C, V10, P295, DOI 10.1093/intqhc/10.4.295
   Xiang Jian, 2013, FA YI XUE ZA ZHI, V29, P193
   Yamamoto Norio, 2021, J ORTHOP SCI, V0, P0, DOI DOI 10.1016/j.jos.2021.11.006
NR 43
TC 0
Z9 0
U1 1
U2 1
PU SPRINGER
PI NEW YORK
PA ONE NEW YORK PLAZA, SUITE 4600, NEW YORK, NY, UNITED STATES
SN 0941-1291
EI 1436-2813
J9 SURG TODAY
JI Surg. Today
PD JUN 15
PY 2022
VL 0
IS 
BP 
EP 
DI 10.1007/s00595-022-02590-9
PG 7
WC Surgery
SC Surgery
GA 4P8BY
UT WOS:000855616400001
PM 36127545
DA 2022-10-14
ER

PT J
AU Schweder, J
   Fischerauer, SF
   Zophel, OT
   Schweppe, P
   Seibert, F
AF Schweder, Jana
   Fischerauer, Stefan Franz
   Zoephel, Oliver Theodor
   Schweppe, Peter
   Seibert, Franz
TI Claims following distal Radius Fractures
SO HANDCHIRURGIE MIKROCHIRURGIE PLASTISCHE CHIRURGIE
LA German
DT Article
DE distal radius fracture; patient satisfaction; disputes
ID malpractice claim; complication; surgery; care
AB Background: As distal radius fractures as well as diagnostic and therapeutic options vary widely, there is an enormous potential for deficient convalescence and subsequent patient dissatisfaction. The aim of this study is the evaluation of malpractice in distal radius fracture management, which could help to draw conclusions regarding optimization and prevention as well as raising patient satisfaction and minimizing subsequent costs. Material and methods: Files and patient data of all distal radius fracture complaints regarding one public hospital operator in a period between 2007 and 2017 were reviewed and subjected to descriptive statistics. Results: A total of 35 cases with complaints regarding medical treatment, communication and long-term effects were identified, broken down into key issues and analyzed by means of descriptive statistics. Conclusion: Complications and long-term effects of distal radius fractures are not completely avoidable. It is possible, however, to prevent lack of communication and treatment delays. To achieve increased patient satisfaction, it is essential to reflect on diagnostic, therapeutic and interpersonal strategies.
C1 [Schweder, Jana; Fischerauer, Stefan Franz; Seibert, Franz] Med Univ Graz, Univ Klin Orthopadie & Traumatol, Auenbruggerpl 5, A-8036 Graz, Austria.
   [Zoephel, Oliver Theodor] Xpert Clin, Plast Recontruct Handchirurg, PCOost, Amsterdam, Netherlands.
   [Schweppe, Peter] Steiermark Krankenanstaltengesell MbH, Recht & Risikomanagement, Graz, Austria.
RP Fischerauer, SF (通讯作者)，Med Univ Graz, Univ Klin Orthopadie & Traumatol, Auenbruggerpl 5, A-8036 Graz, Austria.
EM stefan.fischerauer@medunigraz.at
CR Ahmad R, 2009, INT ORTHOP, V33, P1311, DOI 10.1007/s00264-009-0767-4
   Al-Rashid M, 2006, J BONE JOINT SURG BR, V88B, P1610, DOI 10.1302/0301-620X.88B12.17696
   Brown TW, 2010, ACAD EMERG MED, V17, P553, DOI 10.1111/j.1553-2712.2010.00729.x
   Delavary BM, 2010, J HAND SURG-EUR VOL, V35E, P381, DOI 10.1177/1753193409355735
   DeNoble PH, 2014, J HAND SURG-AM, V39, P1480, DOI 10.1016/j.jhsa.2014.02.019
   Esenwein P, 2013, ARCH ORTHOP TRAUM SU, V133, P1155, DOI 10.1007/s00402-013-1766-x
   Foo TL, 2013, J ORTHOP SURG-HONG K, V21, P332, DOI 10.1177/230949901302100314
   Jakubietz MG, 2012, J ORTHOP SURG RES, V7, P0, DOI 10.1186/1749-799X-7-8
   King JD, 2017, ARCH BONE JT SURG-AB, V5, P74
   Limthongthang R, 2014, J HAND SURG-AM, V39, P852, DOI 10.1016/j.jhsa.2014.01.038
   Lutz K, 2014, J HAND SURG-AM, V39, P1280, DOI 10.1016/j.jhsa.2014.04.018
   McKay SD, 2001, J HAND SURG-AM, V26A, P916, DOI 10.1053/jhsu.2001.26662
   Millet PJ, 1995, INJURY, V26, P671, DOI 10.1016/0020-1383(95)00146-8
   Mosenthal William P, 2019, HAND (N Y), V14, P534, DOI 10.1177/1558944717751194
   Ozbek EA, 2019, INJURY, V50, P1684, DOI 10.1016/j.injury.2019.07.018
   Patel VP, 2010, BULL HOSP JT DIS, V68, P112
   Prommersberger KJ, 2007, UNFALLCHIRURG, V110, P617, DOI 10.1007/s00113-007-1293-8
   Quadlbauer S, 2018, ARCH ORTHOP TRAUM SU, V138, P1773, DOI 10.1007/s00402-018-3051-5
   Riddick AP, 2012, J HAND SURG-EUR VOL, V37E, P407, DOI 10.1177/1753193411426809
   Ring J, 2014, BONE JOINT J, V96B, P1510, DOI 10.1302/0301-620X.96B11.33963
   Roth KM, 2012, J HAND SURG-AM, V37A, P942, DOI 10.1016/j.jhsa.2012.02.006
   Sandelin H, 2018, ACTA ORTHOP, V89, P240, DOI 10.1080/17453674.2018.1427966
   Singh H, 2015, NEW ENGL J MED, V373, P2493, DOI 10.1056/NEJMp1512241
   Unglaub F, 2017, ORTHOPADE, V46, P93, DOI 10.1007/s00132-016-3347-5
   WARWICK D, 1993, CLIN ORTHOP RELAT R, V0, P270
NR 25
TC 0
Z9 0
U1 0
U2 1
PU THIEME MEDICAL PUBL INC
PI NEW YORK
PA 333 SEVENTH AVE, NEW YORK, NY 10001 USA
SN 0722-1819
EI 1439-3980
J9 HANDCHIR MIKROCHIR P
JI Handchir. Mikrochir. Plast. Chir.
PD FEB 15
PY 2022
VL 54
IS 01
BP 58
EP 64
DI 10.1055/a-1718-3494
PG 7
WC Surgery
SC Surgery
GA YZ1RQ
UT WOS:000755260400008
PM 35168269
DA 2022-10-14
ER

PT J
AU Calder, LA
   Whyte, EM
   Neilson, HK
   Zhang, C
   Barry, TK
   Barry, SP
AF Calder, Lisa A.
   Whyte, Eileen M.
   Neilson, Heather K.
   Zhang, Cathy
   Barry, Tricia K.
   Barry, Sean P.
TI Trends and Contributing Factors in Medicolegal Cases Involving Spine Surgery
SO SPINE
LA English
DT Article
DE civil legal; clinical decision-making; diagnostic error; intraoperative complications; malpractice; medical errors; patient harm; spine; surgical procedures; wrong-site surgery
ID malpractice litigation; defensive medicine; sentinel event; error; claim; state
AB Study Design. Retrospective descriptive study. Objective. The aim of this study was to describe closed medicolegal cases involving physicians and spine surgery in Canada from a trend and patient safety perspective. Summary of Background Data. Spine surgery is a source of medicolegal complaints against surgeons partly owing to the potential severity of associated complications. In previous medicolegal studies, researchers applied a medicolegal lens to their analyses without applying a quality improvement or patient safety lens. Methods. The study comprised a 15-year medicolegal trend analysis and a 5-year contributing factors analysis of cases (civil legal and regulatory authority matters) from the Canadian Medical Protective Association (CMPA), representing an estimated 95% of physicians in Canada. Included cases were closed by the CMPA between 2004 and 2018 (trends) or 2014 and 2018 (contributing factors). We fit a linear trend line to the annual rates of spine surgery cases per 1000 physician-years of CMPA membership for physicians in a neurosurgery or orthopedic surgery specialty. We then applied an ANOVA type III sum of squares test to determine the statistical significance of the annualized change rate over time. For the contributing factors analysis, we reported descriptive statistics for patient and physician characteristics, patient harm, and peer expert criticisms in each case. Results. Our trend analysis included 340 cases. Case rates decreased significantly at an annualized change rate of -4.7% (P = 0.0017). Our contributing factors analysis included 81 civil legal and 19 regulatory authority cases. Most patients experienced health care-related harm (89/100, 89.0%). Peer experts identified intraoperative injuries (29/89, 32.6%), diagnostic errors (14/89, 15.7%), and wrong site surgeries (16/89, 18.0%) as the top patient safety indicators. The top factor contributing to medicolegal risk was physician clinical decision-making. Conclusion and Relevance. Although case rates decreased, patient harm was attributable to health care in the majority of recently closed cases. Therefore, crucial opportunities remain to enhance patient safety in spine surgery.
C1 [Calder, Lisa A.; Whyte, Eileen M.; Neilson, Heather K.; Zhang, Cathy] Canadian Med Protect Assoc, Dept Med Care Analyt, Ottawa, ON, Canada.
   [Barry, Sean P.] Dalhousie Univ, Div Neurosurg, Dept Surg, Halifax, NS, Canada.
RP Calder, LA (通讯作者)，Canadian Med Protect Assoc, Ottawa, ON K1S 5P1, Canada.
EM research@cmpa.org
FU Canadian Medical Protective Association
CR Agarwal N, 2018, SPINE, V43, P984, DOI 10.1097/BRS.0000000000002510
   Ahmadi SA, 2019, SPINE J, V19, P1221, DOI 10.1016/j.spinee.2019.02.001
   Canadian Institute for Health Information, 2018, CAN COD STAND VERS 2, V0, P0
   Canadian Medical Protective Association, 2016, SURG SAF CHECKL REV, V0, P0
   Daniels AH, 2017, J NEUROSURG-SPINE, V27, P470, DOI 10.3171/2016.11.SPINE16646
   Deyo RA, 2010, JAMA-J AM MED ASSOC, V303, P1259, DOI 10.1001/jama.2010.338
   Din RS, 2017, SPINE, V42, P177, DOI 10.1097/BRS.0000000000001687
   Durand WM, 2018, SPINE, V43, P940, DOI 10.1097/BRS.0000000000002469
   Gadjradj PS, 2020, NEUROSURG FOCUS, V49, P0, DOI 10.3171/2020.8.FOCUS20250
   Grauberger J, 2017, JAMA SURG, V152, P0, DOI 10.1001/jamasurg.2017.0544
   Grimm BD, 2014, JBJS REV, V0, P2
   Guillain A, 2020, ACTA NEUROCHIR, V162, P1379, DOI 10.1007/s00701-020-04302-z
   Hoffman J, 2018, MED MALPRACTICE, V0, P0
   Hoppes M, 2014, SERIOUS SAFETY EVENT, V0, P0
   Hugh TB, 2002, MED J AUSTRALIA, V176, P277, DOI 10.5694/j.1326-5377.2002.tb04407.x
   Jackson KL, 2021, GLOB SPINE J, V11, P782, DOI 10.1177/2192568220939524
   Johnston MJ, 2016, ANN SURG, V263, P477, DOI 10.1097/SLA.0000000000001164
   King HB, 2008, AGENCY HEALTHCARE RE, V0, P0
   Longo UG, 2012, J BONE JOINT SURG BR, V94B, P1546, DOI 10.1302/0301-620X.94B11.29553
   Machin JT, 2018, EUR SPINE J, V27, P2693, DOI 10.1007/s00586-018-5739-1
   Makhni MC, 2018, SPINE J, V18, P209, DOI 10.1016/j.spinee.2017.06.038
   Marquez-Lara A, 2014, SPINE, V39, P900, DOI 10.1097/BRS.0000000000000247
   Marquez-Lara A, 2014, SPINE, V39, P715, DOI 10.1097/BRS.0000000000000228
   McCleery Adele, 2019, J HEALTHC RISK MANAG, V38, P11, DOI 10.1002/jhrm.21348
   Missios S, 2015, SPINE J, V15, P1602, DOI 10.1016/j.spinee.2015.03.041
   Pattni N, 2019, BRIT J ANAESTH, V122, P233, DOI 10.1016/j.bja.2018.10.056
   Rovit RL, 2007, J NEUROSURG, V106, P1108, DOI 10.3171/jns.2007.106.6.1108
   Rynecki ND, 2018, ORTHOPEDICS, V41, PE615, DOI 10.3928/01477447-20180621-06
   Sanchez JA, 2017, SURG PATIENT CARE, V0, P0
   Schaffer AC, 2017, JAMA INTERN MED, V177, P710, DOI 10.1001/jamainternmed.2017.0311
   Smith TR, 2016, J NEUROSURG, V124, P1524, DOI 10.3171/2015.6.JNS15764
   Starmer AJ, 2014, NEW ENGL J MED, V371, P1803, DOI 10.1056/NEJMsa1405556
   Urbach DR, 2014, NEW ENGL J MED, V370, P1029, DOI 10.1056/NEJMsa1308261
   World Health Organization, 2016, WHO INT STAT CLASS D, V0, P0
   Yang Qian, 2018, CMAJ OPEN, V6, PE561, DOI 10.9778/cmajo.20180077
NR 37
TC 0
Z9 0
U1 0
U2 0
PU LIPPINCOTT WILLIAMS & WILKINS
PI PHILADELPHIA
PA TWO COMMERCE SQ, 2001 MARKET ST, PHILADELPHIA, PA 19103 USA
SN 0362-2436
EI 1528-1159
J9 SPINE
JI SPINE
PD JUN 1
PY 2022
VL 47
IS 11
BP E469
EP E476
DI 10.1097/BRS.0000000000004332
PG 8
WC Clinical Neurology; Orthopedics
SC Neurosciences & Neurology; Orthopedics
GA 1X8JS
UT WOS:000807697400001
PM 35102116
DA 2022-10-14
ER

PT J
AU Kadakia, RJ
   Orland, KJ
   Sharma, A
   Akoh, CC
   Chen, J
   Parekh, SG
AF Kadakia, Rishin J.
   Orland, Keith J.
   Sharma, Akhil
   Akoh, Craig C.
   Chen, Jie
   Parekh, Selene G.
TI Medical Malpractice Trends in Foot and Ankle Surgery
SO JOURNAL OF FOOT & ANKLE SURGERY
LA English
DT Article
DE foot and ankle; lawsuits; medical malpractice; surgery
ID litigation; risk
AB Medical malpractice lawsuits can place significant economic and psychologic burden on a provider. Orthopedic surgery is one of the most common subspecialties involved in malpractice claims. There is currently no study examining malpractice lawsuits within foot and ankle surgery. Accordingly, the purpose of this work is to examine trends in malpractice claims in foot and ankle surgery. The Westlaw legal database was queried for lawsuits pertaining to foot and ankle surgery from 2008 to 2018. Only cases involving medical malpractice were included for analysis. All available details pertaining to the cases were collected. This included plaintiff demographic and geographic data. Details regarding the cases were also collected such as anatomical location, pathology, complications, and case outcomes. Forty-nine malpractice lawsuits pertaining to foot and ankle were identified. Most plaintiffs in these cases were adult females, and the majority of cases occurred in the northeast (53.1%). The most common anatomical region involved in claims involved the forefoot (29%). The majority of these claims involved surgery (65%). Infection was the most common complication seen in claims (22%). The jury ruled in favor of the defendant surgeon in most cases (73%). This is the first study to examine trends in medical malpractice within foot and ankle surgery. Infection was the most frequent complication seen in claims and forefoot surgery was the most common anatomic location. A large portion of claims resulted after nonoperative treatment. A better understanding of the trends within malpractice claims is crucial to developing strategies for prevention. (c) 2021 by the American College of Foot and Ankle Surgeons. All rights reserved.
C1 [Sharma, Akhil; Akoh, Craig C.; Chen, Jie; Parekh, Selene G.] Duke Univ, Dept Orthopaed Surg, Durham, NC USA.
   [Kadakia, Rishin J.; Orland, Keith J.] Emory Univ, Dept Orthopaed Surg, 59 Execut Pk South, Atlanta, GA 30329 USA.
RP Kadakia, RJ (通讯作者)，Emory Univ, Dept Orthopaed Surg, 59 Execut Pk South, Atlanta, GA 30329 USA.
EM Rishin.j.kadakia@emory.edu
CR [Anonymous], 2018, ORTHOPEDICS, V41, PE569, DOI 10.3928/01477447-20180524-05
   Bal BS, 2009, CLIN ORTHOP RELAT R, V467, P339, DOI 10.1007/s11999-008-0636-2
   Blazek AJ, 2019, UROLOGY, V131, P120, DOI 10.1016/j.urology.2019.05.035
   Bokshan SL, 2017, J ARTHROPLASTY, V32, P3573, DOI 10.1016/j.arth.2017.07.001
   Cichos KH, 2019, ORTHOPEDICS, V42, PE260, DOI 10.3928/01477447-20190211-01
   Cohen TH, 2004, BUREAU JUSTICE STAT, V0, P0
   Engelhard SB, 2018, CORNEA, V37, P537, DOI 10.1097/ICO.0000000000001534
   Galey SA, 2019, J PEDIATR ORTHOPED, V39, PE482, DOI 10.1097/BPO.0000000000001348
   Hallock JL, 2017, AM J OBSTET GYNECOL, V217, P0, DOI 10.1016/j.ajog.2017.03.020
   Horisberger M, 2009, J ORTHOP TRAUMA, V23, P60, DOI 10.1097/BOT.0b013e31818915d9
   Jena AB, 2011, NEW ENGL J MED, V365, P629, DOI 10.1056/NEJMsa1012370
   Makhni MC, 2018, SPINE J, V18, P209, DOI 10.1016/j.spinee.2017.06.038
   Phair J, 2018, ANN VASC SURG, V51, P25, DOI 10.1016/j.avsg.2018.02.024
   Raper SE, 2017, J AM COLL SURGEONS, V225, P612, DOI 10.1016/j.jamcollsurg.2017.07.1070
   Rynecki ND, 2018, ORTHOPEDICS, V41, PE615, DOI 10.3928/01477447-20180621-06
   Studdert DM, 2016, NEW ENGL J MED, V374, P354, DOI 10.1056/NEJMsa1506137
   Thomas R, 2018, WORLD NEUROSURG, V110, PE552, DOI 10.1016/j.wneu.2017.11.051
   Thordarson D B, 2000, J AM ACAD ORTHOP SURG, V8, P253
   Vallier HA, 2014, J BONE JOINT SURG AM, V96A, P192, DOI 10.2106/JBJS.L.01680
NR 20
TC 0
Z9 0
U1 0
U2 1
PU ELSEVIER SCIENCE INC
PI NEW YORK
PA STE 800, 230 PARK AVE, NEW YORK, NY 10169 USA
SN 1067-2516
EI 1542-2224
J9 J FOOT ANKLE SURG
JI J. Foot Ankle Surg.
PD JAN-FEB 15
PY 2022
VL 61
IS 1
BP 104
EP 108
DI 10.1053/j.jfas.2021.02.016
PG 5
WC Orthopedics; Surgery
SC Orthopedics; Surgery
GA YE7NN
UT WOS:000741307800021
PM 34266724
DA 2022-10-14
ER

PT J
AU Lynch, JC
   Radack, TM
   Stenson, JF
   Riebesell, SA
   Austin, LS
AF Lynch, Jeffrey C.
   Radack, Tyler M.
   Stenson, James F.
   Riebesell, Samantha A.
   Austin, Luke S.
TI Malpractice against shoulder surgeons: what the data say
SO JOURNAL OF SHOULDER AND ELBOW SURGERY
LA English
DT Article
DE Shoulder; malpractice; litigation; lawsuit; indemnity; procedure
ID medical malpractice; litigation; hip
[truncated: 151,232 more chars]
