# Supplementary material for: Evolutionary game theory and simulations based on doctor and patient medical malpractice under government regulation
Source: Sci Rep. 2023 Oct 25;13:18234. doi: 10.1038/s41598-023-44915-9 (PMC10600196; doi:10.1038/s41598-023-44915-9)
Supplement: Supplementary file 1 — Supplementary Information. [file 41598_2023_44915_MOESM1_ESM.zip › raw data /fig 1-2/data-no/download2016u91.txt]

PT J
AU Carney, PA
   Frederick, PD
   Reisch, LM
   Knezevich, S
   Piepkorn, MW
   Barnhill, RL
   Elder, DE
   Geller, BM
   Titus, L
   Weinstock, MA
   Nelson, HD
   Elmore, JG
AF Carney, Patricia A.
   Frederick, Paul D.
   Reisch, Lisa M.
   Knezevich, Stevan
   Piepkorn, Michael W.
   Barnhill, Raymond L.
   Elder, David E.
   Geller, Berta M.
   Titus, Linda
   Weinstock, Martin A.
   Nelson, Heidi D.
   Elmore, Joann G.
TI How concerns and experiences with medical malpractice affect dermatopathologists' perceptions of their diagnostic practices when interpreting cutaneous melanocytic lesions
SO JOURNAL OF THE AMERICAN ACADEMY OF DERMATOLOGY
LA English
DT Article
DE additional histology testing; clinical interpretation; defensive clinical practice; dermatopathology; medical malpractice; melanoma
ID pigmented lesion; pathology; melanoma; error
AB Objective: We sought to identify characteristics associated with past malpractice lawsuits and how malpractice concerns may affect interpretive practices. Methods: We surveyed 207 of 301 (68.8%) eligible dermatopathologists who interpret melanocytic skin lesions in 10 states. The survey assessed dermatopathologists' demographic and clinical practice characteristics, perceptions of how medical malpractice concerns could influence their interpretive practices, and past malpractice lawsuits. Results: Of dermatopathologists, 33% reported past malpractice experiences. Factors associated with being sued included older age (57 vs 48 years, P < .001), lack of board certification or fellowship training in dermatopathology (76.5% vs 53.2%, P = .001), and greater number of years interpreting melanocytic lesions (>20 years: 52.9% vs 20.1%, P < .001). Of participants, 64% reported being moderately or extremely confident in their melanocytic interpretations. Although most dermatopathologists believed that malpractice concerns increased their likelihood of ordering specialized pathology tests, obtaining recuts, and seeking a second opinion, none of these practices were associated with past malpractice. Most dermatopathologists reported concerns about potential harms to patients that may result from their assessments of melanocytic lesions. Limitations: Limitations of this study include lack of validation of and details about the malpractice suits experienced by participating dermatopathologists. In addition, the study assessed perceptions of practice rather than actual practices that might be associated with malpractice incidents. Conclusions: Most dermatopathologists reported apprehension about how malpractice affects their clinical practice and are concerned about patient safety irrespective of whether they had actually experienced a medical malpractice suit.
C1 [Carney, Patricia A.] Oregon Hlth & Sci Univ, Dept Family Med, Portland, OR 97239 USA.
   [Carney, Patricia A.] Oregon Hlth & Sci Univ, Dept Publ Hlth & Prevent Med, Portland, OR 97239 USA.
   [Nelson, Heidi D.] Oregon Hlth & Sci Univ, Dept Med Informat & Clin Epidemiol, Portland, OR 97239 USA.
   [Nelson, Heidi D.] Oregon Hlth & Sci Univ, Dept Med, Portland, OR 97239 USA.
   [Frederick, Paul D.; Reisch, Lisa M.; Elmore, Joann G.] Univ Washington, Sch Med, Dept Internal Med, Seattle, WA USA.
   [Piepkorn, Michael W.] Univ Washington, Sch Med, Dept Med, Seattle, WA 98195 USA.
   [Knezevich, Stevan] Pathol Associates Inc, Clovis, CA USA.
   [Piepkorn, Michael W.] Dermatopathol Northwest, Bellevue, WA USA.
   [Barnhill, Raymond L.] Univ Calif Los Angeles, Dept Pathol, Los Angeles, CA 90024 USA.
   [Barnhill, Raymond L.] Inst Curie, Dept Pathol, Paris, France.
   [Elder, David E.] Univ Penn, Pathol, Philadelphia, PA 19104 USA.
   [Geller, Berta M.] Univ Vermont, Family Med, Burlington, VT USA.
   [Titus, Linda] Geisel Sch Med Dartmouth, Epidemiol & Pediat, Lebanon, NH USA.
   [Weinstock, Martin A.] Dept Vet Affairs Med Ctr, Ctr Dermatoepidemiol, Dermatol & Epidemiol, Providence, RI USA.
   [Weinstock, Martin A.] Rhode Isl Hosp, Dept Dermatol, Providence, RI USA.
   [Weinstock, Martin A.] Brown Univ, Dept Dermatol, Providence, RI 02912 USA.
   [Weinstock, Martin A.] Brown Univ, Dept Epidemiol, Providence, RI 02912 USA.
   [Nelson, Heidi D.] Providence Hlth & Serv Oregon, Providence Canc Ctr, Canc Prevent & Screening, Providence, RI USA.
RP Carney, PA (通讯作者)，Oregon Hlth & Sci Univ, Dept Family Med, 3181 SW Sam Jackson Pk Rd,Mail Code FM, Portland, OR 97239 USA.
EM carneyp@ohsu.edu
FU National Cancer Institute [R01 CA151306]; NATIONAL CANCER INSTITUTE [R01CA151306] Funding Source: NIH RePORTER
CR Carrier ER, 2013, HEALTH AFFAIR, V32, P1383, DOI 10.1377/hlthaff.2013.0233
   Epstein JI, 2001, AM J SURG PATHOL, V25, P527, DOI 10.1097/00000478-200104000-00014
   High WA, 2008, CLIN LAB MED, V28, P261, DOI 10.1016/j.cll.2007.12.006
   Marsch A, 2012, DERMATOL CLIN, V30, P593, DOI 10.1016/j.det.2012.06.011
   Troxel DB, 2006, ARCH PATHOL LAB MED, V130, P617
   Troxel DB, 2005, ARCH PATHOL LAB MED, V129, P1234
   Troxel DB, 2003, AM J SURG PATHOL, V27, P1278, DOI 10.1097/00000478-200309000-00012
   TROXEL DB, 1994, AM J SURG PATHOL, V18, P821, DOI 10.1097/00000478-199408000-00009
   Willis GB, 2004, COGNITIVE INTERVIEWI, V0, P0
NR 9
TC 24
Z9 24
U1 0
U2 1
PU MOSBY-ELSEVIER
PI NEW YORK
PA 360 PARK AVENUE SOUTH, NEW YORK, NY 10010-1710 USA
SN 0190-9622
EI 
J9 J AM ACAD DERMATOL
JI J. Am. Acad. Dermatol.
PD FEB 15
PY 2016
VL 74
IS 2
BP 317
EP 324
DI 10.1016/j.jaad.2015.09.037
PG 8
WC Dermatology
SC Dermatology
GA DB1MP
UT WOS:000368272600017
PM 26559597
DA 2022-10-14
ER

PT J
AU Uzun, I
   Ozdemir, E
   Melez, IE
   Melez, DO
   Akcakaya, A
AF Uzun, Ibrahim
   Ozdemir, Erdinc
   Melez, Ipek Esen
   Melez, Deniz Oguzhan
   Akcakaya, Adem
TI Evaluation of medical malpractice in emergency and elective general surgery cases resulting in death
SO ULUSAL TRAVMA VE ACIL CERRAHI DERGISI-TURKISH JOURNAL OF TRAUMA & EMERGENCY SURGERY
LA Turkish
DT Article
DE Autopsy; forensic medicine; general surgery; medical malpractice
ID abdominal stab wound; trauma; complication; laparotomy; doctor; claim; risk
AB BACKGROUND: General surgery is one of the branches in which the distinction between complication and malpractice is difficult to distinguish. In this study, presentation of the main forensic medical parameters considered for the evaluation of medical malpractice in cases of general surgery deaths in which medical malpractice has been alleged and discussing related concepts through the literature are aimed. METHODS: Allegations of medical malpractice against general surgery physicians sent to the First Forensic Expertise Board of the Council of Forensic Medicine between January 1, 2012 and December 31, 2013 for which the relation of casuality between medical malpractice and death had been determined were retrospectively evaluated. RESULTS: Medical malpractice was ruled in 21.9% (n=23) of 105 cases. The most common primary disease diagnoses were trauma-injury (n=32, 30.5%), cholecystitis (n=25, 23.8%) and appendicitis (n=8, 7.6%). When treatment types were compared according to malpractice decision, rate of malpractice in medicine-only treatment was found to be significantly higher compared to surgery + medical treatment (p=0.003, p<0.01). No statistically significant difference was found regarding the rate of malpractice between cases of emergency and elective surgery (p>0.05). When incidence of medical malpractice was compared between cases with clinical diagnosis and diagnosis determined by autopsy, a statistically significant difference was found (p=0.031, p<0.05). Malpractice was ruled at a significantly lower rate in cases in which diagnosis was confirmed with autopsy (p=0.028, p<0.05). DISCUSSION: It can be concluded that physicians are as successful in emergency conditions as in elective conditions and correct administration of medical treatment is of vital importance. Moreover, the Council of Forensic Medicine considers the clinical follow-up data as well as the autopsy data in medical malpractice evaluation.
C1 [Uzun, Ibrahim; Melez, Deniz Oguzhan] Adalet Bakanligi, Adli Tip Kurumu, Istanbul, Turkey.
   [Uzun, Ibrahim] Akdeniz Univ, Tip Fak, Adli Tip Anabilim Dali, TR-07058 Antalya, Turkey.
   [Ozdemir, Erdinc] Adalet Bakanligi, Adli Tip Kurumu, Mus Adli Tip Sube Mudurlugu, Mus, Turkey.
   [Melez, Ipek Esen] Bezmialem Vakif Univ, Tip Fak, Adli Tip Anabilim Dali, Istanbul, Turkey.
   [Akcakaya, Adem] Bezmialem Vakif Univ, Tip Fak, Genel Cerrahi Anabilim Dali, Istanbul, Turkey.
RP Ozdemir, E (通讯作者)，Istasyon Caddesi,Kat 3, Mus 49000, Turkey.
EM erdincoz.md@gmail.com
CR Akyurek N, 1994, TURKIYE KLIN J GASTR, V5, P41
   Algan B, 2012, THESIS, V0, P0
   Alimoglu O, 2005, EUR SURG, V37, P28
   Ascioglu C, 1993, TIBBI YARDIM VE EL A, V0, P0
   Brown R H, 1976, PEDIATRICS, V57, P391
   Buken Erhan, 2004, J CLIN FORENSIC MED, V11, P233, DOI 10.1016/j.jcfm.2004.01.005
   Cakir I, 2013, THESIS, V0, P0
   Coban I, 2013, THESIS, V0, P0
   Dindo D, 2004, ANN SURG, V240, P205, DOI 10.1097/01.sla.0000133083.54934.ae
   Ergin A, 2004, GULHANE TIP DERG, V46, P248
   Erkol Z, 2012, TURK KLIN TIP BILIM, V32, P130, DOI 10.5336/medsci.2011-23188
   Ertekin C, 2005, EMERG MED J, V22, P790, DOI 10.1136/emj.2004.020834
   Gokturk C, 2014, THESIS, V0, P0
   Gundogmus UN, 2005, ANN SAUDI MED, V25, P404, DOI 10.5144/0256-4947.2005.404
   Guzel S, 2002, ADLI TIP B, V7, P14
   Hakeri H, 2014, B THORAC SURG, V0, P23
   Hall J, 2004, FREDERICKSBURG FREE, V0, P0
   Hamady NHSAL, 2006, EGYPT J HOSP MED, V24, P415
   Irez A, 2013, THESIS, V0, P0
   LEAPE LL, 1994, JAMA-J AM MED ASSOC, V272, P1851, DOI 10.1001/jama.272.23.1851
   LEAPE LL, 1991, NEW ENGL J MED, V324, P377, DOI 10.1056/NEJM199102073240605
   Leppaniemi AK, 1999, BRIT J SURG, V86, P76, DOI 10.1046/j.1365-2168.1999.00968.x
   MESSENGER OJ, 1991, CAN MED ASSOC J, V144, P211
   Messenger OJ, 1991, CMAJ, V144, P215
   NEMETZ PN, 1987, AM J PATHOL, V128, P362
   Ozdemir M, 2014, THESIS, V0, P0
   Ozdemir MH, 1999, ANKARA PATOLOJI BULT, V16, P43
   Ozgonul MN, 2010, THESIS, V0, P0
   Ozkaya ON, 2008, THESIS, V0, P0
   Ozturk H, 2003, SURG TODAY, V33, P178
   Pakis I, 2006, THESIS, V0, P0
   Polat O, 2005, TIBBI UYGULAMA HATAL, V0, P0
   Samarkandi A, 2006, ANN SAUDI MED, V26, P87, DOI 10.5144/0256-4947.2006.87
   Schmeizer TM, 2008, J SURG EDUC, V65, P340, DOI 10.1016/j.jsurg.2008.06.008
   Sonmez MM, 2009, ACTA ORTHOP TRAUMATO, V43, P351, DOI 10.3944/AOTT.2009.351
   Stewart RM, 2005, ANN SURG, V241, P969, DOI 10.1097/01.sla.0000164179.48276.45
   SULLIVAN P, 1992, CAN MED ASSOC J, V146, P1229
   [USDepartment of Health and Human Services Health Resources and Services Administration], 2014, 2012 ANN REP, V0, P0
   Wanzel KR, 2000, CAN J SURG, V43, P113
   Yayci N, 2004, TORKIYE KLINIKLERI J, V1, P12
NR 40
TC 4
Z9 4
U1 1
U2 11
PU TURKISH ASSOC TRAUMA EMERGENCY SURGERY
PI ISTANBUL
PA KOPRULU MEHMET PASA SOC, DENIZ ABDAL MAH, DADASOGLU AP, 25-1 SEHREMINI, ISTANBUL, 00000, TURKEY
SN 1306-696X
EI 
J9 ULUS TRAVMA ACIL CER
JI Ulus. Travma Acil Cerrahi Derg.
PD JUL 15
PY 2016
VL 22
IS 4
BP 365
EP 373
DI 10.5505/tjtes.2015.26543
PG 9
WC Emergency Medicine
SC Emergency Medicine
GA DP7LP
UT WOS:000378681000011
PM 27598610
DA 2022-10-14
ER

PT J
AU Karlovsky, ME
AF Karlovsky, Matthew E.
TI How to Avoid and Deal with Pelvic Mesh Litigation
SO CURRENT UROLOGY REPORTS
LA English
DT Article
DE Mesh complications; Informed consent; Standard of care; Malpractice; FDA bulletins; Litigation
ID medical malpractice; surgeon liability; informed-consent
AB Medical malpractice as it relates to transvaginal mesh implantation adds another level of responsibility when deciding on surgical options to repair stress urinary incontinence or pelvic organ prolapse. As mesh is a viable option for repair, the informed consent process must involve a time commitment to discuss thoroughly the knowns and unknowns about mesh, and potentially must cover other aspects related to surgery: FDA classification of mesh, experience, potential off label usage, and conflicts of interest. A therapeutic alliance must be developed between physician and patient to allay possible fears about the intrinsic uncertainty of surgery. Proper risk assessment of the patient and pre-operative judgment as to when and if mesh implantation is appropriate are decisions that must be documented. Resolution of a conflict from a complication can be dealt with formally or informally. Above all, sharp skills, good communication, broad knowledge base of mesh surgeries, complication management, knowledge of guidelines, along with methodical documentation can mitigate or avert mesh-related litigation.
C1 [Karlovsky, Matthew E.] Arizona State Urol Inst, Div Female Pelv Hlth, 4530 E Ray Rad,Suite 178, Phoenix, AZ 85044 USA.
   [Karlovsky, Matthew E.] Pelv Mesh Med Consulting PLLC, Scottsdale, AZ USA.
RP Karlovsky, ME (通讯作者)，Arizona State Urol Inst, Div Female Pelv Hlth, 4530 E Ray Rad,Suite 178, Phoenix, AZ 85044 USA.; Karlovsky, ME (通讯作者)，Pelv Mesh Med Consulting PLLC, Scottsdale, AZ USA.
EM karlovskym@yahoo.com
CR Anderson EE, 2013, CLIN OBSTET GYNECOL, V56, P232, DOI 10.1097/GRF.0b013e31828563e3
   Bal BS, 2013, CLIN ORTHOP RELAT R, V471, P3405, DOI 10.1007/s11999-013-3223-0
   Bal BS, 2013, CLIN ORTHOP RELAT R, V471, P1092, DOI 10.1007/s11999-013-2835-8
   Bal BS, 2013, CLIN ORTHOP RELAT R, V471, P4, DOI 10.1007/s11999-012-2686-8
   Bal BS, 2012, CLIN ORTHOP RELAT R, V470, P1346, DOI 10.1007/s11999-011-2232-0
   Bal BS, 2009, CLIN ORTHOP RELAT R, V467, P339, DOI 10.1007/s11999-008-0636-2
   Brenner LH, 2009, CLIN ORTHOP RELAT R, V467, P348, DOI 10.1007/s11999-008-0642-4
   Robbennolt JK, 2009, CLIN ORTHOP RELAT R, V467, P376, DOI 10.1007/s11999-008-0580-1
   Sohn DH, 2012, CLIN ORTHOP RELAT R, V470, P1370, DOI 10.1007/s11999-011-2206-2
NR 9
TC 5
Z9 5
U1 1
U2 7
PU SPRINGER
PI NEW YORK
PA 233 SPRING ST, NEW YORK, NY 10013 USA
SN 1527-2737
EI 
J9 CURR UROL REP
JI Curr. Urol. Rep.
PD AUG 15
PY 2016
VL 17
IS 8
BP 
EP 
DI 10.1007/s11934-016-0613-3
PG 6
WC Urology & Nephrology
SC Urology & Nephrology
GA DR8HZ
UT WOS:000380140300004
PM 27287606
DA 2022-10-14
ER

PT J
AU Shah, VV
   Kapp, MB
   Wolverton, SE
AF Shah, Vidhi V.
   Kapp, Marshall B.
   Wolverton, Stephen E.
TI Medical Malpractice in Dermatology-Part I: Reducing the Risks of a Lawsuit
SO AMERICAN JOURNAL OF CLINICAL DERMATOLOGY
LA English
DT Article
ID professional liability claim; physician; disclosure; melanoma; surgery
AB Malpractice risk is a common source of concern for the practicing physician. Dermatologists experience fewer lawsuits than most other specialists in medicine, but the risk is not negligible. All physicians should familiarize themselves with areas of potential risk and avoid medico-legal pitfalls. We present Part I of a two-part series addressing medico-legal questions common to most practitioners that cause a great deal of anxiety. Part I will focus upon risk management and prevention of future malpractice lawsuits, and Part II deals with suggestions and guidance once a lawsuit occurs. Herein, we discuss the primary sources of malpractice lawsuits delivered against healthcare practitioners including issues with informed consent, patient noncompliance, medical negligence, and inappropriate documentation, including use of electronic medical records. The overall goal is to effectively avoid these common sources of litigation. The risk management strategies discussed in this paper are relevant to the everyday practitioner and may offer physicians some degree of protection from potential liability.
C1 [Shah, Vidhi V.] Univ Missouri, Kansas City Sch Med, 2411 Holmes St, Kansas City, MO 64108 USA.
   [Kapp, Marshall B.] Florida State Univ, Coll Med, Ctr Innovat Collaborat Med & Law, 1115W Call St, Tallahassee, FL 32306 USA.
   [Kapp, Marshall B.] Coll Law, 1115W Call St, Tallahassee, FL 32306 USA.
   [Wolverton, Stephen E.] Indiana Univ, Dept Dermatol, 550N Univ Blvd,Suite 3240, Indianapolis, IN 46202 USA.
RP Wolverton, SE (通讯作者)，Indiana Univ, Dept Dermatol, 550N Univ Blvd,Suite 3240, Indianapolis, IN 46202 USA.
EM swolvert@iu.edu
CR [Anonymous], 2012, MICH MOD MED MALPR P, V0, P0
   Association AHIM, 2014, APPR US COP PAST FUN, V0, P0
   Belzer E J, 1999, FAM PRACT MANAG, V6, P23
   Brunken JD, 2014, 5 WAYS DOCTORS CAN B, V0, P0
   Burkle CM, 2011, MAYO CLIN PROC, V86, P326, DOI 10.4065/mcp.2010.0834
   Caplan A, 2013, SHOULD YOU REPORT CO, V0, P0
   Charles SC, 2001, WESTERN J MED, V174, P55, DOI 10.1136/ewjm.174.1.55
   Chesanow N, 2014, 8 MALPRACTICE DANGER, V0, P0
   Chesanow N, 2014, MEDSCAPE, V0, P0
   Company DBI, 2012, RISK MANAGEMENT PRAC, V0, P6
   DSouza LS, 2015, JAMA DERMATOL, V151, P529, DOI 10.1001/jamadermatol.2014.4495
   Dym Harry, 2008, DENT CLIN NORTH AM, V52, P563, DOI 10.1016/j.cden.2008.02.011
   FRISCH PR, 1995, WESTERN J MED, V163, P346
   Gallagher TH, 2003, JAMA-J AM MED ASSOC, V289, P1001, DOI 10.1001/jama.289.8.1001
   Gallagher TH, 2013, NEW ENGL J MED, V369, P1752, DOI 10.1056/NEJMsb1303119
   Gardner S, 1996, CAMPBELL L REV, V18, P1
   GILMORE A, 1984, CAN MED ASSOC J, V130, P1338
   Glusac EJ, 2003, J CUTAN PATHOL, V30, P287, DOI 10.1034/j.1600-0560.2003.00075.x
   Goldberg DJ, 2009, DERMATOL CLIN, V27, P501, DOI 10.1016/j.det.2009.08.002
   Graber ML, 2019, J PATIENT SAF, V15, P77, DOI 10.1097/PTS.0000000000000240
   Gugilelmo WJ, 2013, DOCTORS BADMOUTHING, V0, P0
   High WA, 2008, CLIN LAB MED, V28, P261, DOI 10.1016/j.cll.2007.12.006
   Jalian HR, 2014, JAMA DERMATOL, V150, P407, DOI 10.1001/jamadermatol.2013.7117
   Jena AB, 2011, NEW ENGL J MED, V365, P629, DOI 10.1056/NEJMsa1012370
   Kapp MB, 2015, DEPAUL J HLTH CARE L, V1, P751
   Kleinsinger Fred, 2010, PERM J, V14, P54
   Lucas JMAL, 1900, P27, V0, P0
   Marsch A, 2012, DERMATOL CLIN, V30, P593, DOI 10.1016/j.det.2012.06.011
   Martin Leslie R, 2005, THER CLIN RISK MANAG, V1, P189
   Mazor KM, 2006, J GEN INTERN MED, V21, P704, DOI 10.1111/j.1525-1497.2006.00465.x
   McDaniel SH, 2013, J GEN INTERN MED, V28, P1405, DOI 10.1007/s11606-013-2499-9
   Moshell AN, 2012, J AM ACAD DERMATOL, V66, P78, DOI 10.1016/j.jaad.2010.12.003
   Page L, 2015, 10 NEW MALPRACTICE A, V0, P0
   Peckham C, 2015, MEDSCAPE MALPRACTICE, V0, P0
   Rao K H Satyanarayana, 2014, J CUTAN AESTHET SURG, V7, P121, DOI 10.4103/0974-2077.138361
   Robbennolt JK, 2009, CLIN ORTHOP RELAT R, V467, P376, DOI 10.1007/s11999-008-0580-1
   Sacchidanand Sarvajnamurthy A, 2012, J CUTAN AESTHET SURG, V5, P170, DOI 10.4103/0974-2077.101370
   Snyder L, 2012, ANN INTERN MED, V156, P0, DOI 10.7326/0003-4819-156-1-201201031-00001
   TAN SY, 2015, HEMATOLOGY NEWS, V0, P0
   Teichman P G, 2000, FAM PRACT MANAG, V7, P29
   Willis Deanna R, 2005, FAM PRACT MANAG, V12, P34
   Witman AB, 1996, ARCH INTERN MED, V156, P2565, DOI 10.1001/archinte.156.22.2565
   Zurad EG, 2006, FAM PRACT MANAG, V0, P0
NR 43
TC 3
Z9 3
U1 0
U2 1
PU ADIS INT LTD
PI NORTHCOTE
PA 5 THE WAREHOUSE WAY, NORTHCOTE 0627, AUCKLAND, NEW ZEALAND
SN 1175-0561
EI 1179-1888
J9 AM J CLIN DERMATOL
JI Am. J. Clin. Dermatol.
PD DEC 15
PY 2016
VL 17
IS 6
BP 593
EP 600
DI 10.1007/s40257-016-0223-3
PG 8
WC Dermatology
SC Dermatology
GA EC0WO
UT WOS:000387822500003
PM 27734331
DA 2022-10-14
ER

PT J
AU Bilimoria, KY
   Sohn, MW
   Chung, JW
   Minami, CA
   Oh, EH
   Pavey, ES
   Holl, JL
   Black, BS
   Mello, MM
   Bentrem, DJ
AF Bilimoria, Karl Y.
   Sohn, Min-Woong
   Chung, Jeanette W.
   Minami, Christina A.
   Oh, Elissa H.
   Pavey, Emily S.
   Holl, Jane L.
   Black, Bernard S.
   Mello, Michelle M.
   Bentrem, David J.
TI Association Between State Medical Malpractice Environment and Surgical Quality and Cost in the United States
SO ANNALS OF SURGERY
LA English
DT Article
ID defensive medicine; cesarean-section; physician; impact; risk; care; rate; improvement; outcm; surgery
AB Context: The US medical malpractice system is designed to deter negligence and encourage quality of care through threat of liability. Objective: To examine whether state-level malpractice environment is associated with outcomes and costs of colorectal surgery. Design, Setting, and Patients: Observational study of 116,977 Medicare fee-for-service beneficiaries who underwent colorectal surgery using administrative claims data. State-level malpractice risk was measured using mean general surgery malpractice insurance premiums; paid claims per surgeon; state tort reforms; and a composite measure. Associations between malpractice environment and postoperative outcomes and price-standardized Medicare payments were estimated using hierarchical logistic regression and generalized linear models. Main Outcome Measures: thirty-day postoperative mortality; complications (pneumonia, myocardial infarction, venous thromboembolism, acute renal failure, surgical site infection, postoperative sepsis, any complication); readmission; total price-standardized Medicare payments for index hospitalization and 30-day postdischarge episode-of-care. Results: Few associations between measures of state malpractice risk environment and outcomes were identified. However, analyses using the composite measure showed that patients treated in states with greatest malpractice risk were more likely than those in lowest risk states to experience any complication (OR: 1.31; 95% CI: 1.22-1.41), pneumonia (OR: 1.36; 95%: CI, 1.16-1.60), myocardial infarction (OR: 1.44; 95% CI: 1.22-1.70), venous thromboembolism (OR: 2.11; 95% CI: 1.70-2.61), acute renal failure (OR: 1.34; 95% CI; 1.22-1.47), and sepsis (OR: 1.38; 95% CI: 1.24-1.53; all P < 0.001). There were no consistent associations between malpractice environment and Medicare payments. Conclusions: There were no consistent associations between state-level malpractice risk and higher quality of care or Medicare payments for colorectal surgery.
C1 [Bilimoria, Karl Y.; Sohn, Min-Woong; Chung, Jeanette W.; Minami, Christina A.; Oh, Elissa H.; Pavey, Emily S.; Holl, Jane L.; Bentrem, David J.] Northwestern Univ, Feinberg Sch Med, Dept Surg, SOQIC, Chicago, IL 60611 USA.
   [Bilimoria, Karl Y.; Sohn, Min-Woong; Minami, Christina A.; Oh, Elissa H.; Holl, Jane L.; Bentrem, David J.] Northwestern Univ, Feinberg Sch Med, Ctr Healthcare Studies, Chicago, IL 60611 USA.
   [Sohn, Min-Woong] Univ Virginia, Sch Med, Dept Publ Hlth, Charlottesville, VA 22908 USA.
   [Black, Bernard S.] Northwestern Univ, Sch Law, Chicago, IL 60611 USA.
   [Black, Bernard S.] Northwestern Univ, Kellogg Sch Management, Chicago, IL 60611 USA.
   [Mello, Michelle M.] Stanford Univ, Stanford Law Sch, Stanford, CA 94305 USA.
   [Mello, Michelle M.] Stanford Univ, Stanford Sch Med, Stanford, CA 94305 USA.
   [Bentrem, David J.] Jesse Brown Vet Adm Hosp, Chicago, IL USA.
RP Bilimoria, KY (通讯作者)，Northwestern Univ, NW Mem Hosp, Feinberg Sch Med, SOQIC,Dept Surg, 676 St Clair St,Arkes Pavil Suite 6-650, Chicago, IL 60611 USA.; Bilimoria, KY (通讯作者)，Northwestern Univ, NW Mem Hosp, Feinberg Sch Med, Ctr Healthcare Studies, 676 St Clair St,Arkes Pavil Suite 6-650, Chicago, IL 60611 USA.
EM k-bilimoria@northwestern.edu
FU AHRQ [R21HS021857]; Northwestern University; Northwestern Memorial Hospital
CR Anderson RE, 1999, ARCH INTERN MED, V159, P2399, DOI 10.1001/archinte.159.20.2399
   Becker MC, 2011, ARCH INTERN MED, V171, P698, DOI 10.1001/archinternmed.2010.464
   Bilimoria KY, 2008, ANN SURG ONCOL, V15, P683, DOI 10.1245/s10434-007-9747-3
   Birkmeyer JD, 2012, ANN SURG, V255, P1, DOI 10.1097/SLA.0b013e3182402c17
   Bishop TF, 2010, ARCH INTERN MED, V170, P1081, DOI 10.1001/archinternmed.2010.155
   Bodenheimer T, 2005, ANN INTERN MED, V142, P847, DOI 10.7326/0003-4819-142-10-200505170-00010
   BOVBJERG RR, 1986, LAW CONTEMP PROBL, V49, P321, DOI 10.2307/1191431
   Carrier ER, 2010, HEALTH AFFAIR, V29, P1585, DOI 10.1377/hlthaff.2010.0135
   Chandra Amitabh, 2005, HEALTH AFF (MILLWOOD), VSuppl Web Exclusives, P0
   Chung JW, 2014, HEALTH SERV RES, V49, P751, DOI 10.1111/1475-6773.12110
   Currie J, 2008, Q J ECON, V123, P795, DOI 10.1162/qjec.2008.123.2.795
   Dhankhar Praveen, 2007, J EMPIR LEGAL STUD, V4, P163
   Dubay L, 1999, J HEALTH ECON, V18, P491, DOI 10.1016/S0167-6296(99)00004-1
   Elixhauser A, 1998, MED CARE, V36, P8, DOI 10.1097/00005650-199801000-00004
   Emanuel EJ, 2008, JAMA-J AM MED ASSOC, V299, P2789, DOI 10.1001/jama.299.23.2789
   Frakes M, 2014, DOES MED MALPRACTICE, V0, P0
   Glick HA, 2015, EC EVALUATION CLIN T, V2, P0
   Gottlieb DJ, 2010, HEALTH AFFAIR, V29, P537, DOI 10.1377/hlthaff.2009.0609
   Grady D, 2010, ARCH INTERN MED, V170, P749, DOI 10.1001/archinternmed.2010.90
   Hermer LD, 2010, J GEN INTERN MED, V25, P470, DOI 10.1007/s11606-010-1259-3
   Iizuka T, 2013, J LAW ECON, V56, P161, DOI 10.1086/666977
   Kachalia A, 2011, NEW ENGL J MED, V364, P1564, DOI 10.1056/NEJMhpr1012821
   Kessler D, 1996, Q J ECON, V111, P353, DOI 10.2307/2946682
   Kessler DP, 2005, JAMA-J AM MED ASSOC, V293, P2618, DOI 10.1001/jama.293.21.2618
   Kim B, 2007, J LEGAL STUD, V36, PS79, DOI 10.1086/520069
   Klick J, 2007, J LEGAL STUD, V36, PS121, DOI 10.1086/520416
   Konety BR, 2005, J UROLOGY, V173, P2085, DOI 10.1097/01.ju.0000158137.30303.65
   Lawthers AG, 2000, MED CARE, V38, P785, DOI 10.1097/00005650-200008000-00003
   Leach R, 2012, ARCH INTERN MED, V172, P835, DOI 10.1001/archinternmed.2012.1226
   LOCALIO AR, 1993, JAMA-J AM MED ASSOC, V269, P366, DOI 10.1001/jama.269.3.366
   Manning WG, 2005, J HEALTH ECON, V24, P465, DOI 10.1016/j.jhealeco.2004.09.011
   Medical Liability Monitor, 2011, MED LIAB MON ANN RAT, V0, P36
   Mello MM, 2010, HEALTH AFFAIR, V29, P1569, DOI 10.1377/hlthaff.2009.0807
   Mello MM, 2005, ANN SURG, V242, P621, DOI 10.1097/01.sla.0000182957.54783.9a
   Mello MM, 2004, HEALTH AFFAIR, V23, P42, DOI 10.1377/hlthaff.23.4.42
   Mello MM, 2002, TEX LAW REV, V80, P1595
   Miller DC, 2011, HEALTH AFFAIR, V30, P2107, DOI 10.1377/hlthaff.2011.0783
   Nahed BV, 2012, PLOS ONE, V7, P0, DOI 10.1371/journal.pone.0039237
   Posner RA, 1972, J LEGAL STUDIES, V1, P29, DOI 10.1086/467478
   Romano PS, 2002, MED CARE, V40, P856, DOI 10.1097/00005650-200210000-00004
   Rowell KS, 2007, J AM COLL SURGEONS, V204, P1293, DOI 10.1016/j.jamcollsurg.2007.03.024
   Schilling PL, 2008, J AM COLL SURGEONS, V207, P698, DOI 10.1016/j.jamcollsurg.2008.06.138
   Sethi Manish K, 2012, AM J ORTHOP (BELLE MEAD NJ), V41, P69
   Sloan FA, 2009, J HEALTH ECON, V28, P481, DOI 10.1016/j.jhealeco.2008.12.006
   Smith-Bindman R, 2011, AM J EMERG MED, V29, P656, DOI 10.1016/j.ajem.2010.01.038
   Srinivas SV, 2012, ARCH INTERN MED, V172, P1016, DOI 10.1001/archinternmed.2012.1838
   Studdert DM, 2005, JAMA-J AM MED ASSOC, V293, P2609, DOI 10.1001/jama.293.21.2609
   Yang YT, 2009, MED CARE, V47, P234, DOI 10.1097/MLR.0b013e31818475de
   Zabinski Z, 2014, 1309 NW LAW EC, V0, P0
NR 49
TC 12
Z9 12
U1 0
U2 11
PU LIPPINCOTT WILLIAMS & WILKINS
PI PHILADELPHIA
PA TWO COMMERCE SQ, 2001 MARKET ST, PHILADELPHIA, PA 19103 USA
SN 0003-4932
EI 1528-1140
J9 ANN SURG
JI Ann. Surg.
PD JUN 15
PY 2016
VL 263
IS 6
BP 1126
EP 1132
DI 10.1097/SLA.0000000000001538
PG 7
WC Surgery
SC Surgery
GA DO4PO
UT WOS:000377765400022
PM 27167562
DA 2022-10-14
ER

PT J
AU Catron, TF
   Guillamondegui, OD
   Karrass, J
   Cooper, WO
   Martin, BJ
   Dmochowski, RR
   Pichert, JW
   Hickson, GB
AF Catron, Thomas F.
   Guillamondegui, Oscar D.
   Karrass, Jan
   Cooper, William O.
   Martin, Barbara J.
   Dmochowski, Roger R.
   Pichert, James W.
   Hickson, Gerald B.
TI Patient Complaints and Adverse Surgical Outcomes
SO AMERICAN JOURNAL OF MEDICAL QUALITY
LA English
DT Article
DE patient complaints; quality; safety; professionalism
ID quality improvement program; malpractice claims risk; operating-room; satisfaction; physician; care; experience; teamwork
AB One factor that affects surgical team performance is unprofessional behavior exhibited by the surgeon, which may be observed by patients and families and reported to health care organizations in the form of spontaneous complaints. The objective of this study was to assess the relationship between patient complaints and adverse surgical outcomes. A retrospective cohort study used American College of Surgeons National Surgical Quality Improvement Program data from an academic medical center and included 10536 patients with surgical procedures performed by 66 general and vascular surgeons. The number of complaints for a surgeon was correlated with surgical occurrences (P < .01). Surgeons with more patient complaints had a greater rate of surgical occurrences if the surgeon's aggregate preoperative risk was higher ( = .25, P < .05), whereas there was no statistically significant relationship between patient complaints and surgical occurrences for surgeons with lower aggregate perioperative risk ( = -.20, P = .77).
C1 [Catron, Thomas F.; Guillamondegui, Oscar D.; Karrass, Jan; Cooper, William O.; Martin, Barbara J.; Dmochowski, Roger R.; Pichert, James W.; Hickson, Gerald B.] Vanderbilt Univ, Med Ctr, Nashville, TN USA.
RP Cooper, WO (通讯作者)，Vanderbilt Univ, Med Ctr, Ctr Patient & Profess Advocacy, 2135 Blakemore Ave, Nashville, TN 37212 USA.
EM william.cooper@vanderbilt.edu
CR Aiken LS, 1991, MULTIPLE REGRESSION, V0, P0
   Allsop J, 1994, LAW POLICY, V16, P149
   American College of Surgeons National Surgical Quality Improvement Program (ACS-NSQIP), 2012, US GUID 2011 PART US, V0, P[3, 25, 33]
   Catchpole K, 2008, ANN SURG, V247, P699, DOI 10.1097/SLA.0b013e3181642ec8
   Cydulka RK, 2011, J EMERG MED, V41, P405, DOI 10.1016/j.jemermed.2010.10.021
   Felps W, 2006, RES ORGAN BEHAV, V27, P175, DOI 10.1016/S0191-3085(06)27005-9
   Fink AS, 2002, ANN SURG, V236, P344, DOI 10.1097/00000658-200209000-00011
   Fullam F, 2009, MED CARE, V47, P553, DOI 10.1097/MLR.0b013e3181923fd7
   Greene J, 2012, J GEN INTERN MED, V27, P520, DOI 10.1007/s11606-011-1931-2
   Guillamondegui OD, 2012, J AM COLL SURGEONS, V214, P709, DOI 10.1016/j.jamcollsurg.2011.12.012
   Hickson GB, 1997, LAW CONTEMP PROBL, V60, P7, DOI 10.2307/1191993
   Hickson GB, 2002, JAMA-J AM MED ASSOC, V287, P2951, DOI 10.1001/jama.287.22.2951
   HICKSON GB, 1994, JAMA-J AM MED ASSOC, V272, P1583, DOI 10.1001/jama.272.20.1583
   Hickson GB, 1998, OBSTET GYNECOL, V91, P288, DOI 10.1016/S0029-7844(97)00657-1
   Hickson GBM, 2012, FRONT OFFICE FRONT L, V0, P0
   Hickson GB, 2007, SOUTH MED J, V100, P791, DOI 10.1097/SMJ.0b013e318063bd75
   Joint Commission on Accreditation of Healthcare Organizations, 2008, SENT EV BEH UND CULT, V0, P0
   Levtzion-Korach O, 2010, JT COMM J QUAL PATIE, V36, P402, DOI 10.1016/S1553-7250(10)36059-4
   Makary MA, 2006, J AM COLL SURGEONS, V202, P746, DOI 10.1016/j.jamcollsurg.2006.01.017
   Mazzocco K, 2009, AM J SURG, V197, P678, DOI 10.1016/j.amjsurg.2008.03.002
   Mishra A, 2008, SURG ENDOSC, V22, P68, DOI 10.1007/s00464-007-9346-1
   Mitchell PH, 2012, NAM PERSPECT, V2, P0, DOI 10.31478/201210c
   Moore IN, 2006, VANDERBILT LAW REV, V59, P1175
   Moran S K, 1996, AANA J, V64, P521
   Mukherjee K, 2010, J TRAUMA, V69, P549, DOI 10.1097/TA.0b013e3181edb658
   Murff HJ, 2006, QUAL SAF HEALTH CARE, V15, P13, DOI 10.1136/qshc.2005.013847
   Pichert JW, 2011, PROG PEDIATR CARDIOL, V32, P89, DOI 10.1016/j.ppedcard.2011.10.006
   Pichert JW, 2013, JT COMM J QUAL PATIE, V39, P435, DOI 10.1016/S1553-7250(13)39057-6
   Pichert JW, 2008, ADV PATIENT SAFETY N, V2, P0
   Reiter CE, 2012, PROG PEDIATR CARDIOL, V33, P37, DOI 10.1016/j.ppedcard.2011.12.007
   Sexton JB, 2007, JT COMM J QUAL PATIE, V33, P699, DOI 10.1016/S1553-7250(07)33081-X
   Shouhed D, 2012, ARCH SURG-CHICAGO, V147, P1141, DOI 10.1001/jamasurg.2013.596
   SLOAN FA, 1989, JAMA-J AM MED ASSOC, V262, P3291, DOI 10.1001/jama.262.23.3291
   Stelfox HT, 2005, AM J MED, V118, P1126, DOI 10.1016/j.amjmed.2005.01.060
   Stimson CJ, 2010, J UROLOGY, V183, P1971, DOI 10.1016/j.juro.2010.01.027
   Vincent C, 2012, CAN MED ASSOC J, V184, P15, DOI 10.1503/cmaj.111311
NR 37
TC 34
Z9 35
U1 1
U2 6
PU SAGE PUBLICATIONS INC
PI THOUSAND OAKS
PA 2455 TELLER RD, THOUSAND OAKS, CA 91320 USA
SN 1062-8606
EI 1555-824X
J9 AM J MED QUAL
JI Am. J. Med. Qual.
PD SEP-OCT 15
PY 2016
VL 31
IS 5
BP 415
EP 422
DI 10.1177/1062860615584158
PG 8
WC Health Care Sciences & Services
SC Health Care Sciences & Services
GA DV6DU
UT WOS:000383022100005
PM 25916627
DA 2022-10-14
ER

PT J
AU Tedesco, NS
   Henshaw, RM
AF Tedesco, Nicholas S.
   Henshaw, Robert M.
TI Unplanned Resection of Sarcoma
SO JOURNAL OF THE AMERICAN ACADEMY OF ORTHOPAEDIC SURGEONS
LA English
DT Review
DE unplanned resection; sarcoma; resection; oncology; tumor
ID soft-tissue sarcoma; local recurrence; re-excision; surgical resection; radiation-therapy; residual disease; limb-salvage; risk-factor; osteosarcoma; extremity
AB Unplanned resection is a common problem in the management of sarcoma. Because sarcomas are so rare, they may be misdiagnosed initially as more common benign lesions. When the treating surgeon is unaware of or does not adhere to proper surgical principles of orthopaedic oncology, an intralesional procedure may be performed without the requisite preoperative imaging, staging, or wide resection margins for optimal management of sarcoma. Studies show that oncologic outcomes after unplanned resections are mixed; however, surgical outcomes drastically deteriorate. Failure to adhere to oncologic principles accounts for increased morbidity and amputation rates with re-resection. No diagnostic modality has been proven to accurately predict residual disease in the resection bed following unplanned resection. Thus, repeat surgery with or without adjuvant treatment is usually offered to these patients, thereby adding considerable cost and morbidity. Medical malpractice litigation associated with unplanned sarcoma resection is common, with delayed diagnosis and unnecessary amputation most often cited in cases decided in favor of the plaintiff.
C1 [Tedesco, Nicholas S.; Henshaw, Robert M.] Georgetown Univ, Sch Med, Medstar Washington Hosp Ctr, Medstar Orthoped Inst, Washington, DC USA.
RP Tedesco, NS (通讯作者)，Georgetown Univ, Sch Med, Medstar Washington Hosp Ctr, Medstar Orthoped Inst, Washington, DC USA.
FU Amgen; Novartis Pharmaceuticals
CR Alamanda VK, 2013, J SURG ONCOL, V108, P477, DOI 10.1002/jso.23427
   Alamanda VK, 2013, ANN SURG ONCOL, V20, P2808, DOI 10.1245/s10434-013-2995-5
   Arai E, 2010, CLIN ORTHOP RELAT R, V468, P3028, DOI 10.1007/s11999-010-1392-7
   Ayerza MA, 2006, CLIN ORTHOP RELAT R, V0, PP231, DOI 10.1097/01.blo.0000229314.58878.88
   Biau DJ, 2013, ANN SURG ONCOL, V20, P1858, DOI 10.1245/s10434-012-2863-8
   Chandrasekar CR, 2008, J BONE JOINT SURG BR, V90B, P203, DOI 10.1302/0301-620X.90B2.19760
   Chui CH, 2002, J PEDIATR SURG, V37, P1424, DOI 10.1053/jpsu.2002.35405
   Davis AM, 1997, J SURG ONCOL, V66, P81, DOI 10.1002/(SICI)1096-9098(199710)66:2<81::AID-JSO2>3.0.CO;2-H
   Fiore M, 2006, ANN SURG ONCOL, V13, P110, DOI 10.1245/ASO.2006.03.030
   GIULIANO AE, 1985, J CLIN ONCOL, V3, P1344, DOI 10.1200/JCO.1985.3.10.1344
   Goodlad JR, 1996, J BONE JOINT SURG BR, V78B, P658, DOI 10.1302/0301-620X.78B4.0780658
   Han I, 2011, CLIN ORTHOP RELAT R, V469, P877, DOI 10.1007/s11999-010-1642-8
   Hoshi M, 2008, JPN J CLIN ONCOL, V38, P701, DOI 10.1093/jjco/hyn093
   Jeon DG, 2006, J SURG ONCOL, V94, P592, DOI 10.1002/jso.20607
   Kang S, 2013, SURG ONCOL, V22, PE17, DOI 10.1016/j.suronc.2013.02.006
   Kepka L, 2005, J SURG ONCOL, V92, P39, DOI 10.1002/jso.20351
   Kim MS, 2009, J SURG ONCOL, V100, P484, DOI 10.1002/jso.21371
   Leddy Lee R, 2014, CANCER TREAT RES, V162, P117, DOI 10.1007/978-3-319-07323-1_6
   Lewis JJ, 2000, ANN SURG, V231, P655, DOI 10.1097/00000658-200005000-00005
   Manoso MW, 2005, J SURG ONCOL, V91, P153, DOI 10.1002/jso.20323
   Mesko NW, 2014, J SURG ONCOL, V110, P919, DOI 10.1002/jso.23770
   Miller BJ, 2013, CLIN ORTHOP RELAT R, V471, P3398, DOI 10.1007/s11999-013-3147-8
   Noria S, 1996, J BONE JOINT SURG AM, V78A, P650, DOI 10.2106/00004623-199605000-00003
   Peiper M, 2004, DEUT MED WOCHENSCHR, V129, P183
   Picci P, 1997, ANN ONCOL, V8, P899, DOI 10.1023/A:1008230801849
   Potter BK, 2008, CLIN ORTHOP RELAT R, V466, P3093, DOI 10.1007/s11999-008-0529-4
   Qureshi YA, 2012, ANN SURG ONCOL, V19, P871, DOI 10.1245/s10434-011-1876-z
   Rehders A, 2009, WORLD J SURG, V33, P2599, DOI 10.1007/s00268-009-0262-5
   Rougraff BT, 2005, CLIN ORTHOP RELAT R, V0, PP85, DOI 10.1097/01.blo.0000179590.65221.4f
   Sawamura C, 2012, CLIN ORTHOP RELAT R, V470, P700, DOI 10.1007/s11999-011-2017-5
   Sawamura C, 2010, CLIN ORTHOP RELAT R, V468, P3019, DOI 10.1007/s11999-010-1398-1
   Siegel Herrick J, 2009, J SURG ORTHOP ADV, V18, P93
   Siegel R, 2013, CA-CANCER J CLIN, V63, P11, DOI 10.3322/caac.21166
   Venkatesan M, 2012, EJSO-EUR J SURG ONC, V38, P346, DOI 10.1016/j.ejso.2011.12.011
   Wang TI, 2011, JPN J CLIN ONCOL, V41, P1244, DOI 10.1093/jjco/hyr138
   Weiss SW, 2008, ENZINGER WEISSS SOFT, V5th, P1
   Wodajo FM, 2010, VISUAL GUIDE MUSCULO, V0, P3
   Wong CK, 2004, HONG KONG MEDICAL JOURNAL, V10, P117
   Zagars GK, 2003, CANCER, V97, P2544, DOI 10.1002/cncr.11367
   ZORNIG C, 1995, BRIT J SURG, V82, P278, DOI 10.1002/bjs.1800820247
NR 40
TC 31
Z9 31
U1 0
U2 1
PU LIPPINCOTT WILLIAMS & WILKINS
PI PHILADELPHIA
PA TWO COMMERCE SQ, 2001 MARKET ST, PHILADELPHIA, PA 19103 USA
SN 1067-151X
EI 1940-5480
J9 J AM ACAD ORTHOP SUR
JI J. Am. Acad. Orthop. Surg.
PD MAR 15
PY 2016
VL 24
IS 3
BP 150
EP 159
DI 10.5435/JAAOS-D-15-00074
PG 10
WC Orthopedics; Surgery
SC Orthopedics; Surgery
GA DG1DQ
UT WOS:000371806100003
PM 26761037
DA 2022-10-14
ER

PT J
AU Soong, BCP
   Fan, KP
   Ng, HY
AF Soong, B. C. P.
   Fan, K. P.
   Ng, H. Y.
TI Psychometric evaluation of patient satisfaction with a Fast Track Protocol Driven Service
SO HONG KONG JOURNAL OF EMERGENCY MEDICINE
LA English
DT Article
DE Factor analysis; nurse practitioners; quality assessment; questionnaire; reproducibility of results
ID emergency nurse-practitioner; accident; department; care
AB Introduction: We aimed to develop a questionnaire with psychometric evidence of reliability and validity to evaluate patient satisfaction with a Fast Track Protocol Driven Service, which was developed to shorten the waiting time and improve the outcome of selected groups of patients. Such patients were initially managed by well-trained nurses according to defined protocols and backed up by experienced medical practitioners. We would like to evaluate their satisfaction because traditionally patients used to be managed by doctors. Methods: We collected data from 199 subjects from July 2014 to February 2015 using a questionnaire consisting of 24 questions. The subjects were given the questionnaire after receiving treatment and they filled in the questionnaire on sole voluntary basis. These 24 items were subject to Principal Component Analysis. The number of components to be extracted depended on the Eigenvalue. We utilised Varimax rotation for further interpretation and determined which question belonged to which component. We then assessed the internal consistency of each component by calculating Cronbach's alpha. Finally we calculated the mean score for each subscale. Results: Three components were extracted with good internal consistency, namely "Clinical care", "Negligence" and "Comprehensiveness". The mean score for the above components was 43.15, 11.27 and 9.62 respectively. They proved good patient satisfaction in all three aspects. Conclusions: We have developed a questionnaire with reliability and validity for evaluation of patient satisfaction with our service. The data of our survey shows that our patients are satisfied in the three aspects namely "Clinical care", "Negligence" and "Comprehensiveness" statistically.
C1 [Soong, B. C. P.; Ng, H. Y.] Kwong Wah Hosp, Emergency Dept, 25 Waterloo Rd, Kowloon, Hong Kong, Peoples R China.
   [Fan, K. P.] Kwong Wah Hosp, Emergency Dept, Emergency Med, 25 Waterloo Rd, Kowloon, Hong Kong, Peoples R China.
RP Soong, BCP (通讯作者)，Kwong Wah Hosp, Emergency Dept, 25 Waterloo Rd, Kowloon, Hong Kong, Peoples R China.
EM bannysoong@yahoo.com.hk
CR Abramowitz S, 1987, QRB QUAL REV BULL, V13, P122
   Byrne G, 2000, J CLIN NURS, V9, P83, DOI 10.1046/j.1365-2702.2000.00351.x
   Cole F L, 1999, J AM ACAD NURSE PRACT, V11, P471, DOI 10.1111/j.1745-7599.1999.tb01043.x
   Cooper MA, 2002, J ADV NURS, V40, P721, DOI 10.1046/j.1365-2648.2002.02431.x
   Dansky KH, 1997, HOSP HEALTH SERV ADM, V42, P165
   FERKETICH S, 1990, RES NURS HEALTH, V13, P437, DOI 10.1002/nur.4770130612
   FITZPATRICK R, 1991, BMJ-BRIT MED J, V302, P1129, DOI 10.1136/bmj.302.6785.1129
   Freij RM, 1996, J ACCID EMERG MED, V13, P41
   Hospital Authority, 2010, HOSP AUTH STAT REP, V0, P0
   KNAPP TR, 1995, RES NURS HEALTH, V18, P465, DOI 10.1002/nur.4770180511
   MACLEOD AJ, 1992, ARCH EMERG MED, V9, P19
   Marshall J, 1997, J ACCID EMERG MED, V14, P233
   Nunnally JC, 1994, PSYCHOMETRIC THEORY, V0, P0, DOI DOI 10.1037/018882
   Thrasher C, 2008, J AM ACAD NURSE PRAC, V20, P231, DOI 10.1111/j.1745-7599.2008.00312.x
   Tye CC, 1998, J ACCID EMERG MED, V15, P31
NR 15
TC 1
Z9 1
U1 0
U2 2
PU SAGE PUBLICATIONS LTD
PI LONDON
PA 1 OLIVERS YARD, 55 CITY ROAD, LONDON EC1Y 1SP, ENGLAND
SN 1024-9079
EI 2309-5407
J9 HONG KONG J EMERG ME
JI Hong Kong J. Emerg. Med.
PD MAR 15
PY 2016
VL 23
IS 2
BP 12
EP 16
DI 10.1177/102490791602300202
PG 5
WC Emergency Medicine
SC Emergency Medicine
GA DJ6WL
UT WOS:000374353800002
DA 2022-10-14
ER

PT J
AU Giraldo, P
   Sato, L
   Martinez-Sanchez, JM
   Comas, M
   Dwyer, K
   Sala, M
   Castells, X
AF Giraldo, Priscila
   Sato, Luke
   Martinez-Sanchez, Jose M.
   Comas, Merce
   Dwyer, Kathy
   Sala, Maria
   Castells, Xavier
TI Eleven-year descriptive analysis of closed court verdicts on medical errors in Spain and Massachusetts
SO BMJ OPEN
LA English
DT Article
ID hospital adverse event; national-health-service; patient safety; malpractice litigation; resolution program; liability reform; claim; care; disclosure; negligent
AB Objectives: To evaluate and compare the characteristics of court verdicts on medical errors allegedly harming patients in Spain and Massachusetts from 2002 to 2012. Design, setting and participants: We reviewed 1041 closed court verdicts obtained from data on litigation in the Thomson Reuters Aranzadi Westlaw databases in Spain (Europe), and 370 closed court verdicts obtained from the Controlled Risk and Risk Management Foundation of Harvard Medical Institutions (CRICO/RMF) in Massachusetts (USA). We included closed court verdicts on medical errors. The definition of medical errors was based on that of the Institute of Medicine (USA). We excluded any agreements between parties before a judgement. Results: Medical errors were involved in 25.9% of court verdicts in Spain and in 74% of those in Massachusetts. The most frequent cause of medical errors was a diagnosis-related problem (25.1%; 95% CI 20.7% to 31.1% in Spain; 35%; 95% CI 29.4% to 40.7% in Massachusetts). The proportion of medical errors classified as high severity was 34% higher in Spain than in Massachusetts (p=0.001). The most frequent factors contributing to medical errors in Spain were surgical and medical treatment (p=0.001). In Spain, 98.5% of medical errors resulted in compensation awards compared with only 6.9% in Massachusetts. Conclusions: This study reveals wide differences in litigation rates and the award of indemnity payments in Spain and Massachusetts; however, common features of both locations are the high rates of diagnosis-related problems and the long time interval until resolution.
C1 [Giraldo, Priscila; Sato, Luke; Dwyer, Kathy] Risk Management Fdn Harvard Med Inst, Cambridge, MA 02142 USA.
   [Giraldo, Priscila; Comas, Merce; Sala, Maria; Castells, Xavier] Hosp del Mar, Epidemiol & Evaluat Dept, Barcelona, Spain.
   [Giraldo, Priscila; Comas, Merce; Sala, Maria; Castells, Xavier] IMIM Hosp del Mar Med Res Inst, Barcelona, Spain.
   [Giraldo, Priscila] Univ Pompeu Fabra, Escuela Super Enfermeria Mar, Ctr Adscrito, Barcelona, Spain.
   [Giraldo, Priscila] Univ Autonoma Barcelona, Programa Doctorado Metodol Invest Biomed & Salud, Barcelona, Spain.
   [Giraldo, Priscila; Comas, Merce; Sala, Maria; Castells, Xavier] Red Invest Serv Salud Enfermedades Cron REDISSEC, Madrid, Spain.
   [Sato, Luke] Harvard Med Sch, Boston, MA USA.
   [Martinez-Sanchez, Jose M.] Inst Catala Oncol, Tobacco Control Unit, Canc Prevent & Control Program, Barcelona, Spain.
   [Martinez-Sanchez, Jose M.] Inst Invest Biomed Bellvitge IDIBELL, Canc Prevent & Control Grp, Barcelona, Spain.
   [Martinez-Sanchez, Jose M.] Univ Int Catalunya, Biostat Unit, Dept Basic Sci, Sant Cugat Del Valles, Spain.
   [Martinez-Sanchez, Jose M.] Northeastern Univ, Publ Hlth Advocacy Inst, Sch Law, Boston, MA 02115 USA.
   [Sala, Maria; Castells, Xavier] Univ Autonoma Barcelona, Barcelona, Spain.
RP Giraldo, P (通讯作者)，Risk Management Fdn Harvard Med Inst, Cambridge, MA 02142 USA.; Giraldo, P (通讯作者)，Hosp del Mar, Epidemiol & Evaluat Dept, Barcelona, Spain.; Giraldo, P (通讯作者)，IMIM Hosp del Mar Med Res Inst, Barcelona, Spain.; Giraldo, P (通讯作者)，Univ Pompeu Fabra, Escuela Super Enfermeria Mar, Ctr Adscrito, Barcelona, Spain.; Giraldo, P (通讯作者)，Univ Autonoma Barcelona, Programa Doctorado Metodol Invest Biomed & Salud, Barcelona, Spain.; Giraldo, P (通讯作者)，Red Invest Serv Salud Enfermedades Cron REDISSEC, Madrid, Spain.
EM pgiraldo@parcdesalutmar.cat
FU Ignacio Larramendi Research Grants MAPFRE-Foundation; Instituto de Salud Carlos III FEDER [RD13/0001/0013]
CR Allue N, 2014, GAC SANIT, V28, P48, DOI 10.1016/j.gaceta.2013.06.004
   Arriaga AF, 2013, NEW ENGL J MED, V368, P246, DOI 10.1056/NEJMsa1204720
   Baker GR, 2004, CAN MED ASSOC J, V170, P1678, DOI 10.1503/cmaj.1040498
   Ballangrud R, 2014, NURS CRIT CARE, V19, P175, DOI 10.1111/nicc.12031
   Baltic S, 2013, MED ECON, V90, P24
   Baltic Scott, 2013, MED ECON, V90, P20
   Battles JB, 2008, ADV PATIENT SAFETY N, V1, P0
   Berlinger N, 2005, J MED ETHICS, V31, P106, DOI 10.1136/jme.2003.005538
   Boothman Richard C, 2012, FRONT HEALTH SERV MANAGE, V28, P13
   Brennan TA, 1996, NEW ENGL J MED, V335, P1963, DOI 10.1056/NEJM199612263352606
   Budetti PP, 2005, JAMA-J AM MED ASSOC, V293, P2660, DOI 10.1001/jama.293.21.2660
   Cantor MD, 2005, JT COMM J QUAL PATIE, V31, P5, DOI 10.1016/S1553-7250(05)31002-6
   de Vries EN, 2008, QUAL SAF HEALTH CARE, V17, P216, DOI 10.1136/qshc.2007.023622
   Giraldo P, 2012, MED CLIN-BARCELONA, V139, P109, DOI 10.1016/j.medcli.2012.01.013
   Jena AB, 2011, NEW ENGL J MED, V365, P629, DOI 10.1056/NEJMsa1012370
   JOHNSON WG, 1992, JAMA-J AM MED ASSOC, V267, P2487, DOI 10.1001/jama.267.18.2487
   Kachalia A, 2013, JAMA INTERN MED, V173, P1056, DOI 10.1001/jamainternmed.2013.7293
   Kachalia A, 2011, NEW ENGL J MED, V364, P1564, DOI 10.1056/NEJMhpr1012821
   Kachalia A, 2010, ANN INTERN MED, V153, P213, DOI 10.7326/0003-4819-153-4-201008170-00002
   Kane CK, 2010, POLICY RES PERSPECTI, V0, P0
   Kohn LT, 2000, ERR IS HUMAN BUILDIN, V0, P0
   Lewis RQ, 2005, QUAL SAF HEALTH CARE, V14, P135, DOI 10.1136/qshc.2004.011882
   Lopez L, 2009, ARCH INTERN MED, V169, P1888, DOI 10.1001/archinternmed.2009.387
   Aranaz-Andres JM, 2009, INT J QUAL HEALTH C, V21, P408, DOI 10.1093/intqhc/mzp047
   Marzano D, 2014, OBSTET GYNECOL, V123, P19S, DOI 10.1097/01.AOG.0000447274.20508.03
   Mello MM, 2014, HEALTH AFFAIR, V33, P20, DOI 10.1377/hlthaff.2013.0828
   Mello Michelle M, 2011, ISSUE BRIEF (COMMONW FUND), V14, P1
   Mello MM, 2010, NEW ENGL J MED, V362, P1353, DOI 10.1056/NEJMp1001603
   Mello MM, 2009, NEW ENGL J MED, V361, P1, DOI 10.1056/NEJMp0903765
   Mello MM, 2006, NEW ENGL J MED, V354, P2601, DOI 10.1056/NEJMhpr060227
   Murtagh L, 2012, HEALTH AFFAIR, V31, P2681, DOI 10.1377/hlthaff.2012.0185
   Osman NI, 2011, BJU INT, V108, P162, DOI 10.1111/j.1464-410X.2011.10130.x
   Pegalis SE, 2012, CLIN ORTHOP RELAT R, V470, P1398, DOI 10.1007/s11999-012-2308-5
   Phillips RL, 2004, QUAL SAF HEALTH CARE, V13, P121, DOI 10.1136/qshc.2003.008029
   Rovit RL, 2007, J NEUROSURG, V106, P1108, DOI 10.3171/jns.2007.106.6.1108
   Scurr JRH, 2010, ANN ROY COLL SURG, V92, P286, DOI 10.1308/003588410X12664192076214
   Singh H, 2015, NEW ENGL J MED, V373, P2493, DOI 10.1056/NEJMp1512241
   SLOAN FA, 1989, J HEALTH POLIT POLIC, V14, P663, DOI 10.1215/03616878-14-4-663
   Van den Bos J, 2011, HEALTH AFFAIR, V30, P596, DOI 10.1377/hlthaff.2011.0084
   Wachter RM, 2009, NEW ENGL J MED, V361, P1401, DOI 10.1056/NEJMsb0903885
NR 40
TC 9
Z9 9
U1 0
U2 3
PU BMJ PUBLISHING GROUP
PI LONDON
PA BRITISH MED ASSOC HOUSE, TAVISTOCK SQUARE, LONDON WC1H 9JR, ENGLAND
SN 2044-6055
EI 
J9 BMJ OPEN
JI BMJ Open
PD JUN 15
PY 2016
VL 6
IS 8
BP 
EP 
DI 10.1136/bmjopen-2016-011644
PG 7
WC Medicine, General & Internal
SC General & Internal Medicine
GA DU6PI
UT WOS:000382336700054
PM 27577585
DA 2022-10-14
ER

PT J
AU Rawal, RB
   Kilpatrick, LA
   Wood, JS
   Drake, AF
AF Rawal, Rounak B.
   Kilpatrick, Lauren A.
   Wood, Jeyhan S.
   Drake, Amelia F.
TI Trends in medical malpractice claims in patients with cleft or craniofacial abnormalities in the United States
SO INTERNATIONAL JOURNAL OF PEDIATRIC OTORHINOLARYNGOLOGY
LA English
DT Article
DE Malpractice; Litigation; Craniofacial; Cleft
ID quality-of-life; health-care use; orofacial cleft; liability; cost; litigation; children; risk; practitioner; courtroom
AB Objective: To describe medical malpractice trends in patients with cleft and/or craniofacial abnormalities. Methods and materials: A modified Delphi approach was used to gather search terms. Search settings included "all jury verdicts and settlements", with jurisdiction of "all states" and "all federal courts" (by court and circuit). A retrospective review of WestLawNext legal database was conducted. Cases were excluded if they did not have a direct association from the patient's craniofacial anomaly or if they were not related to malpractice. Results: Forty-two cases met inclusion criteria. Cases closed between 1981 and 2014 were included. The mean payment among claims with an indemnity payment was $3.9 million. Of cases brought to trial, 62% were in favor of the plaintiff. Amongst physicians named as co-defendants, pediatricians were most commonly named (24%), followed by plastic surgeons (16%), obstetricians (7.8%), and radiologists (7.8%). "Missed diagnosis" was the most common type of negligent claim (45%), followed by "surgical error" (21%), and "medication error" (17%). "Anoxic brain injury" resulted in the highest median indemnity payment for complication of patient management ($3.5 million), followed by "wrongful birth" ($1.03 million), and "minor physical injury" ($520,000). No specific type of negligent claim (p = 0.764) nor complication of patient management (p = 0.61) was associated with a greater indemnity payment. Mean indemnity payment was $920,000 prior to 2001 and $4.4 million after 2001 (p = 0.058). Conclusions: Mean indemnity payments were fourteen-fold greater in patients as compared to those in the overall population ($3.9 million versus $274,887) and seven-fold greater than those in the average pediatric population ($3.9 million versus $520,923). All healthcare providers should be aware of the associated medical malpractice claims that may be incurred when treating patients at risk for these conditions. (C) 2016 Elsevier Ireland Ltd. All rights reserved.
C1 [Rawal, Rounak B.; Kilpatrick, Lauren A.; Drake, Amelia F.] Univ North Carolina Chapel Hill, Dept Otolaryngol Head & Neck Surg, 170 Manning Dr,CB 7070,Phys Off Bldg Room G-190, Chapel Hill, NC 27599 USA.
   [Wood, Jeyhan S.] Univ North Carolina Chapel Hill, Div Plast Surg, 7040 Burnett Womack,CB 7195, Chapel Hill, NC 27599 USA.
RP Rawal, RB (通讯作者)，Univ North Carolina Chapel Hill, Dept Otolaryngol Head & Neck Surg, 170 Manning Dr,CB 7070,Phys Off Bldg Room G-190, Chapel Hill, NC 27599 USA.
EM rrawal@unch.unc.edu; lauren_kilpatrick@med.unc.edu; jeyhan_wood@med.unc.edu; amelia_drake@unc.edu
CR Boulet SL, 2009, PUBLIC HEALTH REP, V124, P447, DOI 10.1177/003335490912400315
   Broder HL, 2012, AM J PUBLIC HEALTH, V102, P828, DOI 10.2105/AJPH.2012.300654
   Carr BG, 2010, PUBLIC HEALTH REP, V125, P674, DOI 10.1177/003335491012500509
   Cassell CH, 2008, BIRTH DEFECTS RES A, V82, P785, DOI 10.1002/bdra.20522
   Clayton EW, 2013, GENET MED, V15, P624, DOI 10.1038/gim.2013.7
   Code US, 1986, PUBL HLTH WELF ENC G, V42, P0
   Evgenia S, 2012, MED LAW, V31, P97
   Fell JC, 2009, ALCOHOL CLIN EXP RES, V33, P1208, DOI 10.1111/j.1530-0277.2009.00945.x
   Freiberg MJA, 2012, AM J PREV MED, V43, PS249, DOI 10.1016/j.amepre.2012.07.036
   Gandhi TK, 2006, ANN INTERN MED, V145, P488, DOI 10.7326/0003-4819-145-7-200610030-00006
   GRANT KD, 1992, AM SURGEON, V58, P146
   Guardino SD, 2007, TOB CONTROL, V16, P224, DOI 10.1136/tc.2006.018390
   Guirguis-Blake J, 2006, ANN FAM MED, V4, P240, DOI 10.1370/afm.535
   Hassan M, 2014, SEMIN FETAL NEONAT M, V19, P312, DOI 10.1016/j.siny.2014.08.006
   Hillman RJ, 2003, MED MALPRACTICE INSU, V0, P0
   Hsu BASChia-Chien, 2007, RES EVAL, V12, P0
   Jena AB, 2013, PEDIATRICS, V131, P1148, DOI 10.1542/peds.2012-3443
   Jena AB, 2011, NEW ENGL J MED, V365, P629, DOI 10.1056/NEJMsa1012370
   Lehman JS, 2014, AIDS BEHAV, V18, P997, DOI 10.1007/s10461-014-0724-0
   Li B, 2011, J AM COLL SURGEONS, V212, P467
   Lindor RA, 2014, ANN EMERG MED, V64, P439, DOI 10.1016/j.annemergmed.2014.01.005
   Mello MM, 2014, JAMA-J AM MED ASSOC, V312, P2146, DOI 10.1001/jama.2014.10705
   Mello MM, 2010, HEALTH AFFAIR, V29, P1569, DOI 10.1377/hlthaff.2009.0807
   Mello MM, 2009, NEW ENGL J MED, V361, P1, DOI 10.1056/NEJMp0903765
   Nelson Leonard J 3rd, 2011, HEALTH MATRIX CLEVEL, V21, P443
   Olick RS, 2003, FAM MED, V35, P476
   Pioro M, 2008, CAN MED ASSOC J, V179, P1027, DOI 10.1503/cmaj.080454
   Roberts RM, 2014, J CRANIOFAC SURG, V25, P77, DOI 10.1097/SCS.0b013e3182a2e005
   Rose C, 2014, LARYNGOSCOPE, V124, P2161, DOI 10.1002/lary.24663
   Ruhl DS, 2014, OTOLARYNG HEAD NECK, V151, P431, DOI 10.1177/0194599814536850
   Ruhl DS, 2013, OTOL NEUROTOL, V34, P1173, DOI 10.1097/MAO.0b013e318298a8fb
   Schiff GD, 2013, JAMA INTERN MED, V173, P2063, DOI 10.1001/jamainternmed.2013.11070
   Seamon MJ, 2006, ANN PHARMACOTHER, V40, P2211, DOI 10.1345/aph.1H399
   Shaw W, 2004, CLEFT PALATE-CRAN J, V41, P238, DOI 10.1597/03-214.1
   Sinclair DC, 2010, J OCCUP ENVIRON MED, V52, P456, DOI 10.1097/JOM.0b013e3181d284d7
   Slavkin Harold C, 2014, J CALIF DENT ASSOC, V42, P637
   Snowden CB, 2003, PUBLIC HEALTH REP, V118, P10, DOI 10.1016/S0033-3549(04)50212-1
   Stewart RM, 2011, J AM COLL SURGEONS, V212, P463, DOI 10.1016/j.jamcollsurg.2010.12.025
   Strauss RP, 2009, ACAD PEDIATR, V9, P427, DOI 10.1016/j.acap.2009.09.019
   Studdert DM, 2006, NEW ENGL J MED, V354, P2024, DOI 10.1056/NEJMsa054479
   Svider PF, 2013, LARYNGOSCOPE, V123, P1849, DOI 10.1002/lary.23905
   Tehrani ASS, 2013, BMJ QUAL SAF, V22, P672, DOI 10.1136/bmjqs-2012-001550
   Versnel SL, 2010, J PLAST RECONSTR AES, V63, P1642, DOI 10.1016/j.bjps.2009.10.018
   Wegman B, 2012, CLIN ORTHOP RELAT R, V470, P1379, DOI 10.1007/s11999-012-2244-4
   Wehby GL, 2010, ORAL DIS, V16, P3, DOI 10.1111/j.1601-0825.2009.01588.x
NR 45
TC 5
Z9 5
U1 0
U2 2
PU ELSEVIER IRELAND LTD
PI CLARE
PA ELSEVIER HOUSE, BROOKVALE PLAZA, EAST PARK SHANNON, CO, CLARE, 00000, IRELAND
SN 0165-5876
EI 1872-8464
J9 INT J PEDIATR OTORHI
JI Int. J. Pediatr. Otorhinolaryngol.
PD NOV 15
PY 2016
VL 90
IS 
BP 214
EP 219
DI 10.1016/j.ijporl.2016.09.030
PG 6
WC Otorhinolaryngology; Pediatrics
SC Otorhinolaryngology; Pediatrics
GA EA6KM
UT WOS:000386738100040
PM 27729136
DA 2022-10-14
ER

PT J
AU Massey, SE
AF Massey, Steven E.
TI Comparative Microbial Genomics and Forensics
SO MICROBIOLOGY SPECTRUM
LA English
DT Article
ID immunodeficiency-virus type-1; antibiotic-resistance gene; alexander-the-great; influenza-a virus; biological warfare; postmortem interval; origin; transmission; hiv-1; sequence
AB Forensic science concerns the application of scientific techniques to questions of a legal nature and may also be used to address questions of historical importance. Forensic techniques are often used in legal cases that involve crimes against persons or property, and they increasingly may involve cases of bioterrorism, crimes against nature, medical negligence, or tracing the origin of food-and crop-borne disease. Given the rapid advance of genome sequencing and comparative genomics techniques, we ask how these might be used to address cases of a forensic nature, focusing on the use of microbial genome sequence analysis. Such analyses rely on the increasingly large numbers of microbial genomes present in public databases, the ability of individual investigators to rapidly sequence whole microbial genomes, and an increasing depth of understanding of their evolution and function. Suggestions are made as to how comparative microbial genomics might be applied forensically and may represent possibilities for the future development of forensic techniques. A particular emphasis is on the nascent field of genomic epidemiology, which utilizes rapid whole-genome sequencing to identify the source and spread of infectious outbreaks. Also discussed is the application of comparative microbial genomics to the study of historical epidemics and deaths and how the approaches developed may also be applicable to more recent and actionable cases.
C1 [Massey, Steven E.] Univ Puerto Rico Rio Piedras, Biol Dept, San Juan, PR 00931 USA.
RP Massey, SE (通讯作者)，Univ Puerto Rico Rio Piedras, Biol Dept, San Juan, PR 00931 USA.
EM stevenemassey@gmail.com
CR Achtman M, 2012, PHILOS T R SOC B, V367, P860, DOI 10.1098/rstb.2011.0303
   ALBERT J, 1994, J VIROL, V68, P5918, DOI 10.1128/JVI.68.9.5918-5924.1994
   Allen HK, 2010, NAT REV MICROBIOL, V8, P251, DOI 10.1038/nrmicro2312
   ALTSCHUL SF, 1990, J MOL BIOL, V215, P403, DOI 10.1006/jmbi.1990.9999
   Aoki Kiyoko F, 2005, CURR PROTOC BIOINFORMATICS, VChapter 1, P0, DOI 10.1002/0471250953.bi0112s11
   Ashrafian H, 2012, EPILEPSY BEHAV, V25, P23, DOI 10.1016/j.yebeh.2012.06.014
   Ashrafian Hutan, 2004, J HIST NEUROSCI, V13, P138, DOI 10.1080/0964704049052157
   Banaschak S, 2000, CLIN INFECT DIS, V31, P1098, DOI 10.1086/318152
   Ben Zakour NL, 2012, J CLIN MICROBIOL, V50, P2224, DOI 10.1128/JCM.00675-12
   Birch CJ, 2000, J INFECT DIS, V182, P941, DOI 10.1086/315751
   Bos KI, 2012, PLOS ONE, V7, P0, DOI 10.1371/journal.pone.0049803
   Bos KI, 2011, NATURE, V478, P506, DOI 10.1038/nature10549
   Bromham L, 2003, NAT REV GENET, V4, P216, DOI 10.1038/nrg1020
   Bryant D, 2004, MOL BIOL EVOL, V21, P255, DOI 10.1093/molbev/msh018
   Canton R, 2009, CLIN MICROBIOL INFEC, V15, P20, DOI 10.1111/j.1469-0691.2008.02679.x
   Cello J, 2002, SCIENCE, V297, P1016, DOI 10.1126/science.1072266
   Christopher GW, 1997, JAMA-J AM MED ASSOC, V278, P412, DOI 10.1001/jama.278.5.412
   Corbet S, 2000, J VIROL, V74, P529, DOI 10.1128/JVI.74.1.529-534.2000
   Cottam EM, 2008, P ROY SOC B-BIOL SCI, V275, P887, DOI 10.1098/rspb.2007.1442
   Cottam EM, 2009, METHODS MOL BIOL, V551, P217, DOI 10.1007/978-1-60327-999-4_17
   Cunha BA, 2004, INFECT DIS CLIN N AM, V18, P29, DOI 10.1016/S0891-5520(03)00100-4
   Cunha BA, 2004, INFECT DIS CLIN N AM, V18, P53, DOI 10.1016/S0891-5520(03)00090-4
   de Oviedo GF, 1526, SUMARIO NATURAL HIST, V0, P0
   Didelot X, 2007, GENETICS, V175, P1251, DOI 10.1534/genetics.106.063305
   dos Santos HF, 2011, PLOS ONE, V6, P0, DOI 10.1371/journal.pone.0016943
   Ewald PW, 1996, EMERG INFECT DIS, V2, P245, DOI 10.3201/eid0204.960401
   Fierer N, 2012, P NATL ACAD SCI USA, V109, P21390, DOI 10.1073/pnas.1215210110
   Fierer N, 2010, P NATL ACAD SCI USA, V107, P6477, DOI 10.1073/pnas.1000162107
   FLEISCHMANN RD, 1995, SCIENCE, V269, P496, DOI 10.1126/science.7542800
   Flowerdew JR, 1992, REVUE SCIENTIFIQUE ET TECHNIQUE OFFICE INTERNATIONAL DES EPIZOOTIES, V11, P1109
   Gao F, 1999, NATURE, V397, P436, DOI 10.1038/17130
   Gardy JL, 2011, NEW ENGL J MED, V364, P730, DOI 10.1056/NEJMoa1003176
   GESSAIN A, 1993, J VIROL, V67, P1015, DOI 10.1128/JVI.67.2.1015-1023.1993
   Grad YH, 2013, MBIO, V4, P0, DOI 10.1128/mBio.00452-12
   Harper KN, 2008, PLOS NEGLECT TROP D, V2, P0, DOI 10.1371/journal.pntd.0000148
   Harris SR, 2013, LANCET INFECT DIS, V13, P130, DOI 10.1016/S1473-3099(12)70268-2
   Hawass Z, 2009, ANN SERV ANTIQ EGYPT, V81, P159
   Hawass Z, 2010, JAMA-J AM MED ASSOC, V303, P638, DOI 10.1001/jama.2010.121
   Hemme CL, 2010, ISME J, V4, P660, DOI 10.1038/ismej.2009.154
   HENRY JB, 1980, AM J FOREN MED PATH, V1, P341, DOI 10.1097/00000433-198012000-00007
   Herfst S, 2012, SCIENCE, V336, P1534, DOI 10.1126/science.1213362
   HOLDEN A, 1996, TCHAIKOVSKY BIOGRAPH, V0, P0
   Huang P, 2009, SPECTROSC LETT, V42, P108, DOI 10.1080/00387010802375362
   Huson DH, 2006, MOL BIOL EVOL, V23, P254, DOI 10.1093/molbev/msj030
   Imai M, 2012, NATURE, V486, P420, DOI 10.1038/nature10831
   Johnson NPAS, 2002, B HIST MED, V76, P105, DOI 10.1353/bhm.2002.0022
   Jolley KA, 2012, J CLIN MICROBIOL, V50, P3046, DOI 10.1128/JCM.01312-12
   Jolley KA, 2010, BMC BIOINFORMATICS, V11, P0, DOI 10.1186/1471-2105-11-595
   Keim P, 2001, J CLIN MICROBIOL, V39, P4566, DOI 10.1128/JCM.39.12.4566-4567.2001
   Kobasa D, 2004, NATURE, V431, P703, DOI 10.1038/nature02951
   Kobasa D, 2007, NATURE, V445, P319, DOI 10.1038/nature05495
   Korber B, 2000, SCIENCE, V288, P1789, DOI 10.1126/science.288.5472.1789
   Kornhauser P, 2010, ACTA MED-HIST ADRIAT, V8, P145
   Lazzaro A, 2008, FEMS MICROBIOL ECOL, V63, P143, DOI 10.1111/j.1574-6941.2007.00417.x
   Lemey P, 2005, AIDS, V19, P1649, DOI 10.1097/01.aids.0000187904.02261.1a
   Lemey P, 2004, GENETICS, V167, P1059, DOI 10.1534/genetics.104.026666
   Lemey P, 2003, P NATL ACAD SCI USA, V100, P6588, DOI 10.1073/pnas.0936469100
   Linz B, 2007, NATURE, V445, P915, DOI 10.1038/nature05562
   Loman NJ, 2013, JAMA-J AM MED ASSOC, V309, P1502, DOI 10.1001/jama.2013.3231
   Lopez C, 2010, GENE, V467, P1, DOI 10.1016/j.gene.2010.07.008
   Machuca R, 2001, CLIN DIAGN LAB IMMUN, V8, P884, DOI 10.1128/CDLI.8.5.884-890.2001
   Marr JS, 2003, EMERG INFECT DIS, V9, P1599, DOI 10.3201/eid0912.030288
   Mayor Adrienne, 2003, GREEK FIRE POISON AR, V0, P0
   Mellmann A, 2011, PLOS ONE, V6, P0, DOI 10.1371/journal.pone.0022751
   MESELSON M, 1994, SCIENCE, V266, P1202, DOI 10.1126/science.7973702
   Metzker ML, 2002, P NATL ACAD SCI USA, V99, P14292, DOI 10.1073/pnas.222522599
   Meyer F, 2008, BMC BIOINFORMATICS, V9, P0, DOI 10.1186/1471-2105-9-386
   Miller RR, 2013, GENOME MED, V5, P0, DOI 10.1186/gm485
   Neumann G, 1999, P NATL ACAD SCI USA, V96, P9345, DOI 10.1073/pnas.96.16.9345
   Oldach DW, 1998, NEW ENGL J MED, V338, P1764, DOI 10.1056/NEJM199806113382411
   Olson PE, 1996, EMERG INFECT DIS, V2, P155, DOI 10.3201/eid0202.960220
   ONG CK, 1993, J VIROL, V67, P6424, DOI 10.1128/JVI.67.11.6424-6431.1993
   Orlova Alexandra, 1990, TCHAIKOVSKY SELF POR, V0, P0
   Padmanabhan R, 2013, J MICROBIOL METH, V95, P415, DOI 10.1016/j.mimet.2013.10.006
   Papagrigorakis MJ, 2006, INT J INFECT DIS, V10, P206, DOI 10.1016/j.ijid.2005.09.001
   Pays J-F, 2010, BULL SOC PATHOL EXOT, V103, P346, DOI 10.1007/s13149-010-0095-3
   Plantier JC, 2009, NAT MED, V15, P871, DOI 10.1038/nm.2016
   Pomerantsev AP, 1997, VACCINE, V15, P1846, DOI 10.1016/S0264-410X(97)00132-1
   Pulquerio MJF, 2007, TRENDS ECOL EVOL, V22, P180, DOI 10.1016/j.tree.2006.11.013
   Rasko DA, 2011, P NATL ACAD SCI USA, V108, P5027, DOI 10.1073/pnas.1016657108
   Riedel Stefan, 2004, PROC (BAYL UNIV MED CENT), V17, P400
   ROBERTSON AG, 1995, MIL MED, V160, P369, DOI 10.1093/milmed/160.8.369
   Rohde H, 2011, NEW ENGL J MED, V365, P718, DOI 10.1056/NEJMoa1107643
   Santiago ML, 2005, J VIROL, V79, P12515, DOI 10.1128/JVI.79.19.12515-12527.2005
   Scaduto DI, 2010, P NATL ACAD SCI USA, V107, P21242, DOI 10.1073/pnas.1015673107
   Shapiro B, 2006, INT J INFECT DIS, V10, P334, DOI 10.1016/j.ijid.2006.02.006
   Snitkin ES, 2012, SCI TRANSL MED, V4, P0, DOI 10.1126/scitranslmed.3004129
   Steinbock RT, 1976, PALEOPATHOLOGICAL DI, V0, P0
   Stephens JC, 1998, AM J HUM GENET, V62, P1507, DOI 10.1086/301867
   Surowiecki J, 2004, WISDOM SHAPES BUSINE, V0, P0
   Takahashi H, 2004, EMERG INFECT DIS, V10, P117, DOI 10.3201/eid1001.030238
   Taubenberger JK, 2005, NATURE, V437, P889, DOI 10.1038/nature04230
   Thornton JW, 2003, SCIENCE, V301, P1714, DOI 10.1126/science.1086185
   Tims S, 2010, INT J LEGAL MED, V124, P477, DOI 10.1007/s00414-009-0352-9
   Tran TNN, 2011, PLOS ONE, V6, P0, DOI 10.1371/journal.pone.0016735
   Tringe SG, 2008, PLOS ONE, V3, P0, DOI 10.1371/journal.pone.0001862
   Tuller T, 2010, GENOME RES, V20, P122, DOI 10.1101/gr.096115.109
   Ugalde JA, 2004, SCIENCE, V305, P1433, DOI 10.1126/science.1099597
   Vana G, 2008, MOL PHYLOGENET EVOL, V47, P1100, DOI 10.1016/j.ympev.2008.02.003
   Wheelis M, 2002, EMERG INFECT DIS, V8, P971, DOI 10.3201/eid0809.010536
   Whitby S, 1997, DEFENSE ANAL, V13, P303
   Yamada T, 2011, NUCLEIC ACIDS RES, V39, PW412, DOI 10.1093/nar/gkr313
   Zhao K, 2012, BMC EVOL BIOL, V12, P0, DOI 10.1186/1471-2148-12-237
NR 103
TC 0
Z9 0
U1 3
U2 21
PU AMER SOC MICROBIOLOGY
PI WASHINGTON
PA 1752 N ST NW, WASHINGTON, DC 20036-2904 USA
SN 2165-0497
EI 
J9 MICROBIOL SPECTR
JI Microbiol. Spectr.
PD AUG 15
PY 2016
VL 4
IS 4
BP 
EP 
DI 10.1128/microbiolspec.EMF-0001-2013
PG 22
WC Microbiology
SC Microbiology
GA DT9GI
UT WOS:000381804000021
PM 27726760
DA 2022-10-14
ER

PT J
AU Theissen, A
   Beaussier, M
   Bouregba, M
   Rouquette-Vincenti, I
   Niccolai, P
   Lienhart, A
AF Theissen, Alexandre
   Beaussier, Marc
   Bouregba, Mohammed
   Rouquette-Vincenti, Isabelle
   Niccolai, Patrick
   Lienhart, Andre
TI The liability of the anaesthesiologist in ambulatory surgery
SO ANAESTHESIA CRITICAL CARE & PAIN MEDICINE
LA English
DT Review
DE Ambulatory surgery; Liability; Legal risk; Legal framework; Legal issue
ID complication; france; risk; conciliation; morbidity; discharge; admission
AB With the development of ambulatory surgery, there may be questions about the legal risk of this procedure. Indeed, the discharge of the patient from the hospital on the same day as the medical treatment raises the problem of monitoring and supervising potential complications, with a substantial delay in medical care, and the anaesthesiologists can be confronted with new areas of liability. This article specifies the French statutory and legal framework of the ambulatory surgery, and shows how the responsibility of the anaesthesiologist can be involved during patient care at all steps. The analysis of judicial precedent shows that the legal risk for the anaesthesiologist also exists in outpatient surgery. Surgery and anaesthesia are medical procedures involving a relatively high risk of damage for the patient. The damage can be attributed to malpractice from one or several health care professionals or to a medical complication (abnormal damage not related to malpractice and independent of past medical history of the patient). In the light of the ongoing and significant development in ambulatory surgery, there may be questions about the legal risk of this procedure. Indeed, the discharge of the patient from the hospital on the same day as the medical treatment raises the problem of monitoring and supervising potential complications, with a substantial delay in medical care. If the patient suffers any damage, the surgeon, the anaesthesiologist and in some cases, the hospital will have to answer in courts: the surgeon for the surgical procedure, the anaesthesiologist for the medical care and the hospital as the liable institution. After having specified the statutory framework of ambulatory surgery, we will see how the responsibility of the anaesthesiologist can be involved during patient care at all steps. (C) 2016 Published by Elsevier Masson SAS on behalf of Societe francaise d'anesthesie et de reanimation (Sfar).
C1 [Theissen, Alexandre; Rouquette-Vincenti, Isabelle] Princess Grace Hosp, Dept Anaesthesia & Intens Care, Pasteur Ave, Monaco, Principality, Monaco.
   [Beaussier, Marc; Bouregba, Mohammed] St Antoine Univ Hosp, AP HP, Ambulatory Surg Unit, 184 Rue Faubourg St Antoine, F-75571 Paris 12, France.
   [Beaussier, Marc; Bouregba, Mohammed] St Antoine Univ Hosp, AP HP, Dept Anaesthesia & Intens Care, 184 Rue Faubourg St Antoine, F-75571 Paris 12, France.
   [Niccolai, Patrick] Princess Grace Hosp, Ambulatory Surg Unit, Pasteur Ave, Monaco, Principality, Monaco.
   [Lienhart, Andre] St Antoine Univ Hosp, AP HP, Mediateur Med, 184 Rue Faubourg St Antoine, F-75571 Paris 12, France.
RP Theissen, A (通讯作者)，Princess Grace Hosp, Dept Anaesthesia & Intens Care, Pasteur Ave, Monaco, Principality, Monaco.
EM alexandretheissen@hotmail.cjom
CR Aissou M, 2012, ANN FR ANESTH, V31, P447, DOI 10.1016/j.annfar.2012.01.028
   [Anonymous], 2014, PANORAMA RISQUE ESTA, V0, P0
   [Anonymous], 2012, ENSEMBLE DEV CHIRURG, V0, P0
   Bontemps G, 2014, ANN FR ANESTH, V33, P655, DOI 10.1016/j.annfar.2014.10.005
   Bontemps G, 2014, PRESSE MED, V43, P275, DOI 10.1016/j.lpm.2013.09.008
   Chung F, 2008, ANESTH ANALG, V106, P817, DOI 10.1213/ane.0b013e3181609531
   DGOS, 2010, R32010457 DGOS, V0, P0
   Fleisher LA, 2007, ARCH SURG-CHICAGO, V142, P263, DOI 10.1001/archsurg.142.3.263
   Fox JP, 2014, SURGERY, V155, P743, DOI 10.1016/j.surg.2013.12.008
   Fusciardi J, 2005, ANN FR ANESTH REANIM, V24, P449, DOI 10.1016/j.annfar.2005.02.010
   GOLD BS, 1989, JAMA-J AM MED ASSOC, V262, P3008, DOI 10.1001/jama.262.21.3008
   HAS-ANAP, 2013, REC ORG CUR PAT CHIR, V0, P0
   Hwa K, 2013, JAMA SURG, V10, P1
   Lienhart A, 2001, ANN FR ANESTH, V20, P0
   Lienhart A, 2005, ANESTHESIE CHIRURG A, V0, P1
   Majholm B, 2012, ACTA ANAESTH SCAND, V56, P323, DOI 10.1111/j.1399-6576.2011.02631.x
   Marshall SI, 1999, ANESTH ANALG, V88, P508, DOI 10.1097/00000539-199903000-00008
   Mattila K, 2005, ANESTH ANALG, V101, P1643, DOI 10.1213/01.ANE.0000184189.79572.28
   NATOF HE, 1980, JAMA-J AM MED ASSOC, V244, P1116, DOI 10.1001/jama.244.10.1116
   Posner KL, 2000, ASA NEWSL, V64, P10
   Robaux S, 2002, ANESTH ANALG, V95, P1258, DOI 10.1097/00000539-200211000-00029
   SFAR, 2011, COMM SFAR 26 DEC, V0, P0
   Societe francaise danesthesie et de reanimation, 2009, PRIS CHARG PAT HOSP, V0, P0
   Theissen A, 2014, ANN FR ANESTH, V33, PA234, DOI 10.1016/j.annfar.2014.07.396
   Theissen A, 2014, ANN FR ANESTH, V33, P158, DOI 10.1016/j.annfar.2013.12.019
   WARNER MA, 1993, JAMA-J AM MED ASSOC, V270, P1437, DOI 10.1001/jama.270.12.1437
   Whippey A, 2013, CAN J ANESTH, V60, P675, DOI 10.1007/s12630-013-9935-5
NR 28
TC 4
Z9 4
U1 0
U2 3
PU ELSEVIER FRANCE-EDITIONS SCIENTIFIQUES MEDICALES ELSEVIER
PI PARIS
PA 23 RUE LINOIS, 75724 PARIS, FRANCE
SN 2352-5568
EI 
J9 ANAESTH CRIT CARE PA
JI Anaesth. Crit. Care Pain Med.
PD JUN 15
PY 2016
VL 35
IS 3
BP 215
EP 221
DI 10.1016/j.accpm.2015.10.008
PG 7
WC Anesthesiology; Critical Care Medicine
SC Anesthesiology; General & Internal Medicine
GA DO8VS
UT WOS:000378063900008
PM 26875615
DA 2022-10-14
ER

PT J
AU Simon, L
   Friedland, B
AF Simon, Lisa
   Friedland, Bernard
TI Interstate Practice of Dental Teleradiology in the United States: The Effect of Licensing Requirements on Oral and Maxillofacial Radiologists' Practice Patterns
SO TELEMEDICINE AND E-HEALTH
LA English
DT Article
DE teledentistry; teleradiology; e-health; policy
ID medical licensure; telemedicine
AB Background: In the United States, each state has independent licensing standards. Dentists wishing to practice in more than one state must apply to each individually. The goal of this study was to assess whether board-certified oral and maxillofacial radiologists interpreted images taken outside the states in which they were licensed and whether coverage provided by the malpractice insurance plans to which they subscribed affected their behavior. Materials and Methods: An electronic survey was sent to all current members of the American Board of Oral and Maxillofacial Radiology, with a response rate of 74%. Descriptive statistics were calculated. Results: The majority of respondents (54.6%) indicated they write reports for patients in states for which they do not have a dental license. An even larger majority (80.0%) do not know whether their malpractice insurance protects them in these cases. Qualitative responses indicate that there is confusion among practitioners as to what is legally permitted pertaining to teledentistry of this nature. Conclusions: Much of the work in which oral and maxillofacial radiologists engage may be considered teledentistry. In other settings, teledentistry has been proposed as a means to improve access to care for vulnerable populations, yet current licensure laws may make this more difficult to implement. Based on the results of our survey, many oral and maxillofacial radiologists in practice may be considered to be practicing without a license. Portability of diagnostic images may make it more difficult to enforce geographic practice boundaries. A national licensure system would be easier to enforce while maintaining high levels of patient safety.
C1 [Simon, Lisa] Harvard Univ, Sch Dent Med, Dept Oral Hlth Policy & Epidemiol, 188 Longwood Ave, Boston, MA 02115 USA.
   [Friedland, Bernard] Harvard Univ, Sch Dent Med, Dept Oral Med Infect & Immun, 188 Longwood Ave, Boston, MA 02115 USA.
RP Simon, L (通讯作者)，Harvard Univ, Sch Dent Med, Dept Oral Hlth Policy & Epidemiol, 188 Longwood Ave, Boston, MA 02115 USA.
EM lisa_simon@hsdm.harvard.edu
CR Baruch Y, 2008, HUM RELAT, V61, P1139, DOI 10.1177/0018726708094863
   Carter L, 2008, ORAL SURG ORAL MED O, V106, P561, DOI 10.1016/j.tripleo.2008.07.007
   Daniel SJ, 2014, J EVID-BASED DENT PR, V14, P201, DOI 10.1016/j.jebdp.2014.02.008
   Daniel Susan J, 2013, J DENT HYG, V87, P345
   Federation of State Medical Boards, 2014, TEL POL BOARD BY BOA, V0, P0
   Goozner Merrill, 2015, MOD HEALTHC, V45, P26
   Hernandez D, 2014, KAISER HLTH NEW 0929, V0, P0
   Hunter TB, 2015, TELEMED E-HEALTH, V21, P315, DOI 10.1089/tmj.2015.9997
   Kahn JM, 2015, NEW ENGL J MED, V372, P1684, DOI 10.1056/NEJMp1500533
   Lewis CE, 2006, AM J LAW MED, V32, P585, DOI 10.1177/009885880603200403
   Neumann LA, 2007, J DENT EDUC, V71, P1281
   Rupp R P, 1997, DENT ECON, V87, P62
   Rupp RP, 1997, DENT EC, V87, P66
   Schleyer Titus, 2002, EUR J DENT EDUC, V6, P153, DOI 10.1034/j.1600-0579.2002.00244.x
   Steinbrook R, 2014, JAMA-J AM MED ASSOC, V312, P695, DOI 10.1001/jama.2014.9809
NR 16
TC 4
Z9 4
U1 0
U2 1
PU MARY ANN LIEBERT, INC
PI NEW ROCHELLE
PA 140 HUGUENOT STREET, 3RD FL, NEW ROCHELLE, NY 10801 USA
SN 1530-5627
EI 1556-3669
J9 TELEMED E-HEALTH
JI Telemed. e-Health
PD JUN 15
PY 2016
VL 22
IS 6
BP 541
EP 545
DI 10.1089/tmj.2015.0162
PG 5
WC Health Care Sciences & Services
SC Health Care Sciences & Services
GA DN9EZ
UT WOS:000377383600012
PM 26693880
DA 2022-10-14
ER

PT J
AU Zhang, K
   Li, Y
   Fan, F
   Liu, X
   Deng, ZH
AF Zhang, Kui
   Li, Yuan
   Fan, Fei
   Liu, Xin
   Deng, Zhen-hua
TI Court Decisions on Medical Malpractice in China After the New Tort Liability Law
SO AMERICAN JOURNAL OF FORENSIC MEDICINE AND PATHOLOGY
LA English
DT Article
DE Tort Liability Law; malpractice; final verdict; litigation
ID compensation payment; united-states; claim; otolaryngology; litigation; violence; surgery; doctor; trial; error
AB A new Tort Law of the People's Republic of China became effective on July 1, 2010. We undertook an analysis of medical malpractice lawsuits brought before regional courts in Beijing districts after this new Tort Liability Law went into effect. In total, 726 cases eventuating in a final verdict were collected from the Beijing district courts from 2011 to 2013 in this retrospective study; 83.7% of the 726 alleged instances of medical malpractice were confirmed to be malpractice by the final verdict. The disciplines most frequently involved with claims of medical malpractice were obstetrics and gynecology, the most frequent outcomes was death, and the most common types of case associated with malpractice was surgery related. The average length of time between the occurrence of the injury and closure of the claim was 9.2 months, and the average payment was (sic)163,000. Since the introduction of the new Tort Liability Law, the average time to complete a litigation was shortened, but it has made little apparent difference otherwise.
C1 [Zhang, Kui; Li, Yuan; Fan, Fei; Deng, Zhen-hua] Sichuan Univ, Dept Forens Pathol, West China Sch Preclin & Forens Med, Chengdu 610041, Sichuan, Peoples R China.
   [Liu, Xin] Collaborat Innovat Ctr Judicial Civilizat, Beijing, Peoples R China.
RP Deng, ZH (通讯作者)，Sichuan Univ, Dept Forens Pathol, West China Sch Preclin & Forens Med, Chengdu 610041, Sichuan, Peoples R China.
EM newman-zhk@163.com
CR An JG, 2013, LANCET, V382, P936, DOI 10.1016/S0140-6736(13)61928-5
   Baker SR, 2013, J THORAC IMAG, V28, P388, DOI 10.1097/RTI.0b013e3182a21be2
   Bixenstine PJ, 2014, J HEALTHC QUAL, V36, P43, DOI 10.1111/jhq.12011
   Blake DM, 2013, OTOLARYNG HEAD NECK, V149, P554, DOI 10.1177/0194599813498696
   Chandra Amitabh, 2005, HEALTH AFF (MILLWOOD), VSuppl Web Exclusives, P0
   Choudhry AJ, 2013, J GASTROINTEST SURG, V17, P1796, DOI 10.1007/s11605-013-2248-8
   Gawande AA, 2003, NEW ENGL J MED, V348, P229, DOI 10.1056/NEJMsa021721
   Gomez-Duran EL, 2013, INT J LEGAL MED, V127, P1051, DOI 10.1007/s00414-013-0885-9
   Hernandez LV, 2013, WORLD J GASTRO ENDOS, V5, P169, DOI 10.4253/wjge.v5.i4.169
   Hong SS, 2014, LARYNGOSCOPE, V124, P896, DOI 10.1002/lary.24377
   Jiang YS, 2014, LANCET, V384, P744, DOI 10.1016/S0140-6736(14)61437-9
   Knaak JP, 2014, INT J LEGAL MED, V128, P1049, DOI 10.1007/s00414-014-0976-2
   Li H, 2014, BMC HEALTH SERV RES, V14, P0, DOI 10.1186/1472-6963-14-390
   Liu CY, 2013, LANCET, V382, P937, DOI 10.1016/S0140-6736(13)61929-7
   Ruhl DS, 2013, OTOL NEUROTOL, V34, P1173, DOI 10.1097/MAO.0b013e318298a8fb
   Studdert DM, 2006, NEW ENGL J MED, V354, P2024, DOI 10.1056/NEJMsa054479
   Svider PF, 2013, AM J OTOLARYNG, V34, P699, DOI 10.1016/j.amjoto.2012.12.005
   Svider PF, 2013, LARYNGOSCOPE, V123, P1156, DOI 10.1002/lary.23995
   Tehrani ASS, 2013, BMJ QUAL SAF, V22, P672, DOI 10.1136/bmjqs-2012-001550
   Wallace E, 2013, BMJ OPEN, V3, P0, DOI 10.1136/bmjopen-2013-002929
   Wang XQ, 2012, LANCET, V380, P647, DOI 10.1016/S0140-6736(12)61367-1
   Weber CE, 2013, SURGERY, V154, P299, DOI 10.1016/j.surg.2013.04.026
   Weeks WB, 2001, J LAW MED ETHICS, V29, P335, DOI 10.1111/j.1748-720X.2001.tb00352.x
   Wienke A, 2013, LARYNGO RHINO OTOL, V92, PS1, DOI 10.1055/s-0032-1333252
   Zhao L, 2014, LANCET, V384, P744, DOI 10.1016/S0140-6736(14)61436-7
NR 25
TC 2
Z9 2
U1 0
U2 17
PU LIPPINCOTT WILLIAMS & WILKINS
PI PHILADELPHIA
PA TWO COMMERCE SQ, 2001 MARKET ST, PHILADELPHIA, PA 19103 USA
SN 0195-7910
EI 1533-404X
J9 AM J FOREN MED PATH
JI Am. J. Forensic Med. Pathol.
PD SEP 15
PY 2016
VL 37
IS 3
BP 149
EP 151
DI 10.1097/PAF.0000000000000242
PG 3
WC Medicine, Legal; Pathology
SC Legal Medicine; Pathology
GA DU4KR
UT WOS:000382182000004
PM 27281443
DA 2022-10-14
ER

PT J
AU El Sayed, M
   Jabbour, E
   Maatouk, A
   Bachir, R
   Abou Dagher, G
AF El Sayed, Mazen
   Jabbour, Elsy
   Maatouk, Ali
   Bachir, Rana
   Dagher, Gilbert Abou
TI Discharge Against Medical Advice From the Emergency Department Results From a Tertiary Care Hospital in Beirut, Lebanon
SO MEDICINE
LA English
DT Article
ID risk; prevalence; patient; leave; ama
AB Patients who leave the emergency department against medical advice are at high risk for complications. Against medical advice (AMA) discharges are also considered high-risk events potentially leading to malpractice litigation. Our aim was to characterize patients who leave AMA in a payment prior to service emergency department (ED) model and to identify predictors for return visits to ED after leaving AMA. We conducted a retrospective review study of charts of ED patients who were discharged AMA between January 1, 2012 and January 1, 2013 at a tertiary care center in Beirut Lebanon. We carried out a descriptive analysis and a bivariate analysis comparing AMA patients without and with return visit within 72 hours. This was followed by a Logistic regression to identify predictors of return visits after leaving AMA. A total of 1213 ED patients were discharged AMA during the study period. Mean age was 46.9 years (+/- 20.9). There were 654 men (53.9%), 737 married (60.8%). The majority (1059 patients (87.3%)) had an emergency severity index of 3 or less (1 or 2). ED average length of stay was 3.8 hours (+/- 6.8). Self payers accounted for 53.9%. Reasons for leaving AMA were: no reason mentioned (44.1%), incomplete workup (30.5%), refusing admission (12.4%), financial reasons (7.9%), long wait times (2.9%), and others (2.2%). Discharge diagnoses were mainly cardiac (23.4%), gastrointestinal (16.4%), infectious (10.1%), and trauma (9.8%). One hundred nineteen returned to ED within 72 hours (9.8%). Predictors of returning to ED after leaving AMA were: older age (OR 1.02 95% CI (1.01-1.03)), private insurance status (OR 4.64 95% (CI 2.89-7.47) within network insurance status (OR 7.20 95% CI (3.86-13.44), longer ED length of stay during the first visit (OR 1.03 95% CI (1.01-1.05). In our setting, the rate of return visit to ED after leaving AMA was 9.8%. Reasons for leaving AMA, high-risk discharge diagnoses and predictors of return visit were identified. Financial status was a strong predictor of return to ED after leaving AMA.
C1 [El Sayed, Mazen; Jabbour, Elsy; Maatouk, Ali; Bachir, Rana; Dagher, Gilbert Abou] Amer Univ Beirut, Dept Emergency Med, Med Ctr, POB 11-0236 Riad El Solh, Beirut 11072020, Lebanon.
RP Abou Dagher, G (通讯作者)，Amer Univ Beirut, Dept Emergency Med, Med Ctr, POB 11-0236 Riad El Solh, Beirut 11072020, Lebanon.
EM ga66@aub.edu.lb
CR Clark MA, 2014, ACAD EMERG MED, V21, P1050, DOI 10.1111/acem.12461
   Crilly J, 2012, ADV EMERG NURS J, V34, P357, DOI 10.1097/TME.0b013e3182705efb
   Ding R, 2007, ACAD EMERG MED, V14, P870, DOI 10.1197/j.aem.2007.06.027
   DUBOW D, 1992, JOURNAL OF EMERGENCY MEDICINE, V10, P513, DOI 10.1016/0736-4679(92)90289-6
   Eitel DR, 2003, ACAD EMERG MED, V10, P1070, DOI 10.1197/S1069-6563(03)00350-6
   Geirsson OP, 2013, EMERG MED J, V30, P662, DOI 10.1136/emermed-2012-201129
   Han JH, 2007, ACAD EMERG MED, V14, P732, DOI 10.1197/j.aem.2007.04.008
   Henson VL, 2005, EMERG MED J, V22, P499, DOI 10.1136/emj.2003.005447
   Jerrard DA, 2011, J EMERG MED, V41, P412, DOI 10.1016/j.jemermed.2009.10.022
   LEE TH, 1988, J GEN INTERN MED, V3, P21, DOI 10.1007/BF02595752
   Levy F, 2012, J EMERG MED, V43, P516, DOI 10.1016/j.jemermed.2011.05.030
   Magauran BG, 2009, EMERG MED CLIN N AM, V27, P605, DOI 10.1016/j.emc.2009.08.001
   Monico Edward P, 2009, J HEALTHC RISK MANAG, V29, P6, DOI 10.1002/jhrm.20009
   Portney LG, 2009, FDN CLIN RES APPL PR, V3rd, P0
   Robinson K, 2013, EMERG MED AUSTRALAS, V25, P140, DOI 10.1111/1742-6723.12048
   Selbst S M, 1986, PEDIATR EMERG CARE, V2, P266, DOI 10.1097/00006565-198612000-00017
   Shirani F, 2010, EUR J EMERG MED, V17, P318, DOI 10.1097/MEJ.0b013e3283334ef1
   Weingart SN, 1998, J GEN INTERN MED, V13, P568, DOI 10.1046/j.1525-1497.1998.00169.x
NR 19
TC 14
Z9 14
U1 0
U2 7
PU LIPPINCOTT WILLIAMS & WILKINS
PI PHILADELPHIA
PA TWO COMMERCE SQ, 2001 MARKET ST, PHILADELPHIA, PA 19103 USA
SN 0025-7974
EI 1536-5964
J9 MEDICINE
JI Medicine (Baltimore)
PD FEB 15
PY 2016
VL 95
IS 6
BP 
EP 
DI 10.1097/MD.0000000000002788
PG 5
WC Medicine, General & Internal
SC General & Internal Medicine
GA DE5JX
UT WOS:000370668400001
PM 26871837
DA 2022-10-14
ER

PT J
AU Kohanim, S
   Sternberg, P
   Karrass, J
   Cooper, WO
   Pichert, JW
AF Kohanim, Sahar
   Sternberg, Paul, Jr.
   Karrass, Jan
   Cooper, William O.
   Pichert, James W.
TI Unsolicited Patient Complaints in Ophthalmology An Empirical Analysis from a Large National Database
SO OPHTHALMOLOGY
LA English
DT Article
ID malpractice risk; zero-inflation; physician; claim; negligence; experience; lawsuit; care
AB Purpose: The number of unsolicited patient complaints about a physician has been shown to correlate with increased malpractice risk. Using a large national patient complaint database, we evaluated the number and content of unsolicited patient complaints about ophthalmologists to identify significant risk factors for receiving a complaint. Design: Retrospective cohort study. Participants: Ophthalmologists, nonophthalmic surgeons, nonophthalmic nonsurgeons. Methods: We analyzed 2087 unsolicited or spontaneous complaints reported about 815 ophthalmologists practicing in 24 academic and nonacademic organizations using the Patient Advocacy Reporting System (PARS). Complaints against 5273 nonophthalmic surgeons and 19 487 nonophthalmic nonsurgeons during the same period were used for comparison. Complaint type profiles were assigned using a previously validated standardized coding system. We (1) described the distribution of complaints against ophthalmologists; (2) compared the distribution and rates of patient complaints about ophthalmologists with those of nonophthalmic surgeons and nonophthalmic nonsurgeons in the database; (3) analyzed differences in complaint type profiles and quantity of complaints by ophthalmic subspecialty, practice setting, physician gender, medical school type, and graduation date; and (4) identified significant risk factors for high numbers of unsolicited patient complaints after adjusting for other covariates. Main Outcome Measures: Unsolicited patient complaints. Results: Ophthalmologists had significantly fewer complaints per physician than other nonophthalmic surgeons and nonsurgeons. Sixty-three percent of ophthalmologists had 0 complaints, whereas 10% of ophthalmologists accounted for 61% of all complaints. Ophthalmologists from academic centers, female ophthalmologists, and younger ophthalmologists had significantly more complaints (P < 0.01), and general ophthalmologists had significantly fewer complaints than subspecialists (P < 0.05). After adjusting for covariates using multivariable analysis, working at an academic center was a statistically significant risk factor (adjusted relative risk, 1.82; 95% confidence interval, 1.36-2.43; P < 0.001). Conclusions: Ophthalmologists had significantly fewer complaints than nonophthalmic surgeons and nonophthalmic nonsurgeons, and by implication may have a lower malpractice risk as a group. Nevertheless, a small number of ophthalmologists generated a disproportionate number of complaints. Working at an academic center was a significant independent risk factor for having more patient complaints. Further research is needed to clarify the underlying reasons for this association and to identify interventions that may decrease this risk.(C) 2016 by the American Academy of Ophthalmology.
C1 [Kohanim, Sahar; Sternberg, Paul, Jr.] Vanderbilt Univ, Sch Med, Dept Ophthalmol & Visual Sci, Nashville, TN 37232 USA.
   [Karrass, Jan; Cooper, William O.; Pichert, James W.] Vanderbilt Univ, Med Ctr, Ctr Patient & Profess Advocacy, Nashville, TN 37232 USA.
   [Cooper, William O.] Vanderbilt Univ, Sch Med, Dept Pediat, Nashville, TN 37232 USA.
RP Kohanim, S (通讯作者)，Vanderbilt Univ, Sch Med, Vanderbilt Eye Inst, 2311 Pierce Ave, Nashville, TN 37232 USA.
EM Sahar.Kohanim@vanderbilt.edu
CR Baicker K, 2007, HEALTH AFFAIR, V26, P841, DOI 10.1377/hlthaff.26.3.841
   Bhan A, 2005, EYE, V19, P264, DOI 10.1038/sj.eye.6701493
   Day S, 2009, ARCH OPHTHALMOL-CHIC, V127, P794, DOI 10.1001/archophthalmol.2009.97
   Fountain Tamara R, 2014, TRANS AM OPHTHALMOL SOC, V112, P38
   Hickson GB, 1997, LAW CONTEMP PROBL, V60, P7, DOI 10.2307/1191993
   Hickson GB, 2002, JAMA-J AM MED ASSOC, V287, P2951, DOI 10.1001/jama.287.22.2951
   Hickson GB, 2007, SOUTH MED J, V100, P791, DOI 10.1097/SMJ.0b013e318063bd75
   Hultman CS, 2015, ANN PLAS SURG, V74, PS241, DOI 10.1097/SAP.0000000000000448
   Jena AB, 2011, NEW ENGL J MED, V365, P629, DOI 10.1056/NEJMsa1012370
   Kraushar MF, 1996, ARCH OPHTHALMOL-CHIC, V114, P333, DOI 10.1001/archopht.1996.01100130329019
   Kynes JM, 2013, ANESTH ANALG, V116, P1325, DOI 10.1213/ANE.0b013e31827aef83
   Lee AH, 2004, STAT MED, V23, P2757, DOI 10.1002/sim.1828
   Mathew RG, 2013, OPHTHALMOLOGY, V120, P859, DOI 10.1016/j.ophtha.2012.01.009
   Mukherjee K, 2010, J TRAUMA, V69, P54
   Mukherjee K, 2010, J TRAUMA, V69, P549, DOI 10.1097/TA.0b013e3181edb658
   Pichert JW, 2013, JT COMM J QUAL PATIE, V39, P435, DOI 10.1016/S1553-7250(13)39057-6
   Pichert JW, 2008, ADV PATIENT SAFETY N, V2, P0
   SLOAN FA, 1989, JAMA-J AM MED ASSOC, V262, P3291, DOI 10.1001/jama.262.23.3291
   Stelfox HT, 2005, AM J MED, V118, P1126, DOI 10.1016/j.amjmed.2005.01.060
   Stimson CJ, 2010, J UROLOGY, V183, P1971, DOI 10.1016/j.juro.2010.01.027
   VANDENBROEK J, 1995, BIOMETRICS, V51, P738, DOI 10.2307/2532959
   Youngberg BJ, 2013, PATIENT SAFETY HDB, V0, P0
NR 22
TC 12
Z9 12
U1 0
U2 5
PU ELSEVIER SCIENCE INC
PI NEW YORK
PA 360 PARK AVE SOUTH, NEW YORK, NY 10010-1710 USA
SN 0161-6420
EI 1549-4713
J9 OPHTHALMOLOGY
JI Ophthalmology
PD FEB 15
PY 2016
VL 123
IS 2
BP 234
EP 241
DI 10.1016/j.ophtha.2015.10.010
PG 8
WC Ophthalmology
SC Ophthalmology
GA DB2TK
UT WOS:000368362200013
PM 26589549
DA 2022-10-14
ER

PT J
AU Sage, WM
   Harding, MC
   Thomas, EJ
AF Sage, William M.
   Harding, Molly Colvard
   Thomas, Eric J.
TI Resolving Malpractice Claims after Tort Reform: Experience in a Self-Insured Texas Public Academic Health System
SO HEALTH SERVICES RESEARCH
LA English
DT Article
DE Medical malpractice; patient safety; dispute resolution; tort reform; error disclosure
ID resolution program; receding tide; litigation
AB Objective. To describe the litigation experience in a state with strict tort reform of a large public university health system that has committed to transparency with patients and families in resolving medical errors. Data Sources/Study Setting. Secondary data collected from The University of Texas System, which self-insures approximately 6,000 physicians at six health campuses across the state. We obtained internal case management data for all medical malpractice claims closed during 1 year before and 6 recent years following the enactment of state tort reform legislation. Study Design. We retrospectively reviewed information about malpractice claimants, malpractice claims, and the process and outcome of dispute resolution. Data Collection/Extraction Methods. We accessed an internal case management database, supplemented by both electronic and paper records compiled by the university's Office of General Counsel. Principal Findings. Closed claims dropped from 244 in 2001-2002 to an annual mean of 96 in 2009-2015, closures following lawsuits from 136 in 2001-2002 to an annual mean of 28 in 2009-2015, and paid claims from 60 in 2001 to an annual mean of 20 in 2009-2015. Patterns of resolution suggest efforts by the university to provide some compensation to injured patients in cases that were no longer economically viable for plaintiffs' lawyers to litigate. The percentage of payments relating to cases in which lawsuits had been filed decreased from 82 percent in 2001-2002 to 47 percent in 2009-2012 and again to 29 percent in 2012-2015, although most paid claimants were represented by attorneys. Unrepresented patients received payment in 13 cases closed in 2009-2012 (22 percent of payments; mean amount $60,566) and in 24 cases closed in 2012-2015 (41 percent of payments; mean amount $109,410). Even after tort reform, however, claims that resulted in payment remained slow to resolve, which was worsened for claimants subject to Medicare secondary payer rules. Strict confidentiality became a more common condition of settlement, although restrictions were subsequently relaxed in order to further transparency and improve patient safety. Conclusions. Malpractice litigation risk diminished substantially for a public university health system in Texas following legal changes that reduced rights to sue and available damages. Health systems operating in a low-tort environment should work with policy makers, plaintiffs' attorneys, and patient groups to assist unrepresented patients, facilitate early mediation, limit nondisclosure obligations following settlement, and expedite the resolution of Medicare liens.
C1 [Sage, William M.] Univ Texas Austin, 727 East Dean Keeton St, Austin, TX 78705 USA.
   [Harding, Molly Colvard] Georgetown Univ, Ctr Law, Washington, DC USA.
   [Thomas, Eric J.] Univ Texas Hlth Sci Ctr Houston, McGovern Med Sch, Univ Texas Mem Hermann Ctr Healthcare Qual & Safe, Houston, TX 77030 USA.
RP Sage, WM (通讯作者)，Univ Texas Austin, 727 East Dean Keeton St, Austin, TX 78705 USA.
EM wsage@law.utexas.edu
FU Agency for Healthcare Research and Quality [R18-HS019561-01]
CR Agency for Healthcare Research and Quality, 2010, DEM GRANTS, V0, P0
   Centers for Medicare & Medicaid Services, 2016, FED REG, V81, P30487
   Fromm B, 2001, UCLA LAW REV, V48, P663
   Hyman DA, 2009, J LEGAL ANAL, V1, P355, DOI 10.4159/JLA.V1I1.16
   Mello MM, 2014, JAMA-J AM MED ASSOC, V312, P2146, DOI 10.1001/jama.2014.10705
   Mello MM, 2014, HEALTH AFFAIR, V33, P20, DOI 10.1377/hlthaff.2013.0828
   Mello MM, 2010, NEW ENGL J MED, V362, P1353, DOI 10.1056/NEJMp1001603
   Paik M, 2013, J EMPIR LEGAL STUD, V10, P612, DOI 10.1111/jels.12021
   Paik M, 2013, J EMPIR LEGAL STUD, V10, P639, DOI 10.1111/jels.12022
   Paik M, 2012, AM LAW ECON REV, V14, P561, DOI 10.1093/aler/ahs017
   Sage WM, 2015, JAMA INTERN MED, V175, P1130, DOI 10.1001/jamainternmed.2015.1035
   Sage WM, 2014, JAMA-J AM MED ASSOC, V312, P2103, DOI 10.1001/jama.2014.15416
   Sage WM, 2014, HEALTH AFFAIR, V33, P11, DOI 10.1377/hlthaff.2013.0930
   Seabury SA, 2014, HEALTH AFFAIR, V33, P1
   The University of Texas System, 2007, ANN REPORT, V0, P0
NR 15
TC 6
Z9 6
U1 0
U2 5
PU WILEY-BLACKWELL
PI HOBOKEN
PA 111 RIVER ST, HOBOKEN 07030-5774, NJ USA
SN 0017-9124
EI 1475-6773
J9 HEALTH SERV RES
JI Health Serv. Res.
PD DEC 15
PY 2016
VL 51
IS 
BP 2615
EP 2633
DI 10.1111/1475-6773.12609
PG 19
WC Health Care Sciences & Services; Health Policy & Services
SC Health Care Sciences & Services
GA ED8UL
UT WOS:000389146300014
PM 27813058
DA 2022-10-14
ER

PT J
AU Wu, KH
   Cheng, SY
   Yen, YL
   Wu, CH
   Tsai, MT
   Cheng, FJ
AF Wu, Kuan-Han
   Cheng, Shih-Yu
   Yen, Yung-Lin
   Wu, Chien-Hung
   Tsai, Ming-Ta
   Cheng, Fu-Jen
TI An analysis of causative factors in closed criminal medical malpractice cases of the Taiwan Supreme Court: 2000-2014
SO LEGAL MEDICINE
LA English
DT Article
DE Malpractice; Criminal; Taiwan
ID claim; risk; physician; care
AB Most medical malpractice in Taiwan leads to criminal prosecution. This study examined the epidemiologic factors and clinical errors that led to medical malpractice convictions in Taiwanese criminal prosecutions. A retrospective, 15-year population-based review of criminal Supreme Court judgments pertaining to medical malpractice against physicians and nurses was conducted. Eighty-four cases were reviewed, yielding data that included the number and specialty involved, accused hospitals, the diagnosis, the time interval between incidents to closure, result of adjudication, the origin of cases (private vs. public prosecution), the result of medical appraisal, and the primary error. Overall, the cases averaged 7.6 years to achieve final adjudication. Seventy-five percent were settled in favor of the clinician; twenty-three physicians and three nurses were found guilty, but all of these avoided imprisonment via probation or replacement with forfeit. The single most risky specialty was emergency medicine (22.6% of the cases), with 36.8% of those resulting in guilty verdicts. The most common diagnosis groups were infectious diseases (23.8%), intracranial hemorrhages (10.7%), and acute coronary syndrome (9.5%). Public prosecutions had a 41.2% conviction rate; no guilty verdicts resulted from private prosecution. Nineteen (22.6%) cases were commuted, and 73.7% of those had a controversial appraisal result. The characteristics of criminal malpractice prosecution in Taiwan that could be improved to relieve the stress of frivolous lawsuits on the judicial process include lengthy jurisdiction process; low public-prosecution conviction rate; frequent commuted jurisdiction related to a controversial appraisal; and zero imprisonment rate for clinicians. (C) 2016 Elsevier Ireland Ltd. All rights reserved.
C1 [Wu, Kuan-Han; Cheng, Shih-Yu; Yen, Yung-Lin; Wu, Chien-Hung; Tsai, Ming-Ta; Cheng, Fu-Jen] Chang Gung Univ, Coll Med, Kaohsiung Chang Gung Mem Hosp, Dept Emergency Med, 123 Dapi Rd, Niaosong Township 833, Kaohsiung Count, Taiwan.
RP Wu, KH (通讯作者)，21F-3,123-11 Dapi Rd, Niaosong Township 833, Kaohsiung Count, Taiwan.
EM hayatowu1120@gmail.com
FU Kaohsiung Chang Gung Memorial Hospital [CMRP-G8E0471]
CR Alhafaji Y, 2012, MED LAW, V31, P567
   Baskerville JR, 2012, AM J EMERG MED, V30, P367, DOI 10.1016/j.ajem.2010.12.008
   Di Landro AR, 2012, MED LAW, V31, P221
   Ger Jiin, 2009, LEG MED (TOKYO), V11 Suppl 1, PS135, DOI 10.1016/j.legalmed.2009.01.032
   Jena AB, 2011, NEW ENGL J MED, V365, P629, DOI 10.1056/NEJMsa1012370
   Leflar RB, 2009, CLIN ORTHOP RELAT R, V467, P443, DOI 10.1007/s11999-008-0602-z
   Lin Pyng Jing, 2009, LEG MED (TOKYO), V11 Suppl 1, PS376, DOI 10.1016/j.legalmed.2009.01.006
   Mello MM, 2010, HEALTH AFFAIR, V29, P1569, DOI 10.1377/hlthaff.2009.0807
   Pettker CM, 2014, AM J OBSTET GYNECOL, V211, P319, DOI 10.1016/j.ajog.2014.04.038
   Phillips RL, 2004, QUAL SAF HEALTH CARE, V13, P121, DOI 10.1136/qshc.2003.008029
   Rohacek M, 2012, INTENS CARE MED, V38, P1345, DOI 10.1007/s00134-012-2595-z
   Stevenson DG, 2013, MED CARE, V51, P430, DOI 10.1097/MLR.0b013e3182881ccc
   Studdert DM, 2005, JAMA-J AM MED ASSOC, V293, P2609, DOI 10.1001/jama.293.21.2609
   Wu KH, 2016, INT J QUAL HEALTH C, V28, P47, DOI 10.1093/intqhc/mzv093
   Wu KH, 2014, AM J EMERG MED, V32, P990, DOI 10.1016/j.ajem.2014.05.033
   Zhu S, 2011, LEGAL MED-TOKYO, V13, P116, DOI 10.1016/j.legalmed.2010.12.003
NR 16
TC 4
Z9 5
U1 0
U2 7
PU ELSEVIER IRELAND LTD
PI CLARE
PA ELSEVIER HOUSE, BROOKVALE PLAZA, EAST PARK SHANNON, CO, CLARE, 00000, IRELAND
SN 1344-6223
EI 
J9 LEGAL MED-TOKYO
JI Leg. Med.
PD NOV 15
PY 2016
VL 23
IS 
BP 71
EP 76
DI 10.1016/j.legalmed.2016.10.001
PG 6
WC Medicine, Legal; Social Sciences, Biomedical
SC Legal Medicine; Biomedical Social Sciences
GA EF7NW
UT WOS:000390517300013
PM 27890107
DA 2022-10-14
ER

PT J
AU Ozcakar, N
   Yesiltepe, G
   Karaman, G
   Ergonen, AT
AF Ozcakar, Nilgun
   Yesiltepe, Gozde
   Karaman, Gokce
   Ergonen, Akca Toprak
TI Domestic violence survivors and their experiences during legal process
SO JOURNAL OF FORENSIC AND LEGAL MEDICINE
LA English
DT Article
DE Domestic violence; Legal proceedings; Medicolegal assessment; Difficulties
ID partner violence; family violence; children; women; attitude
AB Background: Many victims of domestic violence do not seek recourse to the needed medical and legal services. The aim of this study was to determine the difficulties faced by and experiences of female survivors of domestic violence during their medical and legal proceedings. Method: We designed our study using a qualitative approach to understand the experiences of survivors during the legal process as well as their feelings and attitudes towards domestic violence through indepth interviews. The data obtained from the participants were analyzed and synthesized using a thematic analysis procedure. Results: Most of our participants reported different types of domestic violence, citing feelings of fear and loneliness during these experiences. They reported feeling dissatisfied with their complaints being ignored by the police and the perpetrators remaining unpunished. They complained of the complex procedures and negligence of staff in health-care centers such as hospitals, and they reported being shifted to several different places. Conclusion: We believe that an assessment of such female survivors in terms of specific standards set by specialists will help make improvements to the legal process. Education programs should be organized for professionals dealing with survivors of domestic violence. Special health-care services with fast proceedings must be established in health-care centers. (C) 2016 Elsevier Ltd and Faculty of Forensic and Legal Medicine. All rights reserved.
C1 [Ozcakar, Nilgun] Dokuz Eylul Univ, Fac Med, Dept Family Med, Izmir, Turkey.
   [Yesiltepe, Gozde; Karaman, Gokce; Ergonen, Akca Toprak] Dokuz Eylul Univ, Fac Med, Dept Forens Med, Izmir, Turkey.
RP Ergonen, AT (通讯作者)，Dokuz Eylul Univ, Fac Med, Dept Forens Med, Izmir, Turkey.
EM toprak.ergonen@deu.edu.tr
CR Altinay AG, 2009, VIOLENCE WOMEN TURKE, V0, P0
   [Anonymous], 2006, AIL IC SIDD OLG YAKL, V0, P7
   Arin C, 1996, COGITO, V6, P305
   Asirdizer M, 2006, J SURG MED SCI, V2, P39
   Blumenthal D R, 1998, VIOLENCE VICT, V13, P175
   Bunch C, 1999, HEMSIRE DERG, V49, P17
   Cooper M, 1992, OVERVIEW ANNOTATED B, V0, P0
   Demir U, 2000, ATATURK U HEMSIRELIK, V3, P57
   Fantuzzo J, 1989, J FAMILY VIOLENCE, V4, P77, DOI 10.1007/BF00985658
   Flannery D, 1998, INT REV VICTIMOLOGY, V6, P29, DOI 10.1177/026975809800600103
   Gracia E, 2011, J INTERPERS VIOLENCE, V26, P189, DOI 10.1177/0886260510362892
   Graham-Bermann SA, 1998, J INTERPERS VIOLENCE, V13, P111, DOI 10.1177/088626098013001007
   Heisse L, 1993, WORLD HLTH STAT Q, V46, P14
   HOLTZWORTHMUNROE A, 1994, PSYCHOL BULL, V116, P476, DOI 10.1037/0033-2909.116.3.476
   HURLEY DJ, 1990, CAN J PSYCHIAT, V35, P471, DOI 10.1177/070674379003500602
   Icli TG, 1994, HACETTEPE U EDEBIYAT, V11, P7
   JAFFE P, 1986, AM J PSYCHIAT, V143, P74
   Jordan CE, 2004, J INTERPERS VIOLENCE, V19, P1412, DOI 10.1177/0886260504269697
   KASHANI JH, 1992, J AM ACAD CHILD PSY, V31, P181, DOI 10.1097/00004583-199203000-00001
   Kolbo JR, 1996, J INTERPERS VIOLENCE, V11, P281, DOI 10.1177/088626096011002010
   Korur S, 2003, KADINA YONELIK SIDDE, V0, P85
   Krug EG, 2002, LANCET, V360, P1083, DOI 10.1016/S0140-6736(02)11133-0
   Lynch M, 1998, DEV PSYCHOPATHOL, V10, P235, DOI 10.1017/S095457949800159X
   Mamuk R, 2010, BAKIRKOY TIP DERG, V6, P0
   MATHIAS JL, 1995, AUST PSYCHOL, V30, P47, DOI 10.1080/00050069508259606
   Nuirses ICN, 2001, INT NURS DAY 2001, V0, P0
   Peled E, 1995, GROUPWORK CHILDREN B, V0, P0
   Peltzer Karl, 2003, HEALTH CARE WOMEN INT, V24, P149
   Reid SA, 1997, ACAD MED, V72, P51
   Saruhan A, 2001, 1 UL AIL HIZM S KIT, V0, P274
   Savrun M, 2000, BIYOLOJIK SOSYOLOJIK, V0, P1
   Sevil U, 2006, KADINA YONELIK AILE, V0, P[1, 1]
   Shea CA, 1997, AM J NURS, V97, P26, DOI 10.2307/3465356
   Statistics Canada, 1993, VIOL WOM SURV, V0, P0
   STERNBERG KJ, 1993, DEV PSYCHOL, V29, P44, DOI 10.1037/0012-1649.29.1.44
   Straus MA, 1980, CLOSED DOORS VIOLENC, V0, P0
   Tokuc B, 2010, J INTERPERS VIOLENCE, V25, P832, DOI 10.1177/0886260509336960
   WALKER LEA, 1995, J FAM PSYCHOL, V9, P264, DOI 10.1037/0893-3200.9.3.264
   WIDOM CS, 2000, NATL I JUSTICE J, V242, P1
   World Health Organization, 2002, WORLD REPORT VIOLENC, V0, P0
   World Health Organization, 1997, VIOL WOM PRIOR HLTH, V0, P0
   Yildirim A, 1998, SIRADAN SIDDET TURKI, V0, P0
   Yurdakul M, 1996, J HACETTEPE U FAC NU, V3, P52
NR 43
TC 5
Z9 5
U1 0
U2 13
PU ELSEVIER SCI LTD
PI OXFORD
PA THE BOULEVARD, LANGFORD LANE, KIDLINGTON, OXFORD OX5 1GB, OXON, ENGLAND
SN 1752-928X
EI 1532-2009
J9 J FORENSIC LEG MED
JI J. Forensic Leg. Med.
PD MAY 15
PY 2016
VL 40
IS 
BP 1
EP 7
DI 10.1016/j.jflm.2016.01.023
PG 7
WC Medicine, Legal
SC Legal Medicine
GA DK8TJ
UT WOS:000375200900001
PM 26940284
DA 2022-10-14
ER

PT J
AU Zaorsky, NG
   Ricco, AG
   Churilla, TM
   Horwitz, EM
   Den, RB
AF Zaorsky, Nicholas G.
   Ricco, Anthony G.
   Churilla, Thomas M.
   Horwitz, Eric M.
   Den, Robert B.
TI ASTRO APEx (R) and RO-ILS (TM) are applicable to medical malpractice in radiation oncology
SO FUTURE ONCOLOGY
LA English
DT Review
DE cancer; healthcare; malpractice; quality assurance; radiation oncology; safety
ID prostate-cancer; litigation; liability; surgery; suicide; trial
AB Aim: To analyze malpractice trials in radiation oncology and assess how ASTRO APEx (R) and RO-ILS (TM) apply to such cases. Methods: The Westlaw database was reviewed using PICOS/PRISMA methods. Fisher's exact and Mann-Whitney U tests were used to find factors associated with outcomes. Results: Of 34 cases identified, external beam was used in 26 ( 77%). The most common factors behind malpractice were excessive toxicity ( 80%) and lack of informed consent ( 66%). ASTRO APEx pillars and ROI-LS had applicability to all but one case. Factors favoring the defendant included statute of limitations ( odds ratio: 8.1; 95% CI: 1.3-50); those favoring the plaintiff included patient death ( odds ratio: 0.7; 95% CI: 0.54-0.94). Conclusion: APEx and RO-ILS are applicable to malpractice trials in radiation oncology.
C1 [Zaorsky, Nicholas G.; Churilla, Thomas M.; Horwitz, Eric M.] Fox Chase Canc Ctr, Dept Radiat Oncol, 7701 Burholme Ave, Philadelphia, PA 19111 USA.
   [Ricco, Anthony G.; Den, Robert B.] Thomas Jefferson Univ, Jefferson Med Coll, Dept Radiat Oncol, Philadelphia, PA 19107 USA.
RP Zaorsky, NG (通讯作者)，Fox Chase Canc Ctr, Dept Radiat Oncol, 7701 Burholme Ave, Philadelphia, PA 19111 USA.
EM nicholaszaorsky@gmail.com
CR Anderson GF, 2005, HEALTH AFFAIR, V24, P903, DOI 10.1377/hlthaff.24.4.903
   Annas GJ, 2012, NEW ENGL J MED, V367, P445, DOI 10.1056/NEJMra1108646
   Burkle Christopher M, 2012, MINN MED, V95, P46
   Chirikov VV, 2017, MED CARE, V55, PE104, DOI 10.1097/MLR.0000000000000405
   Hoopes DJ, 2015, PRACT RADIAT ONCOL, V5, P312, DOI 10.1016/j.prro.2015.06.009
   Llorente MD, 2005, AM J GERIAT PSYCHIAT, V13, P195, DOI 10.1176/appi.ajgp.13.3.195
   Marshall DC, 2015, INT J RADIAT ONCOL, V93, P241
   Mehlman MJ, 2006, J LEGAL MED, V27, P17, DOI 10.1080/01947640500533218
   Misono S, 2008, J CLIN ONCOL, V26, P4731, DOI 10.1200/JCO.2007.13.8941
   Moher D, 2009, J CLIN EPIDEMIOL, V62, P1006, DOI 10.1016/j.jclinepi.2009.06.005
   Mohler JL, 2013, J NATL COMPR CANC NE, V11, P1471, DOI 10.6004/jnccn.2013.0174
   ODell David M, 2011, MED ECON, V88, P49
   ODell DM, 2011, MED ECON, V88, P49
   ODell DM, 2011, MED ECON, V88, P52
   Peters PG, 2007, REGULATION, V30, P30
   Ramella S, 2015, RADIOL MED, V120, P421, DOI 10.1007/s11547-014-0465-1
   Stewart WJ, 2006, COLLINS DICT LAW, V0, P0
   Studdert DM, 2006, NEW ENGL J MED, V354, P2024, DOI 10.1056/NEJMsa054479
   Svider PF, 2015, ANN OTO RHINOL LARYN, V124, P515, DOI 10.1177/0003489414567937
   Svider PF, 2013, AM J OTOLARYNG, V34, P699, DOI 10.1016/j.amjoto.2012.12.005
   Svider PF, 2013, LARYNGOSCOPE, V123, P2099, DOI 10.1002/lary.24000
   Svider PF, 2013, LARYNGOSCOPE, V123, P1849, DOI 10.1002/lary.23905
   Svider PF, 2013, LARYNGOSCOPE, V123, P1156, DOI 10.1002/lary.23995
NR 24
TC 4
Z9 4
U1 0
U2 2
PU FUTURE MEDICINE LTD
PI LONDON
PA UNITEC HOUSE, 3RD FLOOR, 2 ALBERT PLACE, FINCHLEY CENTRAL, LONDON, N3 1QB, ENGLAND
SN 1479-6694
EI 1744-8301
J9 FUTURE ONCOL
JI Future Oncol.
PD NOV 15
PY 2016
VL 12
IS 22
BP 2643
EP 2657
DI 10.2217/fon-2016-0131
PG 15
WC Oncology
SC Oncology
GA EA8PK
UT WOS:000386898400011
PM 27470145
DA 2022-10-14
ER

PT J
AU Ward, CJ
   Green, VL
AF Ward, Charles J.
   Green, Victoria L.
TI Risk Management and Medico-Legallssues in Breast Cancer
SO CLINICAL OBSTETRICS AND GYNECOLOGY
LA English
DT Article
DE medico-legal; legal; documentation; communication; delayed diagnosis of breast cancer; breast cancer imaging
AB Breast cancer is a leading source of malpractice claims for radiologists and gynecologists. Delay in or failure to diagnosis was the second most common cause for allegations of malpractice and failure to diagnosis breast cancer accounted for the majority of these claims. The amount paid in indemnity for such claims was only second to claims paid for neurologically impaired newborns. Issues involved in documentation and communication are reviewed with a focus on specific medical legal cases. Obstetrician gynecologists must remain cognizant of the potential for liability.
C1 [Ward, Charles J.] Emory Univ, Decatur, GA USA.
   [Green, Victoria L.] Emory Univ, Dept Gynecol & Obstet, Atlanta, GA 30322 USA.
RP Ward, CJ (通讯作者)，Emory Univ, Sch Med, Atlanta, GA USA.
EM cjwardmd@att.net
CR American College of Obstetrician Gynecologists, 2013, COP STRESS MED PROF, V0, P0
   American College of Obstetricians and Gynecologists, 2011, AM COLL OBST GYN PRA, V0, P0
   American Congress of Obstetricians and Gynecologists, 2012, 2012 ACOG SURV PROF, V0, P0
   Duszak R, 2010, AM J ROENTGENOL, V194, P1552, DOI 10.2214/AJR.09.3863
   Green VL, 2013, OBSTET GYN CLIN N AM, V40, P525, DOI 10.1016/j.ogc.2013.05.003
   Green VL, 2008, BREAST DIS BENIGN MA, V0, P1030
   *PHYS INS ASS AM, 2002, BREAST CANC STUD, V0, P0
   Reynolds April, 2012, RADIOL TECHNOL, V83, P467
   Ward CJ, 2008, PROFESSIONAL LIABILI, V0, P42
   Wing P, 2009, AM J ROENTGENOL, V192, P370, DOI 10.2214/AJR.08.1665
NR 11
TC 3
Z9 3
U1 0
U2 1
PU LIPPINCOTT WILLIAMS & WILKINS
PI PHILADELPHIA
PA TWO COMMERCE SQ, 2001 MARKET ST, PHILADELPHIA, PA 19103 USA
SN 0009-9201
EI 1532-5520
J9 CLIN OBSTET GYNECOL
JI Clin. Obstet. Gynecol.
PD JUN 15
PY 2016
VL 59
IS 2
BP 439
EP 446
DI 10.1097/GRF.0000000000000203
PG 8
WC Obstetrics & Gynecology
SC Obstetrics & Gynecology
GA DS6RR
UT WOS:000380910500022
PM 27101242
DA 2022-10-14
ER

PT J
AU Stamm, JA
   Korzick, KA
   Beech, K
   Wood, KE
AF Stamm, Jason A.
   Korzick, Karen A.
   Beech, Kristen
   Wood, Kenneth E.
TI Medical Malpractice: Reform for Today's Patients and Clinicians
SO AMERICAN JOURNAL OF MEDICINE
LA English
DT Review
DE Accountable care organization; Collective accountability; Communication and resolution program; Enterprise liability; Malpractice
ID accountable care organization; health-care; liability reform; quality; claim; error; litigation; contract; payment; policy
AB The current system of medical malpractice does a poor job of serving the best interests of physicians or patients. Economic and societal forces are shifting the nature of health care from the individual physician to a system of health care professionals, characterized by accountable care organizations. In particular, more physicians are employed, quality and outcomes are routinely measured, and reimbursement is moving to value-based purchasing. Medical malpractice likewise needs to transition to a new model that is consistent with the modern era of patient-centered care. Collective accountability, the concept that patient care is the responsibility of all the members of the health care organization, requires malpractice reform that reflects a systems-based practice of medicine. Enterprise liability, coupled with medical error communication and resolution programs, provides the legal framework necessary for the patient-centered practice of medicine in today's environment. (C) 2016 Elsevier Inc. All rights reserved.
C1 [Stamm, Jason A.; Korzick, Karen A.; Wood, Kenneth E.] Geisinger Med Ctr, Dept Med, Danville, PA 17822 USA.
   [Beech, Kristen] Harvard Med Fac Phys, Beth Israel Deaconess Med Ctr, Boston, MA USA.
RP Stamm, JA (通讯作者)，Geisinger Med Ctr, Dept Med, 100 North Acad Dr,Box 20-37, Danville, PA 17822 USA.
EM jastamm@geisinger.edu
CR [Anonymous], 2008, HARV LAW REV, V121, P1192
   Behrens M, 2011, CONSTITUTIONAL FDN M, V0, P0
   Bell SK, 2011, CHEST, V140, P519, DOI 10.1378/chest.10-2533
   Blumenthal D, 2015, NEW ENGL J MED, V372, P2451, DOI 10.1056/NEJMhpr1503614
   Burkle CM, 2011, MAYO CLIN PROC, V86, P326, DOI 10.4065/mcp.2010.0834
   Burwell SM, 2015, NEW ENGL J MED, V372, P897, DOI 10.1056/NEJMp1500445
   Clinton HR, 2006, NEW ENGL J MED, V354, P2205, DOI 10.1056/NEJMp068100
   Curnow RT, 2013, CHEST, V143, P1140, DOI 10.1378/chest.12-2299
   Golann D, 2011, HEALTH AFFAIR, V30, P1343, DOI 10.1377/hlthaff.2010.1132
   Harvey HB, 2013, JAMA-J AM MED ASSOC, V310, P141, DOI 10.1001/jama.2013.7339
   Hyman DA, 2009, J LEGAL ANAL, V1, P355, DOI 10.4159/JLA.V1I1.16
   Hyman DA, 2013, CHEST, V143, P222, DOI 10.1378/chest.12-1916
   Institute of Medicine, 2000, ERR IS HUMAN BUILDIN, V0, P0
   Jena AB, 2011, NEW ENGL J MED, V365, P629, DOI 10.1056/NEJMsa1012370
   Kachalia A, 2005, J LAW MED ETHICS, V33, P416, DOI 10.1111/j.1748-720X.2005.tb00509.x
   Kachalia A, 2011, NEW ENGL J MED, V364, P1564, DOI 10.1056/NEJMhpr1012821
   Kachalia A, 2010, ANN INTERN MED, V153, P213, DOI 10.7326/0003-4819-153-4-201008170-00002
   Kraman SS, 1999, ANN INTERN MED, V131, P963, DOI 10.7326/0003-4819-131-12-199912210-00010
   LEAPE LL, 1994, JAMA-J AM MED ASSOC, V272, P1851, DOI 10.1001/jama.272.23.1851
   Leflar RB, 2013, CHEST, V144, P306, DOI 10.1378/chest.12-2861
   Mastroianni AC, 2010, HEALTH AFFAIR, V29, P1611, DOI 10.1377/hlthaff.2009.0134
   McWilliams JM, 2015, NEW ENGL J MED, V372, P1927, DOI 10.1056/NEJMsa1414929
   McWilliams JM, 2014, NEW ENGL J MED, V371, P1715, DOI 10.1056/NEJMsa1406552
   McWilliams JM, 2013, JAMA-J AM MED ASSOC, V310, P829, DOI 10.1001/jama.2013.276302
   Mello MM, 2014, JAMA-J AM MED ASSOC, V312, P2146, DOI 10.1001/jama.2014.10705
   Mello MM, 2010, EVALUATION OPTIONS M, V0, P0
   Merritt Hawkins, 2014, M HAWK PHYS DAT, V0, P0
   Paik M, 2013, J EMPIR LEGAL STUD, V10, P612, DOI 10.1111/jels.12021
   Ramanathan T, 2014, AM J PUBLIC HEALTH, V104, P2048, DOI 10.2105/AJPH.2014.302161
   Sage WM, 2014, HEALTH AFFAIR, V33, P11, DOI 10.1377/hlthaff.2013.0930
   Sloan FA, 2008, MED MALPRACTICE, V0, P0
   Smith Christopher, 2011, ANN HEALTH LAW, V20, P165
   Song ZR, 2014, NEW ENGL J MED, V371, P1704, DOI 10.1056/NEJMsa1404026
   Song Z, 2011, NEW ENGL J MED, V365, P909, DOI 10.1056/NEJMsa1101416
   Studdert DM, 2006, NEW ENGL J MED, V354, P2024, DOI 10.1056/NEJMsa054479
   Tappan K, 2004, BOSTON COLL LAW REV, V46, P1095
NR 37
TC 17
Z9 17
U1 0
U2 19
PU ELSEVIER SCIENCE INC
PI NEW YORK
PA 360 PARK AVE SOUTH, NEW YORK, NY 10010-1710 USA
SN 0002-9343
EI 1555-7162
J9 AM J MED
JI Am. J. Med.
PD JAN 15
PY 2016
VL 129
IS 1
BP 20
EP 25
DI 10.1016/j.amjmed.2015.08.026
PG 6
WC Medicine, General & Internal
SC General & Internal Medicine
GA CZ4JG
UT WOS:000367068700017
PM 26391747
DA 2022-10-14
ER

PT J
AU Mello, MM
   Greenberg, Y
   Senecal, SK
   Cohn, JS
AF Mello, Michelle M.
   Greenberg, Yelena
   Senecal, Susan K.
   Cohn, Janet S.
TI Case Outcomes in a Communication-and-Resolution Program in New York Hospitals
SO HEALTH SERVICES RESEARCH
LA English
DT Article
DE Medical liability; malpractice; patient safety; medical error
ID risk-management; disclosure; claim
AB Objective. To determine case outcomes in a communication-and-resolution program (CRP) implemented to respond to adverse events in general surgery. Study Setting. Five acute-care hospitals in New York City. Study Design. Following CRP implementation, hospitals recorded information about each CRP event for 22 months. Data Collection Methods. Risk managers prospectively collected data in collaboration with representatives from the hospital's insurer. External researchers administered an online satisfaction survey to clinicians involved in CRP events. Principal Findings. Among 125 CRP cases, disclosure conversations were carried out in 92 percent, explanations were conveyed in 88 percent, and apologies were offered in 72.8 percent. Three quarters of events did not involve substandard care. Compensation offers beyond bill waivers were deemed appropriate in 9 of 30 of cases in which substandard care caused harm and communicated in six such cases. In 44 percent of cases, hospitals identified steps that could be taken to improve safety. Clinicians had low awareness of the workings of the CRP, but high satisfaction with their experiences. Conclusions. The bulk of CRPs' work is in investigating and communicating about events not caused by substandard care. These CRPs were quite successful in handling such events, but less consistent in offering compensation in cases involving substandard care.
C1 [Mello, Michelle M.] Stanford Law Sch, 559 Nathan Abbott Way, Stanford, CA 94305 USA.
   [Greenberg, Yelena] Boston Univ, Sch Law, Boston, MA 02215 USA.
   [Senecal, Susan K.] St Peters Hlth Partners, Rexford, NY USA.
   [Cohn, Janet S.] New York State Dept Hlth, Albany, NY USA.
RP Mello, MM (通讯作者)，Stanford Law Sch, 559 Nathan Abbott Way, Stanford, CA 94305 USA.
EM mmello@law.stanford.edu
FU Agency for Healthcare Research and Quality (AHRQ) [R18HS019505]; AGENCY FOR HEALTHCARE RESEARCH AND QUALITY [R18HS019505] Funding Source: NIH RePORTER
CR Boothman Richard C, 2009, J HEALTH LIFE SCI LAW, V2, P125
   Grenon V, 2015, PEARL REPORT 7 YEARS, V0, P0
   Harris PA, 2009, J BIOMED INFORM, V42, P377, DOI 10.1016/j.jbi.2008.08.010
   HICKSON GB, 1992, JAMA-J AM MED ASSOC, V267, P1359, DOI 10.1001/jama.267.10.1359
   Hickson GB, 2008, CLIN OBSTET GYNECOL, V51, P688, DOI 10.1097/GRF.0b013e3181899c2c
   Kachalia A, 2011, NEW ENGL J MED, V364, P1564, DOI 10.1056/NEJMhpr1012821
   Kachalia A, 2010, ANN INTERN MED, V153, P213, DOI 10.7326/0003-4819-153-4-201008170-00002
   Kraman SS, 1999, ANN INTERN MED, V131, P963, DOI 10.7326/0003-4819-131-12-199912210-00010
   Mello MM, 2016, OUTCOMES COMMU UNPUB, V0, P0
   Mello MM, 2008, GEORGETOWN LAW J, V96, P599
   Mello MM, 2016, HEALTH SERV RES, V51, P2550, DOI 10.1111/1475-6773.12580
   Mello MM, 2014, HEALTH AFFAIR, V33, P30, DOI 10.1377/hlthaff.2013.0849
   Mello MM, 2014, HEALTH AFFAIR, V33, P20, DOI 10.1377/hlthaff.2013.0828
   Studdert DM, 2007, HEALTH AFFAIR, V26, P215, DOI 10.1377/hlthaff.26.1.215
NR 14
TC 10
Z9 10
U1 0
U2 4
PU WILEY-BLACKWELL
PI HOBOKEN
PA 111 RIVER ST, HOBOKEN 07030-5774, NJ USA
SN 0017-9124
EI 1475-6773
J9 HEALTH SERV RES
JI Health Serv. Res.
PD DEC 15
PY 2016
VL 51
IS 
BP 2583
EP 2599
DI 10.1111/1475-6773.12594
PG 17
WC Health Care Sciences & Services; Health Policy & Services
SC Health Care Sciences & Services
GA ED8UL
UT WOS:000389146300012
PM 27781266
DA 2022-10-14
ER

PT J
AU Lee, YH
   Chen, CCC
   Lee, SK
   Chen, CY
   Wan, YL
   Guo, WY
   Cheng, A
   Chan, WP
AF Lee, Yuan-Hao
   Chen, Clayton Chi-Chang
   Lee, San-Kan
   Chen, Cheng-Yu
   Wan, Yung-Liang
   Guo, Wan-Yuo
   Cheng, Amy
   Chan, Wing P.
TI Patient safety during radiological examinations: a nationwide survey of residency training hospitals in Taiwan
SO BMJ OPEN
LA English
DT Article
ID medical malpractice; extravasation; quality; mri
AB Objectives: Variations in radiological examination procedures and patient load lead to variations in standards of care related to patient safety and healthcare quality. To understand the status of safety measures to protect patients undergoing radiological examinations at residency training hospitals in Taiwan, a follow-up survey evaluating the full spectrum of diagnostic radiology procedures was conducted. Design: Questionnaires covering 12 patient safety-related themes throughout the examination procedures were mailed to the departments of diagnostic radiology with residency training programmes in 19 medical centres (with >500 beds) and 17 smaller local institutions in Taiwan. After receiving the responses, all themes in 2014 were compared between medical centres and local institutions by using chi(2) or 2-sample t-tests. Participants: Radiology Directors or Technology Chiefs of medical centres and local institutions in Taiwan participated in this survey by completing and returning the questionnaires. Results: The response rates of medical centres and local institutions were 95% and 100%, respectively. As indicated, large medical centres carried out more frequent clinically ordered, radiologist-guided patient education to prepare patients for specific examinations (CT, 28% vs 6%; special procedures, 78% vs 44%) and incident review and analysis (89% vs 47%); however, they required significantly longer access time for MRI examinations (7.00 +/- 29.50 vs 3.50 +/- 3.50 days), had more yearly incidents of large-volume contrastmedium extravasation (2.75 +/- 1.00 vs 1.00 +/- 0.75 cases) and blank radiographs (41% vs 8%), lower monthly rates of suboptimal (but interpretable) radiographs (0.00 +/- 0.01% vs 0.64 +/- 1.84%) and high-risk reminder reporting (0.01 +/- 0.16% vs 1.00 +/- 1.75%) than local institutions. Conclusions: Our study elucidates the status of patient safety in diagnostic radiology in Taiwan, thereby providing helpful information to improve patient safety guidelines needed for medical imaging in the future.
C1 [Lee, Yuan-Hao; Cheng, Amy; Chan, Wing P.] Taipei Med Univ, Wan Fang Hosp, Dept Radiol, Taipei, Taiwan.
   [Chen, Clayton Chi-Chang; Lee, San-Kan] Taichung Vet Gen Hosp, Dept Radiol, Taichung, Taiwan.
   [Chen, Cheng-Yu] Taipei Med Univ Hosp, Dept Radiol, Taipei, Taiwan.
   [Chen, Cheng-Yu; Chan, Wing P.] Taipei Med Univ, Coll Med, Sch Med, Dept Radiol, Taipei, Taiwan.
   [Wan, Yung-Liang] Chang Gung Univ, Coll Med, Inst Radiol Res, Taoyuan, Taiwan.
   [Guo, Wan-Yuo] Taipei Vet Gen Hosp, Dept Radiol, Taipei, Taiwan.
RP Chan, WP (通讯作者)，Taipei Med Univ, Wan Fang Hosp, Dept Radiol, Taipei, Taiwan.; Chan, WP (通讯作者)，Taipei Med Univ, Coll Med, Sch Med, Dept Radiol, Taipei, Taiwan.
EM wingchan@tmu.edu.tw
CR Abujudeh H, 2011, AM J ROENTGENOL, V197, P154, DOI 10.2214/AJR.10.4994
   ACR Committee on Drug and Contrast Media, 2012, ACR MAN CONTR MED, V0, P17
   Amis E Stephen Jr, 2007, J AM COLL RADIOL, V4, P272, DOI 10.1016/j.jacr.2007.03.002
   Aragones Abraham, 2015, PREV MED REP, V2, P554, DOI 10.1016/j.pmedr.2015.06.015
   Belzunegui T, 2011, SCAND J TRAUMA RESUS, V19, P0, DOI 10.1186/1757-7241-19-9
   Chan WP, 2007, CHIN J RADIOL, V32, P71
   Chan WP, 2007, CHIN J RADIOL, V32, P193
   Chang PY, 2008, CHIN J RADIOL, V33, P23
   Chiang YC, 2002, J HEALTHC MANAG, V3, P41
   Dimitris K, 2012, SERVICES CUSTOMIZATI, V0, P171
   Hiivala N, 2016, ACTA ODONTOL SCAND, V74, P81, DOI 10.3109/00016357.2015.1042040
   House of Commons (Parliament Great Britain), 2010, COMM WRITT EV, V0, P0
   Johnson CD, 2009, RADIOGRAPHICS, V29, P951, DOI 10.1148/rg.294095006
   Johnson J, 2013, ESSENTIALS RADIOGRAP, V0, P175
   Ko Y, 2015, J PATIENT SAF, V0, P0
   Lee CH, 2015, MAGN RESON IMAGING, V33, P1187, DOI 10.1016/j.mri.2015.07.009
   Long BW, 2014, RADIOGRAPHY ESSENTIA, V0, P63
   Mello MM, 2004, SOC SCI MED, V59, P39, DOI 10.1016/j.socscimed.2003.09.034
   Morrison G, 2007, SAFETY CONSIDERATION, V0, P0
   Sage WM, 2015, JAMA INTERN MED, V175, P1130, DOI 10.1001/jamainternmed.2015.1035
   Shaqdan K, 2014, CLIN RADIOL, V69, P1264, DOI 10.1016/j.crad.2014.08.004
   Snopek AM, 2013, FUNDAMENTALS SPECIAL, V0, P201
NR 22
TC 1
Z9 1
U1 0
U2 2
PU BMJ PUBLISHING GROUP
PI LONDON
PA BRITISH MED ASSOC HOUSE, TAVISTOCK SQUARE, LONDON WC1H 9JR, ENGLAND
SN 2044-6055
EI 
J9 BMJ OPEN
JI BMJ Open
PD JUN 15
PY 2016
VL 6
IS 9
BP 
EP 
DI 10.1136/bmjopen-2015-010756
PG 10
WC Medicine, General & Internal
SC General & Internal Medicine
GA EG8JL
UT WOS:000391302900104
PM 27650758
DA 2022-10-14
ER

PT J
AU Lostun, A
   Keresztesi, A
   Hainarosie, R
   Lostun, G
AF Lostun, Alexandra
   Keresztesi, Arthur
   Hainarosie, Razvan
   Lostun, Gabriel
TI Medical Negligence - is There a Defined Pattern?
SO REVISTA DE CHIMIE
LA English
DT Article
DE forensic medicine; medical negligence; malpraxis; iatrogenic pathology
AB During the last decades more and more complex and unexpected medical and surgical approaches to different pathology seem to appear. Living in this growing bubble makes the authors wonder about the importance of the human factor in solving the patients problem as the technology fast rate of evolution looks sometimes capable of substituting almost everything. The nowadays direction towards a patient customized medical act does not leave any doubt on the still high influence of the human factor on the outcomes of medicine. The authors state the above conclusion following a short interval of time studied (3 years). We have tried to highlight a pattern of evolution of the medical negligence cases in which the death of the patient was concluded to be in direct relation with iatrogenic pathology. 13 cases are discussed and selected by strictly applied criteria from a total of about 2000 autopsies. The main statements of the authors are that no matter the advances of medical technologies the human factor is at the top when discussing about iatrogenic pathology and more than that the evolution of the technical part seems to put even more pressure on the shoulders of the doctor. One of the important side effects are growing numbers of doctors practicing a defensive medicine as the state and medical law are not very well harmonized in order to clear these aspects for both medical and patient parts involved.
C1 [Lostun, Alexandra; Keresztesi, Arthur] Univ Med & Pharm, Dept Forens Med, 38 Gheorghe Marinescu Str, Targu Mures 540142, Romania.
   [Hainarosie, Razvan] Prof Dr D Hociota Inst Phonoaudiol & Funct ENT Su, 21 Mihail Cioranu Str, Bucharest 050751, Romania.
   [Hainarosie, Razvan] Carol Davila Univ Med & Pharm, 8 Eroii Sanit Blvd, Bucharest 050474, Romania.
   [Lostun, Gabriel] Univ Med & Pharm, Dept Human Anat, 38 Gheorghe Marinescu Str, Targu Mures 540142, Romania.
RP Hainarosie, R (通讯作者)，Prof Dr D Hociota Inst Phonoaudiol & Funct ENT Su, 21 Mihail Cioranu Str, Bucharest 050751, Romania.; Hainarosie, R (通讯作者)，Carol Davila Univ Med & Pharm, 8 Eroii Sanit Blvd, Bucharest 050474, Romania.
EM razvan@riaclinic.com
CR BREITENFELDER J, 1993, Z ORTHOP GRENZGEB, V131, P6, DOI 10.1055/s-2008-1039895
   Brennan TA, 2004, QUAL SAF HEALTH CARE, V13, P145, DOI 10.1136/qhc.13.2.145
   DAddario A, 2010, AM J FOREN MED PATH, V31, P83, DOI 10.1097/PAF.0b013e3181c21c10
   Johnson CT, 2016, AM J OBSTET GYNECOL, V214, P545, DOI 10.1016/j.ajog.2015.12.056
   Makary MA, 2015, BMJ-BRIT MED J, V351, P0, DOI 10.1136/bmj.h5169
   Martin-Fumado C, 2015, ACTAS ESP PSIQUIATRI, V43, P205
   Martinez MA, 2008, FORENSIC SCI INT, V178, PE11, DOI 10.1016/j.forsciint.2008.01.013
   Pandit MS, 2009, INDIAN J UROL, V25, P372, DOI 10.4103/0970-1591.56206
   Sohn DH, 2013, INT J GEN MED, V6, P49, DOI 10.2147/IJGM.S24256
   Song SA, 2016, LARYNGOSCOPE, V126, P2301, DOI 10.1002/lary.25866
   Sun Jie, 2015, FA YI XUE ZA ZHI, V31, P361
   Troxel David B, 2015, MICH MED, V114, P8
   Vinz H, 2015, Z EVIDENZ FORTBILD Q, V109, P704, DOI 10.1016/j.zefq.2015.04.017
   White P, 2015, BMJ-BRIT MED J, V351, P0, DOI 10.1136/bmj.h4402
NR 15
TC 1
Z9 1
U1 0
U2 6
PU CHIMINFORM DATA S A
PI BUCHAREST
PA CALEA PLEVNEI NR 139, SECTOR 6, BUCHAREST R-77131, ROMANIA
SN 0034-7752
EI 
J9 REV CHIM-BUCHAREST
JI Rev. Chim.
PD DEC 15
PY 2016
VL 67
IS 12
BP 2425
EP 2428
DI 
PG 4
WC Chemistry, Multidisciplinary; Engineering, Chemical
SC Chemistry; Engineering
GA EJ5BB
UT WOS:000393230400010
DA 2022-10-14
ER

PT J
AU Farida, JP
   Lawrence, LA
   Svider, PF
   Shkoukani, MA
   Zuliani, GF
   Folbe, AJ
   Carron, MA
AF Farida, Jeremy P.
   Lawrence, Lauren A.
   Svider, Peter F.
   Shkoukani, Mahdi A.
   Zuliani, Giancarlo F.
   Folbe, Adam J.
   Carron, Michael A.
TI Protecting the airway and the physician: Aspects of litigation arising from tracheotomy
SO HEAD AND NECK-JOURNAL FOR THE SCIENCES AND SPECIALTIES OF THE HEAD AND NECK
LA English
DT Article
DE medical malpractice; litigation; tracheotomy; tracheostomy; surgical airway
ID malpractice litigation; medical malpractice; liability; cancer; nerve; risk; eye
AB BackgroundIn recent decades, medical malpractice costs have increased and have led to a change in the way physicians practice medicine. Tracheotomies are cases in which complications have a high risk of morbidity and mortality and the potential for litigation. MethodsThe Westlaw legal database was used to gather data on 43 jury verdicts and settlements from 1987 to 2013. Various factors included outcome, defendant specialty, and the reason for litigation. ResultsMedian settlements were $500,000 and median verdict awards were $2,000,000. Postoperative negligence was alleged most often (81%) followed by intraoperative negligence (27.9%) and permanent injury (18.6%). Otolaryngologists were named as defendants most often (25.6%), with nurses named second most often. Pediatric cases had significantly higher awards and were more often named in favor of the plaintiff. ConclusionAn awareness of tracheotomy malpractice litigation has the potential to both help physicians avoid future litigation and improve patient safety. (c) 2015 Wiley Periodicals, Inc. Head Neck 38: 751-754, 2016
C1 [Farida, Jeremy P.; Lawrence, Lauren A.; Svider, Peter F.; Shkoukani, Mahdi A.; Zuliani, Giancarlo F.; Folbe, Adam J.; Carron, Michael A.] Wayne State Univ, Sch Med, Dept Otolaryngol Head & Neck Surg, 4201 St Antoine,5E-UHC, Detroit, MI 48201 USA.
   [Shkoukani, Mahdi A.; Zuliani, Giancarlo F.; Carron, Michael A.] John D Dingell VA Med Ctr, Otolaryngol Sect, Dept Surg, Detroit, MI USA.
RP Svider, PF (通讯作者)，Wayne State Univ, Sch Med, Dept Otolaryngol Head & Neck Surg, 4201 St Antoine,5E-UHC, Detroit, MI 48201 USA.
EM psvider@gmail.com
CR [Anonymous], 2014, NURS STAND, V28, P10, DOI 10.7748/ns.28.42.10.s9
   Blake DM, 2013, OTOLARYNG HEAD NECK, V149, P554, DOI 10.1177/0194599813498696
   Carroll AE, 2012, J LAW MED ETHICS, V40, P135, DOI 10.1111/j.1748-720X.2012.00651.x
   Carron Michael A, 2006, EAR NOSE THROAT J, V85, P54
   Colaco M, 2014, J UROLOGY, V191, P1770, DOI 10.1016/j.juro.2013.12.003
   Eloy JA, 2013, INT FORUM ALLERGY RH, V3, P980, DOI 10.1002/alr.21210
   Eloy JA, 2013, OTOLARYNG HEAD NECK, V148, P764, DOI 10.1177/0194599813481943
   Frank-Stromborg Marilyn, 2002, SEMIN ONCOL NURS, V18, P128, DOI 10.1053/sonu.2002.32510
   Hertz Beth Thomas, 2011, MED ECON, V88, P24
   Hong SS, 2014, LARYNGOSCOPE, V124, P896, DOI 10.1002/lary.24377
   Jena AB, 2011, NEW ENGL J MED, V365, P629, DOI 10.1056/NEJMsa1012370
   Lydiatt Daniel D, 2004, CURR OPIN OTOLARYNGOL HEAD NECK SURG, V12, P71, DOI 10.1097/00020840-200404000-00003
   Lydiatt DD, 2003, HEAD NECK-J SCI SPEC, V25, P429, DOI 10.1002/hed.10254
   Lydiatt DD, 2002, LARYNGOSCOPE, V112, P816, DOI 10.1097/00005537-200205000-00009
   Lydiatt DD, 2002, LARYNGOSCOPE, V112, P445, DOI 10.1097/00005537-200203000-00007
   MITNICK JS, 1995, J AM COLL SURGEONS, V181, P315
   Morris LGT, 2008, ARCH OTOLARYNGOL, V134, P102, DOI 10.1001/archotol.134.1.102
   Nash JJ, 2011, OTOLARYNG HEAD NECK, V144, P10, DOI 10.1177/0194599810390470
   Reilly BK, 2013, LARYNGOSCOPE, V123, P112, DOI 10.1002/lary.23608
   Rose C, 2014, LARYNGOSCOPE, V124, P2161, DOI 10.1002/lary.24663
   Rothstein MA, 2010, J LAW MED ETHICS, V38, P871, DOI 10.1111/j.1748-720X.2010.00540.x
   Ruhl DS, 2014, OTOLARYNG HEAD NECK, V151, P431, DOI 10.1177/0194599814536850
   Simonsen Andrew R, 2012, OTOLARYNGOL HEAD NECK SURG, V147, P69, DOI 10.1177/0194599812439152
   Smith-Miller C, 2006, J NURSES STAFF DEV, V22, P230
   Smith-Miller C, 2006, J NURSES PROF DEV, V22, P222, DOI 10.1097/00124645-200609000-00003
   Studdert DM, 2005, JAMA-J AM MED ASSOC, V293, P2609, DOI 10.1001/jama.293.21.2609
   Svider PF, 2014, JAMA FACIAL PLAST SU, V16, P277, DOI 10.1001/jamafacial.2014.21
   Svider PF, 2014, OPHTHAL PLAST RECONS, V30, P119, DOI 10.1097/IOP.0000000000000025
   Svider PF, 2013, OTOLARYNG HEAD NECK, V149, P947, DOI 10.1177/0194599813504074
   Svider PF, 2013, LARYNGOSCOPE, V123, P1754, DOI 10.1002/lary.23997
   Svider PF, 2013, LARYNGOSCOPE, V123, P1156, DOI 10.1002/lary.23995
   Vukmir R B, 2004, MED LAW, V23, P495
NR 32
TC 10
Z9 10
U1 0
U2 7
PU WILEY
PI HOBOKEN
PA 111 RIVER ST, HOBOKEN 07030-5774, NJ USA
SN 1043-3074
EI 1097-0347
J9 HEAD NECK-J SCI SPEC
JI Head Neck-J. Sci. Spec. Head Neck
PD MAY 15
PY 2016
VL 38
IS 5
BP 751
EP 754
DI 10.1002/hed.23950
PG 4
WC Otorhinolaryngology; Surgery
SC Otorhinolaryngology; Surgery
GA DK1PO
UT WOS:000374685500020
PM 25524374
DA 2022-10-14
ER

PT J
AU Riley, W
   Meredith, LW
   Price, R
   Miller, KK
   Begun, JW
   Mac McCullough,
   Davis, S
AF Riley, William
   Meredith, Les W.
   Price, Rebecca
   Miller, Kristi K.
   Begun, James W.
   Mac McCullough
   Davis, Stanley
TI Decreasing Malpractice Claims by Reducing Preventable Perinatal Harm
SO HEALTH SERVICES RESEARCH
LA English
DT Article
DE Perinatal malpractice claims; patient safety; perinatal outcomes; care bundles; in situ simulation training
ID quality improvement collaborative; practice pattern; obstetrics; safety; impact
AB Objective. To evaluate the association of improved patient safety practices with medical malpractice claims and costs in the perinatal units of acute care hospitals. Data Sources. Malpractice and harm data from participating hospitals; litigation records and medical malpractice claims data from American Excess Insurance Exchange, RRG, whose data are managed by Premier Insurance Management Services, Inc. (owned by Premier Inc., a health care improvement company). Study Design. A quasi-experimental prospective design to compare baseline and postintervention data. Statistical significance tests for differences were performed using chi-square, Wilcoxon signed-rank test, and t-test. Data Collection. Claims data were collected and evaluated by experienced senior claims managers through on-site claim audits to evaluate claim frequency, severity, and financial information. Data were provided to the analyzing institution through confidentiality contracts. Principal Findings. There is a significant reduction in the number of perinatal malpractice claims paid, losses paid, and indemnity payments (43.9 percent, 77.6 percent, and 84.6 percent, respectively) following interventions to improve perinatal patient safety and reduce perinatal harm. This compares with no significant reductions in the nonperinatal claims in the same hospitals during the same time period. Conclusions. The number of perinatal malpractice claims and dollar amount of claims payments decreased significantly in the participating hospitals, while there was no significant decrease in nonperinatal malpractice claims activity in the same hospitals.
C1 [Riley, William; Mac McCullough] Arizona State Univ, 550 N 3rd St, Phoenix, AZ 85004 USA.
   [Meredith, Les W.; Price, Rebecca] Premier Insurance Management Serv, San Diego, CA USA.
   [Miller, Kristi K.] Fairview Hlth Serv, Minneapolis, MN USA.
   [Begun, James W.] Univ Minnesota, Minneapolis, MN USA.
RP Riley, W (通讯作者)，Arizona State Univ, 550 N 3rd St, Phoenix, AZ 85004 USA.
EM william.j.riley@asu.edu
FU American Excess Insurance Exchange, Risk Retention Group (AEIX); Agency for Healthcare Research and Quality
CR American College of Obstetricians and Gynecologists, 2010, OBSTET GYNECOL, V116, P1232
   AON Risk Solutions, 2013, 2013 HOSP PHYS PROF, V0, P0
   Cherouny PH, 2005, IHI INNOVATION SERIE, V0, P0
   Clark SL, 2008, OBSTET GYNECOL, V112, P1279, DOI 10.1097/AOG.0b013e31818da2c7
   CRICO Strategies, 2015, 2015 ANN BENCHM REP, V0, P0
   Elixhauser A, 2011, HEALTHC COST UT PROJ, V0, P0
   Gimm GW, 2010, HEALTH SERV RES, V45, P195, DOI 10.1111/j.1475-6773.2009.01062.x
   Goffman Dena, 2014, J HEALTHC RISK MANAG, V33, P14, DOI 10.1002/jhrm.21131
   Grunebaum A, 2011, AM J OBSTET GYNECOL, V204, P97, DOI 10.1016/j.ajog.2010.11.009
   Institute for Healthcare Improvement, 2012, GUID PREV OBST ADV E, V0, P0
   Jewell K, 2009, ERR IS HUMAN DELAY I, V0, P0
   Kim B, 2007, J LEGAL STUD, V36, PS79, DOI 10.1086/520069
   Knox G E, 1999, J HEALTHC RISK MANAG, V19, P24
   Kozhimannil KB, 2013, JT COMM J QUAL PATIE, V39, P339, DOI 10.1016/S1553-7250(13)39048-5
   Kreidler M, 2013, 2013 MED MALPRACTICE, V0, P0
   Lindenauer PK, 2008, BRIT MED J, V336, P1448, DOI 10.1136/bmj.a216
   Macones GA, 2008, JOGNN-J OBST GYN NEO, V37, P510, DOI 10.1111/j.1552-6909.2008.00284.x
   MANA, 2009, REF MAT CAR AM REC O, V0, P0
   Mann S, 2006, JT COMM J QUAL PATIE, V32, P497, DOI 10.1016/S1553-7250(06)32065-X
   Mazza F, 2007, JT COMM J QUAL PATIE, V33, P15, DOI 10.1016/S1553-7250(07)33003-1
   Miller KK, 2008, J PERINAT NEONAT NUR, V22, P105, DOI 10.1097/01.JPN.0000319096.97790.f7
   Mittman BS, 2004, ANN INTERN MED, V140, P897, DOI 10.7326/0003-4819-140-11-200406010-00011
   New Jersey Hospital Association Institute for Quality & Patient Safety, 2014, OBST ADV EV, V0, P0
   Nielsen PE, 2007, OBSTET GYNECOL, V109, P48, DOI 10.1097/01.AOG.0000250900.53126.c2
   Ohio Department of Insurance, 2013, OH 2011 MED PROF LIA, V0, P0
   Physician Insurers Association of America, 2006, 102006 PHYS INS ASS, V0, P0
   Riley W, 2011, JT COMM J QUAL PATIE, V37, P357, DOI 10.1016/S1553-7250(11)37046-8
   Riley W, 2010, J NURS MANAGE, V18, P556, DOI 10.1111/j.1365-2834.2010.01121.x
   Seabury SA, 2013, HEALTH AFFAIR, V32, P111, DOI 10.1377/hlthaff.2012.0967
   Simon LP, 2009, EXPANDING QUALITY IM, V0, P0
   Simpson KR, 2009, JT COMM J QUAL PATIE, V35, P565, DOI 10.1016/S1553-7250(09)35077-1
   Sorra J, 2009, HOSP SURVEY PATIENT, V0, P0
   Strunk AL, 2012, ATLANTIC, V0, P0
   Tallarico S, 2013, TENNESSEE TRIAL COUR, V0, P0
   The Joint Commission for Accreditation of Health Care Organizations, 2007, IMPR AM HOSP JOINT C, V0, P0
   USDepartment of Labor Bureau of Labor Statistics, 2015, CPI INFL CALC, V0, P0
   White AA, 2005, OBSTET GYNECOL, V105, P1031, DOI 10.1097/01.AOG.0000158864.09443.77
NR 37
TC 7
Z9 7
U1 0
U2 3
PU WILEY
PI HOBOKEN
PA 111 RIVER ST, HOBOKEN 07030-5774, NJ USA
SN 0017-9124
EI 1475-6773
J9 HEALTH SERV RES
JI Health Serv. Res.
PD DEC 15
PY 2016
VL 51
IS 
BP 2453
EP 2471
DI 10.1111/1475-6773.12551
PG 19
WC Health Care Sciences & Services; Health Policy & Services
SC Health Care Sciences & Services
GA ED8UL
UT WOS:000389146300004
PM 27549442
DA 2022-10-14
ER

PT J
AU Mountjoy, M
   Brackenridge, C
   Arrington, M
   Blauwet, C
   Carska-Sheppard, A
   Fasting, K
   Kirby, S
   Leahy, T
   Marks, S
   Martin, K
   Starr, K
   Tiivas, A
   Budgett, R
AF Mountjoy, Margo
   Brackenridge, Celia
   Arrington, Malia
   Blauwet, Cheri
   Carska-Sheppard, Andrea
   Fasting, Kari
   Kirby, Sandra
   Leahy, Trisha
   Marks, Saul
   Martin, Kathy
   Starr, Katherine
   Tiivas, Anne
   Budgett, Richard
TI International Olympic Committee consensus statement: harassment and abuse (non-accidental violence) in sport
SO BRITISH JOURNAL OF SPORTS MEDICINE
LA English
DT Article
DE Prevention; Sporting organisation; IOC; Consensus statement; Sociology
ID childhood emotional abuse; sexual-harassment; antisocial-behavior; physical-education; youth sport; self-injury; athlete; protection; perception; football
AB Despite the well-recognised benefits of sport, there are also negative influences on athlete health, well-being and integrity caused by non-accidental violence through harassment and abuse. All athletes have a right to engage in safe sport', defined as an athletic environment that is respectful, equitable and free from all forms of non-accidental violence to athletes. Yet, these issues represent a blind spot for many sport organisations through fear of reputational damage, ignorance, silence or collusion. This consensus statement extends the 2007 IOC Consensus Statement on Sexual Harassment and Abuse in Sport, presenting additional evidence of several other types of harassment and abusepsychological, physical and neglect. All ages and types of athletes are susceptible to these problems but science confirms that elite, disabled, child and lesbian/gay/bisexual/trans-sexual (LGBT) athletes are at highest risk, that psychological abuse is at the core of all other forms and that athletes can also be perpetrators. Harassment and abuse arise from prejudices expressed through power differences. Perpetrators use a range of interpersonal mechanisms including contact, non-contact/verbal, cyber-based, negligence, bullying and hazing. Attention is paid to the particular risks facing child athletes, athletes with a disability and LGBT athletes. Impacts on the individual athlete and the organisation are discussed. Sport stakeholders are encouraged to consider the wider social parameters of these issues, including cultures of secrecy and deference that too often facilitate abuse, rather than focusing simply on psychopathological causes. The promotion of safe sport is an urgent task and part of the broader international imperative for good governance in sport. A systematic multiagency approach to prevention is most effective, involving athletes, entourage members, sport managers, medical and therapeutic practitioners, educators and criminal justice agencies. Structural and cultural remedies, as well as practical recommendations, are suggested for sport organisations, athletes, sports medicine and allied disciplines, sport scientists and researchers. The successful prevention and eradication of abuse and harassment against athletes rests on the effectiveness of leadership by the major international and national sport organisations.
C1 [Mountjoy, Margo] McMaster Univ, Michael G DeGroote Sch Med, Dept Family Med, Waterloo Reg Campus 10-B Victoria St South, Hamilton, ON, Canada.
   [Mountjoy, Margo; Marks, Saul] FINA Sports Med Comm, Lausanne, Switzerland.
   [Brackenridge, Celia] Brunel Univ, London, England.
   [Arrington, Malia] US Oymp Comm, Colorado Springs, CO USA.
   [Blauwet, Cheri] Harvard Univ, Boston, MA 02115 USA.
   [Carska-Sheppard, Andrea] Gen Counsel Workpl Opt LLC, Raleigh, NC USA.
   [Fasting, Kari] Norwegian Sch Sport Sci, Dept Social & Cultural Studies, Oslo, Akershus, Norway.
   [Kirby, Sandra] Univ Winnipeg, Winnipeg, MB, Canada.
   [Leahy, Trisha] Hong Kong Sport Inst, Hong Kong, Hong Kong, Peoples R China.
   [Marks, Saul] Univ Toronto, Dept Psychiat, Toronto, ON, Canada.
   [Martin, Kathy] Womens Tennis Assoc, St Petersburg, FL USA.
   [Martin, Kathy] Int Tennis Federat, London, England.
   [Starr, Katherine] Safe4Athletes, Los Angeles, CA USA.
   [Tiivas, Anne] Natl Soc Prevent Cruelty Children, Child Protect Sport Unit, London, England.
   [Budgett, Richard] IOC Med & Sci Dept, Lausanne, Switzerland.
RP Mountjoy, M (通讯作者)，McMaster Univ, Michael G DeGroote Sch Med, Dept Family Med, Waterloo Reg Campus 10-B Victoria St South, Hamilton, ON, Canada.
EM mmsportdoc@mcmaster.ca
FU IOC
CR ACMA, 2008, INT US SOC NETW YOUN, V0, P0
   Alexander K, 2011, EXPERIENCES CHILDREN, V0, P0
   Allan EJ, 2004, MAKING TEAM INSIDE W, V0, P0
   Anderson E, 2015, INT REV SOCIOL SPORT, V50, P647, DOI 10.1177/1012690213490520
   [Anonymous], 2007, SPORT ETHICS CONTEXT, V0, P0
   [Anonymous], 2015, CBS NEWS, V0, P0
   [Anonymous], 2015, SAF SPORT INT DECL P, V0, P0
   [Anonymous], 2014, BRIT J SPORT MED, V0, P0, DOI DOI 10.1136/BJSPORTS-2014-093494.285
   Archard, 1998, SEXUAL CONSENT, V0, P0
   ASC, 2015, PLAY RUL MAK SPORT I, V0, P0
   AVERT, 2015, AG CONS SEX INT, V0, P0
   Baker TA, 2014, MEAS PHYS EDUC EXERC, V18, P31, DOI 10.1080/1091367X.2013.841700
   Bergeron MF, 2015, BRIT J SPORT MED, V49, P843, DOI 10.1136/bjsports-2015-094962
   Boocock S, 2002, J SEX AGGRESS, V8, P99
   Brackenridge C, 2011, MANAGING LEISURE, V16, P175, DOI 10.1080/13606719.2011.583406
   Brackenridge C, 1997, INTERNATIONAL REVIEW FOR THE SOCIOLOGY OF SPORT, V32, P407, DOI 10.1177/101269097032004005
   Brackenridge C, 2001, SPOILSPORTS UNDERSTA, V0, P0
   Brackenridge C, 2008, INT J SPORT EXERC PS, V6, P442, DOI 10.1136/bjsports-2016-096121
   Brackenridge C, 2005, AUTO BIOGRAPHY, V13, P33, DOI 10.1191/0967550705ab016oa
   Brackenridge C, 2010, PROTECTING CHILDREN, V0, P0
   Brackenridge C, 2005, CHILD ABUSE REV J BR, V14, P259, DOI 10.1002/car.900
   Brackenridge C, 1998, SPORT ED SOC, V3, P59, DOI 10.1080/1357332980030104
   Brackenridge CH, 2014, SOCIAL SCI, V3, P326, DOI https://doi.org/10.3390/socsci3030326
   Brackenridge CH, 2010, PREVENTION SEXUAL VI, V0, P401
   Brackenridge CH, 2012, SPORT CHILDRENS RIGH, V0, P0
   Brackenridge CH, 2015, J INT CTR SPORT SECU, V2, P18
   Bringer JD, 2002, J SEX AGGRESS, V8, P83, DOI https://doi.org/10.1080/13552600208413341
   Bruner MW, 2008, J APPL SPORT PSYCHOL, V20, P236, DOI 10.1080/10413200701867745
   Bryan C, 2014, STRATEG A, V27, P13
   Bucchianeri MM, 2014, J ADOLESCENT HEALTH, V54, P724, DOI 10.1016/j.jadohealth.2013.10.205
   Burke M, 2003, J PHILOS SPORT, V30, P97, DOI 10.1080/00948705.2003.9714564
   Burke M, 2001, J PHILOS SPORT, V28, P227, DOI 10.1080/00948705.2001.9714616
   CAAWS, 2012, SEEING INV SPEAK UNS, V0, P0
   Campbell AJ, 2012, USING TECHNOLOGIES S, V0, P0
   Campo S, 2005, AM J HEALTH BEHAV, V29, P137, DOI 10.5993/AJHB.29.2.5
   Capretto AD, 2012, RECREAT SPORTS J, V36, P113, DOI 10.1123/rsj.36.2.113
   CAS, 2015, HIST CAS LAUS, V0, P0
   Cashmore E, 2011, J SPORT SOC ISSUES, V35, P420, DOI 10.1177/0193723511420163
   Cense M, 2001, EUROPEAN PHYSICAL EDUCATION REVIEW, V7, P61, DOI 10.1177/1356336X010071006
   Chaplo SD, 2015, J TRAUMA DISSOCIATIO, V16, P272, DOI 10.1080/15299732.2015.989647
   Chroni S, 2009, INQUIRIES IN SPORT & PHYSICAL EDUCATION, V7, P288
   Chroni S, 2012, PREVENTION SEXUAL GE, V0, P0
   Commissioner for the Protection of the Rights of the Child, 2020, UN RIGHTS CHIEF CALL, V0, P0
   Connor J, 2009, SPORT SOC, V12, P1369, DOI 10.1080/17430430903204900
   Corlett JA, 2013, SPORT ETHICS PHILOS, V7, P295, DOI 10.1080/17511321.2013.824499
   Cowie H, 2013, PSYCHIATR BULL, V37, P167, DOI 10.1192/pb.bp.112.040840
   CPSU, 2014, INT SAF CHILD SPORT, V0, P0
   Crosset T, 1999, QUEST, V51, P244, DOI 10.1080/00336297.1999.10491684
   Crow RB, 2009, EUR SPORT MANAG Q, V9, P433, DOI 10.1080/16184740903331937
   Curry TJ, 2001, SOCIOL SPORT J, V18, P339, DOI 10.1123/ssj.18.3.339
   DAVID P, 2005, HUMAN RIGHTS YOUTH S, V0, P0
   DAVISON CB, 2014, N AM J PSYCHOL, V16, P595
   Demers G, 2006, CAN J WOMEN COACHING, V6, P1
   Denison E, 2015, OUT FIELDS 1 INT STU, V0, P0
   DiFiori JP, 2014, CLIN J SPORT MED, V24, P3, DOI 10.1097/JSM.0000000000000060
   Dixon N, 2007, SPORT ETHICS PHILOS, V1, P96, DOI 10.1080/17511320601143025
   Djeddah C, 2000, SOC SCI MED, V51, P905, DOI 10.1016/S0277-9536(00)00070-8
   Douglas K, 2014, LIFE STORY RES SPORT, V0, P0
   Drinkwater BL, 2008, ENCY SPORTS MED IOC, V0, P0
   Duda J, 2015, EMPOWERED COACHING B, V0, P0
   East J, 2012, SPORT CHILDRENS RIGH, V0, P18
   Edge Silent, 2015, AB HAR FIG SKAT, V0, P0
   Education NAfSaP, 2009, PHYS ACT US PUN BEH, V0, P0
   Elendu IC, 2011, S AFR J RES SPORT PH, V33, P53
   Everett C, 2014, INT BUSINESS TIMES, V0, P0
   Fasting, 2002, J SEX AGGRESS, V8, P3, DOI 10.1080/13552600208413336
   Fasting K, 2004, INTERNATIONAL REVIEW FOR THE SOCIOLOGY OF SPORT, V39, P373, DOI 10.1177/1012690204049804
   Fasting K, 2010, WOMEN SPORT PHYS ACT, V19, P26, DOI 10.1123/wspaj.19.1.26
   Fasting K, 2015, GENDER BASED VIOLENC, V0, P0
   Fasting K, 2007, J APPL SPORT PSYCHOL, V19, P419, DOI 10.1080/10413200701599165
   Fasting K, 2015, QUAL RES SPORT EXERC, V7, P573, DOI 10.1080/2159676X.2015.1008028
   Fasting K, 2015, INT REV SOCIOL SPORT, V50, P437, DOI 10.1177/1012690214554272
   Fasting K, 2008, INT J SPORT EXERC PS, V6, P427, DOI 10.1080/1612197X.2008.9671883
   FEPSAC, 2002, 6 FEPSAC, V0, P0
   Flaatten OR, 2005, DO YOU CARE NO BULLY, V0, P0
   Fletcher S, 2013, SPORT EDUC SOC, V18, P694, DOI 10.1080/13573322.2013.774272
   Ford JD, 2015, J TRAUMA DISSOCIATIO, V16, P225, DOI 10.1080/15299732.2015.989648
   Foundation L, 2015, RES GUID PREV CHILD, V0, P0
   Fusco C, 2000, LEISURE STUDIES PUBL, V67, P43
   Gall D, 2015, PLAY FAIR, V0, P0
   Gervis M, 2004, CHILD ABUSE REV J BR, V13, P215, DOI 10. 1002/car. 843
   Grevers A, 2015, SAFE SPORT WORKING E, V0, P0
   Griffin, 1998, STRONG WOMEN DEEP CL, V0, P0
   Gunduz N, 2007, SPORT J, V41, P1
   Harris JD, 2014, ARTHROSCOPY, V30, P362, DOI 10.1016/j.arthro.2013.11.015
   Hart SN, 1997, J EMOTIONAL ABUSE, V1, P27, DOI 10.1300/J135v01n01_03
   Hartill M, 2014, SOCIOL SPORT J, V31, P23, DOI 10.1123/ssj.2012-0216
   Hartill M, 2013, QUEST, V65, P241, DOI 10.1080/00336297.2013.773532
   Hartill M, 2009, MEN MASC, V12, P225, DOI 10.1177/1097184X07313361
   Higgins DL, 2000, CHILD ABUSE REV, V9, P6, DOI 10.1002/(SICI)1099-0852(200001/02)9:1<6::AID-CAR579>3.0.CO;2-W
   Hodge K, 2011, J SPORT EXERCISE PSY, V33, P527, DOI 10.1123/jsep.33.4.527
   Holman M, 1995, THESIS, V0, P0
   Hund AR, 2006, CHILD ABUSE NEGLECT, V30, P393, DOI 10.1016/j.chiabu.2005.11.003
   ICES, 2015, SAF YOUTH SPORT STIM, V0, P0
   IICSA, 2015, IICSA IND INQ CHILD, V0, P0
   International W, 2007, SEX HAR TASK FORC BR, V0, P0
   Interpol, 2015, SEXT QUEST ANSW INT, V0, P0
   IOC, 2015, OL CHART FORC 2 AUG, V0, P0
   IOC, 2014, SEX HAR AB ED PROGR, V0, P0
   IOC (International Olympic Committee), 2009, OL MOV MED COD, V0, P0
   ITF, 2014, PLAY WELF, V0, P0
   Jayanthi NA, 2015, AM J SPORT MED, V43, P794, DOI 10.1177/0363546514567298
   Johansson S, 2013, SPORT EDUC SOC, V18, P678, DOI 10.1080/13573322.2013.777662
   Johnson J, 2009, J PHYS EDUC RECREAT, V80, P6, DOI 10.1080/07303084.2009.10598315
   Kainz A, 2015, SPORT RESPECTS YOUR, V0, P0
   Kamm RL, 1998, SPORTS PSYCHIAT, V7, P819
   Kavanagh E, 2014, RES ENHANCING ATHLET, V0, P34
   Kavussanu M, 2013, J SPORT SCI, V31, P1208, DOI 10.1080/02640414.2013.775473
   Kent A, 2000, CLIN PSYCHOL REV, V20, P887, DOI 10.1016/S0272-7358(99)00018-5
   Kerr A, 1999, PROTECTING DISABLED, V0, P0
   Kirby SL, 2008, INT J SPORT EXERC PS, V6, P407, DOI 10.1080/1612197X.2008.9671882
   KIRBY SL, 2000, DOME SILENCE SEXUAL, V0, P0
   Korea NHRC, 2011, GUID HUM RIGHTS SPOR, V0, P0
   Kowalski C, 2010, INT J SPORTS SCI COA, V5, P87, DOI 10.1260/1747-9541.5.1.87
   Krug EG, 2002, LANCET, V360, P1083, DOI 10.1016/S0140-6736(02)11133-0
   Lang M, 2014, SAFEGUARDING CHILD P, V0, P0
   Lang M, 2015, ADULT CHILD TOUCH SP, V0, P0
   LaVetter D, 2010, J YOUTH SPORTS, V5, P9
   Laws DR, 2000, J SEX AGGRESS, V5, P30, DOI 10.1080/13552600008413294
   Leahy T, 2004, J INTERPERS VIOLENCE, V19, P521, DOI 10.1177/0886260504262963
   Leahy T, 2011, CRITICAL ESSAYS APPL, V0, P251
   Leahy T, 2001, SPORT ED, V13, P28
   Leahy T, 2002, J SEX AGGRESS, V8, P16, DOI 10.1080/13552600208413337
   Leahy T, 2010, ROUT INT HANDB, V0, P303
   Leahy T, 2008, INT J SPORT EXERC PS, V6, P366, DOI 10.1080/1612197X.2008.9671880
   Lebel K, 2012, INTERNATIONAL JOURNAL OF SPORT COMMUNICATION, V5, P461
   LSEPS, 2014, EUR UN KIDS ONL REP, V0, P0
   Lundy C, 2010, INT J SPORT MANAG MA, V7, P119
   Maffulli N, 2007, BRIT J SPORT MED, V41, P59
   Malkin K, 2000, MANAGING LEISURE, V5, P151
   Marks S, 2012, BRIT J SPORT MED, V46, P905, DOI 10.1136/bjsports-2011-090345
   McArdle David, 2006, SPORT CIVIL LIBERTIE, V0, P0
   McGlone CA, 2011, INTERNATIONAL JOURNAL OF SPORT MANAGEMENT AND MARKETING, V7, P119, DOI 10.1504/IJSMM.2010.029716
   McLean S, 2014, SPORT COACH, V30, P0
   McLeod TCV, 2011, J ATHL TRAINING, V46, P206, DOI 10.4085/1062-6050-46.2.206
   Mewett P, 2008, INT REV SOCIOL SPORT, V43, P165, DOI 10.1177/1012690208095377
   Moorman Anita M, 2008, J LEGAL ASPECTS SPOR, V18, P1, DOI 10.1123/JLAS.18.1.1
   Mountjoy M, 2008, BRIT J SPORT MED, V42, P163, DOI 10.1136/bjsm.2007.044016
   Mountjoy M, 2015, BRIT J SPORT MED, V49, P883, DOI 10.1136/bjsports-2015-094619
   Mountjoy M, 2014, BRIT J SPORT MED, V48, P491, DOI 10.1136/bjsports-2014-093502
   Moushey B, 2012, GAME J SANDUSKY PENN, V0, P0
   Mrsescu MR, 2014, LINGUISTIC PHILOS IN, V13, P170
   Mullen PE, 1996, CHILD ABUSE NEGLECT, V20, P7, DOI 10.1016/0145-2134(95)00112-3
   Mulveen R, 2006, J HEALTH PSYCHOL, V11, P283, DOI 10.1177/1359105306061187
   Noble J, 2014, CHILD YOUTH SERV REV, V38, P52, DOI 10.1016/j.childyouth.2014.01.011
   NSPCC, 2015, CHILD AB SPORTS SETT, V0, P0
   Nurka C, 2013, WOMEN STUD INT FORUM, V38, P43, DOI 10.1016/j.wsif.2013.02.003
   Nuwer H, 1999, WRONGS PASSAGE FRATE, V0, P0
   OLWEUS D, 1991, DEVELOPMENT AND TREATMENT OF CHILDHOOD AGGRESSION, V0, P411
   OMTCS, 2015, COACHS NOT PREV SEX, V0, P0
   Osborne B, 2013, INT SPORTS LAW J, V13, P9, DOI 10.1007/s40318-013-0002-8
   Owton H, 2015, SPORT ED SO IN PRESS, V0, P0
   Parent S, 2015, J INTERPERS VIOLENCE, V2015, P1
   Parent S, 2013, J SPORT SOC ISSUES, V37, P284, DOI 10.1177/0193723512467358
   Parent S, 2011, J CHILD SEX ABUS, V20, P322, DOI 10.1080/10538712.2011.573459
   Parent S, 2011, CHILD ABUSE REV, V20, P120, DOI 10.1002/car.1135
   Pegoraro A, 2010, INTERNATIONAL JOURNAL OF SPORT COMMUNICATION, V3, P501
   Pinheiro MC, 2014, SPORT EDUC SOC, V19, P435, DOI 10.1080/13573322.2012.679730
   Pinheiro PS, 2006, WORLD REPORT VIOLENC, V0, P0
   Piper H, 2013, SPORT EDUC SOC, V18, P575, DOI 10.1080/13573322.2013.784865
   Piper H, 2013, SPORT EDUC SOC, V18, P583, DOI 10.1080/13573322.2012.735653
   PSA, 2015, YOUTH SEX AB PREV PO, V0, P0
   PSA, 2015, PROT YOUTH ATHL AB Y, V0, P0
   Raakman E, 2010, INT J SPORTS SCI COA, V5, P503, DOI 10.1260/1747-9541.5.4.503
   Rainey DW, 2012, JOURNAL OF SPORT BEHAVIOR, V35, P78
   Rasmussen TJ, 2015, DIFFERENT JUST YOU P, V0, P0
   RCIRCSA, 2015, ROYAL COMM I RESP CH, V0, P0
   Rigby K, 2002, NEW PERSPECTIVES BUL, V0, P0
   Rintaugu EG, 2014, AFR J PHYS HLTH ED R, V20, P974
   Rossato C, 2009, CHILD ABUSE REV, V18, P81, DOI 10.1002/car.1052
   Sabo Donald, 2008, GO OUT PLAY YOUTH SP, V0, P0
   Sage LD, 2008, J SPORT SCI, V26, P717, DOI 10.1080/02640410701769716
   Sand TS, 2011, INT J SPORTS SCI COA, V6, P229, DOI 10.1260/1747-9541.6.2.229
   Schot N, 2005, NEGLIGENT LIABILITY, V0, P0
   Singh PC, 2005, SOUTH AFRICAN JOURNAL FOR RESEARCH IN SPORT, V0, P0
   Sobsey D, 1991, SEX DISABIL, V9, P243, DOI 10.1007/BF01102395
   SOBSEY D, 1994, VIOLENCE ABUSE LIVES, V0, P0
   SquashCanada, 1994, SEX AB AM SPORTS GUI, V0, P0
   Stafford A, 2015, CHILDHOOD, V22, P121, DOI 10.1177/0907568213505625
   Starr K, 2015, SAFE4ATHLETES SURVEY, V0, P0
   Stewart C, 2013, PHYS EDUC-US, V70, P1
   Stirling AE, 2009, BRIT J SPORT MED, V43, P1091, DOI 10.1136/bjsm.2008.051433
   Stirling A, 2010, J APPL SPORT PSYCHOL, V22, P305, DOI 10.1080/10413201003795485
   Stirling AE, 2008, EUR J SPORT SCI, V8, P173, DOI 10.1080/17461390802086281
   Stirling AE, 2013, INT J SPORT EXERC PS, V11, P87, DOI 10.1080/1612197X.2013.752173
   Sullivan PM, 2000, CHILD ABUSE NEGLECT, V24, P1257, DOI 10.1016/S0145-2134(00)00190-3
   Sungot-Borgen J, 2003, SCAND J MED SCI SPOR, V13, P330, DOI 10.1034/j.1600-0838.2003.00295.x
   Swigonski NL, 2014, PEDIATRICS, V133, PE273, DOI 10.1542/peds.2013-3146
   Tenenbaum G, 1997, SPORT PSYCHOL, V11, P1, DOI 10.1123/tsp.11.1.1
   Tiivas A, 2015, KEY THEMES INTEGRITY, V0, P0
   Timpka T, 2008, SPORTS MED, V38, P795, DOI 10.2165/00007256-200838100-00001
   Timpka T, 2015, J SPORT SCI MED, V14, P179
   Tofler I, 2005, CLIN SPORTS MED, V24, P4
   Toftegaard Nielsen J, 2004, THESIS, V0, P0
   Tomlinson A, 1997, JOURNAL OF SPORT AND SOCIAL ISSUES, V21, P134, DOI 10.1177/019372397021002003
   UKCCIS, 2015, CHILD SAF ONL PRACT, V0, P0
   UNCRC, 2011, OPT PROT CONV RIGHTS, V0, P0
   UNCRPD, 2007, UN CONV RIGHTS PERS, V0, P0
   United Nations Women, 2015, SEX HAR SPORT INT, V0, P0
   UNPRPD, 2015, UNPRPD FUND ANN REP, V0, P0
   USADA, 2014, TRUESPORT 9 WAYS COA, V0, P0
   USGAO, 2015, YOUTH ATHL SPORTS PR, V0, P418
   USOC, 2010, WORK GROUP SAF TRAIN, V0, P0
   USOC, 2000, COACH ETH COD, V0, P0
   Valenti-Hein D, 1995, SEXUAL ABUSE INTERVI, V0, P0
   Van Niekerk L, 2014, SAFEGUARDING CHILD P, V0, P88
   Van Niekerk RL, 2010, AFR J PHYS HLTH ED R, V16, P49
   Van Rheenen D, 2013, INT REV SOCIOL SPORT, V48, P550, DOI 10.1177/1012690212450218
   Van Volkom M, 2014, N AM J PSYCHOL, V16, P557
   vanden Auweele Y, 2010, J COMMUN HLTH SCI, V5, P1
   Velasquez BJ, 2003, ATHLET THER TODAY, V8, P20, DOI 10.1123/att.8.2.20
   Vertommen T, 2015, INT REV SOCIOL SPORT, V50, P822, DOI 10.1177/1012690213498079
   WADA, 2013, 2013 ANT RUL VIOL AD, V0, P0
   WADA, 2014, 2014 ANT TEST FIG RE, V0, P0
   Waldron JJ, 2005, QUEST (NATIONAL ASSOCIATION FOR PHYSICAL EDUCATION IN HIGHER EDUCATION), V57, P0
   Walseth, 2002, J SEX AGGRESS, V8, P37, DOI 10.1080/13552600208413338
   Wells MS, 2006, J PHYS EDUC RECREAT, V77, P13, DOI 10.1080/07303084.2006.10597901
   WHO, 2015, MAT N CHILD AD HLTH, V0, P0
   Wiersma LD, 2005, RES Q EXERCISE SPORT, V76, P324
   Wilsher K, 2006, GUARDIAN, V0, P0
   Wintrup G, 2011, THESIS, V0, P0
   World Health Organization, 2002, WORLD REPORT VIOLENC, V0, P0
   WPTV, 2011, MAN ACC STALK TENN S, V0, P0
   Yukhymenko-Lescroart MA, 2015, SPORT EXERC PERFORM, V4, P36, DOI 10.1037/spy0000023
NR 225
TC 159
Z9 158
U1 10
U2 108
PU BMJ PUBLISHING GROUP
PI LONDON
PA BRITISH MED ASSOC HOUSE, TAVISTOCK SQUARE, LONDON WC1H 9JR, ENGLAND
SN 0306-3674
EI 1473-0480
J9 BRIT J SPORT MED
JI Br. J. Sports Med.
PD SEP 15
PY 2016
VL 50
IS 17
BP 1019
EP 1029
DI 10.1136/bjsports-2016-096121
PG 11
WC Sport Sciences
SC Sport Sciences
GA DV9VJ
UT WOS:000383290000002
PM 27118273
DA 2022-10-14
ER

PT J
AU Bonetti, M
   Cirillo, P
   Tanzi, PM
   Trinchero, E
AF Bonetti, Marco
   Cirillo, Pasquale
   Tanzi, Paola Musile
   Trinchero, Elisabetta
TI An Analysis of the Number of Medical Malpractice Claims and Their Amounts
SO PLOS ONE
LA English
DT Article
ID frequency; model
AB Starting from an extensive database, pooling 9 years of data from the top three insurance brokers in Italy, and containing 38125 reported claims due to alleged cases of medical malpractice, we use an inhomogeneous Poisson process to model the number of medical malpractice claims in Italy. The intensity of the process is allowed to vary over time, and it depends on a set of covariates, like the size of the hospital, the medical department and the complexity of the medical operations performed. We choose the combination medical department by hospital as the unit of analysis. Together with the number of claims, we also model the associated amounts paid by insurance companies, using a two-stage regression model. In particular, we use logistic regression for the probability that a claim is closed with a zero payment, whereas, conditionally on the fact that an amount is strictly positive, we make use of lognormal regression to model it as a function of several covariates. The model produces estimates and forecasts that are relevant to both insurance companies and hospitals, for quality assurance, service improvement and cost reduction.
C1 [Bonetti, Marco] Bocconi Univ, Milan, Italy.
   [Bonetti, Marco] Carlo F Dondena Ctr Res Social Dynam & Publ Polic, Milan, Italy.
   [Cirillo, Pasquale] Delft Univ Technol, Appl Probabil Grp, Delft, Netherlands.
   [Tanzi, Paola Musile; Trinchero, Elisabetta] SDA Bocconi Sch Management, Res Div C Dematte, Milan, Italy.
   [Tanzi, Paola Musile] Univ Perugia, Dept Econ, I-06100 Perugia, Italy.
RP Cirillo, P (通讯作者)，Delft Univ Technol, Appl Probabil Grp, Delft, Netherlands.
EM P.Cirillo@tudelft.nl
FU European Union [PCIG13-GA-2013-618794];  [CIG PCIG13-GA-2013-618794]
CR Baker Judith J, 2002, J HEALTH CARE FINANCE, V28, P1
   Cirillo P, 2013, PHYSICA A, V392, P5947, DOI 10.1016/j.physa.2013.07.061
   Cirillo P, 2013, METHODOL COMPUT APPL, V15, P821, DOI 10.1007/s11009-012-9281-z
   COOIL B, 1991, J AM STAT ASSOC, V86, P285, DOI 10.2307/2290560
   Couturier DL, 2010, ANN APPL STAT, V4, P1824, DOI 10.1214/10-AOAS358
   Craig CC, 1936, ANN MATH STAT, V7, P16, DOI 10.1214/aoms/1177732542
   de Feijter JM, 2012, PLOS ONE, V7, P0, DOI 10.1371/journal.pone.0031125
   Embrechts P, 2003, MODELLING EXTREMAL E, V0, P0
   Fattore Giovanni, 2006, HEALTH CARE MANAG SCI, V9, P251, DOI 10.1007/s10729-006-9092-2
   GIBBONS RD, 1994, J AM STAT ASSOC, V89, P760, DOI 10.2307/2290901
   Hull JC, 2018, RISK MANAGEMENT FINA, V5th ed., P0
   Jena AB, 2011, NEW ENGL J MED, V365, P629, DOI 10.1056/NEJMsa1012370
   Johnson NL, 1970, CONTINUOUS UNIVARIAT, V0, P0
   Kleiber C, 2003, STAT SIZE DISTRIBUTI, V470, P0
   LAWLESS JF, 1987, J AM STAT ASSOC, V82, P808, DOI 10.2307/2288790
   LEE L, 1978, TECHNOMETRICS, V20, P41, DOI 10.2307/1268160
   LINDGREN G, 1980, ANN PROBAB, V8, P775, DOI 10.1214/aop/1176994665
   Nye BF, 1988, J RISK INSUR, V55, P150, DOI 10.2307/253287
   Randelli Mario, 2008, CHIR ORGANI MOV, V91, P125, DOI 10.1007/s12306-007-0021-4
   Rapp GC, 2006, NO ILLINOIS U LAW RE, V26, P439
   Ritchey FJ, 2014, WILEY BLACKWELL ENCY, V0, P1387
   SLOAN FA, 1989, JAMA-J AM MED ASSOC, V262, P3291, DOI 10.1001/jama.262.23.3291
   Tediosi F, 2009, HEALTH POLICY, V90, P303, DOI 10.1016/j.healthpol.2008.10.012
   Thompson, 1980, MED CARE S, V18, P1
   Traina F, 2009, CLIN ORTHOP RELAT R, V467, P434, DOI 10.1007/s11999-008-0582-z
   van der Wijk J, 1939, INKOMENS EN VERMOGEN, V0, P0
   Vargo E, 2010, J QUAL TECHNOL, V42, P276, DOI 10.1080/00224065.2010.11917824
NR 30
TC 20
Z9 20
U1 0
U2 6
PU PUBLIC LIBRARY SCIENCE
PI SAN FRANCISCO
PA 1160 BATTERY STREET, STE 100, SAN FRANCISCO, CA 94111 USA
SN 1932-6203
EI 
J9 PLOS ONE
JI PLoS One
PD APR 14
PY 2016
VL 11
IS 4
BP 
EP 
DI 10.1371/journal.pone.0153362
PG 30
WC Multidisciplinary Sciences
SC Science & Technology - Other Topics
GA DJ3UH
UT WOS:000374131700044
PM 27077661
DA 2022-10-14
ER

PT J
AU Deliligka, A
   Voultsos, P
   Garyfallos, AA
   Enache, A
   Chatzinikolaou, F
AF Deliligka, Aspasia
   Voultsos, Polychronis
   Garyfallos, Alexandros-Anastasios
   Enache, Alexandra
   Chatzinikolaou, Fotios
TI Cardiopulmonary resuscitation-related complications. An essential approach to rescuer's liability in Greece
SO ROMANIAN JOURNAL OF LEGAL MEDICINE
LA English
DT Article
DE Cardiopulmonary resuscitation; complications; ethico-legal
ID hospital cardiac-arrest; advanced life-support; association; guideline; frequency; cpr
AB Cardiopulmonary resuscitation (CPR) is a life-saving medical practice with particular characteristics. On time initiation of CPR can increase survival in cases of sudden cardiac arrest. The main component of CPR is the application of external chest compressions. Unfortunately, bystander CPR rates have remained low over the past decade. The unwillingness has been attributed to various causes among which complications are discussed in this paper. Complications of cardiopulmonary resuscitation often occur even if the doctor is skilled and acts according to the guidelines. The iatrogenic manipulations of CPR contain a significant violation risk for both the patient and the physician. The scope of this paper is to review the main complications of cardiopulmonary resuscitation and the discussion of the points that characterize the ethico-legal approach of these complications. The ultimate objective is the prejudice of negative "defensive medicine" so that all doctors will not avoid the application of CPR, fearing malpractice litigation.
C1 [Deliligka, Aspasia; Voultsos, Polychronis; Chatzinikolaou, Fotios] Aristotle Univ Thessaloniki, Fac Med, Dept Forens Med & Toxicol, Thessaloniki 54124, Greece.
   [Garyfallos, Alexandros-Anastasios] Hippokrateion Hosp, Dept Pathol, Thessaloniki, Greece.
   [Enache, Alexandra] Univ Med & Pharm, Timisoara, Romania.
RP Chatzinikolaou, F (通讯作者)，Aristotle Univ Thessaloniki, Fac Med, Dept Forens Med & Toxicol, Thessaloniki 54124, Greece.
EM fchatzin@yahoo.gr
CR Boz B, 2008, ULUS TRAVMA ACIL CER, V14, P216
   Buschmann CT, 2009, INTENS CARE MED, V35, P397, DOI 10.1007/s00134-008-1255-9
   Cummins R O, 1992, HEART DIS STROKE, V1, P43
   EISENBERG MS, 1990, ANN EMERG MED, V19, P179, DOI 10.1016/S0196-0644(05)81805-0
   GILLON R, 1992, J MED ETHICS, V18, P115, DOI 10.1136/jme.18.3.115
   Hashimoto Yoshiaki, 2007, LEGAL MEDICINE, V9, P94, DOI 10.1016/j.legalmed.2006.11.008
   Hoke RS, 2004, RESUSCITATION, V63, P327, DOI 10.1016/j.resuscitation.2004.05.019
   Hunziker S, 2012, RESUSCITATION, V83, P572, DOI 10.1016/j.resuscitation.2011.11.013
   KOUWENHOVEN WB, 1960, JAMA-J AM MED ASSOC, V173, P1064, DOI 10.1001/jama.1960.03020280004002
   Kralj E, 2015, RESUSCITATION, V93, P136, DOI 10.1016/j.resuscitation.2015.02.034
   KRISCHER JP, 1987, CHEST, V92, P287, DOI 10.1378/chest.92.2.287
   LAU GKK, 1994, FORENSIC SCI INT, V67, P127, DOI 10.1016/0379-0738(94)90327-1
   Moriwaki Yoshihiro, 2014, J EMERG TRAUMA SHOCK, V7, P285, DOI 10.4103/0974-2700.142763
   Mottillo S, 2014, CAN J EMERG MED, V16, P497, DOI 10.2310/8000.2014.141321
   Nolan JP, 2005, RESUSCITATION, V67, PS39, DOI 10.1016/j.resuscitation.2005.10.009
   Plunkett J, 2006, J FORENSIC SCI, V51, P127, DOI 10.1111/j.1556-4029.2005.00027.x
   Psaroulis D, 2010, MED LAW BIOETHICS DA, V0, P233
   Roger VL, 2011, CIRCULATION, V123, PE18, DOI 10.1161/CIR.0b013e3182009701
   Sanghavi P, 2015, JAMA INTERN MED, V175, P196, DOI 10.1001/jamainternmed.2014.5420
   Tanaka Y, 2015, RESUSCITATION, V86, P74, DOI 10.1016/j.resuscitation.2014.11.004
   Taniguchi T, 2012, CIRC J, V76, P1130, DOI 10.1253/circj.CJ-11-0054
   Travers AH, 2010, CIRCULATION, V122, PS676, DOI 10.1161/CIRCULATIONAHA.110.970913
   Vaillancourt C, 2008, CAN J EMERG MED, V10, P51, DOI 10.1017/S1481803500010010
   Waseem Hunniya, 2012, J EMERG TRAUMA SHOCK, V5, P1, DOI 10.4103/0974-2700.93092
   Yang ZF, 2014, AM J EMERG MED, V32, P50, DOI 10.1016/j.ajem.2013.09.043
NR 25
TC 1
Z9 1
U1 0
U2 1
PU ROMANIAN LEGAL MED SOC
PI BUCHAREST
PA SOS VITAN-BIRZESTI 9, BUCHAREST, 75669, ROMANIA
SN 1221-8618
EI 
J9 ROM J LEG MED
JI Rom. J. Leg. Med.
PD DEC 15
PY 2016
VL 24
IS 4
BP 273
EP 276
DI 10.4323/rjlm.2016.273
PG 4
WC Medicine, Legal
SC Legal Medicine
GA EI0MR
UT WOS:000392169100006
DA 2022-10-14
ER

PT J
AU Cote, DJ
   Karhade, AV
   Larsen, AMG
   Castlen, JP
   Smith, TR
AF Cote, David J.
   Karhade, Aditya V.
   Larsen, Alexandra M. G.
   Castlen, Joseph P.
   Smith, Timothy R.
TI Neurosurgical Defensive Medicine in Texas and Illinois: A Tale of 2 States
SO WORLD NEUROSURGERY
LA English
DT Article
DE Defensive medicine; Malpractice; Medicolegal environment; Neurosurgery
ID malpractice reform; tort reform; liability; risk; physician; prevalence; litigation; attitude; patient; system
AB OBJECTIVE: To compare the self-reported liability characteristics and defensive medicine practices of neurosurgeons in Texas with neurosurgeons in Illinois in an effort to describe the effect of medicolegal environment on defensive behavior. METHODS: An online survey was sent to 3344 members of the American Board of Neurological Surgery. Respondents were asked questions in 8 domains, and responses were compared between Illinois, the state with the highest reported average malpractice insurance premium, and Texas, a state with a relatively low average malpractice insurance premium. RESULTS: In Illinois, 85 of 146 (58.2%) neurosurgeons surveyed responded to the survey. In Texas, 65 of 265 (24.5%) neurosurgeons surveyed responded. In Illinois, neurosurgeons were more likely to rate the overall burden of liability insurance premiums to be an extreme/major burden (odds ratio [OR] = 7.398, P < 0.001) and to have >$ 2 million in total coverage (OR [9.814, P < 0.001) than neurosurgeons from Texas. Annual malpractice insurance premiums in Illinois were more likely to be higher than $50,000 than in Texas (OR = 9.936, P < 0.001), and survey respondents from Illinois were more likely to believe that there is an ongoing medical liability crisis in the United States (OR = 9.505, P < 0.001). Neurosurgeons from Illinois were more likely to report that they very often/always order additional imaging (OR = 2.514, P = 0.011) or very often/always request additional consultations (OR = 2.385, P = 0.014) compared with neurosurgeons in Texas. CONCLUSIONS: Neurosurgeons in Illinois are more likely to believe that there is an ongoing medical liability crisis and more likely to practice defensively than neurosurgeons in Texas.
C1 [Cote, David J.; Karhade, Aditya V.; Larsen, Alexandra M. G.; Castlen, Joseph P.; Smith, Timothy R.] Harvard Univ, Brigham & Womens Hosp, Cushing Neurosurg Outcomes Ctr, Sch Med,Dept Neurosurg, Boston, MA 02115 USA.
RP Cote, DJ (通讯作者)，Harvard Univ, Brigham & Womens Hosp, Cushing Neurosurg Outcomes Ctr, Sch Med,Dept Neurosurg, Boston, MA 02115 USA.
EM david_cote@hms.harvard.edu
CR Atanasov P, 2015, J HEALTHC QUAL, V37, P189, DOI 10.1111/JHQ-D-15-00040
   Baltic S, 2013, MED ECON, V90, P24
   Baltic Scott, 2013, MED ECON, V90, P20
   Birbeck GL, 2004, NEUROLOGY, V62, P119, DOI 10.1212/01.WNL.0000101709.87316.0C
   Brown SR, 2011, FAM MED, V43, P338
   Chen J, 2015, AM J SURG, V210, P462, DOI 10.1016/j.amjsurg.2015.03.016
   Dalton GD, 2008, PUBLIC HEALTH, V122, P1051, DOI 10.1016/j.puhe.2008.01.010
   Dove JT, 2010, J AM COLL CARDIOL, V55, P2801, DOI 10.1016/j.jacc.2010.03.028
   Ellington CR, 2010, J LAW MED ETHICS, V38, P127, DOI 10.1111/j.1748-720X.2010.00472.x
   Frati P, 2015, BIOMED RES INT, V2015, P0, DOI 10.1155/2015/170692
   Illingworth KD, 2015, AM J MED QUAL, V30, P263, DOI 10.1177/1062860614534460
   Jena AB, 2011, NEW ENGL J MED, V365, P629, DOI 10.1056/NEJMsa1012370
   Kachalia A, 2011, NEW ENGL J MED, V364, P1564, DOI 10.1056/NEJMhpr1012821
   Kanzaria HK, 2015, ACAD EMERG MED, V22, P390, DOI 10.1111/acem.12625
   Kessler DP, 2006, LANCET, V368, P240, DOI 10.1016/S0140-6736(06)69045-4
   Leflar RB, 2013, CHEST, V144, P306, DOI 10.1378/chest.12-2861
   Lekovic GP, 2007, NEUROSURGERY, V60, P516, DOI 10.1227/01.NEU.0000255337.80285.39
   Li B, 2011, J AM COLL SURGEONS, V212, P467
   McLaughlin N, 2016, J NEUROSURG, V124, P199, DOI 10.3171/2014.11.JNS132653
   Mello MM, 2010, HEALTH AFFAIR, V29, P1569, DOI 10.1377/hlthaff.2009.0807
   Moskow JB, 2015, NEW ENGL J MED, V372, P192, DOI 10.1056/NEJMc1413881
   Nahed BV, 2012, PLOS ONE, V7, P0, DOI 10.1371/journal.pone.0039237
   Nelson Leonard, 2011, ANN HEALTH LAW, V20, P1
   Pereira NP, 2014, AM J NEURORADIOL, V35, P638, DOI 10.3174/ajnr.A3730
   Rovit RL, 2007, J NEUROSURG, V106, P1108, DOI 10.3171/jns.2007.106.6.1108
   Sathiyakumar V, 2013, J ORTHOP TRAUMA, V27, P592, DOI 10.1097/BOT.0b013e31828b7ab4
   Sethi Manish K, 2012, AM J ORTHOP (BELLE MEAD NJ), V41, P69
   Smith TR, 2015, NEUROSURGERY, V76, P105, DOI 10.1227/NEU.0000000000000576
   Stewart RM, 2013, J GASTROINTEST SURG, V17, P178
   Stewart RM, 2013, J GASTROINTEST SURG, V17, P168, DOI 10.1007/s11605-012-2013-4
   Stewart RM, 2011, J AM COLL SURGEONS, V212, P463, DOI 10.1016/j.jamcollsurg.2010.12.025
   Studdert DM, 2005, JAMA-J AM MED ASSOC, V293, P2609, DOI 10.1001/jama.293.21.2609
   Studdert DM, 2004, NEW ENGL J MED, V350, P283, DOI 10.1056/NEJMhpr035470
NR 33
TC 12
Z9 12
U1 2
U2 3
PU ELSEVIER SCIENCE INC
PI NEW YORK
PA STE 800, 230 PARK AVE, NEW YORK, NY 10169 USA
SN 1878-8750
EI 1878-8769
J9 WORLD NEUROSURG
JI World Neurosurg.
PD MAY 15
PY 2016
VL 89
IS 
BP 112
EP 120
DI 10.1016/j.wneu.2016.01.080
PG 9
WC Clinical Neurology; Surgery
SC Neurosciences & Neurology; Surgery
GA DM6GM
UT WOS:000376448700018
PM 26852707
DA 2022-10-14
ER

PT J
AU Zengerink, I
   Reijman, M
   Mathijssen, NMC
   Eikens-Jansen, MP
   Bos, PK
AF Zengerink, Imme
   Reijman, Max
   Mathijssen, Nina M. C.
   Eikens-Jansen, Manon P.
   Bos, P. Koen
TI Hip Arthroplasty Malpractice Claims in the Netherlands: Closed Claim Study 2000-2012
SO JOURNAL OF ARTHROPLASTY
LA English
DT Article
DE arthroplasty; litigation; malpractice; claims; hip
ID medical malpractice; knee arthroplasty; nerve palsy; replacement; negligence; litigation; behavior; surgery; system; cost
AB Background: A total hip arthroplasty (THA) is a successful and reliable operation with few complications. These complications however, do form a potential source for compensation claims. In the Netherlands, there are no studies available concerning filed claims after THA. The aim of this study was to determine the incidence of claims related to THAs in the Netherlands and the reasons to claim, which claims lead to compensation, the costs involved for the insurer, and the demographics of the claimants. Methods: In this observational study, we analyzed all closed claims from 2000 to 2012 from the national largest insurer of medical liability and compared it to data from our national implant registry in the Netherlands. With the intention to contribute to prevention, we have identified the demographics of the claimant, the reasons for filing claims, and the outcome of claims. Results: Overall, 516 claims were expressed in 280 closed claim files after THA. Claims were most often related to sciatic nerve injury (19.6%). Most claimants were women (71.6%) with an average age of 63.1 years. The median cost per compensated claim is (sic)5.921. Conclusion: The claimant is more likely to be female and to be younger than the average patient receiving a THA. The incidence of a claim after a THA is 0.14%-0.30%. Nerve damage is the most common reason to file for compensation. The distribution in reasons to claim does not resemble the complication rate in literature after a THA. The outcome of this study can be used to improve patient care, safety, and costs. (C) 2016 Elsevier Inc. All rights reserved.
C1 [Zengerink, Imme; Reijman, Max; Bos, P. Koen] Erasmus Univ, Med Ctr, Dept Orthopaed, POB 2040, NL-3000 CA Rotterdam, Netherlands.
   [Mathijssen, Nina M. C.] Reinier de Graaf Grp, Dept Orthopaed, Delft, Netherlands.
   [Eikens-Jansen, Manon P.] MediRisk, Utrecht, Netherlands.
RP Zengerink, I (通讯作者)，Erasmus Univ, Med Ctr, Dept Orthopaed, POB 2040, NL-3000 CA Rotterdam, Netherlands.
CR Bhutta MA, 2011, ANN ROY COLL SURG, V93, P460, DOI 10.1308/003588411X587226
   Bismark MM, 2006, MED J AUSTRALIA, V185, P203, DOI 10.5694/j.1326-5377.2006.tb00532.x
   Carroll AE, 2012, J LAW MED ETHICS, V40, P135, DOI 10.1111/j.1748-720X.2012.00651.x
   Chang RW, 1996, JAMA-J AM MED ASSOC, V275, P858, DOI 10.1001/jama.275.11.858
   Fenn P, 2000, BRIT MED J, V320, P1567, DOI 10.1136/bmj.320.7249.1567
   Fenn P, 2004, BRIT MED J, V328, P417, DOI 10.1136/bmj.328.7437.417
   Hofmann AA, 2000, ORTHOPEDICS, V23, P943
   Isherwood J, 2013, BRIT J HOSP MED, V74, P224, DOI 10.12968/hmed.2013.74.4.224
   Jarvelin J, 2012, ACTA ORTHOP, V83, P190, DOI 10.3109/17453674.2012.672089
   Khan IH, 2012, ORTHOPEDICS, V35, PE726, DOI 10.3928/01477447-20120426-28
   Learmonth ID, 2007, LANCET, V370, P1508, DOI 10.1016/S0140-6736(07)60457-7
   LROI, 2012, LROI RAPP 2012 MEER, V0, P0
   McWilliams AB, 2013, BONE JOINT J, V95B, P122, DOI 10.1302/0301-620X.95B1.30908
   Otten Renee, 2010, NED TIJDSCHR GENEESKD, V154, P0
   Papadonikolakis A, 2013, J BONE JOINT SURG AM, V95A, P2205, DOI 10.2106/JBJS.L.00552
   Park JH, 2013, J BONE JOINT SURG AM, V95, P0
   Schmalzried TP, 1997, CLIN ORTHOP RELAT R, V0, P188
   Studdert DM, 2000, MED CARE, V38, P250, DOI 10.1097/00005650-200003000-00002
   Upadhyay A, 2007, J ARTHROPLASTY, V22, P2, DOI 10.1016/j.arth.2007.05.003
   Van Steenbergen LN, 2015, ACTA ORTHOP, V86, P498, DOI 10.3109/17453674.2015.1028307
   Whittingham-Jones Paul, 2012, MED LEG J, V80, P157, DOI 10.1258/mlj.2012.012027
NR 21
TC 19
Z9 20
U1 0
U2 2
PU CHURCHILL LIVINGSTONE INC MEDICAL PUBLISHERS
PI PHILADELPHIA
PA CURTIS CENTER, INDEPENDENCE SQUARE WEST, PHILADELPHIA, PA 19106-3399 USA
SN 0883-5403
EI 1532-8406
J9 J ARTHROPLASTY
JI J. Arthroplast.
PD SEP 15
PY 2016
VL 31
IS 9
BP 1890
EP +
DI 10.1016/j.arth.2016.02.055
PG 8
WC Orthopedics
SC Orthopedics
GA DU4VQ
UT WOS:000382211200007
PM 27062353
DA 2022-10-14
ER

PT J
AU Choudhry, AJ
   Haddad, NN
   Rivera, M
   Morris, DS
   Zietlow, SP
   Schiller, HJ
   Jenkins, DH
   Chowdhury, NM
   Zielinski, MD
AF Choudhry, Asad J.
   Haddad, Nadeem N.
   Rivera, Mariela
   Morris, David S.
   Zietlow, Scott P.
   Schiller, Henry J.
   Jenkins, Donald H.
   Chowdhury, Naadia M.
   Zielinski, Martin D.
TI Medical malpractice in the management of small bowel obstruction: A 33-year review of case law
SO SURGERY
LA English
DT Review
ID nerve injury; risk-factor; litigation; surgery; otolaryngology; liability; breast; trial; model
AB Background. Annually, 15 % of practicing general surgeons face a malpractice claim. Small bowel obstruction accounts for 12-16% of all surgical admissions. Our objective was to analyze malpractice related to small bowel obstruction. Methods. Using the search terms "medical malpractice" and "small bowel obstruction," we searched through all jury verdicts and settlements for Westlaw. Information was collected on case demographics, alleged reasons for malpractice, and case outcomes. Results. The search criteria yielded 359 initial case briefs; 156 met inclusion criteria. The most common reason for litigation was failure to diagnose and timely manage the small bowel obstruction (69%, n = 107). Overall, 54% (n = 84) of cases were decided in favor of the defendant (physician). Mortality was noted in 61 % (n = 96) of cases. Eighty-six percent (42/49) of cases litigated as a result of failing to diagnose and manage the small bowel obstruction in a timely manner, resulting in patient mortality, had a verdict with an award payout for the plaintiff (patient). The median award payout was $1,136,220 (range, $29,575-$12, 535,000). Conclusion. A majority of malpractice cases were decided in favor of the defendants; however, cases with an award payout were costly. Timely intervention may prevent a substantial number of medical malpractice lawsuits in small bowel obstruction, arguing in favor of small bowel obstruction management protocols.
C1 [Choudhry, Asad J.; Haddad, Nadeem N.; Rivera, Mariela; Morris, David S.; Zietlow, Scott P.; Schiller, Henry J.; Jenkins, Donald H.; Zielinski, Martin D.] Mayo Clin, Dept Surg, 200 First St SW, Rochester, MN 55905 USA.
   [Chowdhury, Naadia M.] NYU, Sch Law, New York, NY 10003 USA.
RP Zielinski, MD (通讯作者)，Mayo Clin, Dept Surg, 200 First St SW, Rochester, MN 55905 USA.
EM zielinski.martin@mayo.edu
FU Clinical and Translational Science Award from the National Center for Advancing Translational Sciences, a component of the National Institutes of Health [UL1 TR000135, KL2 TR000136]; NATIONAL CENTER FOR ADVANCING TRANSLATIONAL SCIENCES [UL1TR000135, KL2TR000136] Funding Source: NIH RePORTER
CR Abadin SS, 2010, SURGERY, V148, P718, DOI 10.1016/j.surg.2010.07.019
   Anandalwar SP, 2014, AM SURGEON, V80, P0
   ASBUN HJ, 1989, INT SURG, V74, P23
   Azagury D, 2015, J TRAUMA ACUTE CARE, V79, P661, DOI 10.1097/TA.0000000000000824
   Bal BS, 2009, CLIN ORTHOP RELAT R, V467, P339, DOI 10.1007/s11999-008-0636-2
   Bickell NA, 2005, J AM COLL SURGEONS, V201, P847, DOI 10.1016/j.jamcollsurg.2005.07.005
   Boothman Richard C, 2012, FRONT HEALTH SERV MANAGE, V28, P13
   Choudhry AJ, 2013, J GASTROINTEST SURG, V17, P1796, DOI 10.1007/s11605-013-2248-8
   Colaco M, 2015, J EMERG MED, V49, P849, DOI 10.1016/j.jemermed.2015.06.052
   Colaco M, 2014, J UROLOGY, V191, P1770, DOI 10.1016/j.juro.2013.12.003
   Farida JP, 2016, HEAD NECK-J SCI SPEC, V38, P751, DOI 10.1002/hed.23950
   Gordhan CG, 2015, J SURG RES, V199, P351, DOI 10.1016/j.jss.2015.05.032
   Goussous N, 2013, J GASTROINTEST SURG, V17, P116
   Goussous N, 2013, J GASTROINTEST SURG, V17, P110, DOI 10.1007/s11605-012-2011-6
   Hong SS, 2014, LARYNGOSCOPE, V124, P896, DOI 10.1002/lary.24377
   Hong SS, 2013, OTOLARYNG HEAD NECK, V148, P589, DOI 10.1177/0194599813475566
   Jalian HR, 2013, JAMA DERMATOL, V149, P188, DOI 10.1001/jamadermatol.2013.1384
   Jena AB, 2011, NEW ENGL J MED, V365, P629, DOI 10.1056/NEJMsa1012370
   Jeppesen MH, 2016, INT J SURG, V28, P63, DOI 10.1016/j.ijsu.2016.02.059
   Khan MN, 2014, INT FORUM ALLERGY RH, V4, P76, DOI 10.1002/alr.21229
   Krause HR, 2001, J CRANIO MAXILL SURG, V29, P181, DOI 10.1054/jcms.2001.0212
   Margenthaler JA, 2006, ANN SURG, V243, P456, DOI 10.1097/01.sla.0000205668.58519.76
   Maung AA, 2012, J TRAUMA ACUTE CARE, V73, PS362, DOI 10.1097/TA.0b013e31827019de
   MITNICK JS, 1995, J AM COLL SURGEONS, V181, P315
   Paik AM, 2014, AESTHET SURG J, V34, P79, DOI 10.1177/1090820X13515702
   Schmocker RK, 2015, AM J SURG, V210, P252, DOI 10.1016/j.amjsurg.2014.11.010
   Seabury SA, 2013, HEALTH AFFAIR, V32, P111, DOI 10.1377/hlthaff.2012.0967
   Stewart RM, 2005, ANN SURG, V241, P969, DOI 10.1097/01.sla.0000164179.48276.45
   Studdert DM, 2006, NEW ENGL J MED, V354, P2024, DOI 10.1056/NEJMsa054479
   Svider PF, 2014, AM J OTOLARYNG, V35, P198, DOI 10.1016/j.amjoto.2013.07.001
   Svider PF, 2013, AM J OTOLARYNG, V34, P699, DOI 10.1016/j.amjoto.2012.12.005
   Svider PF, 2013, J GASTROINTEST SURG, V17, P1732, DOI 10.1007/s11605-013-2261-y
   Svider PF, 2013, LARYNGOSCOPE, V123, P1156, DOI 10.1002/lary.23995
   Zielinski MD, 2010, WORLD J SURG, V34, P910, DOI 10.1007/s00268-010-0479-3
NR 35
TC 21
Z9 23
U1 0
U2 2
PU MOSBY-ELSEVIER
PI NEW YORK
PA 360 PARK AVENUE SOUTH, NEW YORK, NY 10010-1710 USA
SN 0039-6060
EI 
J9 SURGERY
JI Surgery
PD OCT 15
PY 2016
VL 160
IS 4
BP 1017
EP 1025
DI 10.1016/j.surg.2016.06.031
PG 9
WC Surgery
SC Surgery
GA DW6CG
UT WOS:000383733400042
PM 27542436
DA 2022-10-14
ER

PT J
AU Awad, MA
   Osterberg, EC
   Chang, H
   Gaither, TW
   Alwaal, A
   Fox, R
   Breyer, BN
AF Awad, Mohannad A.
   Osterberg, E. Charles
   Chang, Helena
   Gaither, Thomas W.
   Alwaal, Amjad
   Fox, Ryan
   Breyer, Benjamin N.
TI Urethral catheters and medical malpractice: a legal database review from 1965 to 2015
SO TRANSLATIONAL ANDROLOGY AND UROLOGY
LA English
DT Article
DE Malpractice; negligence; trauma; urethral catheters (UCs)
ID indwelling urinary catheter; nosocomial infection; tract-infection; litigation; physician; state
AB Background: Urethral catheters (UCs) are commonly used in medicine and are associated with complications such as urinary tract infections (UTIs) and trauma. Given UC complications and their ubiquitous usage in healthcare, there is a potential for liability risk. We aim to explore litigation involving UC-related complications. Methods: The LexisNexis legal database was queried for all state and federal cases from January 1965 through October 2015 using the terms "urethral catheter" or "Foley catheter" in combination with "medical malpractice", "negligence", "medical error", and "trauma". Each case was reviewed for reported medical characteristics and legal aspects, including the outcome of the case. Results: Our search yielded 29 cases. Urologists were the most common providers cited as defendants (21%), all of whom were successful in their defense. The most common malpractice claim was for traumatic insertion (48%). Pain was the most common type of damage claimed by plaintiffs (28%), followed by UTI (24%). Nineteen (66%) cases favored defendants, while 10 (34%) cases favored the plaintiffs, of which 2 (7%) were settled out of the court. In settled cases, the mean settlement received by plaintiffs was $55,750 (range, $25,000-$86,500). The mean award to plaintiffs for cases determined by the court was $112,991 (range, $4,000-$325,000). Conclusions: Despite widespread usage of UC over a 50-year period, lawsuits centered on UC misuse are rare at the state and federal court levels. Of litigated cases, urologists are commonly involved yet have successful defenses.
C1 [Awad, Mohannad A.; Osterberg, E. Charles; Chang, Helena; Gaither, Thomas W.; Breyer, Benjamin N.] Univ Calif San Francisco, Dept Urol, San Francisco, CA USA.
   [Awad, Mohannad A.] King Abdulaziz Univ, Dept Surg, Rabigh, Saudi Arabia.
   [Alwaal, Amjad] King Abdulaziz Univ, Dept Urol, Jeddah, Saudi Arabia.
   [Fox, Ryan] Sideman & Bancroft Law Firm, San Francisco, CA USA.
   [Breyer, Benjamin N.] Univ Calif San Francisco, Dept Epidemiol & Biostat, San Francisco, CA 94143 USA.
RP Awad, MA (通讯作者)，Univ Calif San Francisco, San Francisco Gen Hosp, Dept Urol, 1001 Potrero Ave,Suite 3A20, San Francisco, CA 94117 USA.
EM mohannad.awad@ucsf.edu
CR [Anonymous], 2015, LEXISNEXIS AC BROCH, V0, P0
   Colaco M, 2015, J EMERG MED, V49, P849, DOI 10.1016/j.jemermed.2015.06.052
   DAIFUKU R, 1984, JAMA-J AM MED ASSOC, V252, P2028, DOI 10.1001/jama.252.15.2028
   DEVILLE K, 1992, MED MALPRACTICE 19 C, V0, P0
   Duty B, 2012, J UROLOGY, V187, P528, DOI 10.1016/j.juro.2011.10.045
   Fernandez-Ruiz M, 2013, ENFERM INFEC MICR CL, V31, P523, DOI 10.1016/j.eimc.2013.02.013
   Gaither TW, 2016, J PEDIATR UROL, V12, P0, DOI 10.1016/j.jpurol.2016.03.008
   Gokula RM, 2007, AM J INFECT CONTROL, V35, P589, DOI 10.1016/j.ajic.2006.12.004
   Gonzalgo ML, 2003, UROLOGY, V61, P825, DOI 10.1016/S0090-4295(02)02506-2
   HALEY RW, 1981, AM J MED, V70, P947, DOI 10.1016/0002-9343(81)90561-1
   HERSHEY N, 1972, MILBANK MEML FUND Q, V50, P69, DOI 10.2307/3349487
   Hollingsworth JM, 2013, ANN INTERN MED, V159, P401, DOI 10.7326/0003-4819-159-6-201309170-00006
   Holroyd-Leduc JM, 2007, J AM GERIATR SOC, V55, P227, DOI 10.1111/j.1532-5415.2007.01064.x
   Kaplan GW, 1998, UROLOGY, V51, P183, DOI 10.1016/S0090-4295(97)00633-X
   Kashefi C, 2008, J UROLOGY, V179, P2254, DOI 10.1016/j.juro.2008.01.108
   Kleinpell RM, 2008, PATIENT SAFETY QUALI, V0, P0
   Manalo M, 2011, BMC MED EDUC, V11, P0, DOI 10.1186/1472-6920-11-73
   Manthous CA, 2003, CHEST, V124, P1978, DOI 10.1378/chest.124.5.1978
   Meddings J, 2014, BMJ QUAL SAF, V23, P277, DOI 10.1136/bmjqs-2012-001774
   Mohr JC, 2000, JAMA-J AM MED ASSOC, V283, P1731, DOI 10.1001/jama.283.13.1731
   Munasinghe RL, 2001, INFECT CONT HOSP EP, V22, P647, DOI 10.1086/501837
   Saint S, 2000, AM J MED, V109, P476, DOI 10.1016/S0002-9343(00)00531-3
   Sherer BA, 2015, UROLOGY, V86, P2, DOI 10.1016/j.urology.2015.03.004
   Sobel DL, 2006, J UROLOGY, V175, P1847, DOI 10.1016/S0022-5347(05)01021-9
   STAMM WE, 1977, J INFECT DIS, V136, PS151, DOI 10.1093/infdis/136.Supplement.S151
   Studdert DM, 2005, JAMA-J AM MED ASSOC, V293, P2609, DOI 10.1001/jama.293.21.2609
   Sunaryo PL, 2014, J SEX MED, V11, P2589, DOI 10.1111/jsm.12649
   Tambyah PA, 2012, CURR OPIN INFECT DIS, V25, P365, DOI 10.1097/QCO.0b013e32835565cc
   Umscheid CA, 2011, INFECT CONT HOSP EP, V32, P101, DOI 10.1086/657912
NR 29
TC 8
Z9 9
U1 0
U2 3
PU AME PUBL CO
PI SHATIN
PA FLAT-RM C 16F, KINGS WING PLAZA 1, NO 3 KWAN ST, SHATIN, HONG KONG 00000, PEOPLES R CHINA
SN 2223-4683
EI 2223-4691
J9 TRANSL ANDROL UROL
JI Transl. Androl. Urol.
PD OCT 15
PY 2016
VL 5
IS 5
BP 762
EP 773
DI 10.21037/tau.2016.08.02
PG 12
WC Andrology; Urology & Nephrology
SC Endocrinology & Metabolism; Urology & Nephrology
GA EB1ID
UT WOS:000387102200016
PM 27785434
DA 2022-10-14
ER

PT J
AU Oetgen, ME
   Parikh, PD
AF Oetgen, Matthew E.
   Parikh, P. Divya
TI Characteristics of Orthopaedic Malpractice Claims of Pediatric and Adult Patients in Private Practice
SO JOURNAL OF PEDIATRIC ORTHOPAEDICS
LA English
DT Article
DE malpractice; pediatric orthopaedics; liability claims
ID liability claim; surgery; care
AB Background: Medical liability exposure varies based on scope of practice, patient demographics, and location of practice. There is a generally held belief that treatment of pediatric patients increases one's medicolegal risk. We examined a large national database of orthopaedic malpractice claims to determine if pediatric malpractice claims were associated with a less favorable medicolegal outcome compared with adults. Methods: Physician Insurers Association of America is an association of medical liability insurance carriers providing liability coverage for 60% of private practice physicians in the United States. The Physician Insurers Association of America data registry of closed medical liability claims was examined, including all orthopaedic claims between 1985 and 2012 in this review. Claims were categorized based on the age of the claimant (pediatric: less than 21 y, adult: 21 y or older). These groups were compared based on percentage of claims resulting in payment, indemnity paid, and years between occurrence of incident and filing of claim. In addition, the top 10 most prevalent claims were identified and compared between groups. Results: A total of 25,702 closed orthopaedic claims were included. Pediatric claims accounted for 13% of the data. The average time from incident to claim filing was 1.92 years for pediatrics and 1.59 years for adults. Pediatric claims resulted in a higher percent of payment (33% vs. 30%) and average indemnity paid ($189,732 vs. $180,171) compared with adults. Five of the top 10 conditions resulting in a claim in each group were the same. Comparing these 5 conditions, in general there were minimal differences in the average time to claim filing between the groups, but larger average indemnity paid in the pediatric group. Conclusions: There appear to be moderate differences in outcomes of orthopaedic malpractice claims between adult and pediatric patients. The longer statute of limitations associated with pediatric claims does not appear to portend a less favorable medicolegal outcome or excessively longer time to claims filing for pediatric patients. Level of Evidence: Level II-prognostic study.
C1 [Oetgen, Matthew E.] Childrens Natl Med Ctr, Dept Orthopaed & Sports Med, 111 Michigan Ave NW, Washington, DC 20010 USA.
   [Parikh, P. Divya] Phys Insurers Assoc Amer, Res & Risk Management, Rockville, MD USA.
RP Oetgen, ME (通讯作者)，Childrens Natl Med Ctr, Dept Orthopaed & Sports Med, 111 Michigan Ave NW, Washington, DC 20010 USA.
EM moetgen@childrensnational.org
CR Gould MT, 2003, CLIN ORTHOP RELAT R, V0, PP59, DOI 10.1097/01.blo.0000049697.69467.81
   Horton JB, 2012, AESTHET SURG J, V32, P230, DOI 10.1177/1090820X11431978
   Jena AB, 2011, NEW ENGL J MED, V365, P629, DOI 10.1056/NEJMsa1012370
   Khan IH, 2012, ORTHOPEDICS, V35, PE726, DOI 10.3928/01477447-20120426-28
   Matsen FA, 2014, J HAND SURG-AM, V39, P91, DOI 10.1016/j.jhsa.2013.10.014
   Meinberg EG, 2012, J ORTHOP TRAUMA, V26, PS27, DOI 10.1097/BOT.0b013e3182644eb3
   Miller Robert A, 2012, J BONE JOINT SURG AM, V94, Pe18, DOI 10.2106/JBJS.K.00646
   Oetgen WJ, 2010, AM J CARDIOL, V105, P745, DOI 10.1016/j.amjcard.2009.10.072
   Papadonikolakis A, 2013, J BONE JOINT SURG AM, V95A, P2205, DOI 10.2106/JBJS.L.00552
   Pappas ND, 2014, J HAND SURG-AM, V39, P168, DOI 10.1016/j.jhsa.2013.06.021
   Patel Pranay, 2011, J BONE JOINT SURG AM, V93, Pe1261, DOI 10.2106/JBJS.J.01933
   Salsberg ES, 2008, J BONE JOINT SURG AM, V90A, P1143, DOI 10.2106/JBJS.G.01305
   Sethi Manish K, 2012, AM J ORTHOP (BELLE MEAD NJ), V41, P69
   Shea KG, 2008, J PEDIATR ORTHOPED, V28, P370, DOI 10.1097/BPO.0b013e3181653b3d
NR 14
TC 12
Z9 12
U1 0
U2 3
PU LIPPINCOTT WILLIAMS & WILKINS
PI PHILADELPHIA
PA TWO COMMERCE SQ, 2001 MARKET ST, PHILADELPHIA, PA 19103 USA
SN 0271-6798
EI 1539-2570
J9 J PEDIATR ORTHOPED
JI J. Pediatr. Orthop.
PD MAR 15
PY 2016
VL 36
IS 2
BP 213
EP 217
DI 10.1097/BPO.0000000000000412
PG 5
WC Orthopedics; Pediatrics
SC Orthopedics; Pediatrics
GA DH7QD
UT WOS:000372988000018
PM 25705809
DA 2022-10-14
ER

PT J
AU Marchant, GE
   Scheckel, K
   Campos-Outcalt, D
AF Marchant, Gary E.
   Scheckel, Kathryn
   Campos-Outcalt, Doug
TI Contrasting Medical and Legal Standards of Evidence: A Precision Medicine Case Study
SO JOURNAL OF LAW MEDICINE & ETHICS
LA English
DT Article
ID warfarin pharmacogenetics; hemorrhagic complication; clinical algorithm; cost-effectiveness; randomized-trial; genotype; cyp2c9; anticoagulation; risk; care
AB As the health care system transitions to a precision medicine approach that tailors clinical care to the genetic profile of the individual patient, there is a potential tension between the clinical uptake of new technologies by providers and the legal system's expectation of the standard of care in applying such technologies. We examine this tension by comparing the type of evidence that physicians and courts are likely to rely on in determining a duty to recommend pharmacogenetic testing of patients prescribed the oral anti-coagulant drug warfarin. There is a large body of inconsistent evidence and factors for and against such testing, but physicians and courts are likely to weigh this evidence differently. The potential implications for medical malpractice risk are evaluated and discussed.
C1 [Marchant, Gary E.] Arizona State Univ, Sandra Day OConnor Coll Law, Emerging Technol Law & Eth, Tempe, AZ 85287 USA.
   [Marchant, Gary E.] Arizona State Univ, Ctr Law Sci & Innovat, Tempe, AZ 85287 USA.
   [Scheckel, Kathryn] Arizona State Univ, Special Projects Off Univ Affairs, Tempe, AZ 85287 USA.
   [Campos-Outcalt, Doug] Mercy Care Plan, Phoenix, AZ USA.
RP Marchant, GE (通讯作者)，Arizona State Univ, Sandra Day OConnor Coll Law, Emerging Technol Law & Eth, Tempe, AZ 85287 USA.; Marchant, GE (通讯作者)，Arizona State Univ, Ctr Law Sci & Innovat, Tempe, AZ 85287 USA.
FU NHGRI ELSI Grant [R01HG006145-01A1]; NATIONAL HUMAN GENOME RESEARCH INSTITUTE [R01HG006145] Funding Source: NIH RePORTER
CR Anderson JL, 2007, CIRCULATION, V116, P2563, DOI 10.1161/CIRCULATIONAHA.107.737312
   Anderson JL, 2012, CIRCULATION, V125, P1997, DOI 10.1161/CIRCULATIONAHA.111.070920
   Annas GJ, 1985, HASTINGS CENT REP, V15, P0
   [Anonymous], 2013, PHYS RISK MANAG 0701, V0, P0
   Arepally GM, 2015, ANNU REV MED, V66, P241, DOI 10.1146/annurev-med-051113-024633
   Arkes HR, 2013, CURR DIR PSYCHOL SCI, V22, P356, DOI 10.1177/0963721413489988
   Budnitz DS, 2011, NEW ENGL J MED, V365, P0
   Burmester JK, 2011, GENET MED, V13, P509, DOI 10.1097/GIM.0b013e31820ad77d
   Carnes CA, 2015, TRENDS CARDIOVAS MED, V25, P42, DOI 10.1016/j.tcm.2014.10.003
   Cavallari LH, 2014, CLIN PHARMACOL THER, V96, P22, DOI 10.1038/clpt.2014.78
   Centers for Medicare & Medicaid Services, 2009, NAT COV DET NCD PHAR, V0, P0
   Chatterjee S, 2013, JAMA NEUROL, V70, P1486, DOI 10.1001/jamaneurol.2013.4021
   Choonara IA, 1998, BR J CLIN PHARM, V25, P1
   DEVILLE K, 1998, INT J TECHNOL ASSESS, V14, P200
   Do EJ, 2012, PHARMACOGENOMICS J, V12, P417, DOI 10.1038/tpj.2011.18
   Dowlatshahi D, 2012, STROKE, V43, P1812, DOI 10.1161/STROKEAHA.112.652065
   Eckman MH, 2009, ANN INTERN MED, V150, P73, DOI 10.7326/0003-4819-150-2-200901200-00005
   Epstein RS, 2010, J AM COLL CARDIOL, V55, P2804, DOI 10.1016/j.jacc.2010.03.009
   Evans JP, 2010, GENET MED, V12, P342, DOI 10.1097/GIM.0b013e3181deb308
   Fang MC, 2007, AM J MED, V120, P700, DOI 10.1016/j.amjmed.2006.07.034
   FDA, 2007, FDA PRESS C WARF AUG, V0, P6
   Finkelman BS, 2011, J AM COLL CARDIOL, V57, P612, DOI 10.1016/j.jacc.2010.08.643
   Flockhart DA, 2008, GENET MED, V10, P139, DOI 10.1097/GIM.0b013e318163c35f
   Greer A L, 1988, INT J TECHNOL ASSESS HEALTH CARE, V4, P5
   Holbrook A, 2012, CHEST, V141, PE152S, DOI 10.1378/chest.11-2295
   Janssens ACJW, 2014, CLIN PHARMACOL THER, V96, P652, DOI 10.1038/clpt.2014.186
   Johnson JA, 2015, TRENDS CARDIOVAS MED, V25, P33, DOI 10.1016/j.tcm.2014.09.001
   Kazi DS, 2014, JAMA INTERN MED, V174, P1338, DOI 10.1001/jamainternmed.2014.1227
   Kimmel SE, 2013, NEW ENGL J MED, V369, P2283, DOI 10.1056/NEJMoa1310669
   Klein TE, 2009, NEW ENGL J MED, V360, P753, DOI 10.1056/NEJMoa0809329
   Leey JA, 2009, AM J GERIATR PHARMAC, V7, P197, DOI 10.1016/j.amjopharm.2009.07.002
   Lenzini PA, 2008, J THROMB HAEMOST, V6, P1655, DOI 10.1111/j.1538-7836.2008.03095.x
   Liao ZQ, 2015, J THROMB THROMBOLYS, V39, P228, DOI 10.1007/s11239-014-1099-9
   Liew A, 2013, CAN J CARDIOL, V29, PS34, DOI 10.1016/j.cjca.2013.04.013
   Limdi N, 2008, CLIN PHARMACOL THER, V83, P312, DOI 10.1038/sj.clpt.6100290
   Limdi NA, 2015, BLOOD, V126, P539, DOI 10.1182/blood-2015-02-627042
   Linkins LA, 2013, BLOOD REV, V27, P111, DOI 10.1016/j.blre.2013.02.004
   Maitland-van der Zee AH, 2014, CLIN PHARMACOL THER, V96, P15, DOI 10.1038/clpt.2014.44
   Marshall E, 2011, SCIENCE, V331, P526, DOI 10.1126/science.331.6017.526
   McMillin GA, 2010, THER DRUG MONIT, V32, P338, DOI 10.1097/FTD.0b013e3181d925bb
   Meckley LM, 2010, PHARMACOGENOMICS, V28, P0
   Mega JL, 2015, LANCET, V385, P2280, DOI 10.1016/S0140-6736(14)61994-2
   MELLO MM, 2001, U PENN LAW REV, V149, P662
   Neumann PJ, 2014, NEW ENGL J MED, V371, P796, DOI 10.1056/NEJMp1405158
   Nutescu EA, 2013, PHARMACOTHERAPY, V33, P1156, DOI 10.1002/phar.1329
   ONeill AW, 1999, LOS ANGELES TIMES, V0, P0
   Peters PG, 2002, IOWA LAW REV, V87, P909
   Pirmohamed M, 2015, TRENDS PHARMACOL SCI, V36, P153, DOI 10.1016/j.tips.2015.01.003
   Pirmohamed M, 2013, NEW ENGL J MED, V369, P2294, DOI 10.1056/NEJMoa1311386
   Rockoff J, 2013, WALL STREET J, V0, P0
   Roth JA, 2014, CLIN PHARMACOL THER, V95, P636, DOI 10.1038/clpt.2014.26
   Sconce EA, 2005, BLOOD, V106, P2329, DOI 10.1182/blood-2005-03-1108
   Scott SA, 2014, PHARMACOGENOMICS, V15, P719, DOI 10.2217/PGS.14.18
   Stanek EJ, 2012, CLIN PHARMACOL THER, V91, P450, DOI 10.1038/clpt.2011.306
   Steinberg J, 2014, PRODUCT SAFETY LIABI, V42, P1176
   Stergiopoulos K, 2014, JAMA INTERN MED, V174, P1330, DOI 10.1001/jamainternmed.2014.2368
   Sweezy T, 2014, PERS MED, V11, P223, DOI 10.2217/pme.13.106
   The White House Archives, 2015, FACT SHEET PRES OB P, V0, P0
   Wadelius M, 2009, BLOOD, V113, P784, DOI 10.1182/blood-2008-04-149070
   Wen MS, 2008, CLIN PHARMACOL THER, V84, P83, DOI 10.1038/sj.clpt.6100453
   Wright & Schulte LLC, 2014, NEW ORD PRAD LAWS SE, V0, P0
   Wysowski DK, 2007, ARCH INTERN MED, V167, P1414, DOI 10.1001/archinte.167.13.1414
   Yang J, 2013, INT J CARDIOL, V168, P4234, DOI 10.1016/j.ijcard.2013.07.151
NR 64
TC 7
Z9 7
U1 0
U2 4
PU SAGE PUBLICATIONS INC
PI THOUSAND OAKS
PA 2455 TELLER RD, THOUSAND OAKS, CA 91320 USA
SN 1073-1105
EI 1748-720X
J9 J LAW MED ETHICS
JI J. Law Med. Ethics
PD MAR 15
PY 2016
VL 44
IS 1
BP 194
EP 204
DI 10.1177/1073110516644210
PG 11
WC Ethics; Law; Medical Ethics; Medicine, Legal
SC Social Sciences - Other Topics; Government & Law; Medical Ethics; Legal Medicine
GA DJ4PO
UT WOS:000374189400018
PM 27256135
DA 2022-10-14
ER

PT J
AU Robertson, JH
   Thomson, AM
AF Robertson, Judith H.
   Thomson, Ann M.
TI An exploration of the effects of clinical negligence litigation on the practice of midwives in England: A phenomenological study
SO MIDWIFERY
LA English
DT Article
DE Midwives; Litigation; Clinical practice; Blame culture; Adverse event; Phenomenology
ID midwifery practice; nationwide survey; united-states; risk; nurse; care; women; labor
AB Objective: to explore how midwives' personal involvement in clinical negligence litigation affects their midwifery practice. Design: descriptive phenomenological study using semi -structured interviews. Setting: in 2006-2007 in-depth interviews were conducted in participants' homes or at their place of work and focused on participants' experience of litigation. Participants were recruited from various regions of England. Participants: 22 National Health Service (NHS) midwives who had been alleged negligent. Findings: clinical practice affected was an increase in documentation, fear of practising outside clinical guidelines and electronic fetal monitoring of women at low obstetric risk; these changes were not widespread. Changes in practice were sometimes perceived negatively and sometimes positively. Forming a good relationship with childbearing women was judged to promote effective midwifery care but litigation had affected the ability of a minority of midwives to advocate for women if this relationship had not been established. Litigation could result in loss of confidence leading to self-doubt, isolation, increased readiness to seek medical assistance and avoidance of working in the labour ward, perceived as an area with a high risk of litigation. A blame culture in the NHS was perceived by several midwives. In contrast an open non -punitive culture resulted in midwives readily reporting mistakes to risk managers. Litigation lowered midwifery morale and damaged professional reputations, particularly when reported in the newspapers. Some midwives expressed thoughts of leaving midwifery or taking time off work because of litigation but only one was actively seeking other employment, another took sick leave and one had left midwifery and returned to nursing. Key conclusions: litigation can have a negative effect on midwives' clinical practice and morale and fosters a culture of blame within the NHS. Implications for practice: education regarding appropriate documentation, use or non-use of electronic fetal monitoring and the legal status of clinical guidelines will enable midwives to respond proportionately to the threat of litigation. A culture of openness and sharing the problem when adverse events occur would help to extinguish the current blame culture in the National Health Service. Litigation must be recognised by management as capable of inducing loss of confidence and reluctance to work in the labour ward. Promoting teamwork will help support these midwives. The potential for litigation in maternity care could affect retention of the midwifery workforce. (C) 2015 Elsevier Ltd. All rights reserved.
C1 [Robertson, Judith H.; Thomson, Ann M.] Univ Manchester, Manchester M13 9PL, Lancs, England.
RP Robertson, JH (通讯作者)，Univ Manchester, Manchester M13 9PL, Lancs, England.
EM j.robertson11@btinternet.com; ann.thomson@manchester.ac.uk
FU HSA Charitable Trust; Royal College of Midwifery
CR [Anonymous], 2007, MATERNITY MATTERS CH, V0, P0
   ASHCROFT B, 2008, CLIN RISK, V14, P235, DOI 10.1258/CR.2008.080081
   BALL L, 2002, WHY DO MIDWIVES LEAV, V0, P0
   Bark P, 1997, QUAL HEALTH CARE, V6, P7, DOI 10.1136/qshc.6.1.7
   Bedwell C, 2015, MIDWIFERY, V31, P170, DOI 10.1016/j.midw.2014.08.004
   Bourn J, 2005, SAFER PLACE PATIENTS, V2005, P65
   Brazier M, 2011, MED PATIENTS LAW, V0, P0
   Brazier Margaret, 2000, MED LAW REV, V8, P85, DOI 10.1093/MEDLAW/8.1.85
   Commission for Healthcare Audit and Inspection, 2006, INV 10 MAT DEATHS FO, V0, P0
   Commonwealth of Australia, 2021, SAF SUPP NAT FRAM PR, V0, P0
   Curtis P, 2006, BRIT J MIDWIFERY, V14, P27, DOI 10.12968/bjom.2006.14.1.20257
   Department of Health, 2005, RES GOV FRAM HLTH SO, V0, P0
   Department of Health, 2003, MAK AM CONS PAP SETT, V0, P0
   Department of Health, 1997, NEW NHS MOD DEP, V0, P0
   Department of Health, 2000, ORG MEM REP EXP GROU, V0, P0
   Department of Health (DoH), 1993, CHANGING CHILDBIRTH, V0, P0
   ENNIS M, 1991, LANCET, V338, P616, DOI 10.1016/0140-6736(91)90616-W
   Fahy K, 2011, MIDWIFERY, V27, PE303, DOI 10.1016/j.midw.2010.08.006
   Fleming VEM, 1998, MIDWIFERY, V14, P137, DOI 10.1016/S0266-6138(98)90028-6
   Francis R, 2013, MIDSTAFFORDSHIRE NHS, V0, P0
   Giorgi A, 1997, J PHENOMENOL PSYCHOL, V28, P235, DOI 10.1163/156916297X00103
   GIORGI A, 2003, QUALITATIVE RES PSYC, V0, P0
   Guidera M, 2012, J MIDWIFERY WOM HEAL, V57, P345, DOI 10.1111/j.1542-2011.2012.00201.x
   Hindley C, 2007, CLIN GOV, V12, P233, DOI 10.1108/14777270710828900
   Hinsliff SW, 2004, MIDWIFERY, V20, P345, DOI 10.1016/j.midw.2004.03.001
   Hood L, 2010, MIDWIFERY, V26, P268, DOI 10.1016/j.midw.2008.07.008
   Hunter B, 2004, MIDWIFERY, V20, P261, DOI 10.1016/j.midw.2003.12.004
   Hunter B, 2008, MIDWIFERY, V24, P132, DOI 10.1016/j.midw.2008.02.003
   Hunter B, 2006, MIDWIFERY, V22, P308, DOI 10.1016/j.midw.2005.11.002
   Hurwitz B, 2004, BMJ-BRIT MED J, V329, P1024, DOI 10.1136/bmj.329.7473.1024
   Husserl E, 2012, IDEAS GEN INTRO PURE, V0, P0
   Husserl E, 1964, THE PARIS LECT, V0, P0
   Husserl E, 1981, HUSSERL SHORTER WORK, V0, P21
   Kessler DP, 2006, LANCET, V368, P240, DOI 10.1016/S0140-6736(06)69045-4
   *KINGS FUND, 2008, SAF BIRTHS EV BUS IN, V0, P0
   Kirkham M, 1999, J ADV NURS, V30, P732, DOI 10.1046/j.1365-2648.1999.01139.x
   Kirkham M, 2000, J ADV NURS, V32, P465, DOI 10.1046/j.1365-2648.2000.01497.x
   Kirkham M, 2006, WHY MIDWIVES STAY WO, V0, P0
   Kirkup B, 2015, REPORT MORECAMBE BAY, V0, P221
   Larsson M, 2009, MIDWIFERY, V25, P373, DOI 10.1016/j.midw.2007.07.009
   Lincoln Y, 1985, NATURALISTIC INQUIRY, V0, P0
   McCaffrey MP, 2008, MCN-AM J MATERN-CHIL, V33, P281, DOI 10.1097/01.NMC.0000334894.84097.2b
   McCool WF, 2007, J MIDWIFERY WOM HEAL, V52, P458, DOI 10.1016/j.jmwh.2007.03.013
   Mires G, 2001, BRIT MED J, V322, P1457, DOI 10.1136/bmj.322.7300.1457
   Moran D, 2000, INTRO PHENOMENOLOGY, V0, P0
   National Audit Office, 2013, MAT SERV ENGL REP CO, V0, P0
   National Health Service Litigation Authority, 2012, 10 YEARS MAT CLAIMS, V0, P0
   NICE, 2014, INTR CAR CAR HLTH WO, V0, P0
   Nursing and Midwifery Council, 2015, COD OF PRACT, V0, P0
   Nursing and Midwifery Council, 2012, MIDW RUL STAND, V0, P0
   ODowd A, 2015, BMJ-BRIT MED J, V350, P0, DOI 10.1136/bmj.h87
   Pope R, 2001, INT J NURS STUD, V38, P227, DOI 10.1016/S0020-7489(00)00034-1
   Robertson JH, 2014, MIDWIFERY, V30, PE121, DOI 10.1016/j.midw.2013.12.003
   Royal College of Midwives, 2013, STAT MAT SERV REP, V0, P0
   Royal College of Physicians, 2015, WORK WELLB NHS WHY S, V0, P0
   Smith AHK, 2009, MIDWIFERY, V25, P21, DOI 10.1016/j.midw.2008.11.004
   Stroh M, 2000, RES TRAINING SOCIAL, V0, P0
   Studdert DM, 2005, JAMA-J AM MED ASSOC, V293, P2609, DOI 10.1001/jama.293.21.2609
   Surtees R, 2010, NURS INQ, V17, P81
   Symon A, 2000, MIDWIFERY, V16, P15, DOI 10.1054/midw.1999.0193
   Symon A, 2000, MIDWIFERY, V16, P8, DOI 10.1054/midw.1999.0181
   Symon A, 1998, BR J MIDWIFERY, V6, P631
   Symon A, 2002, FAILURE TO PROGR, V0, P0
   Symon A, 1997, BR J MIDWIFERY, V5, P462
   SYMON A, 1998, LITIGATION VIEWS MID, V0, P0
   The Bristol Royal Infirmary Inquiry, 2001, REPORT PUBLIC INQUIR, V0, P0
   The Kings Fund, 2011, STAFF MAT UN GETT RI, V0, P0
   Todres L, 2005, QUALITATIVE RES HEAL, V0, P0
   Walsh D, 2008, NORMAL CHILDBIRTH EV, V0, P0
   Waring JJ, 2005, SOC SCI MED, V60, P1927, DOI 10.1016/j.socscimed.2004.08.055
   Xu X, 2008, AM J OBSTET GYNECOL, V198, P0, DOI 10.1016/j.ajog.2007.08.043
NR 71
TC 19
Z9 19
U1 0
U2 15
PU ELSEVIER SCI LTD
PI OXFORD
PA THE BOULEVARD, LANGFORD LANE, KIDLINGTON, OXFORD OX5 1GB, OXON, ENGLAND
SN 0266-6138
EI 1532-3099
J9 MIDWIFERY
JI Midwifery
PD FEB 15
PY 2016
VL 33
IS 
BP 55
EP 63
DI 10.1016/j.midw.2015.10.005
PG 9
WC Nursing
SC Nursing
GA DD3FG
UT WOS:000369806800014
PM 26527326
DA 2022-10-14
ER

PT J
AU Hannawa, AF
   Shigemoto, Y
   Little, TD
AF Hannawa, Annegret F.
   Shigemoto, Yuki
   Little, Todd D.
TI Medical errors: Disclosure styles, interpersonal forgiveness, and outcomes
SO SOCIAL SCIENCE & MEDICINE
LA English
DT Article
DE Forgiveness; Medical error; Disclosure; Malpractice; Provider-patient communication; Empathy; Patient safety; Quality of care
ID physician
AB Rationale: This study investigates the intrapersonal and interpersonal factors and processes that are associated with patient forgiveness of a provider in the aftermath of a harmful medical error. Objective: This study aims to examine what antecedents are most predictive of patient forgiveness and non-forgiveness, and the extent to which social-cognitive factors (i.e., fault attributions, empathy, rumination) influence the forgiveness process. Furthermore, the study evaluates the role of different disclosure styles in two different forgiveness models, and measures their respective causal outcomes. Methods: In January 2011, 318 outpatients at Wake Forest Baptist Medical Center in the United States were randomly assigned to three hypothetical error disclosure vignettes that operationalized verbally effective disclosures with different nonverbal disclosure styles (i.e., high nonverbal involvement, low nonverbal involvement, written disclosure vignette without nonverbal information). All patients responded to the same forgiveness-related self-report measures after having been exposed to one of the vignettes. Results: The results favored the proximity model of interpersonal forgiveness, which implies that factors more proximal in time to the act of forgiving (i.e., patient rumination and empathy for the offender) are more predictive of forgiveness and non-forgiveness than less proximal factors (e.g., relationship variables and offense-related factors such as the presence or absence of an apology). Patients' fault attributions had no effect on their forgiveness across conditions. The results evidenced sizeable effects of physician nonverbal involvement-patients in the low nonverbal involvement condition perceived the error as more severe, experienced the physician's apology as less sincere, were more likely to blame the physician, felt less empathy, ruminated more about the error, were less likely to forgive and more likely to avoid the physician, reported less closeness, trust, and satisfaction but higher distress, were more likely to change doctors, less compliant, and more likely to seek legal advice. Conclusion: The findings of this study imply that physician nonverbal involvement during error disclosures stimulates a healing mechanism for patients and the physician-patient relationship. Physicians who disclose a medical error in a nonverbally uninvolved way, on the other hand, carry a higher malpractice risk and are less likely to promote healthy, reconciliatory outcomes. (C) 2016 Elsevier Ltd. All rights reserved.
C1 [Hannawa, Annegret F.] Univ Svizzera Italiana USI Lugano, Fac Commun Sci, Ctr Adv Healthcare Qual & Patient Safety, Via G Buffi 13, CH-6900 Lugano, Switzerland.
   [Shigemoto, Yuki] Texas Tech Univ, Dept Psychol, Lubbock, TX 79409 USA.
   [Little, Todd D.] Texas Tech Univ, IMMAP, Lubbock, TX 79409 USA.
RP Hannawa, AF (通讯作者)，Univ Svizzera Italiana USI Lugano, Fac Commun Sci, Ctr Adv Healthcare Qual & Patient Safety, Via G Buffi 13, CH-6900 Lugano, Switzerland.
EM annegret.hannawa@usi.ch; yuki.shigemoto@ttu.edu; todd.d.little@ttu.edu
FU Wake Forest University's Social, Behavioral, and Economic Science Research (SBE) Grant
CR Blendon RJ, 2002, NEW ENGL J MED, V347, P1933, DOI 10.1056/NEJMsa022151
   Browne MW, 1992, SOCIOL METHOD RES, V21, P230, DOI 10.1177/0049124192021002005
   Cheung GW, 2002, STRUCT EQU MODELING, V9, P233, DOI 10.1207/S15328007SEM0902_5
   Efron B, 1993, INTRO BOOTSTRAP, V0, P0
   Enright RD, 2000, HELPING CLIENTS FORG, V0, P0
   Gallagher TH, 2006, ARCH INTERN MED, V166, P1585, DOI 10.1001/archinte.166.15.1585
   Garbutt J, 2008, HEALTH AFFAIR, V27, P246, DOI 10.1377/hlthaff.27.1.246
   Griffith CH, 2003, J GEN INTERN MED, V18, P170, DOI 10.1046/j.1525-1497.2003.10506.x
   Guerrero LK, 2005, SOURCEBOOK OF NONVERBAL MEASURES: GOING BEYOND WORDS, V0, P221
   Hannawa AF, 2013, PATIENT EDUC COUNS, V94, P310
   Hannawa AF, 2013, PATIENT EDUC COUNS, V93, P230, DOI 10.1016/j.pec.2013.06.019
   Hannawa AF, 2013, PATIENT EDUC COUNS, V92, P319, DOI 10.1016/j.pec.2013.05.017
   Hannawa AF, 2012, SWISS MED WKLY, V142, P0, DOI 10.4414/smw.2012.13576
   Hannawa AF, 2011, PATIENT EDUC COUNS, V84, P344, DOI 10.1016/j.pec.2011.04.030
   Iedema R, 2011, JT COMM J QUAL PATIE, V37, P409, DOI 10.1016/S1553-7250(11)37051-1
   Jha AK, 2013, BMJ QUAL SAF, V22, P809, DOI 10.1136/bmjqs-2012-001748
   Jones JW, 2013, J VASC SURG, V58, P1697, DOI 10.1016/j.jvs.2013.10.068
   Kelly DL, 2008, COMMUNICATING FORGIV, V0, P0
   Leape LL, 1994, HUMAN ERROR MED, V0, P13
   Leape Lucian L, 2012, FRONT HEALTH SERV MANAGE, V28, P3
   Little TD, 1997, MULTIVAR BEHAV RES, V32, P53, DOI 10.1207/s15327906mbr3201_3
   Little TD, 2014, J PEDIATR PSYCHOL, V39, P151, DOI 10.1093/jpepsy/jst048
   Little TD, 2013, PSYCHOL METHODS, V18, P285, DOI 10.1037/a0033266
   McCullough ME, 2002, PERS SOC PSYCHOL B, V28, P1556, DOI 10.1177/014616702237583
   McCullough ME, 1997, J PERS SOC PSYCHOL, V73, P321, DOI 10.1037/0022-3514.73.2.321
   McCullough ME, 1998, J PERS SOC PSYCHOL, V75, P1586, DOI 10.1037/0022-3514.75.6.1586
   Paleari FG, 2003, PARENT-SCI PRACT, V3, P155, DOI 10.1207/S15327922PAR0302_03
   Philipott JS, 1983, THESIS U NEBRASKA LI, V0, P0
   Rigdon EE, 1998, QUANT METH SER, V0, P251
   VINCENT C, 1994, LANCET, V343, P1609, DOI 10.1016/S0140-6736(94)93062-7
NR 30
TC 17
Z9 18
U1 0
U2 27
PU PERGAMON-ELSEVIER SCIENCE LTD
PI OXFORD
PA THE BOULEVARD, LANGFORD LANE, KIDLINGTON, OXFORD OX5 1GB, ENGLAND
SN 0277-9536
EI 
J9 SOC SCI MED
JI Soc. Sci. Med.
PD MAY 15
PY 2016
VL 156
IS 
BP 29
EP 38
DI 10.1016/j.socscimed.2016.03.026
PG 10
WC Public, Environmental & Occupational Health; Social Sciences, Biomedical
SC Public, Environmental & Occupational Health; Biomedical Social Sciences
GA DL3ET
UT WOS:000375517700004
PM 27017088
DA 2022-10-14
ER

PT J
AU Tuchtan, L
   Kassir, R
   Sastre, B
   Gouillat, C
   Piercecchi-Marti, MD
   Bartoli, C
AF Tuchtan, Lucile
   Kassir, Radwan
   Sastre, Bernard
   Gouillat, Christian
   Piercecchi-Marti, Marie-Dominique
   Bartoli, Christophe
TI Medico-legal analysis of legal complaints in bariatric surgery: a 15-year retrospective study
SO SURGERY FOR OBESITY AND RELATED DISEASES
LA English
DT Article
DE Medical liability; Bariatric surgery; Expert review; Complications
AB Background: Bariatric surgery for severe obesity has become an effective and accepted treatment for sustained weight loss. Objectives: The aim of our study was to analyze the complications and issues raised by the experts on which jury or judges' decisions were made for the different types of bariatric surgery. Setting: University Hospital, France. Materials and Methods: We have carried out a retrospective study of 59 expert review dossiers over a period of 15 years (1999-2014) on the different types of bariatric surgery (laparoscopic adjustable gastric band [LAGB], sleeve gastrectomy [SG], Roux-en-Y gastric bypass [RYGB], vertical banded gastroplasty [VBG], and gastric plication [GP]). Results: Of the cases, 81% were women and the average age was 39 years old (range 19 to 68 years). Among the procedures giving rise to the complaints, 40% were for LAGB, 28% for RYGB, and 23% for SG. The most common initial complications were perforations (30%), fistulae (27%), bowel obstruction (14%), vascular injuries (9.5%), and infections (peritonitis, pleurisy, abscesses, and so forth) (8%). Revision surgery was required in 78% of patients, and perioperative complications accounted for 28.5% of dossiers. The experts concluded that fault had occurred in 40% of case. Negligence arising from an error deemed to be an act of negligence was found in 30% of cases, 67% of which were because of delayed diagnosis. Major long-term complications accounted for 8% of dossiers and minor long-term complications for 22%. Forty-seven percent of patients completely recovered. Conclusion: Delayed diagnosis was the main error established by the experts. Surgeons should remain vigilant postoperatively after every bariatric surgical procedure. (C) 2016 American Society for Metabolic and Bariatric Surgery. All rights reserved.
C1 [Tuchtan, Lucile; Piercecchi-Marti, Marie-Dominique; Bartoli, Christophe] CHU Timone, Dept Forens Pathol APHM, Marseille, France.
   [Tuchtan, Lucile; Piercecchi-Marti, Marie-Dominique; Bartoli, Christophe] Aix Marseille Univ, CNRS, EFS, ADES UMR 7268, F-13916 Marseille, France.
   [Kassir, Radwan] Univ St Etienne, CHU Hosp, Dept Gen Surg, St Etienne, France.
   [Sastre, Bernard] CHU Timone, APHM, Dept Gen Surg, Marseille, France.
   [Gouillat, Christian] Hosp Archet 2, Dept Bariatr Surg, Nice, France.
RP Tuchtan, L (通讯作者)，Inst Medicolegale, 264 Rue St Pierre, F-13385 Marseille, France.
EM lucile.tuchtan@ap-hm.fr
CR Buchwald H, 2004, JAMA-J AM MED ASSOC, V292, P1724, DOI 10.1001/jama.292.14.1724
   Busetto L, 2007, SURG OBES RELAT DIS, V3, P496, DOI 10.1016/j.soard.2007.06.003
   Cottam D, 2007, SURG OBES RELAT DIS, V3, P60, DOI 10.1016/j.soard.2006.10.008
   Ducarme G, 2009, J GYNECOL OBST BIO R, V38, P107, DOI 10.1016/j.jgyn.2008.12.002
   Eagan MC, 2005, AM SURGEON, V71, P369
   Gautier-Benoit C, 1996, CHIRURGIE, V121, P549
   Mognol P, 2007, J CHIR-PARIS, V144, P293, DOI 10.1016/S0021-7697(07)91955-9
   Organisation mondiale de la sante (OMS), 2003, OMS SERIE RAPPORTS T, V0, P0
   TIMSIT G, 2007, J COELIOCHIRURGIE, V62, P77
NR 9
TC 5
Z9 5
U1 0
U2 2
PU ELSEVIER SCIENCE INC
PI NEW YORK
PA 360 PARK AVE SOUTH, NEW YORK, NY 10010-1710 USA
SN 1550-7289
EI 1878-7533
J9 SURG OBES RELAT DIS
JI Surg. Obes. Relat. Dis.
PD MAY 15
PY 2016
VL 12
IS 4
BP 903
EP 909
DI 10.1016/j.soard.2015.10.067
PG 7
WC Surgery
SC Surgery
GA DP3AO
UT WOS:000378365000031
PM 26826917
DA 2022-10-14
ER

PT J
AU Mercuri, M
   Baigrie, BS
AF Mercuri, Mathew
   Baigrie, Brian S.
TI Interpreting risk as evidence of causality: lessons learned from a legal case to determine medical malpractice
SO JOURNAL OF EVALUATION IN CLINICAL PRACTICE
LA English
DT Article
DE Bayesian; causality; evidence; frequentist; risk
ID antenatal corticosteroid; maturation
AB Translating risk estimates derived from epidemiologic study into evidence of causality for a particular patient is problematic. The difficulty of this process is not unique to the medical context; rather, courts are also challenged with the task of using risk estimates to infer evidence of cause in particular cases. Thus, an examination of how this is done in a legal context might provide insight into when and how it is appropriate to use risk information as evidence of cause in a medical context. A careful study of the case of Goodman v. Viljoen, a medical malpractice suit litigated in the Ontario Superior Court of Justice in 2011, reveals different approaches to how risk information is used as or might be considered a substitute for evidence of causation, and the pitfalls associated with these approaches. Achieving statistical thresholds, specifically minimizing the probability of falsely rejecting the null hypothesis, and exceeding a relative risk of 2, plays a significant role in establishing causality of the particular in the legal setting. However, providing a reasonable explanation or establishing biological plausibility of the causal association also seems important, and (to some) may even take precedent over statistical thresholds for a given context.
C1 [Mercuri, Mathew] McMaster Univ, Div Emergency Med, Dept Med, Hamilton, ON, Canada.
   [Baigrie, Brian S.] Univ Toronto, Inst Hist & Philosophy Sci & Technol, Toronto, ON, Canada.
RP Mercuri, M (通讯作者)，Dr Mathew Mercuri Div Emergency Med McMaster Univ, Correspondence, Hamilton, ON L8L 2X2, Canada.
EM matmercuri@hotmail.com
CR Broadbent A, 2013, NEW DIR PHIL SCI, V0, PP1, DOI 10.1057/9781137315601
   Committee to Assess Health Risks from Exposure to Low Levels of Ionizing Radiation and National Research Council, 2006, HLTH RISKS EXP LOW L, V0, P0
   Crowley P, 2006, COCHRANE DB SYST REV, V0, P0, DOI DOI 10.1002/14651858.CD000065.pub2
   Fuller J, 2015, STUD HIST PHI PART C, V54, P49, DOI 10.1016/j.shpsc.2015.06.006
   HILL AB, 1965, P ROY SOC MED, V58, P295, DOI 10.1177/003591576505800503
   Hillel DW, 2005, ADVOCATES Q, V30, P216
   Miracle X, 2008, J PERINAT MED, V36, P191, DOI 10.1515/JPM.2008.032
   Palisano R, 1997, DEV MED CHILD NEUROL, V39, P214, DOI 10.1111/j.1469-8749.1997.tb07414.x
   Roberts D, 2006, COCHRANE DB SYST REV, V0, P0, DOI DOI 10.1002/14651858.CD004454.pub2
   Rosenbaum P, 2007, DEV MED CHILD NEUROL, V49, P8, DOI 10.1111/j.1469-8749.2007.tb12610.x
   Rosenbaum PL, 2002, JAMA-J AM MED ASSOC, V288, P1357, DOI 10.1001/jama.288.11.1357
   Rothman KJ, 2008, MODERN EPIDEMIOLOGY, V3rd, P5
   Schachtman NA, 2014, BLACK SWAN CASE BAYE, V0, P0
   Wapner RJ, 2007, NEW ENGL J MED, V357, P1190, DOI 10.1056/NEJMoa071453
NR 14
TC 1
Z9 1
U1 0
U2 4
PU WILEY
PI HOBOKEN
PA 111 RIVER ST, HOBOKEN 07030-5774, NJ USA
SN 1356-1294
EI 1365-2753
J9 J EVAL CLIN PRACT
JI J. Eval. Clin. Pract.
PD AUG 15
PY 2016
VL 22
IS 4
BP 515
EP 521
DI 10.1111/jep.12580
PG 7
WC Health Care Sciences & Services; Medical Informatics; Medicine, General & Internal
SC Health Care Sciences & Services; Medical Informatics; General & Internal Medicine
GA DR6WD
UT WOS:000380041100010
PM 27305892
DA 2022-10-14
ER

PT J
AU Theissen, A
   Fuz, F
   Carbonne, B
   Bonnet, L
   Rouquette-Vincenti, I
   Niccolai, P
   Raucoules-Aime, M
AF Theissen, A.
   Fuz, F.
   Carbonne, B.
   Bonnet, L.
   Rouquette-Vincenti, I.
   Niccolai, P.
   Raucoules-Aime, M.
TI Closed claims in obstetrics: A study based on French Sham insurance data
SO JOURNAL DE GYNECOLOGIE OBSTETRIQUE ET BIOLOGIE DE LA REPRODUCTION
LA French
DT Article
DE Closed claims; Obstetrics; Medicolegal; Liability; Malpractice
ID mortality; delivery; france
AB Objective.-The aim of this study was to analyze the medicolegal claims related to obstetrics in French hospitals. Material and methods.-We did retrospective study on insurance claims provided by Sham insurances and which has been settled by a court over a 3-year period (2004-2006). Results.-We analyzed 66 closed claims that occurred between 1983 and 2005 in French hospitals (54 general hospitals and 12 academic). The average time between the declaration of the claim and the court conviction was 6 years. The average amount of compensation per claim was 500000. The damage occurred during vaginal delivery (n=44), planned (n=5) or unplanned (n=4) cesarean. The more often claims are fetal asphyxia (n=24) or shoulder dystocia (n=8). The consequences are very important: cerebral palsy (16), death of the newborn (12), death of the mother (2) or brachial plexus injuries (6). Conclusion.-The causes identified by the expert are always multifactorial with generally a misdiagnosis (n = 27), a decision making error (n=36), a care error by the midwife (n = 21) and/or a delay in medical care (n=13). These data should help strengthen the quality approach in obstetrics. (C) 2015 Published by Elsevier Masson SAS.
C1 [Theissen, A.; Bonnet, L.; Rouquette-Vincenti, I.] Ctr Hosp Princesse Grace, Serv Anesthesie Reanimat, 1 Ave Pasteur, MC-98000 Monaco, Monaco.
   [Fuz, F.] Sham, Serv Gest Risques, F-69008 Lyon, France.
   [Carbonne, B.] Univ Paris 06, Matern Hop Trousseau, Unite Obstet, F-75012 Paris, France.
   [Raucoules-Aime, M.] Hop Archet 2, CHU, Dept Anesthesie Reanimat, 151 Route St Antoine Ginestiere, F-06200 Nice, France.
   [Niccolai, P.] Ctr Hosp Princesse Grace, Serv Anesthesie & Chirurg Ambulatoire, 1 Ave Pasteur, MC-98000 Monaco, Monaco.
RP Theissen, A (通讯作者)，Ctr Hosp Princesse Grace, Serv Anesthesie Reanimat, 1 Ave Pasteur, MC-98000 Monaco, Monaco.
EM alexandretheissen@hotmail.com
CR ANAP, 2012, OUT AUT MAT 2012, V0, P0
   [Anonymous], 2004, PLAN PER 2005 2007 H, V0, P0
   [Anonymous], 2013, PANORAMA RISQUES PRO, V0, P0
   Badawi N, 1998, BMJ-BRIT MED J, V317, P1554, DOI 10.1136/bmj.317.7172.1554
   Blondel B, 2012, J GYNECOL OBST BIO R, V41, P151, DOI 10.1016/j.jgyn.2011.11.008
   Euro Peristat, 2013, EUR PER HLTH REP HLT, V0, P0
   Forster AJ, 2006, OBSTET GYNECOL, V108, P1073, DOI 10.1097/01.AOG.0000242565.28432.7c
   Iverson RE, 2011, AM J OBSTET GYNECOL, V205, P398, DOI 10.1016/j.ajog.2011.03.032
   Kurinczuk JJ, 2010, EARLY HUM DEV, V86, P329, DOI 10.1016/j.earlhumdev.2010.05.010
   Levy G, 2010, BEH, V0, P0
   Liu SL, 2007, CAN MED ASSOC J, V176, P455, DOI 10.1503/cmaj.060870
   MacDorman MF, 2008, BIRTH-ISS PERINAT C, V35, P3, DOI 10.1111/j.1523-536X.2007.00205.x
   Nielsen PE, 2007, OBSTET GYNECOL, V109, P48, DOI 10.1097/01.AOG.0000250900.53126.c2
   Salas E, 2008, HUM FACTORS, V50, P903, DOI 10.1518/001872008X375009
   Shojai R, 2013, J GYNECOL OBST BIO R, V42, P71, DOI 10.1016/j.jgyn.2012.05.009
   Vilain A, 2011, DIRECTION GEN SANTE, V0, P0
NR 18
TC 1
Z9 1
U1 2
U2 3
PU ELSEVIER MASSON
PI MILANO
PA VIA PALEOCAPA 7, 20121 MILANO, ITALY
SN 0368-2315
EI 1773-0430
J9 J GYNECOL OBST BIO R
JI J. Gynecol. Obstet. Biol. Reprod.
PD JAN 15
PY 2016
VL 45
IS 1
BP 54
EP 61
DI 10.1016/j.jgyn.2015.02.017
PG 8
WC Obstetrics & Gynecology
SC Obstetrics & Gynecology
GA DE7QK
UT WOS:000370831600007
PM 25863577
DA 2022-10-14
ER

PT J
AU Harvey, HB
   Tomov, E
   Babayan, A
   Dwyer, K
   Boland, S
   Pandharipande, PV
   Halpern, EF
   Alkasab, TK
   Hirsch, JA
   Schaefer, PW
   Boland, GW
   Choy, G
AF Harvey, H. Benjamin
   Tomov, Elena
   Babayan, Astrid
   Dwyer, Kathy
   Boland, Sam
   Pandharipande, Pari V.
   Halpern, Elkan F.
   Alkasab, Tarik K.
   Hirsch, Joshua A.
   Schaefer, Pamela W.
   Boland, Giles W.
   Choy, Garry
TI Radiology Malpractice Claims in the United States From 2008 to 2012: Characteristics and Implications
SO JOURNAL OF THE AMERICAN COLLEGE OF RADIOLOGY
LA English
DT Article
DE Radiology; medical malpractice; malpractice; liability; damages; policy; regulation; law
ID digital breast tomosynthesis; computer-aided detection; medical-malpractice; clinical information; screening mammography; accuracy; litigation; cancer; suit; performance
AB Purpose: The aim of this study was to compare the frequency and liability costs associated with radiology malpractice claims relative to other medical services and to evaluate the clinical context and case disposition associated with radiology malpractice claims. Methods: This HIPAA-compliant study was exempted from institutional review board approval. The Comparative Benchmarking System database, a repository of more than 300,000 medical malpractice cases in the United States, was queried for closed claims over a five-year period (2008-2012). Claims were categorized by the medical service primarily responsible for the claim and the paid total loss. For all cases in which radiology was the primary responsible service, the case abstracts were evaluated to determine injury severity, claimant type by setting, claim allegation, process of care involved, case disposition, modality involved, and body section. Intracategory comparisons were made on the basis of the frequency of indemnity payment and total indemnity payment for paid cases, using chi(2) and Wilcoxon rank-sum tests. Results: Radiology was the eighth most likely responsible service to be implicated in a medical malpractice claim, with a median total paid loss (indemnity payment plus defense cost plus administrative expense) per closed case of $30,091 (mean, $205,619 +/- $508,883). Radiology claims were most commonly associated with high- and medium-severity injuries (93.3% [820 of 879]; 95% confidence interval [CI], 91.7%-94.95%), the outpatient setting (66.3% [581 of 876]; 95% CI, 63.0%-69.2%), and diagnosis-related allegations (ie, failure to diagnose or delayed diagnosis) (57.3% [504 of 879]; 95% CI, 54.0%-60.6%). A high proportion of claims pertained to cancer diagnoses (44.0% [222 of 504]; 95% CI, 39.7%-48.3%). A total of 62.3% (548 of 879; 95% CI, 59.1%-65.5%) of radiology claims were closed without indemnity payments; 37.7% (331 of 879; 95% CI, 34.5%-40.9%) were closed with a median indemnity payment of $175,000 (range, $112-$6,691,762; mean $481,094 +/- $727,636). Conclusions: Radiology malpractice claims most commonly involve diagnosis-related allegations in the outpatient setting, particularly cancer diagnoses, with approximately one-third of claims resulting in payouts to the claimants.
C1 [Harvey, H. Benjamin; Boland, Sam; Pandharipande, Pari V.; Alkasab, Tarik K.; Hirsch, Joshua A.; Schaefer, Pamela W.; Boland, Giles W.; Choy, Garry] Massachusetts Gen Hosp, Dept Radiol, 39 Melrose St,Unit 2, Boston, MA USA.
   [Harvey, H. Benjamin; Pandharipande, Pari V.; Halpern, Elkan F.] Massachusetts Gen Hosp, Inst Technol Assessment, Boston, MA 02114 USA.
   [Harvey, H. Benjamin; Pandharipande, Pari V.; Halpern, Elkan F.; Alkasab, Tarik K.; Hirsch, Joshua A.; Schaefer, Pamela W.; Boland, Giles W.; Choy, Garry] Harvard Univ, Sch Med, Boston, MA USA.
   [Tomov, Elena; Babayan, Astrid; Dwyer, Kathy] CRICO Risk Management Fdn, Cambridge, MA USA.
RP Harvey, HB (通讯作者)，Massachusetts Gen Hosp, Dept Radiol, 39 Melrose St,Unit 2, Boston, MA USA.
EM hbharvey@partners.org
FU Medtronic; Carefusion; Medical Imaging and Technology Alliance
CR Baker SR, 2013, J THORAC IMAG, V28, P388, DOI 10.1097/RTI.0b013e3182a21be2
   Baker SR, 2013, RADIOLOGY, V266, P539, DOI 10.1148/radiol.12110971
   BERBAUM KS, 1988, RADIOLOGY, V168, P507, DOI 10.1148/radiology.168.2.3393672
   BERLIN L, 1995, AM J ROENTGENOL, V165, P781, DOI 10.2214/ajr.165.4.7676967
   Berlin L, 1997, AM J ROENTGENOL, V168, P329, DOI 10.2214/ajr.168.2.9016199
   Berlin L, 2007, AM J ROENTGENOL, V189, P517, DOI 10.2214/AJR.07.2209
   Berlin L, 2014, DIAGNOSIS, V1, P263, DOI 10.1515/dx-2014-0034
   Brantley Steven Douglas, 2005, J AM COLL RADIOL, V2, P304, DOI 10.1016/j.jacr.2004.11.009
   Brennan TA, 1996, NEW ENGL J MED, V335, P1963, DOI 10.1056/NEJM199612263352606
   Brenner RJ, 1998, AM J ROENTGENOL, V171, P19, DOI 10.2214/ajr.171.1.9648756
   Burkle CM, 2011, MAYO CLIN PROC, V86, P326, DOI 10.4065/mcp.2010.0834
   Carney PA, 2012, J CLIN EPIDEMIOL, V65, P219, DOI 10.1016/j.jclinepi.2011.06.010
   Cypel Yasmin S, 2005, J AM COLL RADIOL, V2, P595, DOI 10.1016/j.jacr.2005.01.012
   Dick JF, 2009, AM J ROENTGENOL, V192, P327, DOI 10.2214/AJR.07.3346
   Freer TW, 2001, RADIOLOGY, V220, P781, DOI 10.1148/radiol.2203001282
   Greenberg JS, 2014, AM J ROENTGENOL, V203, P687, DOI 10.2214/AJR.14.12642
   Haas BM, 2013, RADIOLOGY, V269, P694, DOI 10.1148/radiol.13130307
   Harvey HB, 2015, RADIOLOGY, V275, P262, DOI 10.1148/radiol.14140583
   Houssami N, 2004, BREAST CANCER RES TR, V85, P223, DOI 10.1023/B:BREA.0000025416.66632.84
   Jena AB, 2011, NEW ENGL J MED, V365, P629, DOI 10.1056/NEJMsa1012370
   Lei JQ, 2014, EUR RADIOL, V24, P595, DOI 10.1007/s00330-013-3012-x
   Leslie A, 2000, BRIT J RADIOL, V73, P1052, DOI 10.1259/bjr.73.874.11271897
   Loy CT, 2004, JAMA-J AM MED ASSOC, V292, P1602, DOI 10.1001/jama.292.13.1602
   Mariscotti G, 2014, ANTICANCER RES, V34, P1219
   Partyka L, 2014, AM J ROENTGENOL, V203, P216, DOI 10.2214/AJR.13.11047
   Physician Insurers Association of America, 2004, CLAIM TREND ANAL STU, V0, P0
   Pinto A, 2010, WORLD J RADIOL, V2, P377, DOI 10.4329/wjr.v2.i10.377
   POTCHEN EJ, 1991, AM J ROENTGENOL, V156, P475, DOI 10.2214/ajr.156.3.1741799
   Raskin MM, 2010, J AM COLL RADIOL, V7, P791, DOI 10.1016/j.jacr.2010.03.006
   Sowka M, 1980, MALPRACTICE CLAIMS F, V0, P0
   Studdert DM, 2006, NEW ENGL J MED, V354, P2024, DOI 10.1056/NEJMsa054479
   Whang JS, 2013, RADIOLOGY, V266, P548, DOI 10.1148/radiol.12111119
   Zhao YR, 2012, EUR RADIOL, V22, P2076, DOI 10.1007/s00330-012-2437-y
   ZHENG B, 1995, ACAD RADIOL, V2, P655, DOI 10.1016/S1076-6332(05)80431-3
NR 36
TC 21
Z9 21
U1 0
U2 7
PU ELSEVIER SCIENCE INC
PI NEW YORK
PA 360 PARK AVE SOUTH, NEW YORK, NY 10010-1710 USA
SN 1546-1440
EI 
J9 J AM COLL RADIOL
JI J. Am. Coll. Radiol.
PD FEB 15
PY 2016
VL 13
IS 2
BP 124
EP 130
DI 10.1016/j.jacr.2015.07.013
PG 7
WC Radiology, Nuclear Medicine & Medical Imaging
SC Radiology, Nuclear Medicine & Medical Imaging
GA DD4FL
UT WOS:000369877800009
PM 26454772
DA 2022-10-14
ER

PT J
AU Hachenberg, T
   Neu, J
   Kols, K
   Schaffartzik, W
AF Hachenberg, T.
   Neu, J.
   Kols, K.
   Schaffartzik, W.
TI Medical and legal assessment of severe treatment failures in anaesthesiology, intensive care medicine and emergency medicine An analysis of the medical malpractice proceedings decided by the Arbitration Board of the Medical Associations in North Germany from 2000 to 2015
SO ANASTHESIOLOGIE & INTENSIVMEDIZIN
LA German
DT Article
DE Patient Safety; Adverse Events; Malpractice; Anaesthesiology; Intensive Care Medicine; Emergency Medicine
ID closed claims analysis; regional anesthesia; england 1995-2007; patient safety; incident report; complication; litigation; nh; management; event
AB Background: The analysis of adverse events (AE) and preventable adverse events (PAE) is essential to improve patient safety. Medical practice is defined as an objective substandard of care, which may under certain circumstances lead to a shifting of the burden of proof. The prevalence of severe AE and reversal of evidence in anaesthesiology, intensive care medicine and emergency medicine has not been analysed. Method: Medical claims cases (1 Jan. 2000 to 31 Dec. 2015) in anaesthesiology, intensive care medicine and emergency medicine of the Arbitration Board of the North German Medical Associations were analysed for reversal of evidence. Statistical analysis comprised relative and absolute frequency of AE and comparison, of AE in different medical specialties by chi square test (p<0.05). Results: During the study period 41,138 medical claims were completed by the Arbitration Board of the North German Medical Associations and in 11,595 cases (28.2%) malpractice was ascertained. 1,446 medical claims (3.5%) of the complete sample were attributed to anaesthesiology, intensive care medicine and emergency medicine. In 53 cases medical and juridical judgement confirmed severe AE leading to death (n=21) or severe persistent damage (n=18). In anaesthesiology, most cases of severe AE were associated with airway management (45%) or central neuraxial blocks (19.3%), whereas substandard in diagnosis and treatment of acute infection, sepsis or septic shock were leading causes of severe AE (33.3%) in intensive care medicine. Conclusion: The incidence of severe AE and reversal of evidence was low in anaesthesiology, intensive care medicine and emergency medicine (0.13% of all medical claims cases and 3.7% of specific claims cases), however, malpractice led to persistent severe damage or death in more 70% of cases. The results of the present study may point out core areas for improvement of patient safety in anaesthesiology, intensive care medicine and emergency medicine.
C1 [Hachenberg, T.] Univ Klinikum Magdeburg, Klin Anaesthesiol & Intensivtherapie, Leipzigerstr 44, D-39120 Magdeburg, Germany.
   [Neu, J.] Experte Arzthaftungs recht, Hannover, Germany.
   [Hachenberg, T.; Kols, K.; Schaffartzik, W.] Norddeutsch Arztekammern, Schlichtungsstelle Arzthaftpflichtfragen, Berlin, Germany.
   [Schaffartzik, W.] Unfallkrankenhaus Berlin, Klin Anasthesiol Intensivmed & Schmerztherapie, Berlin, Germany.
RP Hachenberg, T (通讯作者)，Univ Klinikum Magdeburg, Klin Anaesthesiol & Intensivtherapie, Leipzigerstr 44, D-39120 Magdeburg, Germany.
EM thomas.hachenberg@med.ovgu.de
CR Amer Soc Anesthesiologists, 2013, ANESTHESIOLOGY, V118, P251, DOI 10.1097/ALN.0b013e31827773b2
   Aromaa U, 1997, ACTA ANAESTH SCAND, V41, P445, DOI 10.1111/j.1399-6576.1997.tb04722.x
   Ashpole KJ, 2010, ANAESTHESIA, V65, P529, DOI 10.1111/j.1365-2044.2010.06312.x
   Auroy Y, 1997, ANESTHESIOLOGY, V87, P479, DOI 10.1097/00000542-199709000-00005
   Beck-Schimmer B, 2011, EUR J ANAESTH, V28, P78, DOI 10.1097/EJA.0b013e32834205a8
   Bergquist-Beringer S, 2013, JT COMM J QUAL PATIE, V39, P404, DOI 10.1016/S1553-7250(13)39054-0
   Borges BCR, 2010, CAN J ANAESTH, V57, P644, DOI 10.1007/s12630-010-9322-4
   CAPLAN RA, 1990, ANESTHESIOLOGY, V72, P828, DOI 10.1097/00000542-199005000-00010
   Cheney FW, 2006, ANESTHESIOLOGY, V105, P1081, DOI 10.1097/00000542-200612000-00007
   Cheney FW, 1999, ANESTHESIOLOGY, V90, P1062, DOI 10.1097/00000542-199904000-00020
   Cook TM, 2010, ANAESTHESIA, V65, P556, DOI 10.1111/j.1365-2044.2010.06331.x
   Cook TM, 2009, ANAESTHESIA, V64, P706, DOI 10.1111/j.1365-2044.2009.05913.x
   Cook TM, 2009, BRIT J ANAESTH, V102, P179, DOI 10.1093/bja/aen360
   Freestone L, 2006, INT J QUAL HEALTH C, V18, P452, DOI 10.1093/intqhc/mzl054
   Gerst T, 2015, DTSCH ARZTEBL, V112, P0
   Gerst T, 2013, DTSCH ARZTEBL INT, V111, P1192
   Goldmann K, 2006, ACTA ANAESTH SCAND, V50, P298, DOI 10.1111/j.1399-6576.2006.00853.x
   Gronemeyer S, 2014, JAHRESSTATISTIK 2013, V0, P0
   Hachenberg T, 2012, ANAESTHESIST, V61, P497, DOI 10.1007/s00101-012-2031-3
   Hoffmann B, 2010, DTSCH ARZTEBL INT, V107, P92, DOI 10.3238/arztebl.2010.0092
   HOLLAND R, 1993, ANAESTH INTENS CARE, V21, P608, DOI 10.1177/0310057X9302100519
   Irita Kazuo, 2005, MASUI, V54, P939
   Janssens U, 2014, MED KLIN-INTENSIVMED, V109, P568, DOI 10.1007/s00063-014-0377-9
   Jena AB, 2011, NEW ENGL J MED, V365, P629, DOI 10.1056/NEJMsa1012370
   Lee LA, 2004, ANESTHESIOLOGY, V101, P143, DOI 10.1097/00000542-200407000-00023
   Lee LA, 2008, REGION ANESTH PAIN M, V33, P416, DOI 10.1016/j.rapm.2008.01.016
   Levy JH, 2013, ANESTHESIOLOGY, V118, P1466, DOI 10.1097/ALN.0b013e318289bcba
   Moen V, 2004, ANESTHESIOLOGY, V101, P950, DOI 10.1097/00000542-200410000-00021
   Piepho T, 2015, S1 LEITLINIE ATEMWEG, V0, P0
   Pitkanen MT, 2013, ACTA ANAESTH SCAND, V57, P553, DOI 10.1111/aas.12064
   Reed S, 2014, BRIT J ANAESTH, V112, P546, DOI 10.1093/bja/aet406
   RUSSELL WJ, 1993, ANAESTH INTENS CARE, V21, P617, DOI 10.1177/0310057X9302100521
   Schaffartzik W, 2007, ANAESTHESIST, V56, P444, DOI 10.1007/s00101-007-1170-4
   Schaffartzik W, 2011, ANASTH INTENSIV NOTF, V46, P40, DOI 10.1055/s-0030-1270558
   Staender S, 2011, EUR J ANAESTH, V28, P85, DOI 10.1097/EJA.0b013e3283414fea
   Starmer AJ, 2014, NEW ENGL J MED, V371, P1803, DOI 10.1056/NEJMsa1405556
   Steinmann D, 2009, ANAESTHESIST, V58, P695, DOI 10.1007/s00101-009-1548-6
   Szypula K, 2010, ANAESTHESIA, V65, P443, DOI 10.1111/j.1365-2044.2010.06248.x
   Thomas AN, 2012, ANAESTHESIA, V67, P706, DOI 10.1111/j.1365-2044.2012.07141.x
   Valentin A, 2006, INTENS CARE MED, V32, P1591, DOI 10.1007/s00134-006-0290-7
   Valentin A, 2013, INTENS CARE MED, V39, P391, DOI 10.1007/s00134-012-2764-0
   Valentin A, 2009, BMJ-BRIT MED J, V338, P0, DOI 10.1136/bmj.b814
NR 42
TC 0
Z9 0
U1 0
U2 1
PU AKTIV DRUCK & VERLAG GMBH
PI EBELSBACH
PA AN DER LOHWIESE 36, EBELSBACH, 97500, GERMANY
SN 0170-5334
EI 1439-0256
J9 ANASTH INTENSIVMED
JI Anasthesiol. Intensivmed.
PD SEP 15
PY 2016
VL 57
IS 
BP 530
EP 540
DI 
PG 11
WC Anesthesiology; Critical Care Medicine
SC Anesthesiology; General & Internal Medicine
GA DY2YA
UT WOS:000384956800006
DA 2022-10-14
ER

PT J
AU Shah, VV
   Kapp, MB
   Wolverton, SE
AF Shah, Vidhi V.
   Kapp, Marshall B.
   Wolverton, Stephen E.
TI Medical Malpractice in Dermatology-Part II: What To Do Once You Have Been Served with a Lawsuit
SO AMERICAN JOURNAL OF CLINICAL DERMATOLOGY
LA English
DT Article
ID experience; legal
AB Facing a malpractice lawsuit can be a daunting and traumatic experience for healthcare practitioners, with most clinicians na < ve to the legal landscape. It is crucial for physicians to know and understand the malpractice system and his or her role once challenged with litigation. We present part II of a two-part series addressing the most common medicolegal questions that cause a great deal of anxiety. Part I focused upon risk-management strategies and prevention of malpractice lawsuits, whereas part II provides helpful suggestions and guidance for the physician who has been served with a lawsuit complaint. Herein, we address the best approach concerning what to do and what not to do after receipt of a legal claim, during the deposition, and during the trial phases. We also discuss routine concerns that may arise during the development of the case, including the personal, financial, and career implications of a malpractice lawsuit and how these can be best managed. The defense strategies discussed in this paper are not a guide separate from legal representation to winning a lawsuit, but may help physicians prepare for and cope with a medical malpractice lawsuit. This article is written from a US perspective, and therefore not all of the statements made herein will be applicable in other countries. Within the USA, medical practitioners must be familiar with their own state and local laws and should consult with their own legal counsel to obtain advice about specific questions.
C1 [Shah, Vidhi V.] Univ Missouri, Kansas City Sch Med, 2411 Holmes St, Kansas City, MO 64108 USA.
   [Kapp, Marshall B.] Florida State Univ, Coll Med, Ctr Innovat Collaborat Med & Law, 1115 W Call St, Tallahassee, FL 32306 USA.
   [Kapp, Marshall B.] Coll Law, 1115 W Call St, Tallahassee, FL 32306 USA.
   [Wolverton, Stephen E.] Indiana Univ, Dept Dermatol, 550 N Univ Blvd,Suite 3240, Indianapolis, IN 46202 USA.
RP Wolverton, SE (通讯作者)，Indiana Univ, Dept Dermatol, 550 N Univ Blvd,Suite 3240, Indianapolis, IN 46202 USA.
EM swolvert@iu.edu
CR Anderson RE, 2005, MED MALPRACTICE PHYS, V0, P0
   Balch CM, 2011, J AM COLL SURGEONS, V213, P657, DOI 10.1016/j.jamcollsurg.2011.08.005
   BERRY DB, 2001, BAYLOR U MED CTR P, V14, P109
   Brazeau C M, 2001, FAM PRACT MANAG, V8, P41
   Brenner I, 2010, MEDSCAPE, V0, P0
   Carney PA, 2016, J AM ACAD DERMATOL, V74, P317, DOI 10.1016/j.jaad.2015.09.037
   Carrey PA, 2016, J AM ACAD DERMATOL, V74, P[24
   Charles SC, 2001, WESTERN J MED, V174, P55, DOI 10.1136/ewjm.174.1.55
   Chesanow Neil, 2013, MEDSCAPE, V0, P0
   Cohen Mitchell L, 2010, FAM PRACT MANAG, V17, P40
   Davis GG, 2006, ARCH PATHOL LAB MED, V130, P975
   Dillard B, 2007, ADV RUN P CAUT GIV C, V0, P0
   Gallagher TH, 2006, ARCH INTERN MED, V166, P1605, DOI 10.1001/archinte.166.15.1605
   Gallegos A, 2011, LIFE LAWSUIT DOCTORS, V0, P0
   Grant-Kels JM, 2012, J AM ACAD DERMATOL, V66, P827, DOI 10.1016/j.jaad.2011.12.025
   Hyman DA, 2013, CHEST, V143, P222, DOI 10.1378/chest.12-1916
   Kapp MB, 2010, CHEST, V137, P1190, DOI 10.1378/chest.09-2392
   Kern BS, 2009, MEDSCAPE, V0, P0
   Kmietowicz Zosia, 2015, BMJ, V350, Ph244, DOI 10.1136/bmj.h244
   Linder DO, 1995, TENN L REV, V63, P887
   Mastroianni AC, 2010, HEALTH AFFAIR, V29, P1611, DOI 10.1377/hlthaff.2009.0134
   McBride J LeBron, 2009, FAM PRACT MANAG, V16, P40
   Miller LA, 2011, J PERINAT NEONAT NUR, V25, P224, DOI 10.1097/JPN.0b013e3182257331
   Mossman D, 2012, CURRENT PSYCHIAT, V11, P42
   Peckham C, 2015, MALPRACTICE MED WHO, V0, P0
   Peckham C, 2015, MEDSCAPE MALPRACTICE, V0, P0
   Roberts Richard G, 2002, FAM PRACT MANAG, V9, P47
   Saitta N, 2012, J AM OSTEOPATH ASSOC, V112, P302, DOI 10.7556/jaoa.2012.112.5.302
   Sanbar S, 2007, LEGAL MED, V34, P347
   Segalla TF, 2008, FDCC Q, V59, P31
   Sullivan W, 2012, EDITORIAL, V1, P1
   Teichman P G, 2001, FAM PRACT MANAG, V8, P34
   Zurad Edward G, 2006, FAM PRACT MANAG, V13, P57
NR 33
TC 1
Z9 1
U1 0
U2 3
PU ADIS INT LTD
PI NORTHCOTE
PA 5 THE WAREHOUSE WAY, NORTHCOTE 0627, AUCKLAND, NEW ZEALAND
SN 1175-0561
EI 1179-1888
J9 AM J CLIN DERMATOL
JI Am. J. Clin. Dermatol.
PD DEC 15
PY 2016
VL 17
IS 6
BP 601
EP 607
DI 10.1007/s40257-016-0224-2
PG 7
WC Dermatology
SC Dermatology
GA EC0WO
UT WOS:000387822500004
PM 27785707
DA 2022-10-14
ER

PT J
AU Mela, M
   Luther, G
   Gutheil, TG
AF Mela, Mansfield
   Luther, Glen
   Gutheil, Thomas G.
TI Forty-Five Years of Civil Litigation Against Canadian Psychiatrists: An Empirical Pilot Study
SO CANADIAN JOURNAL OF PSYCHIATRY-REVUE CANADIENNE DE PSYCHIATRIE
LA English
DT Article
DE civil litigation; psychiatrists; malpractice; Canada; confidentiality
ID clinical-practice guideline; malpractice litigation; of-interest; work hour; claim; patient; negligence; experience; liability; medicine
AB Objectives: To extract the themes pertaining to prudent psychiatric practice from written court judgments in Canada. Methods: We searched the medical and legal literature for cases involving civil litigation against Canadian psychiatrist and reviewed all available written judgments. We completed a thematic analysis of the civil actions against psychiatrists as conveyed by those written court judgments. We classified the cases according to the disposal status and the essential lessons from the decisions on standard of care and practice by Canadian psychiatrists. Results: Forty such cases were identified as involving psychiatrists over a 45-year period. A subgroup included those dealing with limitation periods and disclosure applications. Thirty of the 40 cases (75%) were decided in favour of the defendant psychiatrists, including 2 dismissed for running over the limitation period. The cases that actually went to trial suggest that documentation and obtaining second opinions are protective against claims of negligence. Inpatient cases resulting in successful litigation against psychiatrists involved fatal outcomes, but not all fatal outcomes led to successful litigation. Conclusions: The key lessons from these cases are the importance and relevance of regular best clinical practices, such as documentation, obtaining second opinions, following guidelines, and balancing competencies in the expert and manager or advocate roles. Incorporating these practices should allay concerns about litigation against psychiatrists.
C1 [Mela, Mansfield] Univ Saskatchewan, Dept Psychiat, Royal Univ Hosp, Saskatoon, SK S7N 0W8, Canada.
   [Mela, Mansfield] Coll Law, Saskatoon, SK, Canada.
   [Luther, Glen] Univ Saskatchewan, Coll Law, Saskatoon, SK S7N 0W8, Canada.
   [Mela, Mansfield; Luther, Glen] Univ Saskatchewan, Dept Psychiat, 103 Hosp Dr, Saskatoon, SK S7N 0W8, Canada.
   [Gutheil, Thomas G.] Harvard Univ, Beth Israel Deaconess Med Ctr, Sch Med, Dept Psychiat, Boston, MA 02215 USA.
RP Mela, M (通讯作者)，Univ Saskatchewan, Dept Psychiat, 103 Hosp Dr, Saskatoon, SK S7N 0W8, Canada.
EM mansfieldmela@gmail.com
CR ADAMS EK, 1984, J HEALTH POLIT POLIC, V9, P475, DOI 10.1215/03616878-9-3-475
   AMARAL-GARCIA S, 2012, 7 ANN C EMP LEG STUD, V0, P0
   Binder RL, 2002, AM J PSYCHIAT, V159, P1819, DOI 10.1176/appi.ajp.159.11.1819
   Browne MJ, 2008, J RISK INSUR, V75, P83, DOI 10.1111/j.1539-6975.2007.00249.x
   Buckner F, 2000, J LEGAL MED, V21, P187, DOI 10.1080/01947640050074698
   CANTOR CH, 1994, AUST NZ J PSYCHIAT, V28, P426, DOI 10.3109/00048679409075869
   Chandra Amitabh, 2005, HEALTH AFF (MILLWOOD), VSuppl Web Exclusives, P0
   CHEMTOB CM, 1988, AM J PSYCHIAT, V145, P224
   Clinton HR, 2006, NEW ENGL J MED, V354, P2205, DOI 10.1056/NEJMp068100
   Cosgrove L, 2010, J EVAL CLIN PRACT, V16, P21, DOI 10.1111/j.1365-2753.2009.01106.x
   Cosgrove L, 2009, NEW ENGL J MED, V360, P2035, DOI 10.1056/NEJMc0810237
   Cosgrove L, 2009, PSYCHOTHER PSYCHOSOM, V78, P228, DOI 10.1159/000214444
   Frampton A, 2005, EMERG MED J, V22, P84, DOI 10.1136/emj.2004.016733
   Gelfand DV, 2004, ARCH SURG-CHICAGO, V139, P933, DOI 10.1001/archsurg.139.9.933
   Gelfand DV, 2004, ARCH SURG-CHICAGO, V139, P38
   Genuis SJ, 2005, J AM BOARD FAM PRACT, V18, P419, DOI 10.3122/jabfm.18.5.419
   Glancy DR, 2009, J AM ACAD PSYCHIATRY, V37, P250
   Gold LH, 2008, J AM ACAD PSYCHIATRY, V36, P0
   Gutheil TG, 1992, SUICIDE CLIN PRACTIC, V0, P0
   HALLECK SL, 1983, PSYCHIAT CLIN N AM, V6, P567
   Kapp M B, 1984, LAW MED HEALTH CARE, V12, P245
   Landrigan CP, 2004, NEW ENGL J MED, V351, P1838, DOI 10.1056/NEJMoa041406
   LOCALIO AR, 1991, NEW ENGL J MED, V325, P245, DOI 10.1056/NEJM199107253250405
   Lockley SW, 2004, NEW ENGL J MED, V351, P1829, DOI 10.1056/NEJMoa041404
   Marsh H, 2009, BJU INT, V103, P1608, DOI 10.1111/j.1464-410X.2009.08606.x
   Morrison J, 2001, AM J PSYCHIAT, V158, P474, DOI 10.1176/appi.ajp.158.3.474
   Mossman D, 1997, ACAD PSYCHIATR, V21, P14
   Nash Louise, 2004, AUSTRALAS PSYCHIATRY, V12, P278, DOI 10.1111/j.1039-8562.2004.02079.x
   Paris J, 2002, PSYCHIATR SERV, V53, P738, DOI 10.1176/appi.ps.53.6.738
   Pellegrino E D, 1992, CAMB Q HEALTHC ETHICS, V1, P361
   POSES RM, 1990, ARCH INTERN MED, V150, P1874, DOI 10.1001/archinte.150.9.1874
   RACHLIN S, 1984, GEN HOSP PSYCHIAT, V6, P302, DOI 10.1016/0163-8343(84)90025-2
   Reich JH, 2011, ANN CLIN PSYCHIATRY, V23, P297
   Simon RI, 1992, J AM ACAD PSYCHIAT L, V20, P269
   Slawson P, 1989, MED LAW, V8, P415
   SLAWSON PF, 1984, AM J PSYCHIAT, V141, P979
   SLAWSON PF, 1979, AM J PSYCHIAT, V136, P650
   Strasburger LH, 1999, J AM ACAD PSYCHIATRY, V27, P203
   Studdert DM, 2006, NEW ENGL J MED, V354, P2024, DOI 10.1056/NEJMsa054479
   WAGNER KD, 1993, J AM ACAD CHILD PSY, V32, P462, DOI 10.1097/00004583-199303000-00031
NR 40
TC 3
Z9 3
U1 0
U2 7
PU CANADIAN PSYCHIATRIC ASSOC
PI OTTAWA
PA 141 LAURIER AVENUE WEST, STE 701, OTTAWA, ONTARIO K1P 5J3, CANADA
SN 0706-7437
EI 1497-0015
J9 CAN J PSYCHIAT
JI Can. J. Psychiat.-Rev. Can. Psychiat.
PD FEB 15
PY 2016
VL 61
IS 2
BP 112
EP 118
DI 10.1177/0706743715625943
PG 7
WC Psychiatry
SC Psychiatry
GA DC3ZY
UT WOS:000369160500006
PM 27253702
DA 2022-10-14
ER

PT J
AU Schifrin, BS
   Soliman, M
   Koos, B
AF Schifrin, Barry S.
   Soliman, Mohamed
   Koos, Brian
TI Litigation related to intrapartum fetal surveillance
SO BEST PRACTICE & RESEARCH CLINICAL OBSTETRICS & GYNAECOLOGY
LA English
DT Article
DE fetal asphyxia; fetal ischemia; CTG monitoring; excessive uterine activity; cerebral palsy; medical negligence
ID cerebral-blood-flow; heart-rate pattern; brain-injury; risk-factor; neonatal encephalopathy; national-institute; vaginal delivery; cesarean-section; cord occlusion; term infant
AB The role of intrapartum care including cardiotocography (CTG) monitoring in cases of perinatal neurological injury receives considerable debate in both clinical and medicolegal settings. The debate, however, has distracted attention from fundamental questions about the timing, mechanism, and preventability of perinatal injury. CTG tracings are used as a surrogate for asphyxia with the timing of intervention ("rescue") predicated on the presumed severity of asphyxia. Using CTG in this way has prevented intrapartum stillbirth, but it has not reduced the long-term injury in part, because, contrary to popular belief, the majority of intrapartum fetal injuries are unassociated with severe hypoxia or severe neonatal depression. This article describes the timing and mechanisms, including mechanical factors, of intrapartum perinatal injury and the benefit of using the CTG, not for the purpose of "rescue", but for identifying risk factors for fetal injury and keeping the fetus out of harm's way. (C) 2015 Elsevier Ltd. All rights reserved.
C1 [Schifrin, Barry S.] Univ So Calif, Keck Sch Med, Los Angeles, CA 90033 USA.
   [Soliman, Mohamed; Koos, Brian] Univ Calif Los Angeles, David Geffen Sch Med, Dept Obstet & Gynecol, Los Angeles, CA 90095 USA.
RP Schifrin, BS (通讯作者)，9018 Balboa Blvd Suite 545, Northridge, CA 91325 USA.
EM bpminc@aol.com
CR ACOG, 2003, NEON ENC CER PALS DE, V0, P94
   Al-Kadri H, 2003, ACTA OBSTET GYN SCAN, V82, P642, DOI 10.1034/j.1600-0412.2003.00162.x
   ALDRICH CJ, 1995, BRIT J OBSTET GYNAEC, V102, P448, DOI 10.1111/j.1471-0528.1995.tb11316.x
   American College of Obstetrics and Gynecology Committee on Practice Bulletins-Obstetrics, 2003, OBSTET GYNECOL, V102, P1445
   AMIELTISON C, 1988, BAILLIERE CLIN OB GY, V2, P145, DOI 10.1016/S0950-3552(88)80069-5
   Bakker PCAM, 2007, AM J OBSTET GYNECOL, V196, P0, DOI 10.1016/j.ajog.2006.11.035
   Barcroft J, 1946, RESEARCHES PRENATAL, V0, P0
   Berglund S, 2008, BJOG-INT J OBSTET GY, V115, P316, DOI 10.1111/j.1471-0528.2007.01602.x
   Bishai JM, 2003, J PHYSIOL-LONDON, V546, P869, DOI 10.1113/jphysiol.2002.025270
   Blackwell SC, 2011, AM J OBSTET GYNECOL, V204, P371, DOI 10.1016/j.ajog.2011.02.073
   BROTANEK V, 1969, AM J OBSTET GYNECOL, V103, P1108, DOI 10.1016/0002-9378(69)90515-8
   Buchmann EJ, 2008, ACTA OBSTET GYN SCAN, V87, P731, DOI 10.1080/00016340802179848
   Buhimschi CS, 2002, AM J OBSTET GYNECOL, V186, P1339, DOI 10.1067/mob.2002.122402
   Buhimschi CS, 2002, BJOG-INT J OBSTET GY, V109, P520
   Cahill AG, 2012, AM J OBSTET GYNECOL, V207, Pe1, DOI 10.1016/J.AJ0G.2012.06.046
   Caldeyro-Barcia R, 1974, MODERN PERINATAL MED, V0, P431
   CLAPP JF, 1988, AM J OBSTET GYNECOL, V159, P504, DOI 10.1016/S0002-9378(88)80118-2
   Clark SL, 2008, AM J OBSTET GYNECOL, V199, PE7, DOI 10.1016/j.ajog.2008.05.010
   Clark SL, 2013, AM J OBSTET GYNECOL, V209, P89, DOI 10.1016/j.ajog.2013.04.030
   Clark SL, 2009, AM J OBSTET GYNECOL, V200, P0, DOI 10.1016/j.ajog.2008.08.068
   Cohen WR, 2010, AM J OBSTET GYNECOL, V203, PE8, DOI 10.1016/j.ajog.2010.04.008
   Cowan F, 2003, LANCET, V361, P736, DOI 10.1016/S0140-6736(03)12658-X
   DAlton M, 2014, NEONATAL ENCEPHALOPA, V0, P0
   DENNIS J, 1989, AM J OBSTET GYNECOL, V161, P213, DOI 10.1016/0002-9378(89)90269-X
   Elliott C, 2010, AM J OBSTET GYNECOL, V202, P0, DOI 10.1016/j.ajog.2009.06.026
   Foley ME, 2005, AM J OBSTET GYNECOL, V192, P102, DOI 10.1016/j.ajog.2004.06.102
   Gonzalez FF, 2006, ARCH DIS CHILD-FETAL, V91, PF454, DOI 10.1136/adc.2005.092445
   Grunebaum A, 2013, J PERINAT MED, V41, P51, DOI 10.1515/jpm-2012-0181
   Harris AP, 1998, PEDIATR RES, V43, P50, DOI 10.1203/00006450-199801000-00008
   Hayes BC, 2013, AM J OBSTET GYNECOL, V209, P0, DOI 10.1016/j.ajog.2013.03.023
   Heuser CC, 2013, AM J OBSTET GYNECOL, V209, P0, DOI 10.1016/j.ajog.2013.04.004
   Himmelmann K, 2011, ACTA OBSTET GYN SCAN, V90, P1070, DOI 10.1111/j.1600-0412.2011.01217.x
   Ikeda T, 1998, AM J OBSTET GYNECOL, V179, P1329, DOI 10.1016/S0002-9378(98)70156-5
   Jackson M, 2011, OBSTET GYNECOL, V118, P803, DOI 10.1097/AOG.0b013e31822f1b50
   Jenniskens K, 2015, J OBSTET GYNAECOL CA, V37, P207, DOI 10.1016/S1701-2163(15)30306-6
   Jonsson M, 2014, AM J OBSTET GYNECOL, V211, P0, DOI 10.1016/j.ajog.2014.06.027
   Kodama Y, 2009, EARLY HUM DEV, V85, P235, DOI 10.1016/j.earlhumdev.2008.10.007
   Kunz MK, 2013, JOGNN-J OBST GYN NEO, V42, P12, DOI 10.1111/j.1552-6909.2012.01428.x
   Le Ray C, 2008, J GYNECOL OBST BIO R, V37, P325, DOI 10.1016/j.jgyn.2008.02.009
   Le Ray C, 2007, OBSTET GYNECOL, V110, P873, DOI 10.1097/01.AOG.0000281666.04924.be
   Leigh S, 2014, BJOG-INT J OBSTET GY, V121, P1720, DOI 10.1111/1471-0528.12897
   LINDGREN L, 1977, ACTA OBSTET GYN SCAN, V56, P303, DOI 10.3109/00016347709154983
   Lotgering FK, 2003, AM J OBSTET GYNECOL, V189, P233, DOI 10.1067/mob.2003.440
   Low JA, 1999, OBSTET GYNECOL, V93, P285, DOI 10.1016/S0029-7844(98)00441-4
   MacLennan AH, 2015, AM J OBSTET GYNECOL, V0, P0
   Macones GA, 2008, JOGNN-J OBST GYN NEO, V37, P510, DOI 10.1111/j.1552-6909.2008.00284.x
   MENDEZBAUER C, 1963, AM J OBSTET GYNECOL, V85, P1033, DOI 10.1016/S0002-9378(16)35639-3
   Miller SP, 2005, J PEDIATR-US, V146, P453, DOI 10.1016/j.jpeds.2004.12.026
   Murray DM, 2009, AM J PERINAT, V26, P605, DOI 10.1055/s-0029-1220774
   MYERS RE, 1972, AM J OBSTET GYNECOL, V112, P246, DOI 10.1016/0002-9378(72)90124-X
   Neilson DR, 2008, AM J OBSTET GYNECOL, V198, P717, DOI 10.1016/j.ajog.2008.02.030
   Nelson KB, 1996, NEW ENGL J MED, V334, P613, DOI 10.1056/NEJM199603073341001
   OBrien W F, 1984, AM J PERINATOL, V1, P223, DOI 10.1055/s-2007-1000009
   OMahony F, 2005, BJOG-INT J OBSTET GY, V112, P619, DOI 10.1111/j.1471-0528.2004.00508.x
   PEEBLES DM, 1994, BRIT J OBSTET GYNAEC, V101, P44, DOI 10.1111/j.1471-0528.1994.tb13008.x
   Perlman JM, 2006, CLIN PERINATOL, V33, P335, DOI 10.1016/j.clp.2006.03.004
   PERLMAN JM, 1993, PEDIATR NEUROL, V9, P277, DOI 10.1016/0887-8994(93)90063-I
   Perlman JM, 2004, SEMIN PERINATOL, V28, P415, DOI 10.1053/j.semperi.2004.10.003
   Petersen L, 1997, J OBSTET GYNECOL NEONATAL NURS, V26, P719, DOI 10.1111/j.1552-6909.1997.tb02747.x
   Phelan JP, 1998, J MATERN-FETAL INVES, V8, P1
   PIQUARD F, 1989, ACTA OBSTET GYN SCAN, V68, P713, DOI 10.3109/00016348909006144
   Porreco RP, 2004, AM J OBSTET GYNECOL, V190, P113, DOI 10.1016/S0002-9378(03)00855-X
   REMPEN A, 1993, GEBURTSH FRAUENHEILK, V53, P337, DOI 10.1055/s-2007-1022893
   Robson M, 2013, BEST PRACT RES CL OB, V27, P297, DOI 10.1016/j.bpobgyn.2012.09.004
   Schiffin BS, 2006, CURR OPIN OBSTET GYN, V18, P112, DOI 10.1097/01.gco.0000192984.15095.7c
   Schifrin BS, 2004, BEST PRACT RES CL OB, V18, P437, DOI 10.1016/j.bpobgyn.2004.03.001
   Schifrin BS, 2014, STRESS DEV PROGRAMMI, V0, P188
   Schwarcz RL, 1969, PERINATAL FACTORS AF, V0, P115
   Senecal J, 2005, OBSTET GYNECOL, V105, P763, DOI 10.1097/01.AOG.0000154889.47063.84
   Shah PS, 2009, AM J PERINAT, V26, P39, DOI 10.1055/s-0028-1095185
   Shalak L, 2004, EARLY HUM DEV, V80, P125, DOI 10.1016/j.earlhumdev.2004.06.003
   Shankaran S, 2005, NEW ENGL J MED, V353, P1574, DOI 10.1056/NEJMcps050929
   Shellhaas RA, 2015, J CHILD NEUROL, V0, P0
   Sholapurkar SL, 2012, J OBSTET GYNAECOL, V32, P505, DOI 10.3109/01443615.2012.689029
   Simpson KR, 2009, MCN-AM J MATERN-CHIL, V34, P8, DOI 10.1097/01.NMC.0000343859.62828.ee
   Simpson KR, 2008, AM J OBSTET GYNECOL, V199, P0, DOI 10.1016/j.ajog.2007.12.015
   Simpson KR, 2003, J PERINAT NEONAT NUR, V17, P110, DOI 10.1097/00005237-200304000-00004
   Simpson KR, 2009, MCN-AM J MATERN-CHIL, V34, P6
   Simpson KR, 2003, J PERINAT NEONAT NUR, V17, P26
   Simpson LL, 2012, SEMIN PERINATOL, V36, P328, DOI 10.1053/j.semperi.2012.04.015
   SORBE B, 1983, INT J GYNECOL OBSTET, V21, P205, DOI 10.1016/0020-7292(83)90081-4
   Spencer JAD, 1997, BRIT J OBSTET GYNAEC, V104, P25, DOI 10.1111/j.1471-0528.1997.tb10643.x
   Spong CY, 2013, OBSTET GYNECOL, V121, P687, DOI 10.1097/AOG.0b013e3182854b36
   Steer PJ, 2008, SEMIN FETAL NEONAT M, V13, P2, DOI 10.1016/j.siny.2007.09.005
   Steer PJ, 2009, J PERINAT MED, V37, P451, DOI 10.1515/JPM.2009.111
   STEER PJ, 1993, BRIT J OBSTET GYNAEC, V100, P32, DOI 10.1111/j.1471-0528.1993.tb10634.x
   Stewart RD, 2012, AM J OBSTET GYNECOL, V207, P0, DOI 10.1016/j.ajog.2012.07.032
   Takanashi J, 2003, NEUROLOGY, V61, P531, DOI 10.1212/01.WNL.0000079370.28310.EA
   Takenouchi T, 2012, PEDIATR NEUROL, V46, P106, DOI 10.1016/j.pediatrneurol.2011.11.011
   Tolcher MC, 2014, OBSTET GYNECOL, V123, P536, DOI 10.1097/AOG.0000000000000132
   Towner D, 1999, NEW ENGL J MED, V341, P1709, DOI 10.1056/NEJM199912023412301
   Ueno N, 1992, NIHON SANKA FUJINKA GAKKAI ZASSHI, V44, P97
   VANNUCCI RC, 1993, APMIS, V101, P89
   Vidarsdottir H, 2011, AM J OBSTET GYNECOL, V204, P0, DOI 10.1016/j.ajog.2010.12.036
   Volpe JJ, 2008, NEUROLOGY NEWBORN, V5nd, P1094
   Volpe JJ, 2012, ANN NEUROL, V72, P156, DOI 10.1002/ana.23647
   Walsh CA, 2008, AM J OBSTET GYNECOL, V198, P0, DOI 10.1016/j.ajog.2007.06.018
   Westgate JA, 2007, AM J OBSTET GYNECOL, V197, P0, DOI 10.1016/j.ajog.2007.03.063
   Windle WF, 1940, PHYSL FETUS ORIGIN E, V0, P0
   Yeh P, 2012, BJOG-INT J OBSTET GY, V119, P824, DOI 10.1111/j.1471-0528.2012.03335.x
   Yildirim G, 2008, BIRTH-ISS PERINAT C, V35, P25, DOI 10.1111/j.1523-536X.2007.00208.x
NR 101
TC 6
Z9 6
U1 1
U2 9
PU ELSEVIER SCI LTD
PI OXFORD
PA THE BOULEVARD, LANGFORD LANE, KIDLINGTON, OXFORD OX5 1GB, OXON, ENGLAND
SN 1521-6934
EI 1532-1932
J9 BEST PRACT RES CL OB
JI Best Pract. Res. Clin. Obstet. Gynaecol.
PD JAN 15
PY 2016
VL 30
IS 
BP 87
EP 97
DI 10.1016/j.bpobgyn.2015.06.007
PG 11
WC Obstetrics & Gynecology
SC Obstetrics & Gynecology
GA DE6VN
UT WOS:000370771800010
PM 26227999
DA 2022-10-14
ER

PT J
AU Dayaratna, KD
   Kedem, B
AF Dayaratna, Kevin D.
   Kedem, Benjamin
TI Bayesian semiparametric density ratio modelling with applications to medical malpractice reform
SO STATISTICAL MODELLING
LA English
DT Article
DE Bayesian computation; Density ratio estimation; medical malpractice reform; semiparametric modelling; tort reform
ID empirical likelihood; regression; inference
AB This study examines the efficacy of tort reforms instituted throughout the country during the last decade, improving upon existing semiparametric density ratio estimation (DRE) methodologies in the process. DRE is a well-known semiparametric modelling technique that has been used for well over two decades. Although the approach has been demonstrated to be extremely useful in statistical modelling, it has suffered from one main limitationthe methodology has thus far not been capable of modelling individual-level heterogeneity. We address this issue by presenting a novel adaptation of DRE to model individual level heterogeneity. We do so by marginalizing the associated empirical likelihood function involving density ratios to provide an overall distribution of the entire population despite having extremely limited initial information about each individual in the dataset. We apply this approach to medical malpractice loss data from the previous decade to quantify the probability of changes in tort losses. Our results demonstrate the success of a number of recently implemented malpractice reforms. Comparisons to existing DRE methods, as well as standard regression methods, illustrate the efficacy of our approach.
C1 [Dayaratna, Kevin D.] Heritage Fdn, Ctr Data Anal, 214 Massachusetts Ave NE, Washington, DC 20002 USA.
   [Kedem, Benjamin] Univ Maryland, Dept Math, College Pk, MD 20742 USA.
RP Dayaratna, KD (通讯作者)，Heritage Fdn, Ctr Data Anal, 214 Massachusetts Ave NE, Washington, DC 20002 USA.
EM kevin.dayaratna@heritage.org
CR American Tort Reform Association, 2014, JUD HELLH 2014 2015, V0, P0
   Bickel S, 2008, P 25 INT C MACHINE L, V0, PP56, DOI 10.1145/1390156.1390164
   Capretta J, 2013, HERITAGE FDN BACKGRO, V0, P0
   Cornyn J, 2010, HERITAGE FDN LECT, V1142, P0
   Crain NV, 2009, TORT LAW TALLY STATE, V0, P0
   Dayaratna K, 2015, P 30 INT WORKSH STAT, V0, P75
   Dayaratna KD, 2013, HOCKEY RES J, V0, P193
   Dayaratna KD, 2013, HERITAGE FDN BACKGRO, V0, P0
   Dayaratna KD, 2014, THESIS, V0, P0
   Dayaratna KD, 2012, HERITAGE FDN BACKGRO, V0, P0
   Fokianos K, 2004, J R STAT SOC B, V66, P941, DOI 10.1111/j.1467-9868.2004.05480.x
   Fokianos K, 2001, TECHNOMETRICS, V43, P56, DOI 10.1198/00401700152404327
   Fokianos K, 2008, J STAT THEORY PRACT, V2, P355, DOI 10.1080/15598608.2008.10411880
   Gelfand AE, 1996, MARKOV CHAIN MONTE C, V0, PP145, DOI 10.1201/B14835
   GELFAND AE, 1990, J AM STAT ASSOC, V85, P398, DOI 10.2307/2289776
   Gilbert PB, 1999, BIOMETRIKA, V86, P27, DOI 10.1093/biomet/86.1.27
   Greenspan A, 2013, MAP TERRITORY RISK H, V0, P0
   Jones Ashby, 2010, WALL STREET J, V0, P0
   KAMAKURA WA, 1989, J MARKETING RES, V26, P379, DOI 10.2307/3172759
   Kanamori T, 2009, J MACH LEARN RES, V10, P1391
   Katzoff M, 2014, J STAT THEORY PRACT, V8, P444, DOI 10.1080/15598608.2013.806233
   Kedem B, 2008, CAN J STAT, V36, P193, DOI 10.1002/cjs.5550360202
   Kedem B, 2014, 2014 INTERNATIONAL CONFERENCE ON COMPUTATIONAL SCIENCE AND COMPUTATIONAL INTELLIGENCE (CSCI), VOL 1, P364, DOI 10.1109/CSCI.2014.69
   Kedem B, 2009, STAT MED, V28, P2147, DOI 10.1002/sim.3611
   Kessler D, 1996, Q J ECON, V111, P353, DOI 10.2307/2946682
   Kessler DP, 2005, JAMA-J AM MED ASSOC, V293, P2618, DOI 10.1001/jama.293.21.2618
   Kyung M, 2011, J R STAT SOC C-APPL, V60, P701, DOI 10.1111/j.1467-9876.2011.00768.x
   Lazar NA, 2003, BIOMETRIKA, V90, P319, DOI 10.1093/biomet/90.2.319
   Lenk PJ, 2000, PSYCHOMETRIKA, V65, P93, DOI 10.1007/BF02294188
   LEVY RA, 2005, DOS DONTS TORT REFOR, V0, P0
   Lu G, 2007, ASYMPTOTIC THEORY MU, V0, P0
   McQuillan LJ, 2007, JACKPOT JUSTICE TRUE, V0, P0
   McQuillan LJ, 2010, TORT LIABILITY INDEX, V0, P108
   McQuillan LJ, 2008, 2008 US TORT LIABILI, V0, P0
   MCQUILLAN LJ, 2008, US TORT LIABILITY IN, V0, P0
   Mengersen KL, 2013, P NATL ACAD SCI USA, V110, P1321, DOI 10.1073/pnas.1208827110
   Miller Steven J, 2007, CHANCE MAGAZINE, V20, P40, DOI 10.1080/09332480.2007.10722831
   MORRIS CN, 1983, J AM STAT ASSOC, V78, P47, DOI 10.2307/2287098
   Owen AB, 2001, EMPIRICAL LIKELIHOOD, V0, P0, DOI DOI 10.1201/9781420036152
   OWEN AB, 1988, BIOMETRIKA, V75, P237, DOI 10.2307/2336172
   Parente ST, 2011, J RISK INSUR, V78, P389, DOI 10.1111/j.1539-6975.2010.01393.x
   Phue JN, 2007, GENOMICS, V89, P300, DOI 10.1016/j.ygeno.2006.10.004
   PRENTICE RL, 1979, BIOMETRIKA, V66, P403, DOI 10.1093/biomet/66.3.403
   Qin J, 1997, BIOMETRIKA, V84, P609, DOI 10.1093/biomet/84.3.609
   Qin J, 2005, J NONPARAMETR STAT, V17, P665, DOI 10.1080/10485250500039346
   Rivlin A, 2012, BROOKINGS I CAMPAIGN, V0, P0
   Rossi PE, 2003, MARKET SCI, V22, P304, DOI 10.1287/mksc.22.3.304.17739
   Rubin PH, 2007, J LAW ECON, V50, P221, DOI 10.1086/521738
   Schennach SM, 2005, BIOMETRIKA, V92, P31, DOI 10.1093/biomet/92.1.31
   Studdert DM, 2005, JAMA-J AM MED ASSOC, V293, P2609, DOI 10.1001/jama.293.21.2609
   Sugiyama M, 2008, ADV NEURAL INFORM PR, V0, PP1433, DOI 10.1109/FG.2013.6553717
   Voulgaraki A, 2011, THESIS, V0, P0
   Voulgaraki A, 2012, ANN APPL STAT, V6, P1185, DOI 10.1214/12-AOAS552
   Yang YW, 2012, ANN STAT, V40, P1102, DOI 10.1214/12-AOS1005
   Zhou WK, 2012, THESIS, V0, P0
NR 56
TC 0
Z9 0
U1 0
U2 4
PU SAGE PUBLICATIONS LTD
PI LONDON
PA 1 OLIVERS YARD, 55 CITY ROAD, LONDON EC1Y 1SP, ENGLAND
SN 1471-082X
EI 1477-0342
J9 STAT MODEL
JI Stat. Model.
PD AUG 15
PY 2016
VL 16
IS 4
BP 261
EP 278
DI 10.1177/1471082X16641793
PG 18
WC Statistics & Probability
SC Mathematics
GA DS7WL
UT WOS:000380993500001
DA 2022-10-14
ER

PT J
AU Menger, RP
   Wolf, ME
   Lang, RW
   Smith, DR
   Nanda, A
   Letarte, P
   Rosner, MK
AF Menger, Richard P.
   Wolf, Michael E.
   Lang, Richard W.
   Smith, Donald R.
   Nanda, Anil
   Letarte, Peter
   Rosner, Michael K.
TI Military Neurosurgery: A Range of Service Options
SO NEUROSURGERY
LA English
DT Article
DE Military neurosurgery; Military service; Socioeconomic analysis; United States Air Force; United States Army; United States Navy
AB The pathway to military neurosurgical practice can include a number of accession options. This article is an objective comparison of fiscal, tangible, and intangible benefits provided through different military neurosurgery career paths. Neurosurgeons may train through active duty, reserve, or civilian pathways. These modalities were evaluated on the basis of economic data during residency and the initial 3 years afterwards. When available, military base pay, basic allowance for housing and subsistence, variable special pay, board certified pay, incentive pay, multiyear special pay, reserve drill pay, civilian salary, income tax, and other tax incentives were analyzed using publically available data. Civilians had lower residency pay, higher starting salaries, increased taxes, malpractice insurance cost, and increased overhead. Active duty service saw higher residency pay, lower starting salary, tax incentives, increased benefits, and almost no associated overhead including malpractice coverage. Reserve service saw a combination of civilian benefits with supplementation of reserve drill pay in return for weekend drill and the possibility of deployment and activation. Being a neurosurgeon in the military is extremely rewarding. From a financial perspective, ignoring intangibles, this article shows most entry pathways with initially modest differences between the cumulative salaries of active duty and civilian career paths and with higher overall compensation available from the reserve service option. These pathways become increasingly discrepant over time as civilian pay greatly exceeds that of military neurosurgeons. We hope that those curious about or considering serving in the United States military benefit from our accounting and review of these comparative paths.ABBREVIATIONS:FAP, Financial Assistance ProgramNADDS, Navy Active Duty Delay for SpecialistsTMS, Training in Medical Specialties
C1 [Menger, Richard P.; Smith, Donald R.; Nanda, Anil] Louisiana State Univ Hlth Sci, Dept Neurosurg, Shreveport, LA USA.
   [Wolf, Michael E.] Air Test & Evaluat Squadron Three Zero, Dept Aerosp Med, Point Mugu Nawc, CA USA.
   [Menger, Richard P.; Wolf, Michael E.; Lang, Richard W.; Letarte, Peter] US Navy, Philadelphia, PA USA.
   [Smith, Donald R.] US Air Force, Boulder, CO USA.
   [Letarte, Peter] Loyola Univ, Med Ctr, Dept Neurol Surg, 2160 S 1st Ave, Maywood, IL 60153 USA.
   [Rosner, Michael K.] Walter Reed Natl Mil Med Ctr, Neurosurg Serv, Bethesda, MD USA.
   [Rosner, Michael K.] US Army, Boulder, CO USA.
RP Menger, RP (通讯作者)，1501 Kings Highway, Shreveport, LA 71103 USA.
EM richard.menger@gmail.com
CR American Association of Medical Colleges, 2013, MED STUD ED DEBT COS, V0, P0
   Department of Defense, 2002, SPEC PAYS MED OFF, V0, P0
   Jena AB, 2011, NEW ENGL J MED, V365, P629, DOI 10.1056/NEJMsa1012370
   Moquin Ross R, 2002, NEUROSURG FOCUS, V12, P0
   Nahed BV, 2012, PLOS ONE, V7, P0, DOI 10.1371/journal.pone.0039237
   Ragel BT, 2011, NEUROSURGERY, V69, P525, DOI 10.1227/NEU.0b013e3182181ec2
   Ragel BT, 2009, MIL MED, V174, P103, DOI 10.7205/MILMED-D-00-5408
   Ragel BT, 2010, NEUROSURG FOCUS, V28, P0, DOI 10.3171/2010.3.FOCUS09324
   Special Pays for Medical Officers, 2002, DOD 7000 14 R FIN A, V7A, P1
NR 11
TC 5
Z9 5
U1 0
U2 1
PU OXFORD UNIV PRESS INC
PI CARY
PA JOURNALS DEPT, 2001 EVANS RD, CARY, NC 27513 USA
SN 0148-396X
EI 1524-4040
J9 NEUROSURGERY
JI Neurosurgery
PD JUN 15
PY 2016
VL 78
IS 6
BP 765
EP 773
DI 10.1227/NEU.0000000000001084
PG 9
WC Clinical Neurology; Surgery
SC Neurosciences & Neurology; Surgery
GA DN2GO
UT WOS:000376882300016
PM 26528672
DA 2022-10-14
ER

PT J
AU Badenoch-Jones, EK
   White, BP
   Lynham, AJ
AF Badenoch-Jones, E. K.
   White, B. P.
   Lynham, A. J.
TI The Australian litigation landscape - oral and maxillofacial surgery and general dentistry (oral surgery procedures): an analysis of litigation cases
SO AUSTRALIAN DENTAL JOURNAL
LA English
DT Article
DE Law; litigation; negligence; oral and maxillofacial surgery; oral surgery
AB Background: There are persistent concerns about litigation in the dental and medical professions. These concerns arise in a setting where general dentists are more frequently undertaking a wider range of oral surgery procedures, potentially increasing legal risk. Methods: Judicial cases dealing with medical negligence in the fields of general dentistry (oral surgery procedure) and oral and maxillofacial surgery were located using the three main legal databases. Relevant cases were analysed to determine the procedures involved, the patients' claims of injury, findings of negligence and damages awarded. A thematic analysis of the cases was undertaken to determine trends. Results: Fifteen cases over a 20-year period were located across almost all Australian jurisdictions (eight cases involved general dentists; seven cases involved oral and maxillofacial surgeons). Eleven of the 15 cases involved determinations of whether or not the practitioner had failed in their duty of care; negligence was found in six cases. Eleven of the 15 cases related to molar extractions (eight specifically to third molar). Conclusions: Dental and medical practitioners wanting to manage legal risk should have regard to circumstances arising in judicial cases. Adequate warning of risks is critical, as is offering referral in appropriate cases. Preoperative radiographs, good medical records and processes to ensure appropriate follow-up are also important.
C1 [Badenoch-Jones, E. K.] Queensland Univ Technol, Inst Hlth & Biomed Innovat, 60 Musk Ave, Kelvin Grove, Qld 4059, Australia.
   [White, B. P.] Queensland Univ Technol, Fac Law, Australian Ctr Hlth Law Res, Brisbane, Qld, Australia.
   [Lynham, A. J.] Queensland Univ Technol, Med Engn Res Facil, Prince Charles Hosp Campus, Chermside, Qld, Australia.
RP Badenoch-Jones, EK (通讯作者)，Queensland Univ Technol, Inst Hlth & Biomed Innovat, 60 Musk Ave, Kelvin Grove, Qld 4059, Australia.
EM emma.badenochjones@hdr.qut.edu
CR Andrews Sally, 2003, J LAW MED, V11, P48
   Butler Des, 2014, HLTH LAW AUSTR, V0, P255
   DOHVOMA C, 1993, BRIT DENT J, V174, P389, DOI 10.1038/sj.bdj.4808178
   Health Workforce Australia, 2014, AUSTR FUT HLTH WORKF, V0, P0
   Khoury BS, 2015, AUST DENT J, V60, P138, DOI 10.1111/adj.12301
   Lam R, 2014, AUST DENT J, V59, P432, DOI 10.1111/adj.12222
   Lydiatt DD, 2002, LARYNGOSCOPE, V112, P816, DOI 10.1097/00005537-200205000-00009
   Sykes D, 2000, ANN R AUSTRALAS COLL DENT SURG, V15, P309
   Wright B, 2012, AUST DENT J, V57, P9, DOI 10.1111/j.1834-7819.2011.01653.x
NR 9
TC 5
Z9 5
U1 0
U2 8
PU WILEY-BLACKWELL
PI HOBOKEN
PA 111 RIVER ST, HOBOKEN 07030-5774, NJ USA
SN 0045-0421
EI 1834-7819
J9 AUST DENT J
JI Aust. Dent. J.
PD SEP 15
PY 2016
VL 61
IS 3
BP 310
EP 316
DI 10.1111/adj.12374
PG 7
WC Dentistry, Oral Surgery & Medicine
SC Dentistry, Oral Surgery & Medicine
GA DW1AF
UT WOS:000383374300008
PM 26359636
DA 2022-10-14
ER

PT J
AU Richter, JM
   Kelsey, PB
   Campbell, EJ
AF Richter, James M.
   Kelsey, Peter B.
   Campbell, Emily J.
TI Adverse Event and Complication Management in Gastrointestinal Endoscopy
SO AMERICAN JOURNAL OF GASTROENTEROLOGY
LA English
DT Review
ID medical error; quality-assurance; patients want; malpractice; risk; perforation; colonoscopy; physician; doctor
AB Gastrointestinal endoscopy is a remarkably safe set of diagnostic and therapeutic techniques, and yet a small number of significant complications and adverse events are expected. Serious complications may have a material effect on the patient's health and well-being. They need to be anticipated and prevented if possible and managed effectively when identified. When complications occur they need to be discussed frankly with patients and their families. Informed consent, prevention, early detection, reporting, and systems improvement are critical aspects of effective complication management. Optimal complication management may improve patient satisfaction and outcome, as well as preserving the reputation and confidence of the endoscopist, and may minimize litigation.
C1 [Richter, James M.; Kelsey, Peter B.; Campbell, Emily J.] Harvard Univ, Sch Med, Massachusetts Gen Hosp, Div Gastroenterol, 55 Fruit St,Blake 4, Boston, MA 02114 USA.
RP Richter, JM (通讯作者)，Harvard Univ, Sch Med, Massachusetts Gen Hosp, Div Gastroenterol, 55 Fruit St,Blake 4, Boston, MA 02114 USA.
EM jrichter@mgh.harvard.edu
CR Anderson MA, 2012, GASTROINTEST ENDOSC, V75, P467, DOI 10.1016/j.gie.2011.07.010
   [Anonymous], 2015, DISCLOSING HARM HEAL, V0, P0
   ASGE/ACG Task Force on Quality in Endoscopy, 2015, GASTROINTEST ENDOSC, V81, P1
   Ben-Menachem T, 2012, GASTROINTEST ENDOSC, V76, P707, DOI 10.1016/j.gie.2012.03.252
   Berwick DM, 2003, NEW ENGL J MED, V348, P2570, DOI 10.1056/NEJMe030044
   Blendon RJ, 2002, NEW ENGL J MED, V347, P1933, DOI 10.1056/NEJMsa022151
   Code of medical ethics of the American Medical Association, 2010, COD MED ETH AM MED C, V0, P280
   Conklin LS, 2008, CLIN GASTROENTEROL H, V6, P677, DOI 10.1016/j.cgh.2008.02.047
   Cotton PB, 2015, GASTROENTEROL NURS, V38, P101, DOI 10.1097/SGA.0000000000000095
   Cotton PB, 2010, GASTROINTEST ENDOSC, V71, P446, DOI 10.1016/j.gie.2009.10.027
   Duclos CW, 2005, INT J QUAL HEALTH C, V17, P479, DOI 10.1093/intqhc/mzi065
   Feld AD, 2009, AM J GASTROENTEROL, V104, P1346, DOI 10.1038/ajg.2009.215
   Fisher DA, 2011, GASTROINTEST ENDOSC, V74, P745, DOI 10.1016/j.gie.2011.07.025
   Forster HP, 2002, ARCH INTERN MED, V162, P1217, DOI 10.1001/archinte.162.11.1217
   Gallagher TH, 2007, NEW ENGL J MED, V356, P2713, DOI 10.1056/NEJMra070568
   Gawande A, 2002, COMPLICATIONS SURG N, V0, P0
   Gawande AA, 1999, SURGERY, V126, P66, DOI 10.1067/msy.1999.98664
   GERSTENBERGER PD, 1993, GASTROINTEST ENDOSC, V39, P132, DOI 10.1016/S0016-5107(93)70052-8
   Hiyama T, 2006, WORLD J GASTROENTERO, V12, P6857, DOI 10.3748/wjg.v12.i42.6857
   Hofer TP, 2000, EFFECT CLIN PRACT, V3, P0
   Janssen NBAT, 2009, J MED ETHICS, V35, P276, DOI 10.1136/jme.2008.025031
   Kavic SM, 2001, SURG TREATMENT EVIDE, V0, P0
   Kreimer S, 2013, MED EC, V0, P0
   LESTER GW, 1993, WESTERN J MED, V158, P268
   Levinson W, 1997, JAMA-J AM MED ASSOC, V277, P553, DOI 10.1001/jama.277.7.553
   Lohsiriwat V, 2010, WORLD J GASTROENTERO, V16, P425, DOI 10.3748/wjg.v16.i4.425
   Matharoo M, 2014, WORLD J GASTROENTERO, V20, P17507, DOI 10.3748/wjg.v20.i46.17507
   Palmer KR, 2007, GUT, V56, P456, DOI 10.1136/gut.2006.105577
   Pierluissi E, 2003, JAMA-J AM MED ASSOC, V290, P2838, DOI 10.1001/jama.290.21.2838
   Powell SK, 2006, PROF CASE MANAG, V11, P193
   Putcha RV, 2003, GASTROENTEROL CLIN N, V32, P1289, DOI 10.1016/S0889-8553(03)00094-3
   Racz I, 2008, DIGEST DIS, V26, P49, DOI 10.1159/000109387
   Raemer DB, 2014, J PATIENT SAF, V0, P0
   Robbennolt JK, 2009, CLIN ORTHOP RELAT R, V467, P376, DOI 10.1007/s11999-008-0580-1
   Robertson DJ, 2015, GUT, V64, P982, DOI 10.1136/gutjnl-2014-308076
   Truog RD, 2011, TALKING PATIENTS FAM, V0, P0
   Vincent C, 2003, NEW ENGL J MED, V348, P1051, DOI 10.1056/NEJMhpr020760
   VINCENT C, 1994, LANCET, V343, P1609, DOI 10.1016/S0140-6736(94)93062-7
   Witman AB, 1996, ARCH INTERN MED, V156, P2565, DOI 10.1001/archinte.156.22.2565
NR 39
TC 14
Z9 15
U1 0
U2 7
PU NATURE PUBLISHING GROUP
PI NEW YORK
PA 75 VARICK ST, 9TH FLR, NEW YORK, NY 10013-1917 USA
SN 0002-9270
EI 1572-0241
J9 AM J GASTROENTEROL
JI Am. J. Gastroenterol.
PD MAR 15
PY 2016
VL 111
IS 3
BP 348
EP 352
DI 10.1038/ajg.2015.423
PG 5
WC Gastroenterology & Hepatology
SC Gastroenterology & Hepatology
GA DL1OB
UT WOS:000375400500015
PM 26753887
DA 2022-10-14
ER

PT J
AU Nasseri, E
AF Nasseri, Eiman
TI Disciplinary and Legal Actions Against Dermatologists in Canada
SO JOURNAL OF CUTANEOUS MEDICINE AND SURGERY
LA English
DT Article
DE dermatology; discipline; litigation
ID professional liability claim; medical malpractice; laser-surgery; risk
AB Background: Dermatologists face a litany of professional and legal risks in practice. Objective: To review cases of disciplinary and legal action against dermatologists in Canada. Methods: The Canadian Medical Protective Association, all 10 provincial medical colleges, and the Canadian Legal Information Institute were contacted to obtain data on legal or disciplinary action taken against dermatologists in their records. A literature review was performed regarding litigation against dermatologists in other countries. Results: Six dermatologists in Canada faced disciplinary action in the last 5 to 30 years. Seven dermatologists and 5 other specialists in Canada faced lawsuits relating to dermatology in the last 1 to 144 years. Procedures and therapy are the most frequently sources of lawsuits against dermatologists both at home and abroad. Conclusion: Dermatologists need to remain vigilant to avoid disciplinary action and lawsuits from their increasing and varied interactions with patients.
C1 [Nasseri, Eiman] Univ Illinois, Dept Dermatol, Chicago, IL 60612 USA.
RP Nasseri, E (通讯作者)，Univ Illinois, Dept Dermatol, MC 624,808 South Wood St,Room 380 CME, Chicago, IL 60612 USA.
EM eiman_nasseri@yahoo.ca
CR Alam A, 2011, BMJ OPEN, V5, P0
   DSouza LS, 2015, JAMA DERMATOL, V151, P529, DOI 10.1001/jamadermatol.2014.4495
   Drummond A, 2003, BRIT J DERMATOL, V149, P111, DOI 10.1046/j.1365-2133.2003.05344.x
   Gawkrodger DJ, 2011, BRIT J DERMATOL, V164, P537, DOI 10.1111/j.1365-2133.2010.10173.x
   Gilmour J M, 1994, ANN HEALTH LAW, V3, P179
   Jalian HR, 2014, JAMA DERMATOL, V150, P407, DOI 10.1001/jamadermatol.2013.7117
   Jalian HR, 2013, JAMA DERMATOL, V149, P188, DOI 10.1001/jamadermatol.2013.1384
   Ke M, 2010, DERMATOL SURG, V36, P198, DOI 10.1111/j.1524-4725.2009.01425.x
   Korman JB, 2013, DERMATOL SURG, V39, P1587, DOI 10.1111/dsu.12188
   Lydiatt DD, 2004, AM J SURG, V187, P688, DOI 10.1016/j.amjsurg.2003.10.018
   Moshell AN, 2012, J AM ACAD DERMATOL, V66, P78, DOI 10.1016/j.jaad.2010.12.003
   Ogawa S, 2008, J DERMATOL, V35, P426, DOI 10.1111/j.1346-8138.2008.00497.x
   Perlis CS, 2006, DERMATOL SURG, V32, P79, DOI 10.1097/00042728-200601000-00016
   Resnech JS, 2006, ARCH DERMATOL, V142, P337, DOI 10.1001/archderm.142.3.337
   Tsimtsiou Z, 2014, HIPPOKRATIA, V18, P139
NR 16
TC 0
Z9 0
U1 1
U2 2
PU SAGE PUBLICATIONS INC
PI THOUSAND OAKS
PA 2455 TELLER RD, THOUSAND OAKS, CA 91320 USA
SN 1203-4754
EI 1615-7109
J9 J CUTAN MED SURG
JI J. Cutan. Med. Surg.
PD JAN-FEB 15
PY 2016
VL 20
IS 1
BP 29
EP 34
DI 10.1177/1203475415598066
PG 6
WC Dermatology
SC Dermatology
GA DA1KA
UT WOS:000367553500004
PM 26209708
DA 2022-10-14
ER

PT J
AU Harrison, WD
   Sargazi, N
   Yin, Q
   Chandrasekar, CR
AF Harrison, William D.
   Sargazi, Nastaran
   Yin, Qi
   Chandrasekar, Coonoor R.
TI Delayed diagnosis in primary careThe main cause of sarcoma litigation in the United Kingdom
SO JOURNAL OF SURGICAL ONCOLOGY
LA English
DT Article
DE sarcoma; litigation; medicolegal; negligence; awareness
ID medical negligence; cost
AB BackgroundPoor awareness and knowledge of lumps and bumps can impact on patient outcomes and survival. Late referrals or false reassurance may lead to litigation proceedings. The aim of this study was to identify the litigation cost in sarcoma care and identify areas for improvement. MethodOrthopaedic litigation between 1995-2010 in England and Wales was obtained from the National Health Service Litigation Authority. Litigation specifically relating to sarcoma in the extremities was identified. Causation, compensation fee, cost of legal defense, and compensation were analyzed. ResultsThere were 52 litigation claims. Negligence was proven in 71% (n=37) of cases. The total cost was 4.4 million (mean of 84,000 pound/case). The mean compensation award was 92,000 pound (range 650- pound 978,000) pound and the mean defense cost was 22,000 pound (range 0- pound 102,000) pound. Delayed diagnosis accounted for 89% of cases (n=48). Negligence following diagnosis was infrequent; inappropriate treatment (n=2), failure to recognize complications of surgery (n=2), intra-operative problems (n=1), failure to refer to a specialist unit after a whoops procedure (n=1). ConclusionsOnce the patient is within the specialist sarcoma unit, there is a very low rate of litigation. Efforts to reduce litigation in sarcoma treatment should focus on early diagnosis and raising awareness of sarcomas. J. Surg. Oncol. 2016;113:361-363. (c) 2016 Wiley Periodicals, Inc.
C1 [Harrison, William D.; Sargazi, Nastaran; Yin, Qi; Chandrasekar, Coonoor R.] Royal Liverpool Univ Hosp, Liverpool Sarcoma Unit, 4z Link,4th Floor,Prescot Rd, Liverpool L7 8XP, Merseyside, England.
   Broadgreen Univ Hosp, Liverpool Sarcoma Unit, Liverpool, Merseyside, England.
RP Harrison, WD (通讯作者)，Royal Liverpool Univ Hosp, 4z Link,4th Floor,Prescot Rd, Liverpool L7 8XP, Merseyside, England.
EM will.d.harrison@gmail.com
CR Atrey A, 2010, J CHILD ORTHOP, V4, P471, DOI 10.1007/s11832-010-0276-4
   Chacko D, 2009, DISC PAP EC SOC HIS, V77, P1
   Ellis H, 2002, SURGERY, V20, P1
   Fenn P, 2000, BRIT MED J, V320, P1567, DOI 10.1136/bmj.320.7249.1567
   Fenn P, 2002, BRIT MED J, V325, P233, DOI 10.1136/bmj.325.7358.233
   Grimer Robert, 2010, SARCOMA, V2010, P1, DOI 10.1155/2010/506182
   Jones R, 2001, BRIT MED J, V322, P1555, DOI 10.1136/bmj.322.7302.1555
   Khan IH, 2012, ORTHOPEDICS, V35, PE726, DOI 10.3928/01477447-20120426-28
   McWilliams AB, 2013, BONE JOINT J, V95B, P122, DOI 10.1302/0301-620X.95B1.30908
   Mead J, 2014, BULLETIN, V96, P180
   Mesko NW, 2014, J SURG ONCOL, V110, P919, DOI 10.1002/jso.23770
   Nahed BV, 2012, PLOS ONE, V7, P1
   Ross A, 2015, BONE JOINT, V4, P35
   Singh H, 2010, J CLIN ONCOL, V28, P3307, DOI 10.1200/JCO.2009.25.6636
   Wong CK, 2004, HONG KONG MEDICAL JOURNAL, V10, P117
NR 15
TC 6
Z9 6
U1 0
U2 1
PU WILEY
PI HOBOKEN
PA 111 RIVER ST, HOBOKEN 07030-5774, NJ USA
SN 0022-4790
EI 1096-9098
J9 J SURG ONCOL
JI J. Surg. Oncol.
PD MAR 15
PY 2016
VL 113
IS 4
BP 361
EP 363
DI 10.1002/jso.24149
PG 3
WC Oncology; Surgery
SC Oncology; Surgery
GA DK1YK
UT WOS:000374711400003
PM 26728703
DA 2022-10-14
ER

PT J
AU Ujam, A
   Perry, M
AF Ujam, A.
   Perry, M.
TI Emergency management for orbital compartment syndrome-is decompression mandatory?
SO INTERNATIONAL JOURNAL OF ORAL AND MAXILLOFACIAL SURGERY
LA English
DT Article
DE orbital compartment syndrome; canthotomy; cantholysis; trauma; retrobulbar; maxillofacial; decompression
ID retrobulbar hemorrhage; blindness
AB Current guidelines for the urgent management of patients with orbital compai Intent syndrome include immediate lateral canthotomy and cantholysis, followed by surgical decompression. Medical treatment is also advocated to 'buy time' while preparing the patient for theatre. This consists of high-dose steroids, mannitol, and acetazolamide diuretics to reduce swelling and orbital pressure. It is generally recognized that late or delayed intervention is associated with poor outcomes including blindness. With early presentation, given the potential risk to sight, there is generally a low threshold for treating suspected cases. However, whether or not to treat late cases is more controversial, partly because clinicians could face accusations of medical negligence if they do nothing. The case of a patient who sustained an orbital trauma to his only seeing eye, which resulted in acute proptosis and loss of vision, is presented here. He received no treatment at all for what appeared to be an orbital compartment syndrome secondary to retrobulbar haemorrhage, but surprisingly made a full recovery of vision within 48 h. In contrast to the current literature in favour of urgent treatment, this case would appear to cast some doubt over the concept of 'always' treating orbital compartment syndrome and our understanding of the condition.
C1 [Ujam, A.; Perry, M.] Northwick Pk Hosp & Clin Res Ctr, Oral & Maxillofacial Surg, Watford Rd, Harrow HA1 3UJ, Middx, England.
RP Ujam, A (通讯作者)，Northwick Pk Hosp & Clin Res Ctr, Oral & Maxillofacial Surg, Watford Rd, Harrow HA1 3UJ, Middx, England.
EM aujam@nhs.net
CR Chaon BC, 2015, CURR OPIN OPHTHALMOL, V26, P445, DOI 10.1097/ICU.0000000000000198
   Fattahi T, 2014, J ORAL MAXIL SURG, V72, P2500, DOI 10.1016/j.joms.2014.06.457
   HAYREH SS, 1980, OPHTHALMOLOGY, V87, P75, DOI 10.1016/s0161-6420(80)35283-4
   HISLOP WS, 1994, INJURY, V25, P663, DOI 10.1016/0020-1383(94)90009-4
   Mendrinos E, 2010, SURV OPHTHALMOL, V55, P2, DOI 10.1016/j.survophthal.2009.02.024
   Perry M, 2008, J ORAL MAXIL SURG, V66, P1913, DOI 10.1016/j.joms.2008.04.012
   Soare S, 2015, J CRANIO MAXILL SURG, V43, P1000, DOI 10.1016/j.jcms.2015.05.003
   Winterton JV, 2007, J ORAL MAXIL SURG, V65, P296, DOI 10.1016/j.joms.2005.11.089
NR 8
TC 5
Z9 5
U1 0
U2 1
PU CHURCHILL LIVINGSTONE
PI EDINBURGH
PA JOURNAL PRODUCTION DEPT, ROBERT STEVENSON HOUSE, 1-3 BAXTERS PLACE, LEITH WALK, EDINBURGH EH1 3AF, MIDLOTHIAN, SCOTLAND
SN 0901-5027
EI 1399-0020
J9 INT J ORAL MAX SURG
JI Int. J. Oral Maxillofac. Surg.
PD NOV 15
PY 2016
VL 45
IS 11
BP 1435
EP 1437
DI 10.1016/j.ijom.2016.08.001
PG 3
WC Dentistry, Oral Surgery & Medicine; Surgery
SC Dentistry, Oral Surgery & Medicine; Surgery
GA DZ9IS
UT WOS:000386189200018
PM 27575394
DA 2022-10-14
ER

PT J
AU Burrows, AS
   Burrows, JH
AF Burrows, Andrew S.
   Burrows, John H.
TI A SHOCKING REQUIREMENT IN THE LAW ON NEGLIGENCE LIABILITY FOR PSYCHIATRIC ILLNESS: LIVERPOOL WOMEN'S HOSPITAL NHS FOUNDATION TRUST V RONAYNE [2015] EWCA CIV 588
SO MEDICAL LAW REVIEW
LA English
DT Article
DE Negligence; Psychiatric illness; Tort; Adjustment disorder; Shock; Compensation
AB The Ronayne case concerned a husband who suffered a psychiatric illness, described as an adjustment disorder, in seeing the condition of his wife who was the primary victim of admitted medical negligence. His claim for compensation, as a 'secondary victim', failed because he could not satisfy the legal requirement that there must be a sudden shocking event. This commentary criticises that requirement which appears to make no medical sense.
C1 [Burrows, Andrew S.] Univ Oxford All Souls Coll, Fac Law, Oxford OX1 4AL, England.
   [Burrows, John H.] Univ Edinburgh, Coll Med & Vet Med, Edinburgh, Midlothian, Scotland.
RP Burrows, AS (通讯作者)，Univ Oxford All Souls Coll, Fac Law, Oxford OX1 4AL, England.
EM andrew.burrows@law.ox.ac.uk
CR [Anonymous], 2014, CLERK LINDSELL TORTS, V0, P0
   Law Commission, 1995, 137 LAW COMM, V0, P0
NR 2
TC 0
Z9 0
U1 1
U2 3
PU OXFORD UNIV PRESS
PI OXFORD
PA GREAT CLARENDON ST, OXFORD OX2 6DP, ENGLAND
SN 0967-0742
EI 1464-3790
J9 MED LAW REV
JI Med. Law. Rev.
PD SPR 15
PY 2016
VL 24
IS 2
BP 278
EP 285
DI 10.1093/medlaw/fww004
PG 8
WC Law; Medicine, Legal
SC Government & Law; Legal Medicine
GA DP2UL
UT WOS:000378348600007
PM 26856615
DA 2022-10-14
ER

PT J
AU Terranova, C
   Rocca, G
AF Terranova, Claudio
   Rocca, Gabriele
TI Homicide committed by psychiatric patients: Psychiatrists' liability in Italian law cases
SO MEDICINE SCIENCE AND THE LAW
LA English
DT Article
DE forensic psychiatry; psychiatrists' liability; comparative jurisprudence; Italian legal system; violent behaviour; causal link
ID violence; legal; malpractice; management; symptom; suicide
AB Interest in psychiatrists' professional liability in Italy has increased in recent years because of the number of medical malpractice claims. Professional liability for failure to prevent violent behaviour by psychiatric patients is particularly debated. This study describes three Italian cases in which health professionals - physicians and nurses - were found guilty of manslaughter for murders committed by psychiatric patients. Examination of the cases focuses on claims of malpractice, patients' characteristics, the circumstances of the homicide and the reasons for the court's judgment. In particular, the predictability of violent behaviour and the concept of causal links are examined in detail. The cases provide an opportunity for a study of comparative jurisprudence. The topics discussed are relevant not only to practicing psychiatrists but also to experts assessing medical liability in cases of criminal acts committed by psychiatric patients.
C1 [Terranova, Claudio] Hosp Univ Padova, Sect Legal Med, I-35121 Padua, Italy.
   [Rocca, Gabriele] Univ Genoa, Sect Criminol & Forens Psychol, Genoa, Italy.
RP Terranova, C (通讯作者)，Hosp Univ Padova, Sect Legal Med, Via Falloppio 50, I-35121 Padua, Italy.
EM claudio.terranova@sanita.padova.it
CR Allen J, 2000, MED ECON, V77, P94
   Allen J, 2000, MED ECON, V77, P99
   Allen J, 2000, MED ECON, V77, P103
   [Anonymous], 2005, J AGGRESS MALTREAT T, V11, P145, DOI 10.1300/JI46v11n01_12, 10.1300/JI46V11N01_12
   Appelbaum PS, 2002, PSYCHIAT SERV, V53, P27, DOI 10.1176/appi.ps.53.1.27
   BAKER LA, 1993, LAW HUMAN BEHAV, V17, P439, DOI 10.1007/BF01044377
   Bjorkly S, 2002, AGGRESS VIOLENT BEH, V7, P605, DOI 10.1016/S1359-1789(01)00050-7
   Bo S, 2011, CLIN PSYCHOL REV, V31, P711, DOI 10.1016/j.cpr.2011.03.002
   Bruggen MC, 2013, MED SCI LAW, V53, P132, DOI 10.1258/msl.2012.012045
   Buckner F, 2000, J LEGAL MED, V21, P187, DOI 10.1080/01947640050074698
   Buzzi F, 2008, RIV IT MED LEG, V30, P1438
   Catanesi R, 2010, INT J OFFENDER THER, V54, P441, DOI 10.1177/0306624X09334987
   DAVENPORT J, 2000, FAM PRACT MANAG, V7, P33
   DEPAUW KW, 1988, BRIT J PSYCHIAT, V152, P91, DOI 10.1192/bjp.152.1.91
   Douglas KS, 2014, INT J FORENSIC MENT, V13, P93, DOI 10.1080/14999013.2014.906519
   Dyer C, 2012, BRIT MED J, V345, P0, DOI 10.1136/bmj.e8693
   Eichelbaum M, 2006, ANNU REV MED, V57, P119, DOI 10.1146/annurev.med.56.082103.104724
   Felthous AR, 2009, J FORENSIC SCI, V54, P1470, DOI 10.1111/j.1556-4029.2009.01177.x
   Ferrara SD, 2010, INT J LEGAL MED, V124, P673, DOI 10.1007/s00414-010-0482-0
   Firestone M, 2007, MED MALPRACTICE SURV, V0, P469
   Giunta F, 2011, DIRITTO PENALE MED N, V0, P0
   Green B, 2004, INT J LAW PSYCHIAT, V27, P349, DOI 10.1016/j.ijlp.2002.11.001
   GUTHEIL T, 2006, CLIN HDB PSYCHIAT LA, V0, P0
   Hare RD, 1998, LEGAL CRIMINOL PSYCH, V3, P99, DOI 10.1111/J.2044-8333.1998.TB00353.X
   Jacobson PD, 1997, AM J CARDIOL, V80, PH74, DOI 10.1016/S0002-9149(97)00826-6
   Jones C, 2003, MED SCI LAW, V43, P13, DOI 10.1258/rsmmsl.43.1.13
   Kaeferstein Herbert, 2009, LEG MED (TOKYO), V11 Suppl 1, PS22, DOI 10.1016/j.legalmed.2009.01.037
   Knoll J, 2006, J AM ACAD PSYCHIATRY, V34, P215
   KROLL J, 1983, HOSP COMMUNITY PSYCH, V34, P29
   Lynch DM, 2010, J FORENSIC SCI, V55, P121, DOI 10.1111/j.1556-4029.2009.01197.x
   MENNINGER WW, 1989, B MENNINGER CLIN, V53, P203
   Meyer DJ, 2006, PSYCHIAT CLIN N AM, V29, P615, DOI 10.1016/j.psc.2006.04.005
   Musshoff F, 2010, FORENSIC SCI INT, V203, P53, DOI 10.1016/j.forsciint.2010.07.011
   Nau Jean-Yves, 2013, REV MED SUISSE, V9, P166
   Nederlof AF, 2011, J NERV MENT DIS, V199, P342, DOI 10.1097/NMD.0b013e3182175167
   Packman WL, 2004, BEHAV SCI LAW, V22, P697, DOI 10.1002/bsl.613
   Palermo GB, 2012, RIV PSICHIATR, V47, P1, DOI 10.1708/1140.12564
   Piras P, 2010, CASS PEN GIUFFRE, V4, P1471
   Quinsey Vernon L, 1998, VIOLENT OFFENDERS AP, V0, P0
   ROSS M, 1979, J PERS SOC PSYCHOL, V37, P322, DOI 10.1037/0022-3514.37.3.322
   Stone AA, 1999, PSYCHIAT TIMES, V1, P32
   SVENSON O, 1981, ACTA PSYCHOL, V47, P143, DOI 10.1016/0001-6918(81)90005-6
   Terranova C, 2013, MED SCI LAW, V53, P187, DOI 10.1177/0025802412473595
   Terranova C, 2013, J FORENSIC SCI, V58, P523, DOI 10.1111/1556-4029.12039
   Terranova C, 2010, MED SCI LAW, V50, P161, DOI 10.1258/msl.2010.100010
   Watabe J, 2003, CURR PSYCHIAT ONLINE, V0, P2
   Webster CD, 1997, HCR 20 ASSESSING RIS, V0, P0
   Woods P, 2009, RISK ASSESSMENT MANA, V0, P1
   Young A, 2011, MENT HLTH LEARN DISA, V8, P3
NR 50
TC 5
Z9 5
U1 0
U2 6
PU SAGE PUBLICATIONS INC
PI THOUSAND OAKS
PA 2455 TELLER RD, THOUSAND OAKS, CA 91320 USA
SN 0025-8024
EI 2042-1818
J9 MED SCI LAW
JI Med. Sci. Law
PD JAN 15
PY 2016
VL 56
IS 1
BP 58
EP 64
DI 10.1177/0025802415588120
PG 7
WC Law; Medicine, Legal; Pathology
SC Government & Law; Legal Medicine; Pathology
GA DA9YF
UT WOS:000368165000011
PM 26130750
DA 2022-10-14
ER

PT J
AU Sommer, SA
   Geissler, R
   Stampfl, U
   Wolf, MB
   Radeleff, BA
   Richter, GM
   Kauczor, HU
   Pereira, PL
   Sommer, CM
AF Sommer, S. A.
   Geissler, R.
   Stampfl, U.
   Wolf, M. B.
   Radeleff, B. A.
   Richter, G. M.
   Kauczor, H. -U.
   Pereira, P. L.
   Sommer, C. M.
TI Medical Liability and Patient Law in Germany: Main Features with Particular Focus on Treatments in the Field of Interventional Radiology.
SO ROFO-FORTSCHRITTE AUF DEM GEBIET DER RONTGENSTRAHLEN UND DER BILDGEBENDEN VERFAHREN
LA English
DT Review
DE law; medical; embolization; chemoembolization; interventional radiology
AB On February 26th, 2013 the patient law became effective in Germany. Goal of the lawmakers was a most authoritative case law for liability of malpractice and to improve enforcement of the rights of the patients. The following article contains several examples detailing legal situation. By no means should these discourage those persons who treat patients. Rather should they be sensitized to to various aspects of this increasingly important field of law. To identify relevant sources according to judicial standard research was conducted including first- and second selection. Goal was the identification of jurisdiction, literature and other various analyses that all deal with liability of malpractice and patient law within the field of Interventional Radiology with particular focus on transarterial chemoembolization of the liver and related procedures. In summary, 89 different sources were included and analyzed. The individual who treats a patient is liable for an error in treatment if it causes injury to life, the body or the patient's health. Independent of the error in treatment the individual providing medical care is liable for mistakes made in the context of obtaining informed consent. Prerequisite is the presence of an error made when obtaining informed consent and its causality for the patient's consent for the treatment. Without an effective consent the treatment is considered illegal whether it was free of treatment error or not. The new patient law does not cause material change of the German liablity of malpractice law.
C1 [Stampfl, U.; Radeleff, B. A.; Kauczor, H. -U.; Sommer, C. M.] Univ Heidelberg Hosp, Clin Diagnost & Intervent Radiol, INF 110, D-69120 Heidelberg, Germany.
   [Sommer, S. A.; Geissler, R.] Kapp & Geissler Lawyers, Stuttgart, Germany.
   [Wolf, M. B.] German Canc Res Ctr, Radiol E010, Heidelberg, Germany.
   [Richter, G. M.] Klinikum Stuttgart, Clin Diagnost & Intervent Radiol, Stuttgart, Germany.
   [Pereira, P. L.] SLK Kliniken, Radiol Minimally Invas Therapies & Nucl Med, Heilbronn, Germany.
RP Sommer, CM (通讯作者)，Univ Heidelberg Hosp, Clin Diagnost & Intervent Radiol, INF 110, D-69120 Heidelberg, Germany.
EM christof.sommer@med.uni-heidelberg.de
CR [Anonymous], 2013, GES VERB RECHT PAT P, V0, P0
   Gehrlein C, 2013, GRUNDWISSEN ARZTHAFT, V0, P0
   Geiss K, 2009, ARZTHAFTPFLICHTRECHT, V0, P0
   Katzenmeier C, 2013, NJW, V12, P817
   Kullmann HJ, 2013, ARZTHAFTPFLICHT RECH, V0, P0
   Laufs A, 2009, ARZTRECHT, V0, P0
   Marschner M, 2008, RADIOLOGE, V0, P171
   Martis R, 2010, ARZTHAFTUNGSRECHT, V0, P0
   Radeleff BA, 2013, ANGIOFIBEL, V0, P0
   Rehborn M, 2013, GESUNDHEITSRECHT, V0, P257
   Schlesiger C, 2013, MED BEHANDLUNGSFEHLE, V0, P0
   Schroder J, 2011, TRAINER VASKULARE IN, V0, P0
   Singer I, 2013, MED BEHANDLUNGSFEHLE, V0, P0
   Vosshenrich R, 2013, RADIOLOGIE UP2DATE, V0, P145
   Wigge P, 2006, ROFO FORTSCHR RONTG, V0, P926
   Wigge P, 2012, ROFO FORTSCHR RONTG, V0, P753
NR 17
TC 4
Z9 4
U1 0
U2 1
PU GEORG THIEME VERLAG KG
PI STUTTGART
PA RUDIGERSTR 14, D-70469 STUTTGART, GERMANY
SN 1438-9029
EI 1438-9010
J9 ROFO-FORTSCHR RONTG
JI Rofo-Fortschr. Gebiet Rontgenstrahlen Bildgeb. Verfahr.
PD APR 15
PY 2016
VL 188
IS 4
BP 353
EP 358
DI 10.1055/s-0041-108198
PG 6
WC Radiology, Nuclear Medicine & Medical Imaging
SC Radiology, Nuclear Medicine & Medical Imaging
GA DH8VM
UT WOS:000373075000001
PM 26716403
DA 2022-10-14
ER

PT J
AU Tolisano, AM
   Justin, GA
   Ruhl, DS
   Cable, BB
AF Tolisano, Anthony M.
   Justin, Grant A.
   Ruhl, Douglas S.
   Cable, Benjamin B.
TI Rhinology and Medical Malpractice: An Update of the Medicolegal Landscape of the Last Ten Years
SO LARYNGOSCOPE
LA English
DT Article
DE Rhinology; malpractice; negligence
ID endoscopic sinus surgery; legal responsibility; sinonasal disease; liability; litigation; otolaryngology; nerve; trial; cancer; injury
AB Objectives/Hypothesis: Malpractice claims pertaining to rhinological procedures are a potentially important source of information that could be used to minimize the risk of future litigation and improve patient care. Study Design: A retrospective review of a publicly available database containing jury verdicts and settlements. Methods: The LexisNexis Jury Verdicts and Settlements database was reviewed for all lawsuits and out-of-court adjudications related to the practice of rhinology. Data including patient demographics, type of surgery performed, plaintiff allegation, nature of injury, outcomes, and indemnities were collected and analyzed. Results: Of 85 cases meeting inclusion criteria, 42 were decided by a jury and 43 were adjudicated out of court. Endoscopic sinus surgery was the most commonly litigated surgery. The plaintiff was favored when the eye was injured (P=0.0196), but the defendant was favored when neuropsychological injuries (P=0.0137) or recurrent/worsened symptoms (P=0.0050) were cited. No difference was found when death or skull base injuries occurred. When lack of informed consent was an allegation, the defendant was favored (P=0.0001). A payout was made in two-thirds of cases overall, but the defendant was favored in two-thirds of cases decided by a jury. Payments were significant for both out-of-court settlements ($ 1.3 million) and jury verdicts ($ 2 million). Conclusions: Endoscopic sinus surgery remains the most commonly litigated rhinology procedure and has the potential to result in large payouts. Meticulous dissection, recognition of complications, and documentation of informed consent remain paramount for providing optimal patient care.
C1 [Tolisano, Anthony M.; Ruhl, Douglas S.; Cable, Benjamin B.] Tripler Army Med Ctr, Dept Otolaryngol, Honolulu, HI 96859 USA.
   [Justin, Grant A.] Uniformed Serv Univ Hlth Sci, F Edward Hebert Sch Med, Bethesda, MD 20814 USA.
RP Tolisano, AM (通讯作者)，Tripler Army Med Ctr, Dept Otolaryngol, 1 Jarrett White Rd, Honolulu, HI 96859 USA.
EM anthony.m.tolisano.mil@mail.mil
CR Blake DM, 2013, OTOLARYNG HEAD NECK, V149, P554, DOI 10.1177/0194599813498696
   Dawson DE, 2007, AM J RHINOL, V21, P584, DOI 10.2500/ajr.2007.21.3076
   Eloy JA, 2013, INT FORUM ALLERGY RH, V3, P980, DOI 10.1002/alr.21210
   Hong SS, 2014, LARYNGOSCOPE, V124, P896, DOI 10.1002/lary.24377
   Jena AB, 2011, NEW ENGL J MED, V365, P629, DOI 10.1056/NEJMsa1012370
   Khan MN, 2014, INT FORUM ALLERGY RH, V4, P76, DOI 10.1002/alr.21229
   Kovalerchik O, 2013, INT FORUM ALLERGY RH, V3, P722, DOI 10.1002/alr.21169
   Lydiatt DD, 2008, OTOLARYNG HEAD NECK, V139, P677, DOI 10.1016/j.otohns.2008.06.027
   Lydiatt DD, 2003, ARCH OTOLARYNGOL, V129, P50, DOI 10.1001/archotol.129.1.50
   Lydiatt DD, 2003, HEAD NECK-J SCI SPEC, V25, P429, DOI 10.1002/hed.10254
   Lydiatt DD, 2003, J ORAL MAXIL SURG, V61, P197, DOI 10.1053/joms.2003.50036
   Lydiatt DD, 2002, LARYNGOSCOPE, V112, P816, DOI 10.1097/00005537-200205000-00009
   Lydiatt DD, 2002, LARYNGOSCOPE, V112, P445, DOI 10.1097/00005537-200203000-00007
   Lynn-Macrae AG, 2004, LARYNGOSCOPE, V114, P1492, DOI 10.1097/00005537-200408000-00032
   Re M, 2014, EUR ARCH OTO-RHINO-L, V271, P2103, DOI 10.1007/s00405-013-2652-4
   Rose C, 2014, LARYNGOSCOPE, V124, P2161, DOI 10.1002/lary.24663
   Ruhl DS, 2014, OTOLARYNG HEAD NECK, V151, P431, DOI 10.1177/0194599814536850
   Svider PF, 2014, AM J OTOLARYNG, V35, P198, DOI 10.1016/j.amjoto.2013.07.001
   Svider PF, 2014, INT FORUM ALLERGY RH, V4, P216, DOI 10.1002/alr.21257
   Svider PF, 2013, OTOLARYNG HEAD NECK, V149, P947, DOI 10.1177/0194599813504074
   Svider PF, 2013, AM J OTOLARYNG, V34, P699, DOI 10.1016/j.amjoto.2012.12.005
   Svider PF, 2013, LARYNGOSCOPE, V123, P2099, DOI 10.1002/lary.24000
   Svider PF, 2013, LARYNGOSCOPE, V123, P1849, DOI 10.1002/lary.23905
   Svider PF, 2013, LARYNGOSCOPE, V123, P1754, DOI 10.1002/lary.23997
   Svider PF, 2013, LARYNGOSCOPE, V123, P1156, DOI 10.1002/lary.23995
   Tolisano AM, 2014, LARYNGOSCOPE, V124, PE250, DOI 10.1002/lary.24559
   Winford TW, 2015, OTOLARYNG HEAD NECK, V152, P536, DOI 10.1177/0194599814566787
NR 27
TC 16
Z9 16
U1 0
U2 2
PU WILEY-BLACKWELL
PI HOBOKEN
PA 111 RIVER ST, HOBOKEN 07030-5774, NJ USA
SN 0023-852X
EI 1531-4995
J9 LARYNGOSCOPE
JI Laryngoscope
PD JAN 15
PY 2016
VL 126
IS 1
BP 14
EP 19
DI 10.1002/lary.25533
PG 6
WC Medicine, Research & Experimental; Otorhinolaryngology
SC Research & Experimental Medicine; Otorhinolaryngology
GA DA9LT
UT WOS:000368131000013
PM 26256664
DA 2022-10-14
ER

PT J
AU Larner, E
   Carter, R
AF Larner, Elizabeth
   Carter, Rachel
TI The issue of consent in medical practice
SO BRITISH JOURNAL OF HAEMATOLOGY
LA English
DT Article
DE consent; informed consent; Gillick competence; capacity; refusal of treatment
AB Following a recent court judgment, legal and moral issues surrounding consent have been thrown into the spotlight. Elizabeth Larner, Solicitor, and Rachel Carter, Partner, of Wollen Michelmore LLP, look at the issues surrounding consent, including where problems arise in the fields of clinical negligence and non-accidental injury and what health care professionals can do to ensure that their advice to a patient about a procedure or treatment is sufficiently cogent and appropriately recorded so as to avoid later criticism and possible legal action. This annotation gives an overview of the legal principles surrounding consent in medical practice including informed consent, refusal of treatment and issues of capacity.
C1 [Larner, Elizabeth; Carter, Rachel] Wollen Michelmore LLP, Torquay TQ1 1BS, England.
RP Carter, R (通讯作者)，Wollen Michelmore LLP, Carlton House,30 Terrace, Torquay TQ1 1BS, England.
EM rachel.carter@wollenmichelmore.co.uk
NR 0
TC 2
Z9 2
U1 2
U2 14
PU WILEY-BLACKWELL
PI HOBOKEN
PA 111 RIVER ST, HOBOKEN 07030-5774, NJ USA
SN 0007-1048
EI 1365-2141
J9 BRIT J HAEMATOL
JI Br. J. Haematol.
PD JAN 15
PY 2016
VL 172
IS 2
BP 300
EP 304
DI 10.1111/bjh.13795
PG 5
WC Hematology
SC Hematology
GA DA6GI
UT WOS:000367900200019
PM 26564240
DA 2022-10-14
ER

PT J
AU Taylor, CL
   Ranum, D
AF Taylor, Christopher L.
   Ranum, Darrell
TI Patient Safety in Neurosurgical Practice: Physician and Patient Factors that Contribute to Patient Injury
SO WORLD NEUROSURGERY
LA English
DT Article
DE Adverse events; Complications; Liability; Medical error; Neurosurgery; Patient safety
ID malpractice litigation; adverse event; expert witness; outcm; quality; claim; negligence
AB BACKGROUND: Recommendations that may help reduce adverse events outside the perioperative period are uncommon. We identified the primary factors that contributed to patient injury in neurosurgical practice both within the perioperative period and outside the perioperative period. METHODS: Medical malpractice claims (n = 355) from The Doctors Company that were closed over 7 years were reviewed by neurosurgical medical experts. Objective neurosurgical expert analysis of the cases identified patient injuries and the primary factor that contributed to the patient injury. RESULTS: Continued pain, nerve damage, and need for additional surgery were the most common injuries. In 145 cases (40.8%), the primary factor that contributed to patient injury occurred outside the perioperative period: assessment (evaluation and diagnosis), selection and management of therapy, and communication between the physician and patient/family. In 138 (38.9%) cases, the primary factor that contributed to patient injury occurred within the perioperative period. Surgical complication (a known risk of the procedure) was the primary factor in 99 cases (27.9%), and technical performance of surgery was the primary factor in only 39 cases (11.0%). CONCLUSIONS: In addition to excellent surgical technique, checklists, teamwork, outcomes measurement, and regionalization of subspecialty care, improving patient safety in neurosurgical practice requires careful attention to care provided outside the perioperative period. Differential diagnosis, consideration of all relevant clinical data, active pursuit of good physician-patient relationships, and adequate monitoring of patients receiving nonsurgical treatment may also help improve patient safety in neurosurgical practice.
C1 [Taylor, Christopher L.] Univ New Mexico, Dept Neurosurg, Albuquerque, NM 87131 USA.
   [Ranum, Darrell] Doctors Co, Columbus, OH USA.
RP Taylor, CL (通讯作者)，Univ New Mexico, Dept Neurosurg, Albuquerque, NM 87131 USA.
EM ctaylor@salud.unm.edu
FU General Research Fund of the Department of Neurosurgery, University of New Mexico, Albuquerque, New Mexico, USA
CR AANS, 2013, NAT NEUR PROC STAT 2, V0, P0
   Adamson TE, 2000, CLIN ORTHOP RELAT R, V0, P104
   Asher AL, 2014, SPINE, V39, PS106, DOI 10.1097/BRS.0000000000000579
   Bhattacharyya T, 2005, J BONE JOINT SURG AM, V87A, P2395, DOI 10.2106/JBJS.D.02877
   BRENNAN TA, 1991, NEW ENGL J MED, V324, P370, DOI 10.1056/NEJM199102073240604
   Brennan TA, 1996, NEW ENGL J MED, V335, P1963, DOI 10.1056/NEJM199612263352606
   de Bruin WB, 2002, RISK ANAL, V22, P713, DOI 10.1111/0272-4332.00063
   de Reuver PR, 2008, ANN SURG, V248, P815, DOI 10.1097/SLA.0b013e318186de35
   Dreyfus S, 2004, B SCI TECHNOL SOC, V24, P177, DOI 10.1177/0270467604264992
   Eloy JA, 2014, J NEUROSURG, V120, P185, DOI 10.3171/2013.8.JNS13584
   Han SO, 2015, HUM GENE THER, V26, P26, DOI 10.1089/hum.2014.115
   Jarvelin J, 2012, HEALTH POLICY, V104, P155, DOI 10.1016/j.healthpol.2011.08.012
   Johnston JC, 2013, J CHILD NEUROL, V28, P484, DOI 10.1177/0883073813479669
   Kohn L, 2000, ERR IS HUMAN BUILDIN, V0, P0
   LOCALIO AR, 1991, NEW ENGL J MED, V325, P245, DOI 10.1056/NEJM199107253250405
   McGirt MJ, 2013, NEUROSURG FOCUS, V34, P0, DOI 10.3171/2012.10.FOCUS12297
   Posner KL, 1996, ANESTHESIOLOGY, V85, P1049, DOI 10.1097/00000542-199611000-00013
   Rovit RL, 2007, J NEUROSURG, V106, P1108, DOI 10.3171/jns.2007.106.6.1108
   Scarrow AM, 2011, AANS NEUROSURGEON, V20, P32
   Studdert DM, 2000, MED CARE, V38, P250, DOI 10.1097/00005650-200003000-00002
   Taylor C, 2014, J LEGAL MED, V35, P273, DOI 10.1080/01947648.2014.913460
   Taylor CL, 2014, NEUROSURGERY, V75, P609, DOI 10.1227/NEU.0000000000000543
   Tetlock PE, 2015, SUPERFORECASTING ART, V0, P0
   Wong JM, 2012, NEUROSURG FOCUS, V33, P0, DOI 10.3171/2012.9.FOCUS12184
   Ziewacz JE, 2015, NEUROSURG CLIN N AM, V26, P157, DOI 10.1016/j.nec.2014.11.014
NR 25
TC 10
Z9 10
U1 0
U2 3
PU ELSEVIER SCIENCE INC
PI NEW YORK
PA STE 800, 230 PARK AVE, NEW YORK, NY 10169 USA
SN 1878-8750
EI 1878-8769
J9 WORLD NEUROSURG
JI World Neurosurg.
PD SEP 15
PY 2016
VL 93
IS 
BP 159
EP 163
DI 10.1016/j.wneu.2016.06.017
PG 5
WC Clinical Neurology; Surgery
SC Neurosciences & Neurology; Surgery
GA EF5DX
UT WOS:000390352000025
PM 27312396
DA 2022-10-14
ER

PT J
AU Raper, SE
   Joseph, J
   Seymour, WG
   Sullivan, PG
AF Raper, Steven E.
   Joseph, Johncy
   Seymour, Wilda G.
   Sullivan, Patricia G.
TI Tipping the scales: educating surgeons about medical malpractice
SO JOURNAL OF SURGICAL RESEARCH
LA English
DT Article
DE Medical malpractice; Unsolicited patient complaints; Malpractice reform; Physician-patient communication
ID patient complaint; claim; risk; litigation
AB Background: In Pennsylvania, medical malpractice premiums are a major cost to surgeons. Yet surgeons often have little if any education in the basics of tort litigation or how to manage their risk. This work describes one approach for educating academic faculty surgeons on current concepts of medical malpractice and provide some guidance on how to "tip the scales of justice"; or minimize the risks of being named in a malpractice claim. Materials and Methods: The course had five parts: the basics of medical malpractice, the cost of malpractice insurance, current departmental claims experience, strategies for decreasing the risk of being named in a claim, and an overview of malpractice reforms. An anonymous seven question survey was cast in a five-point Likert scale format. A weighted average of 4.5 or above was considered satisfactory. Two free text questions asked about positive and negative aspects of the course. Results: Eighty of 95 (84%) faculty attended either in person or by reviewing a web-based video. Quantitatively, five of seven questions had a weighted average of more than 4.5 (n - 48, response rate - 60%). Qualitatively, the course was reviewed very favorably. Conclusions: The high percentage of participation and overall survey results suggest that the course was successful. This course was one facet of an approach to decrease the risk of malpractice claims. Unique aspects of this course include an emphasis on state law, department-specific data, and strategies to minimize risk of future claims. Given the state-specific nature of malpractice claims and litigation, individual departments must particularize similar presentations. (C) 2016 Elsevier Inc. All rights reserved.
C1 [Raper, Steven E.; Joseph, Johncy] Univ Penn Hlth Syst, Dept Surg, Philadelphia, PA USA.
   [Seymour, Wilda G.] Univ Penn Hlth Syst, Corp Finance, Philadelphia, PA USA.
   [Sullivan, Patricia G.] Univ Penn Hlth Syst, Corp Adm, Philadelphia, PA USA.
RP Raper, SE (通讯作者)，Dept Surg, 4 Silverstein Pavil,3400 Spruce St, Philadelphia, PA 19104 USA.
EM rapers@uphs.upenn.edu
CR Annas GJ, 2012, NEW ENGL J MED, V367, P445, DOI 10.1056/NEJMra1108646
   Board of Regents American College of Surgeons, 2011, B AM COLL SURG, V96, P39
   Damrauer R, 2015, PA PHYS, V2, P22
   Ferreres AR, 2014, WORLD J SURG, V38, P1644, DOI 10.1007/s00268-014-2641-9
   Franklin MA, 2011, TORT LAW ALTERNATIVE, V0, P1
   Furrow BR, 2013, HLTH LAW CASES MAT P, V0, P232
   Gelman A, 2007, STAT SCI, V22, P153, DOI 10.1214/088342306000000691
   HICKSON GB, 1992, JAMA-J AM MED ASSOC, V267, P1359, DOI 10.1001/jama.267.10.1359
   Hickson GB, 1997, LAW CONTEMP PROBL, V60, P7, DOI 10.2307/1191993
   Hickson GB, 2002, JAMA-J AM MED ASSOC, V287, P2951, DOI 10.1001/jama.287.22.2951
   HICKSON GB, 1994, JAMA-J AM MED ASSOC, V272, P1583, DOI 10.1001/jama.272.20.1583
   Hickson Gerald B, 2007, N C MED J, V68, P362
   Hochberg MS, 2011, ACAD MED, V86, P365, DOI 10.1097/ACM.0b013e3182086d72
   Jena AB, 2011, NEW ENGL J MED, V365, P629, DOI 10.1056/NEJMsa1012370
   Johnston WF, 2014, WEST J EMERG MED, V15, P293, DOI 10.5811/westjem.2013.8.19045
   Judson TJ, 2015, JAMA-J AM MED ASSOC, V314, P2233, DOI 10.1001/jama.2015.15015
   Kohanim S, 2016, OPHTHALMOLOGY, V123, P234, DOI 10.1016/j.ophtha.2015.10.010
   LIDZ CW, 1988, ARCH INTERN MED, V148, P1385, DOI 10.1001/archinte.148.6.1385
   Mello MM, 2010, HEALTH AFFAIR, V29, P1569, DOI 10.1377/hlthaff.2009.0807
   Moore IN, 2006, VANDERBILT LAW REV, V59, P1175
   Pichert JW, 2013, JT COMM J QUAL PATIE, V39, P435, DOI 10.1016/S1553-7250(13)39057-6
   Pichert JW, 2008, ADV PATIENT SAFETY N, V2, P0
   Radvansky BM, 2015, ANESTH ANALG, V120, P1369, DOI 10.1213/ANE.0000000000000673
   Raper Steven E, 2015, J SURG EDUC, V72, Pe202, DOI 10.1016/j.jsurg.2015.06.008
   Raper Steven E, 2011, YALE J HEALTH POLICY LAW ETHICS, V11, P267
   Studdert DM, 2006, NEW ENGL J MED, V354, P2024, DOI 10.1056/NEJMsa054479
   Werth B, 1988, DAMAGES, V0, P43
   Zausner R, 2009, 2 BOYS DIVIDED FORTU, V0, P45
NR 29
TC 7
Z9 7
U1 0
U2 4
PU ACADEMIC PRESS INC ELSEVIER SCIENCE
PI SAN DIEGO
PA 525 B ST, STE 1900, SAN DIEGO, CA 92101-4495 USA
SN 0022-4804
EI 1095-8673
J9 J SURG RES
JI J. Surg. Res.
PD NOV 15
PY 2016
VL 206
IS 1
BP 206
EP 213
DI 10.1016/j.jss.2016.08.002
PG 8
WC Surgery
SC Surgery
GA EC2VR
UT WOS:000387982900031
PM 27916363
DA 2022-10-14
ER

PT J
AU Karhunen, S
   Virtanen, JI
AF Karhunen, Sini
   Virtanen, Jorma I.
TI Dental treatment injuries in the Finnish Patient Insurance Centre in 2000-2011
SO ACTA ODONTOLOGICA SCANDINAVICA
LA English
DT Article
DE Dental claims; injury; insurance; patients; treatment
ID malpractice claim; adverse event; dentistry
AB Objective The Patient Insurance Centre in Finland reimburses patients who sustained injuries associated with medical and dental care without having to demonstrate malpractice. The aim was to analyse all dental injuries claimed through the Patient Insurance Centre over a 12-year period in order to identify factors affecting reimbursement of claims. Methods This study investigated all dental patient insurance claims in Finland during 2000-2011. The injury cases were grouped as (K00-K08) according to the International Classification of Diseases (ICD-10). Calendar year, claimant's age and gender, dental disease group and health service sector were the explanatory factors and the outcome was the decision of a claim. Multiple logistic regression modelling was used in the statistical analyses. Results The total number of decisions related to dental claims at the PIC in 2000-2011 was 7662, of which women claimed a clear majority (72%). Diseases of the pulp and periapical tissues (K04) and dental caries (K02) were the major disease groups (both 29%). Of the claims 40% were eligible for reimbursement, 27% were classified as insignificant or unavoidable injuries and 32% were rejected for other reasons. The proportion of reimbursed claims declined during the period. Patients from the private sector were more likely to be eligible for compensation than were those from the public sector (OR=1.89, 95% CI=1.71-2.10). Conclusions The number of dental patient insurance claims in Finland clearly rose, while the proportion of reimbursed claims declined. More claims received compensation in the private sector than in the public sector.
C1 [Karhunen, Sini; Virtanen, Jorma I.] Univ Oulu, Dept Community Dent, Fac Med, POB 5281, FI-90014 Oulu, Finland.
   [Karhunen, Sini; Virtanen, Jorma I.] Oulu Univ Hosp, Med Res Ctr Oulu, Oulu, Finland.
RP Karhunen, S (通讯作者)，Univ Oulu, Dept Community Dent, Fac Med, POB 5281, FI-90014 Oulu, Finland.
EM sini.karhunen@oulu.fi
CR Bjorndal L, 2008, INT ENDOD J, V41, P1059, DOI 10.1111/j.1365-2591.2008.01455.x
   Cronstrom R, 1998, INT DENT J, V48, P187, DOI 10.1111/j.1875-595X.1998.tb00476.x
   Givol N, 2010, J ENDODONT, V36, P982, DOI 10.1016/j.joen.2010.03.030
   Hakala T, 2014, WORLD J SURG, V38, P759, DOI 10.1007/s00268-013-2364-3
   Hapcook CP, 2006, J AM DENT ASSOC, V137, P1444, DOI 10.14219/jada.archive.2006.0059
   Helmio P, 2015, CLIN OTOLARYNGOL, V40, P443, DOI 10.1111/coa.12396
   Hove LD, 2012, ACTA PAEDIATR, V101, P1074, DOI 10.1111/j.1651-2227.2012.02760.x
   Jarvelin J, 2012, STUDIES FILED COMPEN, V0, P0
   Jarvelin J, 2012, ACTA ORTHOP, V83, P190, DOI 10.3109/17453674.2012.672089
   Jonsson L, 2014, SWED DENT J, V38, P151
   Jonsson PM, 2008, INT J HEALTH CARE Q, V21, P60, DOI 10.1108/09526860810841165
   Lehtivuori T, 2013, LARYNGOSCOPE, V123, P2397, DOI 10.1002/lary.23872
   Niiranen Teija, 2008, BMC ORAL HEALTH, V8, P3, DOI 10.1186/1472-6831-8-3
   Nyandoto P, 2001, INT J RADIAT ONCOL, V51, P209, DOI 10.1016/S0360-3016(01)01565-6
   Palmu S, 2010, ACTA ORTHOP, V81, P715, DOI 10.3109/17453674.2010.533927
   Pinchi V, 2013, INT DENT J, V63, P43, DOI 10.1002/idj.12004
   Pukk Karin, 2003, QUAL MANAG HEALTH CARE, V12, P225
   Ronka K, 2013, HERNIA, V0, P0, DOI DOI 10.1007/s10029-013-1150-1153
   Rosen E, 2012, INT ENDOD J, V45, P7, DOI 10.1111/j.1365-2591.2011.01938.x
   Seppanen L, 2006, FINN DENT J, V9, P514
   Soop M, 2009, INT J QUAL HEALTH C, V21, P285, DOI 10.1093/intqhc/mzp025
   Thusu S, 2012, BRIT DENT J, V213, P0, DOI 10.1038/sj.bdj.2012.669
   Venta I, 1998, ACTA ODONTOL SCAND, V56, P193, DOI 10.1080/00016359850142772
   Virtanen JI, 2010, J SOC MED, V47, P244
   Wallis K, 2011, BMJ QUAL SAF, V20, P587, DOI 10.1136/bmjqs.2010.047696
NR 26
TC 6
Z9 6
U1 0
U2 9
PU TAYLOR & FRANCIS LTD
PI ABINGDON
PA 4 PARK SQUARE, MILTON PARK, ABINGDON OX14 4RN, OXON, ENGLAND
SN 0001-6357
EI 1502-3850
J9 ACTA ODONTOL SCAND
JI Acta Odontol. Scand.
PD APR 2
PY 2016
VL 74
IS 3
BP 236
EP 240
DI 10.3109/00016357.2015.1103898
PG 5
WC Dentistry, Oral Surgery & Medicine
SC Dentistry, Oral Surgery & Medicine
GA DC5XT
UT WOS:000369294700011
PM 26539839
DA 2022-10-14
ER

PT J
AU Song, SA
   Tolisano, AM
   Camacho, M
AF Song, Sunin A.
   Tolisano, Anthony M.
   Camacho, Macario
TI Laryngology Litigation in the United States: Thirty Years in Review
SO LARYNGOSCOPE
LA English
DT Review
DE Laryngology; malpractice; negligence
ID medical malpractice; surgery
AB Objectives/Hypothesis: Malpractice claims pertaining to laryngology procedures are a potentially important source of information that could be used to minimize the risk of future litigation and improve patient care. Study Design: A retrospective review of two publicly available databases containing jury verdicts and settlements. Methods: The LexisNexis Jury Verdicts and Settlements and Westlaw Next legal databases were reviewed for all lawsuits and out-of-court adjudications related to the practice of laryngology. Data including patient demographics, type of surgery performed, plaintiff allegation, nature of injury, outcomes, and indemnities were collected and analyzed. Results: Of 87 cases meeting inclusion criteria, 56 were decided by a jury and 31 were adjudicated out of court. Vocal cord surgery was the most commonly litigated surgery. The two most commonly cited legal allegations were physical injury and negligence. No statistical difference for legal outcome was found when death or vocal cord injuries occurred. Complications in procedures that utilized a laser predicted an unfavorable outcome (P = 0.013). A payout was made in over one-half of cases, but defendants were favored in over two-thirds of cases decided by a jury. The average indemnities were significant for both jury verdicts ($ 4.6 million) and out-of-court settlements ($0.9 million). Conclusion: An awareness of laryngology malpractice litigation has the potential to provide better patient care and help laryngologists avoid potential risks for litigation. The factors determining legal responsibility in laryngology cases underscore the importance of close communication with anesthesiologists and careful evaluation of hoarseness in all patients regardless of risk factors.
C1 [Song, Sunin A.; Tolisano, Anthony M.; Camacho, Macario] Tripler Army Med Ctr, Dept Otolaryngol Head & Neck Surg, 1 Jarrett White Rd, Honolulu, HI 96859 USA.
RP Song, SA (通讯作者)，Tripler Army Med Ctr, Dept Otolaryngol Head & Neck Surg, 1 Jarrett White Rd, Honolulu, HI 96859 USA.
EM sungjin.a.song.mil@mail.mil
CR Apfelbaum JL, 2013, ANESTHESIOLOGY, V118, P767, DOI 10.1097/ALN.0b013e31828604c6
   Hong SS, 2014, LARYNGOSCOPE, V124, P896, DOI 10.1002/lary.24377
   Hong SS, 2013, OTOLARYNG HEAD NECK, V148, P589, DOI 10.1177/0194599813475566
   Lydiatt Daniel D, 2004, CURR OPIN OTOLARYNGOL HEAD NECK SURG, V12, P71, DOI 10.1097/00020840-200404000-00003
   Lydiatt DD, 2002, LARYNGOSCOPE, V112, P445, DOI 10.1097/00005537-200203000-00007
   Ruhl DS, 2013, OTOL NEUROTOL, V34, P1173, DOI 10.1097/MAO.0b013e318298a8fb
   Svider PF, 2013, LARYNGOSCOPE, V123, P1849, DOI 10.1002/lary.23905
   Tolisano AM, 2014, LARYNGOSCOPE, V124, PE250, DOI 10.1002/lary.24559
NR 8
TC 7
Z9 7
U1 0
U2 2
PU WILEY-BLACKWELL
PI HOBOKEN
PA 111 RIVER ST, HOBOKEN 07030-5774, NJ USA
SN 0023-852X
EI 1531-4995
J9 LARYNGOSCOPE
JI Laryngoscope
PD OCT 15
PY 2016
VL 126
IS 10
BP 2301
EP 2304
DI 10.1002/lary.25866
PG 4
WC Medicine, Research & Experimental; Otorhinolaryngology
SC Research & Experimental Medicine; Otorhinolaryngology
GA EA8ZZ
UT WOS:000386930800026
PM 26763607
DA 2022-10-14
ER

PT J
AU Rajtar, M
AF Rajtar, Malgorzata
TI Health care reform and Diagnosis Related Groups in Germany: The mediating role of Hospital Liaison Committees for Jehovah's Witnesses
SO SOCIAL SCIENCE & MEDICINE
LA English
DT Article
DE Germany; Health care policy; Jehovah's Witnesses; Diagnosis Related Groups; Blood; Judicialization of health
ID blood; refusal; judicialization
AB Resulting from health care reform in Germany that was implemented in 2003-2004, a new Medical classification system called the "Diagnosis Related Groups" (DRGs) was introduced in hospitals. According to the media, social scientists, and a few physicians interviewed in this study the policy negatively transformed the German health care system by allowing the privatization of the hospital sector consistent with the neoliberal health care model. Allegedly, this privileged economic values over the quality of health care and introduced competition between hospitals. Nevertheless, members of the Hospital Liaison Committees (HLCs) of Jehovah's Witnesses argued that the DRGs system could be used to the advantage of Jehovah's Witness (JW) patients. HLCs often assist in the patient's search by providing names of physicians that would be willing to refrain from blood transfusions. This article draws from nine months of ethnographic research with Jehovah's Witnesses, including members of the HLCs, carried out primarily in Berlin between 2010 and 2012. By focusing on JWs, whose refusal of blood transfusions is often exemplified as particularly difficult for the biomedical profession, it addresses the "unintended" consequences of the introduction of DRGs into the German health care system that remain unexplored by health and social science scholarship. It argues that although JWs have long been associated with the judicialization of religious freedom globally, they do not equally engage in the judicialization of health in countries such as Germany. The reason for this is embedded not only in health care policy that favors mediation over medical malpractice litigation. It also results from the synergy of health care reforms that prioritize standardizing and economizing measures such as DRGs as well as practices implemented by Patient Blood Management programs that JW institutions, such as HLCs, have tapped into. (C) 2016 Elsevier Ltd. All rights reserved.
C1 [Rajtar, Malgorzata] Adam Mickiewicz Univ, Dept Ethnol & Cultural Anthropol, Ul Umultowska 89D, PL-61614 Poznan, Poland.
RP Rajtar, M (通讯作者)，Adam Mickiewicz Univ, Dept Ethnol & Cultural Anthropol, Ul Umultowska 89D, PL-61614 Poznan, Poland.
EM mrajtar@yahoo.com
FU Alexander von Humboldt Foundation; German Academic Exchange Service (DAAD)
CR Ariga Tomonori, 2009, LEG MED (TOKYO), V11 Suppl 1, PS138, DOI 10.1016/j.legalmed.2009.02.005
   Baltz P, 2010, LEBENSERHALTUNG ALS, V0, P189
   Baron ChH, 2011, ALTERNATIVES BLOOD T, V0, P531
   Biehl J, 2013, AM ETHNOL, V40, P419, DOI 10.1111/amet.12030
   Bock GL, 2012, J MED ETHICS, V38, P652, DOI 10.1136/medethics-2012-100802
   Bodnaruk ZM, 2004, TRANSFUS MED REV, V18, P105, DOI 10.1016/j.tmrv.2003.12.004
   Busse R, 2014, HEALT SYST TRANSIT, V16, P1
   Cote P, 2001, J SCI STUD RELIG, V40, P11, DOI 10.1111/0021-8294.00034
   Ewert B, 2009, GERMAN POLICY STUDIE, V5, P21
   Geissler A, 2011, DIAGNOSIS RELATED GR, V0, P243
   GKV-Spitzenverband, 2015, DRG SYST, V0, P0
   Hirschl R, 2008, ANNU REV POLIT SCI, V11, P1
   Joint United Kingdom (UK), 2018, BLOOD TRANSF TISS TR, V0, P0
   Knox Z, 2013, J AM STUD, V47, P1081, DOI 10.1017/S0021875813001369
   Malyon D, 1998, J MED ETHICS, V24, P376, DOI 10.1136/jme.24.6.376
   Mathar Thomas, 2007, KULTURELLE DIMENSION, V30, P70
   Meybohm P, 2015, ISBT SCI SER, V10, P141, DOI 10.1111/voxs.12146
   Muramoto O, 2001, BMJ-BRIT MED J, V322, P37, DOI 10.1136/bmj.322.7277.37
   Peters, 2008, PRAYER FAILS FAITH H, V0, P0
   Porter ME, 2012, REDEFINING GERMAN HL, V0, P0
   Rajtar M, 2013, SOC SCI MED, V98, P271, DOI 10.1016/j.socscimed.2013.02.043
   Richardson JT, 2015, J SCI STUD RELIG, V54, P1, DOI 10.1111/jssr.12172
   Ridder HG, 2007, HEALTH SERV RES, V42, P2120, DOI 10.1111/j.1475-6773.2007.00723.x
   Ridley DT, 1999, J MED ETHICS, V25, P469, DOI 10.1136/jme.25.6.469
   Roudik P, 2009, MED LIABILITY CANADA, V0, P0
   Schiferer A, 2010, KLINIK, V6, P42
   Shander A, 2012, BRIT J ANAESTH, V24, P1
   Timmermans S, 2009, SOC SCI MED, V69, P21, DOI 10.1016/j.socscimed.2009.04.020
   UNSCHULD PU, 1980, SOC SCI MED-MED ANTH, V14, P15, DOI 10.1016/0160-7987(80)90036-8
   Unschuld PU, 2011, WARE GESUNDHEIT ENDE, V0, P0
   Wah CR, 2001, J CHURCH STATE, V43, P579, DOI 10.1093/jcs/43.3.579
   Watch Tower Bible and Tract Society of Pennsylvania, 2016, YB JEH WITN, V0, P2016
   Watch Tower Bible and Tract Society of Pennsylvania, 2004, TRANSF ALT DOC SER, V0, P0
   Watch Tower Bible and Tract Society of Pennsylvania, 2006, OUR KINGDOM MINISTRY, V11, P3
   Weidinger P, 2006, MEDIZINRECHT, V10, P571
   World Health Assembly, 2010, AB SAF QUAL BLOOD PR, V0, P0
   Zeiler T, 2013, HAMOTHERAPIE, V21, P30
NR 37
TC 4
Z9 4
U1 1
U2 21
PU PERGAMON-ELSEVIER SCIENCE LTD
PI OXFORD
PA THE BOULEVARD, LANGFORD LANE, KIDLINGTON, OXFORD OX5 1GB, ENGLAND
SN 0277-9536
EI 
J9 SOC SCI MED
JI Soc. Sci. Med.
PD OCT 15
PY 2016
VL 166
IS 
BP 57
EP 65
DI 10.1016/j.socscimed.2016.08.016
PG 9
WC Public, Environmental & Occupational Health; Social Sciences, Biomedical
SC Public, Environmental & Occupational Health; Biomedical Social Sciences
GA DY0LL
UT WOS:000384788200008
PM 27542103
DA 2022-10-14
ER

PT J
AU Mauf, S
   Jentzsch, T
   Laberke, PJ
   Thali, MJ
   Bartsch, C
AF Mauf, Sabrina
   Jentzsch, Thorsten
   Laberke, Patrick J.
   Thali, Michael J.
   Bartsch, Christine
TI Why We Need Postmortem Analysis of Cardiac Implantable Electronic Devices
SO JOURNAL OF FORENSIC SCIENCES
LA English
DT Article
DE forensic science; forensic pathology; pacemaker; implantable cardioverter defibrillator; technical failure; medical negligence; forensic relevance
ID defibrillator; pacemaker; patient; guideline; death; code
AB The prevalence of cardiac implantable electronic devices (CIEDs), pacemakers and implantable cardioverter defibrillators (ICDs) is increasing. However, postmortem analysis of CIEDs is not performed routinely. Fourteen consecutive CIEDs were analyzed. The indication for and date of implantation, technical data, CIED reprogramming, heart rhythm disturbances, patient demographics and medical consultations were investigated. Death during the first year after implantation was seen in 54%, whereof 71% consulted a physician within 10 days before death. The time of death was attributed to a particular day in 29%. There was a relationship between CIEDs and cause/manner of death in 50%. Although limited by a small sample size, this study advocates the routine postmortem CIED analysis for forensic and clinical purposes in selected cases. Patients with CIEDs seem to show an increased risk of death during the first year after implantation. The analysis of CIEDs can be helpful in evaluating the time/cause/manner of death.
C1 [Mauf, Sabrina; Laberke, Patrick J.; Thali, Michael J.; Bartsch, Christine] Univ Zurich, Dept Forens Med & Imaging, ZIFM, Winterthurerstr 190-52, CH-8057 Zurich, Switzerland.
   [Jentzsch, Thorsten] Univ Zurich Hosp, Div Trauma Surg, Dept Surg, Raemistr 100, CH-8091 Zurich, Switzerland.
RP Mauf, S (通讯作者)，Univ Zurich, ZIFM, Wintherthurerstr 190-52, CH-8057 Zurich, Switzerland.
EM sabrina.mauf@gmail.com
CR Al-Khatib SM, 2013, CIRC-ARRHYTHMIA ELEC, V6, P108, DOI 10.1161/CIRCEP.112.974337
   Bartsch C, 2005, EUROPACE, V7, P175, DOI 10.1016/j.eupc.2004.12.010
   Bartsch C, 2011, RECHTSMEDIZIN, V21, P493, DOI 10.1007/s00194-011-0772-y
   Bartsch Christine, 2003, LEG MED (TOKYO), V5 Suppl 1, P0
   Bernstein AD, 2002, PACE, V25, P260, DOI 10.1046/j.1460-9592.2002.00260.x
   BERNSTEIN AD, 1993, PACE, V16, P1776, DOI 10.1111/j.1540-8159.1993.tb01809.x
   Elmqvist R, 1960, MED EL P 2 INT C 195, V0, P0
   Fachgruppe Herzschrittmacher und AQUA, 2012, JAHR DTSCH HERZSCH 1, V0, P0
   Irnich W, 1999, PACE, V22, P1279, DOI 10.1111/j.1540-8159.1999.tb00620.x
   Irnich W, 2011, EUROPACE, V13, P96, DOI 10.1093/europace/euq405
   Jung W, 2006, CLIN RES CARDIOL, V95, P696, DOI 10.1007/s00392-006-0475-7
   Junge M, 2002, FORENSIC SCI INT, V125, P172, DOI 10.1016/S0379-0738(01)00633-8
   Lemke B, 2005, Z KARDIOL, V94, P704, DOI 10.1007/s00392-005-0269-3
   Luhring O, 2006, THESIS, V0, P0
   Makinae H, 2013, FORENSIC SCI MED PAT, V9, P551, DOI 10.1007/s12024-013-9432-8
   MIROWSKI M, 1980, AM HEART J, V100, P1089, DOI 10.1016/0002-8703(80)90218-5
   Mond HG, 2002, PACE, V25, P1406, DOI 10.1046/j.1460-9592.2002.01406.x
   Nagele H, 2007, EUROPACE, V9, P380, DOI 10.1093/europace/eum040
   RAASCH FO, 1978, WESTERN J MED, V128, P48
   Rader SBEW, 2009, EUROPACE, V11, P1317, DOI 10.1093/europace/eup249
   Rosenqvist M, 1998, CIRCULATION, V98, P663, DOI 10.1161/01.CIR.98.7.663
   Saint-Martin P, 2008, J FORENSIC SCI, V53, P1160, DOI 10.1111/j.1556-4029.2008.00805.x
   Schuchert A, 2009, HERZSCHRITTMACHERTHER ELEKTROPHYSIOL, V20, P164, DOI 10.1007/s00399-009-0058-1
   Suvarna SK, 1999, J CLIN PATHOL, V52, P677, DOI 10.1136/jcp.52.9.677
   Zamani P, 2012, AM J CARDIOL, V110, P1643, DOI 10.1016/j.amjcard.2012.07.031
NR 25
TC 11
Z9 11
U1 0
U2 2
PU WILEY
PI HOBOKEN
PA 111 RIVER ST, HOBOKEN 07030-5774, NJ USA
SN 0022-1198
EI 1556-4029
J9 J FORENSIC SCI
JI J. Forensic Sci.
PD JUL 15
PY 2016
VL 61
IS 4
BP 988
EP 992
DI 10.1111/1556-4029.13075
PG 5
WC Medicine, Legal
SC Legal Medicine
GA DQ7YS
UT WOS:000379425800015
PM 27364278
DA 2022-10-14
ER

PT J
AU Isik, O
   Bayin, G
   Ugurluoglu, O
AF Isik, Oguz
   Bayin, Gamze
   Ugurluoglu, Ozgur
TI Reflection of medical error highlighted on Media in Turkey: A retrospective study
SO PAKISTAN JOURNAL OF MEDICAL SCIENCES
LA English
DT Article
DE Medical error; Media
ID patient safety; perception; disclosure
AB Objective: This study was performed with the aim of identifying how news on medical errors have be transmitted, and how the types, reasons, and conclusions of medical errors have been reflected to by the media in Turkey. Methods: A content analysis method was used in the study, and in this context, the data for the study was acquired by scanning five newspapers with the top editions on the national basis between the years 2012 and 2015 for the news about medical errors. Some specific selection criteria was used for the scanning of resulted news, and 116 news items acquired as a result of all the eliminations. Results: According to the results of the study; the vast majority of medical errors (40.5%) transmitted by the news resulted from the negligence of the medical staff. The medical errors were caused by physicians in the ratio of 74.1%, they most commonly occurred in state hospitals (31.9%). Another important result of the research was that medical errors resulted in either patient death to a large extent (51.7%), or permanent damage and disability to patients (25.0%). Conclusion: The news concerning medical errors provided information about the types, causes, and the results of these medical errors. It also reflected the media.point of view on the issue. The examination of the content of the medical errors reported by the media were important which calls for appropriate interventions to avoid and minimize the occurrence of medical errors by improving the healthcare delivery system.
C1 [Isik, Oguz; Bayin, Gamze; Ugurluoglu, Ozgur] Hacettepe Univ, Fac Econ & Adm Sci, Dept Hlth Adm, Beytepe Campus, TR-06800 Ankara, Turkey.
RP Bayin, G (通讯作者)，Hacettepe Univ, Fac Econ & Adm Sci, Dept Hlth Adm, Beytepe Campus, TR-06800 Ankara, Turkey.
EM gamzebayin@hacettepe.edu.tr
CR Bari A, 2016, PAK J MED SCI, V32, P523, DOI 10.12669/pjms.323.9701
   Beasley John W, 2004, WMJ, V103, P56
   Cassels Alan Ke, 2007, OPEN MED, V1, P0
   Epstein SK, 2012, INTERN EMERG MED, V7, P173, DOI 10.1007/s11739-011-0702-8
   Grilli R, 2002, COCHRANE DB SYST REV, V1, P0, DOI 10.1002/14651858.CD000389
   Grober ED, 2005, CAN J SURG, V48, P39
   Hinchcliff R, 2012, INT J QUAL HEALTH C, V24, P1, DOI 10.1093/intqhc/mzr067
   Hobgood C, 2006, ACAD EMERG MED, V13, P443, DOI 10.1197/j.aem.2005.11.005
   Hofer T P, 2000, EFF CLIN PRACT, V3, P261
   *JOINT COMM, 2007, SENT EV POL PROC, V0, P0
   Kalra J, 2013, CLIN BIOCHEM, V46, P1161, DOI 10.1016/j.clinbiochem.2013.03.025
   Kohn LT, 2000, ERR IS HUMAN BUILDIN, V0, P0
   Li JW, 2015, J PATIENT SAF, V11, P42, DOI 10.1097/PTS.0000000000000039
   MILLENSON ML, 2002, BRIT MED J, V324, P1044
   Northcott H, 2008, INT J QUAL HEALTH C, V20, P115, DOI 10.1093/intqhc/mzm067
   Reason J, 1990, HUMAN ERROR, V0, P0, DOI DOI 10.1017/cbo9781139062367
   Scheufele DA, 1999, J COMMUN, V49, P103, DOI 10.1111/j.1460-2466.1999.tb02784.x
   Stebbing C, 2006, PEDIATRICS, V117, P1907, DOI 10.1542/peds.2005-2017
   Suresh G, 2006, PEDIATRICS, V117, P2281, DOI 10.1542/peds.2006-0901
   Ugurluoglu O, 2012, PAK J MED SCI, V28, P463
   Weingart SN, 2000, BRIT MED J, V320, P774, DOI 10.1136/bmj.320.7237.774
   WHO, 2002, QUAL CAR PAT SAF, V0, P0
NR 22
TC 4
Z9 4
U1 0
U2 6
PU PROFESSIONAL MEDICAL PUBLICATIONS
PI SADDAR
PA PANORAMA CENTRE, RM 522, 5TH FLOOR, BLDG 2, RAJA GHAZANFAR ALI RD, PO BOX 8766, SADDAR, KARACHI 00000, PAKISTAN
SN 1682-024X
EI 
J9 PAK J MED SCI
JI Pak. J. Med. Sci.
PD SEP-OCT 15
PY 2016
VL 32
IS 5
BP 1224
EP 1228
DI 10.12669/pjms.325.10042
PG 5
WC Medicine, General & Internal
SC General & Internal Medicine
GA EE4GK
UT WOS:000389560100033
PM 27882026
DA 2022-10-14
ER

PT J
AU Hu, YH
   Wang, CY
   Huang, MS
   Lee, CH
   Wen, YS
AF Hu, Yi-Hsuan
   Wang, Chien-Ying
   Huang, Mu-Shun
   Lee, Chen-Hsen
   Wen, Yi-Szu
TI Analysis of the causes of surgery-related medical disputes in Taiwan: Need for acute care surgeons to improve quality of care
SO JOURNAL OF THE CHINESE MEDICAL ASSOCIATION
LA English
DT Article
DE acute care surgery; emergency general surgery; incarcerated hernia; medical dispute; trauma
ID emergency general-surgery; malpractice; risk; outcm; death; model
AB Background: This study investigated surgery-related medical disputes and analyzed disease etiologies and the main causes of disputes in order to identify key points for the purpose of improving the quality of surgical patient care in Taiwan. Methods: Reports on all surgery-related cases appraised by the Taiwan Witness Examiner Committee of the Department of Health between 2004 and 2008 were reviewed retrospectively by three senior physicians from the emergency department who specialize in both trauma and emergency general surgery. The causes of the various medical disputes were categorized under the following descriptions: operation- or procedure-related complication, anesthesia complication, inappropriate management or decision, delayed diagnosis or misdiagnosis, and unsatisfactory result. Results: A total of 154 cases were reviewed, of which 39 were trauma-related and 115 were disease-related. The two leading causes of disputes in this review were found to be operation- or procedure-related complications (35.7%) and unsatisfactory results (31.8%), followed by delayed diagnoses or misdiagnoses, inappropriate management, and anesthesia complications. Among these, 74 cases (48.1%) required the care of an acute care surgeon and 40 cases (26.0%) required emergency general surgery intervention. Conclusion: Surgery- or procedure-related complications and unsatisfactory treatment results constituted the major causes of medical disputes in Taiwan. The majority of these cases involved acute care surgery; thus, the establishment of an acute care surgery system should be considered to improve patient care. The management of hemorrhagic shock and incarcerated hernia should be reinforced in future medical training. Copyright (C) 2016, the Chinese Medical Association. Published by Elsevier Taiwan LLC.
C1 [Hu, Yi-Hsuan; Wang, Chien-Ying; Huang, Mu-Shun; Wen, Yi-Szu] Taipei Vet Gen Hosp, Div Trauma, Emergency Dept, 201,Sect 2,Shih Pai Rd, Taipei 112, Taiwan.
   [Hu, Yi-Hsuan] Cardinal Tien Hosp, Dept Surg, New Taipei, Taiwan.
   [Wang, Chien-Ying; Huang, Mu-Shun; Lee, Chen-Hsen; Wen, Yi-Szu] Natl Yang Ming Univ, Cardinal Tien Hosp, Fac Med, New Taipei, Taiwan.
RP Wen, YS (通讯作者)，Taipei Vet Gen Hosp, Div Trauma, Emergency Dept, 201,Sect 2,Shih Pai Rd, Taipei 112, Taiwan.
EM yswen@vghtpe.gov.tw
CR Abi-Haidar Y, 2011, J AM COLL SURGEONS, V213, P363, DOI 10.1016/j.jamcollsurg.2011.05.008
   Aoki N, 2008, INT J QUAL HEALTH C, V20, P358, DOI 10.1093/intqhc/mzn028
   Bal BS, 2009, CLIN ORTHOP RELAT R, V467, P339, DOI 10.1007/s11999-008-0636-2
   Chana P, 2016, ANN SURG, V263, P20, DOI 10.1097/SLA.0000000000001180
   Fu CY, 2014, AM J SURG, V208, P794, DOI 10.1016/j.amjsurg.2013.04.016
   Havens JM, 2015, J TRAUMA ACUTE CARE, V78, P306, DOI 10.1097/TA.0000000000000517
   Jena AB, 2011, NEW ENGL J MED, V365, P629, DOI 10.1056/NEJMsa1012370
   Lissauer ME, 2014, CRIT CARE MED, V42, P910, DOI 10.1097/CCM.0000000000000099
   Lyu SY, 2011, AESTHET PLAST SURG, V35, P764, DOI 10.1007/s00266-011-9684-1
   Mukherjee K, 2010, J TRAUMA, V69, P549, DOI 10.1097/TA.0b013e3181edb658
   Nagaraja V, 2014, WORLD J SURG, V38, P1381, DOI 10.1007/s00268-013-2447-1
   Raju RS, 2015, ANN SURG, V261, P304, DOI 10.1097/SLA.0000000000000581
   Schoeneberg C, 2014, WORLD J SURG, V38, P3125, DOI 10.1007/s00268-014-2755-0
   Sheetz KH, 2014, ANN SURG, V260, P5, DOI 10.1097/SLA.0000000000000626
   Smith M, 2013, ANN SURG, V257, P596, DOI 10.1097/SLA.0b013e3182863750
   Vioque SM, 2014, AM J SURG, V208, P187, DOI 10.1016/j.amjsurg.2014.02.006
   Wu CY, 2009, J FORMOS MED ASSOC, V108, P126, DOI 10.1016/S0929-6646(09)60043-7
   Wu CY, 2009, FORMOSAN J MED, V13, P1
   Xu P, 2015, BMC HEALTH SERV RES, V15, P0, DOI 10.1186/s12913-014-0671-5
NR 19
TC 4
Z9 5
U1 0
U2 6
PU ELSEVIER TAIWAN
PI TAIPEI
PA RM N-412, 4F, CHIA HSIN BUILDING 11, NO 96, ZHONG SHAN N ROAD SEC 2, TAIPEI, 10449, TAIWAN
SN 1726-4901
EI 1728-7731
J9 J CHIN MED ASSOC
JI J. Chin. Med. Assoc.
PD NOV 15
PY 2016
VL 79
IS 11
BP 609
EP 613
DI 10.1016/j.jcma.2016.04.008
PG 5
WC Medicine, General & Internal
SC General & Internal Medicine
GA EJ0JN
UT WOS:000392894600006
PM 27580513
DA 2022-10-14
ER

PT J
AU Engelhard, SB
   Collins, M
   Shah, C
   Sim, AJ
   Reddy, AK
AF Engelhard, Stephanie B.
   Collins, Megan
   Shah, Christopher
   Sim, Austin J.
   Reddy, Ashvini K.
TI Malpractice Litigation in Pediatric Ophthalmology
SO JAMA OPHTHALMOLOGY
LA English
DT Article
ID risk prevention; claim; retinopathy; payment; surgery; child; care
AB IMPORTANCE Understanding outcomes of pediatric malpractice litigation allows ophthalmologists to gain insight into how to best care for patients and prevent such litigation. OBJECTIVES To report and analyze the causes and outcomes of ophthalmology medical malpractice litigation involving patients younger than 18 years. DESIGN, SETTING, AND PARTICIPANTS The WestLaw database was reviewed from April 1 to 30, 2015, for ophthalmology-related lawsuits, including settlements and trial verdicts, in the United States from January 1, 1930, to December 31, 2014. Search terms included ophthalmology or ophthalmologist and malpractice anywhere in the retrieved documents. Cases in which the plaintiffs were younger than 18 years at the time of the inciting event were included. Pediatric cases were compared with adult cases. MAIN OUTCOMES AND MEASURES Pediatric malpractice case outcomes and settlement amounts. RESULTS Sixty-eight ophthalmology malpractice cases involving plaintiffs younger than 18 years were included in the study. Thirty-five cases (51.5%) were resolved via jury trial. Of these 35 cases, verdicts in favor of the plaintiff were issued in 17 pediatric cases (48.6%), compared with 168 of 584 adult cases (28.8%) (difference, 33%; 95% CI, -24% to 64%; P = .01). The 17 cases that resulted in verdicts in favor of the pediatric plaintiff had a mean jury award of $4 815 693 (median, $883 281; range, $147765-$42 061 690). Nine of the total 68 cases (13.2%) resulted in a settlement, with mean adjusted indemnities of $ 1 912 738 (median, $ 1 377 689; range, $92 070-$8 493 086). The remaining 24 cases (35.3%) involved appellate rulings, pretrial and posttrial relief rulings, and 1 bench verdict. Jury awards were higher in pediatric vs adult cases (difference, $ 3 422 134; 95% CI, -$3 422 134 to $ 8 731 916; P = .002), as were indemnity payments (difference, $ 1 186 757; 95% CI, -$69 074 to $ 3 342 588; P = .003). Cases involving legal blindness were more likely to result in verdicts in favor of the plaintiff (difference, 60.5%; 95% CI, -1% to 62%; P = .30). Common clinical scenarios in cases of litigation were traumatic ocular injury (15 [22.1%]), retinopathy of prematurity (12 [17.6%]), and endophthalmitis (6 [8.8%]). CONCLUSIONS AND RELEVANCE Malpractice litigation involving pediatric patients was more likely to be resolved in favor of the plaintiff and was associated with higher monetary awards than was adult litigation. Cases involving retinopathy of prematurity resulted in the highest payments to plaintiffs, and cases involving legal blindness and/or endophthalmitis were more likely to be resolved in favor of the plaintiff. This information may give pediatric ophthalmologists insight into the situations and conditions that commonly lead to litigation.
C1 [Engelhard, Stephanie B.; Shah, Christopher] Univ Virginia, Dept Ophthalmol, Charlottesville, VA USA.
   [Collins, Megan; Reddy, Ashvini K.] Johns Hopkins Univ, Wilmer Eye Inst, 600 N Wolfe St,Woods Bldg 472, Baltimore, MD 21231 USA.
   [Sim, Austin J.] Univ Virginia, Sch Law, Charlottesville, VA 22903 USA.
   [Sim, Austin J.] Univ Virginia, Sch Med, Charlottesville, VA 22908 USA.
RP Reddy, AK (通讯作者)，Johns Hopkins Univ, Wilmer Eye Inst, 600 N Wolfe St,Woods Bldg 472, Baltimore, MD 21231 USA.
EM areddy16@jhmi.edu
FU Engelhard
CR Ali Nadeem, 2007, BMC OPHTHALMOL, V7, P20, DOI 10.1186/1471-2415-7-20
   BETTMAN JW, 1990, OPHTHALMOLOGY, V97, P1379
   Brick DC, 1999, SURV OPHTHALMOL, V43, P356, DOI 10.1016/S0039-6257(98)00052-6
   Carroll AE, 2007, PEDIATRICS, V120, P10, DOI 10.1542/peds.2006-3618
   Day S, 2009, ARCH OPHTHALMOL-CHIC, V127, P794, DOI 10.1001/archophthalmol.2009.97
   Demorest BH, 1996, SURV OPHTHALMOL, V41, P175, DOI 10.1016/S0039-6257(96)80008-7
   Hermer LD, 2010, J GEN INTERN MED, V25, P470, DOI 10.1007/s11606-010-1259-3
   HIATT RL, 1989, ANN OPHTHALMOL, V21, P325
   Hillman RJ, 2003, GAOO4128T, V0, P0
   Jena AB, 2011, NEW ENGL J MED, V365, P629, DOI 10.1056/NEJMsa1012370
   Kain ZN, 2006, PEDIATRICS, V118, P464, DOI 10.1542/peds.2005-3112
   Kane CK, 2010, AMA POLICY RES PERSP, V0, P0
   Kessler DP, 1997, LAW CONTEMP PROBL, V60, P81, DOI 10.2307/1191996
   Kraushar MF, 2009, SURV OPHTHALMOL, V54, P150, DOI 10.1016/j.survophthal.2008.10.007
   Kraushar MF, 2003, RETINA-J RET VIT DIS, V23, P523, DOI 10.1097/00006982-200308000-00013
   Kraushar MF, 1996, ARCH OPHTHALMOL-CHIC, V114, P333, DOI 10.1001/archopht.1996.01100130329019
   Mills MD, 2009, ARCH OPHTHALMOL-CHIC, V127, P803, DOI 10.1001/archophthalmol.2009.117
   Reynolds James D, 2007, TRANS AM OPHTHALMOL SOC, V105, P461
   Social Security Administration, 2006, FED REGISTER, V71, P67037
   Stewart J L, 2000, SCH INQ NURS PRACT, V14, P299
   Studdert DM, 2006, NEW ENGL J MED, V354, P2024, DOI 10.1056/NEJMsa054479
   Svider PF, 2014, OPHTHAL PLAST RECONS, V30, P119, DOI 10.1097/IOP.0000000000000025
NR 22
TC 16
Z9 16
U1 1
U2 4
PU AMER MEDICAL ASSOC
PI CHICAGO
PA 330 N WABASH AVE, STE 39300, CHICAGO, IL 60611-5885 USA
SN 2168-6165
EI 2168-6173
J9 JAMA OPHTHALMOL
JI JAMA Ophthalmol.
PD NOV 1
PY 2016
VL 134
IS 11
BP 1230
EP 1235
DI 10.1001/jamaophthalmol.2016.3190
PG 6
WC Ophthalmology
SC Ophthalmology
GA EC6GY
UT WOS:000388235700008
PM 27584948
DA 2022-10-14
ER

PT J
AU [Anonymous]
AF [Anonymous]
TI Disclosure and Discussion of Adverse Events
SO OBSTETRICS AND GYNECOLOGY
LA English
DT Article
ID medical error; risk-management; 2nd victim; patient; malpractice; physician; doctor; legal; sue
AB Adverse outcomes, preventable or otherwise, are a reality of medical care. Most importantly, adverse events affect patients, but they also affect health care practitioners. Disclosing information about adverse events has benefits for the patient and the physician and, ideally, strengthens the patient-physician relationship and promotes trust. Studies show that after an adverse outcome, patients expect and want timely and full disclosure of the event, an acknowledgment of responsibility, an understanding of what happened, expressions of sympathy, and a discussion of what is being done to prevent recurrence. Surveys have shown that patients are less likely to pursue litigation if they perceive that the event was honestly disclosed. Barriers to full disclosure are many and include fear of retribution for reporting an adverse event, lack of training, a culture of blame, and fear of lawsuits. To reduce these concerns, it is recommended that health care facilities establish a nonpunitive, blame-free culture that encourages staff to report adverse events and near misses (close calls) without fear of retaliation. Health care institutions should have written policies that address the management of adverse events. Having a responsive process to inform and aid the patient, loved ones, and practitioners is required. A commitment on the part of all health care practitioners and institutions to establish programs and develop the tools needed to help patients, families, health care practitioners, and staff members deal with adversity is essential.
CR Allan A, 2010, INT J QUAL HEALTH C, V22, P126, DOI 10.1093/intqhc/mzq001
   BECKMAN HB, 1994, ARCH INTERN MED, V154, P1365, DOI 10.1001/archinte.154.12.1365
   Boothman Richard C, 2009, J HEALTH LIFE SCI LAW, V2, P125
   Conway J, 2011, IHI INNOVATION SERIE, V0, P0
   Engel KG, 2006, ACAD MED, V81, P86, DOI 10.1097/00001888-200601000-00021
   Finkelstein D, 1997, J CLIN ETHIC, V8, P330
   Gallagher TH, 2005, ARCH INTERN MED, V165, P1819, DOI 10.1001/archinte.165.16.1819
   Gallagher TH, 2003, JAMA-J AM MED ASSOC, V289, P1001, DOI 10.1001/jama.289.8.1001
   Goldberg RM, 2002, ANN EMERG MED, V39, P287, DOI 10.1067/mem.2002.121995
   Helmchen LA, 2010, MED CARE, V48, P955, DOI 10.1097/MLR.0b013e3181eaf84d
   Kraman SS, 1999, ANN INTERN MED, V131, P963, DOI 10.7326/0003-4819-131-12-199912210-00010
   Lawton R, 2002, QUAL SAF HEALTH CARE, V11, P15, DOI 10.1136/qhc.11.1.15
   Liebman CB, 2004, HEALTH AFFAIR, V23, P22, DOI 10.1377/hlthaff.23.4.22
   *MA COAL PREV MED, 2006, THINGS GO WRONG RESP, V0, P0
   Marx D, 2001, PATIENT SAFETY JUST, V0, P0
   Mazor KM, 2004, ANN INTERN MED, V140, P409, DOI 10.7326/0003-4819-140-6-200403160-00006
   McDonald TB, 2010, QUAL SAF HEALTH CARE, V19, P0, DOI 10.1136/qshc.2008.031633
   Mello MM, 2004, HEALTH AFFAIR, V23, P42, DOI 10.1377/hlthaff.23.4.42
   National Patient Safety Foundations Lucian Leape Institute, 2015, SHIN LIGHT SAF HLTH, V0, P0
   Scott SD, 2009, QUAL SAF HEALTH CARE, V18, P325, DOI 10.1136/qshc.2009.032870
   Scott SD, 2010, JT COMM J QUAL PATIE, V36, P233, DOI 10.1016/S1553-7250(10)36038-7
   VINCENT C, 1994, LANCET, V343, P1609, DOI 10.1016/S0140-6736(94)93062-7
   Waterman AD, 2007, JT COMM J QUAL PATIE, V33, P467, DOI 10.1016/S1553-7250(07)33050-X
   Weiss PM, 2008, OBSTET GYN CLIN N AM, V35, P53, DOI 10.1016/j.ogc.2007.12.007
   Weiss PM, 2008, OBSTET GYN CLIN N AM, V35, P0
   West CP, 2006, JAMA-J AM MED ASSOC, V296, P1071, DOI 10.1001/jama.296.9.1071
   Woods JR, 2003, WHAT DO I SAY COMMUN, V0, P0
   Wu AW, 2000, BRIT MED J, V320, P726, DOI 10.1136/bmj.320.7237.726
NR 28
TC 0
Z9 0
U1 0
U2 1
PU LIPPINCOTT WILLIAMS & WILKINS
PI PHILADELPHIA
PA TWO COMMERCE SQ, 2001 MARKET ST, PHILADELPHIA, PA 19103 USA
SN 0029-7844
EI 
J9 OBSTET GYNECOL
JI Obstet. Gynecol.
PD DEC 15
PY 2016
VL 128
IS 6
BP E257
EP E261
DI 
PG 5
WC Obstetrics & Gynecology
SC Obstetrics & Gynecology
GA EQ1KW
UT WOS:000397830000002
DA 2022-10-14
ER

PT J
AU Polistena, A
   Di Lorenzo, P
   Sanguinetti, A
   Buccelli, C
   Conzo, G
   Conti, A
   Niola, M
   Avenia, N
AF Polistena, Andrea
   Di Lorenzo, Pierpaolo
   Sanguinetti, Alessandro
   Buccelli, Claudio
   Conzo, Giovanni
   Conti, Adelaide
   Niola, Massimo
   Avenia, Nicola
TI Medicolegal implications of surgical errors and complications in neck surgery: a review based on the Italian current legislation
SO OPEN MEDICINE
LA English
DT Review
DE Malpractice; Medicolegal claims; Complications; Thyroidectomy; Parathyroidectomy; Neck lymphadenectomy
ID recurrent laryngeal nerve; differentiated thyroid-cancer; risk-factor; parathyroid-gland; external branch; management; malpractice; association; guideline; safety
AB Aim of the present paper is the review of the principal complications associated to endocrine neck surgery considering how expertise, full adoption of guidelines, appropriate technology and proper informed consent may limit the medicolegal claims at the light of the incoming new regulation of the medical professional legal responsibility. A literature search, using the Medline/PubMed database for full-length papers, was used. Postoperative recurrent laryngeal nerve (RLN) palsy and hypoparathyroidism remain the principal causes of surgical malpractice claims. In the procedure of neck lymphadenctomy intra-operative haemorrhage, thoracic duct injury, injuries to loco-regional nerves can be observed and can be source of claims. After many years of increased medicolegal litigations, the Italian government is proposing a drastic change in the regulations of supposed medical malpractice in order to guarantee the patient's right to a safe treatment and in the meantime to defend clinicians from often unmotivated and prejudicial legal cases. Surgical errors and complications in neck surgery are a relevant clinical issue. Only the combination of surgical and clinical expertise, application of guidelines, appropriate technology and a routinely use of specific informed consent can contain potential medicolegal implications.
C1 [Di Lorenzo, Pierpaolo; Buccelli, Claudio; Niola, Massimo] Univ Naples Federico II, Dept Adv Biomed Sci, Naples, Italy.
   [Polistena, Andrea; Sanguinetti, Alessandro; Avenia, Nicola] Univ Perugia, S Maria Univ Hosp, Endocrine Surg Unit, Sch Med, Terni, Italy.
   [Conzo, Giovanni] Univ Naples 2, Dept Anesthesiol Surg & Emergency Sci, Naples, Italy.
   [Conti, Adelaide] Univ Brescia, Ctr Bioeth Res, Publ Hlth & Humanities Sect, Dept Surg Radiol & Publ Hlth, Brescia, Italy.
RP Di Lorenzo, P (通讯作者)，Univ Naples Federico II, Dept Adv Biomed Sci, Naples, Italy.
EM pierpaolo.dilorenzo@unina.it
CR Abadin SS, 2010, SURGERY, V148, P718, DOI 10.1016/j.surg.2010.07.019
   Al-Qurayshi Z, 2016, JAMA OTOLARYNGOL, V142, P32, DOI 10.1001/jamaoto.2015.2503
   Barczynski M, 2013, LARYNGOSCOPE, V123, PS1, DOI 10.1002/lary.24301
   Bilezikian JP, 2014, J CLIN ENDOCR METAB, V99, P3561, DOI 10.1210/jc.2014-1413
   Chiang FY, 2005, SURGERY, V137, P342, DOI 10.1016/j.surg.2004.09.008
   Conzo G, 2014, ENDOCRINE, V47, P380, DOI 10.1007/s12020-014-0251-9
   Dehal Ahmed, 2015, PERM J, V19, P22, DOI 10.7812/TPP/14-085
   Desiato V, 2016, INT J SURG, V28, PS84, DOI 10.1016/j.ijsu.2015.12.037
   Di Lorenzo P, 2015, DENT CADMOS, V83, P324, DOI 10.1016/S0011-8524(15)30038-6
   Dionigi G, 2014, UPDATES SURG-ITALY, V66, P269, DOI 10.1007/s13304-014-0275-y
   Dionigi G, 2012, LANGENBECK ARCH SURG, V397, P817, DOI 10.1007/s00423-011-0898-0
   Dralle H, 2012, HEAD NECK-J SCI SPEC, V34, P1591, DOI 10.1002/hed.21970
   Duan YF, 2013, J OTOLARYNGOL-HEAD N, V20, P42
   Echternach M, 2009, ARCH SURG-CHICAGO, V144, P149, DOI 10.1001/archsurg.2008.530
   Efremidou EI, 2009, CAN J SURG, V52, P39
   Haugen BR, 2016, THYROID, V26, P1, DOI 10.1089/thy.2015.0020
   Kochilas X, 2008, CLIN ANAT, V21, P99, DOI 10.1002/ca.20604
   Laccourreye O, 2012, EUR ANN OTORHINOLARY, V129, PE38, DOI 10.1016/j.anorl.2011.05.007
   Lefevre JH, 2007, LANGENBECK ARCH SURG, V392, P685, DOI 10.1007/s00423-007-0201-6
   Lombardi CP, 2005, HEAD NECK-J SCI SPEC, V27, P58, DOI 10.1002/hed.20118
   Lydiatt DD, 2003, HEAD NECK-J SCI SPEC, V25, P429, DOI 10.1002/hed.10254
   Mallon AS, 2014, J VOICE, V28, P115, DOI 10.1016/j.jvoice.2013.08.016
   Miccoli P, 2011, J ENDOCRINOL INVEST, V34, P473, DOI 10.1007/BF03346715
   Mohebati A, 2012, CLIN ANAT, V25, P19, DOI 10.1002/ca.21220
   Monacelli M, 2014, G CHIR, V35, P117, DOI 10.11138/gchir/2014.35.5.117
   Patel KN, 2016, SURG ONCOL CLIN N AM, V25, P91, DOI 10.1016/j.soc.2015.08.005
   Polistena A, 2014, MINERVA CHIR, V69, P261
   Polistena A, 2016, INT J SURG, V28, PS33, DOI 10.1016/j.ijsu.2015.05.058
   Polistena A, 2015, INT J SURG, V21, P128, DOI 10.1016/j.ijsu.2015.07.698
   Potenza AS, 2013, WORLD J SURG, V37, P2336, DOI 10.1007/s00268-013-2148-9
   Rosato L, 2005, WORLD J SURG, V29, P780, DOI 10.1007/s00268-005-7653-z
   Rosato L, 2012, MINERVA CHIR, V67, P365
   Rosato L, 2009, G CHIR, V30, P73
   Samona S, 2016, AM J SURG, V211, P537, DOI 10.1016/j.amjsurg.2015.10.023
   Sanguinetti A, 2014, MINERVA CHIR, V69, P29
   Santini J, 2013, EUR ANN OTORHINOLARY, V130, P363, DOI 10.1016/j.anorl.2013.04.001
   Shaw GY, 2009, ANN OTO RHINOL LARYN, V118, P6, DOI 10.1177/000348940911800102
   Stack BC, 2012, THYROID, V22, P501, DOI 10.1089/thy.2011.0312
   Terrell JE, 2000, LARYNGOSCOPE, V110, P620, DOI 10.1097/00005537-200004000-00016
   Testini M, 2004, MICROSURG, V24, P39, DOI 10.1002/micr.10195
   Thomusch O, 2000, WORLD J SURG, V24, P1335, DOI 10.1007/s002680010221
   Toniato A, 2008, WORLD J SURG, V32, P572, DOI 10.1007/s00268-007-9362-2
   Weiss A, 2014, SURGERY, V156, P399, DOI 10.1016/j.surg.2014.03.015
NR 43
TC 14
Z9 14
U1 0
U2 1
PU DE GRUYTER OPEN LTD
PI WARSAW
PA BOGUMILA ZUGA 32A ST, 01-811 WARSAW, POLAND
SN 2391-5463
EI 
J9 OPEN MED-WARSAW
JI Open Med.
PD JAN 15
PY 2016
VL 11
IS 1
BP 298
EP 306
DI 10.1515/med-2016-0058
PG 9
WC Medicine, General & Internal
SC General & Internal Medicine
GA DZ3ZQ
UT WOS:000385795700028
PM 28352812
DA 2022-10-14
ER

PT J
AU Giraldo, P
   Sato, L
   Sala, M
   Comas, M
   Dywer, K
   Castells, X
AF Giraldo, Priscila
   Sato, Luke
   Sala, Maria
   Comas, Merce
   Dywer, Kathy
   Castells, Xavier
TI A retrospective review of medical errors adjudicated in court between 2002 and 2012 in Spain
SO INTERNATIONAL JOURNAL FOR QUALITY IN HEALTH CARE
LA English
DT Review
DE medical error; patient safety; trial; verdict; health policy
ID hospital adverse event; malpractice claim; patient safety; resolution program; defensive medicine; liability; disclosure; reform; impact; risk
AB Objectives: This paper describes verdicts in court involving injury-producing medical errors in Spain. Design, setting and participants: A descriptive analysis of 1041 closed court verdicts from Spain between January 2002 and December 2012. It was determined whether a medical error had occurred, and among those with medical error (n = 270), characteristics and results of litigation were analyzed. Data on litigation were obtained from the Thomson Reuters Aranzadi Westlaw databases. Main outcome measures: All verdicts involving health system were reviewed and classified according to the presence of medical error. Among those, contributory factors, medical specialty involved, health impact (death, disability and severity) and results of litigation (resolution, time to verdict and economic compensations) were described. Results: Medical errors were involved in 25.9% of court verdicts. The cause of medical error was a diagnosis-related problem in 25.1% and surgical treatment in 22.2%, and Obstetrics-Gynecology was the most frequent involved specialty (21%). Most of them were of high severity (59.4%), one-third (32%) caused death. The average time interval between the occurrence of the error and the verdict was 7.8 years. The average indemnity payment was (sic)239 505.24; the highest was psychiatry ((sic) 7 585 075.86) and the lowest was Emergency Medicine ((sic) 69 871.19). Conclusions: This study indicates that in Spain medical errors are common among verdicts involving the health system, most of them causing high-severity adverse outcomes. The interval between the medical error and the verdict is excessive, and there is a wide range of economic compensation.
C1 [Giraldo, Priscila; Sato, Luke; Dywer, Kathy] Harvard Med Inst, Risk Management Fdn, 101 Main St, Cambridge, MA 02142 USA.
   [Giraldo, Priscila; Sala, Maria; Comas, Merce; Castells, Xavier] Hosp del Mar, Epidemiol & Evaluat Dept, Barcelona, Spain.
   [Giraldo, Priscila; Sala, Maria; Comas, Merce; Castells, Xavier] Hosp del Mar Med Res Inst IMIM, Barcelona, Spain.
   [Giraldo, Priscila] Ctr Univ Pompeu Fabra, Escuela Super Enfermeria del Mar, Barcelona, Spain.
   [Giraldo, Priscila] Univ Autonoma Barcelona, Metodol Invest Biomed & Salud Publ, E-08193 Barcelona, Spain.
   [Sato, Luke] Harvard Univ, Sch Med, Boston, MA 02115 USA.
   [Sala, Maria; Castells, Xavier] Red Invest Serv Salud Enfermedades Cronicas REDIS, Madrid, Spain.
   [Sala, Maria; Castells, Xavier] UAB, Barcelona, Spain.
RP Giraldo, P (通讯作者)，Harvard Med Inst, Risk Management Fdn, 101 Main St, Cambridge, MA 02142 USA.
EM pgiraldo@parcdesalutmar.cat
FU Ignacio Larramendi Research Grants MAPFRE-Foundation
CR Allue N, 2014, GAC SANIT, V28, P48, DOI 10.1016/j.gaceta.2013.06.004
   Baltic S, 2013, MED ECON, V90, P24
   Baltic Scott, 2013, MED ECON, V90, P20
   Battles JB, 2008, ADV PATIENT SAFETY N, V1, P0
   Berkowitz RL, 2009, OBSTET GYNECOL, V113, P683, DOI 10.1097/AOG.0b013e318198a65e
   Berlinger N, 2005, J MED ETHICS, V31, P106, DOI 10.1136/jme.2003.005538
   Bixenstine PJ, 2014, J HEALTHC QUAL, V36, P43, DOI 10.1111/jhq.12011
   Boothman Richard C, 2012, FRONT HEALTH SERV MANAGE, V28, P13
   Brennan TA, 1996, NEW ENGL J MED, V335, P1963, DOI 10.1056/NEJM199612263352606
   Budetti PP, 2005, JAMA-J AM MED ASSOC, V293, P2660, DOI 10.1001/jama.293.21.2660
   Cantor MD, 2005, JT COMM J QUAL PATIE, V31, P5, DOI 10.1016/S1553-7250(05)31002-6
   Carrier ER, 2010, HEALTH AFFAIR, V29, P1585, DOI 10.1377/hlthaff.2010.0135
   DANZON PM, 1986, LAW CONTEMP PROBL, V49, P57, DOI 10.2307/1191415
   de Vries EN, 2008, QUAL SAF HEALTH CARE, V17, P216, DOI 10.1136/qshc.2007.023622
   Elsaid K, 2013, INT J QUAL HEALTH C, V25, P656, DOI 10.1093/intqhc/mzt067
   FARBER HS, 1994, J LEGAL STUD, V23, P777, DOI 10.1086/467945
   Faulin J, 2006, BIOESTADISTICA AMIGA, V0, P0
   Gehring K, 2013, INT J QUAL HEALTH C, V25, P394, DOI 10.1093/intqhc/mzt036
   Giraldo P, 2012, MED CLIN-BARCELONA, V139, P109, DOI 10.1016/j.medcli.2012.01.013
   Jena AB, 2013, PEDIATRICS, V131, P1148, DOI 10.1542/peds.2012-3443
   Jena AB, 2011, NEW ENGL J MED, V365, P629, DOI 10.1056/NEJMsa1012370
   JOHNSON WG, 1992, JAMA-J AM MED ASSOC, V267, P2487, DOI 10.1001/jama.267.18.2487
   Kachalia A, 2013, JAMA INTERN MED, V173, P1056, DOI 10.1001/jamainternmed.2013.7293
   Kachalia A, 2011, NEW ENGL J MED, V364, P1564, DOI 10.1056/NEJMhpr1012821
   Kachalia A, 2010, ANN INTERN MED, V153, P213, DOI 10.7326/0003-4819-153-4-201008170-00002
   Kane C, 2010, POLICY RES PERSPECTI, V0, P1
   Kohn LT, 2000, ERR IS HUMAN BUILDIN, V0, P0
   Lewis RQ, 2005, QUAL SAF HEALTH CARE, V14, P135, DOI 10.1136/qshc.2004.011882
   Lopez L, 2009, ARCH INTERN MED, V169, P1888, DOI 10.1001/archinternmed.2009.387
   Aranaz-Andres JM, 2009, INT J QUAL HEALTH C, V21, P408, DOI 10.1093/intqhc/mzp047
   Mccay L, 2012, BRIT J HOSP MED, V73, PC146, DOI 10.12968/hmed.2012.73.Sup10.C146
   Mello MM, 2014, HEALTH AFFAIR, V33, P20, DOI 10.1377/hlthaff.2013.0828
   Mello MM, 2010, NEW ENGL J MED, V362, P1353, DOI 10.1056/NEJMp1001603
   Mello MM, 2009, NEW ENGL J MED, V361, P1, DOI 10.1056/NEJMp0903765
   Murtagh L, 2012, HEALTH AFFAIR, V31, P2681, DOI 10.1377/hlthaff.2012.0185
   Pegalis SE, 2012, CLIN ORTHOP RELAT R, V470, P1398, DOI 10.1007/s11999-012-2308-5
   Phillips RL, 2004, QUAL SAF HEALTH CARE, V13, P121, DOI 10.1136/qshc.2003.008029
   Risso-Gill I, 2014, INT J QUAL HEALTH C, V26, P348, DOI 10.1093/intqhc/mzu036
   Rubin JB, 2013, BMJ OPEN, V3, P0, DOI 10.1136/bmjopen-2013-002985
   Sathiyakumar V, 2013, J ORTHOP TRAUMA, V27, P592, DOI 10.1097/BOT.0b013e31828b7ab4
   SLOAN FA, 1989, J HEALTH POLIT POLIC, V14, P663, DOI 10.1215/03616878-14-4-663
   Studdert DM, 2006, NEW ENGL J MED, V354, P2024, DOI 10.1056/NEJMsa054479
   Van den Bos J, 2011, HEALTH AFFAIR, V30, P596, DOI 10.1377/hlthaff.2011.0084
   Wachter RM, 2009, NEW ENGL J MED, V361, P1401, DOI 10.1056/NEJMsb0903885
   Warrick C, 2014, INT J QUAL HEALTH C, V26, P538, DOI 10.1093/intqhc/mzu066
   Westbrook JI, 2005, INT J QUAL HEALTH C, V27, P1
   WHITE MJ, 1994, HEALTH AFFAIR, V13, P75, DOI 10.1377/hlthaff.13.4.75
NR 47
TC 11
Z9 12
U1 1
U2 17
PU OXFORD UNIV PRESS
PI OXFORD
PA GREAT CLARENDON ST, OXFORD OX2 6DP, ENGLAND
SN 1353-4505
EI 1464-3677
J9 INT J QUAL HEALTH C
JI Int. J. Qual. Health Care
PD FEB 1
PY 2016
VL 28
IS 1
BP 33
EP 39
DI 10.1093/intqhc/mzv089
PG 7
WC Health Care Sciences & Services; Health Policy & Services
SC Health Care Sciences & Services
GA DF3JE
UT WOS:000371239300005
PM 26573788
DA 2022-10-14
ER

PT J
AU Rorat, M
   Jurek, T
AF Rorat, Marta
   Jurek, Tomasz
TI Sepsis: Medical errors in Poland
SO MEDICINE SCIENCE AND THE LAW
LA English
DT Article
DE health policy; antibiotic management; health-care quality improvement; malpractice
ID adverse event; management; malpractice; care
AB Health, safety and medical errors are currently the subject of worldwide discussion. The authors analysed medico-legal opinions trying to determine types of medical errors and their impact on the course of sepsis. The authors carried out a retrospective analysis of 66 medico-legal opinions issued by the Wroclaw Department of Forensic Medicine between 2004 and 2013 (at the request of the prosecutor or court) in cases examined for medical errors. Medical errors were confirmed in 55 of the 66 medico-legal opinions. The age of victims varied from 2 weeks to 68 years; 49 patients died. The analysis revealed medical errors committed by 113 health-care workers: 98 physicians, 8 nurses and 8 emergency medical dispatchers. In 33 cases, an error was made before hospitalisation. Hospital errors occurred in 35 victims. Diagnostic errors were discovered in 50 patients, including 46 cases of sepsis being incorrectly recognised and insufficient diagnoses in 37 cases. Therapeutic errors occurred in 37 victims, organisational errors in 9 and technical errors in 2. In addition to sepsis, 8 patients also had a severe concomitant disease and 8 had a chronic disease. In 45 cases, the authors observed glaring errors, which could incur criminal liability. There is an urgent need to introduce a system for reporting and analysing medical errors in Poland. The development and popularisation of standards for identifying and treating sepsis across basic medical professions is essential to improve patient safety and survival rates. Procedures should be introduced to prevent health-care workers from administering incorrect treatment in cases.
C1 [Rorat, Marta; Jurek, Tomasz] Wroclaw Med Univ, Dept Forens Med, PL-50345 Wroclaw, Poland.
   [Rorat, Marta] Reg Specialist Hosp Wroclaw, Dept Infect Dis, Wroclaw, Poland.
RP Rorat, M (通讯作者)，Wroclaw Med Univ, Dept Forens Med, Mikulicza Radeckiego 4, PL-50345 Wroclaw, Poland.
EM rorat.marta@gmail.com
CR [Anonymous], 2008, MED PRAKTYCZNA, V0, P3
   Borrell-Carrio Francesc, 2006, ATEN PRIMARIA, V38, P25
   DAmour D, 2014, INT J NURS STUD, V51, P882, DOI 10.1016/j.ijnurstu.2013.10.017
   Dellinger RP, 2013, INTENS CARE MED, V39, P165, DOI 10.1007/s00134-012-2769-8
   Dovey SM, 2002, QUAL SAF HEALTH CARE, V11, P233, DOI 10.1136/qhc.11.3.233
   Duszynska W, 2012, ANESTEZJOLOGIA INTEN, V44, P108
   Gauer RL, 2013, AM FAM PHYSICIAN, V88, P44
   Gijsenbergh F, 2003, EUR J EMERG MED, V10, P189, DOI 10.1097/00063110-200309000-00006
   Godycki-Cwirko M, 2009, ORZECZNICTWO MEDYCZN, V6, P131
   Goldstein Brahm, 2005, PEDIATR CRIT CARE MED, V6, P2
   Grossi P, 2006, SURG INFECT, V7, P87
   Hinchey P, 2007, PREHOSP EMERG CARE, V11, P42, DOI 10.1080/10903120601021366
   Marwick CA, 2014, BMJ QUAL SAF, V23, P0, DOI 10.1136/bmjqs-2013-002176
   Necka E, 2006, PSYCHOL POZNAWCZA, V0, P0
   Phillips RL, 2004, QUAL SAF HEALTH CARE, V13, P121, DOI 10.1136/qshc.2003.008029
   Polin RA, 2012, PEDIATRICS, V129, P1006, DOI 10.1542/peds.2012-0541
   Ptaszynska-Sarosiek Iwona, 2007, ROCZNIKI POMORSKIEJ AKADEMII MEDYCZNEJ W SZCZECINIE, V53, P33
   Reason J, 2000, BMJ-BRIT MED J, V320, P768, DOI 10.1136/bmj.320.7237.768
   Sroka T, 2013, ODPOWIEDZIALNOSC KAR, V0, P452
   Szewczyk K, 2007, FAM MED PRIM CARE, V9, P963
   Venkataraman R, 2013, ADV CHRONIC KIDNEY D, V20, P6, DOI 10.1053/j.ackd.2012.10.013
   World Alliance of Patient Safety (WHO), 2005, GUID ADV EV IN PRESS, V0, P0
   Yahav D, 2013, INT J ANTIMICROB AG, V41, P410, DOI 10.1016/j.ijantimicag.2013.01.008
   Zapala P, 2013, PRZEGLAD UROLOGICZNY, V1, P25
NR 24
TC 2
Z9 2
U1 0
U2 10
PU SAGE PUBLICATIONS INC
PI THOUSAND OAKS
PA 2455 TELLER RD, THOUSAND OAKS, CA 91320 USA
SN 0025-8024
EI 2042-1818
J9 MED SCI LAW
JI Med. Sci. Law
PD JAN 15
PY 2016
VL 56
IS 1
BP 30
EP 35
DI 10.1177/0025802415588989
PG 6
WC Law; Medicine, Legal; Pathology
SC Government & Law; Legal Medicine; Pathology
GA DA9YF
UT WOS:000368165000007
PM 26113542
DA 2022-10-14
ER

PT J
AU Singh, M
AF Singh, Meharban
TI Communication as a Bridge to Build a Sound Doctor-Patient/Parent Relationship
SO INDIAN JOURNAL OF PEDIATRICS
LA English
DT Review
DE Doctor-patient relationship; Doctor-parent communication; Medical ethics; Healing; Malpractice litigations
ID skill; children
AB Effective communication is essential to establish a good doctor-patient/parent relationship and practice high quality medicine. It is indeed the key to build confidence, faith and trust of the parents to augment the process of healing. Most parental complaints of dissatisfaction and mismanagement originate due to lack of communication or because of abrasive, cold or callous attitude of the doctor or members of the health care team and not due to lack of knowledge and skills or unsatisfactory management of the patient. The patients and parents must feel all times that they are treated with respect and dignity. We should consider patients as our clients and handle them with due confidence, humility, concern and empathy. It is important to communicate with the parents by literally coming down to their level and by maintaining an eye-to-eye contact. We should not judge, belittle or argue with the parents and handle them with due courtesy and consideration. We should be careful, tactful and diplomatic in deciding not only "what to tell the parents" but also "how to tell it". The parents should be told about the condition of the child in a simple, easy-to-understand language without any medical jargons. We should be pragmatic but honest in communicating the true medical status of the child but nevertheless try to keep the hope alive which has tremendous healing capabilities. We should not allow the technology to further dehumanize medicine and try to resurrect the declining image of the medical profession. It is desirable that all the medical and nursing colleges in the country should initiate regular education programs in the fields of social and behavioral sciences, art of communication and medical ethics for graduate and postgraduate medical and nursing students.
C1 [Singh, Meharban] Child Care Ctr, 625 Arun Vihar,Sect 37, Noida 201301, Uttar Pradesh, India.
RP Singh, M (通讯作者)，Child Care Ctr, 625 Arun Vihar,Sect 37, Noida 201301, Uttar Pradesh, India.
EM drmbsk@gmail.com
CR Brinkman WB, 2006, PEDIATRICS, V118, P1371, DOI 10.1542/peds.2005-3214
   Crossley J, 2005, MED EDUC, V39, P820, DOI 10.1111/j.1365-2929.2005.02230.x
   Feudtner C, 2007, PEDIATR CLIN N AM, V54, P583, DOI 10.1016/j.pcl.2007.07.008
   Hart CN, 2006, PATIENT EDUC COUNS, V63, P38, DOI 10.1016/j.pec.2005.08.007
   Howells RJ, 2006, ARCH DIS CHILD, V91, P367, DOI 10.1136/adc.2005.073775
   KORSCH BM, 1968, PEDIATRICS, V42, P855
   OKeefe M, 2001, J PAEDIATR CHILD H, V37, P531, DOI 10.1046/j.1440-1754.2001.00755.x
   PuliaM, 2011, AM ACAD EMERGENCY ME, V18, P18
   Singh M, 1997, NATL MED J INDIA, V10, P190
   Singh M, 1996, INDIAN PEDIATR, V33, P271
   Singh M, 2013, MANUAL ESSENTIAL PED, V0, P6
   Singh M, 2015, PEDIAT CLIN METHODS, V0, P309
   Singh M, 1994, INDIAN J MED ED, V33, P30
   Stebbing C, 2007, ARCH DIS CHILD, V92, P440, DOI 10.1136/adc.2006.112987
   Tates K, 2001, SOC SCI MED, V52, P839, DOI 10.1016/S0277-9536(00)00193-3
NR 15
TC 20
Z9 21
U1 3
U2 48
PU SPRINGER INDIA
PI NEW DELHI
PA 7TH FLOOR, VIJAYA BUILDING, 17, BARAKHAMBA ROAD, NEW DELHI, 110 001, INDIA
SN 0019-5456
EI 0973-7693
J9 INDIAN J PEDIATR
JI Indian J. Pediatr.
PD JAN 15
PY 2016
VL 83
IS 1
BP 33
EP 37
DI 10.1007/s12098-015-1853-9
PG 5
WC Pediatrics
SC Pediatrics
GA DB3RB
UT WOS:000368427900008
PM 26228061
DA 2022-10-14
ER

PT J
AU Bica, C
   Iliescu, DB
   Bica, D
   Balan, GG
   Malan, A
   Monea, M
AF Bica, Cristina
   Iliescu, Diana Bulgaru
   Bica, Dorin
   Balan, Gheorghe G.
   Malan, Adriana
   Monea, Monica
TI The role of computer simulation methods in avoiding orthodontic malpractice
SO ROMANIAN JOURNAL OF LEGAL MEDICINE
LA English
DT Article
DE dental malpractice; professional liability; orthodontics; Finite Element Method
ID finite-element-analysis; tooth movement; stress
AB Before the beginning of any dental treatment, the patients or their legal representatives should be completely informed about the medical procedures and potential risks and sign an informed consent. In dentistry, orthodontics is unique, as it usually extends over a long period of time and can generate disagreements with the patients based on esthetic or functional results. Therefore, the knowledge of abnormal accumulation of stress induced by an orthodontic force of excessive intensity, allows the intervention with timely therapeutic methods to avoid the iatrogenic effects. The aim of this paper is to present the use of computer-aided simulation technique, the Finite Element Method, in the evaluation of real biological phenomena specific to orthodontic treatment. We simulated the use of orthodontic forces 5 times higher than normal and studied their iatrogenic effects on the dental supporting tissues. The results showed that computer simulations can be used with considerable success in all clinical orthodontic patients, increasing their confidence in the proposed treatment plan, providing an ethical support for the dentist and a positive feedback on patient responses. The maximum stress distribution with iatrogenic effect on dental and periodontal anatomical structures has been emphasized. In conclusion, the transposition of clinical reality through the computer simulation requires continuous development of the IT systems in this field and opens new research directions and applicability regarding the iatrogenic effects of orthodontic forces.
C1 [Bica, Cristina; Monea, Monica] Univ Med & Pharm Tirgu Mures, Fac Med Dent, Targu Mures, Romania.
   [Iliescu, Diana Bulgaru; Balan, Gheorghe G.] Gr T Popa Univ Med & Pharm Iasi, Fac Med, Iasi, Romania.
   [Bica, Dorin] Petru Maior Univ Tirgu Mures, Engn & Comp Dept, Targu Mures, Romania.
   [Malan, Adriana] Gr T Popa Univ Med & Pharm Iasi, Fac Med Dent, Iasi, Romania.
RP Balan, GG (通讯作者)，9 Sulfinei St, Iasi, Romania.
EM balan.gheo@yahoo.com
CR Akpinar I, 2000, J ORAL REHABIL, V27, P538, DOI 10.1046/j.1365-2842.2000.00511.x
   Ammar HH, 2011, AM J ORTHOD DENTOFAC, V139, P0, DOI 10.1016/j.ajodo.2010.09.020
   Benazzi S, 2014, CLIN ORAL INVEST, V18, P369, DOI 10.1007/s00784-013-0973-8
   Cocarla E, 1900, P113, V0, P0
   FRANKLIN E, 2004, RISK MANAGEMENT ORTH, V0, P0
   Geramy A, 2012, J DENT (TEHRAN), V9, P90
   Gill DS, 1900, DOI 10.1002/9781118785041, V0, P0
   Holberg C, 2013, CLIN ORAL INVEST, V17, P1821, DOI 10.1007/s00784-012-0872-4
   Iwasaki LR, 2000, AM J ORTHOD DENTOFAC, V117, P175, DOI 10.1016/S0889-5406(00)70229-0
   Lertchirakarn V, 2003, J ENDODONT, V29, P529, DOI 10.1097/00004770-200308000-00009
   Lin TS, 2013, AM J ORTHOD DENTOFAC, V143, P182, DOI 10.1016/j.ajodo.2012.09.012
   Mizrahi E, 2010, BRIT DENT J, V209, P381, DOI 10.1038/sj.bdj.2010.926
   PICCIONI M, 2013, RSBO, V10, P369
   Ren YJ, 2003, ANGLE ORTHOD, V73, P86
   van Driel WD, 2000, P I MECH ENG H, V214, P497, DOI 10.1243/0954411001535525
   Vandana KL, 2004, ENDODONTOLOGY, V116, P38
   Yunfeng L, 2013, RES J APPL SCI ENG T, V6, P3267
NR 17
TC 3
Z9 3
U1 0
U2 7
PU ROMANIAN LEGAL MED SOC
PI BUCHAREST
PA SOS VITAN-BIRZESTI 9, BUCHAREST, 75669, ROMANIA
SN 1221-8618
EI 
J9 ROM J LEG MED
JI Rom. J. Leg. Med.
PD SEP 15
PY 2016
VL 24
IS 3
BP 226
EP 230
DI 10.4323/rjlm.2016.226
PG 5
WC Medicine, Legal
SC Legal Medicine
GA EB5PP
UT WOS:000387428800015
DA 2022-10-14
ER

PT J
AU Johnston, JC
   Wester, K
   Sartwelle, TP
AF Johnston, James C.
   Wester, Knut
   Sartwelle, Thomas P.
TI Neurological Fallacies Leading to Malpractice A Case Studies Approach
SO NEUROLOGIC CLINICS
LA English
DT Article
DE Medical malpractice; Neurologic malpractice; Intracranial arachnoid cyst; Migraine headache; Stroke; Cerebral palsy; Electronic fetal monitoring
ID acute ischemic-stroke; intracranial arachnoid cyst; tissue-plasminogen activator; wake-up stroke; health-care professional; cerebral-palsy; thrombolytic therapy; incidental finding; intravenous thrombolysis; neonatal encephalopathy
AB A young woman presents with an intracranial arachnoid cyst. Another is diagnosed with migraine headache. An elderly man awakens with a stroke. And a baby delivered vaginally after 2 hours of questionable electronic fetal monitoring patterns grows up to have cerebral palsy. These seemingly disparate cases share a common underlying theme: medical myths. Myths that may lead not only to misdiagnosis and treatment harms but to seemingly never-ending medical malpractice lawsuits, potentially culminating in a settlement or judgment against an unsuspecting neurologist. This article provides a case studies approach exposing the fallacies and highlighting proper management of these common neurologic presentations.
C1 [Johnston, James C.] Legal Med Consultants, 1150 N Loop 1604 West,Suite 108-625, San Antonio, TX 78248 USA.
   [Wester, Knut] Univ Bergen, Dept Clin Med K1, Bergen, Norway.
   [Wester, Knut] Haukeland Hosp, Dept Neurosurg, N-5021 Bergen, Norway.
   [Sartwelle, Thomas P.] Deans & Lyons LLP, 1001 Fannin, Houston, TX 77002 USA.
RP Johnston, JC (通讯作者)，Legal Med Consultants, 1150 N Loop 1604 West,Suite 108-625, San Antonio, TX 78248 USA.
EM johnston@GlobalNeurology.com
CR Adams HP, 2008, STROKE, V39, P87, DOI 10.1161/STROKEAHA.106.476648
   Adams HP, 2008, STROKE, V39, P3277, DOI 10.1161/STROKEAHA.107.508853
   Am Coll Obstet & Gynecol and Am Acad Pediatricians, 2003, NEON ENC CER DEF PAT, V0, P0
   Am Coll Obstet & Gynecol and Am Acad Pediatrics, 2014, NEON ENC NEUR OUTC, V0, P0
   [Anonymous], 2008, EUROPEAN CARDIOVASCU, V0, P0
   Aoki J, 2011, CEREBROVASC DIS, V31, P435, DOI 10.1159/000323850
   Asaithambi G, 2014, J STROKE CEREBROVASC, V23, P2316, DOI 10.1016/j.jstrokecerebrovasdis.2014.04.023
   Avitzur O, 2006, NEUROL TODAY, V6, P31
   Badawi N, 2013, J PAEDIATR CHILD H, V49, P5, DOI 10.1111/jpc.12068
   Bai QK, 2013, NEUROL RES, V35, P492, DOI 10.1179/1743132813Y.0000000208
   Bambauer KZ, 2006, ARCH NEUROL-CHICAGO, V63, P661, DOI 10.1001/archneur.63.5.661
   Barreto AD, 2009, STROKE, V40, P827, DOI 10.1161/STROKEAHA.108.528034
   Bechter K, 2010, PSYCHIAT RES-NEUROIM, V184, P196, DOI 10.1016/j.pscychresns.2010.03.009
   Berg MT, 2015, J PEDIATR-US, V167, P8, DOI 10.1016/j.jpeds.2015.03.052
   Berle M, 2010, FLUIDS BARRIERS CNS, V7, P0, DOI 10.1186/1743-8454-7-8
   Berle M, 2013, FLUIDS BARRIERS CNS, V10, P0, DOI 10.1186/2045-8118-10-17
   Berle M, 2011, FLUIDS BARRIERS CNS, V8, P0, DOI 10.1186/2045-8118-8-19
   Bhatt A, 2013, STROKE RES TREAT, V2013, P0, DOI 10.1155/2013/562564
   Blair EM, 2015, AM J OBSTET GYNECOL, V212, P0, DOI 10.1016/j.ajog.2014.10.1103
   Bracco S, 2013, NEURORADIOL J, V26, P573, DOI 10.1177/197140091302600511
   Breuer L, 2010, INT J STROKE, V5, P68, DOI 10.1111/j.1747-4949.2010.00410.x
   Bright R, 1827, REPORTS MED CASES SE, V0, P0
   Bruce Nhu T, 2011, CURR TREAT OPTIONS CARDIOVASC MED, V13, P233, DOI 10.1007/s11936-011-0122-0
   Buck D, 2014, STROKE, V45, P1869, DOI 10.1161/STROKEAHA.114.005126
   Cahill AG, 2015, AM J OBSTET GYNECOL, V213, P257, DOI 10.1016/j.ajog.2015.04.036
   Callaghan BC, 2014, JAMA INTERN MED, V174, P819, DOI 10.1001/jamainternmed.2014.173
   Cathell DW, 1890, PHYS HIMSELF, V0, P62
   Caughey AB, 2014, AM J OBSTET GYNECOL, V210, P179, DOI 10.1016/j.ajog.2014.01.026
   Chen PK, 2009, CEPHALALGIA, V29, P1079, DOI 10.1111/j.1468-2982.2009.01844.x
   Cho AH, 2008, CEREBROVASC DIS, V25, P572, DOI 10.1159/000132204
   Choi JU, 1999, CHILD NERV SYST, V15, P285, DOI 10.1007/s003810050396
   CIRICILLO SF, 1991, J NEUROSURG, V74, P230, DOI 10.3171/jns.1991.74.2.0230
   Clark SL, 2003, AM J OBSTET GYNECOL, V188, P628, DOI 10.1067/mob.2003.204
   Clark SL, 2013, AM J OBSTET GYNECOL, V209, P89, DOI 10.1016/j.ajog.2013.04.030
   Clarke CE, 2010, J NEUROL, V257, P1274, DOI 10.1007/s00415-010-5506-7
   Constantine MM, 2012, SEMIN PERINATOL, V36, P379, DOI 10.1053/J.SEMPERI.2012.04.023
   Couvreur T, 2015, WORLD NEUROSURG, V84, P0, DOI 10.1016/j.wneu.2015.04.053
   Creanga AA, 2015, AM J OBSTET GYNECOL, V213, P0, DOI 10.1016/j.ajog.2015.05.002
   Demaerschalk BM, 2007, STROKE, V38, P2215, DOI 10.1161/STROKEAHA.107.494112
   DEVOLDER AG, 1994, J NEUROL NEUROSUR PS, V57, P296, DOI 10.1136/jnnp.57.3.296
   Donn SM, 2014, SEMIN FETAL NEONAT M, V19, P317, DOI 10.1016/j.siny.2014.08.005
   Eskandary H, 2005, SURG NEUROL, V63, P550, DOI 10.1016/j.surneu.2004.07.049
   Evans RW, 2011, HEADACHE, V51, P434, DOI 10.1111/j.1526-4610.2011.01850.x
   Favier I, 2007, ARCH NEUROL-CHICAGO, V64, P25, DOI 10.1001/archneur.64.1.25
   Fenton JJ, 2012, ARCH INTERN MED, V172, P405, DOI 10.1001/archinternmed.2011.1662
   Fink JN, 2002, STROKE, V33, P988, DOI 10.1161/01.STR.0000014585.17714.67
   Fisher M, 2014, STROKE, V45, P3141, DOI 10.1161/STROKEAHA.114.002864
   GALASSI E, 1982, SURG NEUROL, V17, P363, DOI 10.1016/0090-3019(82)90315-9
   Gjerde PB, 2013, J NEURODEV DISORD, V5, P0, DOI 10.1186/1866-1955-5-21
   Graham EM, 2006, OBSTET GYNECOL, V108, P656, DOI 10.1097/01.AOG.0000230533.62760.ef
   Graham EM, 2014, OBSTET GYNECOL, V124, P507, DOI 10.1097/AOG.0000000000000424
   Greene MF, 2006, NEW ENGL J MED, V355, P2247, DOI 10.1056/NEJMe068176
   Grimes DA, 2010, OBSTET GYNECOL, V116, P1397, DOI 10.1097/AOG.0b013e3181fae39f
   Gundersen H, 2007, J NEUROL, V254, P60, DOI 10.1007/s00415-006-0280-2
   Hacke W, 2004, LANCET, V363, P768
   Hacke Werner, 2008, N ENGL J MED, V359, P1317, DOI 10.1056/NEJMoa0804656
   Hawasli AH, 2015, NEUROSURGERY, V76, P1, DOI 10.1227/NEU.0000000000000560
   Helland CA, 2007, J NEUROL NEUROSUR PS, V78, P1129, DOI 10.1136/jnnp.2006.107995
   Helland CA, 2007, J NEUROL NEUROSUR PS, V78, P620, DOI 10.1136/jnnp.2006.101865
   Helland CA, 2006, J NEUROSURG, V105, P385, DOI 10.3171/ped.2006.105.5.385
   Helland CA, 2006, SURG NEUROL, V66, P56, DOI 10.1016/j.surneu.2005.12.032
   Helland CA, 2010, J NEUROSURG, V113, P934, DOI 10.3171/2009.11.JNS081663
   Hill MD, 2013, CAN J NEUROL SCI, V40, P17, DOI 10.1017/S0317167100012890
   Hoggard N, 2009, J MED ETHICS, V35, P194, DOI 10.1136/jme.2008.025502
   Hopf NJ, 1998, NEUROSURGERY, V43, P1330, DOI 10.1097/00006123-199812000-00037
   Horiguchi T, 2000, WORLD J BIOL PSYCHIATRY, V1, P159, DOI 10.3109/15622970009150585
   Howard L, 2005, J NEUROL NEUROSUR PS, V76, P1558, DOI 10.1136/jnnp.2004.057851
   Hruban L, 2015, J EVAL CLIN PRACT, V21, P694, DOI 10.1111/jep.12368
   Iosif C, 2008, AM J NEURORADIOL, V29, P1314, DOI 10.3174/ajnr.A1069
   Isaksen E, 2013, ACTA NEUROCHIR, V155, P841, DOI 10.1007/s00701-013-1641-0
   Jacobs SE, 2013, COCHRANE DB SYST REV, V0, P0, DOI DOI 10.1002/14651858.CD003311.pub3
   Jauch EC, 2013, STROKE, V44, P870, DOI 10.1161/STR.0b013e318284056a
   Johnston JC, 2013, J CHILD NEUROL, V28, P484, DOI 10.1177/0883073813479669
   Johnston JC, 2010, NEUROL CLIN, V28, P441, DOI 10.1016/j.ncl.2009.11.008
   Johnston JC, 2005, NEUROL TODAY, V5, P4
   Johnston JC, 2009, PREPARING WINNING NE, V0, P581
   Johnston JC, 2013, LEGAL FORENSIC MED, V0, P1237
   Johnston JC, 2006, NEURO TODAY, V6, P4
   Jung S, 2013, EUR J NEUROL, V20, P865, DOI 10.1111/ene.12069
   Kang DW, 2012, STROKE, V43, P3278, DOI 10.1161/STROKEAHA.112.675926
   Katzman GL, 1999, JAMA-J AM MED ASSOC, V282, P36, DOI 10.1001/jama.282.1.36
   Khalil A, 2006, J OBSTET GYN INDIA, V56, P481
   Khatri P, 2009, NEUROLOGY, V73, P1066, DOI 10.1212/WNL.0b013e3181b9c847
   Kim JT, 2011, EUR J NEUROL, V18, P988, DOI 10.1111/j.1468-1331.2011.03351.x
   Koga M, 2014, INT J STROKE, V9, P1117, DOI 10.1111/ijs.12360
   LANG W, 1985, EUR ARCH PSY CLIN N, V235, P38, DOI 10.1007/BF00380967
   Lebowitz BK, 2006, NEUROCASE, V12, P339, DOI 10.1080/13554790601087165
   Lee WJ, 2008, NEW ENGL J MED, V358, P853
   Lees Kennedy R, 2010, LANCET, V375, P1695, DOI 10.1016/S0140-6736(10)60491-6
   Levy MJ, 2005, BRAIN, V128, P1921, DOI 10.1093/brain/awh525
   Liang BA, 2008, ARCH NEUROL-CHICAGO, V65, P1429, DOI 10.1001/archneur.65.11.1429
   Liang BA, 2008, ANN EMERG MED, V52, P160, DOI 10.1016/j.annemergmed.2007.12.017
   Ma H, 2012, INT J STROKE, V7, P74, DOI 10.1111/j.1747-4949.2011.00730.x
   Mackey J, 2011, NEUROLOGY, V76, P1662, DOI 10.1212/WNL.0b013e318219fb30
   MacLennan A, 2005, JAMA-J AM MED ASSOC, V294, P1688, DOI 10.1001/jama.294.13.1688
   MacLennan A, 1999, BMJ-BRIT MED J, V319, P1054, DOI 10.1136/bmj.319.7216.1054
   MacLennan A, 2006, OBSTET GYNECOL, V8, P28
   MacLennan AH, 2015, AM J OBSTET GYNECOL, V213, P779, DOI 10.1016/j.ajog.2015.05.034
   Manawadu D, 2013, STROKE, V44, P2898, DOI 10.1161/STROKEAHA.113.002273
   Manawadu D, 2013, STROKE, V44, P2226, DOI 10.1161/STROKEAHA.111.000757
   MARLER JR, 1995, NEW ENGL J MED, V333, P1581, DOI 10.1056/nejm199512143332401
   Martinez-Lage JF, 2006, CHILD NERV SYST, V22, P1091, DOI 10.1007/s00381-006-0043-5
   Maso G, 2015, MINERVA GINECOL, V67, P65
   Matsuda W, 2010, NEUROL MED-CHIR, V50, P430, DOI 10.2176/nmc.50.430
   Mcintyre S, 2015, DEV MED CHILD NEUROL, V57, P2, DOI 10.1111/dmcn.12725
   Moradiya Y, 2013, J STROKE CEREBROVASC, V22, PE286, DOI 10.1016/j.jstrokecerebrovasdis.2012.07.016
   Moreno-De-Luca A, 2012, LANCET NEUROL, V11, P283, DOI 10.1016/S1474-4422(11)70287-3
   Morkve SH, 2015, NEUROSURGERY, V0, P0
   Morris Zoe, 2009, BMJ, V339, Pb3016, DOI 10.1136/bmj.b3016
   Moster D, 2010, JAMA-J AM MED ASSOC, V304, P976, DOI 10.1001/jama.2010.1271
   Mozaffarian D, 2015, CIRCULATION, V131, PE29, DOI 10.1161/CIR.0000000000000152
   Nageotte MP, 2015, SEMIN FETAL NEONAT M, V20, P144, DOI 10.1016/j.siny.2015.02.002
   Natarajan SK, 2010, WORLD NEUROSURG, V74, P455, DOI 10.1016/j.wneu.2010.06.035
   Natarajan SK, 2009, STROKE, V40, P3269, DOI 10.1161/STROKEAHA.109.555102
   Nelson KB, 2015, NEW ENGL J MED, V373, P946, DOI 10.1056/NEJMra1505261
   Olofsson P, 2015, AM J OBSTET GYNECOL, V213, P259, DOI 10.1016/j.ajog.2015.06.037
   Papile LA, 2014, PEDIATRICS, V133, P1146, DOI 10.1542/peds.2014-0899
   Parer JT, 2014, HYPERTENS RES PREGNA, V2, P51, DOI 10.14390/jsshp.2.51
   Perez JM, 2015, NEOREVIEWS, V16, Pe413, DOI 10.1542/neo.16-7-e413
   Powers WJ, 2015, STROKE, V46, P3020, DOI 10.1161/STR.0000000000000074
   Prince TRP, 2008, TXB NEUROPSYCHIATRY, V0, P735
   Purdy RA, 2004, NEUROL CLIN, V22, P39, DOI 10.1016/S0733-8619(03)00099-9
   Raeder MB, 2005, NEUROLOGY, V64, P160, DOI 10.1212/01.WNL.0000148724.61966.A4
   Robertson NJ, 2014, JAMA-J AM MED ASSOC, V312, P2623, DOI 10.1001/jama.2014.15959
   Roveri L, 2013, J STROKE CEREBROVASC, V22, P703, DOI 10.1016/j.jstrokecerebrovasdis.2011.10.003
   Sabiani L, 2015, AM J OBSTET GYNECOL, V213, P0, DOI 10.1016/j.ajog.2015.08.066
   Sartwelle TP, 2015, SURG J-NY, V1, PE28, DOI 10.1055/s-0035-1567880
   Sartwelle TP, 2016, J MATERN-FETAL NEO M, V29, P1372, DOI 10.3109/14767058.2015.1051526
   Sartwelle TP, 2015, J CHILD NEUROL, V30, P828, DOI 10.1177/0883073814543306
   Sartwelle TP, 2012, J LEGAL MED, V33, P313, DOI 10.1080/01947648.2012.714321
   Sartwelle TP, 2009, J LEGAL MED, V30, P181, DOI 10.1080/01947640902936522
   Saver JL, 2007, STROKE, V38, P2279, DOI 10.1161/STROKEAHA.107.487009
   Saver JL, 2013, JAMA-J AM MED ASSOC, V309, P2480, DOI 10.1001/jama.2013.6959
   Schankin CJ, 2007, CEPHALALGIA, V27, P904, DOI 10.1111/j.1468-2982.2007.01368.x
   Schnekenberg RP, 2015, BRAIN, V138, P1817, DOI 10.1093/brain/awv117
   Schroeder HWS, 1996, J NEUROSURG, V85, P293, DOI 10.3171/jns.1996.85.2.0293
   Schwamm LH, 2013, CIRC-CARDIOVASC QUAL, V6, P543, DOI 10.1161/CIRCOUTCOMES.111.000303
   Sempere AP, 2005, CEPHALALGIA, V25, P30, DOI 10.1111/j.1468-2982.2004.00798.x
   Sgouros S, 2001, PEDIATR NEUROSURG, V35, P188, DOI 10.1159/000050420
   Shankaran S, 2014, JAMA-J AM MED ASSOC, V312, P2629, DOI 10.1001/jama.2014.16058
   Sholapurkar SL, 2013, OPEN J OBSTET GYNECO, V3, P454
   Sholapurkar Shashikant L, 2015, J CLIN MED RES, V7, P672, DOI 10.14740/jocmr2166w
   Silberstein SD, 2000, NEUROLOGY, V55, P754, DOI 10.1212/WNL.55.6.754
   Silver RM, 2015, AM J OBSTET GYNECOL, V212, P561, DOI 10.1016/j.ajog.2014.11.018
   Spilka J, 2014, J BIOMED INFORM, V51, P72, DOI 10.1016/j.jbi.2014.04.010
   Spong CY, 2012, OBSTET GYNECOL, V120, P1181, DOI 10.1097/AOG.0b013e3182704880
   Taylor C, 2014, J LEGAL MED, V35, P273, DOI 10.1080/01947648.2014.913460
   Thomalla G, 2014, INT J STROKE, V9, P829, DOI 10.1111/ijs.12011
   Tollanes MC, 2014, BMJ-BRIT MED J, V349, P0, DOI 10.1136/bmj.g4294
   Torgersen J, 2010, J NEUROL, V257, P1909, DOI 10.1007/s00415-010-5634-0
   Tsurushima H, 2000, NEUROL MED-CHIR, V40, P339, DOI 10.2176/nmc.40.339
   Tunes C, 2015, ACTA NEUROL SCAND, V132, P23, DOI 10.1111/ane.12340
   Tunes C, 2014, ACTA NEUROL SCAND, V129, P335, DOI 10.1111/ane.12190
   Tuuli MG, 2014, OBSTET GYNECOL, V124, P756, DOI 10.1097/AOG.0000000000000466
   Ugwumadu A, 2014, BJOG-INT J OBSTET GY, V121, P1063, DOI 10.1111/1471-0528.12900
   Vernooij MW, 2007, NEW ENGL J MED, V357, P1821, DOI 10.1056/NEJMoa070972
   Wang YQ, 2015, J CLIN NEUROSCI, V22, P1456, DOI 10.1016/j.jocn.2015.03.016
   Wardlaw JM, 2012, LANCET, V379, P2364, DOI 10.1016/S0140-6736(12)60738-7
   Weber F, 2006, J NEUROL SCI, V240, P81, DOI 10.1016/j.jns.2005.09.008
   Wester K, 2008, J NEUROL NEUROSUR PS, V79, P72, DOI 10.1136/jnnp.2007.117358
   WESTER K, 1995, J NEUROL NEUROSUR PS, V59, P293, DOI 10.1136/jnnp.59.3.293
   WESTER K, 1992, NEUROSURGERY, V31, P940, DOI 10.1227/00006123-199211000-00018
   Wester K, 1996, SURG NEUROL, V45, P15, DOI 10.1016/0090-3019(95)00383-5
   Wester K, 2003, J NEUROL, V250, P36, DOI 10.1007/s00415-003-0941-3
   Wester K, 2008, J NEUROL, V255, P1113, DOI 10.1007/s00415-008-0011-y
   Zaatreh MM, 2002, PEDIATR NEUROL, V26, P134, DOI 10.1016/S0887-8994(01)00379-4
NR 169
TC 1
Z9 1
U1 0
U2 10
PU W B SAUNDERS CO-ELSEVIER INC
PI PHILADELPHIA
PA 1600 JOHN F KENNEDY BOULEVARD, STE 1800, PHILADELPHIA, PA 19103-2899 USA
SN 0733-8619
EI 1557-9875
J9 NEUROL CLIN
JI Neurol. Clin.
PD AUG 15
PY 2016
VL 34
IS 3
BP 747
EP +
DI 10.1016/j.ncl.2016.04.011
PG 28
WC Clinical Neurology; Neurosciences
SC Neurosciences & Neurology
GA DT8CA
UT WOS:000381715400016
PM 27445252
DA 2022-10-14
ER

PT J
AU Yang, BW
   Bi, WL
   Smith, TR
   Brewster, R
   Gormley, WB
   Dunn, IF
   Laws, ER
AF Yang, Brian W.
   Bi, Wenya Linda
   Smith, Timothy R.
   Brewster, Ryan
   Gormley, William B.
   Dunn, Ian F.
   Laws, Edward R., Jr.
TI How a Lumbar Diskectomy Influenced Medical Malpractice and the Landscape of Health Care
SO WORLD NEUROSURGERY
LA English
DT Article
DE Defensive medicine; History of medicine; Lumbar diskectomy media; Medical malpractice; Neurosurgical practice
AB BACKGROUND: Jeff Chandler was one of Hollywood's top leading men in the 1950s and 1960s. In 1961, at the peak of his career, Chandler died of complications following an aortic-iliac injury during a routine lumbar diskectomy. The subsequent public outcry and malpractice suit resulted in an unprecedented settlement award. CASE: Chandler's lawsuit marked a pivotal time in the evolution of medical malpractice and monetary awards. Before 1960, malpractice legal claims were rare, with little impact on the practice of medicine. Chandler's award, however, dwarfed the average malpractice verdict for its time and would influence the relationship between medicine and the legal world. This case helped issue a radical increase in total expenditure on medical liability insurance, frequency of successful claims, average numbers of neurosurgical malpractice suits, and financial award sizes. The trend ensuing from this time has continued to the contemporary era. To link Chandler's case to the current malpractice climate, we highlight the relationship of the case with 3 factors comprising the legal argument for the perpetuation of medical malpractice: 1) contingency fees, 2) citizen juries, and 3) the nature of tort law. CONCLUSION: This case illustrates an inflection point in American medical malpractice expenditure increases beginning in the 1960s to a current estimated $55.6 billion. As we investigate ways to provide value in health care, it is important to consider the historical factors that have influenced the status quo when seeking strategies to reform the malpractice system on both sides of the value equation: quality and cost.
C1 [Yang, Brian W.; Bi, Wenya Linda; Smith, Timothy R.; Brewster, Ryan; Gormley, William B.; Dunn, Ian F.; Laws, Edward R., Jr.] Harvard Univ, Brigham & Womens Hosp, Sch Med, Dept Neurosurg, Boston, MA 02115 USA.
RP Laws, ER (通讯作者)，Harvard Univ, Brigham & Womens Hosp, Sch Med, Dept Neurosurg, Boston, MA 02115 USA.
EM elaws@partners.org
CR American Association of Neurological Surgeons, 1998, AM ASS NEUROLOGICAL, V7, P10
   Bal BS, 2009, CLIN ORTHOP RELAT R, V467, P339, DOI 10.1007/s11999-008-0636-2
   Berwick DM, 2012, JAMA-J AM MED ASSOC, V307, P1513, DOI 10.1001/jama.2012.362
   Chesanow Neil, 2013, MEDSCAPE, V0, P0
   Connor MF, 2000, TAMING MASS TORT MON, V0, P0
   Do Justice, 1986, REP TORT POL WORK GR, V0, P91
   Fager CA, 2004, STOP TALKING JURY, V0, P0
   Grassman J, 2014, JCCC HONORS J, V5, P1
   Mello MM, 2010, HEALTH AFFAIR, V29, P1569, DOI 10.1377/hlthaff.2009.0807
   Mitchell E, 1913, THE DOCTOR IN COURT, V0, P0
   Mohr JC, 2000, JAMA-J AM MED ASSOC, V283, P1731, DOI 10.1001/jama.283.13.1731
   Nahed BV, 2012, PLOS ONE, V7, P0, DOI 10.1371/journal.pone.0039237
   Porter ME, 2010, NEW ENGL J MED, V363, P2477, DOI 10.1056/NEJMp1011024
   Shipman D, 1989, GREAT MOVIE STARS IN, V0, P0
   SLOAN FA, 1991, INSURING MED MALPRAC, V0, P0
   Smith TR, 2015, NEUROSURGERY, V76, P105, DOI 10.1227/NEU.0000000000000576
   Stewart GH, 1910, LEGAL MED, V0, P0
   Towers Watson, 2011, UPD US TORT COST TRE, V2011, P1
   VIDMAR N, 1992, JUDICATURE, V76, P118
   WEILER PC, 1991, MED MALPRACTICE TRIA, V0, P0
   Wells J, 2005, J CHANDLER FILM RECO, V0, P0
NR 21
TC 3
Z9 3
U1 0
U2 3
PU ELSEVIER SCIENCE INC
PI NEW YORK
PA STE 800, 230 PARK AVE, NEW YORK, NY 10169 USA
SN 1878-8750
EI 1878-8769
J9 WORLD NEUROSURG
JI World Neurosurg.
PD FEB 15
PY 2016
VL 86
IS 
BP 88
EP 92
DI 10.1016/J.WNEU.2015.09.039
PG 5
WC Clinical Neurology; Surgery
SC Neurosciences & Neurology; Surgery
GA DD0QU
UT WOS:000369625300037
PM 26409087
DA 2022-10-14
ER

PT J
AU AbuDagga, A
   Wolfe, SM
   Carome, M
   Oshel, RE
AF AbuDagga, Azza
   Wolfe, Sidney M.
   Carome, Michael
   Oshel, Robert E.
TI Cross-Sectional Analysis of the 1039 US Physicians Reported to the National Practitioner Data Bank for Sexual Misconduct, 2003-2013
SO PLOS ONE
LA English
DT Article
ID medical examiner; oregon board; professional; complaint; abuse
AB Background Little information exists on U.S. physicians who have been disciplined with licensure or restriction-of-clinical-privileges actions or have had malpractice payments because of sexual misconduct. Our objectives were to: (1) determine the number of these physicians and compare their age groups' distribution with that of the general U.S. physician population; (2) compare the type of disciplinary actions taken against these physicians with actions taken against physicians disciplined for other offenses; (3) compare the characteristics and type of injury among victims of these physicians with those of victims in reports for physicians with other offenses in malpractice-payment reports; and (4) determine the percentages of physicians with clinical-privileges or malpractice-payment reports due to sexual misconduct who were not disciplined by medical boards. Methods and Results We conducted a cross-sectional analysis of physician reports submitted to the National Practitioner Data Bank (NPDB) from January 1, 2003, through September 30, 2013. A total of 1039 physicians had >= 1 sexual-misconduct-related reports. The majority (75.6%) had only licensure reports, and 90.1% were 40 or older. For victims in malpractice-payment reports, 87.4% were female, and "emotional injury only" was the predominant type of injury. We found a higher percentage of serious licensure actions and clinical-privileges revocations in sexual-misconduct-related reports than in reports for other offenses (89.0% vs 68.1%, P = < .001, and 29.3% vs 18.8%, P = .002, respectively). Seventy percent of the physicians with a clinical-privileges or malpractice-payment report due to sexual misconduct were not disciplined by medical boards for this problem. Conclusions A small number of physicians were reported to the NPDB because of sexual misconduct. It is concerning that a majority of the physicians with a clinical-privileges action or malpractice- payment report due to sexual misconduct were not disciplined by medical boards for this unethical behavior.
C1 [AbuDagga, Azza; Wolfe, Sidney M.; Carome, Michael] Publ Citizen, Hlth Res Grp, Washington, DC USA.
   [Oshel, Robert E.] Natl Practitioner Data Bank, Dept Hlth & Human Serv, Silver Spring, MD USA.
RP AbuDagga, A (通讯作者)，Publ Citizen, Hlth Res Grp, Washington, DC USA.
EM aabudagga@citizen.org
FU Public Citizen
CR Alam A, 2011, BMJ OPEN, V5, P0
   Alam A, 2012, PLOS ONE, V7, P0, DOI 10.1371/journal.pone.0050558
   BOUHOUTSOS J, 1983, PROF PSYCHOL-RES PR, V14, P185, DOI 10.1037/0735-7028.14.2.185
   Chandra Amitabh, 2005, HEALTH AFF (MILLWOOD), VSuppl Web Exclusives, P0
   Dehlendorf CE, 1998, JAMA-J AM MED ASSOC, V279, P1883, DOI 10.1001/jama.279.23.1883
   Disch E, 2001, AM J ORTHOPSYCHIAT, V71, P204, DOI 10.1037/0002-9432.71.2.204
   Disch E, 2006, WOMEN THER, V29, P41, DOI 10.1300/J015v29n01_03
   Eichenberg C, 2010, HEALTH, V2, P1018
   Enbom JA, 2004, AM J OBSTET GYNECOL, V190, P1642, DOI 10.1016/j.ajog.2004.02.058
   Enbom JA, 1997, AM J OBSTET GYNECOL, V176, P1340, DOI 10.1016/S0002-9378(97)70355-7
   FAHY T, 1992, BRIT MED J, V304, P1519, DOI 10.1136/bmj.304.6841.1519
   Federation of State Medical Boards, 2014, US MED REG TRENDS AC, V0, P0
   Federation of State Medical Boards of the United States Inc, 2006, ADDR SEX BOUND GUID, V0, P0
   GARTRELL N, 1987, AM J ORTHOPSYCHIAT, V57, P287, DOI 10.1111/j.1939-0025.1987.tb03539.x
   Health Professions Regulatory Advisory Council, 2011, LIT REV SEX REL PAT, V0, P0
   Jousset N, 2008, MED SCI LAW, V48, P203, DOI 10.1258/rsmmsl.48.3.203
   Levine Alan S, 2011, STATE MED BOARDS FAI, V0, P0
   Luepker ET, 1999, J AM ACAD PSYCHIATRY, V27, P51
   MCMURRAY RJ, 1991, JAMA-J AM MED ASSOC, V266, P2741, DOI 10.1001/jama.1991.03470190089035
   OSHEL RE, 1995, PUBLIC HEALTH REP, V110, P383
   POPE KS, 1988, J COUNS DEV, V67, P222, DOI 10.1002/j.1556-6676.1988.tb02587.x
   Public Citizen, 2014, PET HHS CLOS CORP SH, V0, P0
   Shepherd J, 2014, VANDERBILT LAW REV, V67, P151
   [USDepartment of Health and Human Services Health Resources and Services Administration], 2015, NAT PRACT DAT BANK G, V0, P0
   [USDepartment of Health and Human Services Health Resources and Services Administration], 2014, NAT PRACT DAT BANK P, V0, P0
   Veatch R, 1989, CROSS CULTURAL PERSP, V0, P6
   Wolfe SM, 2012, PUBLIC CITIZENS HLTH, V0, P0
   Young A, 2011, J MED REGULATION, V96, P10
NR 28
TC 23
Z9 23
U1 0
U2 9
PU PUBLIC LIBRARY SCIENCE
PI SAN FRANCISCO
PA 1160 BATTERY STREET, STE 100, SAN FRANCISCO, CA 94111 USA
SN 1932-6203
EI 
J9 PLOS ONE
JI PLoS One
PD FEB 3
PY 2016
VL 11
IS 2
BP 
EP 
DI 10.1371/journal.pone.0147800
PG 13
WC Multidisciplinary Sciences
SC Science & Technology - Other Topics
GA DC9OF
UT WOS:000369550200060
PM 26840639
DA 2022-10-14
ER

PT J
AU Genovese, U
   Blandino, A
   Midolo, R
   Casali, MB
AF Genovese, Umberto
   Blandino, Alberto
   Midolo, Riccardo
   Casali, Michelangelo B.
TI Alleged malpractice in anesthesiology: analysis of a series of private insurance claims
SO MINERVA ANESTESIOLOGICA
LA English
DT Article
DE Malpractice; Anesthesia; Forensic medicine
ID patient safety; helsinki declaration; major complication; england 1995-2007; litigation; association; anesthetics; injury; france; system
AB BACKGROUND: Medical malpractice is currently a crucial topic and anesthesia is a key specialty for the improvement of patient safety. However, death and permanent impairment due to anesthesia still occur and studies of insurance analysis data are increasing. We investigated the main features of a major Italian insurance broker's archive in order to identify possible recurrent pitfalls in this critical field of medicine. METHODS: Three hundred seventeen Italian claims were analyzed, filling out a standardized form that recorded information on patient and physician's characteristics, procedures, sequence and location of events and outcomes. The operative setting, the type of anesthesia performed the origin of the multidisciplinary team malpractice hypothesis, the final clinical outcome and the malpractice investigation results were also analyzed. RESULTS : In 225 malpractice claims, the adverse event was surgery-linked, either intraoperatively (114 cases) or postoperatively (111 cases): abdominal surgery (26%), orthopedics (22%), gynecology (20%), heart surgery (11%) and neurosurgery (9.5%) were the most frequently involved surgical specialties. In 92 cases, the claim was unlinked to a surgeon's activity, with dental damage in oral intubation procedures as the greatest contributor (42.3%). Anesthetists' malpractice was technically ascertained in 39% of cases, 74.8% resulting in permanent impairment. CONCLUSIONS: Malpractice was mainly suspected in surgery-linked procedures. Most of the claims were settled for procedural error in performing locoregional anesthesia and oral intubation procedures. 60% of all closed claims resulted in no malpractice ascertained. Confirmed malpractice typically deals with non surgery-linked and non multidisciplinary team cases, causing permanent impairment.
C1 [Genovese, Umberto; Blandino, Alberto; Midolo, Riccardo; Casali, Michelangelo B.] Univ Milan, Ist Med Legale & Assicuraz, Dipartimento Sci Biomed Salute, Lab Responsabil Sanitaria, Milan, Italy.
RP Genovese, U (通讯作者)，Univ Milan, Ist Med Legale & Assicuraz, Via Luigi Mangiagalli 37, Milan, Italy.
EM umberto.genovese@unimi.it
[truncated: 81,504 more chars]
