# Supplementary material for: Evolutionary game theory and simulations based on doctor and patient medical malpractice under government regulation
Source: Sci Rep. 2023 Oct 25;13:18234. doi: 10.1038/s41598-023-44915-9 (PMC10600196; doi:10.1038/s41598-023-44915-9)
Supplement: Supplementary file 1 — Supplementary Information. [file 41598_2023_44915_MOESM1_ESM.zip › raw data /fig 1-2/data-no/download2021u171.txt]

PT J
AU Guo, YQ
   Hu, S
   Liang, F
AF Guo, Youqi
   Hu, Shu
   Liang, Fei
TI The prevalence and stressors of job burnout among medical staff in Liaoning, China: a cross-section study
SO BMC PUBLIC HEALTH
LA English
DT Article
DE Burnout; Chinese medical staff; Stressors; Relationship with patients; Work tasks; Workplace violence; Fear of malpractice
ID work-family conflict; patient satisfaction; occupational stress; national-survey; waiting time; physician; nurse; doctor; care; association
AB Background Sustained attention to the prevalence and associated factors of burnout in China is important for the health care service quality and related reform. In this study, we investigated the prevalence of job burnout among medical staff in Liaoning province, China; performed a survey of subjective perception ranking for the main stressors among respondents; estimated the effect of stresses from work tasks and the relationship with patients on job burnout in order to provide improved strategy and suggestion for hospital administrators. Methods The respondents were from 8 hospitals in 3 cities in Liaoning province, China. Data were collected and analyzed including the following sections: (1) demographic characteristics; (2) work situations; (3) ranking of six stressors; (4) job burnout scale; (5) effort-reward imbalance scale; (6) work violence scale; (7) fear of malpractice scale. A total of 1056 individuals became the study objects. A statistical analysis and hierarchical linear regression analysis were performed to explore the prevalence of burnout and the effects of stressors. Results The prevalence of job burnout was 20.5, and 72.9% of all respondents reported a least one symptom of burnout. The respondents who were male, 30-39 years old, had a master's degree or high and working hours > 60 h per week, came from obstetrics and gynecology or pediatrics profession prone to job burnout. The relationship with patients and work tasks are the top two ranking stressors in the subjective perception survey. Regression analysis showed that the relationship with patients explained 19.2, 16.8 and 2.0% of variance in burnout subscales EE, DP and PA, respectively and work tasks explained 23.5, 16.0 and 5.24% of variance in burnout subscales EE, DP and PA, respectively. Conclusion The Chinese medical staff had high prevalence of job burnout. Some factors of demographic and work situations were associated with job burnout. The medical staff considered the relationship with patients and work tasks are the two major stressors. These two stressors are also the major indicators associated with job burnout. The hospital administrators should be aware of the risk of burnout. Efforts should be made to ameliorate the status of job burnout.
C1 [Guo, Youqi; Hu, Shu] China Med Univ, Coll Humanities & Social Sci, Shenyang, Peoples R China.
   [Liang, Fei] China Med Univ, Coll Basic Med, Dept Histol & Embryol, Shenyang, Peoples R China.
RP Liang, F (通讯作者)，China Med Univ, Coll Basic Med, Dept Histol & Embryol, Shenyang, Peoples R China.
EM fliang2017@163.com
CR Al-Harajin RS, 2019, J FAM COMMUNITY MED, V26, P17, DOI 10.4103/jfcm.JFCM_14_18
   Alacacioglu A, 2009, PSYCHO-ONCOLOGY, V18, P543, DOI 10.1002/pon.1432
   Alarcon-Ruiz CA, 2019, BMC HEALTH SERV RES, V19, P0, DOI 10.1186/s12913-019-4288-6
   Ashtari Z, 2009, AFR J PSYCHIATRY, V12, P71
   Chen L, 2018, GEN PSYCHIAT, V31, P0, DOI 10.1136/gpsych-2018-000004
   Chou LP, 2014, BMJ OPEN, V4, P0, DOI 10.1136/bmjopen-2013-004185
   Clough BA, 2017, SYST REV-LONDON, V6, P0, DOI 10.1186/s13643-017-0526-3
   Duan XJ, 2019, HEALTH QUAL LIFE OUT, V17, P0, DOI 10.1186/s12955-019-1164-3
   Elmore LC, 2016, J AM COLL SURGEONS, V223, P440, DOI 10.1016/j.jamcollsurg.2016.05.014
   Escriba-Aguir V, 2006, INT ARCH OCC ENV HEA, V80, P127, DOI 10.1007/s00420-006-0110-y
   European Commission, 2016, COMM REG EU EST NETW, V0, P0
   Gan Y, 2019, BMC PUBLIC HEALTH, V19, P0, DOI 10.1186/s12889-019-7755-4
   He AJ, 2014, SOC SCI MED, V123, P64, DOI 10.1016/j.socscimed.2014.10.055
   Huang L, 2020, BMC HEALTH SERV RES, V20, P0, DOI 10.1186/s12913-020-05816-z
   Jha AK, 2019, 20191495 CRYPT EPR, V0, P0
   Karasek R, 1998, J OCCUP HEALTH PSYCHOL, V3, P322, DOI 10.1037/1076-8998.3.4.322
   Katz DA, 2005, ANN EMERG MED, V46, P525, DOI 10.1016/j.annemergmed.2005.04.016
   Li H, 2018, CHINESE ANESTHESIOLO, V126, P1012
   Lin YL, 2019, BMJ OPEN, V9, P0, DOI 10.1136/bmjopen-2019-032779
   Liu WH, 2018, BMJ OPEN, V8, P0, DOI 10.1136/bmjopen-2017-019525
   Liu XH, 2020, FRONT PSYCHIATRY, V11, P0, DOI 10.3389/fpsyt.2020.563781
   Lo Dana, 2018, ASIA PAC FAM MED, V17, P3, DOI 10.1186/s12930-018-0040-3
   Low ZX, 2019, INT J ENV RES PUB HE, V16, P0, DOI 10.3390/ijerph16091479
   Lu L, 2020, TRAUMA VIOLENCE ABUS, V21, P498, DOI 10.1177/1524838018774429
   Ma SX, 2019, ONCOLOGIST, V24, PE480, DOI 10.1634/theoncologist.2018-0249
   Maslach C, 2001, ANNU REV PSYCHOL, V52, P397, DOI 10.1146/annurev.psych.52.1.397
   MASLACH C, 1981, J OCCUP BEHAV, V2, P99, DOI 10.1002/job.4030020205
   Maslach C, 2016, WORLD PSYCHIATRY, V15, P103, DOI 10.1002/wps.20311
   McManus IC, 2002, LANCET, V359, P2089, DOI 10.1016/S0140-6736(02)08915-8
   Naeem A, 2019, CUREUS, V11, P0, DOI 10.7759/cureus.4016
   Porcerelli JH, 2014, J CLIN PSYCHOL MED S, V21, P291, DOI 10.1007/s10880-014-9407-2
   Rostamabadi A, 2019, MED LAV, V110, P312, DOI 10.23749/mdl.v110i4.8025
   Rotenstein LS, 2018, JAMA-J AM MED ASSOC, V320, P1131, DOI 10.1001/jama.2018.12777
   SCHAUFELI WB, 1995, PSYCHOL REP, V76, P1083, DOI 10.2466/pr0.1995.76.3c.1083
   Shanafelt TD, 2015, MAYO CLIN PROC, V90, P1600, DOI 10.1016/j.mayocp.2015.08.023
   Siegrist J, 1996, J OCCUP HEALTH PSYCHOL, V1, P27, DOI 10.1037/1076-8998.1.1.27
   Sui GY, 2019, BMJ OPEN, V9, P0, DOI 10.1136/bmjopen-2018-024186
   Sun J, 2017, BMC PUBLIC HEALTH, V17, P0, DOI 10.1186/s12889-017-4667-z
   Sun J, 2017, INT J QUAL HEALTH C, V29, P213, DOI 10.1093/intqhc/mzw160
   Wang JN, 2010, INT ARCH OCC ENV HEA, V83, P905, DOI 10.1007/s00420-010-0508-4
   Wang J, 2021, CRIT CARE, V25, P0, DOI 10.1186/s13054-020-03439-8
   Wang Y, 2012, BMC PUBLIC HEALTH, V12, P0, DOI 10.1186/1471-2458-12-915
   Wang Y, 2012, J OCCUP HEALTH, V54, P232, DOI 10.1539/joh.11-0243-OA
   Wang ZH, 2014, J OCCUP HEALTH, V56, P73, DOI 10.1539/joh.13-0108-OA
   Wen J, 2016, BIOSCI TRENDS, V10, P27, DOI 10.5582/bst.2015.01175
   Woo T, 2020, J PSYCHIATR RES, V123, P9, DOI 10.1016/j.jpsychires.2019.12.015
   Wu H, 2013, BMC PUBLIC HEALTH, V13, P0, DOI 10.1186/1471-2458-13-786
   Wu SY, 2007, J ADV NURS, V59, P233, DOI 10.1111/j.1365-2648.2007.04301.x
   Wu Y, 2020, J PAIN SYMPTOM MANAG, V60, PE60, DOI 10.1016/j.jpainsymman.2020.04.008
   Xu WC, 2020, INT J ENV RES PUB HE, V17, P0, DOI 10.3390/ijerph17030727
   Zeng J, 2013, LANCET, V382, P1878, DOI 10.1016/S0140-6736(13)62624-0
   Zhang H, 2020, BMC PSYCHIATRY, V20, P0, DOI 10.1186/s12888-020-02603-2
   Zhang SE, 2020, BMC HEALTH SERV RES, V20, P0, DOI 10.1186/s12913-020-4996-y
   Zhang W, 2020, ARXIV PREPRINT ARXIV, V0, P0
   Zhang XJ, 2020, MEDICINE, V99, P0, DOI 10.1097/MD.0000000000020992
   Zhang YM, 2011, BMC HEALTH SERV RES, V11, P0, DOI 10.1186/1472-6963-11-235
NR 56
TC 1
Z9 1
U1 5
U2 17
PU BMC
PI LONDON
PA CAMPUS, 4 CRINAN ST, LONDON N1 9XW, ENGLAND
SN 
EI 1471-2458
J9 BMC PUBLIC HEALTH
JI BMC Public Health
PD APR 23
PY 2021
VL 21
IS 1
BP 
EP 
DI 10.1186/s12889-021-10535-z
PG 11
WC Public, Environmental & Occupational Health
SC Public, Environmental & Occupational Health
GA RR2BQ
UT WOS:000642910800004
PM 33892669
DA 2022-10-14
ER

PT J
AU Luo, J
   Liu, HZ
   Liu, YL
   Jiang, F
   Tang, YL
AF Luo, Jin
   Liu, Huanzhong
   Liu, Yuanli
   Jiang, Feng
   Tang, Yi-Lang
TI The Association Between Medical Liability Insurance Coverage and Medical Disturbances in Tertiary Psychiatric Hospitals in China: A National Survey
SO RISK MANAGEMENT AND HEALTHCARE POLICY
LA English
DT Article
DE medical disturbance; medical liability insurance; physicians; public psychiatric hospitals; China
ID physician empathy; malpractice; dispute; australia
AB Background: Medical disturbances (MD), a severe type of medical disputes, are common in Chinese hospitals. Medical liability insurances were introduced to establish a new system of conflict resolution and risk management. However, data are scarce on the effects of medical liability insurance coverage and MD in psychiatric hospitals. This study was set to address it based on a nationwide survey. Methods: A national cross-sectional survey was conducted in March 2019. Physicians in 41 tertiary psychiatric hospitals participated in a smartphone based anonymous questionnaire. Experience of MD, sociodemographic and occupational characteristics, and job satisfaction information were reported by physicians. The hospital medical liability insurance status was reported by participating hospitals. Multi-level logistic regression analysis was used to examine the association between medical liability insurance coverage and MD. Results: In total, 4511 physicians completed the survey, 3760/4511 (83.35%) physicians in 32 hospitals had medical liability insurance coverage, and 1401/4511 (31.06%) physicians had encountered medical disturbances in the previous year. After adjusting for confounding factors, medical liability insurance coverage was not significantly associated with MD (OR=1.28, 95% CI: 0.93-1.76). Female gender, working in West China, and higher job satisfaction were protective factors for MD. Higher outpatient volume/week (>50 patients/ week) and longer working hours/week were risk factors for MD. Conclusion: Nearly one-third of physicians in Chinese top-tier psychiatric hospitals reported experience of MD. There was no significant association between medical liability insurance coverage and MD experienced among physicians in Chinese psychiatric hospitals. Policymakers and hospital administrators need to tailor the scope of medical liability insurance and to focus on other factors to reduce MD, including reducing workload and improving the doctor-patient relationship.
C1 [Luo, Jin; Jiang, Feng] Shanghai Jiao Tong Univ, Inst Hlth Yangtze River Delta, Shanghai, Peoples R China.
   [Liu, Huanzhong] Anhui Med Univ, Chaohu Hosp, Dept Psychiat, Hefei, Peoples R China.
   [Liu, Yuanli] Chinese Acad Med Sci & Peking Union Med Coll, Sch Hlth Policy & Management, Beijing, Peoples R China.
   [Tang, Yi-Lang] Emory Univ, Dept Psychiat & Behav Sci, Atlanta, GA 30322 USA.
   [Tang, Yi-Lang] Atlanta VA Med Ctr, Atlanta, GA USA.
RP Jiang, F (通讯作者)，Shanghai Jiao Tong Univ, Inst Hlth Yangtze River Delta, Shanghai, Peoples R China.; Tang, YL (通讯作者)，Emory Univ, Dept Psychiat & Behav Sci, Atlanta, GA 30322 USA.
EM fengjiang@sjtu.edu.cn; ytang5@emory.edu
CR [Anonymous], 2020, LANCET, V395, P90, DOI 10.1016/S0140-6736(20)30003-9
   [Anonymous], 2011, MULTILEVEL STAT MODE, V0, P0
   Baker T, 2005, MED MALPRACTICE, V0, P0
   Bertoli P, 2018, EMPIR ECON, V55, P831, DOI 10.1007/s00181-017-1279-5
   Caruso R, 2021, CURR PSYCHIAT REP, V23, P0, DOI 10.1007/s11920-021-01233-z
   Chaitoff A, 2017, ACAD MED, V92, P1464, DOI 10.1097/ACM.0000000000001671
   Childers RG, 2021, HEALTH ECON POLICY L, V16, P308, DOI 10.1017/S1744133121000025
   Chinese Health Industry Standards, 2019, WS6462019 HLTH IND S, V0, P0
   Frierson Richard L, 2019, FOCUS (AM PSYCHIATR PUBL), V17, P332, DOI 10.1176/appi.focus.20190017
   He AJ, 2016, HEALTH ECON POLICY L, V11, P359, DOI 10.1017/S1744133116000128
   Hojat M, 2002, AM J PSYCHIAT, V159, P1563, DOI 10.1176/appi.ajp.159.9.1563
   Hsieh MT, 2021, INT J GEN MED, V14, P1889, DOI 10.2147/IJGM.S312640
   Jena AB, 2011, NEW ENGL J MED, V365, P629, DOI 10.1056/NEJMsa1012370
   Jiang F, 2018, PSYCHIAT SERV, V69, P1245, DOI 10.1176/appi.ps.201800197
   Jiang Y-H, 1900, V2021, V0, P60
   Kessler DP, 2006, LANCET, V368, P240, DOI 10.1016/S0140-6736(06)69045-4
   Liu TY, 2021, HEALTH SOCIOL REV, V30, P157, DOI 10.1080/14461242.2020.1779105
   Liu ZF, 2018, BMJ OPEN, V8, P0, DOI 10.1136/bmjopen-2017-018738
   Marshall DC, 2015, INT J RADIAT ONCOL, V93, P241, DOI 10.1016/j.ijrobp.2015.05.040
   Nakajima K, 2001, JAMA-J AM MED ASSOC, V285, P1632, DOI 10.1001/jama.285.12.1632
   Pan DW, 2018, HEALTH COMMUN, V33, P1267, DOI 10.1080/10410236.2017.1351271
   Sage WM, 2020, JAMA-J AM MED ASSOC, V324, P1395, DOI 10.1001/jama.2020.16557
   Sun X-Q, 2016, CHIN HOSP MANAGE, V36, P88
   Tucker JD, 2015, BMJ OPEN, V5, P0, DOI 10.1136/bmjopen-2015-008221
   Wang MX, 2020, BMC HEALTH SERV RES, V20, P0, DOI 10.1186/s12913-020-5044-7
   Wu YN, 2021, FRONT PSYCHOL, V11, P0, DOI 10.3389/fpsyg.2020.556517
   Xia L, 2021, FRONT PSYCHIATRY, V12, P0, DOI 10.3389/fpsyt.2021.573333
   Xia L, 2020, FRONT PSYCHIATRY, V11, P0, DOI 10.3389/fpsyt.2020.00706
   Yin TL, 2019, IRAN J PUBLIC HEALTH, V48, P2116
   Yip WN, 2019, LANCET, V394, P1192, DOI 10.1016/S0140-6736(19)32136-1
   Yip W, 2014, LANCET, V384, P805, DOI 10.1016/S0140-6736(14)61120-X
   Yu F, 2018, INTERN MED J, V48, P1552, DOI 10.1111/imj.14133
   Zeng YB, 2018, MEDICINE, V97, P0, DOI 10.1097/MD.0000000000012501
   Zhang X-Z, 2019, SCI DECIS MAK, V0, PP25, DOI 10.3773/j.issn.1006-4885.2019.11.025
NR 34
TC 1
Z9 1
U1 5
U2 15
PU DOVE MEDICAL PRESS LTD
PI ALBANY
PA PO BOX 300-008, ALBANY, AUCKLAND 0752, NEW ZEALAND
SN 
EI 1179-1594
J9 RISK MANAG HEALTHC P
JI RISK MANAG. HEALTHC. POLICY
PD JUN 15
PY 2021
VL 14
IS 
BP 3767
EP 3774
DI 10.2147/RMHP.S328046
PG 8
WC Health Care Sciences & Services; Health Policy & Services
SC Health Care Sciences & Services
GA UR4JA
UT WOS:000696716200005
PM 34548825
DA 2022-10-14
ER

PT J
AU Kim, JE
   Ahn, SY
   Cho, SI
   Kwon, YJ
   Shin, S
   Ko, GJ
AF Kim, Ji Eun
   Ahn, Shin Young
   Cho, Soo Ick
   Kwon, Young Joo
   Shin, SuHwan
   Ko, Gang-Jee
TI Medical malpractice related to dialysis and vascular access: An analysis of lawsuit judgements in South Korea
SO PLOS ONE
LA English
DT Article
ID hemodialysis; complication
AB Background Hemodialysis is a life-saving renal replacement treatment for patients with chronic kidney disease, but various complications occur during hemodialysis and associated procedures. This study was conducted to analyze the specific characteristics of hemodialysis-related complications and malpractice that have led to legal disputes. Methods Judgments from cases litigated between 1991 and 2019 due to complications related to hemodialysis or vascular access were analyzed using the database of the Korean Supreme Court Judgment System. Results Of 32 dialysis-related litigation cases, 14 cases were dismissed and malpractice was recognized in 18 cases. Among all cases and those in which malpractice was recognized, the most common clinical complication was associated with central venous catheter (CVC) insertion (25.0% and 42.9%, respectively). In 22 of 32 (68.8%) cases, complications occurred before or after (not during) dialysis, and performance error was the most common clinical error leading to legal disputes (58.3%). Complications resulted in death in 59.4% of cases, and CVC-related complications were associated with the largest proportion (63.2%) of deaths. Conclusions Hemodialysis was implicated in various medical disputes, and CVC-related complications were the most common and serious adverse events. Clinicians' awareness of the incidence and severity of possible complications of hemodialysis procedures should be increased.
C1 [Kim, Ji Eun; Ahn, Shin Young; Kwon, Young Joo; Ko, Gang-Jee] Korea Univ, Guro Hosp, Dept Internal Med, Seoul, South Korea.
   [Cho, Soo Ick] Seoul Natl Univ Hosp, Dept Dermatol, Seoul, South Korea.
   [Shin, SuHwan] Blue Urol Clin, Seoul, South Korea.
   [Shin, SuHwan] Yonsei Univ, Grad Sch, Dept Med Law & Eth, Seoul, South Korea.
RP Ko, GJ (通讯作者)，Korea Univ, Guro Hosp, Dept Internal Med, Seoul, South Korea.; Shin, S (通讯作者)，Blue Urol Clin, Seoul, South Korea.; Shin, S (通讯作者)，Yonsei Univ, Grad Sch, Dept Med Law & Eth, Seoul, South Korea.
EM jm5802@hanmail.net; lovesba@korea.ac.kr
FU Institute of Korea Health Industry Development Institute (KHIDI) - Korea government (Ministry of Health and Welfare, MOHW) [HI19C0806]
CR Albers F J, 1994, ADV REN REPLACE THER, V1, P107
   BALDWIN JJ, 1976, CIRCULATION, V53, P896, DOI 10.1161/01.CIR.53.5.896
   Chao CT, 2015, BIOMED RES INT, V2015, P0, DOI 10.1155/2015/724147
   Cho SI, 2019, J DERMATOL, V46, P1210, DOI 10.1111/1346-8138.15119
   FRASER CL, 1988, ANN INTERN MED, V109, P143, DOI 10.7326/0003-4819-109-2-143
   Grebenyuk LA, 2009, J VASC ACCESS, V10, P59, DOI 10.1177/112972980901000111
   Himmelfarb J, 2005, AM J KIDNEY DIS, V45, P1122, DOI 10.1053/j.ajkd.2005.02.031
   Jin DC, 2018, KIDNEY RES CLIN PRAC, V37, P20, DOI 10.23876/j.krcp.2018.37.1.20
   Johansen KL, 2021, AM J KIDNEY DIS, V77, PS1, DOI 10.1053/j.ajkd.2021.01.002
   Karnik JA, 2001, KIDNEY INT, V60, P350, DOI 10.1046/j.1523-1755.2001.00806.x
   Lee HS, 2019, KIDNEY RES CLIN PRAC, V38, P391, DOI 10.23876/j.krcp.19.015
   Lok CE, 2020, AM J KIDNEY DIS, V75, PS1, DOI 10.1053/j.ajkd.2019.12.001
   Miller Lisa M, 2016, CAN J KIDNEY HEALTH DIS, V3, P2054358116669130, DOI 10.1177/2054358116669130
   Morfin JA, 2016, AM J KIDNEY DIS, V68, PS43, DOI 10.1053/j.ajkd.2016.05.021
   Munger MA, 2000, AM J KIDNEY DIS, V36, P130, DOI 10.1053/ajkd.2000.8285
   Nassar GM, 2001, KIDNEY INT, V60, P1, DOI 10.1046/j.1523-1755.2001.00765.x
   Phair J, 2020, J VASC ACCESS, V21, P287, DOI 10.1177/1129729819872846
   Polkinghorne KR, 2013, NEPHROLOGY, V18, P701, DOI 10.1111/nep.12132
   Prabhakar, 2015, SAUDI J KIDNEY DIS T, V26, P168, DOI 10.4103/1319-2442.148771
   Rayner HC, 2014, AM J KIDNEY DIS, V64, P86, DOI 10.1053/j.ajkd.2014.01.014
   Saran R, 2016, AM J KIDNEY DIS, V67, PS1, DOI 10.1053/j.ajkd.2015.12.014
   Schmidli J, 2018, EUR J VASC ENDOVASC, V55, P757, DOI 10.1016/j.ejvs.2018.02.001
   Shin SH, 2017, INVESTIG CLIN UROL, V58, P317, DOI 10.4111/icu.2017.58.5.317
   SKROEDER NR, 1994, ARTIF ORGANS, V18, P880, DOI 10.1111/j.1525-1594.1994.tb03339.x
   Vascular Access Work Group, 2006, AM J KIDNEY DIS S1, V48, PS248, DOI 10.1053/j.ajkd.2006.04.040
   Wang K, 2015, BMJ OPEN, V5, P0, DOI 10.1136/bmjopen-2014-007136
NR 26
TC 0
Z9 0
U1 0
U2 0
PU PUBLIC LIBRARY SCIENCE
PI SAN FRANCISCO
PA 1160 BATTERY STREET, STE 100, SAN FRANCISCO, CA 94111 USA
SN 1932-6203
EI 
J9 PLOS ONE
JI PLoS One
PD AUG 5
PY 2021
VL 16
IS 8
BP 
EP 
DI 10.1371/journal.pone.0255020
PG 11
WC Multidisciplinary Sciences
SC Science & Technology - Other Topics
GA UA6JF
UT WOS:000685265700124
PM 34351955
DA 2022-10-14
ER

PT J
AU Pana, M
   Stanescu, AMA
   Andronic, O
   Nastasa, I
   Pituru, S
   Jinga, V
AF Pana, Maria
   Stanescu, Ana Maria Alexandra
   Andronic, Octavian
   Nastasa, Iulian
   Pituru, Silviu
   Jinga, Viorel
TI TELEMEDICINE, BETWEEN MEDICAL BENEFIT AND MALPRACTICE: ACTUAL CONSIDERATIONS
SO ROMANIAN JOURNAL OF LEGAL MEDICINE
LA English
DT Article
DE telemedicine; malpractice; telehealth; ethics
AB Objective. Chronic disease is defined as a pathology that appears secondary to environmental factors, exposure, genetics, inappropriate lifestyle, or their combination. It is mandatory to emphasize the importance of chronic disease prevention strategies in order to delay their onset, reduce morbidity and mortality among patients, and decrease the costs of health systems and depletion of medical teams. Telemedicine is diagnosing and treating patients remotely through assisted telecommunication technology. Telemedicine has proven its importance, benefits, and low costs, being initially conceived to provide medical services to less accessible areas. At present, developed and several emerging economies have implemented large-scale telemedicine services. This has opened new debates regarding telemedicine's legal, ethical, and regulatory issues. This review aims to understand the current state of the art related to the most common ethical issues in telemedicine, the real risk of malpractice and the solutions that have been found so far. \Methods. The current literature research that led to this review was carried out through the PubMed medical database, using specific words and excluding articles older than five years and articles not corresponding to ethical norms, rules, or malpractice in telemedicine. A small analysis base was created, consisting of 7 articles. Results. Even though the malpractice case reports associated with telemedicine services are currently low, this service's ethical and legal basis leaves much to be desired. Considering that the medical staff is the same one who practices standard medicine according to Hippocrates' oath, we can state that the greatest danger of this service is for the medical staff and secondly for the patients, due to their legal unprotection. Conclusion. In order to transform telemedicine into quality medical service, the ethical regulations must be uniform to those of the standard medical services and to maintain the pace of the technological development in place. The standardized ethical regulations of any country should consider patient informed consent, medical practice license, high standards of patient data protection, state-of-the-art technology to minimize verbal or imaging errors, and adequate patient education to use these services.
C1 [Pana, Maria; Stanescu, Ana Maria Alexandra; Andronic, Octavian; Nastasa, Iulian; Pituru, Silviu; Jinga, Viorel] Carol Davila Univ Med & Pharm, Bucharest 020021, Romania.
   [Stanescu, Ana Maria Alexandra] Carol Davila Univ Med & Pharm, Dept Family Med, Bucharest, Romania.
   [Jinga, Viorel] Acad Romanian Scientists, Bucharest, Romania.
RP Stanescu, AMA (通讯作者)，Carol Davila Univ Med & Pharm, Bucharest 020021, Romania.
EM alexandra.stanescu@umfcd.ro
CR Anderson Elizabeth, 2019, SPORTS MED HEALTH SCI, V1, P3, DOI 10.1016/j.smhs.2019.08.006
   Bailo P, 2022, INT J ENV RES PUB HE, V19, P0, DOI 10.3390/ijerph19010323
   Bruhn HK, 2020, J AAPOS, V24, P195, DOI 10.1016/j.jaapos.2020.07.002
   Burke BL, 2015, PEDIATRICS, V136, PE293, DOI 10.1542/peds.2015-1517
   Busnatu SS, 2022, METABOLITES, V12, P0, DOI 10.3390/metabo12010067
   Daniel H, 2015, ANN INTERN MED, V163, P787, DOI 10.7326/M15-0498
   Dye C, 2013, SCI TRANSL MED, V5, P0, DOI 10.1126/scitranslmed.3006971
   Fields BG, 2020, SLEEP MED CLIN, V15, P409, DOI 10.1016/j.jsmc.2020.06.004
   Florea M, 2021, INT J GEN MED, V14, P1575, DOI 10.2147/IJGM.S309519
   Fogel AL, 2021, JAMA DERMATOL, V157, P870, DOI 10.1001/jamadermatol.2021.1475
   Fogel AL, 2019, JAMA-J AM MED ASSOC, V321, P1309, DOI 10.1001/jama.2019.0395
   Jin ZP, 2015, IEEE PERVAS COMPUT, V14, P54, DOI 10.1109/MPRV.2015.19
   Langarizadeh Mostafa, 2017, MED ARCH, V71, P351, DOI 10.5455/medarh.2017.71.351-355
   Lucas H, 2008, SOC SCI MED, V66, P2122, DOI 10.1016/j.socscimed.2008.01.033
   Lukas H, 2020, ACS NANO, V14, P16180, DOI 10.1021/acsnano.0c08494
   Onose G, 2022, INT J MOL SCI, V23, P0, DOI 10.3390/ijms23020907
   Popoviciu MS, 2022, HEALTHCARE-BASEL, V10, P0, DOI 10.3390/healthcare10010174
   Solimini R, 2021, MEDICINA-LITHUANIA, V57, P0, DOI 10.3390/medicina57121314
   Weinstein RS, 2018, MED CLIN N AM, V102, P533, DOI 10.1016/j.mcna.2018.01.002
NR 19
TC 0
Z9 0
U1 2
U2 2
PU ROMANIAN LEGAL MED SOC
PI BUCHAREST
PA SOS VITAN-BIRZESTI 9, BUCHAREST, 75669, ROMANIA
SN 1221-8618
EI 
J9 ROM J LEG MED
JI Rom. J. Leg. Med.
PD DEC 15
PY 2021
VL 29
IS 4
BP 408
EP 412
DI 10.4323/rjlm.2021.408
PG 5
WC Medicine, Legal
SC Legal Medicine
GA 2F7WK
UT WOS:000813116100012
DA 2022-10-14
ER

PT J
AU D'Errico, S
   Zanon, M
   Peruch, M
   Concato, M
   Padovano, M
   Santurro, A
   Scopetti, M
   Fineschi, V
AF D'Errico, Stefano
   Zanon, Martina
   Peruch, Michela
   Concato, Monica
   Padovano, Martina
   Santurro, Alessandro
   Scopetti, Matteo
   Fineschi, Vittorio
TI Mors Gaudet Succurrere Vitae. The Role of Clinical Autopsy in Preventing Litigation Related to the Management of Liver and Digestive Disorders
SO DIAGNOSTICS
LA English
DT Article
DE hospital autopsy; digestive and liver diseases; error prevention; risk management; adverse events; gastroenterology claims; patient safety; healthcare quality
ID small-bowel obstruction; medical malpractice; risk-management; diagnosis; trauma; physician; ct
AB Over the last 50 years, the number of clinical autopsies has decreased, but their role in assessing cause of death and clinical performance is still acknowledged. Few publications have studied their role in malpractice claim prevention. The paper aims to highlight the role of clinical autopsy in preventing errors and improve healthcare quality. A retrospective study was conducted on 28 clinical autopsies performed between 2015 and 2021 on patients dead unexpectedly after procedures for the diagnosis and treatment of digestive and hepatic diseases. After an accurate analysis of medical records and consultation with healthcare professionals, all cases were subjected to autopsy and histopathology. The data obtained were analyzed and shared with the risk-management team to identify pitfalls and preventive strategies. Post-mortem evaluations confirmed the clinical diagnosis only in six cases (21.4%). Discordances were observed in 10 cases (35.7%). In the remaining 12 cases (42.9%) the clinical diagnosis was labeled as "unknown" and post-mortem examinations made it possible to document the cause of death. Post-mortem examinations can concretely enrich hospital prevention systems and improve patient safety. The methodological approach outlined certainly demonstrates that, even in the risk-management field, "mors gaudet succurrere vitae" ("death delights in helping life").
C1 [D'Errico, Stefano; Zanon, Martina; Peruch, Michela; Concato, Monica] Univ Trieste, Dept Med Surg & Hlth, Str Fiume 44, I-34149 Trieste, Italy.
   [Padovano, Martina; Santurro, Alessandro; Scopetti, Matteo; Fineschi, Vittorio] Sapienza Univ Rome, Dept Anat Histol Forens & Orthopaed Sci, Viale Regina Elena 336, I-00185 Rome, Italy.
RP Scopetti, M (通讯作者)，Sapienza Univ Rome, Dept Anat Histol Forens & Orthopaed Sci, Viale Regina Elena 336, I-00185 Rome, Italy.
EM sderrico@units.it; martina.zanon@virgilio.it; michela.peruch95@gmail.com; monica.concato@studenti.units.it; martina.padovano@uniroma1.it; alessandro.santurro@uniroma1.it; matteo.scopetti@uniroma1.it; vittorio.fineschi@uniroma1.it
CR Abbott RL, 2005, AM J OPHTHALMOL, V140, P1106, DOI 10.1016/j.ajo.2005.07.020
   Adams MA, 2019, CLIN GASTROENTEROL H, V17, P2392, DOI 10.1016/j.cgh.2019.07.002
   Bove KE, 2002, ARCH PATHOL LAB MED, V126, P1023
   Buja LM, 2019, ACAD PATHOL, V6, P0, DOI 10.1177/2374289519834041
   Burton J, 2010, WHO HLTH WORKPLACE F, V0, P0
   Burton J, 2015, ATLAS ADULT AUTOPSY, V0, P0
   Burton JL, 2007, LANCET, V369, P1471, DOI 10.1016/S0140-6736(07)60376-6
   Carlotti APCP, 2016, AM J CLIN PATHOL, V146, P701, DOI 10.1093/AJCP/AQW187
   Casali MB, 2014, FORENSIC SCI INT, V242, P38, DOI 10.1016/j.forsciint.2014.06.002
   Choudhry AJ, 2016, SURGERY, V160, P1017, DOI 10.1016/j.surg.2016.06.031
   Conklin LS, 2008, CLIN GASTROENTEROL H, V6, P677, DOI 10.1016/j.cgh.2008.02.047
   Costache Mariana, 2014, MAEDICA (BUCUR), V9, P261
   Di Nunno N, 2004, AM J FOREN MED PATH, V25, P141, DOI 10.1097/01.paf.0000127387.62136.21
   Farahmand N, 2005, RADIOLOGY, V235, P436, DOI 10.1148/radiol.2352040583
   Gartland RM, 2021, J PATIENT SAF, V17, P576, DOI 10.1097/PTS.0000000000000686
   Gartland RM, 2019, ANN SURG, V269, P785, DOI 10.1097/SLA.0000000000003155
   Gatto V, 2019, CURR PHARM BIOTECHNO, V20, P625, DOI 10.2174/1389201020666190408095050
   Giraldi G, 2019, CURR PHARM BIOTECHNO, V20, P643, DOI 10.2174/1389201020666190408095811
   Gottlieb M, 2018, AM J EMERG MED, V36, P234, DOI 10.1016/j.ajem.2017.07.085
   He FG, 2015, MEDICINE, V94, P0, DOI 10.1097/MD.0000000000002026
   Hollerweger A, 2020, ULTRASCHALL MED, V41, P646, DOI 10.1055/a-1147-1295
   Juvin P, 2000, ANESTH ANALG, V91, P344, DOI 10.1097/00000539-200008000-00020
   Kortbeek JB, 2008, J TRAUMA, V64, P1638, DOI 10.1097/TA.0b013e3181744b03
   Kuzmich S, 2012, AM J ROENTGENOL, V199, PW587, DOI 10.2214/AJR.11.8292
   Lee D, 2016, J MED IMAG RADIAT ON, V60, P182, DOI 10.1111/1754-9485.12408
   Madea Burkhard, 2009, LEG MED (TOKYO), V11 Suppl 1, PS76, DOI 10.1016/j.legalmed.2009.01.108
   Madea B, 2009, FORENSIC SCI INT, V190, P58, DOI 10.1016/j.forsciint.2009.05.013
   Mello MM, 2010, HEALTH AFFAIR, V29, P1569, DOI 10.1377/hlthaff.2009.0807
   Osborn M, 2019, GUIDELINES AUTOPSY P, V0, P0
   Pakis I, 2010, AM J FOREN MED PATH, V31, P218, DOI 10.1097/PAF.0b013e3181e040d4
   Pakis I, 2009, J FORENSIC LEG MED, V16, P7, DOI 10.1016/j.jflm.2008.05.012
   Peery AF, 2012, GASTROENTEROLOGY, V143, P1179, DOI 10.1053/j.gastro.2012.08.002
   Qayed E, 2016, CRIT CARE CLIN, V32, P241, DOI 10.1016/j.ccc.2015.12.004
   Rutty GN, 2010, HOSP AUTOPSY MANUAL, V3rd, P0
   Schaffer AC, 2017, JAMA INTERN MED, V177, P710, DOI 10.1001/jamainternmed.2017.0311
   Scopetti M, 2020, FRONT PEDIATR, V8, P0, DOI 10.3389/fped.2020.00371
   Seabury SA, 2013, HEALTH AFFAIR, V32, P111, DOI 10.1377/hlthaff.2012.0967
   Smith ZA, 2014, EMERG MED J, V31, P273, DOI 10.1136/emermed-2012-202268
   STAPAKIS JC, 1992, J COMPUT ASSIST TOMO, V16, P713, DOI 10.1097/00004728-199209000-00008
   START RD, 1993, BRIT J HOSP MED, V50, P576
   Taylor MR, 2013, ACAD EMERG MED, V20, P527, DOI 10.1111/acem.12150
   Tette E, 2014, GLOBAL HEALTH ACTION, V7, P1, DOI 10.3402/gha.v7.23132
   Thorning D, 2001, LAB MED, V32, P248
   VALASKE MJ, 1984, ARCH PATHOL LAB MED, V108, P462
   Welsh TS, 1998, MAYO CLIN PROC, V73, P802, DOI 10.4065/73.8.802
NR 45
TC 0
Z9 0
U1 0
U2 1
PU MDPI
PI BASEL
PA ST ALBAN-ANLAGE 66, CH-4052 BASEL, SWITZERLAND
SN 
EI 2075-4418
J9 DIAGNOSTICS
JI Diagnostics
PD AUG 15
PY 2021
VL 11
IS 8
BP 
EP 
DI 10.3390/diagnostics11081436
PG 11
WC Medicine, General & Internal
SC General & Internal Medicine
GA UF9ZH
UT WOS:000688923500001
PM 34441370
DA 2022-10-14
ER

PT J
AU Li, KX
   Luo, YT
   Zhou, L
   Huang, JP
   Liang, P
AF Li, Ke-Xin
   Luo, Yu-Ting
   Zhou, Leng
   Huang, Jia-Peng
   Liang, Peng
TI Tracheal tube misplacement in the thoracic cavity: A case report
SO WORLD JOURNAL OF CLINICAL CASES
LA English
DT Article
DE Penetrating neck injury; Tracheal injury; Endotracheal intubation; Malposition; Pneumothorax; Case report
ID endotracheal intubation; management; rupture; trauma; injury
AB Penetrating neck injuries require prompt recognition, diagnosis and management of critical airways. This case demonstrates an emergent situation that a "medical negligence" was avoided with the aid of end-tidal carbon dioxide (ETCO2) waveform. CASE SUMMARY We report a case of malposition of the endotracheal tube into the right hemithoracic cavity for cervical knife trauma, resulting in pneumothorax. Tube placement was not confirmed during emergency airway management, and the patient was directly transferred to the emergency operation room. Assisted by ETCO2 and imaging examinations, the anesthetist timely noticed the absence of ETCO2 waveform and resolved this urgent situation before anesthesia induction. CONCLUSION This case emphasizes the necessity of ETCO2 waveform and/or X-ray confirmation of endotracheal intubation even in emergent situations.
C1 [Li, Ke-Xin; Luo, Yu-Ting; Zhou, Leng] West China Hosp, Dept Anesthesiol, Chengdu 610041, Sichuan, Peoples R China.
   [Huang, Jia-Peng] Univ Louisville, Dept Anesthesiol, Louisville, KY 40202 USA.
   [Liang, Peng] West China Hosp, Dept Anesthesiol, Day Surg Ctr, 37 Guoxue Alley, Chengdu 610041, Sichuan, Peoples R China.
RP Liang, P (通讯作者)，West China Hosp, Dept Anesthesiol, Day Surg Ctr, 37 Guoxue Alley, Chengdu 610041, Sichuan, Peoples R China.
EM liangpengwch@scu.edu.cn
CR Borasio P, 1997, EUR J CARDIO-THORAC, V12, P98, DOI 10.1016/S1010-7940(97)00111-5
   Cunningham LC, 2013, JAMA OTOLARYNGOL, V139, P405, DOI 10.1001/jamaoto.2013.75
   Doherty KM, 2005, INT J PEDIATR OTORHI, V69, P111, DOI 10.1016/j.ijporl.2004.07.020
   Harris R, 2000, J EMERG MED, V18, P35, DOI 10.1016/S0736-4679(99)00159-6
   Hiraoka Chieko, 2015, MASUI, V64, P1052
   Horton CL, 2014, J EMERG MED, V46, P814, DOI 10.1016/j.jemermed.2013.11.085
   Mandavia DP, 2000, ANN EMERG MED, V35, P221, DOI 10.1016/S0196-0644(00)70071-0
   Mercer SJ, 2016, BRIT J ANAESTH, V117, P49, DOI 10.1093/bja/aew193
   REGRAGUI IA, 1994, BRIT J ANAESTH, V72, P705, DOI 10.1093/bja/72.6.705
   Ross HM, 1997, ANN THORAC SURG, V63, P240
   Schneider T, 2007, ANN THORAC SURG, V83, P1960, DOI 10.1016/j.athoracsur.2007.01.042
   Sgardello SD, 2019, AM J CASE REP, V20, P1801, DOI 10.12659/AJCR.917993
   Shiroff AM, 2013, AM SURGEON, V79, P23
   Siobal MS, 2016, RESP CARE, V61, P1397, DOI 10.4187/respcare.04919
   TRIGGIANI E, 1977, THORAX, V32, P241, DOI 10.1136/thx.32.3.241
   Turbitt L, 2011, ANAESTH INTENS CARE, V39, P137
   Watters KF, 2003, J LARYNGOL OTOL, V117, P899, DOI 10.1258/002221503322542953
   Wood JW, 2015, INT J PEDIATR OTORHI, V79, P716, DOI 10.1016/j.ijporl.2015.02.025
NR 18
TC 0
Z9 0
U1 0
U2 0
PU BAISHIDENG PUBLISHING GROUP INC
PI PLEASANTON
PA 7041 Koll Center Parkway, Suite 160, PLEASANTON, CA, UNITED STATES
SN 2307-8960
EI 
J9 WORLD J CLIN CASES
JI World J. Clin. Cases
PD DEC 6
PY 2021
VL 9
IS 34
BP 10733
EP 10737
DI 10.12998/wjcc.v9.i34.10733
PG 5
WC Medicine, General & Internal
SC General & Internal Medicine
GA YU2OH
UT WOS:000751886200038
PM 35005009
DA 2022-10-14
ER

PT J
AU Hsieh, MT
   Lu, LH
   Lin, CW
   Chen, YW
AF Hsieh, Ming-Ta
   Lu, Li-Hui
   Lin, Chi-Wei
   Chen, Yun-Wen
TI Correlation Between Malpractice Litigation and Legislation Reform in Taiwan Over a 30-Year Period
SO INTERNATIONAL JOURNAL OF GENERAL MEDICINE
LA English
DT Article
DE medical malpractice; medical legislation reform; health policy
ID medical malpractice; defensive medicine; legal liability; physician; duty; care; communication; system; claim
AB Background: The annual medical litigation rate has increased yearly since 1987 in Taiwan. Policy makers keep going medical legislation reforms. The effectiveness of legislation reforms to reduce malpractice litigation risk is uncertain. Objective: To determine whether medical legislation reform helps reduce the risk of medical litigation. Design, Setting, and Participants: This retrospective study used national data obtained from Ministry of Health and Welfare in Taiwan. The period analyzed was from 1987 to 2018. The annual medical litigation rate was determined, types of medical negligence litigation were compared, medical appraisal results were summarized, and the importance of medical legislation was identified. Interventions: After legislation reform vs before legislation reform. Measurements: The main outcome showed trends in medical dispute assessments over time by adjusting for the general population (per 1, 000, 000 people). We established 2004 and 2012 as the 2 cut-points for further analysis of medical appraisal results due to legislation reform. Results: With legislation reforms, the annual medical litigation rate decreased from 26.68 cases per million people in 2012 to 16.41 cases per million people in 2018. The annual medical litigation rate declined by approximately 38% from 2012 to 2018. Medical appraisal results were malpractice cases in 22.1% before Medical Care Act (2004 Reform) compared with 18.8% from 2004 to 2012 (odds ratio [OR], 0.82; 95% CI, 0.727-0.924; p=0.001), and 6.4% after mediation system introduced in 2012 (odds ratio [OR], 0.243; 95% CI, 0.205-0.288; p<0.001). Conclusion: Medical legislation reform has reduced the risk of malpractice litigation over time.
C1 [Hsieh, Ming-Ta; Lin, Chi-Wei] E Da Hosp, Dept Family Med & Community Med, 1 Yida Rd, Kaohsiung 82445, Taiwan.
   [Hsieh, Ming-Ta; Lu, Li-Hui] Natl Univ Kaohsiung, Coll Law, Kaohsiung, Taiwan.
   [Hsieh, Ming-Ta] I Shou Univ, Coll Med, Dept Nursing, Kaohsiung, Taiwan.
   [Lin, Chi-Wei] I Shou Univ, Coll Med, Sch Med Int Students, Kaohsiung, Taiwan.
   [Chen, Yun-Wen] Local Clin, Kaohsiung, Taiwan.
RP Hsieh, MT (通讯作者)，E Da Hosp, Dept Family Med & Community Med, 1 Yida Rd, Kaohsiung 82445, Taiwan.
EM kaplan210@yahoo.com.tw
CR Alkhenizan AH, 2018, SAUDI MED J, V39, P1075, DOI 10.15537/smj.2018.11.22854
   American Arbitration Association, 1998, HEALTHC DUE PROC PRO, V0, P0
   Amirthalingam K, 2017, SINGAP MED J, V58, P681, DOI 10.11622/smedj.2017073
   Bal BS, 2009, CLIN ORTHOP RELAT R, V467, P339, DOI 10.1007/s11999-008-0636-2
   Bauchner H, 2020, JAMA-J AM MED ASSOC, V323, P1790, DOI 10.1001/jama.2020.6166
   Berlin L, 2017, DIAGNOSIS, V4, P133, DOI 10.1515/dx-2017-0007
   Bishop TF, 2010, ARCH INTERN MED, V170, P1081, DOI 10.1001/archinternmed.2010.155
   Callier Shawneequa, 2012, VIRTUAL MENTOR, V14, P640, DOI 10.1001/virtualmentor.2012.14.8.hlaw1-1208
   Carroll AE, 2013, BMC HEALTH SERV RES, V13, P0, DOI 10.1186/1472-6963-13-465
   Chen KY, 2012, ACAD EMERG MED, V19, P598, DOI 10.1111/j.1553-2712.2012.01360.x
   Dove JT, 2010, J AM COLL CARDIOL, V55, P2801, DOI 10.1016/j.jacc.2010.03.028
   Elsamadicy AA, 2018, NEUROSURGERY, V83, P997, DOI 10.1093/neuros/nyx565
   Ferris LE, 1998, CAN MED ASSOC J, V158, P1473
   Floyd TK, 2008, GASTROENTEROLOGY, V134, P1822, DOI 10.1053/j.gastro.2008.05.001
   Hamasaki T, 2011, BMC MED ETHICS, V12, P0, DOI 10.1186/1472-6939-12-7
   Hamasaki T, 2008, BMC FAM PRACT, V9, P0, DOI 10.1186/1471-2296-9-43
   Hambali Siti Naaishah, 2014, GLOB J HEALTH SCI, V6, P76, DOI 10.5539/gjhs.v6n4p76
   Hatch SOG, 2010, ARCH INTERN MED, V170, P1083, DOI 10.1001/archinternmed.2010.155.1
   Hudson MJ, 2011, J EMERG MED, V41, P598, DOI 10.1016/j.jemermed.2010.07.001
   Hwang CY, 2018, MEDICINE, V97, P0, DOI 10.1097/MD.0000000000010237
   Jena AB, 2012, ARCH INTERN MED, V172, P892, DOI 10.1001/archinternmed.2012.1416
   Kachalia A, 2011, NEW ENGL J MED, V364, P1564, DOI 10.1056/NEJMhpr1012821
   Kessler DP, 2006, LANCET, V368, P240, DOI 10.1016/S0140-6736(06)69045-4
   KLOSS D, 1984, BRIT MED J, V289, P66, DOI 10.1136/bmj.289.6436.66
   Lang HC, 2008, BMC HEALTH SERV RES, V8, P0, DOI 10.1186/1472-6963-8-261
   Levinson W, 1997, JAMA-J AM MED ASSOC, V277, P553, DOI 10.1001/jama.277.7.553
   Lin C, 2020, EMERG INFECT DIS, V26, P1506, DOI 10.3201/eid2607.200574
   Litvin SG, 2005, CLIN ORTHOP RELAT R, V0, PP8, DOI 10.1097/01.blo.0000160019.12596.6f
   Mello MM, 2017, NEW ENGL J MED, V376, P1806, DOI 10.1056/NEJMp1701174
   Mills MD, 2016, JAMA OPHTHALMOL, V134, P1235, DOI 10.1001/jamaophthalmol.2016.2981
   Morris C, 2019, BRIT DENT J, V226, P647, DOI 10.1038/s41415-019-0312-9
   Nahed BV, 2012, PLOS ONE, V7, P0, DOI 10.1371/journal.pone.0039237
   Parekh A, 2017, JAMA-J AM MED ASSOC, V317, P1311, DOI 10.1001/jama.2017.1405
   Polack FP, 2020, NEW ENGL J MED, V383, P2603, DOI 10.1056/NEJMoa2034577
   Pollard CA, 2020, PHYSIOL GENOMICS, V52, P549, DOI 10.1152/physiolgenomics.00089.2020
   Reinhardt UE, 2008, BRIT MED J, V336, P72, DOI 10.1136/bmj.39450.473380.0F
   Samuels Alec, 2015, MED LEG J, V83, P167, DOI 10.1177/0025817215608982
   Sataloff J, 2008, ENT-EAR NOSE THROAT, V87, P492, DOI 10.1177/014556130808700902
   Seabury SA, 2013, HEALTH AFFAIR, V32, P111, DOI 10.1377/hlthaff.2012.0967
   Shouhed D, 2019, JAMA SURG, V154, P250, DOI 10.1001/jamasurg.2018.5065
   Sohn DH, 2012, CLIN ORTHOP RELAT R, V470, P1370, DOI 10.1007/s11999-011-2206-2
   Struve CT, 2004, HEALTH AFFAIR, V23, P33, DOI 10.1377/hlthaff.23.4.33
   Studdert DM, 2019, NEW ENGL J MED, V380, P1247, DOI 10.1056/NEJMsa1809981
   Studdert DM, 2016, NEW ENGL J MED, V374, P354, DOI 10.1056/NEJMsa1506137
   Studdert DM, 2005, JAMA-J AM MED ASSOC, V293, P2609, DOI 10.1001/jama.293.21.2609
   Wang JL, 2020, AAPS PHARMSCITECH, V21, P0, DOI 10.1208/s12249-020-01744-7
   Wang MX, 2020, BMC HEALTH SERV RES, V20, P0, DOI 10.1186/s12913-020-5044-7
   WHO, 2012, WORLD MALARIA REPORT 2012, V0, P1
NR 48
TC 2
Z9 2
U1 1
U2 3
PU DOVE MEDICAL PRESS LTD
PI ALBANY
PA PO BOX 300-008, ALBANY, AUCKLAND 0752, NEW ZEALAND
SN 
EI 1178-7074
J9 INT J GEN MED
JI Int. J. Gen. Med.
PD JUN 15
PY 2021
VL 14
IS 
BP 1889
EP 1898
DI 10.2147/IJGM.S312640
PG 10
WC Medicine, General & Internal
SC General & Internal Medicine
GA SF9UE
UT WOS:000653091200001
PM 34040421
DA 2022-10-14
ER

PT J
AU Schaffer, AC
   Babayan, A
   Yu-Moe, CW
   Sato, L
   Einbinder, JS
AF Schaffer, Adam C.
   Babayan, Astrid
   Yu-Moe, Chihwen Winnie
   Sato, Luke
   Einbinder, Jonathan S.
TI The Effect of Clinical Volume on Annual and Per-Patient Encounter Medical Malpractice Claims Risk
SO JOURNAL OF PATIENT SAFETY
LA English
DT Article
DE medical malpractice; medical liability; clinical volume
ID hospital volume; mortality; physician; impact; rate
AB Objectives The relationship between medical malpractice risk and one of the fundamental characteristics of physician practice, clinical volume, remains undefined. This study examined how the annual and per-patient encounter medical malpractice claims risk varies with clinical volume. Methods Clinical volume was determined using health insurance charges and was linked at the physician level to malpractice claims data from a malpractice insurer. The annual medical malpractice claims risk was expressed as the percent of physicians with a malpractice claim, and the per-encounter medical malpractice claims risk was expressed as malpractice claims per 1000 patient encounters. Both of these malpractice claims risk metrics were analyzed as a function of clinical volume, using linear and spline regression. Results As clinical volume increased, the percent of physicians with a malpractice claim increased linearly. Among all physicians studied, for each decile increase in clinical volume, there was a 0.373% increase in physicians with a malpractice claim (95% confidence interval, 0.301%-0.446%; P < 0.0001). As clinical volume increased, the rate of malpractice claims per 1000 patient encounters decreased. This relationship between clinical volume and per-encounter claims risk was nonlinear. There was a clinical volume threshold, below which decreasing clinical volume was associated with increasing per-encounter claims risk, and above which claims risk no longer significantly varied with increases in clinical volume. Conclusions Clinical volume is a crucial determinant of physician malpractice risk, with higher-volume physicians having higher annual risk but lower per-encounter risk. Clinical volume data should be incorporated into analyses of malpractice risk.
C1 [Schaffer, Adam C.; Babayan, Astrid; Yu-Moe, Chihwen Winnie; Sato, Luke; Einbinder, Jonathan S.] Harvard Med Inst, CRICO Risk Management Fdn, Boston, MA USA.
   [Schaffer, Adam C.; Sato, Luke; Einbinder, Jonathan S.] Harvard Med Sch, Brigham & Womens Hosp, Boston, MA 02115 USA.
RP Schaffer, AC (通讯作者)，Brigham & Womens Hosp, 75 Francis St,PBB-B-428, Boston, MA 02115 USA.
EM aschaffer@bwh.harvard.edu
CR Adam MA, 2017, ANN SURG, V265, P402, DOI 10.1097/SLA.0000000000001688
   Badheka AO, 2014, CIRCULATION, V130, P1392, DOI 10.1161/CIRCULATIONAHA.114.009281
   Bauer H, 2017, VISC MED, V33, P106, DOI 10.1159/000456041
   Birkmeyer JD, 2002, NEW ENGL J MED, V346, P1128, DOI 10.1056/NEJMsa012337
   Birkmeyer JD, 2013, NEW ENGL J MED, V369, P1434, DOI 10.1056/NEJMsa1300625
   Freedman JD, 2016, NEW ENGL J MED, V375, P2215, DOI 10.1056/NEJMp1613276
   HANNAN EL, 1989, JAMA-J AM MED ASSOC, V262, P503, DOI 10.1001/jama.262.4.503
   Helland E, 2010, AM LAW ECON REV, V12, P462, DOI 10.1093/aler/ahq012
   Jena AB, 2011, NEW ENGL J MED, V365, P629, DOI 10.1056/NEJMsa1012370
   Lagoo J, 2019, ANN SURG, V270, P84, DOI 10.1097/SLA.0000000000002742
   LOCALIO AR, 1991, NEW ENGL J MED, V325, P245, DOI 10.1056/NEJM199107253250405
   Massachusetts Center for Health Information and Analysis (CHIA), 2016, OV MASS ALL PAYER CL, V0, P0
   Mello MM, 2010, HEALTH AFFAIR, V29, P1569, DOI 10.1377/hlthaff.2009.0807
   Mello MM, 2004, HEALTH AFFAIR, V23, P42, DOI 10.1377/hlthaff.23.4.42
   Reames BN, 2014, ANN SURG, V260, P244, DOI 10.1097/SLA.0000000000000375
   Ross JS, 2010, NEW ENGL J MED, V362, P1110, DOI 10.1056/NEJMsa0907130
   Ruppert D, 2003, SEMIPARAMETRIC REGRE, V0, P0, DOI DOI 10.1017/CBO9780511755453
   Ryan S E, 2007, TUTORIAL PIECEWISE R, V0, P0
   Schaffer AC, 2017, JAMA INTERN MED, V177, P710, DOI 10.1001/jamainternmed.2017.0311
   Seabury SA, 2013, HEALTH AFFAIR, V32, P111, DOI 10.1377/hlthaff.2012.0967
   Stecker EC, 2013, NEW ENGL J MED, V369, P2176, DOI 10.1056/NEJMp1310583
   Studdert DM, 2006, NEW ENGL J MED, V354, P2024, DOI 10.1056/NEJMsa054479
   Studdert DM, 2004, NEW ENGL J MED, V350, P283, DOI 10.1056/NEJMhpr035470
   Studdert DM, 2000, MED CARE, V38, P250, DOI 10.1097/00005650-200003000-00002
NR 24
TC 2
Z9 2
U1 2
U2 2
PU LIPPINCOTT WILLIAMS & WILKINS
PI PHILADELPHIA
PA TWO COMMERCE SQ, 2001 MARKET ST, PHILADELPHIA, PA 19103 USA
SN 1549-8417
EI 1549-8425
J9 J PATIENT SAF
JI J. Patient Saf.
PD DEC 15
PY 2021
VL 17
IS 8
BP E995
EP E1000
DI 10.1097/PTS.0000000000000706
PG 6
WC Health Care Sciences & Services; Health Policy & Services
SC Health Care Sciences & Services
GA XF0PN
UT WOS:000723781400048
PM 32209950
DA 2022-10-14
ER

PT J
AU Martell, DW
   Ruhl, DS
AF Martell, David W.
   Ruhl, Douglas S.
TI Oral isotretinoin: 29 years of medical malpractice cases in the United States
SO JOURNAL OF THE AMERICAN ACADEMY OF DERMATOLOGY
LA English
DT Article
DE acne; adverse effects; isotretinoin; lawsuits; litigation; malpractice
ID surgery
AB Background: Reviews of malpractice claims in the United States show trends of increasing payments with statistically higher payouts for more debilitating and permanent injuries. Objectives: To examine lawsuits involving notable associated adverse reactions of isotretinoin. Methods: Court records of US legal trials from 1985 to 2014 were obtained from a major computerized database: LexisNexis. Data were compiled on the demographics of the defendant and plaintiff, litigation over adverse drug reaction, legal allegations, verdicts, and ruling decisions. Results: Seventy unique cases met inclusion criteria and were selected for review. Forty-four cases cited physicians, and 26 cited a pharmaceutical company. When data from physician and pharmaceutical company litigations were combined, individuals 17 years or younger were more likely to be granted litigation outcomes in their favor compared with adults (P = .0016). Cases alleging failure to monitor were associated with an outcome in favor of the plaintiff (P = .0379). Limitations: Cases settled or terminated before going to court could not be reviewed. Conclusions: Familiarity with malpractice trends through precedent-setting cases will increase physician awareness of common pitfalls, potentially mitigating litigation risk and improving patient care. ( J Am Acad Dermatol 2021;85:404-8.)
C1 [Martell, David W.] Walter Reed Natl Mil Med Ctr, Dept Dermatol, Bethesda, MD 20889 USA.
   [Ruhl, Douglas S.] Univ Virginia, Dept Otolaryngol, Charlottesville, VA USA.
RP Martell, DW (通讯作者)，Walter Reed Natl Mil Med Ctr, 8901 Rockville Pike, Bethesda, MD 20889 USA.
EM davidw.martell6.mil@us.army.mil
CR Das-Purkayastha PK, 2011, SEMINARS IN HEARING, V32, P236, DOI 10.1055/s-0031-1286618
   Hong SS, 2013, OTOLARYNG HEAD NECK, V148, P589, DOI 10.1177/0194599813475566
   Jena AB, 2011, NEW ENGL J MED, V365, P629, DOI 10.1056/NEJMsa1012370
   Kane C, 2010, POLICY RES PERSPECTI, V0, P1
   Mathew R, 2011, LARYNGOSCOPE, V121, P2214, DOI 10.1002/lary.22136
   Nepps ME, 2008, CHEST, V134, P1051, DOI 10.1378/chest.08-0186
   Orosco RK, 2012, J AM COLL SURGEONS, V215, P480, DOI 10.1016/j.jamcollsurg.2012.04.028
   Passier JLM, 2006, NETH J MED, V64, P52
   Prevost N, 2013, J PEDIATR ADOL GYNEC, V26, P290, DOI 10.1016/j.jpag.2013.05.007
   Ruhl DS, 2014, OTOLARYNG HEAD NECK, V151, P431, DOI 10.1177/0194599814536850
   Ruhl DS, 2013, OTOL NEUROTOL, V34, P1173, DOI 10.1097/MAO.0b013e318298a8fb
   Wolverton SE, 2013, AM J CLIN DERMATOL, V14, P71, DOI 10.1007/s40257-013-0014-z
NR 14
TC 0
Z9 0
U1 0
U2 0
PU MOSBY-ELSEVIER
PI NEW YORK
PA 360 PARK AVENUE SOUTH, NEW YORK, NY 10010-1710 USA
SN 0190-9622
EI 1097-6787
J9 J AM ACAD DERMATOL
JI J. Am. Acad. Dermatol.
PD AUG 15
PY 2021
VL 85
IS 2
BP 404
EP 408
DI 10.1016/j.jaad.2016.12.025
PG 5
WC Dermatology
SC Dermatology
GA UD6FC
UT WOS:000687299800022
PM 34127306
DA 2022-10-14
ER

PT J
AU Roccuzzo, S
   Mondello, C
   Salamone, I
   Gualniera, P
   Sapienza, D
   Scurria, S
   Asmundo, A
AF Roccuzzo, Salvatore
   Mondello, Cristina
   Salamone, Ignazio
   Gualniera, Patrizia
   Sapienza, Daniela
   Scurria, Serena
   Asmundo, Alessio
TI Acute aortic syndrome and radiology liability in Italy: Case reports and medico-legal considerations
SO MEDICINE SCIENCE AND THE LAW
LA English
DT Article; Proceedings Paper
DE Chest X-ray; acute aortic dissection; radiological malpractice
AB The trend for medical malpractice claims has increased in recent years, both in the USA and in Europe. Although diagnostic radiology is not considered a high-risk field, malpractice claims in this area follow this general trend. The most common legal action taken against radiologists includes failure to diagnose, poor communication between physicians, failure to supervise technologists properly and improper procedures. Recently, the Italian Civil Supreme Court delivered a judgment (Cass. Civ., N.10158-18) regarding the liability of radiologists, stating that in radiological practice, a correct and timely execution of the diagnostic investigation is required. By contrast, the same judgment states that requesting further clinical consultations and/or the execution of in-depth diagnostic examinations are not within their duties. Considering this judgment, we report two cases of radiologist malpractice and related responsibility for negligent conduct regarding the diagnosis of thoracic aortic dissection and the prevention and management of acute aortic syndrome.
C1 [Roccuzzo, Salvatore; Mondello, Cristina; Gualniera, Patrizia; Sapienza, Daniela; Scurria, Serena; Asmundo, Alessio] Univ Messina, Dept Biomed & Dent Sci & Morphofunct Imaging, Dept Sect Legal Med, Messina, Italy.
   [Salamone, Ignazio] Univ Messina, Dept Biomed & Dent Sci & Morphofunct Imaging, Dept Sect Radiol, Messina, Italy.
RP Asmundo, A (通讯作者)，Univ Messina, Dept Biomed & Dent Sci & Morphofunct Imaging, Dept Sect Legal Med, AOU G Martino, Via Consolare Valeria 1, I-98100 Messina, Italy.
EM aasmundo@unime.it
CR Baliga RR, 2014, JACC-CARDIOVASC IMAG, V7, P406, DOI 10.1016/j.jcmg.2013.10.015
   Baliga RR, 2007, AORTIC DISSECTION RE, V0, P0
   Berlin L, 2018, RADIOGRAPHICS, V38, P1717, DOI 10.1148/rg.2018180012
   Bonetti M, 2016, PLOS ONE, V11, P0, DOI 10.1371/journal.pone.0153362
   Bossone E, 2018, EUR HEART J, V39, P739, DOI 10.1093/eurheartj/ehx319
   Chiappini B, 2005, EUR HEART J, V26, P180, DOI 10.1093/eurheartj/ehi024
   Chiu KWH, 2013, CLIN RADIOL, V68, P741, DOI 10.1016/j.crad.2013.03.001
   Constance J, 2017, RADIOL BUS J, V20, P24
   Erbel R, 2014, EUR HEART J, V35, P2873, DOI 10.1093/eurheartj/ehu281
   ESR, 2016, INSIGHTS IMAGING, V7, P481, DOI 10.1007/s13244-016-0493-6
   Fatihoglu E, 2016, ACAD RADIOL, V23, P1239, DOI 10.1016/j.acra.2016.05.008
   Fileni A, 2006, RADIOL MED, V111, P1009, DOI 10.1007/s11547-006-0099-z
   Gleeson CE, 2001, EMERG MED J, V18, P183, DOI 10.1136/emj.18.3.183
   Gualniera P, 2020, LEGAL MED-TOKYO, V42, P0, DOI 10.1016/j.legalmed.2019.101657
   Hanna TN, 2016, J AM COLL RADIOL, V13, P21, DOI 10.1016/j.jacr.2015.06.027
   Harvey HB, 2016, J AM COLL RADIOL, V13, P124, DOI 10.1016/j.jacr.2015.07.013
   Jena AB, 2011, NEW ENGL J MED, V365, P629, DOI 10.1056/NEJMsa1012370
   Lai V, 2012, EMERG RADIOL, V19, P309, DOI 10.1007/s10140-012-1034-3
   Larson DB, 2011, RADIOLOGY, V258, P164, DOI 10.1148/radiol.10100640
   Pandharipande PV, 2016, J AM COLL RADIOL, V13, P764, DOI 10.1016/j.jacr.2016.03.017
   Pukk-Harenstam K, 2008, QUAL SAF HEALTH CARE, V17, P259, DOI 10.1136/qshc.2007.022897
   Studdert DM, 2006, NEW ENGL J MED, V354, P2024, DOI 10.1056/NEJMsa054479
   Thomson NB, 2012, J AM COLL RADIOL, V9, P729, DOI 10.1016/j.jacr.2012.06.015
   Thorpe KE, 2004, HLTH AFF W, V4, P20
   Toth F, 2015, SOC SCI MED, V136, P128, DOI 10.1016/j.socscimed.2015.05.024
   Traina F, 2009, CLIN ORTHOP RELAT R, V467, P434, DOI 10.1007/s11999-008-0582-z
   Udelson, 2016, J AM COLL RADIOL, V13, Pe1, DOI 10.1016/j.jacr.2015.07.007
NR 28
TC 0
Z9 0
U1 0
U2 3
PU SAGE PUBLICATIONS INC
PI THOUSAND OAKS
PA 2455 TELLER RD, THOUSAND OAKS, CA 91320 USA
SN 0025-8024
EI 2042-1818
J9 MED SCI LAW
JI Med. Sci. Law
PD JAN 15
PY 2021
VL 61
IS 1_SUPPL
BP 141
EP 145
DI 10.1177/0025802420977977
PG 5
WC Law; Medicine, Legal; Pathology
SC Government & Law; Legal Medicine; Pathology
GA QI7OE
UT WOS:000619172000023
PM 33591862
DA 2022-10-14
ER

PT J
AU de Costa, J
   Shircore, M
   de Costa, A
AF de Costa, Josephine
   Shircore, Mandy
   de Costa, Alan
TI Junior doctor experiences and challenges in obtaining surgical informed consent: A qualitative systematic review & meta-ethnography
SO JOURNAL OF SURGICAL RESEARCH
LA English
DT Review
DE Informed consent; Junior doctors; Surgical consent; Education and training for junior doctors
ID surgery; completion; confidence; resident; form
AB Introduction: Surgical informed consent (SIC) to procedures is necessary to ensure patient autonomy is adequately respected. It is also necessary to protect doctors, and their institutions, from claims of negligence. While SIC is often acquired by senior consultants, it also commonly falls to the junior doctors on a team to ensure SIC is adequately acquired and documented. A growing body of literature suggests that junior doctors are not sufficiently educated about the legal and practical issues concerned with obtaining medical consent. This may open up this cohort, and their hospitals, to medico-legal liability. Aims: to provide a systematic review of the qualitative literature on junior doctors' experiences and challenges in consenting surgical patients and to synthesize evidence on this issue in order to guide policy-makers in the medicolegal and medical education spheres. Methods: a systematic review of qualitative literature was performed. Analysis of the literature was guided by Noblit and Hare's seven-step approach to meta-ethnography, with the final synthesis presented as a thematic analysis of the literature. Conclusion: This research concludes that a significant proportion of SIC is likely to be acquired by junior doctors, many of whom are Post-Graduate Year (PGY) 1-2 and who lack adequate training and education. This cohort face challenges in assessing capacity, in ensuring adequate disclosure related to surgical procedures, and in adequately documenting consent. This may impact the validity of any SIC they acquire. Medical educators and policy-makers should be aware of these issues when creating policies impacting SIC, and when designing surgical education programs for medical students and junior doctors alike. (C) 2021 Elsevier Inc. All rights reserved.
C1 [de Costa, Josephine] Royal Darwin Hosp, 85 Ryland Rd, Rapid Creek, NT 0810, Australia.
   [Shircore, Mandy] James Cook Univ, Coll Business Law & Governance, Townsville, Qld, Australia.
   [de Costa, Alan] James Cook Univ, Coll Med & Dent, Townsville, Qld, Australia.
RP de Costa, J (通讯作者)，Royal Darwin Hosp, 85 Ryland Rd, Rapid Creek, NT 0810, Australia.
EM josephinedecosta@gmail.com
CR Ahmad R, 2009, INT ORTHOP, V33, P1311, DOI 10.1007/s00264-009-0767-4
   Anderson TN, 2020, SURGERY, V167, P712, DOI 10.1016/j.surg.2019.11.012
   Ashraf B, 2014, INT J HEALTH POLICY, V3, P315, DOI 10.15171/ijhpm.2014.109
   Atkins S, 2008, BMC MED RES METHODOL, V8, P0, DOI 10.1186/1471-2288-8-21
   Bean Sally, 2010, HEALTHC Q, V13, P68
   Binstadt ES, 2017, AEM EDUC TRAIN, V1, P221, DOI 10.1002/aet2.10037
   Cahill M, 2018, BRIT J OCCUP THER, V81, P129, DOI 10.1177/0308022617745016
   CCH, 1900, P1, V0, P0
   Chima SC, 2013, BMC MED ETHICS, V14, P0, DOI 10.1186/1472-6939-14-S1-S3
   Eftekhari K, 2015, J CATARACT REFR SURG, V41, P217, DOI 10.1016/j.jcrs.2014.11.005
   Gardner AK, 2017, AM J SURG, V214, P547, DOI 10.1016/j.amjsurg.2016.07.025
   Garonzik-Wang JM, 2013, JAMA SURG, V148, P886, DOI 10.1001/jamasurg.2013.354
   Heaney RM, 2019, IRISH J MED SCI, V188, P259, DOI 10.1007/s11845-018-1782-5
   Hoosein MM, 2008, ANN ROY COLL SURG, V90, P643, DOI 10.1308/003588408X318165
   IntelliConnect, 1900, P25, V0, P0
   Issa MM, 2006, J UROLOGY, V176, P694, DOI 10.1016/j.juro.2006.03.037
   Jeyaseelan L, 2010, J MED ETHICS, V36, P407, DOI 10.1136/jme.2010.035592
   Koller SE, 2017, J SURG EDUC, V74, P906, DOI 10.1016/j.jsurg.2017.02.002
   Larobina ME, 2007, ANZ J SURG, V77, P530, DOI 10.1111/j.1445-2197.2007.04143.x
   Leclercq WKG, 2013, PATIENT SAF SURG, V7, P0, DOI 10.1186/1754-9493-7-4
   Loughran D, 2015, J MED ETHICS, V41, P0, DOI 10.1136/medethics-2013-101931
   Lucas PJ, 2007, BMC MED RES METHODOL, V7, P0, DOI 10.1186/1471-2288-7-4
   McDonald SE, 2008, J LARYNGOL OTOL, V122, P1105, DOI 10.1017/S0022215108001795
   Moon MR, 2014, J SURG EDUC, V71, P829, DOI 10.1016/j.jsurg.2014.03.010
   Noblit GW, 1988, METAETHNOGRAPHY, V0, P0
   OBrien JW, 2017, ANN MED SURG, V18, P10, DOI 10.1016/j.amsu.2017.04.013
   Ochieng J, 2014, BMC MED ETHICS, V15, P0, DOI 10.1186/1472-6939-15-40
   Ogundiran TO, 2010, J MED ETHICS, V36, P741, DOI 10.1136/jme.2010.037440
   Propst K, 2019, J SURG EDUC, V76, P1146, DOI 10.1016/j.jsurg.2018.12.005
   Puwanarajah P, 2010, J LARYNGOL OTOL, V124, P899, DOI 10.1017/S0022215110000356
   Re S, 2008, MED PRACTITIONER, V0, P269
   Re T, 1993, ADULT REFUSAL TREATM, V0, P199
   Rodrigue C, 2016, CAN J HUM SEX, V25, P225, DOI 10.3138/cjhs.253-A6
   Rohan P, 2018, IR MED J, V111, P734
   Samad A, 2009, J COLL PHYS SURG PAK, V18, P789
   Shiwani MH, 2009, HERNIA, V13, P73, DOI 10.1007/s10029-008-0431-8
   Smith NWS, 2016, ANZ J SURG, V86, P10, DOI 10.1111/ans.13310
   Stewart C, 2008, AUSTR MED LEGAL HDB, V0, P0
   Thompson BM, 2015, AM J SURG, V210, P578, DOI 10.1016/j.amjsurg.2014.12.044
   Touchie C, 2014, MED EDUC, V48, P921, DOI 10.1111/medu.12503
   Trautner EE, 2017, GASTROINTESTINAL NUR, V15, P36
   Vivekananda-Schmidt P, 2014, J MED ETHICS, V40, P277, DOI 10.1136/medethics-2011-100391
   Webster PJ, 2012, J MED ETHICS, V38, P574, DOI 10.1136/medethics-2011-100198
   Wood F, 2016, HEALTH EXPECT, V19, P751, DOI 10.1111/hex.12258
NR 44
TC 0
Z9 0
U1 1
U2 2
PU ACADEMIC PRESS INC ELSEVIER SCIENCE
PI SAN DIEGO
PA 525 B ST, STE 1900, SAN DIEGO, CA 92101-4495 USA
SN 0022-4804
EI 1095-8673
J9 J SURG RES
JI J. Surg. Res.
PD NOV 15
PY 2021
VL 267
IS 
BP 143
EP 150
DI 10.1016/j.jss.2021.05.017
PG 8
WC Surgery
SC Surgery
GA WA1XB
UT WOS:000702685500017
PM 34147004
DA 2022-10-14
ER

PT J
AU Alexe, I
   Penes, ON
   Varlas, V
   Georgescu, TA
   Grigoriu, C
   Epistatu, D
   Vladareanu, IT
   Bohiltea, AT
   Bohiltea, RE
AF Alexe, Ioana
   Penes, Ovidiu Nicolae
   Varlas, Valentin
   Georgescu, Tiberiu Augustin
   Grigoriu, Corina
   Epistatu, Dragos
   Vladareanu, Ioana Teodora
   Bohiltea, Alexia Teodora
   Bohiltea, Roxana-Elena
TI LEGAL PROVISIONS TENDENCIES OF MALPRACTICE AND MEDICAL LIABILITY REGARDING THE COVID-19 PANDEMIC
SO ROMANIAN JOURNAL OF LEGAL MEDICINE
LA English
DT Article
DE malpractice; Covid-19; medicolegal; insurances; liability; guidelines; responsibility
AB COVID-19 continues to be both a major medical problem and a real ethical and forensic issue, profoundly affecting both patients and health services around the world. This pandemic has produced major changes in the provision of healthcare, especially in patients with chronic conditions. The consequence has been the deviation in some medical situations from the medical guidelines and protocols in force with forensic risks for clinicians. When the criteria of professional competence are met, the civil liability ensures a protection of the health workers. Disputes can arise when there are doubts about how the medical activity was performed in safe conditions for patients, when local care decisions were made or when there are no nationally validated guidelines. In conclusion, clarifying legal concepts on the public health crisis, developing a legislative framework and appropriate means to combat it, are important desideratum on more judicious management of a crisis situation.
C1 [Alexe, Ioana; Penes, Ovidiu Nicolae; Varlas, Valentin; Grigoriu, Corina; Epistatu, Dragos; Bohiltea, Roxana-Elena] Carol Davila Univ Med & Pharm, Bucharest, Romania.
   [Penes, Ovidiu Nicolae] Univ Emergency Hosp, Dept Anesthesiol & Intens Care, Bucharest, Romania.
   [Varlas, Valentin; Bohiltea, Roxana-Elena] Filantropia Clin Hosp, Dept Obstet & Gynecol, Bucharest, Romania.
   [Georgescu, Tiberiu Augustin] Alessandrescu Rusescu Natl Inst Mother & Child Hl, Dept Pathol, Bucharest, Romania.
   [Grigoriu, Corina] Univ Emergency Hosp Bucharest, Dept Obstet & Gynecol, Bucharest, Romania.
   [Vladareanu, Ioana Teodora] Carol Davila Univ Med & Pharm, Fac Med, Bucharest, Romania.
   [Bohiltea, Alexia Teodora] Ecole Hoteliere Lausanne, Lausanne, Switzerland.
RP Penes, ON (通讯作者)，Univ Clin Hosp, Dept Anesthesiol & Intens Care, Bucharest 050474, Romania.
EM ovidiu.penes@umfcd.ro
CR Ardebili ME, 2021, AM J INFECT CONTROL, V49, P547, DOI 10.1016/j.ajic.2020.10.001
   Barranco R, 2020, FRONT PUBLIC HEALTH, V8, P0, DOI 10.3389/fpubh.2020.602988
   Bilotta Clio, 2020, MED LEG J, V88, P35, DOI 10.1177/0025817220926925
   Contreras CM, 2020, J GASTROINTEST SURG, V24, P1692, DOI 10.1007/s11605-020-04623-5
   Dashraath P, 2020, AM J OBSTET GYNECOL, V222, P521, DOI 10.1016/j.ajog.2020.03.021
   Duignan Kieran, 2020, MED LEG J, V88, P31, DOI 10.1177/0025817220935892
   Ferrara SD, 2013, INT J LEGAL MED, V127, P545, DOI 10.1007/s00414-013-0836-5
   Garfield H, 2021, ACTA PAEDIATR, V110, P3308, DOI 10.1111/apa.16085
   Kelly AM, 2020, EMERG MED AUSTRALAS, V32, P703, DOI 10.1111/1742-6723.13548
   Maggiolo M, 2020, CORONAVIRUS LAW EURO, V0, P0
   Ramos Gonzalez S, 2020, CORONAVIRUS LAW EURO, V0, P0
   Sourdin T, 2020, HEALTH POLICY TECHN, V9, P447, DOI 10.1016/j.hlpt.2020.08.020
   Tingle John, 2020, BR J NURS, V29, P716, DOI 10.12968/bjon.2020.29.12.716
   Tingle John, 2020, BR J NURS, V29, P444, DOI 10.12968/bjon.2020.29.7.444
   Trstenjak V, 2020, CORONAVIRUS LAW EURO, V0, P0
   Walton M, 2020, EUR HEART J-ACUTE CA, V9, P241, DOI 10.1177/2048872620922795
NR 18
TC 0
Z9 0
U1 1
U2 2
PU ROMANIAN LEGAL MED SOC
PI BUCHAREST
PA SOS VITAN-BIRZESTI 9, BUCHAREST, 75669, ROMANIA
SN 1221-8618
EI 
J9 ROM J LEG MED
JI Rom. J. Leg. Med.
PD SEP 15
PY 2021
VL 29
IS 3
BP 299
EP 304
DI 10.4323/rjlm.2021.299
PG 6
WC Medicine, Legal
SC Legal Medicine
GA YL3LF
UT WOS:000745795300010
DA 2022-10-14
ER

PT J
AU Luther, GW
AF Luther, Gregg W.
TI The Key Elements of Medical Negligence-Duty
SO NEUROSURGERY
LA English
DT Review
DE Duty; Medical negligence; Risk management
AB American tort law (a.k.a. negligence) is designed to be flexible and elastic to adapt to changes in time and public policy. It provides a structure of elements and factors to be applied to each case's specific facts on a case-by-case basis. The purpose of this structure is to achieve as much uniformity as possible in the application of tort law. One side effect is that this structure makes predicting the outcome difficult because of so many variables. In addition, there is no national tort law. Instead, each state has developed its own law in the area of torts, which has resulted in differing exceptions and requirements based on where the medical care was given. The purpose of this article is to explain the first element of a negligence case-"duty to use care"-and its accompanying factors/variables. The first element that must be established in a medical negligence case is a duty to use care. In short, this means the physician must use a certain level of care in providing medical services. The physician typically owes her or his patient the duty to exercise care. However, there are special situations in which a physician may not owe a duty of care and thus cannot be held liable for medical negligence. This article is designed to provide an overview of the most common situations and summarizes the processes to determine whether a duty is owed.
C1 [Luther, Gregg W.] Gregg W Luther PLLC, 9112 N Kelley Ave,Ste A, Oklahoma City, OK 73131 USA.
RP Luther, GW (通讯作者)，Gregg W Luther PLLC, 9112 N Kelley Ave,Ste A, Oklahoma City, OK 73131 USA.
EM gregg@greggluther.com
CR Bublick EM, 2013, CONCISE RESTATEMENT, V3rd, P77
   Keeton WP, 1984, SUBSECTION 7 PROSSER, V5th, P187
   Keeton WP, 1984, SUBSECTION 7 PROSSER, V5th, P174
NR 3
TC 0
Z9 0
U1 0
U2 0
PU OXFORD UNIV PRESS INC
PI CARY
PA JOURNALS DEPT, 2001 EVANS RD, CARY, NC 27513 USA
SN 0148-396X
EI 1524-4040
J9 NEUROSURGERY
JI Neurosurgery
PD JUN 15
PY 2021
VL 88
IS 6
BP 1051
EP 1054
DI 10.1093/neuros/nyab077
PG 4
WC Clinical Neurology; Surgery
SC Neurosciences & Neurology; Surgery
GA SS1WH
UT WOS:000661532300031
PM 33826730
DA 2022-10-14
ER

PT J
AU Boyke, AE
   Naidu, I
   Lam, S
   Alvi, MA
   Bader, ER
   Agarwal, V
AF Boyke, Andre E.
   Naidu, Ishan
   Lam, Sharon
   Alvi, Mohammed Ali
   Bader, Edward R.
   Agarwal, Vijay
TI Medical Malpractice and Trigeminal Neuralgia: An Analysis of 49 Cases
SO JOURNAL OF ORAL AND MAXILLOFACIAL SURGERY
LA English
DT Article
AB Purpose: Our study fills the vacancy of litigation research related to trigeminal neuralgia management, giving health care providers the information needed to understand the potential litigious outcomes that follow treatment methods. Methods: We queried the Westlaw database to identify litigation cases related to trigeminal neuralgia management. Key variables extracted included medical complaints, trial outcomes, and demographics. Continuous variables were compared between cases in favor of defendant and cases in favor of plaintiff using t-test or Wilcoxon rank sum test. Categorial variables were compared using chi(2) or Fisher exact test. Results: About 49 cases met the inclusion criteria-for those cases surgical complications (42.9%) were cited as the most common reasons for malpractice claims. Cranial nerve deficits (34.7%) were the most frequent postoperative complaints. Verdicts ruled in favor of the plaintiff in 26.5% of cases with a mean payout of $1,982,428.46. Dentists were included in the most cases, 63.3%, and the average payout was $415,908, whereas neurosurgeons were involved in 20.4% of cases with an average payout of $618,775. Cases with verdicts in favor of the plaintiff were more likely to be older than cases with verdicts in favor of the defendant (P =.03). Conclusions: Over one-half of cases resulted in verdicts in favor of the defendant with surgical complications cited as the most common reason for litigation. Dentistry was the most common individual clinical specialty for defendants, whereas neurosurgery contributed to the largest average payout based on specialty (for n > 1). Cranial nerve deficits were the most common plaintiff postoperative complaints. These analyses may help doctor teams involved in management of trigeminal neuralgia to have a more informed discussion with the patient at every visit so that such litigations may be avoided. Published by Elsevier Inc. on behalf of the American Association of Oral and Maxillofacial Surgeons
C1 [Boyke, Andre E.; Naidu, Ishan; Lam, Sharon; Agarwal, Vijay] Montefiore Med Ctr, Leo M Davidoff Dept Neurol Surg, New York, NY USA.
   [Alvi, Mohammed Ali] Mayo Clin, Rochester, MN USA.
   [Bader, Edward R.] Albert Einstein Coll Med, New York, NY USA.
   [Agarwal, Vijay] Montefiore Med Ctr, Skull Base Ctr, New York, NY USA.
   [Agarwal, Vijay] Montefiore Med Ctr, Residency Training Program, New York, NY USA.
   [Agarwal, Vijay] Montefiore Med Ctr, Dept Otorhinolaryngol Head & Neck Surg, New York, NY USA.
   [Agarwal, Vijay] Montefiore Med Ctr, Leo M Davidoff Dept, Leo M Davidoff Dept Neurol Surg, New York, NY USA.
RP Boyke, AE (通讯作者)，Albert Einstein Coll Med, Univ Hosp, Montefiore Med Ctr, 3316 Rochambeau Ave, Bronx, NY 10467 USA.
EM andre.boyke@einsteinmed.org
CR Agbaje JO, 2016, J MAXILLOFAC ORAL SU, V15, P321, DOI 10.1007/s12663-015-0843-9
   Ayele BA, 2020, BMC ORAL HEALTH, V20, P0, DOI 10.1186/s12903-020-01227-y
   Bendtsen L, 2019, EUR J NEUROL, V26, P831, DOI 10.1111/ene.13950
   Boodman SG, 2016, WASH POST, V0, P0
   CASSILETH BR, 1980, NEW ENGL J MED, V302, P896, DOI 10.1056/NEJM198004173021605
   Choudhry AJ, 2017, J GASTROINTEST SURG, V21, P146, DOI 10.1007/s11605-016-3273-1
   Duvall JR, 2019, NEUROLOGY, V93, P124, DOI 10.1212/WNL.0000000000007790
   Grauberger J, 2017, JAMA SURG, V152, P0, DOI 10.1001/jamasurg.2017.0544
   Jena AB, 2011, NEW ENGL J MED, V365, P629, DOI 10.1056/NEJMsa1012370
   Kessler DP, 2011, J ECON PERSPECT, V25, P93, DOI 10.1257/jep.25.2.93
   Obermann Mark, 2019, F1000RES, V8, P0, DOI 10.12688/f1000research.16092.1
   Obermann Mark, 2010, THER ADV NEUROL DISORD, V3, P107, DOI 10.1177/1756285609359317
   Shantharam G, 2018, ORTHOP REV, V10, P97, DOI 10.4081/or.2018.7693
   Thomas R, 2018, WORLD NEUROSURG, V110, PE552, DOI 10.1016/j.wneu.2017.11.051
   von Eckardstein KL, 2015, NEUROSURG REV, V38, P355, DOI 10.1007/s10143-014-0591-1
   Zakrzewska JM, 2014, BMJ-BRIT MED J, V348, P0, DOI 10.1136/bmj.g474
NR 17
TC 3
Z9 3
U1 0
U2 0
PU W B SAUNDERS CO-ELSEVIER INC
PI PHILADELPHIA
PA 1600 JOHN F KENNEDY BOULEVARD, STE 1800, PHILADELPHIA, PA 19103-2899 USA
SN 0278-2391
EI 1531-5053
J9 J ORAL MAXIL SURG
JI J. Oral Maxillofac. Surg.
PD MAY 15
PY 2021
VL 79
IS 5
BP 
EP 
DI 10.1016/j.joms.2020.12.041
PG 8
WC Dentistry, Oral Surgery & Medicine
SC Dentistry, Oral Surgery & Medicine
GA UY0ZU
UT WOS:000701262400019
PM 33515506
DA 2022-10-14
ER

PT J
AU Schnobel, SA
AF Schnobel, Samantha A.
TI Brady v Southend University Hospital NHS Foundation Trust [2020] EWHC 158: 'Pure Diagnosis' Claims and Setting the Professional Standard of Care
SO MEDICAL LAW REVIEW
LA English
DT Article
DE Bolam; Bolitho; Breach of duty; Medical profession; Professional negligence; Pure diagnosis
AB In Brady v Southend University Hospital NHS Trust, the High Court was asked to consider the applicability of Bolam and Bolitho principles in a so-called 'pure diagnosis' claim. The claimant suffered from the long-term effects of an undiagnosed bacterial infection after presenting at the defendant hospital with acute appendicitis. It was argued by claimant's counsel that where the primary allegation of fault concerns diagnosis, no issues of acceptable practice arise and therefore Bolam and Bolitho do not apply. Rejecting this, the High Court confirmed the applicability of Bolam and Bolitho and found that the defendant hospital had not been negligent. Initially, this result may signal a continued deference towards those in the medical profession, however, it is suggested that an alternative reading evidences a case which lays the groundwork for reconsidering the doctor-patient relationship in the context of treatment and diagnosis actions.
C1 [Schnobel, Samantha A.] Univ Birmingham, Birmingham Law Sch, Birmingham, W Midlands, England.
RP Schnobel, SA (通讯作者)，Univ Birmingham, Birmingham Law Sch, Birmingham, W Midlands, England.
EM s.schnobel@bham.ac.uk
CR Teff H, 1994, REASONABLE CARE LEGA, V0, P175
NR 1
TC 0
Z9 0
U1 0
U2 0
PU OXFORD UNIV PRESS
PI OXFORD
PA GREAT CLARENDON ST, OXFORD OX2 6DP, ENGLAND
SN 0967-0742
EI 1464-3790
J9 MED LAW REV
JI Med. Law. Rev.
PD SPR 15
PY 2021
VL 29
IS 2
BP 373
EP 383
DI 10.1093/medlaw/fwaa040
PG 11
WC Law; Medicine, Legal
SC Government & Law; Legal Medicine
GA UL3XL
UT WOS:000692587900009
PM 33706374
DA 2022-10-14
ER

PT J
AU Negash, W
   Assefa, N
   Baraki, N
   Wilfong, T
AF Negash, Wogene
   Assefa, Nega
   Baraki, Negga
   Wilfong, Tara
TI Practice and Factors Associated with Informed Consenting Process for Major Surgical Procedures Among Health-Care Workers, South Eastern Ethiopia
SO INTERNATIONAL JOURNAL OF GENERAL MEDICINE
LA English
DT Article
DE practice; informed consent; health-care workers; public hospitals
ID opinion; surgery
AB Background: Medical malpractice, poor patient outcome and medical suits among health-care workers result from improper consenting practices. Therefore, this study aimed to assess practice and factors associated with the informed consenting process for major surgical procedures among health-care workers in public hospitals of Bale Zone, South Eastern Ethiopia. Methods: An institutional-based cross-sectional study was conducted from March 9 to 24, 2020, among all nurses, midwives, doctors (general physicians, surgeons, gynecologists), emergency surgery officers, anesthetists) who were working at Bale Zone public hospitals during the study period. A self-administered pretested questionnaire was employed. Variables with a p-value of less than 0.25 (age group, sex, educational profession, working unit, work experience, adequate content of consent form, training on informed consent, policy/regulation in institution, administrative support, average number of patient cared per shift, time spent for consent process, knowledge, attitude) at 95% confidence interval in the binary logistic regression analysis were considered for multivariable regression model to control for possible confounding effect. Results: Of the total sample size (639 health-care workers), 621 (97.2%) were included in this study, of which 311 (50.1%, 95% CI: 46.1-53.8) practiced proper informed consent during major surgical procedures. Being age above 35 (AOR: 3.032, 95% CI: 1.148-8.010), male (AOR: 1.607, 95% CI: 1.047-2.465), above 10 years of working experience (AOR: 2.339, 95% CI: 1.104-4.955), adequate content of consent form (AOR: 2.785, 95% CI: 1.772-4.377), having training on informed consent (AOR: 2.305, 95% CI: 1.204-4.414), spending more time (>30minutes) for consent process (AOR: 3.014, 95% CI: 1.095-8.298), having good knowledge (AOR: 1.808, 95% CI: 1.195-2.737) and favorable attitude (AOR: 2.188, 95% CI: 1.456-3.287) were significantly associated with good informed consent practice. Conclusion: Only half of health-care workers practiced good informed consent. Further emphasis needs to be given to improve consent practice.
C1 [Negash, Wogene] Madda Walabu Univ, Sch Hlth Sci, Nursing Dept, Goba Referral Hosp, Goba, Ethiopia.
   [Assefa, Nega] Haramaya Univ, Coll Hlth & Med Sci, Sch Nursing & Midwifery, Haramaya, Ethiopia.
   [Baraki, Negga; Wilfong, Tara] Haramaya Univ, Coll Hlth & Med Sci, Sch Publ Hlth, Haramaya, Ethiopia.
RP Negash, W (通讯作者)，Madda Walabu Univ, Sch Hlth Sci, Nursing Dept, Goba Referral Hosp, Goba, Ethiopia.
EM Wogenenegash@gmail.com
FU Madda Walabu University
CR Akyuz E, 2019, NURS ETHICS, V26, P2172, DOI 10.1177/0969733018810767
   Ashraf B, 2014, INT J HEALTH POLICY, V3, P315, DOI 10.15171/ijhpm.2014.109
   Chane W, 2020, OPEN ACCESS SURG, V13, P27, DOI 10.2147/OAS.S250532
   Chima S, 2018, INVESTIGATION INFORM, V0, P659
   Chima S, 2018, AS C ETH REL PHIL 20, V0, P0
   Ethiopian Medical Association, 2010, MED ETH DOCT ETH, V0, P7
   Farmer L, 2017, JNP-J NURSE PRACT, V13, P124, DOI 10.1016/j.nurpra.2016.08.011
   Federal Democratic Republic of Ethiopia Minister of Health, 2017, NATL COMP RESP CAR T, V0, P35
   Galal YS, 2016, EGYPT J COMMUN MED, V34, P1
   Grauberger J, 2017, JAMA SURG, V152, P0, DOI 10.1001/jamasurg.2017.0544
   Gupta Vivek V, 2015, OSONG PUBLIC HEALTH RES PERSPECT, V6, P73, DOI 10.1016/j.phrp.2014.12.005
   Hall DE, 2012, CAN MED ASSOC J, V184, P533, DOI 10.1503/cmaj.112120
   Ingravallo F, 2014, NURS ETHICS, V21, P299, DOI 10.1177/0969733013495225
   Jahan F, 2014, E MEDITERR HEALTH J, V20, P569, DOI 10.26719/2014.20.9.569
   Leclercq WKG, 2013, PATIENT SAF SURG, V7, P0, DOI 10.1186/1754-9493-7-4
   Moeini S, 2020, NURS ETHICS, V27, P527, DOI 10.1177/0969733019857781
   Murray Bryan, 2012, VIRTUAL MENTOR, V14, P563, DOI 10.1001/virtualmentor.2012.14.7.hlaw1-1207
   Ochieng Joseph, 2015, BMC RES NOTES, V8, P765, DOI 10.1186/s13104-015-1754-z
   Ochieng J, 2014, BMC MED ETHICS, V15, P0, DOI 10.1186/1472-6939-15-40
   Ogundiran TO, 2010, J MED ETHICS, V36, P741, DOI 10.1136/jme.2010.037440
   Royal College of Surgeons of England, 2018, CONS SUPP DEC MAK GU, V0, P1
   Schenker Y, 2011, JAMA-J AM MED ASSOC, V305, P1130, DOI 10.1001/jama.2011.333
   Spatz ES, 2016, JAMA-J AM MED ASSOC, V315, P2063, DOI 10.1001/jama.2016.3070
   Teshome M, 2019, BMJ OPEN, V9, P0, DOI 10.1136/bmjopen-2018-023408
   Teshome M, 2018, BMC MED ETHICS, V19, P0, DOI 10.1186/s12910-018-0293-2
   Thompson BM, 2015, AM J SURG, V210, P578, DOI 10.1016/j.amjsurg.2014.12.044
NR 26
TC 0
Z9 0
U1 0
U2 1
PU DOVE MEDICAL PRESS LTD
PI ALBANY
PA PO BOX 300-008, ALBANY, AUCKLAND 0752, NEW ZEALAND
SN 
EI 1178-7074
J9 INT J GEN MED
JI Int. J. Gen. Med.
PD JUN 15
PY 2021
VL 14
IS 
BP 7807
EP 7817
DI 10.2147/IJGM.S338243
PG 11
WC Medicine, General & Internal
SC General & Internal Medicine
GA WW6YW
UT WOS:000718060400002
PM 34795501
DA 2022-10-14
ER

PT J
AU Deveci, C
   Atilgan, M
   Demircin, S
AF Deveci, Cemyigit
   Atilgan, Mehmet
   Demircin, Sema
TI THE FORENSIC ASPECT OF THERMAL INJURIES DURING MRI: A CASE REPORT WITH A REVIEW OF LITERATURE
SO ROMANIAN JOURNAL OF LEGAL MEDICINE
LA English
DT Review
DE legal medicine; magnetic resonance imaging; thermal injury; burn; informed consent; malpractice
ID burn
AB Burn-related injuries during magnetic resonance imaging (MRI) examinations are known, common and can usually occur if the person has conductive medical materials on or within their body; however burns due to formation of closed circuits in tissues during MRI exam are extremely rare. These particular thermal injuries and closed circuits are thought to be a result of skin-to-skin contact during MRI and usually found on the extremities. The presented case is of a man who had 2nd degree burns on his calves in MRI device and later filed a malpractice suit against the hospital, doctor and the staff. This report aims to emphasize the importance of informed consent, the extent of information it should contain, and also to discuss the measures to be taken in order to prevent MRI burns by a review of recent literature.
C1 [Deveci, Cemyigit; Atilgan, Mehmet; Demircin, Sema] Akdeniz Univ, Dept Forens Med, Antalya, Turkey.
RP Atilgan, M (通讯作者)，Akdeniz Univ, Dept Forens Med, Akdeniz Univ Hosp, TR-07070 Antalya, Turkey.
EM atilgan@akdeniz.edu.tr
CR Abdel-Rehim S, 2014, ANN BURNS FIRE DISASTERS, V27, P215
   Dempsey MF, 2001, J MAGN RESON IMAGING, V13, P627, DOI 10.1002/jmri.1088
   Dempsey MF, 2001, CLIN RADIOL, V56, P457, DOI 10.1053/crad.2000.0688
   Eising EG, 2010, CLIN IMAG, V34, P293, DOI 10.1016/j.clinimag.2009.06.025
   Grover VPB, 2015, J CLIN EXP HEPATOL, V5, P246, DOI 10.1016/j.jceh.2015.08.001
   Haik J, 2009, BURNS, V35, P294, DOI 10.1016/j.burns.2007.11.008
   Hardy Paul T 2nd, 2010, RADIOL TECHNOL, V81, P606
   Kanal E, 2013, J MAGN RESON IMAGING, V37, P501, DOI 10.1002/jmri.24011
   Keens SJ, 1996, ANAESTHESIA, V51, P1188, DOI 10.1111/j.1365-2044.1996.tb15077.x
   Kim YK, 2017, J KOR ASSOC ORAL MAX, V43, P1, DOI 10.5125/jkaoms.2017.43.1.1
   Mandel NS, 2017, CLEV CLIN J MED, V84, P348, DOI 10.3949/ccjm.84a.15164
   Murray Bryan, 2012, VIRTUAL MENTOR, V14, P563, DOI 10.1001/virtualmentor.2012.14.7.hlaw1-1207
   OECD, 2017, HLTH GLANC 2017 OECD, V0, P0
   Palmboom GG, 2007, J MED ETHICS, V33, P67, DOI 10.1136/jme.2005.014936
   Pietryga JA, 2013, AM J NEURORADIOL, V34, PE47, DOI 10.3174/ajnr.A2827
   Tsai LL, 2015, RADIOGRAPHICS, V35, P1722, DOI 10.1148/rg.2015150108
   Wagle WA, 2000, AM J ROENTGENOL, V174, P1795, DOI 10.2214/ajr.174.6.1741795
NR 19
TC 0
Z9 0
U1 1
U2 2
PU ROMANIAN LEGAL MED SOC
PI BUCHAREST
PA SOS VITAN-BIRZESTI 9, BUCHAREST, 75669, ROMANIA
SN 1221-8618
EI 
J9 ROM J LEG MED
JI Rom. J. Leg. Med.
PD MAR 15
PY 2021
VL 29
IS 1
BP 49
EP 52
DI 10.4323/rjlm.2021.49
PG 4
WC Medicine, Legal
SC Legal Medicine
GA TI3ML
UT WOS:000672698000008
DA 2022-10-14
ER

PT J
AU Bader, ER
   Boyke, A
   Alvi, MA
   Sethi, A
   Funari, A
   Agarwal, V
AF Bader, Edward R.
   Boyke, Andre
   Alvi, Mohammed A.
   Sethi, Atharv
   Funari, Abigail
   Agarwal, Vijay
TI Medical Malpractice and Vestibular Schwannomas: A Nationwide Review
SO WORLD NEUROSURGERY
LA English
DT Review
DE Acoustic neuroma; Litigation; Malpractice; Medicolegal; Negligence; Skull base; Vestibular schwannoma
ID things go wrong; error; litigation; physician; surgery; patient; burnout; risk
AB OBJECTIVE: Most surgeons face litigation related to the care of their patients, with specialties including neurosurgery facing a particularly high risk. Diagnosis and management of vestibular schwannomas can be challenging, potentially giving rise to medicolegal proceedings. Accordingly, a full appreciation of the medicolegal implications of treating these challenging tumors is warranted. METHODS: A systematic search of the Westlaw Edge legal database was conducted to identify all cases of medicolegal proceedings related to the management of vestibular schwannomas. All cases identified by the search were screened in full, and relevant cases included for analysis. Variables pertaining to the nature of the case and legal outcomes were extracted. RESULTS: A total of 38 cases were included in this analysis from 11 U.S. states. Failure to diagnose and negligent surgery were the most common allegations. Neurosurgeons were the most frequently implicated specialists followed by otolaryngologists and radiologists. A verdict was reached in 30 cases, with the jury finding in favor of the defendant(s) in most cases (n = 26, 87.0%), a proportion that increased across each decade of the study period. Damages were paid out in 11 cases, with a mean value of $1,534,446. Mean value of damages paid in verdicts in favor of the plaintiff were larger than those in settlements ($2,116,543 and $1,385,457, respectively). CONCLUSIONS: The data presented provide a comprehensive overview of medicolegal proceedings related to the management of vestibular schwannomas. This study provides clinicians with a greater appreciation of the medicolegal implications of treating vestibular schwannomas.
C1 [Bader, Edward R.] Albert Einstein Coll Med, Dept Neurol Surg, Bronx, NY 10467 USA.
   [Bader, Edward R.; Boyke, Andre; Sethi, Atharv; Funari, Abigail; Agarwal, Vijay] Montefiore Med Ctr, Dept Neurol Surg, 111 E 210th St, Bronx, NY 10467 USA.
   [Alvi, Mohammed A.] Mayo Clin, Dept Neurol Surg, Rochester, MN USA.
RP Bader, ER (通讯作者)，Albert Einstein Coll Med, Dept Neurol Surg, Bronx, NY 10467 USA.; Bader, ER (通讯作者)，Montefiore Med Ctr, Dept Neurol Surg, 111 E 210th St, Bronx, NY 10467 USA.
EM edward.bader@einsteinmed.org
CR Agarwal N, 2018, SPINE, V43, P984, DOI 10.1097/BRS.0000000000002510
   Balch CM, 2011, J AM COLL SURGEONS, V213, P657, DOI 10.1016/j.jamcollsurg.2011.08.005
   BECKMAN HB, 1994, ARCH INTERN MED, V154, P1365, DOI 10.1001/archinte.154.12.1365
   Bell SK, 2010, ACAD MED, V85, P1010, DOI 10.1097/ACM.0b013e3181dbedd7
   Boothman Richard C, 2009, J HEALTH LIFE SCI LAW, V2, P125
   Boyke AE, 2021, J ORAL MAXIL SURG, V79, P0, DOI 10.1016/j.joms.2020.12.041
   Boyke AE, 2020, NEUROSURG FOCUS, V49, P0, DOI 10.3171/2020.8.FOCUS20598
   Chen KY, 2013, INT J MED SCI, V10, P1471, DOI 10.7150/ijms.6743
   Deng YL, 2018, J RISK INSUR, V85, P959, DOI 10.1111/jori.12186
   Gallagher TH, 2007, NEW ENGL J MED, V356, P2713, DOI 10.1056/NEJMra070568
   Guest RS, 2011, ANN SURG ONCOL, V18, P1236, DOI 10.1245/s10434-011-1623-5
   Gupta R, 2017, J NEUROSURG, V127, P1077, DOI 10.3171/2016.9.JNS161124
   Haslett JJ, 2019, STROKE, V50, P2858, DOI 10.1161/STROKEAHA.119.025352
   Haslett JJ, 2020, J NEUROSURG, V132, P1900, DOI 10.3171/2019.3.JNS182934
   Huff C, 2005, HOSP HEALTH NETWORK, V79, P44
   Jena AB, 2012, ARCH INTERN MED, V172, P892, DOI 10.1001/archinternmed.2012.1416
   Jena AB, 2011, NEW ENGL J MED, V365, P629, DOI 10.1056/NEJMsa1012370
   Kessler RA, 2019, WORLD NEUROSURG, V122, PE1570, DOI 10.1016/j.wneu.2018.11.112
   Lynn-Macrae AG, 2004, LARYNGOSCOPE, V114, P1492, DOI 10.1097/00005537-200408000-00032
   Mahboubi H, 2016, OTOL NEUROTOL, V37, P1423, DOI 10.1097/MAO.0000000000001178
   Mazor KM, 2013, PATIENT EDUC COUNS, V90, P341, DOI 10.1016/j.pec.2011.07.010
   Montaser AS, 2018, WORLD NEUROSURG, V120, P395, DOI 10.1016/j.wneu.2018.08.215
   Nahed BV, 2012, PLOS ONE, V7, P0, DOI 10.1371/journal.pone.0039237
   Nellis JC, 2017, OTOL NEUROTOL, V38, P392, DOI 10.1097/MAO.0000000000001292
   Pai I, 2011, SKULL BASE-INTERD AP, V21, P379, DOI 10.1055/s-0031-1287680
   Patel NS, 2019, J NEUROL SURG PART B, V80, P399, DOI 10.1055/s-0038-1675557
   Robinson AR, 2002, ARCH INTERN MED, V162, P2186, DOI 10.1001/archinte.162.19.2186
   Schleiter Kristin E, 2009, VIRTUAL MENTOR, V11, P242, DOI 10.1001/virtualmentor.2009.11.3.hlaw1-0903
   Shanafelt TD, 2010, ANN SURG, V251, P995, DOI 10.1097/SLA.0b013e3181bfdab3
   Stangerup SE, 2004, J LARYNGOL OTOL, V118, P622, DOI 10.1258/0022215041917989
   Stroud L, 2009, ACAD MED, V84, P1803, DOI 10.1097/ACM.0b013e3181bf9fef
   Studdert DM, 2005, JAMA-J AM MED ASSOC, V293, P2609, DOI 10.1001/jama.293.21.2609
   Svider PF, 2013, AM J OTOLARYNG, V34, P699, DOI 10.1016/j.amjoto.2012.12.005
   Svider PF, 2013, LARYNGOSCOPE, V123, P1156, DOI 10.1002/lary.23995
   Teppo H, 2009, J LARYNGOL OTOL, V123, P289, DOI 10.1017/S0022215108003113
   Thomas R, 2018, WORLD NEUROSURG, V110, PE552, DOI 10.1016/j.wneu.2017.11.051
   Wang AC, 2017, INT FORUM ALLERGY RH, V7, P1022, DOI 10.1002/alr.21999
   White AA, 2008, ACAD MED, V83, P250, DOI 10.1097/ACM.0b013e3181636e96
   Yamakami I, 2019, WORLD NEUROSURG, V121, PE370, DOI 10.1016/j.wneu.2018.09.111
   Young A, 2019, J MED REGUL, V105, P7, DOI 10.30770/2572-1852-105.2.7
NR 41
TC 0
Z9 0
U1 0
U2 2
PU ELSEVIER SCIENCE INC
PI NEW YORK
PA STE 800, 230 PARK AVE, NEW YORK, NY 10169 USA
SN 1878-8750
EI 1878-8769
J9 WORLD NEUROSURG
JI World Neurosurg.
PD JUN 15
PY 2021
VL 150
IS 
BP E714
EP E726
DI 10.1016/j.wneu.2021.03.093
PG 13
WC Clinical Neurology; Surgery
SC Neurosciences & Neurology; Surgery
GA SM8GR
UT WOS:000657837500076
PM 33775868
DA 2022-10-14
ER

PT J
AU Barranco, R
   Du Tremoul, LVB
   Ventura, F
AF Barranco, Rosario
   Vallega Bernucci Du Tremoul, Luca
   Ventura, Francesco
TI Hospital-Acquired SARS-Cov-2 Infections in Patients: Inevitable Conditions or Medical Malpractice?
SO INTERNATIONAL JOURNAL OF ENVIRONMENTAL RESEARCH AND PUBLIC HEALTH
LA English
DT Article
DE COVID-19; hospital-acquired infection; legal medicine
ID point-prevalence survey; disease 2019 covid-19; nosocomial infection; prevention
AB Despite numerous measures to contain the infection and limit its spread, cases of SARS-CoV-2 infections acquired in hospitals have been reported consistently. In this paper, we will address issues of hospital-acquired COVID-19 in hospitalized patients as well as medico-legal implications. After having conducted a literature search, we will report on papers on hospital-acquired SARS-CoV-2 infections. Ten scientific papers were selected and considered suitable for further analysis. According to several reports, the SARS-CoV-2 hospital-acquired infection rate is 12-15%. Hospital-acquired COVID-19 represents a serious public health issue, which is a problem that could create reluctance of patients to seek hospital treatment for fear of becoming infected. Healthcare personnel should do all that is necessary to address the problem and prevent further spreading, such as rigorous compliance with all procedures for containing the spread. From a medical-legal point of view, multiple aspects must be considered in order to understand whether the infection is a result of "malpractice" or an inevitable condition.
C1 [Barranco, Rosario; Vallega Bernucci Du Tremoul, Luca; Ventura, Francesco] Univ Genoa, Dept Legal & Forens Med, I-16132 Genoa, Italy.
RP Barranco, R (通讯作者)，Univ Genoa, Dept Legal & Forens Med, I-16132 Genoa, Italy.
EM rosario.barranco@libero.it; luca.vallega@hotmail.it; francesco.ventura@unige.it
CR Aitken C, 2001, CLIN MICROBIOL REV, V14, P528, DOI 10.1128/CMR.14.3.528-546.2001
   Allegranzi B, 2011, LANCET, V377, P228, DOI 10.1016/S0140-6736(10)61458-4
   Anderson DJ, 2014, INFECT CONT HOSP EP, V35, P605, DOI 10.1086/676022
   Backer JA, 2020, EUROSURVEILLANCE, V25, P10, DOI 10.2807/1560-7917.ES.2020.25.5.2000062
   Baloch S, 2020, TOHOKU J EXP MED, V250, P271, DOI 10.1620/tjem.250.271
   Barranco R, 2020, MED SCI LAW, V60, P237, DOI 10.1177/0025802420927825
   Barranco Rosario, 2020, MED LEG J, V88, P65, DOI 10.1177/0025817220923694
   Bonelli A, 2012, RIV ITAL MED LEG, V2, P472
   Capozzi C, 2004, ORG SANITARIA, V3, P3
   Carter B, 2020, J HOSP INFECT, V106, P376, DOI 10.1016/j.jhin.2020.07.013
   Cheng VCC, 2020, AM J INFECT CONTROL, V48, P890, DOI 10.1016/j.ajic.2020.05.018
   Ducel JF, 2002, PREVENTION HOSP ACQU, V0, P0
   Esakandari H, 2020, BIOL PROCED ONLINE, V22, P0, DOI 10.1186/s12575-020-00128-2
   Iacobucci G, 2020, BMJ-BRIT MED J, V369, P0, DOI 10.1136/bmj.m2013
   Jarvis WR, 2001, EMERG INFECT DIS, V7, P170, DOI 10.3201/eid0702.010202
   JARVIS WR, 1994, INFECT CONT HOSP EP, V344, P1311, DOI 10.1016/S0140-6736(94)90687-4
   Jewkes SV, 2020, CLIN MED, V20, PE173, DOI 10.7861/clinmed.2020-0422
   [江文洋 Jiang Wenyang], 2020, 中国胸心血管外科临床杂志 CHINESE JOURNAL OF CLINICAL THORACIC AND CARDIOVASCULAR SURGERY, V27, P364
   Karlsson U, 2020, BMJ-BRIT MED J, V371, P0, DOI 10.1136/bmj.m3944
   Khan HA, 2017, ASIAN PAC J TROP BIO, V7, P478, DOI 10.1016/j.apjtb.2017.01.019
   KILGORE ML, 2008, LANCET, V46, P101, DOI 10.1097/MLR.0B013E3181468991
   Lauer SA, 2020, ANN INTERN MED, V172, P577, DOI 10.7326/M20-0504
   Li H, 2020, INT J ANTIMICROB AG, V55, P0, DOI 10.1016/j.ijantimicag.2020.105951
   Li LQ, 2020, J MED VIROL, V92, P577, DOI 10.1002/jmv.25757
   Magill SS, 2014, NEW ENGL J MED, V370, P1198, DOI 10.1056/NEJMoa1306801
   Marago I, 1900, DOI 10.2139/SSRN.3622387, V0, P0
   McQuoid-Mason D, 2012, SAMJ S AFR MED J, V102, P353, DOI 10.7196/SAMJ.5664
   Mehta Y, 2014, INDIAN J CRIT CARE M, V18, P149, DOI 10.4103/0972-5229.128705
   Meier BM, 2008, AM J INFECT CONTROL, V36, P537, DOI 10.1016/j.ajic.2008.01.015
   Oprinca GC, 2021, INT J LEGAL MED, V135, P329, DOI 10.1007/s00414-020-02406-w
   Park Su Eun, 2020, CLIN EXP PEDIATR, V63, P119, DOI 10.3345/cep.2020.00493
   Rhee C, 2020, JAMA NETW OPEN, V3, P0, DOI 10.1001/jamanetworkopen.2020.20498
   Rickman HM, 2021, CLIN INFECT DIS, V72, P690, DOI 10.1093/cid/ciaa816
   Scott RD, 2009, DIRECT MED COSTS HEA, V0, P0
   Shen YuanQing, 2020, CHINESE JOURNAL OF NOSOCOMIOLOGY, V30, P1157
   Stefania Zerbo, 2020, MED LEG J, V88, P104, DOI 10.1177/0025817220923696
   Tani Y, 2020, INT J HEALTH POLICY, V9, P461, DOI 10.34172/ijhpm.2020.75
   TATTOLI L, 2019, MED SCI LAW, V8, P0
   Tian SF, 2020, J THORAC ONCOL, V15, P700, DOI 10.1016/j.jtho.2020.02.010
   Tortora GJ, 2008, ELEMENTI MICROBIOLOG, V0, P0
   Voidazan S, 2020, INT J ENV RES PUB HE, V17, P0, DOI 10.3390/ijerph17030760
   Wang DW, 2020, J COASTAL RES, V0, PP1, DOI 10.2112/JCR-SI109-001.1
   [王麒 Wang Qi], 2020, 中国胸心血管外科临床杂志 CHINESE JOURNAL OF CLINICAL THORACIC AND CARDIOVASCULAR SURGERY, V27, P371
   Wang XR, 2020, EUR RESPIR J, V55, P0, DOI 10.1183/13993003.00544-2020
   World Health Organization, 2002, PRACTICAL GUIDE, V0, P0
   Yu J, 2020, JAMA ONCOL, V6, P1108, DOI 10.1001/jamaoncol.2020.0980
   Zarb P, 2012, EUROSURVEILLANCE, V17, P4
   Zhou Qi, 2020, ANN TRANSL MED, V8, P629, DOI 10.21037/atm-20-3324
NR 49
TC 20
Z9 20
U1 3
U2 10
PU MDPI
PI BASEL
PA ST ALBAN-ANLAGE 66, CH-4052 BASEL, SWITZERLAND
SN 
EI 1660-4601
J9 INT J ENV RES PUB HE
JI Int. J. Environ. Res. Public Health
PD JAN 15
PY 2021
VL 18
IS 2
BP 
EP 
DI 10.3390/ijerph18020489
PG 9
WC Environmental Sciences; Public, Environmental & Occupational Health
SC Environmental Sciences & Ecology; Public, Environmental & Occupational Health
GA PX3FO
UT WOS:000611245000001
PM 33435324
DA 2022-10-14
ER

PT J
AU Zacharias, RL
   Feldman, EA
   Joffe, S
   Lynch, HF
AF Zacharias, Rachel L.
   Feldman, Eric A.
   Joffe, Steven
   Lynch, Holly Fernandez
TI Curbside Consults in Clinical Medicine: Empirical and Liability Challenges
SO JOURNAL OF LAW MEDICINE & ETHICS
LA English
DT Article
DE Medical Malpractice; Curbside Consultation; Informal Consultation; Doctor-Patient Relationship; Warren v; Dinter
ID infectious-disease
AB In most U.S. jurisdictions, clinicians providing informal "curbside" consults are protected from medical malpractice liability due to the absence of a doctor-patient relationship. A recent Minnesota Supreme Court case, Warren v. Dinter, offers the opportunity to reassess whether the majority rule is truly serving the best interests of patients.
C1 [Feldman, Eric A.] Univ Penn, Carey Law Sch, Int Law, Philadelphia, PA 19104 USA.
   [Feldman, Eric A.] Univ Penn, Carey Law Sch, Law, Philadelphia, PA 19104 USA.
   [Feldman, Eric A.] Univ Penn, Carey Law Sch, Int Programs, Philadelphia, PA 19104 USA.
   [Feldman, Eric A.; Joffe, Steven] Univ Penn, Perelman Sch Med, Med Eth & Hlth Policy, Philadelphia, PA 19104 USA.
   [Joffe, Steven] Univ Penn, Perelman Sch Med, Dept Med Eth & Hlth Policy, Philadelphia, PA 19104 USA.
   [Joffe, Steven] Univ Penn, Perelman Sch Med, Div Med Eth, Philadelphia, PA 19104 USA.
   [Joffe, Steven] Univ Penn, Perelman Sch Med, Pediat, Philadelphia, PA 19104 USA.
   [Lynch, Holly Fernandez] Univ Penn, Perelman Sch Med, Med Eth, Philadelphia, PA 19104 USA.
   [Lynch, Holly Fernandez] Univ Penn, Carey Law Sch, Law Secondary, Philadelphia, PA 19104 USA.
CR [Anonymous], 2012, RESTATEMENT 3 TORTS, V0, P0
   Bergus GR, 2000, ARCH FAM MED, V9, P541, DOI 10.1001/archfami.9.6.541
   Burden M, 2013, J HOSP MED, V8, P31, DOI 10.1002/jhm.1983
   Cotton VR, 2010, AM J CARDIOL, V106, P135, DOI 10.1016/j.amjcard.2010.02.024
   Farnan JM, 2011, J CLIN ETHIC, V22, P183
   Grace C, 2010, CLIN INFECT DIS, V51, P651, DOI 10.1086/655829
   Hale AJ, 2019, ACAD MED, V94, P809, DOI 10.1097/ACM.0000000000002659
   Kuo D, 1998, JAMA-J AM MED ASSOC, V280, P905, DOI 10.1001/jama.280.10.905
   Mahalingam S, 2019, CLIN IMAG, V57, P83, DOI 10.1016/j.clinimag.2019.05.009
   Mello MM, 2020, JAMA-J AM MED ASSOC, V323, P352, DOI 10.1001/jama.2019.21411
   Morris MI, 2021, EMERGING TRANSPLANT, V0, P0
   MYERS JP, 1984, J INFECT DIS, V150, P797, DOI 10.1093/infdis/150.6.797
   Papermaster AE, 2021, APPL NURS RES, V57, P0, DOI 10.1016/j.apnr.2020.151350
   Perley CM, 2006, J MED LIBR ASSOC, V94, P137
   Shachar C, 2020, JAMA-J AM MED ASSOC, V323, P2375, DOI 10.1001/jama.2020.7943
   Sun S, 2020, FORDHAM LAW REV, V89, P301
NR 18
TC 0
Z9 0
U1 0
U2 0
PU CAMBRIDGE UNIV PRESS
PI NEW YORK
PA 32 AVENUE OF THE AMERICAS, NEW YORK, NY 10013-2473 USA
SN 1073-1105
EI 1748-720X
J9 J LAW MED ETHICS
JI J. Law Med. Ethics
PD JUN 15
PY 2021
VL 49
IS 4
BP 599
EP 610
DI 10.1017/jme.2021.83
PG 12
WC Ethics; Law; Medical Ethics; Medicine, Legal
SC Social Sciences - Other Topics; Government & Law; Medical Ethics; Legal Medicine
GA YD9XW
UT WOS:000740787500011
PM 35006047
DA 2022-10-14
ER

PT J
AU Bolcato, M
   Fassina, G
   Sanavio, M
   Aprile, A
AF Bolcato, Matteo
   Fassina, Giacomo
   Sanavio, Matteo
   Aprile, Anna
TI Seventeen-Year Medical Professional Liability Experience in a Level III University Hospital
SO CURRENT PHARMACEUTICAL BIOTECHNOLOGY
LA English
DT Article
DE Medical liability; clinical risk management; loss adjuster; malpractice claims; medico-legal assessment; health economics and management
ID malpractice litigation; claim; error; care
AB Introduction: In recent decades, the number of medical professional liability disputes has grown exponentially, becoming a well-studied aspect of public healthcare. Legal medicine is an essential tool in managing this phenomenon. Methods: This article reports the results of the analysis of disputes for medical professional liability in a Level III University Hospital in Italy. The study covers the time period from 01.01.2003 to 31.12.2019. Results: About 33% of claims have been compensated. Those claims fall within the following categories: 37% in the surgical field, 17% in the field of internal medicine, and 35% in the emergency care field. As for the types of a medical mistake, compensation was awarded in 30% of diagnostic error cases, 26% of therapeutic error cases, 47% of execution error cases, and 55% of organizational deficiency cases. Discussion: The difference in the rate of compensation between the various medical fields or types of error depends on specific medico-legal characteristics. The aim of advanced healthcare systems is to prevent medical liability disputes by analyzing this phenomenon and improving clinical risk management programs. In particular, according to our study, events related to organizational deficiencies are the most preventable. In addition, through the use of a dedicated reporting procedure, medico-legal analysis of malpractice cases may be the key to risk reduction. Conclusion: Every major hospital should set up a medico-legal watchdog responsible for collecting and analyzing information on professional medical liability disputes in order to prevent and manage such events.
C1 [Bolcato, Matteo; Aprile, Anna] Univ Padua, Dept Mol Med, Legal Med, Padua, Italy.
   [Fassina, Giacomo; Sanavio, Matteo] Univ Padua, Dept Cardiac Thorac Vasc Sci & Publ Hlth, Padua, Italy.
RP Fassina, G (通讯作者)，Univ Padua, Dept Cardiac Thorac Vasc Sci & Publ Hlth, Padua, Italy.
EM fassina.giacomo@gmail.com
CR Agout C, 2018, ORTHOP TRAUMATOL-SUR, V104, P11, DOI 10.1016/j.otsr.2017.11.007
   Albano GD, 2019, CURR PHARM BIOTECHNO, V20, P653, DOI 10.2174/1389201020666190408102221
   Albolino S, 2019, CURR PHARM BIOTECHNO, V20, P615, DOI 10.2174/1389201020666190408094016
   Arbaje AI, 2020, J PATIENT SAF, V16, P52, DOI 10.1097/PTS.0000000000000238
   Berlin L, 2017, DIAGNOSIS, V4, P133, DOI 10.1515/dx-2017-0007
   Bolcato M, 2020, TRANSFUS APHER SCI, V59, P0, DOI 10.1016/j.transci.2020.102779
   Bolcato M, 2020, TRANSFUS APHER SCI, V59, P0, DOI 10.1016/j.transci.2020.102811
   Bolcato M, 2019, BMC HEALTH SERV RES, V19, P0, DOI 10.1186/s12913-018-3846-7
   Bolcato M, 2017, AM J CASE REP, V18, P1126, DOI 10.12659/AJCR.904736
   Bonetti M, 2016, PLOS ONE, V11, P0, DOI 10.1371/journal.pone.0153362
   BRENNAN TA, 1991, NEW ENGL J MED, V324, P370, DOI 10.1056/NEJM199102073240604
   Brown TW, 2010, ACAD EMERG MED, V17, P553, DOI 10.1111/j.1553-2712.2010.00729.x
   Busardo FP, 2015, RADIOL MED, V120, P779, DOI 10.1007/s11547-015-0561-x
   Casali MB, 2018, J ORTHOP TRAUMATOL, V19, P0, DOI 10.1186/s10195-018-0500-4
   Gatto V, 2019, CURR PHARM BIOTECHNO, V20, P625, DOI 10.2174/1389201020666190408095050
   Giraldi G, 2019, CURR PHARM BIOTECHNO, V20, P643, DOI 10.2174/1389201020666190408095811
   Gualniera P, 2020, LEGAL MED-TOKYO, V42, P0, DOI 10.1016/j.legalmed.2019.101657
   Hwang CY, 2018, MEDICINE, V97, P0, DOI 10.1097/MD.0000000000010237
   Jena AB, 2011, NEW ENGL J MED, V365, P629, DOI 10.1056/NEJMsa1012370
   La Russa R, 2017, CURR PHARM BIOTECHNO, V18, P274, DOI 10.2174/1389201018666170207124835
   Mello MM, 2016, HEALTH SERV RES, V51, P2642, DOI 10.1111/1475-6773.12623
   Mello MM, 2010, HEALTH AFFAIR, V29, P1569, DOI 10.1377/hlthaff.2009.0807
   Mirtella D, 2019, AM J FOREN MED PATH, V40, P289, DOI 10.1097/PAF.0000000000000492
   Mohr JC, 2000, JAMA-J AM MED ASSOC, V283, P1731, DOI 10.1001/jama.283.13.1731
   Norelli GA, 2015, J FORENSIC LEG MED, V29, P6, DOI 10.1016/j.jflm.2014.10.004
   Pukk-Harenstam K, 2009, POSTGRAD MED J, V85, P69, DOI 10.1136/qshc.2007.022897
   Russo M, 2019, LEGAL MED-TOKYO, V40, P47, DOI 10.1016/j.legalmed.2019.07.006
   Studdert DM, 2006, NEW ENGL J MED, V354, P2024, DOI 10.1056/NEJMsa054479
   Studdert DM, 2004, NEW ENGL J MED, V350, P283, DOI 10.1056/NEJMhpr035470
   Studdert DM, 2000, MED CARE, V38, P250, DOI 10.1097/00005650-200003000-00002
   Tattoli L, 2019, ANTIBIOTICS-BASEL, V8, P0, DOI 10.3390/antibiotics8040199
   Traina F, 2009, CLIN ORTHOP RELAT R, V467, P434, DOI 10.1007/s11999-008-0582-z
   Vargas-Blasco C, 2020, ACTAS UROL ESP, V44, P251, DOI 10.1016/j.acuro.2020.01.004
   Wang Z, 2017, B WORLD HEALTH ORGAN, V95, P430, DOI 10.2471/BLT.16.179143
NR 35
TC 5
Z9 5
U1 0
U2 0
PU BENTHAM SCIENCE PUBL LTD
PI SHARJAH
PA EXECUTIVE STE Y-2, PO BOX 7917, SAIF ZONE, 1200 BR SHARJAH, U ARAB EMIRATES
SN 1389-2010
EI 1873-4316
J9 CURR PHARM BIOTECHNO
JI Curr. Pharm. Biotechnol.
PD JUN 15
PY 2021
VL 22
IS 15
BP 1985
EP 1993
DI 10.2174/1389201021666201015145311
PG 9
WC Biochemistry & Molecular Biology; Pharmacology & Pharmacy
SC Biochemistry & Molecular Biology; Pharmacology & Pharmacy
GA XE0YQ
UT WOS:000723123400004
PM 33059574
DA 2022-10-14
ER

PT J
AU Taylor, B
   Cleary, S
AF Taylor, B.
   Cleary, S.
TI A retrospective, observational study of medicolegal cases against obstetricians and gynaecologists in South Africa's private sector
SO SAMJ SOUTH AFRICAN MEDICAL JOURNAL
LA English
DT Article
ID malpractice claim; medical malpractice; prone; complaint; doctor; error; risk
AB Background. The viability of obstetric practice in the private sector has been threatened as a result of steep increases in professional indemnity fees over the past 10 years. Despite this, empirical research investigating key aetiological factors to target risk management interventions has been lacking. Objectives. To explore private practice medicolegal data linked to obstetricians and gynaecologists (O&Gs) to identify factors in clinical practice associated with claims, for the purposes of guiding future research and risk management solutions. Methods. This was a retrospective, observational study of private sector O&Gs' medicolegal case histories. All incidents declared to a prominent local professional indemnity insurer were categorised in terms of medicolegal case type, as well as clinical parameters. To allow for risk-adjusted calculations of case incidence, year of entry into private practice was estimated for all practitioners. Results. Steep increases in medicolegal investigations and demands were demonstrated for both obstetrics- and gynaecology-related cases from about 2003 to 2012. Whereas the total numbers of claims, regulatory complaints and requests for records were similar for obstetrics and gynaecology in recent years (accounting for 52% v. 48% of known cases, respectively), a significantly greater percentage of demands and paid settlements related to gynaecology rather than obstetrics (58% and 76% v. 42% and 24% of cases, respectively). In obstetrics, about half of all cases on record with a paid settlement were in the context of severe neonatal birth-related neurological injury (n=9). For gynaecology, procedure-related complications accounted for 92% of settlements, of which at least 41% were for intraoperative injuries to internal organs and vessels. Laparoscopic procedures were most frequently associated with such intraoperative injuries, followed by vaginal and abdominal hysterectomies/oophorectomies and caesarean sections. For O&Gs in private practice for >2 years, 50/458 (11%) accounted for 138/228 (61%) of demands over a 10-year period. Conclusions. The higher number of gynaecological demands and settlements in comparison with obstetric cases was unexpected and is contrary to international experiences and public sector findings, calling for more research to identify reasons for this finding. Other than further exploring surgical outcomes in private sector gynaecological patients, aspects of surgical training and accreditation standards in gynaecology may need review. Regarding birth-related injuries, the contribution of system failures needs quantification and further interrogation. The high contribution towards the medicolegal burden by a small group of practitioners suggests a need for doctor-focused interventions, including strengthening of peer review and regulatory oversight.
C1 [Taylor, B.; Cleary, S.] Univ Cape Town, Fac Hlth Sci, Sch Publ Hlth & Family Med, Hlth Econ Unit, Rondebosch, South Africa.
RP Taylor, B (通讯作者)，Univ Cape Town, Fac Hlth Sci, Sch Publ Hlth & Family Med, Hlth Econ Unit, Rondebosch, South Africa.
EM bettinataylor2@icloud.com
CR AlDakhil LO, 2016, J FORENSIC LEG MED, V40, P8, DOI 10.1016/j.jflm.2016.02.001
   Bateman C, 2019, NHI BILL SET WORSEN, V0, P0
   Berglund S, 2008, BJOG-INT J OBSTET GY, V115, P316, DOI 10.1111/j.1471-0528.2007.01602.x
   Bismark MM, 2013, BMJ QUAL SAF, V22, P532, DOI 10.1136/bmjqs-2012-001691
   BOVBJERG RR, 1994, JAMA-J AM MED ASSOC, V272, P1421, DOI 10.1001/jama.272.18.1421
   Buken Erhan, 2004, J CLIN FORENSIC MED, V11, P233, DOI 10.1016/j.jcfm.2004.01.005
   Campo R, 2014, FACTS VIEWS VIS OBGY, V6, P240
   Chen KY, 2012, ACAD EMERG MED, V19, P598, DOI 10.1111/j.1553-2712.2012.01360.x
   Gomez-Duran EL, 2018, J FORENSIC LEG MED, V58, P152, DOI 10.1016/j.jflm.2018.06.004
   Gomez-Duran EL, 2013, J FORENSIC LEG MED, V20, P442, DOI 10.1016/j.jflm.2012.12.006
   Howarth G, 2016, SAMJ S AFR MED J, V106, P141, DOI 10.7196/SAMJ.2016.v106i2.10408
   Jha S, 2014, OBSTET GYNAECOL, V16, P51, DOI 10.1111/tog.12065
   Kachalia A, 2011, NEW ENGL J MED, V364, P1564, DOI 10.1056/NEJMhpr1012821
   KRAVITZ RL, 1991, JAMA-J AM MED ASSOC, V266, P2087, DOI 10.1001/jama.266.15.2087
   Li H, 2014, BMC HEALTH SERV RES, V14, P0, DOI 10.1186/1472-6963-14-390
   Magro M, 2017, 5 YEARS CEREBRAL PAL, V0, P0
   McCaffrey S, 2015, CASEBOOK, V23, P7
   Medical Professional Liability Association, 2019, DAT SHAR PROJ, V0, P0
   Oosthuizen WT, 2015, J CONT ROMAN DUTCH L, V78 (May 21), P269
   Patel N, 2018, S AFR J SURG, V56, P11, DOI 10.17159/2078-5151/2018/v56n2a2448
   Pegalis SE, 2012, CLIN ORTHOP RELAT R, V470, P1398, DOI 10.1007/s11999-012-2308-5
   Reason J, 2000, BMJ-BRIT MED J, V320, P768, DOI 10.1136/bmj.320.7237.768
   Sandberg EM, 2017, SURG ENDOSC, V31, P5418, DOI 10.1007/s00464-017-5624-8
   Shore EM, 2015, AM J OBSTET GYNECOL, V212, P0, DOI 10.1016/j.ajog.2014.07.039
   South African Law Reform Commission, 2017, 141 S AFR LAW REF CO, V0, P0
   Spittal MJ, 2015, BMJ QUAL SAF, V24, P360, DOI 10.1136/bmjqs-2014-003834
   Studdert DM, 2016, NEW ENGL J MED, V374, P354, DOI 10.1056/NEJMsa1506137
   Wishnia J, 2019, SUPPLY NEED MED SPEC, V0, P0
NR 29
TC 1
Z9 1
U1 0
U2 1
PU SA MEDICAL ASSOC
PI PRETORIA
PA BLOCK F CASTLE WALK CORPORATE PARK, NOSSOB STREET, ERASMUSKLOOF EXT3, PRETORIA, 0002, SOUTH AFRICA
SN 0256-9574
EI 2078-5135
J9 SAMJ S AFR MED J
JI SAMJ S. Afr. Med. J.
PD JUL 15
PY 2021
VL 111
IS 7
BP 661
EP 667
DI 10.7196/SAMJ.2021.v111i7.15511
PG 7
WC Medicine, General & Internal
SC General & Internal Medicine
GA TD3JK
UT WOS:000669227000014
PM 34382550
DA 2022-10-14
ER

PT J
AU Fang, Z
   Judelson, D
   Simons, J
   Steppacher, R
   Arous, E
   Sideman, M
   Schanzer, A
   Aiello, FA
AF Fang, Zachary
   Judelson, Dejah
   Simons, Jessica
   Steppacher, Robert
   Arous, Edward
   Sideman, Matthew
   Schanzer, Andres
   Aiello, Francesco A.
TI Vascular Surgeons Are Not Adequately Valued by Traditional Productivity Metrics
SO ANNALS OF VASCULAR SURGERY
LA English
DT Article; Proceedings Paper
AB Background: Reimbursements for professional services performed by clinicians are under constant scrutiny. The value of a vascular surgeon's services as measured by work relative value units (wRVUs) and professional reimbursement has decreased for some of the most common procedures performed. Hospital reimbursements, however, often remain stable or increases. We sought to evaluate fistulagrams as a case study and hypothesized that while wRVUs and professional reimbursements decrease, hospital reimbursements for these services increased over the same time period. Methods: Medicare 5% claims data were reviewed to identify all fistulagrams with or without angioplasty or stenting performed between 2015 and 2018 using current procedural terminology codes. Reimbursements were classified into 3 categories: medical center (reimbursements made to a hospital for a fistulagram performed as an outpatient procedure), professional (reimbursement for fistulagrams based on compensation for procedures: work RVUs, practice expense RVU, malpractice expense RVU), and office-based laboratory (OBL, reimbursement for fistulagrams performed in an OBL setting). Medicare's Physician Fee Schedule was used to calculate wRVU and professional reimbursement. Medicare's Hospital Outpatient Prospective Payment System-Ambulatory Payment Classification was used to calculate hospital outpatient reimbursement. Results: From 2015 to 2018, we identified 1,326,993 fistulagrams. During this study period, vascular surgeons experienced a 25% increase in market share for diagnostic fistulagrams. Compared with 2015, total professional reimbursements from 2017 to 2018 for all fistulagram procedures decreased by 41% (-$10.3 million) while OBL reimbursement decreased 29% (-$42.5 million) and wRVU decreased 36%. During the same period, medical center reimbursement increased by 6.6% (+$14.1 million). Conclusions: Vascular surgeons' contribution to a hospitalmay not be accurately reflected through traditionalRVUmetrics alone. Vascular surgeons performed an increasing volume of fistulagramprocedures while experiencingmarked reductions in wRVU and reimbursement. Medical centers, on the other hand, experienced an overall increase in reimbursement during thesametime period. This study highlights that professional reimbursements, taken in isolation and without consideration of medical center reimbursement, undervalues the services and contributions provided by vascular surgeons.
C1 [Fang, Zachary; Judelson, Dejah; Simons, Jessica; Steppacher, Robert; Arous, Edward; Schanzer, Andres; Aiello, Francesco A.] Univ Massachusetts, Div Vasc Surg, Worcester, MA 01605 USA.
   [Sideman, Matthew] Univ Texas San Antonio, Div Vasc Surg, San Antonio, TX USA.
RP Aiello, FA (通讯作者)，55 North Lake Ave, Worcester, MA 01655 USA.
EM francesco.aiello@umassmemorial.org
CR Aiello FA, 2016, J VASC SURG, V64, P465, DOI 10.1016/j.jvs.2016.02.052
   [Anonymous], 2016, MED LTD DAT SET LDS, V0, P0
   [Anonymous], 2020, PHYS FEE SCHEDULE, V0, P0
   [Anonymous], 2018, NAT HLTH EXP 2017 HI, V0, P0
   [Anonymous], 2020, HOSP OUTP PROSP PAYM, V0, P0
   [Anonymous], 2019, FACTS MEDICARE SPEND, V0, P0
   Johnson CE, 2019, J VASC SURG, V69, P1314, DOI 10.1016/j.jvs.2018.07.035
   Manzur MF, 2017, J VASC SURG, V65, P1786, DOI 10.1016/j.jvs.2016.12.126
   Perri JL, 2017, J VASC SURG, V66, P317, DOI 10.1016/j.jvs.2017.03.417
NR 9
TC 2
Z9 2
U1 0
U2 0
PU ELSEVIER SCIENCE INC
PI NEW YORK
PA STE 800, 230 PARK AVE, NEW YORK, NY 10169 USA
SN 0890-5096
EI 1615-5947
J9 ANN VASC SURG
JI Ann. Vasc. Surg.
PD MAY 15
PY 2021
VL 73
IS 
BP 446
EP 453
DI 10.1016/j.avsg.2020.11.018
PG 8
WC Surgery; Peripheral Vascular Disease
SC Surgery; Cardiovascular System & Cardiology
GA SP9VI
UT WOS:000660010400063
PM 33359694
DA 2022-10-14
ER

PT J
AU Hibler, BP
   Eliades, PJ
   Kagha, KC
   Avram, MM
AF Hibler, Brian P.
   Eliades, Philip J.
   Kagha, Karen C.
   Avram, Mathew M.
TI Litigation Arising From Minimally Invasive Cosmetic Procedures: A Review of the Literature
SO DERMATOLOGIC SURGERY
LA English
DT Review
ID medical malpractice; dermatology patient; tumescent technique; aesthetic surgery; informed-consent; adverse event; operating-room; complication; liability; laser
AB BACKGROUND Minimally invasive cosmetic procedures are on the rise. To meet this rising demand, increasing numbers of physicians and nonphysicians are performing these procedures. Understanding malpractice trends and reasons for litigation in cosmetic medicine is important to establish safeguards for patient care and minimize liability. OBJECTIVE Perform a comprehensive review of the literature on litigation associated with minimally invasive cosmetic procedures and discuss strategies to avoid facing a lawsuit. MATERIALS AND METHODS The authors searched PubMed databases using a variety of keywords to identify studies of lawsuits arising from minimally invasive cosmetic procedures through December 2020. RESULTS A total of 12 studies of litigation meeting inclusion criteria were identified: botulinum toxin (1), soft tissue fillers (3), lasers (5), body contouring/liposuction (1), chemical peels/dermabrasion (1), and sclerotherapy (1). Principle factors associated with litigation included negligence, lack of informed consent, vicarious liability for action of delegates, lack of communication, poor cosmetic result, failure to inform of risks, inappropriate treatment or dose, and failure to recognize or treat injury. CONCLUSION Understanding malpractice trends and reasons for litigation in minimally invasive cosmetic procedures can strengthen the patient-provider relationship, establish safeguards for patient care, and may minimize future risk of a lawsuit.
C1 [Hibler, Brian P.; Kagha, Karen C.; Avram, Mathew M.] Massachusetts Gen Hosp, Dept Dermatol, Dermatol Laser & Cosmet Ctr, Boston, MA 02114 USA.
   [Hibler, Brian P.; Kagha, Karen C.] Harvard Med Sch, Massachusetts Gen Hosp, Wellman Ctr Photomed, Boston, MA 02115 USA.
   [Eliades, Philip J.] Schweiger Dermatol Grp, New York, NY USA.
RP Hibler, BP (通讯作者)，Massachusetts Gen Hosp, Dermatol Laser & Cosmet Ctr, 50 Staniford St,Suite 250, Boston, MA 02114 USA.
EM BrianHibler@gmail.com
CR Ahn CS, 2013, DERMATOL SURG, V39, P1351, DOI 10.1111/dsu.12267
   Anderson R Rox, 2013, J INVEST DERMATOL, V133, PE21, DOI 10.1038/skinbio.2013.181
   Austin MB, 2015, DERMATOL SURG, V41, P827, DOI 10.1097/DSS.0000000000000398
   Bangash HK, 2016, DERMATOL SURG, V42, P335, DOI 10.1097/DSS.0000000000000661
   Beauvais D, 2020, J ORAL MAXIL SURG, V78, P133, DOI 10.1016/j.joms.2019.08.003
   Bergan JJ, 2000, DERMATOL SURG, V26, P535, DOI 10.1046/j.1524-4725.2000.00033.x
   Bismark MM, 2012, J PLAST RECONSTR AES, V65, P1506, DOI 10.1016/j.bjps.2012.05.004
   Brody HJ, 2003, DERMATOL SURG, V29, P319, DOI 10.1046/j.1524-4725.2003.29088.x
   Cohen JL, 2008, DERMATOL SURG, V34, PS92, DOI 10.1111/j.1524-4725.2008.34249.x
   Coldiron B, 2006, DERMATOL SURG, V32, P709, DOI 10.1111/j.1524-4725.2006.32159.x
   COLEMAN WP, 1990, DERMATOL CLIN, V8, P569, DOI 10.1016/S0733-8635(18)30488-1
   Coleman WP, 1999, DERMATOL SURG, V25, P343, DOI 10.1046/j.1524-4725.1999.09015.x
   Cote TR, 2005, J AM ACAD DERMATOL, V53, P407, DOI 10.1016/j.jaad.2005.06.011
   Daggett C, 2020, CUTIS, V106, P87, DOI 10.12788/cutis.0025
   Dickhoff C, 2014, PHLEBOLOGY, V29, P293, DOI 10.1177/0268355512474251
   DiGiorgio CM, 2018, LASER SURG MED, V50, P272, DOI 10.1002/lsm.22792
   Ezra N, 2015, J AM ACAD DERMATOL, V73, P702, DOI 10.1016/j.jaad.2015.06.051
   Ferneini EM, 2017, J ORAL MAXIL SURG, V75, P0, DOI 10.1016/j.joms.2017.08.026
   Gibson JF, 2019, DERMATOL SURG, V45, P581, DOI 10.1097/DSS.0000000000001719
   Goldberg DJ, 2008, DERMATOL CLIN, V26, P387, DOI 10.1016/j.det.2008.03.001
   GOLDMAN MP, 1995, DERMATOL SURG, V21, P19, DOI 10.1111/j.1524-4725.1995.tb00107.x
   Halepas S, 2020, J ORAL MAXIL SURG, V78, P619, DOI 10.1016/j.joms.2019.12.012
   Halk AB, 2019, DERMATOL SURG, V45, P171, DOI 10.1097/DSS.0000000000001707
   Hammes S, 2013, J DTSCH DERMATOL GES, V11, P149, DOI 10.1111/j.1610-0387.2012.08042.x
   Hibler BP, 2021, ESSENTIAL PSYCHIAT A, V0, P0
   Jalian HR, 2014, JAMA DERMATOL, V150, P407, DOI 10.1001/jamadermatol.2013.7117
   Jalian HR, 2013, JAMA DERMATOL, V149, P188, DOI 10.1001/jamadermatol.2013.1384
   Jena AB, 2012, ARCH INTERN MED, V172, P892, DOI 10.1001/archinternmed.2012.1416
   Kalter P O, 1995, FACIAL PLAST SURG, V11, P105, DOI 10.1055/s-2008-1064526
   KLEIN JA, 1990, DERMATOL CLIN, V8, P425, DOI 10.1016/S0733-8635(18)30474-1
   KLEIN JA, 1993, PLAST RECONSTR SURG, V92, P1085, DOI 10.1097/00006534-199311000-00014
   Korman JB, 2013, DERMATOL SURG, V39, P1587, DOI 10.1111/dsu.12188
   Kornmehl H, 2018, JAMA DERMATOL, V154, P160, DOI 10.1001/jamadermatol.2017.3713
   Lynch HF, 2018, NEW ENGL J MED, V378, P2433, DOI 10.1056/NEJMhle1800071
   Makdessian Ara Samuel, 2004, ARCH FACIAL PLAST SURG, V6, P26, DOI 10.1001/archfaci.6.1.26
   Mavroforou Anna, 2004, MED LAW, V23, P479
   Mejia NI, 2005, MOVEMENT DISORD, V20, P592, DOI 10.1002/mds.20376
   Nadimi S, 2020, FACIAL PLAST SURG CL, V28, P225, DOI 10.1016/j.fsc.2020.01.003
   Ortiz AE, 2020, DERMATOL SURG, V46, P958, DOI 10.1097/DSS.0000000000002208
   Paik AM, 2014, AESTHET SURG J, V34, P79, DOI 10.1177/1090820X13515702
   Paik AM, 2014, AESTHET SURG J, V34, P106, DOI 10.1177/1090820X13513459
   Park BY, 2016, ARCH PLAST SURG-APS, V43, P402, DOI 10.5999/aps.2016.43.5.402
   Pierce RR, 2018, DERMATOL SURG, V44, P730, DOI 10.1097/DSS.0000000000001466d
   Rayess HM, 2018, JAMA FACIAL PLAST SU, V20, P207, DOI 10.1001/jamafacial.2017.1888
   Rossi AM, 2019, DERMATOL SURG, V45, P588, DOI 10.1097/DSS.0000000000001829
   Sacchidanand Sarvajnamurthy A, 2012, J CUTAN AESTHET SURG, V5, P170, DOI 10.4103/0974-2077.101370
   SAMDAL F, 1994, AESTHET PLAST SURG, V18, P157, DOI 10.1007/BF00454476
   Shah VV, 2016, AM J CLIN DERMATOL, V17, P601, DOI 10.1007/s40257-016-0224-2
   Shah VV, 2016, AM J CLIN DERMATOL, V17, P593, DOI 10.1007/s40257-016-0223-3
   Shiffman MA, 2005, MED LAW, V24, P211
   Svider PF, 2014, AESTHET SURG J, V34, P1244, DOI 10.1177/1090820X14547948
   Svider PF, 2014, JAMA FACIAL PLAST SU, V16, P277, DOI 10.1001/jamafacial.2014.21
   Svider PF, 2013, LARYNGOSCOPE, V123, P1849, DOI 10.1002/lary.23905
   Sweis IE, 2017, AESTHET PLAST SURG, V41, P949, DOI 10.1007/s00266-017-0819-x
   Therattil Paul J, 2017, EPLASTY, V17, P0
   Tremaine AM, 2015, LASER SURG MED, V47, P133, DOI 10.1002/lsm.22328
   Vanaman M, 2016, DERMATOL SURG, V42, P1, DOI 10.1097/DSS.0000000000000569
   Vanaman M, 2016, DERMATOL SURG, V42, P12, DOI 10.1097/01.DSS.0000479796.34703.94
   Walgrave S, 2011, DERMATOL SURG, V37, P612, DOI 10.1111/j.1524-4725.2011.01952.x
   Wang JV, 2020, DERMATOL SURG, V46, P1543, DOI 10.1097/DSS.0000000000002344
   Weiss MA, 2014, DERMATOL SURG, V40, P1309, DOI 10.1097/DSS.0000000000000225
NR 65
TC 0
Z9 0
U1 0
U2 2
PU LIPPINCOTT WILLIAMS & WILKINS
PI PHILADELPHIA
PA TWO COMMERCE SQ, 2001 MARKET ST, PHILADELPHIA, PA 19103 USA
SN 1076-0512
EI 1524-4725
J9 DERMATOL SURG
JI Dermatol. Surg.
PD DEC 15
PY 2021
VL 47
IS 12
BP 1606
EP 1613
DI 10.1097/DSS.0000000000003202
PG 8
WC Dermatology; Surgery
SC Dermatology; Surgery
GA XC3XQ
UT WOS:000721950200019
PM 34417380
DA 2022-10-14
ER

PT J
AU Tharp, K
   Branach, C
   Duszak, R
AF Tharp, Kenneth
   Branach, Casey
   Duszak, Richard
TI Relative Prevalence and Characteristics of Malpractice Litigation Involving Radiology Trainees
SO JOURNAL OF THE AMERICAN COLLEGE OF RADIOLOGY
LA English
DT Article
DE Fellow; litigation; malpractice; radiology; resident; trainee
ID medical malpractice; claim; physician; liability; resident; risk
AB Purpose: To assess the prevalence and characteristics of medical malpractice litigation involving radiology trainees. Methods: Using a LexisNexis legal database keyword search, we identified all state and federal lawsuits between 2009 and 2018 yielding formal appellate and lower court opinions (precedent setting ?complex litigation?) potentially involving physician trainees. Available judicial records were systematically reviewed to identify malpractice matters with material trainee involvement. Cases were categorized by criteria including specialty and location. Incidence rates were calculated for all specialties. Radiology lawsuits were characterized further. Results: Initial LexisNexis Boolean database search yielded 8,935 potentially relevant cases with 580 confirmed as malpractice materially involving physician trainees. Annual cases trended downward (high 70, low 37). Most originated in New York (195 of 580; 33.6%), Ohio (41; 7.1%), and Pennsylvania (34; 5.9%) and involved surgery (204; 35.2%), obstetrics and gynecology (114; 19.7%), and medicine (105; 18.1%). The case incidence rate for all trainees was 0.63 per 1,000 trainee years. Of 309 cases with known outcomes, defendant physicians prevailed in 238 (77.0%). Radiology trainees represented only 23 cases (4.0%), corresponding to an incidence rate ratio of 0.79 (confidence interval 0.52-1.20). Radiology litigation most frequently involved alleged missed diagnoses (14 of 23; 60.8%) and procedural complications (7; 30.4%). Defendant radiologists prevailed in 9 of the 13 cases with known outcomes (69.2%). Conclusion: Complex medical malpractice litigation involving physician trainees is infrequent and decreasing over time. Lawsuits involving radiology trainees are uncommon, less likely than for many nonradiology trainees, and typically involve alleged missed diagnoses or procedural complications. Defendant radiologists usually prevail.
C1 [Tharp, Kenneth] Emory Univ, Dept Radiol & Imaging Sci, Sch Med, 1364 Clifton Rd Northeast, Atlanta, GA 30322 USA.
   [Branach, Casey] Univ Michigan, Dept Radiol, Ann Arbor, MI 48109 USA.
   [Duszak, Richard] Emory Univ, Dept Radiol & Imaging Sci, Hlth Policy & Practice, Sch Med, Atlanta, GA 30322 USA.
RP Tharp, K (通讯作者)，Emory Univ, Dept Radiol & Imaging Sci, Sch Med, 1364 Clifton Rd Northeast, Atlanta, GA 30322 USA.
EM rtharp-ken@gmail.com
FU Roentgen Fund's ARRS Leonard Berlin Scholarship in Medical Professionalism
CR Babayan A, 2018, MED MALPRACTICE, V0, P0
   Bailey RA, 2013, ANN EMERG MED, V61, P114, DOI 10.1016/j.annemergmed.2012.04.024
   Branach CS, 2019, J VASC INTERV RADIOL, V30, P601, DOI 10.1016/j.jvir.2018.11.025
   Chen KY, 2013, INT J MED SCI, V10, P1471, DOI 10.7150/ijms.6743
   Chokshi FH, 2015, J AM COLL RADIOL, V12, P664, DOI 10.1016/j.jacr.2015.02.009
   DeQuesada IM, 2015, J AM COLL RADIOL, V12, P1085, DOI 10.1016/j.jacr.2015.04.004
   Glover M, 2020, ACAD MED, V95, P255, DOI 10.1097/ACM.0000000000003039
   GRANT KD, 1992, AM SURGEON, V58, P146
   Jena AB, 2015, BMJ-BRIT MED J, V351, P0, DOI 10.1136/bmj.h5516
   Jena AB, 2011, NEW ENGL J MED, V365, P629, DOI 10.1056/NEJMsa1012370
   Kachalia A, 2004, JAMA-J AM MED ASSOC, V292, P1051, DOI 10.1001/jama.292.9.1051
   Lee MV, 2020, CLIN IMAG, V60, P26, DOI 10.1016/j.clinimag.2019.12.001
   Mezrich JL, 2019, AM J ROENTGENOL, V213, P1037, DOI 10.2214/AJR.19.21428
   Myers LC, 2020, ACAD MED, V95, P1215, DOI 10.1097/ACM.0000000000003117
   Rinaldi R, 2020, CLIN TER, V171, PE229, DOI 10.7417/CT.2020.2218
   Rosenkrantz AB, 2019, J AM COLL RADIOL, V16, P845, DOI 10.1016/j.jacr.2018.11.029
   Schaffer AC, 2017, JAMA INTERN MED, V177, P710, DOI 10.1001/jamainternmed.2017.0311
   Seabury SA, 2013, HEALTH AFFAIR, V32, P111, DOI 10.1377/hlthaff.2012.0967
   Thiels CA, 2018, JAMA SURG, V153, P8, DOI 10.1001/jamasurg.2017.2979
   Villalobos A, 2021, J AM COLL RADIOL, V18, P34, DOI 10.1016/j.jacr.2020.04.035
   Whang JS, 2013, RADIOLOGY, V266, P548, DOI 10.1148/radiol.12111119
NR 21
TC 2
Z9 2
U1 0
U2 0
PU ELSEVIER SCIENCE INC
PI NEW YORK
PA STE 800, 230 PARK AVE, NEW YORK, NY 10169 USA
SN 1546-1440
EI 1558-349X
J9 J AM COLL RADIOL
JI J. Am. Coll. Radiol.
PD APR 15
PY 2021
VL 18
IS 4
BP 608
EP 614
DI 10.1016/j.jacr.2020.09.067
PG 7
WC Radiology, Nuclear Medicine & Medical Imaging
SC Radiology, Nuclear Medicine & Medical Imaging
GA RI2CQ
UT WOS:000636718000010
PM 33197407
DA 2022-10-14
ER

PT J
AU Alam, L
   Alam, M
   Malik, AM
   Faraid, V
AF Alam, Laima
   Alam, Mafaza
   Malik, Amina Mannan
   Faraid, Varqa
TI Is Telemedicine our cup of tea? A nationwide cross-sectional survey regarding doctors' experience and perceptions
SO PAKISTAN JOURNAL OF MEDICAL SCIENCES
LA English
DT Article
DE Chronic disease; Developing countries; Infrastructure; Survey; Telemedicine
ID era
AB Objectives: To evaluate the experience and perceptions regarding Telemedicine and the perceived barriers among medical doctors. Methods: This cross-sectional survey was carried out by enrolling practicing doctors of Pakistan with experience of >= 6 months by sending a validated and piloted questionnaire through email. Data collection was done from 10th October to 9th November 2020 after taking ethical approval from the concerned authorities. Data was analysed using SPSS v. 19.0. Results: Two-hundred-forty responses were received with a response rate of 63%. Female participants (62.8%) were in majority and most of the participants were working in urban (88.5%) or semi-urban (9%) locality in either teaching (35.9%) or tertiary care hospitals (34.6%). Seventy-three percent of the doctors didn't receive formal training with more than half of the doctors reporting non-availability of infrastructure and specific hardware. A large number of the participants were concerned regarding the non-availability of regulatory bodies, evaluations and accreditations of the service providers, the risks of malpractice, missed-diagnosis, prescription errors and medico-legal issues. The availability of specific infrastructure was statistically related to the hospital setup, locality and the specialty of the participants. Lack of technological literacy and infrastructure were considered the main constraints for the public in using telemedicine. Conclusion: Evidence of effectiveness of telemedicine across different fields is inconsistent and lacks technical, legal, cultural and ethical considerations. Inadequate training, low level of technological literacy and lack of infrastructure are the main barriers in implementing tele-health. High-quality evidence based studies are required for practical and long-term policies.
C1 [Alam, Laima] Bahria Town Int Hosp, Gastroenterol, Phase VIII, Rawalpindi, Pakistan.
   [Alam, Mafaza] Armed Forces Inst Dent, Operat Dent, Rawalpindi, Pakistan.
   [Malik, Amina Mannan] Shifa Int Hosp, Islamabad, Pakistan.
   [Faraid, Varqa] Shaheed Zulfiqar Ali Bhutto Med Univ, Sch Dent, Islamabad, Pakistan.
RP Alam, L (通讯作者)，Bahria Town Int Hosp, Gastroenterol, Phase VIII, Rawalpindi, Pakistan.
EM Laima_alam@yahoo.com
CR Adenuga KI, 2017, INT J MED INFORM, V104, P84, DOI 10.1016/j.ijmedinf.2017.05.008
   Adler-Milstein J, 2014, HEALTH AFFAIR, V33, P207, DOI 10.1377/hlthaff.2013.1054
   Ahmed A, 2018, J PAK MED ASSOC, V68, P1820
   Bashshur RL, 2016, TELEMED E-HEALTH, V22, P342, DOI 10.1089/tmj.2016.0045
   Lopes MACQ, 2019, ARQ BRAS CARDIOL, V113, P1006, DOI 10.5935/abc.20190205
   Chaet D, 2017, J GEN INTERN MED, V32, P1136, DOI 10.1007/s11606-017-4082-2
   Combi C, 2016, APPL CLIN INFORM, V7, P1025, DOI 10.4338/ACI-2016-06-R-0089
   Cui FF, 2020, JMIR MHEALTH UHEALTH, V8, P0, DOI 10.2196/18426
   Ekeland AG, 2010, INT J MED INFORM, V79, P736, DOI 10.1016/j.ijmedinf.2010.08.006
   Hurst L, 2019, J MED INTERNET RES, V21, P0, DOI 10.2196/13117
   Iyengar K, 2020, DIABETES METAB SYND, V14, P797, DOI 10.1016/j.dsx.2020.06.007
   Jacob C, 2020, JMIR MHEALTH UHEALTH, V8, P0, DOI 10.2196/15935
   Khan UZ, 2020, PAK J MED SCI, V36, P1405, DOI 10.12669/pjms.36.6.3112
   Mahajan V, 2020, INDIAN PEDIATR, V57, P658, DOI 10.1007/s13312-020-1895-6
   McCall T, 2019, STUD HEALTH TECHNOL, V264, P699, DOI 10.3233/SHTI190313
   Siegel CA, 2017, GASTROENTEROLOGY, V152, P958, DOI 10.1053/j.gastro.2017.01.048
   Zailani S, 2014, J MED SYST, V38, P0, DOI 10.1007/s10916-014-0111-4
NR 18
TC 0
Z9 0
U1 1
U2 3
PU PROFESSIONAL MEDICAL PUBLICATIONS
PI SADDAR
PA PANORAMA CENTRE, RM 522, 5TH FLOOR, BLDG 2, RAJA GHAZANFAR ALI RD, PO BOX 8766, SADDAR, KARACHI 00000, PAKISTAN
SN 1682-024X
EI 1681-715X
J9 PAK J MED SCI
JI Pak. J. Med. Sci.
PD SEP-OCT 15
PY 2021
VL 37
IS 5
BP 1319
EP 1325
DI 10.12669/pjms.37.5.3970
PG 7
WC Medicine, General & Internal
SC General & Internal Medicine
GA UL4JQ
UT WOS:000692619600006
PM 34475905
DA 2022-10-14
ER

PT J
AU Mariani, PC
   Constantino, CF
   Nunes, R
AF Mariani, Paulo Cezar
   Constantino, Clovis Francisco
   Nunes, Rui
TI Plastic surgery professional misconduct: a cross-sectional study on cases between 2008 and 2017, filed before the Sao Paulo State Medical Board
SO SAO PAULO MEDICAL JOURNAL
LA English
DT Article
DE Process assessments, health care; Ethics, medical; Surgery, plastic
AB BACKGROUND: In plastic surgery, a lack of ethical and moral behavior by professionals can result in unfortunate circumstances and can justify ethical-disciplinary procedures. OBJECTIVE: To review 421 plastic surgery professional-misconduct cases filed before the Sao Paulo State Medical Board (CREMESP) between 2008 and 2017. DESIGN AND SETTING: Cross-sectional study conducted in a medical council. METHODS: The cases were categorized according to sex, age, medical specialty (plastic surgery, other field or none), medical ethics code chapter(s) involved, ethics code articles violated and board ruling/outcome. RESULTS: Most of the defendants were men over 40 years of age who were experienced in their professional practice and who graduated from public and private universities all over Brazil; 47.74% had a specialist title in plastic surgery. Violation of professional responsibility (medical malpractice, recklessness or negligence) was the commonest complaint (28.43%), followed by medical advertising (24.19%) and poor doctor-patient relationship (10.39%), in violation of articles 18, 51, 75 and 1. Among the 233 cases adjudicated over this period, 133 resulted in disciplinary sanction, 80 were ruled in the physician's favor and 20 were dismissed. CONCLUSION: Classification of plastic surgery professional-misconduct cases creates possibilities for adopting preventive measures for good practice in this specialty, which would consequently reduce the number of complaints to the regional medical boards.
C1 [Mariani, Paulo Cezar; Constantino, Clovis Francisco; Nunes, Rui] Conselho Reg Med Sao Paulo CREMESP, Sao Paulo, SP, Brazil.
   [Mariani, Paulo Cezar; Nunes, Rui] Univ Porto, Fac Med, Porto, Portugal.
   [Constantino, Clovis Francisco] Univ Santo Amaro UNISA, Sao Paulo, SP, Brazil.
RP Mariani, PC (通讯作者)，Rua Hum 2-366, Jales, SP, Brazil.
EM drpaulomariani@hotmail.com
CR Almeida Tomhara Alves, 2016, REV. BIOÉT., V24, P128, DOI 10.1590/1983-80422016241114
   Alvarenga MAFP, 2013, REV ELETRON FACULD D, V7, P222, DOI 10.21207/1983.4225.214
   [Anonymous], 2019, PRINCIPLES BIOMEDICA, V0, P0
   Antonio Eliana Maria Restum, 2011, REV. COL. BRAS. CIR., V38, P355
   Araújo Armando Otávio Vilar de, 2019, REV. BIOÉT., V27, P739, DOI 10.1590/1983-80422019274357
   Benacchio M, 2009, RESPONSABILIDADE CIV, V0, P0
   Bitencourt Almir Galvão Vieira, 2007, REV. BRAS. EDUC. MED., V31, P223, DOI 10.1590/S0100-55022007000300004
   Borges G, 2014, ERRO MEDICO NAS CIRU, V0, P0
   Carvalho JMM, 2008, THESIS U FEDERAL SAN, V0, P0
   Conselho Federal de Medicina, 2010, CODIGO ETICA MEDICA, V0, P0
   Conselho Federal de Medicina, 2009, RESOLUCAO CFM 1931 1, V0, P90
   Conselho Regional de Medicina do Estado de Sao Paulo, 2008, JORNAL CREMESP, V253, P10
   Constantino CF, 2013, THESIS FMUP BRASIL, V0, P0
   Franca GV, 2000, ERRO MEDICO ENFOQUE, V0, P0
   Gomes TR, 2017, CAD IBERO AM DIREITO, V6, P72, DOI 10.17566/ciads.v6i1.362
   Gracindo GCL, 2018, BRAZ J MED BIOL RES, V51, P0, DOI 10.1590/1414-431X20176988
   Gracindo GCL, 2018, THESIS U PORTO PORTO, V0, P0
   Koeche1 LG, 2013, ARQ CATARIN MED, V42, P45
   Kohn L, 2000, ERR IS HUMAN BUILDIN, V0, P0
   Maia DB, 2011, REV PESQ SAUDE, V12, P18
   Mariani PC, 2020, SAO PAULO MED J, V138, P140, DOI 10.1590/1516-3180.2019.0363.09122019
   Marques Gardênia Holanda, 2015, REV. BIOÉT., V23, P51, DOI 10.1590/1983-80422015231045
   Nunes R, 2017, ENSAIOS BIOETICA, V0, P0
   Oliveira Nicole Maués Flexa, 2019, REV. BRAS. EDUC. MED., V43, P32, DOI 10.1590/1981-52712015v43n1rb20180045
   Ribeiro DTA, 2017, THESIS FMUP BRASIL, V0, P0
   Santos MFO, 2011, REV BIOET, V19, P787
   Scheffer M, 2018, DEMOGRAFIA MEDICA BR, V0, P0
   Shah A, 2017, PLAST RECONSTR SURG, V139, P544E, DOI 10.1097/PRS.0000000000003020
   Silva JAC, 2010, REV BRAS CLIN MED, V8, P20
   Vanz RL, 2019, REV BRAS 101 PLAST, V34, P250
NR 31
TC 0
Z9 0
U1 0
U2 1
PU ASSOCIACAO PAULISTA MEDICINA
PI SAO PAULO
PA AV BRIG LUIS ANTONIO, 278-7 ANDAR, SAO PAULO, CEP01318-901, BRAZIL
SN 1516-3180
EI 
J9 SAO PAULO MED J
JI Sao Paulo Med. J.
PD JUN 15
PY 2021
VL 139
IS 6
BP 635
EP 642
DI 10.1590/1516-3180.2020.0747.R1.22042021
PG 8
WC Medicine, General & Internal
SC General & Internal Medicine
GA YY7TJ
UT WOS:000754989500013
PM 34706048
DA 2022-10-14
ER

PT J
AU Choinski, K
   Sanon, O
   Tadros, R
   Koleilat, I
   Phair, J
AF Choinski, Krystina
   Sanon, Omar
   Tadros, Rami
   Koleilat, Issam
   Phair, John
TI Review of Malpractice Lawsuits in the Diagnosis and Management of Aortic Aneurysms and Aortic Dissections
SO VASCULAR AND ENDOVASCULAR SURGERY
LA English
DT Review
DE aortic aneurysm; aortic dissection; malpractice lawsuit; litigation
ID acute myocardial-infarction; medical-malpractice; ct scan; outcm; injury; repair; claim; complication; misdiagnosis; physician
AB Objective: Aortic aneurysms and dissections are prevalent causes of morbidity and mortality. The management of aortic pathologies may be called into question in malpractice suits. Malpractice claims were analyzed to understand common reasons for litigation, medical specialties involved, patient injuries, and outcomes. Methods: Litigation cases in the Westlaw database from September 1st, 1987 to October 23 rd, 2019 were analyzed. Search terms included "aortic aneurysm" and "aortic dissection." Data on plaintiff, defendant, litigation claims, patient injuries, misdiagnoses, and case outcomes were collected and compared for aortic aneurysms, aortic dissections, and overall cases. Results: A total of 346 cases were identified, 196 involving aortic aneurysms and 150 aortic dissections. Physician defendants were emergency medicine (29%), cardiology (20%), internal medicine (14%), radiology (11%), cardiothoracic (10%) and vascular surgery (10%). Litigation claims included "failure to diagnose and treat" (61%), "delayed diagnosis and treatment" (21%), "post-operative complications after open repair" (10%) and "negligent post-operative care" (10%). Patients with aneurysms presented with abdominal (63%) and back pain (37%), while dissections presented with chest pain (78%), abdominal pain (15%), and shortness of breath (14%). Misdiagnoses included gastrointestinal (12%), other cardiovascular (9%), and musculoskeletal conditions (9%), but many were not specified (58%). Overall, 83% of cases were wrongful death suits. Injuries included loss of consortium (23%), emotional distress (19%), and bleeding (17%). In 53% of the cases, the jury ruled in favor of the defendant. 25% of cases ruled for the plaintiff. 22% of cases resulted in a settlement. The mean rewarded for each case was $1,644,590.66 (SD: $5,939,134.58; Range: $17,500-$68,035,462). Conclusion: For aortic pathologies, post-operative complications were not prominent among the reasons why suits were brought forth. This suggests improvements in education across all involved medical specialties may allow for improved diagnostic accuracy and efficient treatment, which could then translate to a decrease in associated litigation cases.
C1 [Choinski, Krystina; Tadros, Rami; Phair, John] Icahn Sch Med Mt Sinai, Mt Sinai Hosp, Dept Surg, Div Vasc Surg, New York, NY 10029 USA.
   [Sanon, Omar] Montefiore Med Ctr, Albert Einstein Coll Med, Div Vasc & Endovasc Surg, Bronx, NY 10467 USA.
   [Koleilat, Issam] RWJ Barnabus Hlth, Community Med Ctr, Dept Surg, Toms River, NJ USA.
RP Phair, J (通讯作者)，Icahn Sch Med Mt Sinai, Dept Surg, Div Vasc Surg, 25-20 30th Ave,5th Floor, Astoria, NY 11102 USA.
EM jpphair@gmail.com
CR Aggarwal S, 2011, EXP CLIN CARDIOL, V16, P11
   Al-Wahaibi Khalifa, 2008, OMAN MED J, V23, P112
   Asouhidou Irene, 2009, BMC RES NOTES, V2, P25, DOI 10.1186/1756-0500-2-25
   Azhar B, 2014, J ENDOVASC THER, V21, P568, DOI 10.1583/13-4626MR.1
   Bal BS, 2009, CLIN ORTHOP RELAT R, V467, P339, DOI 10.1007/s11999-008-0636-2
   Bayen E, 2019, FRONT NEUROL, V10, P0, DOI 10.3389/fneur.2019.00320
   Brennan TA, 1996, NEW ENGL J MED, V335, P1963, DOI 10.1056/NEJM199612263352606
   Brown OW, 2009, J VASC SURG, V49, P800, DOI 10.1016/j.jvs.2008.12.023
   Chatra Priyank S, 2013, QATAR MED J, V2013, P45, DOI 10.5339/qmj.2013.16
   Chin JY, 2012, BRIT J RADIOL, V85, PE596, DOI 10.1259/bjr/95400367
   Clouse WD, 2004, MAYO CLIN PROC, V79, P176, DOI 10.4065/79.2.176
   Coyle S, 2014, CURR EMERG HOSP ME R, V2, P97, DOI 10.1007/s40138-014-0044-8
   Edbril SD, 1999, ANESTHESIOLOGY, V91, P848, DOI 10.1097/00000542-199909000-00038
   Egorova N, 2008, J VASC SURG, V48, P1092, DOI 10.1016/j.jvs.2008.06.036
   Frati P, 2015, BIOMED RES INT, V2015, P0, DOI 10.1155/2015/170692
   Gawenda M, 2012, DTSCH ARZTEBL INT, V109, P727, DOI 10.3238/arztebl.2012.0727
   Golann D, 2011, HEALTH AFFAIR, V30, P1343, DOI 10.1377/hlthaff.2010.1132
   Gray C, 2014, INT J VASC MED, V2014, P0, DOI 10.1155/2014/574762
   Harris KM, 2011, CIRCULATION, V124, P1911, DOI 10.1161/CIRCULATIONAHA.110.006320
   Haslett JJ, 2019, STROKE, V50, P2858, DOI 10.1161/STROKEAHA.119.025352
   Hong SS, 2013, OTOLARYNG HEAD NECK, V148, P589, DOI 10.1177/0194599813475566
   Kawano H, 2006, INTERNAL MED, V45, P957, DOI 10.2169/internalmedicine.45.1589
   Kesselheim AS, 2006, OBSTET GYNECOL, V108, P273, DOI 10.1097/01.AOG.0000225969.08432.75
   Kieffer WKM, 2012, ANN ROY COLL SURG, V94, P177, DOI 10.1308/003588412X13171221501465
   Kudo T, 2019, ANN VASC DIS, V12, P157, DOI 10.3400/avd.ra.19-00038
   Kurabayashi M, 2011, J CARDIOL, V58, P287, DOI 10.1016/j.jjcc.2011.07.008
   Lynn-Macrae AG, 2004, LARYNGOSCOPE, V114, P1492, DOI 10.1097/00005537-200408000-00032
   Maleux Geert, 2009, SEMIN INTERVENT RADIOL, V26, P3, DOI 10.1055/s-0029-1208377
   Mell MW, 2013, J VASC SURG, V57, P1519, DOI 10.1016/j.jvs.2012.12.034
   Meszaros I, 2000, CHEST, V117, P1271, DOI 10.1378/chest.117.5.1271
   Moxon JV, 2010, CURR PROB CARDIOLOGY, V35, P512, DOI 10.1016/j.cpcardiol.2010.08.004
   Mwinyogle AA, 2020, AM SURGEON, V86, P324
   Norwood MGA, 2007, POSTGRAD MED J, V83, P21, DOI 10.1136/pgmj.2006.051177
   Orihashi Kazumasa, 2012, ANN VASC DIS, V5, P310, DOI 10.3400/avd.ra.12.00051
   Petriceks AH, 2018, ACAD PATHOL, V5, P0, DOI 10.1177/2374289518798560
   Phair J, 2020, J VASC ACCESS, V21, P287, DOI 10.1177/1129729819872846
   Phair J, 2018, ANN VASC SURG, V51, P25, DOI 10.1016/j.avsg.2018.02.024
   Rotella JA, 2018, EMERG MED AUSTRALAS, V30, P119, DOI 10.1111/1742-6723.12871
   Rubano E, 2013, ACAD EMERG MED, V20, P128, DOI 10.1111/acem.12080
   Scaife M, 2016, FRONT SURG, V3, P0, DOI 10.3389/fsurg.2016.00029
   Singh, 2020, NATL PRACTITIONER DA, V0, P0
   Smidfelt K, 2017, EUR J VASC ENDOVASC, V54, P21, DOI 10.1016/j.ejvs.2017.03.022
   Strayer RJ, 2012, CURR CARDIOL REV, V8, P152, DOI 10.2174/157340312801784970
   Studdert DM, 2004, NEW ENGL J MED, V350, P283, DOI 10.1056/NEJMhpr035470
   Suckow BD, 2018, J VASC SURG, V67, P1690, DOI 10.1016/j.jvs.2017.09.046
   SVENSSON LG, 1992, CURR PROB SURG, V29, P915
   Thomas R, 2018, WORLD NEUROSURG, V110, PE552, DOI 10.1016/j.wneu.2017.11.051
   Vardhanabhuti V, 2016, BRIT J RADIOL, V89, P0, DOI 10.1259/bjr.20150705
   Vidmar N, 2009, CLIN ORTHOP RELAT R, V467, P367, DOI 10.1007/s11999-008-0608-6
   Wang D, 2017, J THORAC DIS, V9, PE636, DOI 10.21037/jtd.2017.06.103
   Waxman DA, 2018, JAMA INTERN MED, V178, P477, DOI 10.1001/jamainternmed.2017.8628
   Wilson E, 2020, J SURG RES, V245, P212, DOI 10.1016/j.jss.2019.07.079
   Wu CY, 2009, J FORMOS MED ASSOC, V108, P126, DOI 10.1016/S0929-6646(09)60043-7
NR 53
TC 1
Z9 1
U1 0
U2 0
PU SAGE PUBLICATIONS INC
PI THOUSAND OAKS
PA 2455 TELLER RD, THOUSAND OAKS, CA 91320 USA
SN 1538-5744
EI 1938-9116
J9 VASC ENDOVASC SURG
JI Vasc. Endovasc. Surg.
PD JAN 15
PY 2021
VL 56
IS 1
BP 33
EP 39
DI 10.1177/15385744211026455
PG 7
WC Surgery; Peripheral Vascular Disease
SC Surgery; Cardiovascular System & Cardiology
GA XH9MO
UT WOS:000667883000001
PM 34159854
DA 2022-10-14
ER

PT J
AU Warner, MA
   Warner, ME
AF Warner, Mark A.
   Warner, Mary E.
TI The Evolution of the Anesthesia Patient Safety Movement in America: Lessons Learned and Considerations to Promote Further Improvement in Patient Safety
SO ANESTHESIOLOGY
LA English
DT Article
ID standard; origin; spread
AB Ellison C. Pierce, Jr., M.D., and a small number of specialty leaders and scientists formed a remarkable, diverse team in the mid-1980s to address a dual crisis: a safety crisis for anesthetized patients and a medical malpractice insurance crisis for anesthesiologists. This cohesive team's efforts led to the formation of the Anesthesia Patient Safety Foundation, the American Society of Anesthesiologists's Committees on Standards of Care and on Patient Safety and Risk Management, and the society's Closed Claims Project. The commonality of leaders and members of the Anesthesia Patient Safety Foundation and American Society of Anesthesiologists initiatives provided the strong coordination needed for their efforts to effect change, introduce standards of care and practice parameters, obtain financial support needed to grow patient safety-oriented new knowledge, integrate industry and other relevant leaders outside of anesthesiology, and involve all anesthesia professions. By implementing successful patient safety initiatives, they promoted the recognition that anesthesiology and patient safety are inextricably linked.
C1 [Warner, Mark A.; Warner, Mary E.] Mayo Clin, Dept Anesthesiol & Perioperat Med, 200 1st St SW, Rochester, MN 55905 USA.
RP Warner, MA (通讯作者)，Mayo Clin, Dept Anesthesiol & Perioperat Med, 200 1st St SW, Rochester, MN 55905 USA.
EM warner.mark@mayo.edu
FU Paul M. Wood Fellowship, Wood LibraryMuseum of Anesthesiology, Schaumburg, Illinois
CR American Society of Anesthesiologists, 1992, HOUS DEL HDB SER, V0, P8
   Arens JF, 1991, HOUSE DELEGATES HDB, V0, P1
   Arens JF, 1990, HOUSE DELEGATES HDB, V0, P1
   Blitt CD, 2000, HOUSE DELEGATES HDB, V0, P1
   CAPLAN RA, 1988, ANESTHESIOLOGY, V68, P5, DOI 10.1097/00000542-198801000-00003
   Capps RT, 1982, HOUSE DELEGATES HDB, V0, P1
   Cheney FW, 2010, ANESTHESIOLOGY, V113, P957, DOI 10.1097/ALN.0b013e3181ef6786
   Converse JG, 1970, HOUSE DELEGATES HDB, V0, P1
   Cullen DJ, 2021, ANESTH ANALG, V133, PE14, DOI 10.1213/ANE.0000000000005585
   Depiero NG, 1967, HOUSE DELEGATES HDB, V0, P7
   Dornette WHL, 1970, HOUSE DELEGATES HDB, V0, P1
   EICHHORN JH, 1989, ANESTHESIOLOGY, V70, P572, DOI 10.1097/00000542-198904000-00002
   EICHHORN JH, 1986, JAMA-J AM MED ASSOC, V256, P1017
   Eichhorn JH, 2010, APSF NEWSL, V25, P1
   Eichhorn JH, 2010, APSF NEWSLETTER, V25, P22
   Engel HL, 1969, HOUSE DELEGATES HDB, V0, P1
   Epstein BS, 1986, AM SOC ANESTHESIOLOG, V0, P1
   Epstein BS, 1986, HOUSE DELEGATES HDB, V0, P1
   Giesecke AH, 1983, AM SOC ANESTHESIOLOG, V0, P1
   Hamilton WK, 1988, HOUSE DELEGATES HDB, V0, P1
   Hannenberg AA, 2005, HOUSE DELEGATES HDB, V0, P1
   Harrison G, 1996, S MED J, V86, P338
   Institute of Medicine, 2000, ERR IS HUMAN BUILDIN, V0, P0
   Marciano A, 2011, STUD PUBLIC CHOICE, V0, PP1, DOI 10.1007/978-1-4419-6784-8_1
   Morell HK, 1985, HOUSE DELEGATES SERI, V0, P1
   Morell HK, 1985, HOUSE DELEGATES HDB, V0, P2
   Morrell HK, 1984, HOUSE DELEGATES HDB, V0, P3
   Morrell HK, 1985, HOUSE DELEGATES HDB, V0, P1
   Pandya AN, 2021, ANESTH ANALG, V132, P890, DOI 10.1213/ANE.0000000000005021
   Pierce EC, 1996, ANESTHESIOLOGY, V84, P965, DOI 10.1097/00000542-199604000-00025
   Pierce EC, 1983, AM SOC ANESTHESIOLOG, V0, P3
   Pierce EC, 1984, HOUSE DELEGATES HDB, V0, P1
   Pierce EC, 1985, HOUSE DELEGATES HDB, V0, P1
   Schapiro FE, 2014, HOUSE DELEGATES HDB, V0, P1
   SOLAZZI RW, 1984, INT ANESTHESIOL CLIN, V22, P43, DOI 10.1097/00004311-198408000-00006
   Tomlin J, 1982, WLS TV 0422, V0, P0
   WARNER MA, 1993, JAMA-J AM MED ASSOC, V270, P1437, DOI 10.1001/jama.270.12.1437
   Wilhite WC, 1990, HOUSE DELEGATES HDB, V0, P1
   Zauder HL, 1984, AM SOC ANESTHESIOLOG, V0, P1
   Zauder HL, 1986, HOUSE DELEGATES HDB, V0, P3
NR 41
TC 3
Z9 3
U1 3
U2 4
PU LIPPINCOTT WILLIAMS & WILKINS
PI PHILADELPHIA
PA TWO COMMERCE SQ, 2001 MARKET ST, PHILADELPHIA, PA 19103 USA
SN 0003-3022
EI 1528-1175
J9 ANESTHESIOLOGY
JI Anesthesiology
PD DEC 15
PY 2021
VL 135
IS 6
BP 963
EP 974
DI 10.1097/ALN.0000000000004006
PG 12
WC Anesthesiology
SC Anesthesiology
GA WT4PV
UT WOS:000715848700014
PM 34666350
DA 2022-10-14
ER

PT J
AU Sivarajah, V
   Farquharson, BJM
   Mahdi, S
   Cathcart, P
   Jeyarajah, S
AF Sivarajah, V
   Farquharson, B. J. M.
   Mahdi, S.
   Cathcart, P.
   Jeyarajah, S.
TI Chronic groin pain following open inguinal hernia repair: has consenting practice improved?
SO ANNALS OF THE ROYAL COLLEGE OF SURGEONS OF ENGLAND
LA English
DT Review
DE Inguinal hernia; Consent; Chronic pain; Neuralgia; Groin
ID open mesh repair
AB INTRODUCTION Chronic groin pain following inguinal hernia surgery is a common and potentially debilitating complication, and yet patients are infrequently informed of this risk. This leaves surgeons open to negligence claims, especially given recent changes to case law, which for the first time highlighted the need for a more patient-centred approach to risk disclosure. We investigated how these changes have influenced our consenting practice with respect to the disclosure of this risk. METHODS We compared how often surgeons discussed the risk of chronic groin pain with adults undergoing elective open unilateral inguinal hernia mesh repairs in 2019 and 2009. The first 50 patients in each of these two years were retrospectively compared. Discussions during the initial consultation and on the day of surgery were assessed by reviewing clinic letters, medical notes and consent forms. FINDINGS The risk of chronic pain was discussed with significantly more patients in 2019 than in 2009 (96% v 54%, p<0.0001). Most of these discussions occurred on the day of surgery (92% v 54%, p<0.0001). Only a few patients had these discussions during their initial consultation (18% v 4%, p<0.025). CONCLUSIONS Discussing the risk of chronic groin pain has improved significantly over the past 10 years. However, these discussions occur mostly on the day of surgery, which gives patients very little time to weigh up the risk. This potentially invalidates the consent they give for surgery. Patients should be given an opportunity to discuss their operative risks in advance of their operation.
C1 [Sivarajah, V; Farquharson, B. J. M.; Mahdi, S.; Cathcart, P.; Jeyarajah, S.] East & North Hertfordshire NHS Trust, Stevenage, Herts, England.
RP Sivarajah, V (通讯作者)，East & North Hertfordshire NHS Trust, Stevenage, Herts, England.
EM vernonsivarajah@nhs.net
CR Alkhaffaf B, 2010, HERNIA, V14, P181, DOI 10.1007/s10029-009-0595-x
   Anderson OA, 2007, J ROY SOC MED, V100, P97, DOI 10.1258/jrsm.100.2.97
   Ashcroft J, 2019, ANN MED SURG, V40, P1, DOI 10.1016/j.amsu.2019.02.003
   Bajada Stefan, 2017, BMJ QUAL IMPROV REP, V6, P0, DOI 10.1136/bmjquality.u211571.w4730
   Cardin JL, 2019, J VISC SURG, V156, PS57, DOI 10.1016/j.jviscsurg.2019.03.005
   Fernando KJ, 2001, BRIT J SURG, V88, P309, DOI 10.1046/j.1365-2168.2001.01666.x
   Hoosein MM, 2008, ANN ROY COLL SURG, V90, P643, DOI 10.1308/003588408X318165
   Isherwood J, 2013, BRIT J HOSP MED, V74, P224, DOI 10.12968/hmed.2013.74.4.224
   Kumar S, 2002, BRIT J SURG, V89, P1476, DOI 10.1046/j.1365-2168.2002.02260.x
   Lee A, 2017, POSTGRAD MED J, V93, P46, DOI 10.1136/postgradmedj-2016-134236
   Nordin P, 2017, HERNIA, V21, P215, DOI 10.1007/s10029-017-1585-z
   Pawlak M, 2020, ANN ROY COLL SURG, V102, P25, DOI 10.1308/rcsann.2019.0118
   Ravindran R, 2006, SURGERY, V139, P523, DOI 10.1016/j.surg.2005.09.008
   RETHANS JJ, 1994, BRIT J GEN PRACT, V44, P153
   Shiwani MH, 2009, HERNIA, V13, P73, DOI 10.1007/s10029-008-0431-8
   Simons MP, 2018, HERNIA, V22, P1, DOI 10.1007/s10029-017-1668-x
   Sokol D, 2016, BMJ-BRIT MED J, V355, P0, DOI 10.1136/bmj.i5447
   Sokol DK, 2015, BMJ-BRIT MED J, V350, P0, DOI 10.1136/bmj.h1481
   St John ER, 2017, SURG-J R COLL SURG E, V15, P190, DOI 10.1016/j.surge.2015.11.004
   Veerman MM, 2019, PATIENT EDUC COUNS, V102, P340, DOI 10.1016/j.pec.2018.08.031
NR 23
TC 0
Z9 0
U1 0
U2 1
PU ROYAL COLL SURGEONS ENGLAND
PI LONDON
PA 35-43 LINCOLN'S INN FIELDS, LONDON WC2A 3PN, ENGLAND
SN 0035-8843
EI 1478-7083
J9 ANN ROY COLL SURG
JI Ann. R. Coll. Surg. Engl.
PD JAN 15
PY 2021
VL 103
IS 1
BP 5
EP 9
DI 10.1308/rcsann.2020.0184
PG 5
WC Surgery
SC Surgery
GA PN9FR
UT WOS:000604778800012
PM 32981334
DA 2022-10-14
ER

PT J
AU Patra, AP
   Kumaran, M
AF Patra, Ambika Prasad
   Kumaran, M.
TI Fatal necrotizing fasciitis in illegal abortion and the negligence tort
SO LEGAL MEDICINE
LA English
DT Article
DE illegal abortion; sepsis; necrotising fasciitis; clandestine abortion practitioners; quack; MTP; abortion
AB The present paper is a case-based review on rare complications of illegal abortion, i.e., necrotizing fasciitis missed early by the treating gynecologists which landed up into a negligence tort against the physicians. The common complications of the abortion like incomplete abortion, haemorrhage, sepsis, etc. are usually handled successfully by the gynecologists; however, early detection often missed when a rare complication like necrotising fasciitis occurs. Eventually leading to litigations in case of death of the patient. The newer techniques have reduced the complications in medically terminated pregnancies (MTP); however, the deaths due to illegal abortions carried out by the clandestine abortion practitioners (CAP) poses a challenge, especially in rural areas. A 30-year-old woman went for an illegal abortion from a CAP to avoid social stigma. She developed sepsis & necrotising fasciitis (NF) of right lower limb due to intra-vaginal use of abortifacient herbs prescribed by the CAP. She was succumbed to the complications of necrotising fasciitis allegedly due to delayed diagnosis by the gynecologists. This led to a negligence tort filed by her family members against the treating gynecologists. The prudent medicolegal and medical steps are discussed here, that could have prevented such sequel.
C1 [Patra, Ambika Prasad; Kumaran, M.] Jawaharlal Inst Postgrad Med Educ & Res, Dept Forens Med & Toxicol, Pondicherry 605006, India.
   [Patra, Ambika Prasad; Kumaran, M.] Jawaharlal Inst Postgrad Med Educ & Res, Dept Forens Med & Toxicol, Karaikal, India.
RP Patra, AP (通讯作者)，Jawaharlal Inst Postgrad Med Educ & Res, Dept Forens Med & Toxicol, Pondicherry 605006, India.; Patra, AP (通讯作者)，Jawaharlal Inst Postgrad Med Educ & Res, Dept Forens Med & Toxicol, Karaikal, India.
EM dr.ambikaa@gmail.com
CR Agarwal L, 2018, INT J EMERG MED, V11, P0, DOI 10.1186/s12245-018-0183-x
   Angoules AG, 2007, INJURY, V38, PS19, DOI 10.1016/j.injury.2007.10.030
   [Anonymous], 2010, CASE ILLEGAL SEPTIC, V2, P149
   Bartkeviciene D, 2017, GYNECOL OBSTET CASE, V3, P0, DOI 10.21767/ 2471-816510.21767/2471-8165.1000043
   Modi JP, 2012, MODI TXB MED JURISPR, V24, P143
   Modi JP, 2012, MODI TXB MED JURISPR, V24, P140
   Nakayama John, 2010, HAWAII MED J, V69, P13
   Naqvi GA, 2009, SCAND J TRAUMA RESUS, V17, P0, DOI 10.1186/1757-7241-17-28
   Pasternack M, 2021, INFECT DIS ADVISOR, V0, P0
   Patra AP, 2013, SCHOLARS ACAD J BIOS, V1, P85
   Patra AP, 2013, INDIAN J FORENSIC ME, V6, P29
   Psoinos CM, 2013, SURGERY, V153, P819, DOI 10.1016/j.surg.2012.11.026
   Rahangdale L, 2018, EMERGENCY MANAGEMENT OF INFECTIOUS DISEASES, V0, P406
   Rana A, 2004, J OBSTET GYNAECOL RE, V30, P3, DOI 10.1111/j.1341-8076.2004.00146.x
   Reddy KSN, 2014, ESSENTIALS FORENSIC, V33, P35
   Sarani B, 2009, J AM COLL SURGEONS, V208, P279, DOI 10.1016/j.jamcollsurg.2008.10.032
   Tso DK, 2018, BRIT J RADIOL, V91, P0, DOI 10.1259/bjr.20180093
   Wong CH, 2004, CRIT CARE MED, V32, P1535, DOI 10.1097/01.CCM.0000129486.35458.7D
   World Health Organisation, 2021, PREV UNS AB SEX REPR, V0, P0
NR 20
TC 0
Z9 0
U1 2
U2 2
PU ELSEVIER IRELAND LTD
PI CLARE
PA ELSEVIER HOUSE, BROOKVALE PLAZA, EAST PARK SHANNON, CO, CLARE, 00000, IRELAND
SN 1344-6223
EI 
J9 LEGAL MED-TOKYO
JI Leg. Med.
PD NOV 15
PY 2021
VL 53
IS 
BP 
EP 
DI 10.1016/j.legalmed.2021.101927
PG 5
WC Medicine, Legal; Social Sciences, Biomedical
SC Legal Medicine; Biomedical Social Sciences
GA WB5IM
UT WOS:000703605400005
PM 34130172
DA 2022-10-14
ER

PT J
AU Higgins, MCSS
   Herpy, JP
AF Higgins, Mikhail C. S. S.
   Herpy, James P.
TI Medical Error, Adverse Events, and Complications in Interventional Radiology: Liability or Opportunity?
SO RADIOLOGY
LA English
DT Article
ID quality improvement guideline; patient safety; health-care; mortality conference; malpractice claim; 2nd victim; morbidity; checklist; ir; strategy
C1 [Higgins, Mikhail C. S. S.] Boston Med Ctr, Dept Radiol, 820 Harrison Ave,FGH Bldg 4th Floor, Boston, MA 02118 USA.
   [Herpy, James P.] Boston Univ, Sch Med, Dept Radiol, Boston, MA 02118 USA.
RP Higgins, MCSS (通讯作者)，Boston Med Ctr, Dept Radiol, 820 Harrison Ave,FGH Bldg 4th Floor, Boston, MA 02118 USA.
EM mcssh@bu.edu
CR Advisory on Interventional Radiology Complications, 2011, COMM MASS BOARD REG, V0, P0
   Ahmed O, 2019, CAN ASSOC RADIOL J, V70, P292, DOI 10.1016/j.carj.2019.03.003
   Angelos P, 2009, WORLD J SURG, V33, P609, DOI 10.1007/s00268-008-9914-0
   Angle JF, 2008, J VASC INTERV RADIOL, V19, P1145, DOI 10.1016/j.jvir.2008.03.027
   [Anonymous], 2020, ACGME PROGRAM REQUIR, V0, P0
   [Anonymous], 2019, ACR SIR SNIS SPR PRA, V0, P8
   [Anonymous], 2013, SENTINEL EVENTS SE, V0, P1
   [Anonymous], 2004, PATIENT SAFETY ACHIE, V0, P10863
   [Anonymous], 2018, PATIENT SAFETY FRAME, V0, P0
   [Anonymous], 2018, PATIENT SAFETY SYSTE, V0, P0
   Arnold MJ, 2019, AM FAM PHYSICIAN, V99, P547
   Baerlocher MO, 2016, J VASC INTERV RADIOL, V27, P618, DOI 10.1016/j.jvir.2016.02.010
   Bal BS, 2009, CLIN ORTHOP RELAT R, V467, P339, DOI 10.1007/s11999-008-0636-2
   BECKMAN HB, 1994, ARCH INTERN MED, V154, P1365, DOI 10.1001/archinte.154.12.1365
   BERLIN L, 1995, AM J ROENTGENOL, V165, P781, DOI 10.2214/ajr.165.4.7676967
   Braithwaite J, 2010, QUAL SAF HEALTH CARE, V19, P14, DOI 10.1136/qshc.2009.033928
   Branach CS, 2019, J VASC INTERV RADIOL, V30, P601, DOI 10.1016/j.jvir.2018.11.025
   Brook OR, 2015, RADIOGRAPHICS, V35, P1655, DOI 10.1148/rg.2015150067
   Brook RH, 1996, NEW ENGL J MED, V335, P966, DOI 10.1056/NEJM199609263351311
   Chand M, 2007, J ROY SOC MED, V100, P508, DOI 10.1258/jrsm.100.11.508
   CLAVIEN PA, 1992, SURGERY, V111, P518
   Clavien PA, 2009, ANN SURG, V250, P187, DOI 10.1097/SLA.0b013e3181b13ca2
   Corrigan J, 2000, ERR IS HUMAN BUILDIN, V0, P0
   Corso R, 2014, RADIOL MED, V119, P828, DOI 10.1007/s11547-014-0397-9
   Dagli MS, 2019, J AM COLL RADIOL, V16, P73, DOI 10.1016/j.jacr.2018.09.049
   Dankelman J, 2005, SURG ENDOSC, V19, P1017, DOI 10.1007/s00464-005-8109-0
   Deckey DG, 2019, J AM COLL RADIOL, V16, P764, DOI 10.1016/j.jacr.2018.10.022
   Dindo D, 2008, WORLD J SURG, V32, P939, DOI 10.1007/s00268-008-9584-y
   Donat SM, 2007, UROLOGY, V69, P221, DOI 10.1016/j.urology.2006.09.056
   du Pisanie JL, 2018, TECH VASC INTERV RAD, V21, P198, DOI 10.1053/j.tvir.2018.07.012
   Duncan JR, 2008, J VASC INTERV RADIOL, V19, P3, DOI 10.1016/j.jvir.2007.09.026
   Fridkin SK, 1996, INFECT CONT HOSP EP, V17, P150
   Gawande AA, 2003, SURGERY, V133, P614, DOI 10.1067/msy.2003.169
   George J, 2017, POSTGRAD MED J, V93, P148, DOI 10.1136/postgradmedj-2016-134103
   Giesbrecht V, 2016, JT COMM J QUAL PATIE, V42, P516, DOI 10.1016/S1553-7250(16)42094-5
   Gopee-Ramanan P, 2017, AM J ROENTGENOL, V209, PW52, DOI 10.2214/AJR.17.17943
   Grober ED, 2005, CAN J SURG, V48, P39
   Han K, 2017, J AM COLL SURGEONS, V224, P1048, DOI 10.1016/j.jamcollsurg.2016.12.039
   Haskal ZJ, 2017, J VASC INTERV RADIOL, V28, P1209, DOI 10.1016/j.jvir.2017.07.005
   Haynes Alex B, 2009, N ENGL J MED, V360, P491, DOI 10.1056/NEJMsa0810119
   Healy MA, 2016, JAMA SURG, V151, P823, DOI 10.1001/jamasurg.2016.0773
   Henneman EA, 2007, CRIT CARE NURSE, V27, P27
   Huntington Beth, 2003, PROC (BAYL UNIV MED CENT), V16, P157
   Jena AB, 2011, NEW ENGL J MED, V365, P629, DOI 10.1056/NEJMsa1012370
   Jha A, 2016, JAMA-J AM MED ASSOC, V315, P1831, DOI 10.1001/jama.2016.3448
   Kane RL, 2007, MED CARE, V45, P1195, DOI 10.1097/MLR.0b013e3181468ca3
   Khalilzadeh O, 2018, J VASC INTERV RADIOL, V29, P146
   Koetser ICJ, 2013, CARDIOVASC INTER RAD, V36, P312, DOI 10.1007/s00270-012-0395-z
   Kolluri Raghu, 2013, CURR TREAT OPTIONS CARDIOVASC MED, V15, P173, DOI 10.1007/s11936-013-0227-8
   Kruskal JB, 2008, RADIOGRAPHICS, V28, P1237, DOI 10.1148/rg.285085064
   Lagoo J, 2017, BMJ OPEN, V7, P0, DOI 10.1136/bmjopen-2017-016298
   LEAPE LL, 1991, NEW ENGL J MED, V324, P377, DOI 10.1056/NEJM199102073240605
   Lecoanet A, 2016, BMC HEALTH SERV RES, V16, P0, DOI 10.1186/s12913-016-1431-5
   Lee MJ, 2012, CARDIOVASC INTER RAD, V35, P244, DOI 10.1007/s00270-011-0289-5
   Leoni CJ, 2001, J VASC INTERV RADIOL, V12, P55, DOI 10.1016/S1051-0443(07)61403-1
   Lutjeboer J, 2015, CARDIOVASC INTER RAD, V38, P543, DOI 10.1007/s00270-015-1069-4
   Mafeld S, 2020, CAN ASSOC RADIOL J, V71, P518, DOI 10.1177/0846537119899226
   Magnavita N, 2013, RADIOL MED, V118, P504, DOI 10.1007/s11547-012-0878-7
   Makary MA, 2016, BMJ-BRIT MED J, V353, P0, DOI 10.1136/bmj.i2139
   Mardon Russell E, 2010, J PATIENT SAF, V6, P226, DOI 10.1097/PTS.0b013e3181fd1a00
   Masson V, 2019, PERSPECT MED EDUC, V8, P353, DOI 10.1007/s40037-019-00540-9
   Aid KM, 2017, SYST REV-LONDON, V6, P0, DOI 10.1186/s13643-017-0474-y
   Mitropoulos D, 2012, EUR UROL, V61, P341, DOI 10.1016/j.eururo.2011.10.033
   Mok PS, 2012, EUR J RADIOL, V81, P3344, DOI 10.1016/j.ejrad.2012.01.005
   Morbi AHM, 2012, RADIOLOGY, V264, P473, DOI 10.1148/radiol.12110530
   Morrison JJ, 2019, SEMIN INTERVENT RAD, V36, P17, DOI 10.1055/s-0039-1683358
   Natcheva HN, 2014, J VASC INTERV RADIOL, V25, P1777, DOI 10.1016/j.jvir.2014.07.010
   Neale G, 2001, J ROY SOC MED, V94, P322, DOI 10.1177/014107680109400702
   Oyebode F, 2013, MED PRIN PRACT, V22, P323, DOI 10.1159/000346296
   Ozeke O, 2019, ADV MED EDUC PRACT, V10, P593, DOI 10.2147/AMEP.S185912
   Padgett M, 2019, SEMIN INTERVENT RAD, V36, P111, DOI 10.1055/s-0039-1688424
   Pan Y, 2014, PHLEBOLOGY, V29, P109, DOI 10.1177/0268355512473911
   Pinto A, 2012, SEMIN ULTRASOUND CT, V33, P275, DOI 10.1053/j.sult.2012.01.009
   Puttick T, 2016, BJR CASE REP, V2, P0, DOI 10.1259/bjrcr.20150128
   Rafiei P, 2016, AM J ROENTGENOL, V207, PW53, DOI 10.2214/AJR.16.16645
   Rafiei P, 2016, J VASC INTERV RADIOL, V27, P695, DOI 10.1016/j.jvir.2016.03.002
   Rawf F, 2015, J VASC INTERV RADIOL, V26, P1741, DOI 10.1016/j.jvir.2015.07.004
   Regenbogen SE, 2007, ANN SURG, V246, P705, DOI 10.1097/SLA.0b013e31815865f8
   Rehm SJ, 2016, CLEV CLIN J MED, V83, P177, DOI 10.3949/ccjm.83a.16004
   Sacks David, 2003, J VASC INTERV RADIOL, V14, P0
   Sartorius B, 2017, BMC CARDIOVASC DISOR, V17, P0, DOI 10.1186/s12872-017-0484-7
   Shojania K G, 2001, EVID REP TECHNOL ASSESS (SUMM), V0, Pi
   Smouse H Bob, 2006, SEMIN INTERVENT RADIOL, V23, P333, DOI 10.1055/s-2006-957022
   Stein M, 2013, INJURY EXTRA, V44, P70, DOI 10.1016/j.injury.2013.05.015
   Sticca Robert P, 2009, AM J SURG, V198, P829, DOI 10.1016/j.amjsurg.2009.04.031
   Strong VE, 2015, ANN SURG ONCOL, V22, P1061, DOI 10.1245/s10434-014-4141-4
   Tavris DR, 2007, PHARMACOEPIDEM DR S, V16, P125, DOI 10.1002/pds.1307
   Tavris DR, 2012, J INVASIVE CARDIOL, V24, P328
   Van Ha Thuong G, 2006, SEMIN INTERVENT RADIOL, V23, P150, DOI 10.1055/s-2006-941445
   VINCENT C, 1994, LANCET, V343, P1609, DOI 10.1016/S0140-6736(94)93062-7
   Walker M, 2020, MICROWAVE J, V0, P6
   Wallace MJ, 2010, J VASC INTERV RADIOL, V21, P431, DOI 10.1016/j.jvir.2009.12.398
   Weaver SJ, 2013, ANN INTERN MED, V158, P369, DOI 10.7326/0003-4819-158-5-201303051-00002
   Weerakkody RA, 2013, BMJ QUAL SAF, V22, P710, DOI 10.1136/bmjqs-2012-001778
   Whang JS, 2013, RADIOLOGY, V266, P548, DOI 10.1148/radiol.12111119
   Wilson RM, 1999, MED J AUSTRALIA, V170, P411, DOI 10.5694/j.1326-5377.1999.tb127814.x
   Wong SSN, 2019, J PATIENT SAF, V15, PE24, DOI 10.1097/PTS.0000000000000226
   World Health Organization, 2013, FUND PAT SAF WHAT IS, V0, P0
   Wu AW, 2000, BRIT MED J, V320, P726, DOI 10.1136/bmj.320.7237.726
NR 99
TC 1
Z9 1
U1 2
U2 5
PU RADIOLOGICAL SOC NORTH AMERICA (RSNA)
PI OAK BROOK
PA 820 JORIE BLVD, SUITE 200, OAK BROOK, ILLINOIS, UNITED STATES
SN 0033-8419
EI 
J9 RADIOLOGY
JI Radiology
PD FEB 15
PY 2021
VL 298
IS 2
BP 275
EP 283
DI 10.1148/radiol.2020202341
PG 9
WC Radiology, Nuclear Medicine & Medical Imaging
SC Radiology, Nuclear Medicine & Medical Imaging
GA QA3ER
UT WOS:000613331100017
PM 33320064
DA 2022-10-14
ER

PT J
AU Alidosti, M
   Heidari, Z
   Shahnazi, H
   Zamani-Alavijeh, F
AF Alidosti, Masoumeh
   Heidari, Zahra
   Shahnazi, Hossein
   Zamani-Alavijeh, Fereshteh
TI Behaviors and Perceptions Related to Cutaneous Leishmaniasis in Endemic Areas of the World: A Review
SO ACTA TROPICA
LA English
DT Review
DE Behaviors; Perceptions; Cutaneous Leishmaniasis (CL); Review
ID knowledge; attitude
AB The investigation of perceptions and behaviors associated with cutaneous leishmaniasis (CL) in different societies has indicated that mere attention to biological and medical aspects is not enough to prevent and control diseases and it is necessary to know the disease-associated behaviors and beliefs. The present study aimed to answer a question: what are the behaviors and perceptions associated with cutaneous leishmaniasis in endemic regions of the world?. This study is a review of the articles published on CL from January 2010 to January 2021, on the International databases Science Direct, Scopus and PubMed. We utilized the terms cutaneous leishmaniasis, in combination with some keywords, including belief, perceptions, knowledge, attitude, practices, prevention, and behavior. Non-original studies, including editorials, reviews, prefaces, brief communications, and letters to the editor, CL epidemiological articles, pre-published articles that has not been peer reviewed, and articles that not provide complete findings on CL-related perceptions and behaviors were excluded from the present paper. After screening, 25 articles from 17 regions of the world were included in the study. The results depicted a novel classification of behaviors and perceptions related to CL prevention and control. Two positive and negative categories of perceptions and behaviors were discovered. Positive perceptions and behaviors were classified into five categories, including: 1- good awareness, 2- perceived susceptibility, 3- perceived severity, 4- perceived response efficiency, and 5- appropriate behaviors. Furthermore, negative perceptions and behaviors were classified into four categories: 1- poor awareness 2- misconceptions (A. About the disease vector B.about the cause of the disease, C. about the consequences of the disease and the treatment process), 3- perceived barriers (A. in prevention, B. in medical treatment), and 4- misbehaviors (A. negligence, B. local and traditional behavioral patterns). In most endemic parts of the world, misconceptions are probably the leading cause of several misbehaviors in dealing with CL. It seems that providing educational programs to strengthen positive beliefs and correct negative beliefs are rooted in the studies in different countries and could be useful for improving the relevant behaviors and ultimately, taking a step towards the prevention and control of CL.
C1 [Alidosti, Masoumeh] Isfahan Univ Med Sci, Sch Hlth, Student Res Comm, Esfahan, Iran.
   [Heidari, Zahra] Isfahan Univ Med Sci, Sch Hlth, Dept Stat & Epidemiol, Esfahan, Iran.
   [Shahnazi, Hossein] Isfahan Univ Med Sci, Sch Hlth, Dept Hlth Educ & Promot, Esfahan, Iran.
   [Zamani-Alavijeh, Fereshteh] Isfahan Univ Med Sci, Sch Hlth, Dept Hlth Educ & Promot, Hezar Jarib,Ave, Esfahan 8167636954, Iran.
RP Zamani-Alavijeh, F (通讯作者)，Isfahan Univ Med Sci, Sch Hlth, Dept Hlth Educ & Promot, Hezar Jarib,Ave, Esfahan 8167636954, Iran.
CR Abazid N, 2012, EASTERN MEDITERRANEAN HEALTH JOURNAL, V18, P7
   Akbari M, 2017, ACTA TROP, V172, P86, DOI 10.1016/j.actatropica.2017.04.029
   Akram A, 2015, PLOS ONE, V10, P0, DOI 10.1371/journal.pone.0130929
   Al-Kamel Mohamed A, 2016, INT J WOMENS DERMATOL, V2, P93, DOI 10.1016/j.ijwd.2016.04.003
   Ali RM, 2015, TROP MED INT HEALTH, V20, P358
   Amin TT, 2012, J EUR ACAD DERMATOL, V26, P1544, DOI 10.1111/j.1468-3083.2011.04339.x
   Bailey F, 2019, PLOS NEGLECT TROP D, V13, P0, DOI 10.1371/journal.pntd.0007092
   Bennis I, 2017, PLOS ONE, V12, P0, DOI 10.1371/journal.pone.0189906
   Bennis I, 2017, INFECT DIS POVERTY, V6, P0, DOI 10.1186/s40249-017-0267-5
   Boukthir A, 2020, PLOSONE, V15, P1, DOI 10.1371/journal.pone.0242494
   Castillo-Ureta H, 2019, ACTA TROP, V190, P253, DOI 10.1016/j.actatropica.2018.11.027
   Chahed MK, 2016, PLOS NEGLECT TROP D, V10, P0, DOI 10.1371/journal.pntd.0005090
   Cunha JM, 2018, ACTA TROP, V177, P164, DOI 10.1016/j.actatropica.2017.10.009
   Eid D, 2019, BMC INT HEALTH HUM R, V19, P0, DOI 10.1186/s12914-019-0196-4
   El-Mouhdi K, 2020, DERMAT RES PRACT, V2020, P0, DOI 10.1155/2020/1896210
   Erber AC, 2020, PLOS NEGLECT TROP D, V14, P0, DOI 10.1371/journal.pntd.0007996
   Galvao EL, 2019, PLOS ONE, V14, P0, DOI 10.1371/journal.pone.0211374
   Garapati P, 2018, PLOS ONE, V13, P0, DOI 10.1371/journal.pone.0203407
   Ghodsi Musalreza, 2019, OSONG PUBLIC HEALTH RES PERSPECT, V10, P253, DOI 10.24171/j.phrp.2019.10.4.09
   Gimenez-Ayala A, 2018, J PUBLIC HEALTH-HEID, V26, P639, DOI 10.1007/s10389-018-0908-6
   Golding N, 2015, BMC MED, V13, P0, DOI 10.1186/s12916-015-0491-4
   Gonzalez AM, 2017, ANN GLOB HEALTH, V83, P519, DOI 10.1016/j.aogh.2017.10.015
   Gonzalez U, 2015, COCHRANE DB SYST REV, V0, P0, DOI DOI 10.1002/14651858.CD008736.pub2
   Gore TD, 2005, HEALTH EDUC BEHAV, V32, P27, DOI 10.1177/1090198104266901
   Irum S, 2021, ACTA TROP, V213, P0, DOI 10.1016/j.actatropica.2020.105746
   Iwelunmor J, 2014, BMC PUBLIC HEALTH, V14, P0, DOI 10.1186/1471-2458-14-771
   Khan Shiraz Jamal, 2005, DERMATOL ONLINE J, V11, P4
   Khatami A, 2018, J ARTHROPOD-BORNE DI, V12, P180
   Kone AK, 2016, ASIAN PAC J TROP MED, V9, P963, DOI 10.1016/j.apjtm.2016.07.025
   Laboudi M, 2018, ACTA TROP, V187, P275, DOI 10.1016/j.actatropica.2018.07.019
   Makoge V, 2017, TROP MED HEALTH, V45, P0, DOI 10.1186/s41182-016-0042-5
   Carrillo-Bonilla LM, 2014, CAD SAUDE PUBLICA, V30, P2134, DOI 10.1590/0102-311X00139713
   Melkamu HT, 2020, HELIYON, V6, P0, DOI 10.1016/j.heliyon.2019.e03152
   Nandha B, 2014, HEALTH EDUC RES, V29, P1049, DOI 10.1093/her/cyu064
   Ooms J, 2015, DUTCH J APPL LINGUIS, V4, P241, DOI 10.1075/dujal.4.2.07oom
   Peyman N, 2016, IRAN J HLTH ED HLTH, V4, P149, DOI 10.18869/ACADPUB.IHEPSAJ.4.2.149
   Pires M, 2019, PLOS ONE, V14, P0, DOI 10.1371/journal.pone.0223313
   Quinonez CAM, 2021, PLOS NEGLECT TROP D, V15, P0, DOI 10.1371/journal.pntd.0009309
   Quist MA, 2017, INT J HEALTH CARE Q, V30, P148, DOI 10.1108/IJHCQA-03-2016-0032
   Ramdas S, 2020, ANTHROPOL MED, V27, P144, DOI 10.1080/13648470.2019.1627654
   Ramdas S, 2012, SOC SCI MED, V75, P1097, DOI 10.1016/j.socscimed.2012.04.038
   Rocha DD, 2021, ACTA TROP, V213, P0, DOI 10.1016/j.actatropica.2020.105747
   Saberi S, 2012, VECTOR-BORNE ZOONOT, V12, P306, DOI 10.1089/vbz.2010.0259
   Sabzevari S, 2020, JOURNAL OF MEDICAL MICROBIOLOGY AND INFECTIOUS DISEASES, V8, P40, DOI 10.29252/JoMMID.8.2.40
   Saghafipour A, 2017, INT J PEDIATR-MASSHA, V5, P5125, DOI 10.22038/ijp.2017.22373.1875
   Sarkari Bahador, 2014, ASIAN PACIFIC JOURNAL OF TROPICAL BIOMEDICINE, V4, P566, DOI 10.12980/APJTB.4.2014C744
   Scarinci IC, 2012, HEALTH PROMOT PRACT, V13, P29, DOI 10.1177/1524839910366416
   Shahbazi H, 2018, INT J ENDOCRINOL MET, V16, P0, DOI 10.5812/ijem.62582
   Tamiru HF, 2019, BMC INFECT DIS, V19, P0, DOI 10.1186/s12879-019-4506-1
   Valero NNH, 2020, PARASITOL RES, V119, P365, DOI 10.1007/s00436-019-06575-5
   Vesali Monfared E, 2018, KOOMESH, V20, P692
   Watanabe N, 2014, MALARIA J, V13, P0, DOI 10.1186/1475-2875-13-441
   Patino-Londono SY, 2017, SALUD COLECT, V13, P123, DOI 10.18294/sc.2017.1079
NR 53
TC 7
Z9 7
U1 1
U2 4
PU ELSEVIER
PI AMSTERDAM
PA RADARWEG 29, 1043 NX AMSTERDAM, NETHERLANDS
SN 0001-706X
EI 1873-6254
J9 ACTA TROP
JI Acta Trop.
PD NOV 15
PY 2021
VL 223
IS 
BP 
EP 
DI 10.1016/j.actatropica.2021.106090
PG 11
WC Parasitology; Tropical Medicine
SC Parasitology; Tropical Medicine
GA WD8SZ
UT WOS:000705205800005
PM 34389332
DA 2022-10-14
ER

PT J
AU Tarkiainen, T
   Turpeinen, M
   Haapea, M
   Liukkonen, E
   Niinimaki, J
AF Tarkiainen, Tarja
   Turpeinen, Miia
   Haapea, Marianne
   Liukkonen, Esa
   Niinimaki, Jaakko
TI Investigating errors in medical imaging: medical malpractice cases in Finland
SO INSIGHTS INTO IMAGING
LA English
DT Article
DE Safety error; Incident reporting; Adverse events; Patient injury claim
ID adverse event; diagnostic error; radiology; claim; system; compensation; hospital; lesson
AB Objective The objectives of the study were to survey patient injury claims concerning medical imaging in Finland in 1991-2017, and to investigate the nature of the incidents, the number of claims, the reasons for the claims, and the decisions made concerning the claims. Materials and methods The research material consisted of patient claims concerning imaging, sent to the Finnish Patient Insurance Centre (PVK). The data contained information on injury dates, the examination code, the decision code, the description of the injury, and the medical grounds for decisions. Results The number of claims included in the study was 1054, and the average number per year was 87. The most common cause was delayed diagnosis (404 claims, 38.3%). Most of the claims concerned mammography (314, 29.8%), radiography (170, 16.1%), and MRI (162, 15.4%). According to the decisions made by the PVK, there were no delays in 54.6% of the examinations for which claims were made. About 30% of all patient claims received compensation, the most typical reason being medical malpractice (27.7%), followed by excessive injuries and injuries caused by infections, accidents and equipment (2.7%). Conclusion Patient injury in imaging examinations and interventions cannot be completely prevented. However, injury data are an important source of information for health care. By analysing claims, we can prevent harm, increase the quality of care, and improve patient safety in medical imaging.
C1 [Tarkiainen, Tarja; Niinimaki, Jaakko] Oulu Univ Hosp, Res Unit Med Imaging Phys & Technol, Dept Diagnost Radiol, Oulu, Finland.
   [Turpeinen, Miia] Oulu Univ Hosp, Res Unit Biomed, Adm Ctr Res, Oulu, Finland.
   [Turpeinen, Miia; Haapea, Marianne; Niinimaki, Jaakko] Univ Oulu, Oulu, Finland.
   [Haapea, Marianne] Oulu Univ Hosp, Med Res Ctr, Dept Diagnost Radiol, Oulu, Finland.
   [Liukkonen, Esa] Univ Oulu, Dept Diagnost Radiol, Oulu, Finland.
RP Tarkiainen, T (通讯作者)，Oulu Univ Hosp, Res Unit Med Imaging Phys & Technol, Dept Diagnost Radiol, Oulu, Finland.
EM tarja.tarkiainen@ppshp.fi
CR Berlin L, 2007, AM J ROENTGENOL, V188, P1173, DOI 10.2214/AJR.06.1270
   Bonetti M, 2016, PLOS ONE, V11, P0, DOI 10.1371/journal.pone.0153362
   Brady Adrian, 2012, ULSTER MED J, V81, P3
   Brady AP, 2017, INSIGHTS IMAGING, V8, P171, DOI 10.1007/s13244-016-0534-1
   Brennan TA, 1996, NEW ENGL J MED, V335, P1963, DOI 10.1056/NEJM199612263352606
   Brenner RJ, 1998, AM J ROENTGENOL, V171, P19, DOI 10.2214/ajr.171.1.9648756
   Bruno MA, 2015, RADIOGRAPHICS, V35, P1668, DOI 10.1148/rg.2015150023
   Busby LP, 2018, RADIOGRAPHICS, V38, P236, DOI 10.1148/rg.2018170107
   Fileni A, 2006, RADIOL MED, V111, P1009, DOI 10.1007/s11547-006-0099-z
   Fileni A, 2010, AM J ROENTGENOL, V194, P1040, DOI 10.2214/AJR.09.3457
   Goergen S, 2015, J AM COLL RADIOL, V12, P988, DOI 10.1016/j.jacr.2015.03.025
   Graber ML, 2013, BMJ QUAL SAF, V22, Pii21, DOI 10.1136/bmjqs-2012-001615
   Graber ML, 2005, ARCH INTERN MED, V165, P1493, DOI 10.1001/archinte.165.13.1493
   Halpin SFS, 2009, BRIT J RADIOL, V82, P982, DOI 10.1259/bjr/61782960
   Harvey HB, 2016, J AM COLL RADIOL, V13, P124, DOI 10.1016/j.jacr.2015.07.013
   Institute of Medicine, 2000, ERR IS HUMAN BUILDIN, V0, P0
   Jarvelin J, 2012, STUDIES FILED COMPEN, V0, P0
   Johansson H, 2010, UPSALA J MED SCI, V115, P88, DOI 10.3109/03009730903350749
   Kessler DP, 2011, J ECON PERSPECT, V25, P93, DOI 10.1257/jep.25.2.93
   Kim YW, 2014, AM J ROENTGENOL, V202, P465, DOI 10.2214/AJR.13.11493
   Pinto A, 2010, WORLD J RADIOL, V2, P377, DOI 10.4329/wjr.v2.i10.377
   Pukk-Harenstam K, 2008, QUAL SAF HEALTH CARE, V17, P259, DOI 10.1136/qshc.2007.022897
   Ravikanth Reddy, 2017, WORLD J NUCL MED, V16, P85, DOI 10.4103/wjnm.WJNM_105_16
   Siegal D, 2017, DIAGNOSIS, V4, P125, DOI 10.1515/dx-2017-0025
   Soop M, 2009, INT J QUAL HEALTH C, V21, P285, DOI 10.1093/intqhc/mzp025
   Studdert DM, 2006, NEW ENGL J MED, V354, P2024, DOI 10.1056/NEJMsa054479
   Suutari J, 2015, 207 STUKB, V0, P0
   Tarkiainen T, 2020, RADIOGRAPHY, V26, PE195, DOI 10.1016/j.radi.2020.02.002
   The Finnish Patient Insurance Centre, 2019, CAS REP PAT INS CTR, V0, P0
   The Finnish Patient Insurance Centre, 2017, CAS REP PAT INS CTR, V0, P0
   Thomas EJ, 2000, MED CARE, V38, P261, DOI 10.1097/00005650-200003000-00003
   Vincent C, 2001, BRIT MED J, V322, P517, DOI 10.1136/bmj.322.7285.517
   Waite S, 2017, AM J ROENTGENOL, V209, P629, DOI 10.2214/AJR.16.17719
   Welling M, 2018, DUODECIM, V134, P2111
   Whang JS, 2013, RADIOLOGY, V266, P548, DOI 10.1148/radiol.12111119
NR 37
TC 1
Z9 1
U1 1
U2 1
PU SPRINGER
PI NEW YORK
PA ONE NEW YORK PLAZA, SUITE 4600, NEW YORK, NY, UNITED STATES
SN 1869-4101
EI 
J9 INSIGHTS IMAGING
JI Insights Imaging
PD JUN 28
PY 2021
VL 12
IS 1
BP 
EP 
DI 10.1186/s13244-021-01011-8
PG 10
WC Radiology, Nuclear Medicine & Medical Imaging
SC Radiology, Nuclear Medicine & Medical Imaging
GA TB1CS
UT WOS:000667680500001
PM 34184113
DA 2022-10-14
ER

PT J
AU Lefever, D
   Esfahani, DR
   Kandregula, S
   Trosclair, K
   Demand, A
   Vega, A
   Stacy, J
   Hussein, N
   Dossani, R
   Pendharkar, A
   Menger, R
   Kosty, J
   Mazzola, C
   Agarwal, N
   Kimmell, K
   Rosenow, J
   Cozzens, J
   Schirmer, C
   Guthikonda, B
AF Lefever, Devon
   Esfahani, Darian R.
   Kandregula, Sandeep
   Trosclair, Krystle
   Demand, Audrey
   Vega, Alexis
   Stacy, Jason
   Hussein, Namath
   Dossani, Rimal
   Pendharkar, Arjun
   Menger, Richard
   Kosty, Jennifer
   Mazzola, Catherine
   Agarwal, Nitin
   Kimmell, Kristopher
   Rosenow, Joshua
   Cozzens, Jeffrey
   Schirmer, Clemens
   Guthikonda, Bharat
TI The Medical Legal Environment in Neurosurgery: An Informative Overview of the Stages of Litigation and Distinct Challenges
SO WORLD NEUROSURGERY
LA English
DT Article
DE Hospital peer review; Lawsuit; Malpractice; Medicolegal
ID history; risk
AB Medical malpractice litigation is something that every neurosurgeon encounters in his or her career and causes significant strife to amateur physicians attempting to navigate the medicolegal process. Neurosurgery in particular is one of the highest risk specialties for litigation. This calls to order the importance of a clear understanding of the medicolegal proceedings that may follow after a complaint has been filed. This report describes the steps to be taken by the physician in the instance that litigation is expected or considered a possibility. We describe the elements that comprise a medical malpractice claim, details of the lawsuit process including hospital peer review and expert witness selection, and how to communicate appropriately with the patients and their families in an empathetic way. It is imperative to gain an appropriate understanding of the entirety of the malpractice claim process to ease the anxiety of litigation for the physician and decrease the amount of avoidable complications.
C1 [Esfahani, Darian R.] Univ Illinois Hosp & Hlth Sci Syst, Dept Neurosurg, Chicago, IL USA.
   [Rosenow, Joshua] Northwestern Univ, Med Ctr, Dept Anesthesiol, Div Pain Med, Chicago, IL 60611 USA.
   [Rosenow, Joshua] Northwestern Univ, Med Ctr, Dept Neurosurg, Chicago, IL 60611 USA.
   [Cozzens, Jeffrey] Southern Illinois Univ, Neurosci Inst, Sch Med, Springfield, IL USA.
   [Lefever, Devon; Kandregula, Sandeep; Trosclair, Krystle; Demand, Audrey; Vega, Alexis; Kosty, Jennifer; Guthikonda, Bharat] LSU Hlth Sci Ctr, Dept Neurosurg, Shreveport, LA 71118 USA.
   [Stacy, Jason] North Mississippi Med Ctr, North Mississippi Neurosurg Serv, Tulepo, MS USA.
   [Hussein, Namath] Loma Linda Univ, Med Ctr, Dept Neurosurg, Loma Linda, CA USA.
   [Pendharkar, Arjun] Stanford Univ, Dept Neurosurg, Sch Med, Stanford, CA 94305 USA.
   [Dossani, Rimal] Univ Buffalo, Dept Neurosurg, Buffalo, NY USA.
   [Kimmell, Kristopher] Univ Rochester, Med Ctr, Dept Neurosurg, Rochester, NY 14642 USA.
   [Menger, Richard] Univ S Alabama, Dept Neurosurg, Dept Polit Sci, Mobile, AL USA.
   [Mazzola, Catherine] Goryeb Childrens Hosp, Div Pediat Neurol Surg, Morristown, NJ USA.
   [Schirmer, Clemens] Geisinger Hlth Syst, Dept Neurosurg & Neurosci Inst, Wilkes Barre, PA USA.
   [Agarwal, Nitin] Univ Pittsburgh, Dept Neurosurg, Pittsburgh, PA USA.
RP Guthikonda, B (通讯作者)，LSU Hlth Sci Ctr, Dept Neurosurg, Shreveport, LA 71118 USA.
EM bguthi@lsuhsc.edu
CR Agarwal R, 2019, HEALTH SERV RES, V54, P851, DOI 10.1111/1475-6773.13157
   AHRQ, 2019, PAT SAF PRIM SYST AP, V0, P0
   Benson MD, 2016, NW J LAW SOCIAL POLI, V11, P1
   Blackett WB, 2005, AANS B, V13, P33
   Cappellino A, 2018, DAUBERT VS FRYE NAVI, V0, P0
   Elsamadicy AA, 2018, NEUROSURGERY, V83, P997, DOI 10.1093/neuros/nyx565
   Hanzel MJ, 2007, MAYO CLIN PROC, V82, P895
   Hepburn RJ, 2012, THESIS, V0, P28
   Huntoon LR, 2018, J AM PHYS SURG, V13, P99
   Jena AB, 2011, NEW ENGL J MED, V365, P629, DOI 10.1056/NEJMsa1012370
   Kosty J, 2019, NEUROSURGERY, V85, PE992, DOI 10.1093/neuros/nyz319
   Maroon JC, 2019, J NEUROSURG, V130, P2081, DOI 10.3171/2019.1.JNS183622
   MAY ML, 1990, LAW SOC REV, V24, P105, DOI 10.2307/3053788
   Merry AF, 2009, J ROY SOC MED, V102, P265, DOI 10.1258/jrsm.2009.09k029
   Milunsky A, 2003, J CHILD NEUROL, V18, P413, DOI 10.1177/08830738030180060401
   Moffett P, 2011, WEST J EMERG MED, V12, P109
   Narang SK, 2017, PEDIATRICS, V139, P0, DOI 10.1542/peds.2016-4122
   OBrien ME, 2004, AMA J ETHICS, V6, P554
   Paterick Zachary R, 2017, J MED PRACT MANAGE, V32, P283
   PATTERSON RH, 1986, J NEUROSURG, V65, P271, DOI 10.3171/jns.1986.65.3.0271
   Pierluissi E, 2003, JAMA-J AM MED ASSOC, V290, P2838, DOI 10.1001/jama.290.21.2838
   Reason J, 2000, BMJ-BRIT MED J, V320, P768, DOI 10.1136/bmj.320.7237.768
   Robinson KJ, 2019, STATPEARLS, V0, P0
   Rovit RL, 2007, J NEUROSURG, V106, P1108, DOI 10.3171/jns.2007.106.6.1108
   Smith Hulsey & Busey, 2018, LIM IMM SUIT CRED PE, V0, P0
   Taylor CL, 2014, NEUROSURGERY, V75, P609, DOI 10.1227/NEU.0000000000000543
   Vyas D, 2014, WORLD J GASTROENTERO, V20, P6357, DOI 10.3748/wjg.v20.i21.6357
   Waxman DA, 2014, NEW ENGL J MED, V371, P1518, DOI 10.1056/NEJMsa1313308
NR 29
TC 0
Z9 0
U1 0
U2 1
PU ELSEVIER SCIENCE INC
PI NEW YORK
PA STE 800, 230 PARK AVE, NEW YORK, NY 10169 USA
SN 1878-8750
EI 1878-8769
J9 WORLD NEUROSURG
JI World Neurosurg.
PD JUL 15
PY 2021
VL 151
IS 
BP 370
EP 374
DI 10.1016/j.wneu.2021.03.039
PG 5
WC Clinical Neurology; Surgery
SC Neurosciences & Neurology; Surgery
GA TE2NH
UT WOS:000669851900047
PM 34243671
DA 2022-10-14
ER

PT J
AU Boyd, JB
   Moon, HK
   Martin, S
   Mastrogiovanni, DB
AF Boyd, J. Brian
   Moon, Harry K.
   Martin, Susan
   Mastrogiovanni, Dena B.
TI Plastic Surgery and the Malpractice Industry
SO PLASTIC AND RECONSTRUCTIVE SURGERY
LA English
DT Article
ID informed-consent; safety checklist; patient safety; litigation; reduce; claim; maintenance; error; cost; room
AB The current status of the plastic surgeon in the medical liability spectrum and ways to avoid litigation are explored by using pooled national data from the Medical Professional Liability Association, private information from Applied Medico-Legal Solutions RRG, and a detailed literature search. The medical liability system in the United States costs $55.6 billion. or 2.1 percent of total health cabs spending. Plastic surgery accounts for 3.31 percent of reported claims and 3.16 percent of paid claims. Total payments for plastic surgeons represent 1.73 percent (lithe. total paid for all specialties. Malpractice awards are relatively light for plastic surgeons. Nevertheless, they still have a 13 percent chance per year of being sued. However, 93 percent of cases will close with a dismissal or a settlement, and only 7 percent will go to trial. Of these, the plastic surgeon \yin prevail in 79 percent. Most importantly, 75 percent of all cases will result in no payment. To minimize the chances of a lawsuit, plastic surgeons should maintain excellent communication with their patients and participate in shared decision-making. They should take a leadership role and buy in to the performance of perioperative checklists, embrace patient education, and actively participate in Maintenance of Certification. They should be transparent in their dealings with patients by preoperatively declaring their policies on revisions, rebinds, complications, and payments. Plastic surgeons must maintain complete and accurate medical records and participate in hospital-based programs of prophylaxis. They should he aware that postoperative infection is the single costliest adverse outcome and proactively deal with it.
C1 Univ Calif Los Angeles, Harbor UCLA Med Ctr, Los Angeles, CA 90024 USA.
   Univ Calif Los Angeles, David Geffen Sch Med, Los Angeles, CA 90024 USA.
   Nova Southeastern Univ, Ft Lauderdale, FL 33314 USA.
   Appl Medicolegal Solut Management Grp, Litigat Management & Loss Control, Plano, TX USA.
RP Boyd, JB (通讯作者)，Harbor UCLA Med Ctr, Box 25,1000 West Carson St, Torrance, CA 90509 USA.
EM jbboyd@ucla.edu
CR American Society of Plastic Surgeons, 2017, COD ETH AM SOC PLAST, V0, P0
   Barry MJ, 2012, NEW ENGL J MED, V366, P780, DOI 10.1056/NEJMp1109283
   Birkeland S, 2016, AESTHET SURG J, V36, PNP254, DOI 10.1093/asj/sjw067
   Boothman Richard C, 2012, FRONT HEALTH SERV MANAGE, V28, P13
   Boyll P, 2018, AESTHET SURG J, V38, P785, DOI 10.1093/asj/sjx182
   Bracaglia R, 2014, AESTHET SURG J, V34, P632, DOI 10.1177/1090820X14528504
   CLAUSS ER, 1994, OTOLARYNG HEAD NECK, V110, P141, DOI 10.1177/019459989411000201
   de Vries EN, 2011, ANN SURG, V253, P624, DOI 10.1097/SLA.0b013e3182068880
   Field RI, 2011, DREXEL L REV, V4, P7
   Gallagher TH, 2003, JAMA-J AM MED ASSOC, V289, P1001, DOI 10.1001/jama.289.8.1001
   Gawande AA, 2003, SURGERY, V133, P614, DOI 10.1067/msy.2003.169
   Gosain AK, 2011, PLAST RECONSTR SURG, V128, P995, DOI 10.1097/PRS.0b013e3182268d5d
   Green John M, 2011, CDS REV, V104, P22
   Green John M, 2015, CDS REV, V108, P32
   Griffen FD, 2007, J AM COLL SURGEONS, V204, P561, DOI 10.1016/j.jamcollsurg.2007.01.013
   Hagopian CO, 2020, AESTHET SURG J, V40, P437, DOI 10.1093/asj/sjz206
   Haynes AB, 2009, NEW ENGL J MED, V360, P491, DOI 10.1056/NEJMsa0810119
   Hirsh B D, 1994, J CARDIOVASC MANAG, V5, P13
   Hoffman PJ, 2005, CLIN ORTHOP RELAT R, V0, PP15, DOI 10.1097/01.blo.0000159827.93813.53
   James JT, 2013, J PATIENT SAF, V9, P122, DOI 10.1097/PTS.0b013e3182948a69
   Kachalia A, 2013, NEW ENGL J MED, V369, P1677, DOI 10.1056/NEJMp1303960
   Lee MJ, 2016, CLIN ORTHOP RELAT R, V474, P2359, DOI 10.1007/s11999-016-5025-7
   Litvin SG, 2005, CLIN ORTHOP RELAT R, V0, PP8, DOI 10.1097/01.blo.0000160019.12596.6f
   Maclachlan M, 2019, CONSUMER WATCHD 1217, V0, P0
   Makary MA, 2016, BMJ-BRIT MED J, V353, P0, DOI 10.1136/bmj.i2139
   MATHEWS RC, 1992, AM J EMERG MED, V10, P162, DOI 10.1016/0735-6757(92)90052-Y
   Mello MM, 2010, HEALTH AFFAIR, V29, P1569, DOI 10.1377/hlthaff.2009.0807
   Mohr JC, 2000, JAMA-J AM MED ASSOC, V283, P1731, DOI 10.1001/jama.283.13.1731
   Nebel EJ, 2003, CLIN ORTHOP RELAT R, V0, PP19, DOI 10.1097/01.blo.0000049700.69467.ed
   Panting G, 2004, POSTGRAD MED J, V80, P165, DOI 10.1136/pgmj.2003.016279
   Patel AJK, 2013, J PLAST RECONSTR AES, V66, P455, DOI 10.1016/j.bjps.2012.11.016
   Ploumis Eric J, 2008, N Y STATE DENT J, V74, P6
   Pope TM, 2019, AM J BIOETHICS, V19, P90, DOI 10.1080/15265161.2018.1544309
   PROSSER RL, 1992, JAMA-J AM MED ASSOC, V267, P2630
   Rogers SO, 2006, SURGERY, V140, P25, DOI 10.1016/j.surg.2006.01.008
   Rohrich RJ, 2003, PLAST RECONSTR SURG, V111, P2395, DOI 10.1097/01.PRS.0000063096.01792.44
   Rohrich RJ, 2008, PLAST RECONSTR SURG, V121, P329, DOI 10.1097/01.prs.0000302374.20248.72
   Rohrich RJ, 2007, PLAST RECONSTR SURG, V120, P1425, DOI 10.1097/01.prs.0000244302.03603.cd
   Singer SJ, 2016, J AM COLL SURGEONS, V223, P568, DOI 10.1016/j.jamcollsurg.2016.07.006
   Siracuse JJ, 2014, JT COMM J QUAL PATIE, V40, P126, DOI 10.1016/S1553-7250(14)40016-3
   Spatz ES, 2016, JAMA-J AM MED ASSOC, V315, P2063, DOI 10.1001/jama.2016.3070
   St John ER, 2017, SURG-J R COLL SURG E, V15, P190, DOI 10.1016/j.surge.2015.11.004
   King JS, 2006, AM J LAW MED, V32, P429, DOI 10.1177/009885880603200401
   Start Craig, 2017, J MICH DENT ASSOC, V99, P69
   Tebbetts JB, 2002, PLAST RECONSTR SURG, V110, P971, DOI 10.1097/01.PRS.0000019925.13513.6B
   Ubbink DT, 2016, AESTHET SURG J, V36, PNP14, DOI 10.1093/asj/sjv107
   Woo EJ, 2017, CLIN ORTHOP RELAT R, V475, P570, DOI 10.1007/s11999-016-5168-6
   World Alliance for Patient Safety, 2008, WHO GUID SAF SURG, V0, P0
   Yankowsky KW, 2017, ADV SKIN WOUND CARE, V30, P66, DOI 10.1097/01.ASW.0000511697.33786.fa
   Zenilman JC, 2012, AM J SURG, V203, P733, DOI 10.1016/j.amjsurg.2012.02.002
NR 63
TC 1
Z9 1
U1 1
U2 3
PU LIPPINCOTT WILLIAMS & WILKINS
PI PHILADELPHIA
PA TWO COMMERCE SQ, 2001 MARKET ST, PHILADELPHIA, PA 19103 USA
SN 0032-1052
EI 1529-4242
J9 PLAST RECONSTR SURG
JI Plast. Reconstr. Surg.
PD JAN 15
PY 2021
VL 147
IS 1
BP 239
EP 247
DI 10.1097/PRS.0000000000007497
PG 9
WC Surgery
SC Surgery
GA PL4GG
UT WOS:000603081800074
PM 33370072
DA 2022-10-14
ER

PT J
AU De Lucia, S
AF De Lucia, S.
TI Epidemiological emergency and future evolutions of medical malpractice damage
SO JOURNAL OF BIOLOGICAL REGULATORS AND HOMEOSTATIC AGENTS
LA English
DT Article
DE medical liability; medical facility liability; Covid-19; health care-associated infections (HAIs); sustainable solidarity
AB The paper investigates its adequacy in relation to the hypothesis of liability for medical malpractice damage occurred during the health emergency by Covid-19, starting from the current regulatory framework on medical liability, recently reformed by Law no. 24 of 8 March 2017 (so-called Gelli-Bianco bill). In particular, the limits of recourse to a legal "shield" or alternative mechanisms of social solidarity are highlighted, proving rather desirable to adopt a hermeneutical approach that, in solving the specific case through the regulatory instruments already covered by the current legal system, is attentive to the balance between the effective protection of the Covid-19 victims and the general duty of sustainable and bilateral social support, which takes in due consideration the emergency setting where the healthcare staff and facilities had to operate.
C1 [De Lucia, S.] Univ G dAnnunzio, Dept Legal & Social Sci, Chieti, Italy.
RP De Lucia, S (通讯作者)，G dAnnunzio Univ Chieti Pescara, Dept Legal & Social Sci, Chieti, Italy.
EM sara.delucia@unich.it
CR Bellisario E, 2020, GIUSTIZIACIVILE 0427, V0, P0
   Carbone V, 2013, DANNO RESP, V4, P376
   Chiarini G, 2020, COVID 19 RESPONSABIL, V0, P0
   Comande G, 2020, DANNO RESP, V3, P301
   Cuomo R, 2017, RESPONSABILITA CIVIL, V0, P0
   Cupelli C, 2017, CASS PEN, V0, P1766
   DAmico G, 2019, RESPONSABILITA MED, V2, P154
   De Matteis R, 2015, CONTR IMPR, V3, P560
   Ducel G, 2002, PREVENTION HOSP ACQU, V0, P0
   Facci G, 2020, GIUSTIZIACIVILE 0506, V0, P0
   Faccioli M, 2020, RIVISTARESPONSA 0422, V0, P0
   Giova S, 2020, ACTUALIDAD JURIDICA, V0, P511
   Guarinello R, 2020, SICUREZZA LAVORO TEM, V0, P0
   Iorio C, 2020, JUDICIUM 0612, V0, P0
   Lami A, 2020, J DROIT ADM JDA, V0, P0
   Maggiolo M, 2020, GIUSTIZIACIVILE 0402, V0, P0
   Olivieri L, 2020, ACTUALIDAD JURIDICA, V0, P535
   Perlingieri P, 2011, RASS DIR PRIV, V0, P163
   Perlingieri P, 2007, RASS DIR CIV, V0, P501
   Perlingieri P, 2010, RIV DIR CIV, V0, P319
   Perlingieri P, 2006, INTERPRETAZIONE FINI, V0, P65
   Ponzanelli, 2016, DANNO RESP, V8, P817
   Ponzanelli G, 2020, GIUSTIZIACIVILE 0519, V0, P0
   Scoditti E, 2020, QUESTIONEGIUSTI 0410, V0, P0
   Scognamiglio C, 2020, GIUSTIZIACIVILE 0415, V0, P0
   WHO, 2012, GLOBAL TUBERCULOSIS REPORT 2012, V0, P1
NR 32
TC 0
Z9 0
U1 0
U2 0
PU BIOLIFE SAS
PI SILVA MARINA (TE)
PA VIA S STEFANO 39 BIS, 64029 SILVA MARINA (TE), ITALY
SN 0393-974X
EI 1724-6083
J9 J BIOL REG HOMEOS AG
JI J. Biol. Regul. Homeost. Agents
PD MAY-JUN 15
PY 2021
VL 35
IS 3
BP 63
EP 73
DI 
PG 11
WC Endocrinology & Metabolism; Immunology; Medicine, Research & Experimental; Physiology
SC Endocrinology & Metabolism; Immunology; Research & Experimental Medicine; Physiology
GA YD3WW
UT WOS:000740347600010
DA 2022-10-14
ER

PT J
AU Sever, MS
   Ortiz, A
   Maggiore, U
   Bac-Garcia, E
   Vanholder, R
AF Sever, Mehmet Sukru
   Ortiz, Alberto
   Maggiore, Umberto
   Bac-Garcia, Enrique
   Vanholder, Raymond
TI Mass Disasters and Burnout in Nephrology Personnel From Earthquakes and Hurricanes to COVID-19 Pandemic
SO CLINICAL JOURNAL OF THE AMERICAN SOCIETY OF NEPHROLOGY
LA English
DT Review
DE burnout; massive disaster; earthquake; hurricane; COVID-19; pandemic; nephrology
ID relief task-force; twice-weekly hemodialysis; mental-health; crush victim; care; management; lesson; marmara; patient; worker
AB Mass disasters result in extensive health problems and make health care delivery problematic, as has been the case during the COVID-19 pandemic. Although COVID-19 was initially considered a pulmonary problem, it soon became clear that various other organs were involved. Thus, many care providers, including kidney health personnel, were overwhelmed or developed burnout. This review aims to describe the spectrum of burnout in mass disasters and suggests solutions specifically for nephrology personnel by extending previous experience to the COVID-19 pandemic. Burnout (a psychologic response to work-related stress) is already a frequent part of routine nephrology practice and, not surprisingly, is even more common during mass disasters due to increased workload and specific conditions, in addition to individual factors. Avoiding burnout is essential to prevent psychologic and somatic health problems in personnel as well as malpractice, understaffing, and inadequate health care delivery, all of which increase the health care burden of disasters. Burnout may be prevented by predisaster organizational measures, which include developing an overarching plan and optimizing health care infrastructure, and ad hoc disaster-specific measures that encompass both organizational and individual measures. Organizational measures include increasing safety, decreasing workload and fear of malpractice, optimizing medical staffing and material supplies, motivating personnel, providing mental health support, and enabling flexibility in working circumstances. Individual measures include training on coping with stress and problematic conditions, minimizing the stigma of emotional distress, and maintaining physical health. If these measures fall short, asking for external help is mandatory to avoid an inefficient disaster health care response. Minimizing burnout by applying these measures will improve health care provision, thus saving as many lives as possible.
C1 [Sever, Mehmet Sukru] Istanbul Univ, Istanbul Sch Med, Dept Nephrol, Istanbul, Turkey.
   [Ortiz, Alberto] IIS Fdn Jimenez Diaz UAM, Dept Hypertens & Nephrol, Madrid, Spain.
   [Maggiore, Umberto] Univ Parma, Dipartimento Med & Chirurg, Parma, Italy.
   [Maggiore, Umberto] Azienda Osped Univ Parma, UO Nefrol, Parma, Italy.
   [Bac-Garcia, Enrique] Inst Invest Sanitaria Fdn Jimenez Diaz, Madrid, Spain.
   [Bac-Garcia, Enrique] Univ Autonoma Madrid, Dept Psychiat, Madrid, Spain.
   [Vanholder, Raymond] Ghent Univ Hosp, Nephrol Sect, Dept Internal Med & Pediat, Ghent, Belgium.
   [Vanholder, Raymond] European Kidney Hlth Alliance, Brussels, Belgium.
RP Sever, MS (通讯作者)，Istanbul Sch Med, Dept Nephrol, Millet Caddesi, Istanbul, Turkey.
EM mehmetsukrusever@gmail.com
CR Abelson R, 2020, OVERLOOKED POSSIBLY, V0, P0
   Agarwal A, 2020, ENSURING OPTIMAL CAR, V0, P0
   Amoafo E, 2015, OCCUP MED-OXFORD, V65, P117, DOI 10.1093/occmed/kqu144
   [Anonymous], 2020, LANCET, V395, P922, DOI 10.1016/S0140-6736(20)30644-9
   Balch CM, 2011, J AM COLL SURGEONS, V213, P657, DOI 10.1016/j.jamcollsurg.2011.08.005
   Bansal P, 2020, J ALLER CL IMM-PRACT, V8, P1781, DOI 10.1016/j.jaip.2020.04.001
   Bianchi R, 2015, CLIN PSYCHOL REV, V36, P28, DOI 10.1016/j.cpr.2015.01.004
   Brown EA, 2020, J AM SOC NEPHROL, V31, P1928, DOI 10.1681/ASN.2020050729
   Charnow JA, 2020, COVID 19 CRISIS COUL, V0, P0
   Chen T, 2020, BMJ-BRIT MED J, V368, P0, DOI 10.1136/bmj.m1091
   Cheng YC, 2020, KIDNEY INT, V97, P829, DOI 10.1016/j.kint.2020.03.005
   Choi KR, 2020, J ADV NURS, V76, P1486, DOI 10.1111/jan.14369
   Clark A, 2020, LANCET GLOB HEALTH, V8, P1003, DOI 10.1016/S2214-109X(20)30264-3
   Cui M, 2020, COVID 19 CHINA STEPS, V0, P0
   Dewey C, 2020, ANN INTERN MED, V172, P752, DOI 10.7326/M20-1033
   Doolittle Benjamin R, 2013, J GRAD MED EDUC, V5, P257, DOI 10.4300/JGME-D-12-00136.1
   El Shamy O, 2020, AM J NEPHROL, V51, P480, DOI 10.1159/000508023
   ERA-EDTA Working Group EUDIAL, 2020, ERA EDTA INF NEPHR O, V0, P0
   Fessell D, 2020, J AM COLL RADIOL, V17, P746, DOI 10.1016/j.jacr.2020.03.013
   Fishman JA, 2020, AM J TRANSPLANT, V20, P1765, DOI 10.1111/ajt.15890
   Fujitani K, 2016, COMMUNITY MENT HLT J, V52, P39, DOI 10.1007/s10597-015-9924-y
   Goldfarb DS, 2020, CLIN J AM SOC NEPHRO, V15, P880, DOI 10.2215/CJN.05180420
   Gonzalez Santamaria A, 2020, CUBADEBATE, V0, P0
   Hall LH, 2016, PLOS ONE, V11, P0, DOI 10.1371/journal.pone.0159015
   Hirsch JS, 2020, KIDNEY INT, V98, P209, DOI 10.1016/j.kint.2020.05.006
   James LE, 2014, AM J ORTHOPSYCHIAT, V84, P152, DOI 10.1037/h0099387
   Kang LJ, 2020, LANCET PSYCHIAT, V7, PE14, DOI 10.1016/S2215-0366(20)30047-X
   Karakoc A, 2016, IRAN J KIDNEY DIS, V10, P395
   Kelman J, 2015, AM J KIDNEY DIS, V65, P109, DOI 10.1053/j.ajkd.2014.07.005
   Kopp JB, 2007, CLIN J AM SOC NEPHRO, V2, P814, DOI 10.2215/CJN.03481006
   Lameire N, 2003, ADV RENAL REPLACE TH, V10, P93, DOI 10.1053/jarr.2003.50012
   Ling K, 2020, MEDICINE, V99, P0
   Ma Y, 2020, MEDRXIV, V0, PPIN PR, DOI 10.1101/2020.02.24.20027201
   Maggiore U, 2020, NEPHROL DIAL TRANSPL, V35, P899, DOI 10.1093/ndt/gfaa130
   Maslach C, 2016, WORLD PSYCHIATRY, V15, P103, DOI 10.1002/wps.20311
   Mattei A, 2017, FRONT PSYCHIATRY, V8, P0, DOI 10.3389/fpsyt.2017.00098
   Medecins sans Frontieres (MSF), 2020, COR COVID 19 PAND RA, V0, P0
   MedecinsSansFrontieres (MSF), 2019, CLIN GUID DIAGN TREA, V0, P0
   Meyer TW, 2020, J AM SOC NEPHROL, V31, P1141, DOI 10.1681/ASN.2020030361
   Moazzami B, 2020, J CLIN VIROL, V126, P0, DOI 10.1016/j.jcv.2020.104345
   Murakami N, 2015, CLIN J AM SOC NEPHRO, V10, P1389, DOI 10.2215/CJN.10181014
   Nadim MK, 2020, NAT REV NEPHROL, V16, P765, DOI 10.1038/s41581-020-00372-5
   Pei GC, 2020, J AM SOC NEPHROL, V31, P1157, DOI 10.1681/ASN.2020030276
   Perico L, 2020, NEPHRON, V144, P213, DOI 10.1159/000507305
   Quintaliani G, 2020, J NEPHROL, V33, P725, DOI 10.1007/s40620-020-00794-1
   Rathert C, 2018, MED CARE, V56, P976, DOI 10.1097/MLR.0000000000000999
   Sasangohar F, 2020, ANESTH ANALG, V131, P106, DOI 10.1213/ANE.0000000000004866
   Savla D, 2017, HEMODIAL INT, V21, P445, DOI 10.1111/hdi.12501
   Sever MS, 2020, PEDIATR NEPHROL, V35, P1381, DOI 10.1007/s00467-019-04310-x
   Sever Mehmet Sukru, 2018, AM J DISASTER MED, V13, P253, DOI 10.5055/ajdm.2018.0305
   Sever MS, 2012, NEPHROL DIAL TRANSPL, V27, P1, DOI 10.1093/ndt/gfs156
   Sever MS, 2013, CLIN J AM SOC NEPHRO, V8, P328, DOI 10.2215/CJN.07340712
   Sever MS, 2009, NEPHROL DIAL TRANSPL, V24, P1730, DOI 10.1093/ndt/gfp094
   Sever MS, 2006, NEW ENGL J MED, V354, P1052, DOI 10.1056/NEJMra054329
   Sever MS, 2002, KIDNEY INT, V62, P2264, DOI 10.1046/j.1523-1755.2002.00669.x
   Sever MS, 2002, NEPHRON, V92, P64, DOI 10.1159/000064487
   Shaw SCK, 2020, NURSE EDUC PRACT, V44, P0, DOI 10.1016/j.nepr.2020.102780
   Sise ME, 2020, NEW ENGL J MED, V382, P2147, DOI 10.1056/NEJMcpc2002418
   SOLEZ K, 1993, KIDNEY INT, V44, P479, DOI 10.1038/ki.1993.271
   Suzuki Y, 2017, J OCCUP HEALTH, V59, P156, DOI 10.1539/joh.16-0263-OA
   The Editors of Encyclopaedia Britannica, 2004, IND OC TSUN 2004, V0, P0
   The European Union, 2020, COMM EU RESP COVID 1, V0, P0
   Trabucchi M, 2020, LANCET PSYCHIAT, V7, P387, DOI 10.1016/S2215-0366(20)30149-8
   Vanholder R, 2007, CONTRIB NEPHROL, V156, P325
   Vanholder R, 2007, KIDNEY INT, V71, P17, DOI 10.1038/sj.ki.5001956
   Vanholder R, 2011, NEPHRON CLIN PRACT, V117, PC184, DOI 10.1159/000320200
   Vanholder R, 2001, KIDNEY INT, V59, P783, DOI 10.1046/j.1523-1755.2001.059002783.x
   Vanholder R, 2010, LANCET, V375, P1162, DOI 10.1016/S0140-6736(10)60513-2
   WAECKERLE JF, 1991, NEW ENGL J MED, V324, P815
   Watnick S, 2020, CLIN J AM SOC NEPHRO, V15, P710, DOI 10.2215/CJN.03540320
   Wendling P, 2020, MEDSCAPE MED NEWS KI, V0, P0
   West CP, 2018, J INTERN MED, V283, P516, DOI 10.1111/joim.12752
   West CP, 2016, LANCET, V388, P2272, DOI 10.1016/S0140-6736(16)31279-X
   Williams ES, 2020, MED CARE RES REV, V77, P371, DOI 10.1177/1077558719856787
   Williamson EJ, 2020, NATURE, V584, P430, DOI 10.1038/s41586-020-2521-4
   World Health Organization (2020c), 2020, MENT HLTH PSYCH CONS, V0, P0
   Wu Y, 2020, J PAIN SYMPTOM MANAG, V60, PE60, DOI 10.1016/j.jpainsymman.2020.04.008
   Yang XB, 2020, LANCET RESP MED, V8, P475, DOI 10.1016/S2213-2600(20)30079-5
   Yates SW, 2020, AM J MED, V133, P160, DOI 10.1016/j.amjmed.2019.08.034
NR 83
TC 13
Z9 13
U1 1
U2 8
PU AMER SOC NEPHROLOGY
PI WASHINGTON
PA 1401 H Street NW, Suite 900, WASHINGTON, DC 20005, UNITED STATES
SN 1555-9041
EI 1555-905X
J9 CLIN J AM SOC NEPHRO
JI Clin. J. Am. Soc. Nephrol.
PD MAY 8
PY 2021
VL 16
IS 5
BP 829
EP 837
DI 10.2215/CJN.08400520
PG 9
WC Urology & Nephrology
SC Urology & Nephrology
GA SJ3PM
UT WOS:000655444500028
PM 33414153
DA 2022-10-14
ER

PT J
AU Russell, E
   Mossop, L
   Forbes, E
   Oxtoby, C
AF Russell, Elly
   Mossop, Liz
   Forbes, Ellie
   Oxtoby, Catherine
TI Uncovering the 'messy details' of veterinary communication: An analysis of communication problems in cases of alleged professional negligence
SO VETERINARY RECORD
LA English
DT Article
ID client-patient communication; nontechnical competence; gender-difference; medical-education; training-program; operating-room; health-care; safety; skill; student
AB Background Communication failure is reported as a cause of error in veterinary practice and has been associated with complaints and litigation. Evidence describing the types and nature of communication problems is lacking. This limits our ability to mitigate the risk poor communication poses. Methods This study used a mixed methods approach to explore the frequency and types of communication problems present in settled cases of alleged veterinary professional negligence. Thematic analysis was conducted on written documents associated with 100 such cases involving canine patients. Interpretation was informed by human factors thinking and communication theory. Results were triangulated with findings from a focus group with the Veterinary Defence Society claims consultants and with healthcare literature on communication failures. Results Communication problems played a contributory role in 80% of the cases examined. The analysis highlighted features of problematic communication in veterinary practice that are underrepresented in the current literature. These include the prominence of communication problems within veterinary teams, the impact of communication on the safety of care and also the interdependence of communication events with the context, system and environment in which they occur. Conclusions These results suggest that communication is a collective competency. Effective communication is something veterinary systems, rather than individuals alone, achieve. There is a need to consider the team and organisational contexts in which communication occurs to ensure individual communication skills can be translated into communication practices that support the delivery of high-quality, safe veterinary care for the benefits of clinicians, owners and patients.
C1 [Russell, Elly; Forbes, Ellie] Univ Lincoln, Sch Hlth & Social Care, Brayford Campus, Lincoln LN6 7TS, England.
   [Mossop, Liz] Univ Lincoln, Vice Chancellors Off, Brayford Campus, Lincoln, England.
   [Oxtoby, Catherine] Vet Def Soc, Knutsford, England.
RP Russell, E (通讯作者)，Univ Lincoln, Sch Hlth & Social Care, Brayford Campus, Lincoln LN6 7TS, England.
EM erussell@nncoln.ac.uk
FU Veterinary Defence Society
CR Adams CL, 2006, J VET MED EDUC, V33, P28, DOI 10.3138/jvme.33.1.28
   Adams CL, 2017, SKILLS COMMUNICATING, V0, P0
   Alvarez G, 2006, J CRIT CARE, V21, P236, DOI 10.1016/j.jcrc.2006.02.004
   [Anonymous], 2001, VET REC, V148, P129
   [Anonymous], 2018, PAT SAF IN GROUP REP, V0, P0
   Artemiou E, 2014, VET REC, V175, P509, DOI 10.1136/vr.102633
   Barr HG, 2016, CAIPE INTERPROFESSIO, V0, P0
   Bergstrom A, 2016, VET SURG, V45, P571, DOI 10.1111/vsu.12482
   Braun V, 2006, QUAL RES PSYCHOL, V3, P77, DOI 10.1191/1478088706qp063oa
   Braun V, 2021, QUAL RES SPORT EXERC, V13, P201, DOI 10.1080/2159676X.2019.1704846
   Brock D, 2013, POSTGRAD MED J, V89, P642, DOI 10.1136/postgradmedj-2012-000952rep
   Brown JP, 1999, J AM VET MED ASSOC, V215, P161
   Cake MA, 2016, MED TEACH, V38, P550, DOI 10.3109/0142159X.2016.1173662
   Carayon P, 2006, QUAL SAF HEALTH CARE, V15, PI50, DOI 10.1136/qshc.2005.015842
   Coe JB, 2008, JAVMA-J AM VET MED A, V233, P1072, DOI 10.2460/javma.233.7.1072
   Cooke Marcia, 2016, J HEALTHC RISK MANAG, V36, P35, DOI 10.1002/jhrm.21233
   Corah L, 2018, VET REC, V183, P0, DOI 10.1136/vr.104759
   Cornell KK, 2019, JAVMA-J AM VET MED A, V255, P1377, DOI 10.2460/javma.255.12.1377
   Cron WL, 2000, J AM VET MED ASSOC, V217, P332, DOI 10.2460/javma.2000.217.332
   Danielson JA, 2012, J VET MED EDUC, V39, P62, DOI 10.3138/jvme.0711.072R
   DINSMORE JR, 1993, VET CLIN N AM-SMALL, V23, P1019, DOI 10.1016/S0195-5616(93)50133-X
   Gordon M, 2012, MED EDUC, V46, P1042, DOI 10.1111/j.1365-2923.2012.04343.x
   Grand JA, 2013, JAVMA-J AM VET MED A, V242, P322, DOI 10.2460/javma.242.3.322
   Gray CA, 2006, J VET MED EDUC, V33, P85, DOI 10.3138/jvme.33.1.85
   Gray C, 2020, VET REC, V187, P0, DOI 10.1136/vr.105762
   Haldane S, 2017, J VET MED EDUC, V44, P268, DOI 10.3138/jvme.1215-193R
   Hannawa AF, 2018, J PATIENT SAF RISK M, V23, P99
   Hazel SJ, 2013, J VET MED EDUC, V40, P333, DOI 10.3138/jvme.0213-034R1
   Hecker KG, 2012, J VET MED EDUC, V39, P304, DOI 10.3138/jvme.0312.022R
   Helmreich RL, 2000, BRIT MED J, V320, P781, DOI 10.1136/bmj.320.7237.781
   Hodgson JL, 2013, J VET MED EDUC, V40, P102, DOI 10.3138/jvme.1012-092R
   Huntington Beth, 2003, PROC (BAYL UNIV MED CENT), V16, P157
   Kilbane H, 2020, J SMALL ANIM PRACT, V61, P332, DOI 10.1111/jsap.13131
   Kinnison T, 2015, VET REC, V177, P492, DOI 10.1136/vr.103327
   Kinnison T, 2014, J VET MED EDUC, V41, P172, DOI 10.3138/jvme.0713-095R2
   Kinnison T, 2011, J VET MED EDUC, V38, P311, DOI 10.3138/jvme.38.3.311
   Kogan LR, 2004, J VET MED EDUC, V31, P154, DOI 10.3138/jvme.31.2.154
   Leonard M, 2004, QUAL SAF HEALTH CARE, V13, PI85, DOI 10.1136/qshc.2004.010033
   Levinson W, 1997, JAMA-J AM MED ASSOC, V277, P553, DOI 10.1001/jama.277.7.553
   Lewis RE, 2003, J AM VET MED ASSOC, V222, P1690, DOI 10.2460/javma.2003.222.1690
   Lingard L, 2004, QUAL SAF HEALTH CARE, V13, P330, DOI 10.1136/qshc.2003.008425
   Lingard L, 2004, MED EDUC, V38, P691, DOI 10.1111/j.1365-2929.2004.01844.x
   Lingard L, 2012, QUESTION COMPETENCE, V0, P42
   Lingard L, 2016, J CONTIN EDUC HEALTH, V36, PS19, DOI 10.1097/CEH.0000000000000078
   Little G, 2010, VET REC, V167, P0
   Lloyd JW, 2002, J VET MED EDUC, V29, P84, DOI 10.3138/jvme.29.2.84
   Makary MA, 2016, BMJ-BRIT MED J, V353, P0, DOI 10.1136/bmj.i2139
   Manser T, 2009, ACTA ANAESTH SCAND, V53, P143, DOI 10.1111/j.1399-6576.2008.01717.x
   McArthur ML, 2013, AUST VET J, V91, P374, DOI 10.1111/avj.12083
   McDermott MP, 2017, VET REC, V180, P305, DOI 10.1136/vr.103997
   McMillan M, 2014, VET REC, V175, P556, DOI 10.1136/vr.g7515
   McMillan MW, 2018, VET ANAESTH ANALG, V45, P3, DOI 10.1016/j.vaa.2017.06.007
   Meehan MP, 2014, J VET MED EDUC, V41, P371, DOI 10.3138/jvme.1213-162R1
   Mellanby RJ, 2011, VET REC, V168, P0, DOI 10.1136/vr.d925
   Mellanby RJ, 2004, VET REC, V155, P761
   Mossop L, 2015, VET REC, V177, P122, DOI 10.1136/vr.h4033
   Mossop L, 2015, VET REC, V177, P539, DOI 10.1136/vr.h6403
   NEMETH C, 2008, IMPROVING HEALTHCARE, V0, P245
   Oxtoby C, 2015, VET REC, V177, P0, DOI 10.1136/vr.103331
   Oxtoby C, 2019, VET REC, V184, P0, DOI 10.1136/vr.105137
   Perrin HC, 2019, J VET MED EDUC, V46, P21, DOI 10.3138/jvme.0317-045r
   Rhind SM, 2011, BMC MED EDUC, V11, P0, DOI 10.1186/1472-6920-11-64
   Schippers MC, 2014, SMALL GR RES, V45, P731, DOI 10.1177/1046496414553473
   Shaw JR, 2008, JAVMA-J AM VET MED A, V233, P1576, DOI 10.2460/javma.233.10.1576
   Shaw JR, 2019, JAVMA-J AM VET MED A, V255, P722, DOI 10.2460/javma.255.6.722
   Shaw JR, 2012, JAVMA-J AM VET MED A, V241, P81, DOI 10.2460/javma.241.1.81
   Sheard L, 2019, BMJ QUAL SAF, V29, P1
   Shekelle PG, 2013, ANN INTERN MED, V158, P365, DOI 10.7326/0003-4819-158-5-201303051-00001
   Umberfield E, 2019, JT COMM J QUAL PATIE, V45, P406, DOI 10.1016/j.jcjq.2019.02.006
   Vincent C, 2006, J EVAL CLIN PRACT, V12, P665, DOI 10.1111/j.1365-2753.2006.00634.x
   Wallis J, 2019, FRONT VET SCI, V6, P0, DOI 10.3389/fvets.2019.00012
   Wears R, 2019, STILL NOT SAFE PATIE, V0, P0
   Wears RL, 2007, ANN EMERG MED, V49, P206, DOI 10.1016/j.annemergmed.2006.08.027
   Weedon GR, 2004, ANIMAL LAW, V10, P125
   Weingart SN, 2000, BRIT MED J, V320, P774, DOI 10.1136/bmj.320.7237.774
   Weller J, 2014, POSTGRAD MED J, V90, P149, DOI 10.1136/postgradmedj-2012-131168
   West, 1996, HDB WORK GROUP PSYCH, V0, P555
NR 79
TC 3
Z9 3
U1 1
U2 1
PU WILEY
PI HOBOKEN
PA 111 RIVER ST, HOBOKEN 07030-5774, NJ USA
SN 0042-4900
EI 2042-7670
J9 VET REC
JI Vet. Rec.
PD FEB 15
PY 2021
VL 190
IS 3
BP 
EP 
DI 10.1002/vetr.1068
PG 11
WC Veterinary Sciences
SC Veterinary Sciences
GA YS9EX
UT WOS:000722216600001
PM 34821386
DA 2022-10-14
ER

PT J
AU Villalobos, A
   Horny, M
   Hughes, DR
   Duszak, R
AF Villalobos, Alexander
   Horny, Michal
   Hughes, Danny R.
   Duszak, Richard, Jr.
TI Associations Over Time Between Paid Medical Malpractice Claims and Imaging Utilization in the United States
SO JOURNAL OF THE AMERICAN COLLEGE OF RADIOLOGY
LA English
DT Article
DE Malpractice litigation; defensive medicine; physician behavior; diagnostic imaging utilization
ID emergency physicians fear; defensive medicine; risk; reform; perception; lawsuit; service; impact; cost; rate
AB Purpose: The aim of this study was to explore state-level relationships between the incidence and payout amounts for medical malpractice claims and Medicare imaging utilization and spending across the United States. Methods: Using claims data from a 5% sample of Medicare beneficiaries for 2004 to 2016, annual state population-adjusted rates of imaging utilization and spending were calculated. Using National Practitioner Data Bank files, all paid physician malpractice claims were identified, and lagged state population-adjusted rolling averages of paid claim frequencies and payout amounts were calculated. Controlling for secular trends and state fixed effects with robust standard errors clustered at the state level to account for serial autocorrelation, associations between imaging utilization and lagged paid malpractice claims were assessed using multivariate regression models. Log-log model specification was used to obtain elasticity measures. Results: Between 2004 and 2016, national Medicare diagnostic imaging utilization and spending declined by 31.4% and 47.2%, respectively (from 355,057 to 243,517 examinations and from $28,591,146 to $15,099,291 per 100,000 beneficiaries). Overall national paid malpractice claims and payout amounts declined by 46.4% and 39.6%, respectively (from 4.83 to 2.59 claims and from $1,803,565 to $1,089,112 per 100,000 population). After controlling for secular trends and state fixed effects, advanced imaging utilization was positively associated with the lagged number of per capita paid malpractice claims. Each 1% increase in average paid malpractice claims was associated with a subsequent 0.20% increase in advanced imaging utilization (P = .001). Conclusions: Positive associations between paid malpractice claims and advanced Medicare imaging utilization support the contention that US physicians use medical imaging as a defensive medicine strategy.
C1 [Villalobos, Alexander; Horny, Michal] Emory Univ, Sch Med, Dept Radiol & Imaging Sci, 1364 Clifton Rd NE,Suite D112, Atlanta, GA 30322 USA.
   [Horny, Michal] Emory Univ, Rollins Sch Publ Hlth, Dept Hlth Policy & Management, Atlanta, GA 30322 USA.
   [Hughes, Danny R.] Georgia Inst Technol, Sch Econ, Atlanta, GA 30332 USA.
   [Hughes, Danny R.] Georgia Inst Technol, Hlth Econ & Analyt Lab HEAL, Atlanta, GA 30332 USA.
   [Duszak, Richard, Jr.] Emory Univ, Sch Med, Radiol, Dept Radiol & Imaging Sci, Atlanta, GA USA.
RP Villalobos, A (通讯作者)，Emory Univ, Sch Med, Dept Radiol & Imaging Sci, 1364 Clifton Rd NE,Suite D112, Atlanta, GA 30322 USA.
EM avillalobos@emory.edu
FU Harvey L. Neiman Health Policy Institute
CR Agarwal R, 2019, HEALTH SERV RES, V54, P851, DOI 10.1111/1475-6773.13157
   Baicker K, 2007, HEALTH AFFAIR, V26, P841, DOI 10.1377/hlthaff.26.3.841
   BALDWIN LM, 1995, JAMA-J AM MED ASSOC, V274, P1606, DOI 10.1001/jama.274.20.1606
   Baskerville JR, 2012, AM J EMERG MED, V30, P367, DOI 10.1016/j.ajem.2010.12.008
   Bishop TF, 2010, ARCH INTERN MED, V170, P1081, DOI 10.1001/archinternmed.2010.155
   Breen MA, 2017, PEDIATR RADIOL, V47, P808, DOI 10.1007/s00247-017-3873-2
   Carrier ER, 2013, HEALTH AFFAIR, V32, P1383, DOI 10.1377/hlthaff.2013.0233
   Carrier ER, 2010, HEALTH AFFAIR, V29, P1585, DOI 10.1377/hlthaff.2010.0135
   Dick EA, 2016, BRIT J RADIOL, V89, P0, DOI 10.1259/bjr.20150819
   Dick JF, 2009, AM J ROENTGENOL, V192, P327, DOI 10.2214/AJR.07.3346
   Harvey HB, 2016, J AM COLL RADIOL, V13, P124, DOI 10.1016/j.jacr.2015.07.013
   Horny M, 2015, J AM COLL RADIOL, V12, P1380, DOI 10.1016/j.jacr.2015.09.013
   Hughes DR, 2015, JAMA INTERN MED, V175, P101, DOI 10.1001/jamainternmed.2014.6349
   Jena AB, 2015, BMJ-BRIT MED J, V351, P0, DOI 10.1136/bmj.h5516
   Jena AB, 2011, NEW ENGL J MED, V365, P629, DOI 10.1056/NEJMsa1012370
   Kanzaria HK, 2015, ACAD EMERG MED, V22, P390, DOI 10.1111/acem.12625
   Katz DA, 2005, ANN EMERG MED, V46, P525, DOI 10.1016/j.annemergmed.2005.04.016
   Kavanagh KT, 2014, J PATIENT SAF, V10, P222, DOI 10.1097/PTS.0b013e3182a7e992
   LAWTHERS AG, 1992, J HEALTH POLIT POLIC, V17, P463, DOI 10.1215/03616878-17-3-463
   Li SH, 2017, J AM COLL RADIOL, V14, P149, DOI 10.1016/j.jacr.2016.10.002
   Li SH, 2015, J AM COLL RADIOL, V12, P1403, DOI 10.1016/j.jacr.2015.09.015
   LICHTENSTEIN S, 1978, J EXP PSYCHOL-HUM L, V4, P551, DOI 10.1037/0278-7393.4.6.551
   Mello MM, 2010, HEALTH AFFAIR, V29, P1569, DOI 10.1377/hlthaff.2009.0807
   Reschovsky JD, 2018, HEALTH SERV RES, V53, P1498, DOI 10.1111/1475-6773.12660
   Rosenkrantz AB, 2015, AM J ROENTGENOL, V205, P817, DOI 10.2214/AJR.15.14413
   Schaffer AC, 2017, JAMA INTERN MED, V177, P710, DOI 10.1001/jamainternmed.2017.0311
   Sethi Manish K, 2012, AM J ORTHOP (BELLE MEAD NJ), V41, P69
   SLOVIC P, 1987, SCIENCE, V236, P280, DOI 10.1126/science.3563507
   Smith-Bindman R, 2019, JAMA-J AM MED ASSOC, V322, P843, DOI 10.1001/jama.2019.11456
   Smith-Bindman R, 2011, AM J EMERG MED, V29, P656, DOI 10.1016/j.ajem.2010.01.038
   Studdert DM, 2005, JAMA-J AM MED ASSOC, V293, P2609, DOI 10.1001/jama.293.21.2609
   Waxman DA, 2014, NEW ENGL J MED, V371, P1518, DOI 10.1056/NEJMsa1313308
   WENNBERG J, 1973, SCIENCE, V182, P1102, DOI 10.1126/science.182.4117.1102
   Wong AC, 2011, PEDIATR EMERG CARE, V27, P182, DOI 10.1097/PEC.0b013e31820d64f7
   Yu H, 2017, HEALTH SERV RES, V52, P2018, DOI 10.1111/1475-6773.12789
NR 35
TC 8
Z9 8
U1 0
U2 2
PU ELSEVIER SCIENCE INC
PI NEW YORK
PA STE 800, 230 PARK AVE, NEW YORK, NY 10169 USA
SN 1546-1440
EI 1558-349X
J9 J AM COLL RADIOL
JI J. Am. Coll. Radiol.
PD JAN 15
PY 2021
VL 18
IS 1
BP 34
EP 41
DI 10.1016/j.jacr.2020.04.035
PG 8
WC Radiology, Nuclear Medicine & Medical Imaging
SC Radiology, Nuclear Medicine & Medical Imaging
GA PR7WX
UT WOS:000607445400011
PM 32827470
DA 2022-10-14
ER

PT J
AU Marrone, M
   Marrone, L
   Cazzato, G
   Baldassarra, SL
   Ingravallo, G
   Stellacci, A
AF Marrone, Maricla
   Marrone, Laura
   Cazzato, Gerardo
   Baldassarra, Stefania Lonero
   Ingravallo, Giuseppe
   Stellacci, Alessandra
TI Death Related to a Congenital Vascular Anomaly of Pulmonary Hamartoma Type: Malpractice or Tragic Fatality?
SO MEDICINA-LITHUANIA
LA English
DT Article
DE medical malpractice; defensive medicine; bronchoscopy; doctor-patient relationship; autopsy; COVID-19
ID tumor syndrome; error
AB In forensic pathology, apparently straightforward cases can often hide rarities that, if not correctly interpreted, can alter the results of the entire investigation, leading to misinterpretations. This occurs when the investigation is conducted to assess medical malpractice. An unexpected death, with no known apparent cause, is often linked to an underlying disease process of unclear etiological origin whose nature can, unfortunately, be properly investigated only post-mortem. This presentation shows a case study, in which it was possible to reconduct the death of a patient to a natural pathology and not to medical treatment. Here, the authors illustrate a case with a hamartoma developed in chronic inflammatory conditions (bronchiectasis) that was difficult to differentiate from lung cancer due to the inability to perform specific instrumental examinations. The hamartoma, usually benign and identifiable by standard instrumental investigations, in this case, led to the patient's death precisely during the execution of a bronchoscopy. However, in the absence of a certain cause of death, public opinion unanimously attributes a patient's disease to medical error. Indeed, a routine practice such as bronchoscopy should not cause death and consequently, the doctor must have made a mistake. Fortunately, the autopsy not only demonstrated the origin of the bleeding but also unveiled the reason for this, as rare congenital lung disease. Fate, one might say.
C1 [Marrone, Maricla; Baldassarra, Stefania Lonero; Stellacci, Alessandra] Univ Bari Aldo Moro, Interdisciplinary Dept Med, Legal Med Sect, I-70124 Bari, Italy.
   [Cazzato, Gerardo; Ingravallo, Giuseppe] Univ Bari Aldo Moro, Dept Emergency & Organ Transplantat DETO, Pathol Sect, I-70124 Bari, Italy.
RP Cazzato, G (通讯作者)，Univ Bari Aldo Moro, Dept Emergency & Organ Transplantat DETO, Pathol Sect, I-70124 Bari, Italy.
EM rosauramarrone@gmail.com; giuseppe.ingravallo@uniba.it
CR Agarwal R, 2019, HEALTH SERV RES, V54, P851, DOI 10.1111/1475-6773.13157
   BASILE A, 1989, THORAX, V44, P232, DOI 10.1136/thx.44.3.232
   Chen QR, 2014, ANN THORAC SURG, V98, P1835, DOI 10.1016/j.athoracsur.2013.12.059
   Giampalmo A, 2009, ACTA MED SCAND, V138, P1, DOI 10.1111/j.0954-6820.1950.tb14781.x
   Hermer LD, 2010, J GEN INTERN MED, V25, P470, DOI 10.1007/s11606-010-1259-3
   Himpe U, 2009, J THORAC ONCOL, V4, P107, DOI 10.1097/JTO.0b013e31818e0e02
   Hobert JA, 2009, GENET MED, V11, P687, DOI 10.1097/GIM.0b013e3181ac9aea
   Hureau J, 2005, B ACAD NAT MED PARIS, V189, P815, DOI 10.1016/S0001-4079(19)33509-5
   Jacomelli M, 2020, J BRAS PNEUMOL, V46, P0, DOI 10.36416/1806-3756/e20180125
   Jin FG, 2008, RESPIRATION, V76, P429, DOI 10.1159/000151656
   Kalra J, 2004, CLIN BIOCHEM, V37, P1043, DOI 10.1016/j.clinbiochem.2004.08.007
   Kamath S Ganesh, 2012, BMJ CASE REP, V2012, P0, DOI 10.1136/bcr-2012-006811
   Legemaate J, 2015, NED TIJDSCHR GENEES, V159, P9089
   Lujan JL, 2020, STUD HIST PHILOS SCI, V80, P82, DOI 10.1016/j.shpsa.2019.05.005
   Lundeen KS, 2021, PULMONARY HAMARTOMA, V0, P0
   Martini K, 2020, THER UMSCH, V77, P75, DOI 10.1024/0040-5930/a001156
   Mishra D, 2017, INDIAN PEDIATR, V54, P37, DOI 10.1007/s13312-017-0994-5
   Nieuwenhuis MH, 2014, FAM CANCER, V13, P57, DOI 10.1007/s10689-013-9674-3
   NILI M, 1979, SCAND J THORAC CARD, V13, P157, DOI 10.3109/14017437909100984
   Oyebode F, 2013, MED PRIN PRACT, V22, P323, DOI 10.1159/000346296
   Panella Massimiliano, 2015, IG SANITA PUBBL, V71, P335
   Papavramidou N, 2019, HIPPOKRATIA, V23, P99
   Pilarski R, 2013, JNCI-J NATL CANCER I, V105, P1607, DOI 10.1093/jnci/djt277
   Schoenfeld EM, 2019, ANN EMERG MED, V74, P126, DOI 10.1016/j.annemergmed.2018.11.017
   SHIN MS, 1992, J NATL MED ASSOC, V84, P329
   Shovlin CL, 2017, THORAX, V72, P1154, DOI 10.1136/thoraxjnl-2017-210764
   SIEGELMAN SS, 1986, RADIOLOGY, V160, P313, DOI 10.1148/radiology.160.2.3726106
   Sylvester JT, 2012, PHYSIOL REV, V92, P367, DOI 10.1152/physrev.00041.2010
   Tellapuri S, 2019, INT J CARDIOVAS IMAG, V35, P1421, DOI 10.1007/s10554-018-1479-x
   Whyte Richard I, 2003, SEMIN THORAC CARDIOVASC SURG, V15, P301, DOI 10.1016/S1043-0679(03)70010-0
   Xiong Yan, 2015, BEIJING DA XUE XUE BAO YI XUE BAN, V47, P865
   Zhang SY, 2010, CLIN CANCER RES, V16, P4325, DOI 10.1158/1078-0432.CCR-09-2990
NR 32
TC 0
Z9 0
U1 1
U2 1
PU MDPI
PI BASEL
PA ST ALBAN-ANLAGE 66, CH-4052 BASEL, SWITZERLAND
SN 1010-660X
EI 1648-9144
J9 MEDICINA-LITHUANIA
JI Med. Lith.
PD NOV 15
PY 2021
VL 57
IS 11
BP 
EP 
DI 10.3390/medicina57111231
PG 10
WC Medicine, General & Internal
SC General & Internal Medicine
GA XK3RW
UT WOS:000727388000001
PM 34833450
DA 2022-10-14
ER

PT J
AU Ye, ZH
   Mi, QW
   Huang, RZ
AF Ye, Zhaohua
   Mi, Qiwu
   Huang, Renzhao
TI Stent encrustation or fragmentation? A case report of post stent removal encrustation in postpartum woman and literature review
SO BMC PREGNANCY AND CHILDBIRTH
LA English
DT Review
DE Ureteral stent; Encrustation; Pregnant
ID ureteral stent; management; pregnancy; urolithiasis; incrustation; forgotten; disease
AB Background Ureteral stents are commonly used in the field of urology to relieve ureteral obstruction. However, complications relating to ureteral stent use, such as encrustation continue to occur, especially with prolonged indwell time. Case presentation Here we present a 37-year-old postpartum woman with a foreign body in her bladder after removing a ureteral stent 1 month before. She insisted that the foreign body was the fragment of stent and asked for medical malpractice indemnity payments while the surgeon of her insisted that the stent was intact during the procedure. Finally, the foreign body was confirmed as an encrustation by cystoscopy and the patient received 10,000 yuan ($ 1500) as indemnity payments after encrustation removal. Conclusion In the absence of guidelines, stent indwelling time vary with centers' habits, stent materials and patient's education. Early detection of stent encrustation and timely removal of the encrusted stent are still the best way to avoid stent retention. Violent stent removal is of danger and not recommended in any case.
C1 [Ye, Zhaohua; Mi, Qiwu; Huang, Renzhao] Dongguan Peoples Hosp, Dept Urol, Dongguan 523000, Peoples R China.
RP Mi, QW (通讯作者)，Dongguan Peoples Hosp, Dept Urol, Dongguan 523000, Peoples R China.
EM mqw175@163.com
CR Abadian PN, 2018, ANAL CHEM, V90, P1531, DOI 10.1021/acs.analchem.7b04047
   Acosta-Miranda AM, 2009, J ENDOUROL, V23, P409, DOI 10.1089/end.2008.0214
   Al-Aown A, 2010, THER ADV UROL, V2, P85, DOI 10.1177/1756287210370699
   [Anonymous], 2018, OBSTET GYNECOL, V132, P786, DOI 10.1097/AOG.0000000000002858
   Aravantinos E, 2006, J ENDOUROL, V20, P1045, DOI 10.1089/end.2006.20.1045
   Arenas JL, 2016, UROLOGY, V97, P51, DOI 10.1016/j.urology.2016.06.050
   Blaheta RA, 2017, CENT EUR J UROL, V70, P107, DOI 10.5173/ceju.2017.912
   Borboroglu PG, 2000, J UROLOGY, V164, P648, DOI 10.1016/S0022-5347(05)67272-2
   Bouzidi H, 2008, PROG UROL, V18, P230, DOI 10.1016/j.purol.2008.02.004
   Brent RL, 2004, AM J ROENTGENOL, V182, P819, DOI 10.2214/ajr.182.3.1820819
   Bultitude MF, 2003, UROLOGY, V62, P622, DOI 10.1016/S0090-4295(03)00506-5
   DENSTEDT JD, 1992, J UROLOGY, V148, P1072, DOI 10.1016/S0022-5347(17)36821-0
   Duty B, 2012, J UROLOGY, V187, P528, DOI 10.1016/j.juro.2011.10.045
   ELFAQIH SR, 1991, J UROLOGY, V146, P1487, DOI 10.1016/S0022-5347(17)38146-6
   Fulgham PF, 2013, J UROLOGY, V189, P1203, DOI 10.1016/j.juro.2012.10.031
   Gunduz N, 2017, EURASIAN J MED, V49, P158, DOI 10.5152/eurasianjmed.2017.17038
   Kalinderi K, 2018, J OBSTET GYNAECOL, V38, P448, DOI 10.1080/01443615.2017.1370579
   Kawahara T, 2012, J ENDOUROL, V26, P178, DOI 10.1089/end.2011.0385
   Lam JS, 2002, J ENDOUROL, V16, P733, DOI 10.1089/08927790260472881
   Lopez-Huertas HL, 2010, J ENDOUROL, V24, P9, DOI 10.1089/end.2009.0422
   Lumiaho J, 1999, J ENDOUROL, V13, P107, DOI 10.1089/end.1999.13.107
   Masselli G, 2013, ABDOM IMAGING, V38, P1409, DOI 10.1007/s00261-013-0019-3
   Ordon M, 2020, J ENDOUROL, V34, P215, DOI 10.1089/end.2019.0557
   Roupret M, 2005, UROLOGY, V66, P246, DOI 10.1016/j.urology.2005.03.054
   Saha P K, 2018, MYMENSINGH MED J, V27, P149
   Schlick RW, 1998, J ENDOUROL, V12, P451, DOI 10.1089/end.1998.12.451
   Semins MJ, 2013, INT J WOMENS HEALTH, V5, P599, DOI 10.2147/IJWH.S51416
   Sighinolfi MC, 2015, UROLOGY, V86, P703, DOI 10.1016/j.urology.2015.05.015
   Singh I, 2001, UROLOGY, V58, P526, DOI 10.1016/S0090-4295(01)01317-6
   Streffer C, 2003, ANN ICRP, V33, P5
   Tomer N, 2021, J UROLOGY, V205, P68, DOI 10.1097/JU.0000000000001343
   Tunney MM, 1996, BIOMATERIALS, V17, P1541, DOI 10.1016/0142-9612(96)89780-8
   Watterson JD, 2003, J ENDOUROL, V17, P269, DOI 10.1089/089277903322145431
   White WM, 2013, J UROLOGY, V189, P931, DOI 10.1016/j.juro.2012.09.076
   Yoshida T, 2019, J UROLOGY, V202, P164, DOI 10.1097/JU.0000000000000196
   ZIMSKIND PD, 1967, J UROLOGY, V97, P840, DOI 10.1016/S0022-5347(17)63130-6
NR 36
TC 0
Z9 0
U1 0
U2 0
PU BMC
PI LONDON
PA CAMPUS, 4 CRINAN ST, LONDON N1 9XW, ENGLAND
SN 
EI 1471-2393
J9 BMC PREGNANCY CHILDB
JI BMC Pregnancy Childbirth
PD NOV 23
PY 2021
VL 21
IS 1
BP 
EP 
DI 10.1186/s12884-021-04262-x
PG 5
WC Obstetrics & Gynecology
SC Obstetrics & Gynecology
GA XC4HS
UT WOS:000721976400001
PM 34809587
DA 2022-10-14
ER

PT J
AU Ha, J
   Kim, Y
   Baek, S
AF Ha, Jeongmin
   Kim, Yoonjung
   Baek, Seungju
TI Risk factors for self-harm in psychiatric wards: A judicial case analysis
SO ARCHIVES OF PSYCHIATRIC NURSING
LA English
DT Article
DE Inpatients; Legal liability; Psychiatric ward attendants; Patient safety; Self-injurious behavior
ID suicidal ideation; inpatient; behavior; injury; care
AB Patients hospitalized in a psychiatric ward may engage in self-injurious behavior secretly, leading to fatal consequences. This study aimed to identify risk factors for self-harm in psychiatric wards. In this review, the framework of Taylor and Hignett?s medical malpractice analysis was utilized. In the search conducted from March to April 2020, keywords were used to collect relevant judgments and previous studies. The final assessment comprised of 5 cases and 13 previous studies. The results of this study emphasize the creation of a ward environment where inpatients can feel secure, and the staff can actively engage in therapeutic communication.
C1 [Ha, Jeongmin] Chung Ang Univ, Dept Nursing, 84 Heukseok Ro, Seoul, South Korea.
   [Kim, Yoonjung] Chung Ang Univ, Fac Red Cross, Coll Nursing, 84 Heukseok Ro, Seoul, South Korea.
   [Baek, Seungju] Natl Ctr Mental Hlth, Dept Mental Hlth Res, 127 Youngmasan Ro, Seoul 04933, South Korea.
RP Kim, Y (通讯作者)，Chung Ang Univ, Fac Red Cross, Coll Nursing, 84 Heukseok Ro, Seoul, South Korea.
EM yoonjung@cau.ac.kr
CR Abidin Z, 2013, BMC PSYCHIATRY, V13, P0, DOI 10.1186/1471-244X-13-197
   Barrera A, 2020, EVID-BASED MENT HEAL, V23, P34, DOI 10.1136/ebmental-2019-300136
   Bowers L, 2000, J ADV NURS, V32, P437, DOI 10.1046/j.1365-2648.2000.01510.x
   DiFilippo JM, 2000, J CLIN CHILD PSYCHOL, V29, P155, DOI 10.1207/S15374424jccp2902_2
   Gallagher J, 2010, BRIT J FORENSIC PRAC, V12, P22, DOI 10.5042/bjfp.2010.0035
   Grube M, 2007, AGGRESSIVE BEHAV, V33, P97, DOI 10.1002/ab.20171
   James K, 2012, INT J NURS STUD, V49, P1212, DOI 10.1016/j.ijnurstu.2012.04.010
   James K, 2012, INT J MENT HEALTH NU, V21, P301, DOI 10.1111/j.1447-0349.2011.00794.x
   Kasper ME, 1996, B AM ACAD PSYCH LAW, V24, P219
   Kim I, 2018, MED SCI LAW, V58, P16, DOI 10.1177/0025802417735265
   Kool N, 2014, BMC PSYCHIATRY, V14, P0, DOI 10.1186/1471-244X-14-64
   Kyron MJ, 2018, J CONSULT CLIN PSYCH, V86, P556, DOI 10.1037/ccp0000305
   Manna M, 2010, J PSYCHIATR MENT HLT, V17, P268, DOI 10.1111/j.1365-2850.2009.01512.x
   Marcus SC, 2018, PSYCHIAT SERV, V69, P204, DOI 10.1176/appi.ps.201700224
   Ministry of Health and Welfare, 2017, MENTAL HLTH ACT KORE, V0, P0
   Montreuil M, 2018, INT J MENT HEALTH NU, V27, P1440, DOI 10.1111/inm.12444
   National Human Rights Commission of Korea, 2018, INVESTIGATION STATUS, V0, P0
   Park JH, 2012, KOREAN J MEDICAL LAW, V20, P219
   Pedersen KZ, 2018, BLAME RESPONSIBILITY, V0, P0
   Ries RK, 2009, COMPR PSYCHIAT, V50, P93, DOI 10.1016/j.comppsych.2008.07.003
   Schwappach DLB, 2019, INT J MENT HEALTH NU, V28, P1363, DOI 10.1111/inm.12664
   Serper MR, 2005, COMPR PSYCHIAT, V46, P121, DOI 10.1016/j.comppsych.2004.07.031
   Shah A, 1997, INT J GERIATR PSYCH, V12, P15, DOI 10.1002/(SICI)1099-1166(199701)12:1<15::AID-GPS415>3.0.CO;2-S
   Shattell M, 2017, J PSYCHOSOC NURS MEN, V55, P13, DOI 10.3928/02793695-20170210-01
   Shin Kwonchul, 2017, KYUNG HEE LAW JOURNAL 경희법학, V52, P171, DOI 10.15539/KHLJ.52.3.5
   Sullivan AM, 2005, PSYCHIAT QUART, V76, P67, DOI 10.1007/s11089-005-5582-2
   Swannell S, 2008, AUSTRALAS PSYCHIATRY, V16, P98, DOI 10.1080/10398560701636955
   Taylor E, 2016, HERD-HEALTH ENV RES, V9, P86, DOI 10.1177/1937586716645918
   Vandewalle J, 2018, INT J MENT HEALTH NU, V27, P877, DOI 10.1111/inm.12376
   World Health Organization, 2016, OUT SHADOWS MAKING M, V0, P0
NR 30
TC 0
Z9 0
U1 0
U2 1
PU W B SAUNDERS CO-ELSEVIER INC
PI PHILADELPHIA
PA 1600 JOHN F KENNEDY BOULEVARD, STE 1800, PHILADELPHIA, PA 19103-2899 USA
SN 0883-9417
EI 1532-8228
J9 ARCH PSYCHIAT NURS
JI Arch. Psychiatr. Nurs.
PD APR 15
PY 2021
VL 35
IS 2
BP 178
EP 184
DI 10.1016/j.apnu.2021.02.002
PG 7
WC Nursing; Psychiatry
SC Nursing; Psychiatry
GA RE9SZ
UT WOS:000634491200007
PM 33781397
DA 2022-10-14
ER

PT J
AU Wong, A
   Zhu, D
   Tong, JY
   Ko, A
   Tham, T
   Kraus, D
AF Wong, Amanda
   Zhu, Daniel
   Tong, Jane Y.
   Ko, Andrew
   Tham, Tristan
   Kraus, Dennis
TI The jaw-dropping costs of oral cavity cancer malpractice
SO HEAD AND NECK-JOURNAL FOR THE SCIENCES AND SPECIALTIES OF THE HEAD AND NECK
LA English
DT Article
DE cancer; legal; litigation; oral cavity; Westlaw
ID medical malpractice; delayed diagnosis; otolaryngology; trend; litigation; physician; head
AB Background Medical litigation is different than it was 20 years ago due to changes in health care. This study provides an updated analysis of oral cavity malpractice litigation from the past two decades (2000-2010 and 2011-2019). Methods Verdict reviews from the Westlaw database were analyzed from January 2000 to August 2019. Data were collected and analyzed with the Statistical Package for the Social Sciences. Results Sixty-five lawsuits were evaluated across 24 states. Failure to diagnose was the most common allegation in both decades. Adjusting for inflation, the average amount awarded from 2000 to 2010 was $1 721 068 and $3 925 504 from 2011 to 2019. Conclusions There has been a significant rise in allegations of failure to biopsy and failure to refer (p < 0.05). In addition, while award amounts appear different between decades, the difference is not statistically significant (p = 0.248). Education should focus on early diagnosis, biopsy, and referral to physicians who routinely care for this patient population.
C1 [Wong, Amanda; Zhu, Daniel; Ko, Andrew] Donald & Barbara Zucker Sch Med Hofstra Northwell, Hempstead, NY USA.
   [Tong, Jane Y.] Drexel Univ, Coll Med, Philadelphia, PA 19104 USA.
   [Tham, Tristan; Kraus, Dennis] Donald & Barbara Zucker Sch Med Hofstra Northwell, New York Head & Neck Inst, Northwell Hlth Syst, New York, NY USA.
RP Kraus, D (通讯作者)，New York Head & Neck Inst, 130 East 77th St,10th Floor, New York, NY 10075 USA.
EM dkraus@northwell.edu
CR Berlin L, 2017, DIAGNOSIS, V4, P133, DOI 10.1515/dx-2017-0007
   Chen AY, 2011, ARCH OTOLARYNGOL, V137, P1094, DOI 10.1001/archoto.2011.180
   Chen KY, 2013, INT J MED SCI, V10, P1471, DOI 10.7150/ijms.6743
   Floyd TK, 2008, GASTROENTEROLOGY, V134, P1822, DOI 10.1053/j.gastro.2008.05.001
   Giardina TD, 2013, HEALTH AFFAIR, V32, P1368, DOI 10.1377/hlthaff.2013.0130
   Gulla RP, 2008, NEWS MASSACHUSETTS M, V4, P0
   Hong SS, 2014, LARYNGOSCOPE, V124, P896, DOI 10.1002/lary.24377
   Ke M, 2010, DERMATOL SURG, V36, P198, DOI 10.1111/j.1524-4725.2009.01425.x
   KERN KA, 1994, ARCH SURG-CHICAGO, V129, P397
   Kessler D, 1996, Q J ECON, V111, P353, DOI 10.2307/2946682
   Levinson W, 1997, JAMA-J AM MED ASSOC, V277, P553, DOI 10.1001/jama.277.7.553
   Lingen MW, 2017, J AM DENT ASSOC, V148, P712, DOI 10.1016/j.adaj.2017.07.032
   Lydiatt DD, 2002, LARYNGOSCOPE, V112, P816, DOI 10.1097/00005537-200205000-00009
   Lydiatt DD, 2002, LARYNGOSCOPE, V112, P445, DOI 10.1097/00005537-200203000-00007
   Mello MM, 2010, HEALTH AFFAIR, V29, P1569, DOI 10.1377/hlthaff.2009.0807
   Murphy BL, 2018, ANN SURG ONCOL, V25, P2939, DOI 10.1245/s10434-018-6579-2
   Sanderson RJ, 2002, BMJ-BRIT MED J, V325, P822, DOI 10.1136/bmj.325.7368.822
   Savage JR, 2006, J LARYNGOL OTOL, V120, P1001, DOI 10.1017/S0022215106001812
   Song SA, 2016, LARYNGOSCOPE, V126, P2301, DOI 10.1002/lary.25866
   Studdert DM, 2005, JAMA-J AM MED ASSOC, V293, P2609, DOI 10.1001/jama.293.21.2609
   Svider PF, 2013, AM J OTOLARYNG, V34, P699, DOI 10.1016/j.amjoto.2012.12.005
   Thomas R, 2018, WORLD NEUROSURG, V110, PE552, DOI 10.1016/j.wneu.2017.11.051
   Warnakulasuriya S, 2009, ORAL ONCOL, V45, P309, DOI 10.1016/j.oraloncology.2008.06.002
   Weatherspoon DJ, 2015, CANCER EPIDEMIOL, V39, P497, DOI 10.1016/j.canep.2015.04.007
   Zhu D, 2020, AM J OTOLARYNG, V41, P0, DOI 10.1016/j.amjoto.2020.102693
NR 25
TC 0
Z9 0
U1 0
U2 0
PU WILEY
PI HOBOKEN
PA 111 RIVER ST, HOBOKEN 07030-5774, NJ USA
SN 1043-3074
EI 1097-0347
J9 HEAD NECK-J SCI SPEC
JI Head Neck-J. Sci. Spec. Head Neck
PD OCT 15
PY 2021
VL 43
IS 10
BP 2869
EP 2875
DI 10.1002/hed.26764
PG 7
WC Otorhinolaryngology; Surgery
SC Otorhinolaryngology; Surgery
GA UL2VI
UT WOS:000655896400001
PM 34050580
DA 2022-10-14
ER

PT J
AU Zanon, M
   Valentinuz, E
   Montanaro, M
   Radaelli, D
   Manfredi, A
   Bonuccelli, D
   Martelloni, M
   D'Errico, S
AF Zanon, Martina
   Valentinuz, Eleonora
   Montanaro, Martina
   Radaelli, Davide
   Manfredi, Alessandro
   Bonuccelli, Diana
   Martelloni, Massimo
   D'Errico, Stefano
TI Is Hospital Autopsy Auditing Suitable for Clinical Risk Management? Actualities and Perspectives of Auditing in the Autopsy Room Following Italian Law 24/2017 on Patient Safety
SO CURRENT PHARMACEUTICAL BIOTECHNOLOGY
LA English
DT Article
DE Hospital autopsy; performance; quality; risk management; claims; cause of death
ID critically-ill patient; diagnostic error; personalized medicine; discrepancy; quality; tool; misdiagnosis; prevalence; attitude; death
AB Background: Autopsy is a valuable tool for understanding the physiopathology of any disease, and it is the gold standard to assess the cause of death. The clinical autopsy is the ultimate medical service for a patient and plays a crucial role in the context of quality control, education of physicians and other medical personnel, as well as mitigation of risk of malpractice claims. Objective: This study aims to demonstrate the importance of improving an autopsy service and the relevance of this investigation procedure in daily clinical practice by evaluating the rate of major discrepancies between the assumed cause of death and the ascertained cause of death after a complete post mortem investigation. A further aim is to classify these discrepancies as class I or class II discrepancies according to the Goldman's criteria in order to assess performance quality. Methods: A retrospective study of the hospital autopsies performed from June 2018 to March 2020 was conducted by considering a diversified dataset, including age and sex of the deceased as well as the clinical and pathological causes of death. Results: 362 cases were taken into consideration. Major discrepancies were found in 71.3% of cases, with a class I error of 22.7% and a class II error of 48.6%. The most frequent misdiagnosis were cardiovascular disorders, embolism, and aneurism rupture. Discussion: The rate of major discrepancies and the rate of class I and class II errors are way above the rate found in the literature. Despite the high rate of a major discrepancy, evidence collected from hospital autopsies (i.e., certainty of the cause of death, unknown comorbidities) has strengthened the legal defense in cases of medical malpractice litigation. In our experience, by accurately determining the cause of death, revealing new or unexpected findings, and any possible diagnostic or technical errors, post-mortem examinations can significantly contribute to the improvement of team performance and quality of care. Conclusion: The presence of clinicians during an autopsy and the early sharing of results can be considered a new auditing strategy for hard clinical cases. Finally, by providing a clearer understanding of the nature and cause of the illness, the autopsy results assist in the grieving process by reassuring family members that action or inaction on their part had not contributed to the death.
C1 [Zanon, Martina; Valentinuz, Eleonora; Montanaro, Martina; Radaelli, Davide; Manfredi, Alessandro; D'Errico, Stefano] Univ Trieste, Dept Surg Med & Hlth, Trieste, Italy.
   [Bonuccelli, Diana; Martelloni, Massimo] Azienda USL Toscana Nordovest, Dept Legal Med, Lucca, Italy.
RP D'Errico, S (通讯作者)，Univ Trieste, Dept Surg Med & Hlth, Trieste, Italy.
EM sderrico@units.it
CR Aalten CM, 2006, NETH J MED, V64, P186
   Bamber AR, 2014, ANAT SCI EDUC, V7, P87, DOI 10.1002/ase.1384
   Blokker BM, 2017, PLOS ONE, V12, P0, DOI 10.1371/journal.pone.0178200
   Burton EC, 2004, AM J MED, V117, P255, DOI 10.1016/j.amjmed.2004.01.028
   Burton EC, 2002, AM J MED QUAL, V17, P56, DOI 10.1177/106286060201700203
   Burton J, 2010, HOSP AUTOPSY A MANUA, V3rd, P0, DOI 10.1201/b13395
   Burton JL, 2007, LANCET, V369, P1471, DOI 10.1016/S0140-6736(07)60376-6
   Carlotti APCP, 2016, AM J CLIN PATHOL, V146, P701, DOI 10.1093/AJCP/AQW187
   Chariot P, 2000, ARCH PATHOL LAB MED, V124, P739
   Combes A, 2004, ARCH INTERN MED, V164, P389, DOI 10.1001/archinte.164.4.389
   Davies DJ, 2004, MED J AUSTRALIA, V180, P281, DOI 10.5694/j.1326-5377.2004.tb05926.x
   De Cock KM, 2019, NEW ENGL J MED, V381, P1889, DOI 10.1056/NEJMp1909017
   De Vlieger GYA, 2010, CRIT CARE, V14, P0, DOI 10.1186/cc8925
   Di Sanzo M, 2017, CURR PHARM BIOTECHNO, V18, P194, DOI 10.2174/1389201018666170224105600
   Durning S, 2000, ARCH INTERN MED, V160, P997, DOI 10.1001/archinte.160.7.997
   Edulla NK, 2016, INT J MED SCI PUBLIC, V5, P1484, DOI 10.5455/ijmsph.2016.13122015299
   Erlmeier F, 2017, PATHOLOGE, V38, P430, DOI 10.1007/s00292-017-0319-4
   Esteban A, 2003, INTENS CARE MED, V29, P522, DOI 10.1007/s00134-002-1631-9
   Friberg N, 2019, VIRCHOWS ARCH, V475, P781, DOI 10.1007/s00428-019-02672-z
   Frohlich S, 2014, CRIT CARE MED, V42, P336, DOI 10.1097/CCM.0b013e3182a275b1
   Gaensbacher S, 2012, EUR J EPIDEMIOL, V27, P577, DOI 10.1007/s10654-012-9709-3
   Gatto V, 2019, CURR PHARM BIOTECHNO, V20, P625, DOI 10.2174/1389201020666190408095050
   Giraldi G, 2019, CURR PHARM BIOTECHNO, V20, P643, DOI 10.2174/1389201020666190408095811
   GOLDMAN L, 1983, NEW ENGL J MED, V308, P1000, DOI 10.1056/NEJM198304283081704
   Hamza Ameer, 2017, AUTOPS CASE REP, V7, P1, DOI 10.4322/acr.2017.036
   Hooper JE, 2007, ARCH PATHOL LAB MED, V131, P268
   Jackett L, 2015, PATHOLOGY, V47, P499, DOI 10.1097/PAT.0000000000000297
   Jensen MR, 2016, UGESKR LAEGER, V178, P0
   Juskewitch JE, 2021, ARCH PATHOL LAB MED, V145, P55, DOI 10.5858/arpa.2019-0571-OA
   Kalra J, 2015, AUSTIN J CLIN PATHOL, V2, P1024
   Khan MS, 2017, INT J MED EDUC, V8, P421, DOI 10.5116/ijme.5a2b.a8ea
   Khawaja Owais, 2013, AVICENNA J MED, V3, P63, DOI 10.4103/2231-0770.118460
   Kirch W, 1996, MEDICINE, V75, P29, DOI 10.1097/00005792-199601000-00004
   Kuijpers CCHJ, 2014, J CLIN PATHOL, V67, P512, DOI 10.1136/jclinpath-2013-202122
   Lemaire F, 2003, INTENS CARE MED, V29, P518, DOI 10.1007/s00134-002-1630-x
   Liu DY, 2018, J CLIN PATHOL, V71, P67, DOI 10.1136/jclinpath-2017-204484
   Multani A, 2019, BLOOD ADV, V3, P3602, DOI 10.1182/bloodadvances.2019000634
   Murken DR, 2012, AM J ROENTGENOL, V199, P394, DOI 10.2214/AJR.11.8386
   Nemetz Peter N, 2006, MEDGENMED, V8, P80
   OGrady G, 2003, BRIT MED J, V327, P802, DOI 10.1136/bmj.327.7418.802
   Panella M, 2000, PATHOLOGICA (GENOA), V92, P58
   Pastores SM, 2007, CRIT CARE, V11, P0, DOI 10.1186/cc5782
   Perkins GD, 2003, CRIT CARE, V7, PR129, DOI 10.1186/cc2359
   Rodewald AK, 2017, PATHOLOGE, V38, P416, DOI 10.1007/s00292-017-0323-8
   Rokoske Franziska S, 2008, MEDSCAPE J MED, V10, P289
   Roosen J, 2000, MAYO CLIN PROC, V75, P562, DOI 10.4065/75.6.562
   Roulson J, 2005, HISTOPATHOLOGY, V47, P551, DOI 10.1111/j.1365-2559.2005.02243.x
   Santurro A, 2017, CURR PHARM BIOTECHNO, V18, P263, DOI 10.2174/1389201018666170207141525
   Sathirareuangchai S, 2019, AM J CLIN PATHOL, V152, P377, DOI 10.1093/ajcp/aqz045
   Schwanda-Burger S, 2012, MODERN PATHOL, V25, P777, DOI 10.1038/modpathol.2011.199
   Shojania KG, 2002, AUTOPSY OUTCOME PERF, V0, P0
   Shojania KG, 2005, QUAL SAF HEALTH CARE, V14, P408, DOI 10.1136/qshc.2004.011973
   Shojania KG, 2003, JAMA-J AM MED ASSOC, V289, P2849, DOI 10.1001/jama.289.21.2849
   STEIN PD, 1995, CHEST, V108, P978, DOI 10.1378/chest.108.4.978
   Swaro A, 2010, J ROY COLL PHYS EDIN, V40, P205, DOI 10.4997/JRCPE.2010.304
   Tavora F, 2008, AM J CLIN PATHOL, V129, P102, DOI 10.1309/9M7DFE62RTDKHH4D
   Tejerina E, 2012, CRIT CARE MED, V40, P842, DOI 10.1097/CCM.0b013e318236f64f
   Tejerina EE, 2018, HUM PATHOL, V76, P85, DOI 10.1016/j.humpath.2018.02.025
   Turnbull A, 2015, J CLIN PATHOL, V68, P601, DOI 10.1136/jclinpath-2014-202700
   van den Tweel JG, 2016, VIRCHOWS ARCH, V468, P75, DOI 10.1007/s00428-015-1833-5
   Wise Jacqui, 2015, BMJ, V350, Ph3236, DOI 10.1136/bmj.h3236
   Wittschieber D, 2012, PLOS ONE, V7, P0, DOI 10.1371/journal.pone.0037460
   Zampieri F, 2015, VIRCHOWS ARCH, V467, P249, DOI 10.1007/s00428-015-1785-9
NR 63
TC 2
Z9 2
U1 0
U2 0
PU BENTHAM SCIENCE PUBL LTD
PI SHARJAH
PA EXECUTIVE STE Y-2, PO BOX 7917, SAIF ZONE, 1200 BR SHARJAH, U ARAB EMIRATES
SN 1389-2010
EI 1873-4316
J9 CURR PHARM BIOTECHNO
JI Curr. Pharm. Biotechnol.
PD JUN 15
PY 2021
VL 22
IS 15
BP 1964
EP 1970
DI 10.2174/1389201021666201208115525
PG 7
WC Biochemistry & Molecular Biology; Pharmacology & Pharmacy
SC Biochemistry & Molecular Biology; Pharmacology & Pharmacy
GA XE0YQ
UT WOS:000723123400002
PM 33292119
DA 2022-10-14
ER

PT J
AU Durrani, MIA
   Naz, T
   Atif, M
   Khalid, N
   Amelio, A
AF Durrani, Muhammad I. A.
   Naz, Tabbasum
   Atif, Muhammad
   Khalid, Numra
   Amelio, Alessia
TI A Semantic-Based Framework for Verbal Autopsy to Identify the Cause of Maternal Death
SO APPLIED CLINICAL INFORMATICS
LA English
DT Article
DE clinical decision support system; expert system; knowledge modeling and representation; ontology; semantic-based verbal autopsy framework for maternal death (SVAF-MD)
ID system
AB Objective Verbal autopsy is a technique used to collect information about a decedent from his/her family members using questionnaires, conducting interviews, making observations, and sampling. In substantial parts of the world, particularly in Africa and Asia, many deaths are unrecorded. In 2017, globally pregnant women were dying daily around 810 and 295,000 in a year because of pregnancy-related problems, pointed out by World Health Organization. Identifying the cause of a death is a complex process which requires in-depth medical knowledge and practical experience. Generally, medical practitioners possess different knowledge levels, set of abilities, and problem-solving skills. Additionally, the medical negligence plays a significant part in further worsening the situation. Accurate identification of the cause of death can help a government to take strategic measures to focus on, particularly increasing the death rate in a specific region. Methods This research provides a solution by introducing a semantic-based verbal autopsy framework for maternal death (SVAF-MD) to identify the cause of death. The proposed framework consists of four main components as follows: (1) clinical practice guidelines, (2) knowledge collection, (3) knowledge modeling, and (4) knowledge codification. Maternal ontology for the framework is developed using Protege knowledge editor. Resource description framework application programming interface (API) for PHP (RAP) is used as a Semantic Web toolkit along with Simple Protocol and RDF Query Language (SPARQL) is used for querying with ontology to retrieve data. Results The results show that 92% of maternal causes of deaths assigned using SVAF-MD correctly matched manual reports already prepared by gynecologists. Conclusion SVAF-MD, a semantic-based framework for the verbal autopsy of maternal deaths, assigns the cause of death with minimum involvement of medical practitioners. This research helps the government to ease down the verbal autopsy process, overcome the delays in reporting, and facilitate in terms of accurate results to devise the policies to reduce the maternal mortality.
C1 [Durrani, Muhammad I. A.; Naz, Tabbasum; Atif, Muhammad; Khalid, Numra] Univ Lahore, Dept Comp Sci & IT, Lahore, Pakistan.
RP Durrani, MIA (通讯作者)，Univ Lahore, Comp Sci Dept, 1-KM Def Rd, Lahore 54000, Pakistan.
EM 70038354@student.uol.edu.pk
CR Abas HI, 1900, P106, V0, P0
   Alharbi RF, 2015, 2015 SCIENCE AND INFORMATION CONFERENCE (SAI), V0, PP597, DOI 10.1109/SAI.2015.7237204
   Alkema L, 2016, LANCET, V387, P462, DOI 10.1016/S0140-6736(15)00838-7
   Antoniou G, 2004, SEMANTIC WEB PRIMER, V0, P0
   Byass P, 2012, GLOBAL HEALTH ACTION, V5, P1, DOI 10.3402/gha.v5i0.19281
   Dejan Dinevski, 2011, CLIN DECISION SUPPOR, V0, P185
   Durrani MIA, 2019, APPL CLIN INFORM, V10, P348, DOI 10.1055/s-0039-1688830
   Hazard RH, 2020, BMC MED, V18, P0, DOI 10.1186/s12916-020-01520-1
   Joshi R, 2021, BMC PUBLIC HEALTH, V21, P0, DOI 10.1186/s12889-021-10542-0
   Kolias VD, 2014, UTILIZING SEMANTIC W, V0, PP9, DOI 10.1007/978-3-319-06844-2_2
   Lam J, 2015, ARPN J ENG APPL SCI, V10, P1229
   Li ZR, 2014, INTERVA4 R PACKAGE A, V0, P0
   Malhotra Meenakshi, 2015, INTERNATIONAL JOURNAL OF INTELLIGENT SYSTEMS AND APPLICATIONS, V7, P18, DOI 10.5815/ijisa.2015.07.03
   Manzoor U, 1900, V6, V0, P0
   McCormick TH, 2016, J AM STAT ASSOC, V111, P1036, DOI 10.1080/01621459.2016.1152191
   Sanchez E, 2011, 2011 IEEE 13TH INTERNATIONAL CONFERENCE ON E-HEALTH NETWORKING, V0, P351, DOI 10.1109/HEALTH.2011.6026778
   Shen L, 2021, J AM MED INFORM ASSN, V28, P95, DOI 10.1093/jamia/ocaa250
   Skjelvik DV, 2008, THESIS U BERGEN BERG, V0, P0
   Tessema ZT, 2021, BMC PREGNANCY CHILDB, V21, P0, DOI 10.1186/s12884-021-03669-w
   Third A, 2016, LECT NOTES COMPUT SC, V9981, P566, DOI 10.1007/978-3-319-46523-4_34
   Wang H-T, 2013, COMMUNICATIONS IIMA, V13, P4
   World Health Organization, 1999, STAND VERB AUT METH, V0, P0
NR 32
TC 2
Z9 2
U1 0
U2 0
PU GEORG THIEME VERLAG KG
PI STUTTGART
PA RUDIGERSTR 14, D-70469 STUTTGART, GERMANY
SN 1869-0327
EI 
J9 APPL CLIN INFORM
JI Appl. Clin. Inform.
PD AUG 15
PY 2021
VL 12
IS 04
BP 910
EP 923
DI 10.1055/s-0041-1735180
PG 14
WC Medical Informatics
SC Medical Informatics
GA UT0NU
UT WOS:000697823000002
PM 34553359
DA 2022-10-14
ER

PT J
AU Madea, B
   Sido, V
   Prangenberg, J
   Duval, I
   Doberentz, E
AF Madea, Burkhard
   Sido, Viyan
   Prangenberg, Julian
   Duval, Inga
   Doberentz, Elke
TI Medical malpractice claims and complications in cardiac surgery-Part 1 Autopsy and assessment of fatalities
SO RECHTSMEDIZIN
LA German
DT Article
DE Cardiac surgical procedures; Medical errors; Mortality; Risk scores; Autopsy
ID german-society; institute; behalf
AB Medical malpractice claims against physicians have increased in the last decades. Compared to orthopedics and trauma surgery, cardiac surgeons are comparatively rarely confronted with malpractice claims, even though cardiac surgery is a high-risk profile discipline. This high level of safety could be achieved due to consistent implementation of quality measuring and quality assuring procedures and the annual publication of operation and complication rates for various procedures. For practitioners in legal medicine perioperative deaths in cardiac surgery represent a special challenge, especially when recurrent interventions were necessary. Important aspects of casework are addressed and risk scores developed within the discipline of cardiac surgery are discussed, which are also important for the evaluation of a case.
C1 [Madea, Burkhard; Sido, Viyan; Prangenberg, Julian; Duval, Inga; Doberentz, Elke] Univ Bonn, Inst Rechtsmed, Stiftspl 12, D-53111 Bonn, Germany.
RP Madea, B (通讯作者)，Univ Bonn, Inst Rechtsmed, Stiftspl 12, D-53111 Bonn, Germany.
EM b.madea@uni-bonn.de
CR Anderson RH, 1985, PATHOLOGIE HERZENS, V0, P0
   [Anonymous], 2015, JAHRESSTATISTIK, V0, P0
   Basso C, 2001, CARDIOVASC RES, V50, P290, DOI 10.1016/S0008-6363(01)00261-9
   Basso C, 2008, VIRCHOWS ARCH, V452, P11, DOI 10.1007/s00428-007-0505-5
   Becker RH, 1982, ANATOMIE HERZENS, V0, P0
   Beckmann A, 2020, THORAC CARDIOV SURG, V68, P263, DOI 10.1055/s-0040-1710569
   Bircks W, 1976, HDB THORAXCHIRURGIE, V0, P0
   Bundes?rztekammer, 2020, BEH STAT GUT SCHLICH, V0, P0
   Christiansen, 2020, RUCKLAUFIGE OBDUKTIO, V0, P4
   Dettmeyer, 2007, MEDIZINSCHADENSFALLE, V0, P0
   Dittrich R, 2011, Z HERZ THORAX GEFASS, V25, P92, DOI 10.1007/s00398-011-0828-z
   Erdmann E, 2009, KLIN KARDIOLOGIE, V7th, P0, DOI 10.1007/978-3-540-79011-2
   Gummert IF, 2007, THORAC CARDIOV SURG, V55, P343, DOI 10.1055/s-2007-965485
   Gummert JF, 2008, THORAC CARDIOV SURG, V56, P328, DOI 10.1055/s-2008-1038756
   Harwin FM, 1983, MANUAL HERZCHIRURGIE, V0, P0, DOI DOI 10.1007/978-3-642-68728-0
   Haverich A, 2010, HERZCHIRURGIE, V0, P0, DOI DOI 10.1007/978-3-540-79713-5
   Hort W, 1970, SPEZIELLE PATHOLOGIS, V0, P0
   Houser SL, 2009, OPERATED HEART AUTOP, V0, P0, DOI DOI 10.1007/978-1-60327-808-9
   Kaatsch, 2009, ARZTLICHE BEHANDLUNG, V0, P61
   Kaatsch HJ, 2009, ARZTLICHE BEHANDLUNG, V0, P21
   Kienzle HF, 2015, RECHTSMEDIZIN, V25, P201, DOI 10.1007/s00194-015-0017-6
   Kohn L, 2000, ERR IS HUMAN BUILDIN, V0, P0
   Lee AHS, 1998, HISTOPATHOLOGY, V33, P399, DOI 10.1046/j.1365-2559.1998.00570.x
   Ludwig J, 2002, HDB AUTOPSY PRACTICE, V0, P0, DOI DOI 10.1007/978-1-59259-286-9
   Madea, 2019, ARZTLICHE LEICHENSCH, V0, P0, DOI DOI 10.1007/978-3-662-57842-1
   Madea, 2014, HDB FORENSIC MED, V0, P0, DOI DOI 10.1002/9781118570654
   Madea, 2006, RECHTSMEDIZIN, V16, P367, DOI 10.1007/S00194-006-0415-X
   Madea B, 2007, NOTFALL RETTUNGSMED, V10, P569, DOI 10.1007/s10049-007-0962-z
   Madea B, 2015, RECHTSMEDIZIN, V25, P179, DOI 10.1007/s00194-015-0015-8
   Madea B, 2015, RECHTSMEDIZIN, V25, P177, DOI 10.1007/s00194-015-0026-5
   Madea B, 2012, RECHTSMEDIZIN, V22, P178, DOI 10.1007/s00194-012-0824-y
   Madea B, 2008, Z EVIDENZ FORTBILD Q, V102, P535, DOI 10.1016/j.zefq.2008.09.012
   Madea Burkhard, 2009, LEG MED (TOKYO), V11 Suppl 1, PS76, DOI 10.1016/j.legalmed.2009.01.108
   Madea B, 2009, FORENSIC SCI INT, V190, P58, DOI 10.1016/j.forsciint.2009.05.013
   McManus, 2008, ATLAS CARDIOVASCULAR, V0, P0
   Montisici M, 2017, FORENSIC PATHOLOGY M, V0, P108
   Nestler K, 2008, PATHOLOGE, V29, P449, DOI 10.1007/s00292-008-1094-z
   Oliva A, 2011, AM J FOREN MED PATH, V32, P1, DOI 10.1097/PAF.0b013e3181c2dc96
   Orben ST, 2004, RECHTLICHE VERANTWOR, V0, P0
   Pakis I, 2009, J FORENSIC LEG MED, V16, P7, DOI 10.1016/j.jflm.2008.05.012
   Rastan AJ, 2005, J THORAC CARDIOV SUR, V129, P1292, DOI 10.1016/j.jtcvs.2004.12.018
   Schaefer HE, 2004, ALLGEMEINE SPEZIELLE, V0, P0
   Schmitz M, 2012, RECHTSMEDIZIN, V22, P24, DOI 10.1007/s00194-011-0798-1
   Schmitz M, 2009, RECHTSMEDIZIN, V19, P90, DOI 10.1007/s00194-008-0581-0
   Schumacher G, 2008, KLIN KINDERKARDIOLOG, V0, P0, DOI DOI 10.1007/978-3-540-71901-4
   Schyma C, 2013, RECHTSMEDIZIN, V23, P410, DOI 10.1007/s00194-013-0889-2
   Schyma C, 2013, RECHTSMEDIZIN, V23, P196, DOI 10.1007/s00194-013-0887-4
   Senning A, 1978, HERZ HERZNAHE GEFASS, V0, P0, DOI DOI 10.1007/978-3-662-07751-1
   Sido V, 2018, LETALE BEHANDLUNGSFE, V0, P0
   Silver MD, 2006, PATHOLOGY HEART SUDD, V0, P0, DOI DOI 10.1201/9781420006438
   Thiene G, 2016, SUDDEN CARDIAC DEATH, V0, P0, DOI DOI 10.1007/978-88-470-5776-0
NR 52
TC 0
Z9 0
U1 0
U2 0
PU SPRINGER
PI NEW YORK
PA ONE NEW YORK PLAZA, SUITE 4600, NEW YORK, NY, UNITED STATES
SN 0937-9819
EI 1434-5196
J9 RECHTSMEDIZIN
JI Rechtsmedizin
PD FEB 15
PY 2021
VL 32
IS 1
BP 65
EP 76
DI 10.1007/s00194-021-00533-1
PG 12
WC Medicine, Legal
SC Legal Medicine
GA YQ3NU
UT WOS:000706016700001
DA 2022-10-14
ER

PT J
AU Oguro, N
   Suzuki, R
   Yajima, N
   Sakurai, K
   Wakita, T
   Hall, MA
   Kurita, N
AF Oguro, Nao
   Suzuki, Ryo
   Yajima, Nobuyuki
   Sakurai, Kosuke
   Wakita, Takafumi
   Hall, Mark A.
   Kurita, Noriaki
TI The impact that family members' health care experiences have on patients' trust in physicians
SO BMC HEALTH SERVICES RESEARCH
LA English
DT Article
DE Japan; Non-communicable disease; Medical care; Physicians; Physician trust; Dissatisfaction; Family experience
ID satisfaction; malpractice; association; hospital; american; scale
AB Background A family member's negative experiences with medical care have long-term effects on a patient's attitudes and emotions. However, the impact of family members' experiences on patients' trust in their own physicians and in physicians generally is poorly understood. This study aims to quantify these associations. Methods A cross-sectional online survey involving adults with non-communicable diseases (cardiac disease, diabetes, cancer, depression, and rheumatic disease) was conducted in Japan during April 2020. The main exposure variable was dissatisfaction with the medical care that family members had received. The main outcomes were patients' (N = 661) own trust in their personal physicians and in physicians generally. The study adopted the Japanese version of the Abbreviated Wake Forest Physician Trust Scales. Both 5-item scales (general and individual physician trust) were translated and validated for the study. The total scores were transformed into a scale of 0-100 points. A series of linear mixed-effects models with consideration for clustering effect by prefectures were fit. Results The results showed a lower rating for trust in physicians generally as compared to trust in the respondent's personal physician (mean 57.0 vs. 66.4 points; p < 0.001). Furthermore, dissatisfaction with a family member's medical care was associated with lower trust in physicians generally (mean difference - 9.58, 95 %CI -12.4 to -6.76). Interestingly, dissatisfaction with a family member's care was also associated with lower trust in the respondent's personal physician (mean difference - 3.19, 95 %CI -6.02 to -0.36), but the magnitude of this association was weaker. The lower trust in personal physicians may be mediated by reduced trust in physicians generally. Conclusions We suggest that physicians enquire about past patients' negative experiences, including dissatisfaction with family members' medical care, to repair hidden loss of trust, when they sense that patients doubt them or physicians generally.
C1 [Oguro, Nao; Suzuki, Ryo; Kurita, Noriaki] Fukushima Med Univ, Grad Sch Med, Dept Clin Epidemiol, Fukushima, Japan.
   [Oguro, Nao; Yajima, Nobuyuki] Showa Univ, Sch Med, Dept Med, Div Rheumatol, Tokyo, Japan.
   [Suzuki, Ryo; Yajima, Nobuyuki; Kurita, Noriaki] Fukushima Med Univ, Ctr Innovat Res Commun & Clin Excellence CiRC, Fukushima, Japan.
   [Suzuki, Ryo] Niigata Univ, Grad Sch Med & Dent Sci, Dept Pediat, Niigata, Japan.
   [Yajima, Nobuyuki] Kyoto Univ, Grad Sch Med, Sch Publ Hlth, Dept Hlthcare Epidemiol, Kyoto, Japan.
   [Sakurai, Kosuke] Showa Univ Hosp, Dept Pharm, Tokyo, Japan.
   [Wakita, Takafumi] Kansai Univ, Dept Sociol, Osaka, Japan.
   [Hall, Mark A.] Wake Forest Univ, Sch Law, Winston Salem, NC USA.
   [Hall, Mark A.] Wake Forest Univ, Bowman Gray Sch Med, Winston Salem, NC USA.
   [Kurita, Noriaki] Fukushima Med Univ Hosp, Dept Innovat Res & Educ Clinicians & Train, Fukushima, Japan.
   [Kurita, Noriaki] Fukushima Med Univ, Grad Sch Med, Dept Clin Epidemiol, 1 Hikarigaoka, Fukushima 9601295, Japan.
RP Kurita, N (通讯作者)，Fukushima Med Univ, Grad Sch Med, Dept Clin Epidemiol, Fukushima, Japan.; Kurita, N (通讯作者)，Fukushima Med Univ, Ctr Innovat Res Commun & Clin Excellence CiRC, Fukushima, Japan.; Kurita, N (通讯作者)，Fukushima Med Univ Hosp, Dept Innovat Res & Educ Clinicians & Train, Fukushima, Japan.; Kurita, N (通讯作者)，Fukushima Med Univ, Grad Sch Med, Dept Clin Epidemiol, 1 Hikarigaoka, Fukushima 9601295, Japan.
EM kuritanoriaki@gmail.com
FU JSPS KAKENHI [JP 19KT0021]
CR Alden DL, 2018, MED DECIS MAKING, V38, P14, DOI 10.1177/0272989X17715628
   ANDERSON LA, 1990, PSYCHOL REP, V67, P1091, DOI 10.2466/pr0.1990.67.3f.1091
   Beernaert K, 2017, J CLIN ONCOL, V35, P3136, DOI 10.1200/JCO.2017.72.9814
   Berinsky AJ, 2014, AM J POLIT SCI, V58, P739, DOI 10.1111/ajps.12081
   Bjertnaes OA, 2012, BMJ QUAL SAF, V21, P39, DOI 10.1136/bmjqs-2011-000137
   Blendon RJ, 2001, HEALTH AFFAIR, V20, P33, DOI 10.1377/hlthaff.20.2.33
   Calabro KA, 2018, SEMIN PEDIATR SURG, V27, P114, DOI 10.1053/j.sempedsurg.2018.02.009
   Costello AB, 2005, PRACTICAL ASSESSMENT, V10, P216, DOI 10.7275/JYJ1-4868
   Dugan E, 2005, BMC HEALTH SERV RES, V5, P0, DOI 10.1186/1472-6963-5-64
   Dunn TJ, 2014, BRIT J PSYCHOL, V105, P399, DOI 10.1111/bjop.12046
   Fiscella K, 1998, MED CARE, V36, P180, DOI 10.1097/00005650-199802000-00007
   Freburger JK, 2003, ARTHRIT RHEUM-ARTHR, V49, P51, DOI 10.1002/art.10925
   Fukuhara S, 2019, ANN CLIN EPIDEMIOL, V1, P102
   Hall MA, 2001, MILBANK Q, V79, P613, DOI 10.1111/1468-0009.00223
   Hall MA, 2002, HEALTH SERV RES, V37, P1419, DOI 10.1111/1475-6773.01070
   HICKSON GB, 1994, JAMA-J AM MED ASSOC, V272, P1583, DOI 10.1001/jama.272.20.1583
   Kodali S, 2014, J CRIT CARE, V29, P641, DOI 10.1016/j.jcrc.2014.03.012
   Matsumura S, 2002, J GEN INTERN MED, V17, P531, DOI 10.1046/j.1525-1497.2002.10734.x
   Meade AW, 2012, PSYCHOL METHODS, V17, P437, DOI 10.1037/a0028085
   Mechanic D, 1998, J HEALTH POLIT POLIC, V23, P661
   PESKIN T, 1995, JAMA-J AM MED ASSOC, V274, P22, DOI 10.1001/jama.1995.03530010036017
   Prentice JC, 2020, BMJ QUAL SAF, V29, P883, DOI 10.1136/bmjqs-2019-010367
   Rahmqvist M, 2010, INT J QUAL HEALTH C, V22, P86, DOI 10.1093/intqhc/mzq009
   Rhodes R, 2000, CAMB Q HEALTHC ETHIC, V9, P205, DOI 10.1017/S096318010090207X
   ROBINSON CA, 1984, J ADV NURS, V9, P597, DOI 10.1111/j.1365-2648.1984.tb00416.x
   Schoenfelder T, 2011, INT J QUAL HEALTH C, V23, P503, DOI 10.1093/intqhc/mzr038
   Sekimoto Miho, 2004, BMC FAM PRACT, V5, P1, DOI 10.1186/1471-2296-5-1
   Stelfox HT, 2005, AM J MED, V118, P1126, DOI 10.1016/j.amjmed.2005.01.060
   Suzuki R, 2022, J GEN INTERN MED, V37, P1115, DOI 10.1007/s11606-021-06950-y
   Thom DH, 1999, MED CARE, V37, P510, DOI 10.1097/00005650-199905000-00010
   Wyrwich KW, 2005, QUAL LIFE RES, V14, P285, DOI 10.1007/s11136-004-0705-2
   YAMAGISHI T, 1994, MOTIV EMOTION, V18, P129, DOI 10.1007/BF02249397
NR 32
TC 3
Z9 3
U1 1
U2 4
PU BMC
PI LONDON
PA CAMPUS, 4 CRINAN ST, LONDON N1 9XW, ENGLAND
SN 
EI 1472-6963
J9 BMC HEALTH SERV RES
JI BMC Health Serv. Res.
PD OCT 19
PY 2021
VL 21
IS 1
BP 
EP 
DI 10.1186/s12913-021-07172-y
PG 11
WC Health Care Sciences & Services
SC Health Care Sciences & Services
GA WJ2NB
UT WOS:000708884400003
PM 34666754
DA 2022-10-14
ER

PT J
AU Huang, JF
   Chen, XZ
   Wang, H
AF Huang, Jin-Feng
   Chen, Xiao-Zhao
   Wang, Hong
TI Quality Control in Dental Cone-Beam Computed Tomography
SO APPLIED SCIENCES-BASEL
LA English
DT Article
DE cone-beam CT; contrast-to-noise ratio index; kerma area product; metrology; spatial resolution; uniformity
ID periapical radiography; accuracy; ct; phantom; teeth
AB Poor medical equipment may lead to misdiagnosis and missed diagnosis by doctors, leading to medical accidents. Given the differences in imaging methods, the performance determination method for conventional computed tomography (CT) does not apply to dental cone-beam computed tomography (CBCT). Therefore, a detection method that is more suitable for the characteristics of dental CBCT and more convenient for on-site operation in hospitals needs to be urgently developed. Hence, this study aimed to design a robust and convenient detection method to control the quality of dental CBCT, grasp the safety information of the equipment in a timely and effective manner, discover and evaluate equipment risks, and take reasonable and necessary countermeasures, thereby, reducing the risk of medical malpractice. This study adopted dose-area product to measure dose parameters and used objective quantitative evaluation methods instead of subjective evaluation methods for spatial resolution, contrast-to-noise ratio index, and uniformity. The dental CBCT of 10 dental hospitals and clinics were tested, and the findings revealed that the testing methods used had good accuracy and applicability.
C1 [Huang, Jin-Feng; Wang, Hong] Northeastern Univ, Sch Mech Engn & Automat, Shenyang 110819, Peoples R China.
   [Huang, Jin-Feng] Shenyang Metrol Testing Inst, Shenyang 110179, Peoples R China.
   [Chen, Xiao-Zhao] Shenyang Pharmaceut Univ, Sch Med Devices, Shenyang 110016, Peoples R China.
RP Wang, H (通讯作者)，Northeastern Univ, Sch Mech Engn & Automat, Shenyang 110819, Peoples R China.
EM antonyfeng@163.com; chenxiaozhao2013@163.com; hongwang@mail.neu.edu.cn
FU Innovative team project of colleges and universities in Liaoning Province [LT2014006]; Shenyang Pharmaceutical University Young and middle-aged teachers' career development support plan [ZQN2019019]
CR Abella F, 2014, INT ENDOD J, V47, P387, DOI 10.1111/iej.12159
   Amoore J, 2002, BRIT MED J, V325, P272, DOI 10.1136/bmj.325.7358.272
   Arai Y, 1999, DENTOMAXILLOFAC RAD, V28, P245, DOI 10.1038/sj.dmfr.4600448
   Balasundaram A, 2012, INT J DENT, V2012, P0, DOI 10.1155/2012/920815
   Bornstein MM, 2011, J ENDODONT, V37, P151, DOI 10.1016/j.joen.2010.11.014
   Chiarot CB, 2005, PHYS MED BIOL, V50, PN287, DOI 10.1088/0031-9155/50/21/N01
   Daly MJ, 2006, MED PHYS, V33, P3767, DOI 10.1118/1.2349687
   Deutsches Institut fur Normung (DIN), 2013, SICH BILDQ RONTG BET, V0, P0
   Dixon R, 2010, COMPREHENSIVE METHOD, V0, P0
   DROEGE RT, 1982, MED PHYS, V9, P758, DOI 10.1118/1.595124
   Du LY, 2007, PHYS MED BIOL, V52, P7087, DOI 10.1088/0031-9155/52/23/021
   Estrela C, 2008, J ENDODONT, V34, P273, DOI 10.1016/j.joen.2007.11.023
   Gala HD, 2017, PHYS MEDICA, V39, P67, DOI 10.1016/j.ejmp.2017.05.069
   de Paula-Silva FWG, 2009, J ENDODONT, V35, P1009, DOI 10.1016/j.joen.2009.04.006
   Hassan B, 2009, J ENDODONT, V35, P719, DOI 10.1016/j.joen.2009.01.022
   International Atomic Energy Agency, 2011, 5 IAEA, V0, P0
   International Atomic Energy Agency, 2007, INT COD PRACT TECHN, V0, P0
   International Electrotechnical Commission, 2019, 6122335 IEC, V0, P0
   JUDY P F, 1976, MEDICAL PHYSICS (WOODBURY), V3, P233, DOI 10.1118/1.594283
   Larsson JP, 1996, PHYS MED BIOL, V41, P2381, DOI 10.1088/0031-9155/41/11/010
   Lin P-JP, 1993, 39 AAPM, V0, P0
   Lo Giudice R, 2018, INT J DENT, V2018, P0, DOI 10.1155/2018/2514243
   Maidment ADA, 2003, MED PHYS, V30, P248, DOI 10.1118/1.1534111
   Misch KA, 2006, J PERIODONTOL, V77, P1261, DOI 10.1902/jop.2006.050367
   Moura MS, 2009, J ENDODONT, V35, P805, DOI 10.1016/j.joen.2009.03.013
   Mozzo P, 1998, EUR RADIOL, V8, P1558, DOI 10.1007/s003300050586
   Naitoh M, 2006, INT J PERIODONT REST, V26, P607
   Pauwels R, 2017, MAXILLOFACIAL CONE B, V0, P213
   Pauwels R, 2011, J APPL CLIN MED PHYS, V12, P245, DOI 10.1120/jacmp.v12i4.3478
   ROSSMANN K, 1969, RADIOLOGY, V93, P257, DOI 10.1148/93.2.257
   SEDENTEXCT, 2011, RAD PROT CON BEAM CT, V0, P0
   Steiding C, 2014, MED PHYS, V41, P0, DOI 10.1118/1.4863507
   Thilander-Klang A, 2010, RADIAT PROT DOSIM, V139, P449, DOI 10.1093/rpd/ncq069
NR 33
TC 0
Z9 0
U1 4
U2 9
PU MDPI
PI BASEL
PA ST ALBAN-ANLAGE 66, CH-4052 BASEL, SWITZERLAND
SN 
EI 2076-3417
J9 APPL SCI-BASEL
JI Appl. Sci.-Basel
PD SEP 15
PY 2021
VL 11
IS 17
BP 
EP 
DI 10.3390/app11178162
PG 10
WC Chemistry, Multidisciplinary; Engineering, Multidisciplinary; Materials Science, Multidisciplinary; Physics, Applied
SC Chemistry; Engineering; Materials Science; Physics
GA UN6FK
UT WOS:000694109800001
DA 2022-10-14
ER

PT J
AU Mahler, S
   Gianicolo, E
   Muensterer, OJ
AF Mahler, Sara
   Gianicolo, Emilio
   Muensterer, Oliver J.
TI A detailed analysis of pediatric surgical malpractice claims in Germany: what is the probability of a pediatric surgeon to be accused or convicted?
SO LANGENBECKS ARCHIVES OF SURGERY
LA English
DT Article
DE Pediatric surgery; Malpractice; Litigation; Conviction; Germany
ID medical malpractice
AB Aim of the study Pediatric surgeons treat a vulnerable population in which unfavorable outcome can lead to substantial long-term costs, placing them at risk for malpractice claims. This study aims to characterize the frequency and circumstances in which malpractice claims were successfully brought against pediatric surgeons in Germany over the last 5 years. Materials and methods Anonymous data on medical treatment errors and payments were acquired from the Federal Chamber of Physicians from 2014 through 2018 and analyzed for most frequent diagnoses and circumstances that resulted in accusation or conviction. Those claims that were successfully rebutted were compared to as controls. Lifetime risk for being involved in litigation and its outcome was calculated. Results There were 129 medical malpractice claims over the 5-year observation period. Medical error was confirmed in 56 cases (43%); the rest were successfully appealed. The risk of the prototypical German pediatric surgeon to be accused was 5.24% and to be convicted 2.27% per year in practice. The most common reasons for conviction (alone or in combination) were surgical-technical errors (23%), treatment delay (21%), insufficient workup (17%), incorrect diagnosis (17%), and incomplete consent (16%).The most frequent circumstances leading to a conviction were trauma (27%), inguinal hernia (7%), circumcision (7%), testicular torsion (7%), acute abdomen (7%), and appendicitis (5%). Conclusion Over a 40-year career, pediatric surgeons in Germany face an average calculated risk of 2.1 to be accused and 0.9 to be convicted of malpractice claims. Certain circumstances pose higher risks for litigation than others. Knowledge of these patterns may help practitioners avoid medicolegal confrontation.
C1 [Mahler, Sara; Muensterer, Oliver J.] Johannes Gutenberg Univ Mainz, Dept Pediat Surg, Univ Med Ctr, Mainz, Germany.
   [Gianicolo, Emilio] Johannes Gutenberg Univ Mainz, Inst Med Biostat Epidemiol & Informat, Univ Med Ctr, Mainz, Germany.
   [Gianicolo, Emilio] Italian Natl Res Council, Inst Clin Physiol, Lecce, Italy.
   [Muensterer, Oliver J.] Ludwig Maximilians Univ Munchen, Dept Pediat Surg, Dr von Hauner Childrens Hosp, Univ Med Ctr, Lindwurmstr 4, D-80337 Munich, Germany.
RP Muensterer, OJ (通讯作者)，Johannes Gutenberg Univ Mainz, Dept Pediat Surg, Univ Med Ctr, Mainz, Germany.; Muensterer, OJ (通讯作者)，Ludwig Maximilians Univ Munchen, Dept Pediat Surg, Dr von Hauner Childrens Hosp, Univ Med Ctr, Lindwurmstr 4, D-80337 Munich, Germany.
EM oliver.muensterer@med.uni-muenchen.de
FU Projekt DEAL
CR Agout C, 2018, ORTHOP TRAUMATOL-SUR, V104, P11, DOI 10.1016/j.otsr.2017.11.007
   Beez T, 2019, CHILD NERV SYST, V35, P337, DOI 10.1007/s00381-018-3963-y
   Bonetti M, 2016, PLOS ONE, V11, P0, DOI 10.1371/journal.pone.0153362
   Breen MA, 2017, PEDIATR RADIOL, V47, P808, DOI 10.1007/s00247-017-3873-2
   Burns J, 2021, J PATIENT SAF, V17, PE1088, DOI 10.1097/PTS.0000000000000484
   Buzzacchi L, 2016, SOC SCI MED, V170, P152, DOI 10.1016/j.socscimed.2016.10.021
   Esposito C, 2017, MED SCI LAW, V57, P197, DOI 10.1177/0025802417735773
   Galey SA, 2019, J PEDIATR ORTHOPED, V39, PE482, DOI 10.1097/BPO.0000000000001348
   Glerum KM, 2021, PEDIATR EMERG CARE, V37, PE376, DOI 10.1097/PEC.0000000000001602
   Henning J, 2009, INT J IMPOT RES, V21, P165, DOI 10.1038/ijir.2009.4
   Justin GA, 2017, CLEFT PALATE-CRAN J, V54, P75, DOI 10.1597/15-285
   Ozdemir MH, 2009, FORENSIC SCI INT, V191, P80, DOI 10.1016/j.forsciint.2009.06.014
   Raper SE, 2016, J SURG RES, V206, P206, DOI 10.1016/j.jss.2016.08.002
   Rawal RB, 2016, INT J PEDIATR OTORHI, V90, P214, DOI 10.1016/j.ijporl.2016.09.030
   Rich BS, 2020, J PEDIATR SURG, V55, P602, DOI 10.1016/j.jpedsurg.2019.08.047
   Schaffer AC, 2017, JAMA INTERN MED, V177, P710, DOI 10.1001/jamainternmed.2017.0311
   Sheikh A, 2012, PATIENT SAF SURG, V6, P0, DOI 10.1186/1754-9493-6-26
   Subramanyam R, 2013, INT J PEDIATR OTORHI, V77, P194, DOI 10.1016/j.ijporl.2012.10.016
   Sullins VF, 2017, CLIN PEDIATR, V56, P226, DOI 10.1177/0009922816656621
   Thomas R, 2018, WORLD NEUROSURG, V110, PE552, DOI 10.1016/j.wneu.2017.11.051
   Thyoka M, 2015, EUR J PEDIATR SURG, V25, P66, DOI 10.1055/s-0034-1395485
   Tsai Wen-Chen, 2004, INT J HEALTH CARE QUAL ASSUR INC LEADERSH HEALTH SERV, V17, P394, DOI 10.1108/09526860410563203
   Vinz H, 2009, DTSCH ARZTEBL INT, V106, P491, DOI 10.3238/arztebl.2009.0491
   Wong C, 2017, DAN MED J, V64, P0
NR 24
TC 1
Z9 1
U1 0
U2 0
PU SPRINGER
PI NEW YORK
PA ONE NEW YORK PLAZA, SUITE 4600, NEW YORK, NY, UNITED STATES
SN 1435-2443
EI 1435-2451
J9 LANGENBECK ARCH SURG
JI Langenbecks Arch. Surg.
PD SEP 15
PY 2021
VL 406
IS 6
BP 2053
EP 2057
DI 10.1007/s00423-020-02069-6
PG 5
WC Surgery
SC Surgery
GA UZ3NO
UT WOS:000606277800004
PM 33416989
DA 2022-10-14
ER

PT J
AU Plenzig, S
   Holz, F
   Bojkova, D
   Kettner, M
   Cinatl, J
   Verhoff, MA
   Birngruber, CG
   Ciesek, S
   Rabenau, HF
AF Plenzig, S.
   Holz, F.
   Bojkova, D.
   Kettner, M.
   Cinatl, J.
   Verhoff, M. A.
   Birngruber, C. G.
   Ciesek, S.
   Rabenau, H. F.
TI Detection and infectivity of SARS-CoV-2 in exhumated corpses
SO INTERNATIONAL JOURNAL OF LEGAL MEDICINE
LA English
DT Article
DE COVID-19; Autopsy; RT-PCR-detection; Cell culture
AB Postmortem detection of severe acute respiratory syndrome coronavirus type 2 (SARS-CoV-2) after the exhumation of a corpse can become important, e.g. in the case of subsequent medical malpractice allegations. To date, data on possible detection periods [e.g. by reverse transcription polymerase chain reaction (RT-PCR)] or on the potential infectivity of the virus after an exhumation are rare. In the present study, these parameters were examined in two cases with a time span of approximately 4 months between day of death and exhumation. Using SARS-CoV-2 RT-PCR on swabs of both lungs and the oropharynx detection was possible with cycle threshold (C-t) values of about 30 despite signs of beginning decay. RT-PCR testing of perioral and perinasal swabs and swabs collected from the inside of the body bag, taken to estimate the risk of infection of those involved in the exhumation, was negative. Cell culture-based infectivity testing was negative for both, lung and oropharyngeal swabs. In one case, RT-PCR testing at the day of death of an oropharyngeal swab showed almost identical C-t values as postmortem testing of an oropharyngeal swab, impressively demonstrating the stability of viral RNA in the intact corpse. However, favorable climatic conditions in the grave have to be taken into account, as it was wintertime with constant low temperatures. Nevertheless, it was possible to demonstrate successful postmortem detection of SARS-CoV-2 infection following exhumation even after months in an earth grave.
C1 [Plenzig, S.; Holz, F.; Kettner, M.; Verhoff, M. A.; Birngruber, C. G.] Goethe Univ, Univ Hosp Frankfurt, Inst Legal Med, Kennedyallee 104, D-60596 Frankfurt, Germany.
   [Bojkova, D.; Cinatl, J.; Ciesek, S.; Rabenau, H. F.] Goethe Univ, Univ Hosp Frankfurt, Inst Med Virol, Paul Ehrlich Str 40, D-60596 Frankfurt, Germany.
   [Ciesek, S.] German Ctr Infect Res, External Partner Site, D-60323 Frankfurt, Germany.
   [Ciesek, S.] Fraunhofer Inst Mol Biol & Appl Ecol IME, Branch Translat Med & Pharmacol, D-60596 Frankfurt, Germany.
RP Plenzig, S (通讯作者)，Goethe Univ, Univ Hosp Frankfurt, Inst Legal Med, Kennedyallee 104, D-60596 Frankfurt, Germany.
EM plenzig@med.uni-frankfurt.de
FU Projekt DEAL
CR ALTHOFF H, 1974, Z RECHTSMED, V75, P1, DOI 10.1007/BF02114956
   Beltempo P, 2021, FORENSIC SCI INT, V319, P0, DOI 10.1016/j.forsciint.2020.110653
   Breitmeier D, 2005, FORENSIC SCI INT, V154, P218, DOI 10.1016/j.forsciint.2004.11.018
   Edler C, 2020, INT J LEGAL MED, V134, P1275, DOI 10.1007/s00414-020-02317-w
   Gabbrielli M, 2021, INT J INFECT DIS, V106, P1, DOI 10.1016/j.ijid.2021.03.052
   Gangani, 2021, DETECTION SARS COV 2, V0, P0, DOI DOI 10.1101/2021.02.16.21251805
   Karger B, 2004, INT J LEGAL MED, V118, P90, DOI 10.1007/s00414-003-0426-z
   Kohmer N, 2021, J VIROL METHODS, V291, P0, DOI 10.1016/j.jviromet.2021.114102
   Kohmer N, 2021, J CLIN MED, V10, P0, DOI 10.3390/jcm10020328
   La Scola B, 2020, EUR J CLIN MICROBIOL, V39, P1059, DOI 10.1007/s10096-020-03913-9
   Lai CC, 2020, INT J ANTIMICROB AG, V55, P0, DOI 10.1016/j.ijantimicag.2020.105924
   Matson MJ, 2020, EMERG INFECT DIS, V26, P2276, DOI 10.3201/eid2609.202267
   McDermott J, 2019, J HOSP INFECT, V102, P332, DOI 10.1016/j.jhin.2019.01.004
   Plenzig S, 2021, INT J LEGAL MED, V135, P2055, DOI 10.1007/s00414-021-02546-7
   Schroder AS, 2021, FORENSIC SCI MED PAT, V17, P411, DOI 10.1007/s12024-021-00379-9
   Singanayagam A, 2020, EUROSURVEILLANCE, V25, P2, DOI 10.2807/1560-7917.ES.2020.25.32.2001483
   Stachetzki U, 2001, PATHOLOGE, V22, P252, DOI 10.1007/s002920100460
   Vock, 1986, PRAPARATOR, V32, P337
NR 19
TC 3
Z9 3
U1 0
U2 1
PU SPRINGER
PI NEW YORK
PA ONE NEW YORK PLAZA, SUITE 4600, NEW YORK, NY, UNITED STATES
SN 0937-9827
EI 1437-1596
J9 INT J LEGAL MED
JI Int. J. Legal Med.
PD NOV 15
PY 2021
VL 135
IS 6
BP 2531
EP 2536
DI 10.1007/s00414-021-02670-4
PG 6
WC Medicine, Legal
SC Legal Medicine
GA WI7DG
UT WOS:000676078800003
PM 34302215
DA 2022-10-14
ER

PT J
AU Raldow, A
   Adefres, B
   Warso, M
   Shinohara, E
   Anand, S
   Domenico, HJ
   Galloway, MB
   Pichert, JW
   Cooper, WO
AF Raldow, Ann
   Adefres, Bethel
   Warso, Michael
   Shinohara, Eric
   Anand, Sidharth
   Domenico, Henry J.
   Galloway, Mitchell B.
   Pichert, James W.
   Cooper, William O.
TI Unsolicited patient complaints among radiation, medical, and surgical oncologists
SO CANCER
LA English
DT Article
DE complaints; malpractice; medical oncologist; oncologists; radiation oncologist; surgical oncologist; unsolicited patient complaints
AB BACKGROUND Unsolicited patient complaints (UPCs) about physician practices are nonrandomly associated with malpractice claims and clinical quality. The authors evaluated the distributions and types of UPCs associated with oncologists by specialty and assessed oncologist characteristics associated with UPCs. METHODS This retrospective study reviewed UPCs associated with US radiation oncologists (ROs), medical oncologists (MOs), and surgical oncologists (SOs) from 35 health care systems from 2015 to 2018. Average total UPCs were compared by specialty in addition to sex, medical school graduation year, degree, medical school location, residency location, practice setting, and practice region. For continuous variables, linear regression was used to test for an association with total complaints. RESULTS The study included 1576 physicians: 318 ROs, 1020 MOs, and 238 SOs. The average number of UPCs per physician was different and depended on the oncologic specialty: ROs had significantly fewer complaints (1.28; 95% confidence interval [CI], 1.02-1.54) than MOs (3.81; 95% CI, 3.52-4.10) and SOs (6.89; 95% CI, 5.99-7.79; P < .0001). In a multivariable analysis, oncologic specialty, recency of graduation, and academic practice were predictive of higher total UPCs (P < .05). UPCs described concerns with care and treatment (42.8%), communication (26.4%), accessibility (17.5%), concern for patient (10.3%), and billing (2.9%). CONCLUSIONS ROs had significantly fewer complaints than MOs and SOs and may have a lower risk of malpractice claims as a group. In addition to oncologic specialty, a more recent year of medical school graduation and working at an academic center were independent risk factors for UPCs. Further research is needed to clarify the reasons underlying these associations and to identify interventions that decrease UPCs and associated risks. LAY SUMMARY This study of 1576 oncologists found that radiation oncologists had significantly fewer complaints than medical oncologists, who in turn had significantly fewer complaints than surgical oncologists. Other characteristics associated with more patient complaints included recency of medical school graduation and practice in an academic setting. Oncologists' patient complaints provide information that may have practical applications for patient safety and risk management. Understanding and addressing the characteristics that increase the risk for complaints could improve patients' experiences and outcomes.
C1 [Raldow, Ann] Univ Calif Los Angeles, David Geffen Sch Med, Dept Radiat Oncol, Los Angeles, CA 90095 USA.
   [Adefres, Bethel] Univ Calif Los Angeles, David Geffen Sch Med, Los Angeles, CA 90095 USA.
   [Warso, Michael] Univ Illinois Hosp & Hlth Sci Syst, Dept Surg, Chicago, IL USA.
   [Shinohara, Eric] Vanderbilt Univ, Med Ctr, Dept Radiat Oncol, Nashville, TN USA.
   [Anand, Sidharth] Univ Calif Los Angeles, David Geffen Sch Med, Dept Med Oncol, Los Angeles, CA 90095 USA.
   [Domenico, Henry J.] Vanderbilt Univ, Med Ctr, 2135 Blakemore Ave, Nashville, TN 37212 USA.
   [Galloway, Mitchell B.; Pichert, James W.; Cooper, William O.] Vanderbilt Univ, Med Ctr, Ctr Patient & Profess Advocacy, Nashville, TN USA.
   [Cooper, William O.] Vanderbilt Univ, Med Ctr, Dept Pediat, Nashville, TN 37232 USA.
RP Cooper, WO (通讯作者)，Vanderbilt Univ, Med Ctr, 2135 Blakemore Ave, Nashville, TN 37212 USA.
EM william.cooper@vumc.org
FU Radiation Oncology Incident Learning System; Radiation Oncology Healthcare Advisory Council
CR Cooper, 2021, CANCER, V0, P0
   Cooper WO, 2017, JAMA SURG, V152, P522, DOI 10.1001/jamasurg.2016.5703
   Dambrino RJ, 2021, J NEUROSURG, V134, P1990, DOI 10.3171/2020.4.JNS20870
   Desch CE, 2006, J ONCOL PRACT, V2, P132, DOI 10.1200/jop.2006.2.3.132
   Dyrbye LN, 2009, J GEN INTERN MED, V24, P440, DOI 10.1007/s11606-008-0876-6
   Fathy CA, 2018, JAMA OPHTHALMOL, V136, P61, DOI 10.1001/jamaophthalmol.2017.5154
   Fullam F, 2009, MED CARE, V47, P553, DOI 10.1097/MLR.0b013e3181923fd7
   Hickson GB, 1997, LAW CONTEMP PROBL, V60, P7, DOI 10.2307/1191993
   Hickson GB, 2002, JAMA-J AM MED ASSOC, V287, P2951, DOI 10.1001/jama.287.22.2951
   Hickson GB, 2007, SOUTH MED J, V100, P791, DOI 10.1097/SMJ.0b013e318063bd75
   Hultman CS, 2015, ANN PLAS SURG, V74, PS241, DOI 10.1097/SAP.0000000000000448
   Institute of Medicine, 2001, CROSSING QUALITY CHA, V0, PP1, DOI 10.17226/25152
   Institute of Medicine & Committee on Improving the Quality of Cancer Care: Addressing the Challenges of an Aging Population Board on Health Care Services, 2013, DELIVERING HIGH QUAL, V7, P153
   Jena AB, 2011, NEW ENGL J MED, V365, P629, DOI 10.1056/NEJMsa1012370
   Johns MM, 2005, LARYNGOSCOPE, V115, P2056, DOI 10.1097/01.MLG.0000181492.36179.8B
   Kohanim S, 2016, OPHTHALMOLOGY, V123, P234, DOI 10.1016/j.ophtha.2015.10.010
   Mache S, 2017, ARCH GYNECOL OBSTET, V295, P153, DOI 10.1007/s00404-016-4223-6
   Mack JW, 2017, JT COMM J QUAL PATIE, V43, P498, DOI 10.1016/j.jcjq.2017.04.008
   Maslach C, 2010, MASLACH BURNOUT INVE, V0, P0
   Moore IN, 2006, VANDERBILT LAW REV, V59, P1175
   Mukherjee K, 2010, J TRAUMA, V69, P549, DOI 10.1097/TA.0b013e3181edb658
   Nassiri AM, 2019, OTOLARYNG HEAD NECK, V160, P810, DOI 10.1177/0194599818823706
   Pichert J W, 1998, JT COMM J QUAL IMPROV, V24, P303
   Pichert JW, 2013, JT COMM J QUAL PATIE, V39, P435, DOI 10.1016/S1553-7250(13)39057-6
   SCHWARTZ WB, 1989, JAMA-J AM MED ASSOC, V262, P1335, DOI 10.1001/jama.262.10.1335
   Shanafelt T, 2003, J CLIN ONCOL, V21, P2616, DOI 10.1200/JCO.2003.06.075
   Shanafelt T, 2012, J CLIN ONCOL, V30, P1235, DOI 10.1200/JCO.2011.39.7380
   Shanafelt TD, 2014, J CLIN ONCOL, V32, P678, DOI 10.1200/JCO.2013.51.8480
   Shanafelt TD, 2010, ANN SURG, V251, P995, DOI 10.1097/SLA.0b013e3181bfdab3
   Stelfox HT, 2005, AM J MED, V118, P1126, DOI 10.1016/j.amjmed.2005.01.060
   Stimson CJ, 2010, J UROLOGY, V183, P1971, DOI 10.1016/j.juro.2010.01.027
   Studdert DM, 2016, NEW ENGL J MED, V374, P354, DOI 10.1056/NEJMsa1506137
   TARAGIN MI, 1992, AM J MED, V93, P537, DOI 10.1016/0002-9343(92)90582-V
   Welle D, 2020, MAYO CLIN PROC, V95, P719, DOI 10.1016/j.mayocp.2019.09.025
   Youngberg, 2013, PATIENT SAFETY HDB, V0, P1
NR 35
TC 0
Z9 0
U1 0
U2 3
PU WILEY
PI HOBOKEN
PA 111 RIVER ST, HOBOKEN 07030-5774, NJ USA
SN 0008-543X
EI 1097-0142
J9 CANCER-AM CANCER SOC
JI Cancer
PD JUL 1
PY 2021
VL 127
IS 13
BP 2350
EP 2357
DI 10.1002/cncr.33513
PG 8
WC Oncology
SC Oncology
GA SQ2ZY
UT WOS:000629250900001
PM 33724453
DA 2022-10-14
ER

PT J
AU Lunny, C
   Ramasubbu, C
   Puil, L
   Liu, T
   Gerrish, S
   Salzwedel, DM
   Mintzes, B
   Wright, JM
AF Lunny, Carole
   Ramasubbu, Cynthia
   Puil, Lorri
   Liu, Tracy
   Gerrish, Savannah
   Salzwedel, Douglas M.
   Mintzes, Barbara
   Wright, James M.
TI Over half of clinical practice guidelines use non-systematic methods to inform recommendations: A methods study
SO PLOS ONE
LA English
DT Article
ID cochrane review; comprehensive evidence; american-college; evidence map; health-care; quality; tool; improvement; standard; failure
AB Introduction Assessing the process used to synthesize the evidence in clinical practice guidelines enables users to determine the trustworthiness of the recommendations. Clinicians are increasingly dependent on guidelines to keep up with vast quantities of medical literature, and guidelines are followed to avoid malpractice suits. We aimed to assess whether systematic methods were used when synthesizing the evidence for guidelines; and to determine the type of review cited in support of recommendations. Methods Guidelines published in 2017 and 2018 were retrieved from the TRIP and Epistemonikos databases. We randomly sorted and sequentially screened clinical guidelines on all topics to select the first 50 that met our inclusion criteria. Our primary outcomes were the number of guidelines using either a systematic or non-systematic process to gather, assess, and synthesise evidence; and the numbers of recommendations within guidelines based on different types of evidence synthesis (systematic or non-systematic reviews). If a review was cited, we looked for evidence that it was critically appraised, and recorded which quality assessment tool was used. Finally, we examined the relation between the use of the GRADE approach, systematic review process, and type of funder. Results Of the 50 guidelines, 17 (34%) systematically synthesised the evidence to inform recommendations. These 17 guidelines clearly reported their objectives and eligibility criteria, conducted comprehensive search strategies, and assessed the quality of the studies. Of the 29/50 guidelines that included reviews, 6 (21%) assessed the risk of bias of the review. The quality of primary studies was reported in 30/50 (60%) guidelines. Conclusions High quality, systematic review products provide the best available evidence to inform guideline recommendations. Using non-systematic methods compromises the validity and reliability of the evidence used to inform guideline recommendations, leading to potentially misleading and untrustworthy results.
C1 [Lunny, Carole; Ramasubbu, Cynthia; Puil, Lorri; Liu, Tracy; Gerrish, Savannah; Salzwedel, Douglas M.; Wright, James M.] Univ British Columbia, Fac Med, Dept Anesthesiol Pharmacol & Therapeut, Cochrane Hypertens Review Grp,Therapeut Initiat, Vancouver, BC, Canada.
   [Mintzes, Barbara] Univ Sydney, Charles Perkins Ctr, Camperdown, NSW, Australia.
   [Mintzes, Barbara] Univ Sydney, Sch Pharm, Camperdown, NSW, Australia.
RP Lunny, C (通讯作者)，Univ British Columbia, Fac Med, Dept Anesthesiol Pharmacol & Therapeut, Cochrane Hypertens Review Grp,Therapeut Initiat, Vancouver, BC, Canada.
EM carole.lunny@ti.ubc.ca
CR Alonso-Coello P, 2010, QUAL SAF HEALTH CARE, V19, P0, DOI 10.1136/qshc.2010.042077
   American Heart Association, 2010, AM HEART ASS METHODO, V0, P0
   Ansari S, 2012, PLOS ONE, V7, P0, DOI 10.1371/journal.pone.0049864
   Armstrong JJ, 2017, J CLIN EPIDEMIOL, V81, P13, DOI 10.1016/j.jclinepi.2016.08.005
   Berkman ND, 2014, EMPIRICAL EVIDENCE B, VReport No.: 14-EHC050-EF ed., P0
   Brozek JL, 2009, ALLERGY, V64, P669, DOI 10.1111/j.1398-9995.2009.01973.x
   Bunn F, 2015, HEALTH TECHNOL ASSES, V19, P1, DOI 10.3310/hta19280
   Canadian Association of Radiologists, 2016, CAR PRACTICE GUIDELI, V0, P0
   Chalmers I, 2014, LANCET, V383, P156, DOI 10.1016/S0140-6736(13)62229-1
   Chalmers I, 2009, LANCET, V374, P86, DOI 10.1016/S0140-6736(09)60329-9
   Chen YL, 2017, ANN INTERN MED, V166, P128, DOI 10.7326/M16-1565
   Clarke M, 2010, LANCET, V376, P20, DOI 10.1016/S0140-6736(10)61045-8
   Collier A, 2006, BRIT J DERMATOL, V155, P1230, DOI 10.1111/j.1365-2133.2006.07496.x
   Djulbegovic B, 2019, JAMA-J AM MED ASSOC, V322, P725, DOI 10.1001/jama.2019.9751
   Djulbegovic B, 2019, J EVAL CLIN PRACT, V25, P369, DOI 10.1111/jep.13146
   Djulbegovic B, 2019, J EVAL CLIN PRACT, V25, P358, DOI 10.1111/jep.13066
   Eccleston C, 2013, COCHRANE DB SYST REV, V0, P0, DOI DOI 10.1002/14651858.ED000059
   Egger M, 2003, HEALTH TECHNOL ASSESS, V7, P1
   Eikermann Michaela, 2014, BMC RES NOTES, V7, P853, DOI 10.1186/1756-0500-7-853
   Fanaroff AC, 2019, JAMA-J AM MED ASSOC, V321, P1069, DOI 10.1001/jama.2019.1122
   Graham R, 2011, CLINICAL PRACTICE GUIDELINES WE CAN TRUST, V0, P1
   Higgins J, 2020, COCHRANE HDB SYSTEMA, V0, P0, DOI DOI 10.1002/14651858.ED000049
   Kredo T, 2016, INT J QUAL HEALTH C, V28, P122, DOI 10.1093/intqhc/mzv115
   Kung J, 2012, ARCH INTERN MED, V172, P1628, DOI 10.1001/2013.jamainternmed.56
   Li TJ, 2011, BMC MED, V9, P0, DOI 10.1186/1741-7015-9-79
   Lunny C, 2020, BMJ OPEN, V10, P0, DOI 10.1136/bmjopen-2019-031442
   Lunny C, 2018, SYST REV-LONDON, V7, P0, DOI 10.1186/s13643-018-0784-8
   Lunny C, 2017, SYST REV-LONDON, V6, P0, DOI 10.1186/s13643-017-0617-1
   Lunny C, 2016, SYST REV-LONDON, V5, P0, DOI 10.1186/s13643-015-0178-0
   Marciano N J, 2014, INT J CLIN PRACT, V68, P761, DOI 10.1111/ijcp.12393
   McAlister FA, 2007, PLOS MED, V4, P1325, DOI 10.1371/journal.pmed.0040250
   McDonagh MS, 2012, BMC MED RES METHODOL, V12, P0, DOI 10.1186/1471-2288-12-140
   Meyer C, 2018, PLOS ONE, V13, P0, DOI 10.1371/journal.pone.0204720
   Mhaskar Rahul, 2009, INDIAN J SEX TRANSM DIS AIDS, V30, P112, DOI 10.4103/0253-7184.62770
   Moher D, 2014, BJOG-INT J OBSTET GY, V121, P784, DOI 10.1111/1471-0528.12657
   National Guideline Alliance, 2017, EATING DISORDERS REC, V0, P0
   National Guideline Alliance (UK), 2017, REPORT NO 1526 0542, V0, P0
   NHMRC, 2018, GUIDELINES GUIDELINE, V0, P0
   NICE, 2020, WE DEV NICE GUIDELIN, V0, P0
   Peterson J, 2011, NEWCASTLE OTTAWA SCA, V0, P0
   Petticrew M, 2002, BMJ-BRIT MED J, V324, P545
   Petticrew M, 2003, BMJ-BRIT MED J, V326, P756, DOI 10.1136/bmj.326.7392.756
   Physicians AAoF, 2016, 290D AAFP, V0, P0
   Prayle AP, 2018, THORAX, V73, P670, DOI 10.1136/thoraxjnl-2016-208790
   Qaseem A, 2012, ANN INTERN MED, V156, P525, DOI 10.7326/0003-4819-156-7-201204030-00009
   Molino CDRC, 2019, JAMA INTERN MED, V179, P553, DOI 10.1001/jamainternmed.2018.7529
   Robinson KA, 2011, ANN INTERN MED, V154, P50, DOI 10.7326/0003-4819-154-1-201101040-00007
   Rosenfeld RM, 2009, OTOLARYNG HEAD NECK, V140, PS1, DOI 10.1016/j.otohns.2009.04.015
   Satya-Murti Saty, 2015, NEUROL CLIN PRACT, V5, P389, DOI 10.1212/CPJ.0000000000000181
   Saxby N, 2017, NUTR GUIDELINES CYST, V0, P0
   Schunemann HJ, 2014, CAN MED ASSOC J, V186, PE123, DOI 10.1503/cmaj.131237
   Schulz K, 2010, BMC MED, V8, P7015
   Schunemann HJ, 2017, J CLIN EPIDEMIOL, V81, P101, DOI 10.1016/j.jclinepi.2016.09.009
   Scottish Intercollegiate Guidelines Network, 2015, SIGN 50 GUIDELINE DE, V0, P0
   Shaneyfelt TM, 1999, JAMA-J AM MED ASSOC, V281, P1900, DOI 10.1001/jama.281.20.1900
   Shea B, 2002, EVAL HEALTH PROF, V25, P116, DOI 10.1177/0163278702025001008
   Shea BJ, 2017, BMJ-BRIT MED J, V358, P0, DOI 10.1136/bmj.j4008
   Shea BJ, 2007, PLOS ONE, V2, P0, DOI 10.1371/journal.pone.0001350
   Sideri S, 2018, J CLIN EPIDEMIOL, V100, P103, DOI 10.1016/j.jclinepi.2018.01.003
   Silagy CA, 2001, BRIT MED J, V323, P833, DOI 10.1136/bmj.323.7317.833
   Siu AL, 2016, ANN INTERN MED, V164, P279, DOI 10.7326/M15-2886
   Soumerai SB, 2015, PREV CHRONIC DIS, V12, P0, DOI 10.5888/pcd12.150187
   Stewart L, 2012, SYST REV-LONDON, V1, P0, DOI 10.1186/2046-4053-1-7
   Tso GJ, 2017, AMIA ANN S PROC, V2016, P1189
   Turner RM, 2013, PLOS ONE, V8, P0, DOI 10.1371/journal.pone.0059202
   van den Ende C, 2017, INT J CANCER, V141, P1295, DOI 10.1002/ijc.30794
   Venkatesh AK, 2017, PLOS ONE, V12, P0, DOI 10.1371/journal.pone.0178456
   Wayant C, 2020, J GEN INTERN MED, V0, P1
   Whiting P, 2016, J CLIN EPIDEMIOL, V69, P225, DOI 10.1016/j.jclinepi.2015.06.005
   Whiting PF, 2011, ANN INTERN MED, V155, P529, DOI 10.7326/0003-4819-155-8-201110180-00009
   Woolf S, 2012, IMPLEMENT SCI, V7, P0, DOI 10.1186/1748-5908-7-61
   World Health Organization, 2014, WHO HDB GUIDELINE DE, V0, P0
   World Health Organization, 2017, WHO GUIDELINES INTEG, V0, P0
   Wright JD, 2011, OBSTET GYNECOL, V118, P505, DOI 10.1097/AOG.0b013e3182267f43
NR 75
TC 7
Z9 7
U1 0
U2 3
PU PUBLIC LIBRARY SCIENCE
PI SAN FRANCISCO
PA 1160 BATTERY STREET, STE 100, SAN FRANCISCO, CA 94111 USA
SN 1932-6203
EI 
J9 PLOS ONE
JI PLoS One
PD APR 22
PY 2021
VL 16
IS 4
BP 
EP 
DI 10.1371/journal.pone.0250356
PG 21
WC Multidisciplinary Sciences
SC Science & Technology - Other Topics
GA RT0DC
UT WOS:000644138300030
PM 33886670
DA 2022-10-14
ER

PT J
AU Huang, LT
   Ren, YX
   Shu, YX
AF Litao, Huang
   Yuxuan, Ren
   Yongxia, Shu
TI Infiltration and extravasation of intravenous infusions in children-value of high-quality care on outcome
SO JOURNAL OF THE PAKISTAN MEDICAL ASSOCIATION
LA English
DT Article
DE Children; ExtravasationI; Infiltration; Nurse; Peripheral intravenous infusions
AB Objective: To study the value of high-quality care on the outcome of infiltration and extravasation of peripheral intravenous infusions in children. Methods: The retrospective cohort study was conducted at the Third Affiliated Hospital of Zunyi Medical University, Guizhou, China, and comprised secondary-data analysis on children aged <3 years hospitalized between January 2013 and September 2019. The sample was divided into control group A and high-quality care group B. Outcomes noted were severity of infiltration and extravasation of intravenous infusions graded using the Infusion Nurses Society score. Data was analysed using SAS software version 9.4. Results: Of the 16,268 subjects, 2147(13%) were in control group A and 14,121(87%)were in the high-quality care group B. Group B had lower severity of infiltration and extravasation compared to group A (odds ratio: 0.75; 95% confidence interval: 0.63-0.90). The causes of infiltration and extravasation included agents with high osmolarity, poor condition of veins, guardianship negligence and allergies to dressing materials (p<0.05). Conclusion: High-quality care was more effective than routine care in reducing the incidence and degree of infiltration and extravasation of peripheral intravenous infusions.
C1 [Litao, Huang] Sichuan Univ, West China Hosp, Dept Evidence Based Med & Clin Epidemiol, Chengdu, Peoples R China.
   [Yuxuan, Ren; Yongxia, Shu] Zunyi Med Univ, Dept Pediat 3, Affiliated Hosp 3, Zunyi, Guizhou, Peoples R China.
RP Shu, YX (通讯作者)，Zunyi Med Univ, Dept Pediat 3, Affiliated Hosp 3, Zunyi, Guizhou, Peoples R China.
EM 2594905245@qq.com
CR Atay S, 2018, REV ESC ENFERM USP, V52, P0, DOI 10.1590/S1980-220X2017040103360
   Barker I, 2017, BMJ-BRIT MED J, V356, P0, DOI 10.1136/bmj.j84
   Buyukyilmaz F, 2019, ASIAN NURS RES, V13, P236, DOI 10.1016/j.anr.2019.09.001
   Doellman D, 2009, J INFUS MURS, V32, P203, DOI 10.1097/NAN.0b013e3181aac042
   Gerceker GO, 2018, J VASC ACCESS, V19, P266, DOI 10.1177/1129729817747532
   Gorski Lisa A, 2017, HOME HEALTHC NOW, V35, P10
   Helm RE, 2019, J INFUS MURS, V42, P149, DOI 10.1097/NAN.0000000000000324
   Hetzler R, 2011, J PEDIATR NURS, V26, P143, DOI 10.1016/j.pedn.2010.12.008
   Lee SU, 2020, J VASC ACCESS, V21, P180, DOI 10.1177/1129729819865709
   Legemaat M, 2016, J VASC ACCESS, V17, P360, DOI 10.5301/jva.5000558
   Pop RS, 2012, J INFUS MURS, V35, P243, DOI 10.1097/NAN.0b013e31825af323
   Tanenbaum SJ, 2015, HEALTH CARE ANAL, V23, P272, DOI 10.1007/s10728-013-0257-0
   Yan YM, 2017, TURKISH J PEDIATR, V59, P162, DOI 10.24953/turkjped.2017.02.008
NR 13
TC 1
Z9 2
U1 0
U2 8
PU PAKISTAN MEDICAL ASSOC
PI KARACHI
PA PMA HOUSE, AGA KHAN III RD, KARACHI, 00000, PAKISTAN
SN 0030-9982
EI 
J9 J PAK MED ASSOC
JI J. Pak. Med. Assoc.
PD APR 15
PY 2021
VL 71
IS 4
BP 1181
EP 1183
DI 10.47391/JPMA.02-194
PG 3
WC Medicine, General & Internal; Medicine, Research & Experimental
SC General & Internal Medicine; Research & Experimental Medicine
GA SD7YL
UT WOS:000651592000025
PM 34125767
DA 2022-10-14
ER

PT J
AU Branach, CS
   Brown, RKJ
   Juip, RA
   Pignotti, AD
   Duszak, R
AF Branach, Casey S.
   Brown, Richard K. J.
   Juip, Randall A.
   Pignotti, Anthony D.
   Duszak, Richard, Jr.
TI The Medical Malpractice Deposition: A Review for Radiologist-Defendants
SO AMERICAN JOURNAL OF ROENTGENOLOGY
LA English
DT Review
DE deposition; legal education; medical malpractice
ID physician; claim; time
AB Depositions are critical components of any medical malpractice lawsuit and seek to help uncover the facts of the case to allow justice to be served. Depositions often create considerable anxiety for physician-defendants, including radiologists. Defendants unfamiliar with the rules of questioning or interviewing techniques used by plaintiffs' attorneys may fail to appreciate important and nuanced details of questions from the plaintiff's attorney, which in turn could impact the outcome of the case. Thorough and informed deposition preparation is thus essential. Highlighting issues relevant to radiologist-defendants, we discuss the role and structure of medical malpractice depositions as well as common scenarios, lines of questioning, and attorney strategies.
C1 [Branach, Casey S.] Univ Michigan Hlth Syst, Dept Radiol, 1500 E Med Ctr Dr, Ann Arbor, MI 48103 USA.
   [Brown, Richard K. J.] Univ Utah, Dept Radiol & Imaging Sci, Salt Lake City, UT USA.
   [Juip, Randall A.; Pignotti, Anthony D.] Foley Baron Metzger & Juip PLLC, Livonia, MI USA.
   [Duszak, Richard, Jr.] Emory Univ, Sch Med, Dept Radiol & Imaging Sci, Atlanta, GA USA.
RP Branach, CS (通讯作者)，Univ Michigan Hlth Syst, Dept Radiol, 1500 E Med Ctr Dr, Ann Arbor, MI 48103 USA.
EM cbranach@med.umich.edu
FU Roentgen Fund's ARRS Leonard Berlin Medical Professionalism Scholarship
CR [Anonymous], 2009, BLACKS LAW DICT, V0, P0
   APPLEGATE JS, 1989, TEX LAW REV, V68, P277
   Babu AS, 2015, RADIOGRAPHICS, V35, P547, DOI 10.1148/rg.352140046
   Balch CM, 2011, J AM COLL SURGEONS, V213, P657, DOI 10.1016/j.jamcollsurg.2011.08.005
   Bengtsson TT, 2018, QUAL RES, V18, P19, DOI 10.1177/1468794117694220
   Carroll AE, 2012, J LAW MED ETHICS, V40, P135, DOI 10.1111/j.1748-720X.2012.00651.x
   CHARLES SC, 1988, WESTERN J MED, V148, P358
   Cohen D, 2012, J EMERG MED, V42, P22, DOI 10.1016/j.jemermed.2008.06.014
   Dickerson AD, 1993, MARYLAND LAW REV, V57, P273
   Frakes M, 2019, AM ECON J-ECON POLIC, V11, P197, DOI 10.1257/pol.20180167
   Helo S, 2017, TRANSL ANDROL UROL, V6, P773, DOI 10.21037/tau.2017.06.28
   Jena AB, 2011, NEW ENGL J MED, V365, P629, DOI 10.1056/NEJMsa1012370
   Korobkin R, 1997, TEX LAW REV, V76, P77
   Lack J, 2012, J CONFLICT RESOLUT, V14, P33
   Lee SI, 2007, RADIOLOGY, V242, P857, DOI 10.1148/radiol.2423051754
   Lorist MM, 2005, COGNITIVE BRAIN RES, V24, P199, DOI 10.1016/j.cogbrainres.2005.01.018
   MARTIN CA, 1991, SOUTHERN MED J, V84, P1300, DOI 10.1097/00007611-199111000-00003
   Miller EB, 2010, CONN LAW REV, V42, P1527
   Najafi F, 2014, CELL REP, V6, P792, DOI 10.1016/j.celrep.2014.02.001
   Palmer LR, 1977, LITIGATION, V21-23, P49
   Pizarro DA, 2006, MEM COGNITION, V34, P550, DOI 10.3758/BF03193578
   Poppe EST, 2016, PEPP L REV, V43, P881
   Rodriguez RM, 2007, ACAD EMERG MED, V14, P569, DOI 10.1197/j.aem.2007.01.020
   ROWE MB, 1974, J PSYCHOLINGUIST RES, V3, P203, DOI 10.1007/BF01069238
   Samel CH, 2005, LITIGATION, V31, P35
   Seabury SA, 2013, HEALTH AFFAIR, V32, P111, DOI 10.1377/hlthaff.2012.0967
   SIRICO LJ, 2017, CLEV ST L REV, V65, P411
   Stamm DJ, 2017, OREGON LITIGATION J, V36, P13
   STERNLIGHT JR, 2008, OHIO ST J DISP RESOL, V23, P437
   Villalobos A, 2021, J AM COLL RADIOL, V18, P34, DOI 10.1016/j.jacr.2020.04.035
   Walton, 2004, AUSTRALAS PSYCHIATRY, V12, P278, DOI 10.1080/j.1039-8562.2004.02079.x
   Whang JS, 2013, RADIOLOGY, V266, P548, DOI 10.1148/radiol.12111119
   Wigmore JH, 1974, EVIDENCE TRIALS COMM, V5, P0
NR 35
TC 1
Z9 1
U1 0
U2 2
PU AMER ROENTGEN RAY SOC
PI LEESBURG
PA 44211 SLATESTONE CT, LEESBURG, VA USA
SN 0361-803X
EI 1546-3141
J9 AM J ROENTGENOL
JI Am. J. Roentgenol.
PD NOV 15
PY 2021
VL 217
IS 5
BP 1232
EP 1238
DI 10.2214/AJR.21.25724
PG 7
WC Radiology, Nuclear Medicine & Medical Imaging
SC Radiology, Nuclear Medicine & Medical Imaging
GA XE7LF
UT WOS:000723564000037
PM 34106755
DA 2022-10-14
ER

PT J
AU Desmond, H
   Dierickx, K
AF Desmond, Hugh
   Dierickx, Kris
TI Trust and professionalism in science: medical codes as a model for scientific negligence?
SO BMC MEDICAL ETHICS
LA English
DT Article
DE Research integrity; Medical professionalism; Trust; Science policy; Negligence
AB Background Professional communities such as the medical community are acutely concerned with negligence: the category of misconduct where a professional does not live up to the standards expected of a professional of similar qualifications. Since science is currently strengthening its structures of self-regulation in parallel to the professions, this raises the question to what extent the scientific community is concerned with negligence, and if not, whether it should be. By means of comparative analysis of medical and scientific codes of conduct, we aim to highlight the role (or lack thereof) of negligence provisions in codes of conduct for scientists, and to discuss the normative consequences for future codes of conduct. Methods We collected scientific and medical codes of conduct in a selection of OECD countries, and submitted each code of conduct to comparative textual analysis. Results Negligence is invariably listed as an infraction of the norms of integrity in medical codes of conduct, but only rarely so in the scientific codes. When the latter list negligence, they typically do not provide any detail on the meaning of 'negligence'. Discussion Unlike codes of conduct for professionals, current codes of conduct for scientists are largely silent on the issue of negligence, or explicitly exclude negligence as a type of misconduct. In the few cases where negligence is stipulated to constitute misconduct, no responsibilities are identified that would help prevent negligence. While we caution against unreasonable negligence provisions as well as disproportionate sanctioning systems, we do argue that negligence provisions are crucial for justified trust in the scientific community, and hence that there is a very strong rationale for including negligence provisions in codes of conduct.
C1 [Desmond, Hugh; Dierickx, Kris] Katholieke Univ Leuven, Ctr Biomed Eth & Law, Leuven, Belgium.
   [Desmond, Hugh] Univ Antwerp, Dept Philosophy, Antwerp, Belgium.
RP Desmond, H (通讯作者)，Katholieke Univ Leuven, Ctr Biomed Eth & Law, Leuven, Belgium.
EM hugh.desmond@uantwerpen.be
FU European Union's Horizon 2020 Research and Innovation program [741782]
CR [Anonymous], 2014, SYSTEM PROFESSIONS E, V0, P0
   Bennett Dianne M, 2003, EMERG MED (FREMANTLE), V15, P263, DOI 10.1046/j.1442-2026.2003.00432.x
   Boysen PG, 2013, OCHSNER J, V13, P400
   Brante T, 2011, PROFESSIONS PROFESSI, V1, P0, DOI 10.7577/pp.v1i1.147
   Brink DO, 2019, CRIM LAW PHILOS, V13, P347, DOI 10.1007/s11572-018-9476-7
   Buss S, 2018, STANFORD ENCY PHILOS, V2018, P0
   Carvalho T, 2018, PROFESSIONS PROFESSI, V8, Pe3052, DOI 10.7577/pp.3052
   Collier R, 2015, CAN MED ASSOC J, V187, P1273, DOI 10.1503/cmaj.109-5171
   Desmond H, 2021, BIOETHICS, V35, P414, DOI 10.1111/bioe.12851
   Desmond H, 2021, AM J BIOETHICS, V21, P24, DOI 10.1080/15265161.2020.1845862
   Desmond H, 2020, SCI ENG ETHICS, V26, P1287, DOI 10.1007/s11948-019-00143-x
   Dubber MarkusDirk, 2015, INTRO MODEL PENAL CO, V0, P0, DOI DOI 10.1093/acprof:oso/9780190243043.001.0001
   Fanelli D, 2011, PROMOTING RES INTEGR, V0, P79
   Feest U, 2011, SYNTHESE, V182, P57, DOI 10.1007/s11229-009-9616-7
   Feyerabend P, 1975, METHOD, V0, P0
   Freidson E, 2001, PROFESSIONALISM 3 LO, V0, P0
   Garner Bryan A, 2019, BLACKS LAW DICT, V0, P163
   Gooderham P, 2009, J ROY SOC MED, V102, P358, DOI 10.1258/jrsm.2009.09k048
   Hawley K, 2014, NOUS, V48, P1, DOI 10.1111/nous.12000
   Horbach SPJM, 2017, SCI ENG ETHICS, V23, P1461, DOI 10.1007/s11948-016-9858-y
   Khatri N, 2009, HEALTH CARE MANAGE R, V34, P312, DOI 10.1097/HMR.0b013e3181a3b709
   Komic D, 2015, PLOS ONE, V10, P0, DOI 10.1371/journal.pone.0133662
   Levy N, 2009, PHILOS COMPASS, V4, P96, DOI 10.1111/j.1747-9991.2008.00197.x
   National Science Board, 2016, SCI ENG INDICATORS 2, V0, P0
   ONeill O, 2002, QUESTION TRUST BBC R, V0, P0
   Polanyi Michael, 2009, TACIT DIMENSION, V0, P4
   Popper K, 2005, LOGIC SCI DISCOVERY, V2nd, P0, DOI 10.4324/9780203994627
   Salwen H, 2015, SCI ENG ETHICS, V21, P115, DOI 10.1007/s11948-014-9523-2
   Shapin Steven, 2008, SCI LIFE MORAL HIST, V0, P0, DOI DOI 10.7208/chicago/9780226750170.001.0001
   Sher G, 2006, ETHICS, V116, P285, DOI 10.1086/498464
   WILENSKY HL, 1964, AM J SOCIOL, V70, P137, DOI 10.1086/223790
NR 31
TC 0
Z9 0
U1 0
U2 5
PU BMC
PI LONDON
PA CAMPUS, 4 CRINAN ST, LONDON N1 9XW, ENGLAND
SN 1472-6939
EI 
J9 BMC MED ETHICS
JI BMC Med. Ethics
PD APR 14
PY 2021
VL 22
IS 1
BP 
EP 
DI 10.1186/s12910-021-00610-w
PG 11
WC Ethics; Medical Ethics; Social Sciences, Biomedical
SC Social Sciences - Other Topics; Medical Ethics; Biomedical Social Sciences
GA RN2OP
UT WOS:000640191600001
PM 33853600
DA 2022-10-14
ER

PT J
AU Yao, B
   Slopnick, E
   Sheyn, D
   Chapman, G
   El-Nashar, S
   Hijaz, A
   Mahajan, S
AF Yao, Benjamin
   Slopnick, Emily
   Sheyn, David
   Chapman, Graham
   El-Nashar, Sherif
   Hijaz, Adonis
   Mahajan, Sangeeta
TI Medical Malpractice Litigation in Non-Mesh-Related Pelvic Organ Prolapse Surgery: An Analysis of 91 Cases
SO FEMALE PELVIC MEDICINE AND RECONSTRUCTIVE SURGERY
LA English
DT Article
DE malpractice; litigation; pelvic organ prolapse; complications; verdict
AB Introduction Malpractice litigations have significant implications for patients and physicians. Studies have investigated mesh litigations in female pelvic reconstructive surgery, but none on nonmesh pelvic organ prolapse (POP) surgery. Our purpose is to determine the reasons for and outcomes of medical malpractice after nonmesh POP surgery. Methods Westlaw (Thompson Reuters, New York, New York) is a legal research database of US court records. We identified completed POP litigations from 1987 to 2018 using the following: "pelvic organ prolapse," "enterocele," "rectocele," "cystocele," "uterine prolapse," and "vaginal wall prolapse." Mesh-related cases were excluded. Outcomes included reasons for litigation, verdict, injury, and payments. Statistical analysis was performed with nonparametric tests and chi(2) independence test. Results Ninety-one litigations were included. The median plaintiff age was 53 years (range, 36-85 years). The leading allegation was negligence of surgery (n = 59; 65%). The jury sided with the defendant physician in 67% of cases (n = 61). There was no association between case verdict and patient age (P = 0.781), geographic region (P = 0.824), or allegation (P = 0.904). The primary complications were urinary tract injury (n = 24; 26%), need for additional surgery (n = 22; 24%), and new postoperative urinary symptoms (n = 22; 24%). The median payout was $280,000 (interquartile range, $137,250-$1,300,000), with no difference between plaintiff awards or settlements (P = 0.659). Conclusion The leading allegation of malpractice litigations for nonmesh POP surgery is negligence of surgery, whereas the most common complication was urinary tract injury. A verdict in favor of the physician defendant was the most likely outcome. Plaintiff awards and settlements were not statistically different with no variation by region or time.
C1 [Yao, Benjamin] Case Western Reserve Univ, Sch Med, Cleveland, OH 44106 USA.
   [Slopnick, Emily; Sheyn, David; Chapman, Graham; El-Nashar, Sherif; Hijaz, Adonis; Mahajan, Sangeeta] Univ Hosp Cleveland, Med Ctr, Div Female Pelv Med & Reconstruct Surg, Urol Inst, Cleveland, OH 44106 USA.
   [Sheyn, David; Chapman, Graham; El-Nashar, Sherif; Mahajan, Sangeeta] Univ Hosp Cleveland, Med Ctr, Dept Obstet & Gynecol, Cleveland, OH 44106 USA.
RP Slopnick, E (通讯作者)，11100 Euclid Ave,Lakeside Bldg,Suite 4554, Cleveland, OH 44106 USA.
EM Emily.slopnick@uhhospitals.org
CR [Anonymous], 2019, UROGYNECOLOGIC SURG, V0, P0
   Balch CM, 2011, J AM COLL SURGEONS, V213, P657, DOI 10.1016/j.jamcollsurg.2011.08.005
   Barber MD, 2014, JAMA-J AM MED ASSOC, V311, P1023, DOI 10.1001/jama.2014.1719
   Chen KY, 2013, INT J MED SCI, V10, P1471, DOI 10.7150/ijms.6743
   Fialkow MF, 2008, INT UROGYNECOL J, V19, P437, DOI 10.1007/s00192-007-0459-9
   Goldstein Matthew, 2019, NEW YORK TIMES, V0, P0
   Grayson CT, 2018, J SURG RES, V232, P266, DOI 10.1016/j.jss.2018.06.049
   Guardado JR, 2018, POLICY RES PERSPECTI, V0, P0
   Hallock JL, 2017, AM J OBSTET GYNECOL, V217, P0, DOI 10.1016/j.ajog.2017.03.020
   Hamasaki T, 2015, BMC MED ETHICS, V16, P0, DOI 10.1186/s12910-015-0065-1
   Jena AB, 2011, NEW ENGL J MED, V365, P629, DOI 10.1056/NEJMsa1012370
   Kane CK, 2010, POLICY RES PERSPECTI, V0, P0
   Keys T, 2012, UROLOGY, V80, P237, DOI 10.1016/j.urology.2012.04.008
   Mahajan ST, 2006, AM J OBSTET GYNECOL, V194, P722, DOI 10.1016/j.ajog.2005.08.043
   Maher C, 2013, COCHRANE DB SYST REV, V0, P0, DOI DOI 10.1002/14651858.CD004014.pub5
   Mavroforou A, 2005, MED LAW, V24, P1
   Mucowski SJ, 2010, AM J OBSTET GYNECOL, V203, P0, DOI 10.1016/j.ajog.2010.01.060
   Olsen AL, 1997, OBSTET GYNECOL, V89, P501, DOI 10.1016/S0029-7844(97)00058-6
   Rodriguez RM, 2007, ACAD EMERG MED, V14, P569, DOI 10.1197/j.aem.2007.01.020
   Souders CP, 2018, FEMALE PELVIC MED RE, V24, P21, DOI 10.1097/SPV.0000000000000433
   King JS, 2006, AM J LAW MED, V32, P429, DOI 10.1177/009885880603200401
   Studdert DM, 2005, JAMA-J AM MED ASSOC, V293, P2609, DOI 10.1001/jama.293.21.2609
NR 22
TC 0
Z9 0
U1 0
U2 0
PU LIPPINCOTT WILLIAMS & WILKINS
PI PHILADELPHIA
PA TWO COMMERCE SQ, 2001 MARKET ST, PHILADELPHIA, PA 19103 USA
SN 2151-8378
EI 2154-4212
J9 FEMALE PELVIC MED RE
JI Female Pelvic Med. Reconstr. Surg.
PD APR 15
PY 2021
VL 27
IS 4
BP 255
EP 259
DI 10.1097/SPV.0000000000000795
PG 5
WC Obstetrics & Gynecology
SC Obstetrics & Gynecology
GA RJ0HH
UT WOS:000637283800008
PM 31804234
DA 2022-10-14
ER

PT J
AU Zaami, S
   Masselli, G
   Brunelli, R
   Taschini, G
   Caprasecca, S
   Marinelli, E
AF Zaami, Simona
   Masselli, Gabriele
   Brunelli, Roberto
   Taschini, Giulia
   Caprasecca, Stefano
   Marinelli, Enrico
TI Twin-to-Twin Transfusion Syndrome: Diagnostic Imaging and Its Role in Staving Off Malpractice Charges and Litigation
SO DIAGNOSTICS
LA English
DT Review
DE twin-to-twin transfusion syndrome (TTTS); diagnostic imaging; malpractice; litigation
ID fetoscopic laser coagulation; isuog practice guideline; outcm; fetal; ultrasound; surgery
AB The study aims to expound upon the imaging-based diagnostic methodologies aimed at identifying twin-to-twin transfusion syndrome (TTTS), a serious, somewhat rare prenatal condition that takes place in pregnancies where identical twins, or other multiples, share a placenta (monochorionic placenta), highlighting how medico-legal outcomes can be affected by provable compliance with consolidated diagnostic guidelines or best practices. It is of utmost importance to produce a prompt identification of TTTS instances; an early diagnosis is in fact critical in order to effectively treat and manage TTTS. By virtue of TTTS being a highly progressive condition, a delay in diagnosis can result in disastrous outcomes; just a few weeks delay in the diagnosis of TTTS can turn out fatal for one or both twins. Hence, most TTTS malpractice claims involve allegations of medical negligence, namely the failure to recognize the condition in a timely fashion, or to proceed with adequate diagnostic and therapeutic pathways. In that regard, case law databases have been pored over (Justia, Lexis, Leagle), and five significant court cases have been examined and discussed in an attempt to identify objective medico-legal standards and bring to the forefront relevant forensic dynamics. In fact, when health professionals are capable of proving adherence to guidelines or best practices, this can shield them from malpractice allegations and ensuing litigation.
C1 [Zaami, Simona; Marinelli, Enrico] Sapienza Univ Rome, Dept Anat Histol Forens & Orthoped Sci, I-00161 Rome, Italy.
   [Masselli, Gabriele] Sapienza Univ, Umberto Hosp 1, Dept Radiol, I-00161 Rome, Italy.
   [Brunelli, Roberto] Sapienza Univ Rome, Dept Maternal & Child Hlth & Urol Sci, I-00161 Rome, Italy.
   [Taschini, Giulia] Casa Cura Pio XI, Dept Radiol, I-00165 Rome, Italy.
   [Caprasecca, Stefano] Sapienza Univ Rome, UOSD Dept Emergency Radiol, Azienda Policlin Umberto 1, I-00161 Rome, Italy.
RP Zaami, S (通讯作者)，Sapienza Univ Rome, Dept Anat Histol Forens & Orthoped Sci, I-00161 Rome, Italy.
EM simona.zaami@uniroma1.it; gabriele.masselli@uniroma1.it; roberto.brunelli@uniroma1.it; giulia.taschini@gmail.com; stefano.caprasecca@uniroma1.it; enrico.marinelli@uniroma1.it
CR [Anonymous], 2003, OBG MANAG, V15, P66
   Argoti PS, 2014, ULTRASOUND OBST GYN, V44, P545, DOI 10.1002/uog.13369
   Bamberg C, 2019, BEST PRACT RES CL OB, V58, P55, DOI 10.1016/j.bpobgyn.2018.12.011
   Baschat A, 2011, J PERINAT MED, V39, P107, DOI 10.1515/JPM.2010.147
   Benoit RM, 2014, AM J PERINAT, V31, P583, DOI 10.1055/s-0034-1372428
   Bolch C, 2018, BMC PEDIATR, V18, P0, DOI 10.1186/s12887-018-1230-8
   Busardo FP, 2015, RADIOL MED, V120, P779, DOI 10.1007/s11547-015-0561-x
   Chalouhi GE, 2012, FETAL THERAPY SCI BA, V0, P173
   Cincotta RB, 2000, ARCH DIS CHILD-FETAL, V83, PF171, DOI 10.1136/fn.83.3.F171
   De Paepe ME, 2013, PEDIATR DEVEL PATHOL, V16, P237, DOI 10.2350/13-03-1315-MISC.1
   Diemert A, 2010, ULTRASOUND OBST GYN, V35, P71, DOI 10.1002/uog.7328
   Fonda C, 2013, RM FETALE ANATOMIA P, V0, P0
   Glennon CL, 2016, TWIN RES HUM GENET, V19, P168, DOI 10.1017/thg.2016.27
   Hecher K, 2018, LANCET CHILD ADOLESC, V2, P525, DOI 10.1016/S2352-4642(18)30127-5
   Hodgekiss A, 2015, MOTHER PREGNANT TWIN, V0, P0
   Hu LS, 2006, PEDIATR RADIOL, V36, P76, DOI 10.1007/s00247-005-0021-1
   Huisman TAGM, 2005, ACTA RADIOL, V46, P328, DOI 10.1080/02841850510021094
   Johnson A, 2015, CLIN OBSTET GYNECOL, V58, P611, DOI 10.1097/GRF.0000000000000128
   Khalil A, 2016, ULTRASOUND OBST GYN, V47, P247, DOI 10.1002/uog.15821
   Kweon SY, 2019, J KOREAN MED SCI, V34, P0, DOI 10.3346/jkms.2019.34.e20
   Lewi L, 2008, AM J OBSTET GYNECOL, V199, P0, DOI 10.1016/j.ajog.2008.03.050
   Mackey Timothy K, 2011, VIRTUAL MENTOR, V13, P36, DOI 10.1001/virtualmentor.2011.13.1.hlaw1-1101
   Malvasi A, 2019, ULTRASOUND OBST GYN, V54, P421, DOI 10.1002/uog.20399
   Melis GB, 2012, TRATTATO OSTETRICIA, V25, P337
   Merhar SL, 2013, J PERINATOL, V33, P112, DOI 10.1038/jp.2012.87
   Murata M, 2014, J PERINAT MED, V42, P93, DOI 10.1515/jpm-2013-0101
   Nicholas L, 2018, J PATIENT EXPERIENCE, V5, P134, DOI 10.1177/2374373517736760
   Peeters SHP, 2012, FETAL DIAGN THER, V32, P239, DOI 10.1159/000339651
   Pratt R, 2015, PRENATAL DIAG, V35, P1159, DOI 10.1002/pd.4660
   Quintero R A, 1999, J PERINATOL, V19, P550, DOI 10.1038/sj.jp.7200292
   Reddy UM, 2008, OBSTET GYNECOL, V112, P145, DOI 10.1097/01.AOG.0000318871.95090.d9
   Sfakianaki AK, 2009, ULTRASOUND EVALUATIO, V61, P139
   Simpson LL, 2013, AM J OBSTET GYNECOL, V208, P3, DOI 10.1016/j.ajog.2012.10.880
   Spina V, 2016, MANUALE RM TSRM, V0, P0
   Stirnemann J, 2018, BJOG-INT J OBSTET GY, V125, P1186, DOI 10.1111/1471-0528.14162
   Sun LM, 2016, SCI REP-UK, V6, P0, DOI 10.1038/srep26869
   Van Mieghem T, 2010, INT J PEDIAT, V2010, P0, DOI 10.1155/2010/379792
   Vergallo GM, 2018, CLIN TER, V169, PE82, DOI 10.7417/T.2018.2059
   Vergallo GM, 2017, MED LAW, V36, P5
   Weisz B, 2014, ULTRASOUND OBST GYN, V44, P44, DOI 10.1002/uog.13283
NR 42
TC 1
Z9 1
U1 1
U2 2
PU MDPI
PI BASEL
PA ST ALBAN-ANLAGE 66, CH-4052 BASEL, SWITZERLAND
SN 
EI 2075-4418
J9 DIAGNOSTICS
JI Diagnostics
PD MAR 15
PY 2021
VL 11
IS 3
BP 
EP 
DI 10.3390/diagnostics11030445
PG 10
WC Medicine, General & Internal
SC General & Internal Medicine
GA RD5UC
UT WOS:000633541700001
PM 33806678
DA 2022-10-14
ER

PT J
AU McClenaghan, F
   Ho, C
   Machin, JT
   Briggs, TWR
   Marshall, A
   Navaratnam, AV
AF McClenaghan, F.
   Ho, C.
   Machin, J. T.
   Briggs, T. W. R.
   Marshall, A.
   Navaratnam, A., V
TI What can be learned from litigation in otology? A review of clinical negligence claims in England 2013-2018
SO JOURNAL OF LARYNGOLOGY AND OTOLOGY
LA English
DT Review
DE Otolaryngology; Jurisprudence; Otologic Surgical Procedures
ID medical malpractice
AB Background Litigation in the National Health Service continues to rise with a 9.4 per cent increase in clinical negligence claims from the period 2018 and 2019 to the period 2019 and 2020. The cost of these claims now accounts for 1.8 per cent of the National Health Service 2019 to 2020 budget. This study aimed to identify the characteristics of clinical negligence claims in the subspecialty of otology. Methods This study was a retrospective review of all clinical negligence claims in otology in England held by National Health Service Resolution between April 2013 and April 2018. Results There were 171 claims in otology, 24 per cent of all otolaryngology claims, with a potential cost of 24.5 million. Over half of these were associated with hearing loss. Stapedectomy was the highest mean cost per claim operation at  pound 769 438. The most common reasons for litigation were failure or delay in treatment (23 per cent), failure or delay in diagnosis (20 per cent), intra-operative complications (15 per cent) and inadequate consent (13 per cent). Conclusion There is a risk of high-cost claims in otology, especially with objective injuries such as hearing loss and facial nerve injury.
C1 [McClenaghan, F.] Royal Natl Throat Nose & Ear Hosp, 4th Floor West,250 Euston Rd, London NW1 2PG, England.
   [Ho, C.; Machin, J. T.; Briggs, T. W. R.; Navaratnam, A., V] NHS England, NHS Improvement, Getting First Time Programme 1, London, England.
   [Marshall, A.] Nottingham Univ Hosp NHS Trust, Nottingham, England.
RP McClenaghan, F (通讯作者)，Royal Natl Throat Nose & Ear Hosp, 4th Floor West,250 Euston Rd, London NW1 2PG, England.
EM f.mcclenaghan@nhs.net
CR Bhutta MF, 2011, BMJ, V342, Pd1088, DOI 10.1136/BMJ.D1088
   Blake DM, 2013, OTOLARYNG HEAD NECK, V149, P554, DOI 10.1177/0194599813498696
   Brennan TA, 1996, NEW ENGL J MED, V335, P1963, DOI 10.1056/NEJM199612263352606
   Cartwright S, 2010, CLIN OTOLARYNGOL, V35, P500, DOI 10.1111/j.1749-4486.2010.02205.x
   Chan SW, 2017, BMJ-BRIT MED J, V357, P0, DOI 10.1136/bmj.j2224
   Ferguson GR, 2016, BMJ OPEN, V6, P0, DOI 10.1136/bmjopen-2015-010054
   Gidley Paul W, 2018, OTO OPEN, V2, P2473974X18791803, DOI 10.1177/2473974X18791803
   House J W, 1996, EAR NOSE THROAT J, V75, P723
   Lydiatt DD, 2003, ARCH OTOLARYNGOL, V129, P50, DOI 10.1001/archotol.129.1.50
   Mathew R, 2011, LARYNGOSCOPE, V121, P2214, DOI 10.1002/lary.22136
   Mathew RG, 2013, OPHTHALMOLOGY, V120, P859, DOI 10.1016/j.ophtha.2012.01.009
   Mbao MN, 2003, TELEMED J E-HEALTH, V9, P325, DOI 10.1089/153056203772744644
   Metcalfe CW, 2015, J LARYNGOL OTOL, V129, P941, DOI 10.1017/S0022215115002261
   Navaratnam AV, 2021, CLIN OTOLARYNGOL, V46, P9, DOI 10.1111/coa.13646
   NHS Resolution, 2020, OUR REFR 2019 2022 S, V0, P0
   Patel A, 2020, SURG-J R COLL SURG E, V18, P75, DOI 10.1016/j.surge.2019.06.001
   Prabhu Arpan V, 2018, FED PRACT, V35, P0
   Reilly BK, 2013, LARYNGOSCOPE, V123, P112, DOI 10.1002/lary.23608
   Ruhl DS, 2014, OTOLARYNG HEAD NECK, V151, P431, DOI 10.1177/0194599814536850
   Ruhl DS, 2013, OTOL NEUROTOL, V34, P1173, DOI 10.1097/MAO.0b013e318298a8fb
   The Royal College of Surgeons of England, 2014, GOOD SURG PRACT, V0, P0
   Zorlu N, 2019, MED LEG J, V87, P88, DOI 10.1177/0025817218812258
NR 27
TC 2
Z9 2
U1 0
U2 0
PU CAMBRIDGE UNIV PRESS
PI CAMBRIDGE
PA EDINBURGH BLDG, SHAFTESBURY RD, CB2 8RU CAMBRIDGE, ENGLAND
SN 0022-2151
EI 1748-5460
J9 J LARYNGOL OTOL
JI J. Laryngol. Otol.
PD MAY 15
PY 2021
VL 135
IS 5
BP 379
EP 384
DI 10.1017/S0022215121000852
PG 6
WC Otorhinolaryngology
SC Otorhinolaryngology
GA 2Y9LU
UT WOS:000826209800004
PM 33858533
DA 2022-10-14
ER

PT J
AU Treglia, M
   Pallocci, M
   Passalacqua, P
   Giammatteo, J
   De Luca, L
   Mauriello, S
   Cisterna, AM
   Marsella, LT
AF Treglia, Michele
   Pallocci, Margherita
   Passalacqua, Pierluigi
   Giammatteo, Jacopo
   De Luca, Lucilla
   Mauriello, Silvestro
   Cisterna, Alberto Michele
   Marsella, Luigi Tonino
TI Medical Liability: Review of a Whole Year of Judgments of the Civil Court of Rome
SO INTERNATIONAL JOURNAL OF ENVIRONMENTAL RESEARCH AND PUBLIC HEALTH
LA English
DT Review
DE medical malpractice; medical liability; health law; civil tort litigation
ID malpractice litigation; compensation; claim; risk
AB Background: Complaints about medical malpractice have increased over time in Italy, as well as other countries around the world. This scenario, perceived by some as a "malpractice crisis", is a subject of debate in health law and medical law. The costs arising from medical liability lawsuits weigh not only on individual professionals but also on the budgets of healthcare facilities, many of which in Italy are supported by public funds. A full understanding of the phenomenon of medical malpractice appears necessary in order to manage this spreading issue and possibly to reduce the health liability costs. Methods: The retrospective review concerned all the judgments drawn up by the Judges of the Civil Court of Rome, XIII Chamber (competent and specialized section for professional liability trials) published between January 2018 and February 2019. Results: The analysis of data concerning the involved parties showed that in 84.6% of the judgments taken into account, one or more health facilities were sued, while in 58.2% of cases, one or more health workers were present among the defendants. When healthcare providers are the only ones to be summoned, it is dentists and aesthetic doctors/plastic surgeons who undergo most of the claims. In the overall period analyzed, the amount paid was 23,489,254.08 EUR with an average of 163,119.82 EUR. Conclusion: The evidence provided by the reported data is a useful tool to understand medical malpractice in Italy, especially with regard to the occurrence of the phenomenon at a legal level, an aspect still hardly mentioned by existing literature.
C1 [Treglia, Michele; Pallocci, Margherita; Passalacqua, Pierluigi; Giammatteo, Jacopo; De Luca, Lucilla; Mauriello, Silvestro; Marsella, Luigi Tonino] Univ Roma Tor Vergata, Dept Biomed & Prevent, I-00133 Rome, Italy.
   [Cisterna, Alberto Michele] Civil Court Rome, Sect 13, I-00192 Rome, Italy.
RP Pallocci, M (通讯作者)，Univ Roma Tor Vergata, Dept Biomed & Prevent, I-00133 Rome, Italy.
EM michelemario@hotmail.it; margherita.pallocci@gmail.com; p.passalacqua92@gmail.com; giammatteojacopo@gmail.com; delucalucilla90@gmail.com; mauriello.silvestro@gmail.com; alberto.cisterna@giustizia.it; marsella.luigi@gmail.com
CR Berg JW, 2001, INFORM CONSENT LEGAL, V0, P0
   Bona M, 2018, NESSO CAUSALE PERDIT, V0, P0
   Bonetti M, 2016, PLOS ONE, V11, P0, DOI 10.1371/journal.pone.0153362
   Bori G, 2016, REV ESP CIR ORTOP TRAUMATOL, V60, P89, DOI 10.1016/j.recot.2015.10.004
   Buzzacchi L, 2016, SOC SCI MED, V170, P152, DOI 10.1016/j.socscimed.2016.10.021
   Chen KY, 2012, ACAD EMERG MED, V19, P598, DOI 10.1111/j.1553-2712.2012.01360.x
   Cocanour CS, 2017, AM J SURG, V214, P993, DOI 10.1016/j.amjsurg.2017.09.015
   Giammatteo J, 2020, CLIN TER, V171, Pe401, DOI 10.7417/CT.2020.2248
   Gualniera P, 2020, LEGAL MED-TOKYO, V42, P0, DOI 10.1016/j.legalmed.2019.101657
   Jena AB, 2011, NEW ENGL J MED, V365, P629, DOI 10.1056/NEJMsa1012370
   Li H, 2014, BMC HEALTH SERV RES, V14, P0, DOI 10.1186/1472-6963-14-390
   Litvin SG, 2005, CLIN ORTHOP RELAT R, V0, PP8, DOI 10.1097/01.blo.0000160019.12596.6f
   Mello MM, 2020, JAMA-J AM MED ASSOC, V323, P352, DOI 10.1001/jama.2019.21411
   Mello MM, 2010, HEALTH AFFAIR, V29, P1569, DOI 10.1377/hlthaff.2009.0807
   Mohr JC, 2000, JAMA-J AM MED ASSOC, V283, P1731, DOI 10.1001/jama.283.13.1731
   Pascale G, 2017, RESPONSABILIT MEDICO, V0, P0
   Studdert DM, 2005, JAMA-J AM MED ASSOC, V293, P2609, DOI 10.1001/jama.293.21.2609
   Tarantino U, 2013, CLIN ORTHOP RELAT R, V471, P3349, DOI 10.1007/s11999-013-3165-6
   Traina F, 2009, CLIN ORTHOP RELAT R, V467, P434, DOI 10.1007/s11999-008-0582-z
   Vizcaino-Rakosnik M, 2020, J PATIENT SAF, V0, P0, DOI DOI 10.1097/PTS.0000000000000800
NR 20
TC 3
Z9 3
U1 0
U2 5
PU MDPI
PI BASEL
PA ST ALBAN-ANLAGE 66, CH-4052 BASEL, SWITZERLAND
SN 
EI 1660-4601
J9 INT J ENV RES PUB HE
JI Int. J. Environ. Res. Public Health
PD JUN 15
PY 2021
VL 18
IS 11
BP 
EP 
DI 10.3390/ijerph18116019
PG 12
WC Environmental Sciences; Public, Environmental & Occupational Health
SC Environmental Sciences & Ecology; Public, Environmental & Occupational Health
GA SP9PZ
UT WOS:000659996000001
PM 34205091
DA 2022-10-14
ER

PT J
AU Milunsky, A
AF Milunsky, Aubrey
TI Obstetrics, genetics, and litigation
SO ACTA OBSTETRICIA ET GYNECOLOGICA SCANDINAVICA
LA English
DT Article
DE adverse pregnancy outcome; congenital malformations; decision&#8208; making; encephalopathy; ethics; genetic disorders; litigation; malpractice; syndromes
AB Introduction Claims of medical negligence are universal. Unexpected adverse pregnancy outcome may trigger litigation. Such outcomes, especially with neurodevelopmental sequelae, may be compounded by a genetic disorder, congenital abnormality, or syndrome. Material and methods This is a report of 297 cases in which a pregnancy complication, error, or incident occurred that was followed by progeny with a genetic disorder, congenital abnormality, or syndrome that spawned litigation. The author assessed, opined, and in many cases, testified about causation. Results Pregnancies complicated by hypoxic ischemic encephalopathy were not infrequently compounded by offspring with a genetic disorder, congenital abnormality, or syndrome. Multiple cases were brought because of missed ultrasound or laboratory diagnoses, or failures in carrier detection. Teratogenic medication prescribed before or during pregnancy invited legal purview. Failure to refer (or confer) for genetic evaluation or counseling in the face of significant risk, occurred repeatedly. Ethical breaches and hubris promptly led to litigation. Conclusions Many lessons and recommendations emerge in this report. These include the realization that the vast majority of errors in this series involved at least two caregivers, serial ultrasound studies are important, decreased fetal movements may signal a genetic disorder, congenital abnormality, or syndrome, family history and ethnicity are vital, cognitive biases profoundly affect decision-making. Finally, the simplest of errors have the potential for causing life-long grief.
C1 [Milunsky, Aubrey] Ctr Human Genet, 840 Mem Dr,Ste 101, Cambridge, MA 02139 USA.
   [Milunsky, Aubrey] Tufts Univ, Sch Med, Dept Obstet & Gynecol, Boston, MA 02111 USA.
RP Milunsky, A (通讯作者)，Ctr Human Genet, 840 Mem Dr,Ste 101, Cambridge, MA 02139 USA.
EM amilunsky@chginc.org
CR Al Mutairi F, 2018, PEDIATR NEUROL, V78, P35, DOI 10.1016/j.pediatrneurol.2017.09.002
   [Anonymous], 2016, OBSTET GYNECOL, V128, Pe237, DOI 10.1097/AOG.0000000000001772
   Bai T, 2020, CLIN GENET, V97, P0
   Byrne JJ, 2020, AM J OBSTET GYNECOL, V222, P0, DOI 10.1016/j.ajog.2020.01.001
   Croskerry P, 2017, DIAGNOSIS INTERPRETI, V0, P0
   Friebe-Hoffmann U, 2019, ULTRASCHALL MED, V40, P221, DOI 10.1055/s-0043-123463
   Jayaraman D, 2018, ANNU REV GENOM HUM G, V19, P177, DOI 10.1146/annurev-genom-083117-021441
   Lawrence HC, 2012, AM J OBSTET GYNECOL, V207, P147, DOI 10.1016/j.ajog.2012.07.018
   Levy M, 2020, ARCH GYNECOL OBSTET, V301, P987, DOI 10.1007/s00404-020-05516-3
   McCowan LM, 2018, AM J OBSTET GYNECOL, V218, PS855, DOI 10.1016/j.ajog.2017.12.004
   Milunsky, 2018, DIDNT KNOW DIDNT KNO, V0, P0
   Milunsky, 2021, ACTA OBSTET GYNECOL, V00, P1
   Milunsky A, 2016, GENETIC DISORDERS AND THE FETUS: DIAGNOSIS, V0, P0
   Pergande M, 2020, GENET MED, V22, P511, DOI 10.1038/s41436-019-0680-1
   Reischer T, 2020, PRENATAL DIAG, V40, P1532, DOI 10.1002/pd.5809
   Sterpu I, 2020, ACTA OBSTET GYN SCAN, V99, P1014, DOI 10.1111/aogs.13827
   Tehrani ASS, 2013, BMJ QUAL SAF, V22, P672, DOI 10.1136/bmjqs-2012-001550
   Tomson T, 2019, CURR OPIN NEUROL, V32, P246, DOI 10.1097/WCO.0000000000000659
   Vigdorovich N, 2020, AM J MED GENET A, V182, P93, DOI 10.1002/ajmg.a.61389
NR 19
TC 1
Z9 1
U1 0
U2 0
PU WILEY
PI HOBOKEN
PA 111 RIVER ST, HOBOKEN 07030-5774, NJ USA
SN 0001-6349
EI 1600-0412
J9 ACTA OBSTET GYN SCAN
JI Acta Obstet. Gynecol. Scand.
PD JUN 15
PY 2021
VL 100
IS 6
BP 1097
EP 1105
DI 10.1111/aogs.14095
PG 9
WC Obstetrics & Gynecology
SC Obstetrics & Gynecology
GA SD3SE
UT WOS:000615707400001
PM 33483959
DA 2022-10-14
ER

PT J
AU Merello, L
   Novoa, F
AF Merello, Lorenzo
   Novoa, Fernando
TI Analysis of the cases admitted to a regional ethics court of the Chilean medical association
SO REVISTA MEDICA DE CHILE
LA Spanish
DT Article
DE Codes of Ethics; Ethics, Professional; Malpractice; Professional Misconduct; Professional-Patient Relations
ID disciplinary action; physician; board
AB Background: The Ethics Committees of medical associations define standards of conduct to avoid improper professional behavior. Aim: To identify the areas of professional behavior with most allegations of misconduct. Material and Methods: Analysis of all ethical claims received at the Regional Ethics Court of the Chilean Medical Association between 2016 and 2021. Results: Of 323 cases analyzed, 17% of complaints argued a failure in achieving a satisfactory standard of medical care, 15% unprofessional behavior, 14% disruptive interaction among physicians, 12% failure to fulfill therapeutic expectations, 6% poor quality of care, 6% fraud, 6% complains against institutions, 6% sexual misconduct, 6% inappropriate billing, 3% diagnostic errors, 3% inappropriate social behaviors, 1% refusal to provide a sick leave and 1% illegal practice. Only 41.5% of complaints were filed against registered physicians, thus limiting the capabilities of the medical ethical board. Conclusions: The most common complaints observed were professional misconduct and relationship problems between physicians.
C1 [Merello, Lorenzo; Novoa, Fernando] Univ Valparaiso, Escuela Med, Valparaiso, Chile.
RP Merello, L (通讯作者)，Hosp Dr Gustavo Fricke, Unidad Cuidados Intensivos Cardiovasc, Vina Del Mar 1532, Chile.
EM lorenzomerello@gmail.com
CR Alam Asim, 2011, OPEN MED, V5, P0
   Birkeland S, 2013, BMC HEALTH SERV RES, V13, P0, DOI 10.1186/1472-6963-13-9
   Clay Steven W, 2003, J AM OSTEOPATH ASSOC, V103, P81
   Dehlendorf CE, 1998, JAMA-J AM MED ASSOC, V279, P1883, DOI 10.1001/jama.279.23.1883
   Khaliq AA, 2005, AM J MED, V118, P773, DOI 10.1016/j.amjmed.2005.01.051
   Papadakis MA, 2005, NEW ENGL J MED, V353, P2673, DOI 10.1056/NEJMsa052596
   Spittal MJ, 2016, BMC MED, V14, P0, DOI 10.1186/s12916-016-0748-6
NR 7
TC 0
Z9 0
U1 0
U2 0
PU SOC MEDICA SANTIAGO
PI SANTIAGO 9
PA BERNARDA MORIN 488 PROVIDENCIA, CASILLA 168 CORREO 55, SANTIAGO 9, 00000, CHILE
SN 0034-9887
EI 0717-6163
J9 REV MED CHILE
JI Rev. Medica Chile
PD DEC 15
PY 2021
VL 149
IS 12
BP 1694
EP 1698
DI 
PG 5
WC Medicine, General & Internal
SC General & Internal Medicine
GA 1M5SI
UT WOS:000800028500002
PM 35735336
DA 2022-10-14
ER

PT J
AU Terece, C
   Gurpinar, K
   Buyukatak, K
   Atacan, SC
   Agirbas, A
   Madazli, R
AF Terece, Cem
   Gurpinar, Kagan
   Buyukatak, Koray
   Atacan, Sibel Caglar
   Agirbas, Ajda
   Madazli, Riza
TI Evaluation of medical malpractice claims in obstetric ultrasonography: Opinion of The Council of Forensic Medicine in Turkey
SO JOURNAL OF FORENSIC AND LEGAL MEDICINE
LA English
DT Article
DE Obstetric ultrasonography; Malpractice; Congenital anomaly; Informed consent
ID prenatal detection; ultrasound; diagnosis
AB Aim: The Council of Forensic Medicine is an institution affiliated with the Ministry of Justice in the Republic of Turkey which acts in an official oversight capacity in cases of alleged medical malpractice in forensic medical science. Sonographers may face judicial sanctions as a result of ultrasonography examinations that they do not perform according to current guidelines. In this study we focused our attention to claims of medical malpractice related to obstetric ultrasonography that had been referred to the Council of Forensic Medicine. Our aim was to investigate the causes of malpractice claims related to obstetric ultrasonography and to present the expert opinions of our council about these claims in the light of literature. We have also planned to discuss what can be done with current guideline information to prevent situations that cause malpractice claims. Materials and methods: The study herein was performed on 73 claims of medical malpractice in obstetric ultrasonography findings, all of which were referred by forensic authorities to the Second Specialization Board of Council Forensic Medicine from 2014 to 2018. A retrospective review of the reports generated from information contained within case files illuminates the reasoning behind medical error claims. Among the reasons examined are features of the ultrasonographic evaluation (number, week of examination, health institution), the traits of the evaluating physicians (institutions, branches, academic titles), congenital anomalies detected after birth, and maternal age. Results: Analysis of the data shows that 79.5% of ultrasonographic examinations leading to claims of medical malpractice were performed in private health institutions. All cases of medical malpractice claims were associated with undiagnosed congenital anomalies, and that the form for informed consent was obtained for only 19.1% of cases that underwent second level ultrasonographic examination. Further, 53.3% of cases with congenital anomalies subject to litigation were anomalies of the extremities, and all four cases of alleged malpractice within obstetric ultrasonography were associated with extremity anomalies. The variety of academic titles of physicians performing the ultrasonographic examinations was not statistically significant. It was concluded that two ultrasonography examinations performed by two nuclear medicine specialists were not in accordance with medical norms. Conclusion: Although organizations such as AIUM, ACR, and ACOG try to set standards for ultrasound examination through practice guidelines, it is difficult to establish optimal standards for ultrasonographic examination. In light of the guidelines created by the above organizations, each country should set its own standard based on their own socioeconomic and health data. We conclude that it is not appropriate for obstetric ultrasonographic examinations to be performed by specialists in fields such as nuclear medicine, where ultrasonographic examinations are not a part of the core training curriculum. Obtaining a signed informed consent form from the patient prior to the second level ultrasonography examination will be useful for medicolegal defense purposes should a subsequent claim of malpractice be filed.
C1 [Terece, Cem; Gurpinar, Kagan; Buyukatak, Koray] Council Forens Med, Forens Med, Istanbul, Turkey.
   [Atacan, Sibel Caglar; Agirbas, Ajda] Council Forens Med, Specializat Board 2, Istanbul, Turkey.
   [Madazli, Riza] Istanbul Univ Cerrahpasa, Med Fac, Dept Obstet & Gynecol, Istanbul, Turkey.
RP Terece, C (通讯作者)，Council Forens Med, Forens Med, Istanbul, Turkey.
EM Cemterece@gazi.edu.tr; gurpinarkagan@gmail.com; koraybykatak@gmail.com; drsibel2001@yahoo.com; ajdadr@yahoo.com; madazli@superonline.com
CR Abuhamad Alfred Z, 2008, OBSTET GYNECOL, V112, P951, DOI 10.1097/AOG.0b013e31818b1fba
   ACOG Committee on Practice Bulletins, 2004, OBSTET GYNECOL, V104, P1449
   Alldred SK, 2017, COCHRANE DB SYST REV, V0, P0, DOI DOI 10.1002/14651858.CD012599
   American Institute of Ultrasound in Medicine, 2013, J ULTRASOUND MED, V32, P1083, DOI 10.7863/ultra.32.6.1083
   American Institute of Ultrasound in Medicine, 2021, TRAIN GUID PHYS WHO, V0, P0
   Andrikopoulou M, 2017, J MATERN-FETAL NEO M, V30, P46, DOI 10.3109/14767058.2016.1160048
   [Anonymous], 2018, NHS FET AN SCREEN PR, V0, P0
   [Anonymous], 1983, OFFICIAL NEWSPAPER, V5, P1636
   [Anonymous], 2020, OBST GYN PER 100 000, V0, P0
   Ayan M, 1991, LEGAL LIABILITY ARIS, V0, P0
   Buken Erhan, 2004, J CLIN FORENSIC MED, V11, P233, DOI 10.1016/j.jcfm.2004.01.005
   Callen PW, 2016, CALLENS ULTRASONOGRA, Vsixth, P2
   Cameron M, 2009, PRENATAL DIAG, V29, P402, DOI 10.1002/pd.2250
   Cargill Y, 2009, J OBSTET GYNAECOL CA, V31, P272, DOI 10.1016/S1701-2163(16)34127-5
   Chervenak FA, 2007, CLIN PERINATOL, V34, P299, DOI 10.1016/j.clp.2007.03.007
   Chou Min Min, 2006, TAIWAN J OBSTET GYNECOL, V45, P1
   Craven I, 2015, CLIN RADIOL, V70, P248, DOI 10.1016/j.crad.2014.11.004
   Cullinan JA, 2003, J ULTRAS MED, V22, P1116
   Dicke JM, 2015, PRENATAL DIAG, V35, P348, DOI 10.1002/pd.4546
   Heron Melonie, 2016, NATL VITAL STAT REP, V65, P1
   Howarth Graham Robert, 2013, S AFR MED J, V103, P513, DOI 10.7196/samj.7233
   Kevern L, 2003, J PEDIATR ORTHOPED, V23, P251, DOI 10.1097/00004694-200303000-00022
   Levy DJ, 2013, PEDIATR CARDIOL, V34, P670, DOI 10.1007/s00246-012-0526-y
   Liabilities HS, 2012, ISTANBUL BAR ASS PUB, V4, P259
   Mirsky DM, 2015, FETAL DIAGN THER, V37, P219, DOI 10.1159/000363738
   Queisser-Luft A, 1998, PRENATAL DIAG, V18, P567, DOI 10.1002/(SICI)1097-0223(199806)18:6<567::AID-PD302>3.0.CO;2-3
   Republic of Turkey Ministry of health, 2021, NUCL MED SPEC TRAIN, V2017, P3
   Roberts N, 2007, OBSTET GYNAECOL REPR, V17, P1
   Salomon LJ, 2011, ULTRASOUND OBST GYN, V37, P116, DOI 10.1002/uog.8831
   Sanders RC, 2003, J ULTRAS MED, V22, P1009, DOI 10.7863/jum.2003.22.10.1009
   Sanders RC, 1993, ULTRASOUND OBST GYN, V0, P263
   Schneider PD, 2018, NEOREVIEWS, V19, P0
   Stoll C, 2000, PRENATAL DIAG, V20, P811, DOI 10.1002/1097-0223(200010)20:10<811::AID-PD927>3.0.CO;2-J
   Tudorache S, 2018, CONGENIT ANOM, V0, P309
   van Velzen CL, 2016, BJOG-INT J OBSTET GY, V123, P400, DOI 10.1111/1471-0528.13274
   Vintzileos AM, 1999, AM J OBSTET GYNECOL, V180, P1227, DOI 10.1016/S0002-9378(99)70621-6
   Wahl M, 2007, J NEUROSCI, V27, P12132, DOI 10.1523/JNEUROSCI.2320-07.2007
   Whitworth M, 2010, COCHRANE DB SYST REV, V0, P0, DOI DOI 10.1002/14651858.CD007058.pub2
   Yildirim I, 2015, ACU HLTH SCI J, V0, P121
NR 39
TC 0
Z9 0
U1 1
U2 3
PU ELSEVIER SCI LTD
PI OXFORD
PA THE BOULEVARD, LANGFORD LANE, KIDLINGTON, OXFORD OX5 1GB, OXON, ENGLAND
SN 1752-928X
EI 1532-2009
J9 J FORENSIC LEG MED
JI J. Forensic Leg. Med.
PD NOV 15
PY 2021
VL 84
IS 
BP 
EP 
DI 10.1016/j.jflm.2021.102257
PG 7
WC Medicine, Legal
SC Legal Medicine
GA WN2SF
UT WOS:000711623000002
PM 34688159
DA 2022-10-14
ER

PT J
AU McQuoid-Mason, DJ
AF McQuoid-Mason, D. J.
TI Refusal for religious reasons of a blood transfusion for her husband by wife as legal proxy ignored by the doctors-can the wife claim damages?
SO SAMJ SOUTH AFRICAN MEDICAL JOURNAL
LA English
DT Article
AB A scenario is presented in which a wife's request for religious reasons, and in accordance with her husband's wishes, that her husband not be given a potentially life-saving blood transfusion was ignored by the doctors. Her husband subsequently died. The question then arose whether her husband's estate, or she as his legal proxy, could bring an action for pain and suffering and sentimental damages against the doctors on behalf of her husband. When a patient dies and medical malpractice is involved, the patient's legal rights are extinguished, and their estate cannot begin or continue with a legal action for pain and suffering or sentimental damages - unless the pleadings in the case have been closed (litis contestatio). The result is that the estate or the spouse of a deceased patient may not sue for pain and suffering or sentimental damages on behalf of such patient. The spouse may only claim damages for pain and suffering and sentimental damages if he or she can show that the defendants' conduct regarding the deceased directly affected the spouse concerned. Where emotional shock was caused negligently, a spouse may only recover patrimonial damages and damages for pain and suffering. Where such shock was caused by intentional conduct, additional sentimental damages may also be claimed.
C1 [McQuoid-Mason, D. J.] Univ KwaZulu Natal, Ctr Sociolegal Studies, Durban, South Africa.
RP McQuoid-Mason, DJ (通讯作者)，Univ KwaZulu Natal, Ctr Sociolegal Studies, Durban, South Africa.
EM mcquoidm@ukzn.ac.za
FU National Research Foundation
CR Knobel JC, 2001, LAW DELICT, V4th, P4
   Knobel JC, 2001, LAW DELICT, V4th, P262
   Knobel JC, 2001, LAW DELICT, V4th, P101
   Knobel JC, 2001, LAW DELICT, V4th, P246
   Republic of South Africa (RSA), 1996, CONSTITUTION REPUBLI, V0, P0
NR 6
TC 0
Z9 0
U1 0
U2 1
PU SA MEDICAL ASSOC
PI PRETORIA
PA BLOCK F CASTLE WALK CORPORATE PARK, NOSSOB STREET, ERASMUSKLOOF EXT3, PRETORIA, 0002, SOUTH AFRICA
SN 0256-9574
EI 2078-5135
J9 SAMJ S AFR MED J
JI SAMJ S. Afr. Med. J.
PD DEC 15
PY 2021
VL 111
IS 12
BP 1172
EP 1173
DI 10.7196/SAMJ.2021.v111i12.16148
PG 2
WC Medicine, General & Internal
SC General & Internal Medicine
GA XK5KT
UT WOS:000727505000008
PM 34949303
DA 2022-10-14
ER

PT J
AU Giardina, TD
   Korukonda, S
   Shahid, U
   Vaghani, V
   Upadhyay, DK
   Burke, GF
   Singh, H
AF Giardina, Traber D.
   Korukonda, Saritha
   Shahid, Umber
   Vaghani, Viralkumar
   Upadhyay, Divvy K.
   Burke, Greg F.
   Singh, Hardeep
TI Use of patient complaints to identify diagnosis-related safety concerns: a mixed-method evaluation
SO BMJ QUALITY & SAFETY
LA English
DT Article
DE diagnostic errors; healthcare quality improvement; health services research; patient safety
ID health-care organization; error; quality
AB Background Patient complaints are associated with adverse events and malpractice claims but underused in patient safety improvement. Objective To systematically evaluate the use of patient complaint data to identify safety concerns related to diagnosis as an initial step to using this information to facilitate learning and improvement. Methods We reviewed patient complaints submitted to Geisinger, a large healthcare organisation in the USA, from August to December 2017 (cohort 1) and January to June 2018 (cohort 2). We selected complaints more likely to be associated with diagnostic concerns in Geisinger's existing complaint taxonomy. Investigators reviewed all complaint summaries and identified cases as 'concerning' for diagnostic error using the National Academy of Medicine's definition of diagnostic error. For all 'concerning' cases, a clinician-reviewer evaluated the associated investigation report and the patient's medical record to identify any missed opportunities in making a correct or timely diagnosis. In cohort 2, we selected a 10% sample of 'concerning' cases to test this smaller pragmatic sample as a proof of concept for future organisational monitoring. Results In cohort 1, we reviewed 1865 complaint summaries and identified 177 (9.5%) concerning reports. Review and analysis identified 39 diagnostic errors. Most were categorised as 'Clinical Care issues' (27, 69.2%), defined as concerns/questions related to the care that is provided by clinicians in any setting. In cohort 2, we reviewed 2423 patient complaint summaries and identified 310 (12.8%) concerning reports. The 10% sample (n=31 cases) contained five diagnostic errors. Qualitative analysis of cohort 1 cases identified concerns about return visits for persistent and/or worsening symptoms, interpersonal issues and diagnostic testing. Conclusions Analysis of patient complaint data and corresponding medical record review identifies patterns of failures in the diagnostic process reported by patients and families. Health systems could systematically analyse available data on patient complaints to monitor diagnostic safety concerns and identify opportunities for learning and improvement.
C1 [Giardina, Traber D.; Shahid, Umber; Vaghani, Viralkumar; Singh, Hardeep] Michael E DeBakey VA Med Ctr, Ctr Innovat Qual Effectiveness & Safety, Houston, TX USA.
   [Giardina, Traber D.; Shahid, Umber; Vaghani, Viralkumar; Singh, Hardeep] Baylor Coll Med, Houston, TX 77030 USA.
   [Korukonda, Saritha] Geisinger, Investigator Initiated Res Operat, Danville, PA USA.
   [Upadhyay, Divvy K.; Burke, Greg F.] Geisinger, Div Qual Safety & Patient Experience, Danville, PA USA.
   [Burke, Greg F.] Geisinger, Div Gen Internal Med, Danville, PA USA.
RP Giardina, TD (通讯作者)，Baylor Coll Med, Houston, TX 77030 USA.
EM traberd@bcm.edu
FU Gordon and Betty Moore Foundation; Houston VA HSR&D Center for Innovations in Quality, Effectiveness and Safety [CIN 13-413]; Agency for Healthcare Research and Quality Mentored Career Development Award [K01-HS025474]; Veterans Affairs Health Services Research and Development Service [CRE17-127, USA 14-274]; VA National Center for Patient Safety; Agency for Healthcare Research and Quality [R01HS27363]
CR Burke GF, 2020, NEJM CATAL, V0, P0
   de Vos MS, 2018, BMJ QUAL SAF, V27, P758, DOI 10.1136/bmjqs-2017-007463
   de Vos MS, 2019, BMJ QUAL SAF, V28, P180, DOI 10.1136/bmjqs-2017-007457
   Donaldson LJ, 2015, BMJ QUAL SAF, V24, P603, DOI 10.1136/bmjqs-2015-004573
   Giardina TD, 2018, HEALTH AFFAIR, V37, P1821, DOI 10.1377/hlthaff.2018.0698
   Gillespie A, 2018, MILBANK Q, V96, P530, DOI 10.1111/1468-0009.12338
   Gillespie A, 2016, BMJ QUAL SAF, V25, P937, DOI 10.1136/bmjqs-2015-004596
   Graber ML, 2014, JT COMM J QUAL PATIE, V40, P102, DOI 10.1016/S1553-7250(14)40013-8
   Harrison R, 2016, INT J QUAL HEALTH C, V28, P240, DOI 10.1093/intqhc/mzw003
   Hickson GB, 2002, JAMA-J AM MED ASSOC, V287, P2951, DOI 10.1001/jama.287.22.2951
   Howard M, 2013, J PATIENT SAF, V9, P224, DOI 10.1097/PTS.0b013e3182913837
   Iedema R, 2012, BMJ QUAL SAF, V21, P198, DOI 10.1136/bmjqs-2011-000100
   Meyer AND, 2021, JT COMM J QUAL PATIE, V47, P120, DOI 10.1016/j.jcjq.2020.08.014
   Murphy DR, 2019, BMJ QUAL SAF, V28, P151, DOI 10.1136/bmjqs-2018-008086
   National Academies of Sciences Engineering and Medicine, 2015, IMPR DIAGN HLTH CAR, V0, P0
   OHara JK, 2018, BMJ QUAL SAF, V27, P673, DOI 10.1136/bmjqs-2017-006974
   Reader TW, 2014, BMJ QUAL SAF, V23, P678, DOI 10.1136/bmjqs-2013-002437
   Scott J, 2019, BMC HEALTH SERV RES, V19, P0, DOI 10.1186/s12913-019-4447-9
   Singh H, 2021, DIAGNOSIS, V8, P51, DOI 10.1515/dx-2020-0045
   Singh H, 2020, ACAD MED, V95, P1172, DOI 10.1097/ACM.0000000000003062
   Singh H, 2019, DIAGNOSIS, V6, P315, DOI 10.1515/dx-2019-0012
   Singh H, 2014, BMJ QUAL SAF, V23, P727, DOI 10.1136/bmjqs-2013-002627
   Singh H, 2014, JT COMM J QUAL PATIE, V40, P99, DOI 10.1016/S1553-7250(14)40012-6
   Singh H, 2012, BMJ QUAL SAF, V21, P93, DOI 10.1136/bmjqs-2011-000304
   van Dael J, 2020, BMJ QUAL SAF, V29, P684, DOI 10.1136/bmjqs-2019-009704
   Vincent C, 2014, BMJ QUAL SAF, V23, P670, DOI 10.1136/bmjqs-2013-002757
   Zengin S, 2014, J FORENSIC LEG MED, V22, P121, DOI 10.1016/j.jflm.2013.12.008
NR 27
TC 7
Z9 7
U1 0
U2 2
PU BMJ PUBLISHING GROUP
PI LONDON
PA BRITISH MED ASSOC HOUSE, TAVISTOCK SQUARE, LONDON WC1H 9JR, ENGLAND
SN 2044-5415
EI 2044-5423
J9 BMJ QUAL SAF
JI BMJ Qual. Saf.
PD DEC 15
PY 2021
VL 30
IS 12
BP 996
EP 1001
DI 10.1136/bmjqs-2020-011593
PG 6
WC Health Care Sciences & Services; Health Policy & Services
SC Health Care Sciences & Services
GA XC8CE
UT WOS:000722236200009
PM 33597282
DA 2022-10-14
ER

PT J
AU Birkeland, S
   Bismark, M
   Barry, MJ
   Moller, S
AF Birkeland, Soren
   Bismark, Marie
   Barry, Michael J.
   Moller, Soren
TI Does greater patient involvement in healthcare decision-making affect malpractice complaints? A large case vignette survey
SO PLOS ONE
LA English
DT Article
ID new-zealand; claim
AB Background Although research findings consistently find poor communication about medical procedures to be a key predictor of patient complaints, compensation claims, and malpractice lawsuits ("complaints"), there is insufficient evidence to determine if greater patient involvement could actually affect the inclination to complain. Objectives We conducted an experimental case vignette survey that explores whether greater patient involvement in decision-making is likely to influence the intention to complain given different decisions and consequences. Methods Randomized, national case vignette survey with various levels of patient involvement, decisions, and outcomes in a representative Danish sample of men. We used prostate specific antigen (PSA) screening in men aged 45 to 70 years as the intervention illustrated in 30 different versions of a mock clinical encounter. Versions differed in the amount of patient involvement, the decision made (PSA test or no PSA test), and the clinical outcomes (no cancer detected, detection of treatable cancer, and detection of non-treatable cancer). We measured respondents' inclination to complain about care in response to the scenarios on a 5-point Likert scale (from 1: very unlikely to 5: very likely). Results The response rate was 30% (6,756 of 22,288). Across all scenarios, the likelihood of complaint increased if the clinical outcome was poor (untreatable cancer). Compared with scenarios that involved shared decision-making (SDM), neutral information, or nudging in favor of screening, the urge to complain increased if the patient was excluded from decision-making or if the doctor had nudged the patient to decline screening (mean Likert differences .12 to .16, p < .001). With neutral involvement or nudging in favor of intervention, the desire to complain depended highly on the decision reached and on the patient's course. This dependence was smaller with SDM. Conclusions Greater patient involvement in decision-making appears to be associated with less intention to complain about health care, with SDM resulting in the greatest reduction in complaint likelihood.
C1 [Birkeland, Soren; Moller, Soren] Odense Univ Hosp, Open Patient Data Explorat Network, Odense, Denmark.
   [Birkeland, Soren; Moller, Soren] Univ Southern Denmark, Dept Clin Res, Odense, Denmark.
   [Bismark, Marie] Univ Melbourne, Melbourne Sch Populat & Global Hlth, Melbourne, Vic, Australia.
   [Barry, Michael J.] Harvard Med Sch, Boston, MA 02115 USA.
   [Barry, Michael J.] Massachusetts Gen Hosp, Informed Med Decis Program, Boston, MA 02114 USA.
RP Bismark, M (通讯作者)，Univ Melbourne, Melbourne Sch Populat & Global Hlth, Melbourne, Vic, Australia.
EM mbismark@unimelb.edu.au
FU Danish Health Insurance Foundation [17-B-0038]; Lilly & Herbert Hansen's foundation [100063]
CR Aerny-Perreten N, 2015, J EVAL CLIN PRACT, V21, P688, DOI 10.1111/jep.12367
   Alberts AR, 2015, INT J UROL, V22, P524, DOI 10.1111/iju.12750
   Altman DG, 1991, PRACTICAL STAT MED R, V0, P611
   Barry MJ, 2008, J LAW MED ETHICS, V36, P396, DOI 10.1111/j.1748-720X.2008.00283.x
   Barry MJ, 2015, AM J PREV MED, V49, P520, DOI 10.1016/j.amepre.2015.03.002
   Barry MJ, 2012, J AMBUL CARE MANAG, V35, P90, DOI 10.1097/JAC.0b013e318249482f
   Beauchamp TL, 2009, PRINCIPLES BIOMEDICA, V6th, P0
   BECKMAN HB, 1994, ARCH INTERN MED, V154, P1365, DOI 10.1001/archinte.154.12.1365
   Bergeson SC, 2013, PRIM HLTH CARE, V3, P3, DOI 10.4172/2167-1079.1000132
   Birkeland S, 2016, INT J UROLOGY OFFICI, V0, P0
   Birkeland S, 2020, BMC HEALTH SERV RES, V20, P0, DOI 10.1186/s12913-020-05717-1
   Birkeland S, 2020, BMC MED INFORM DECIS, V20, P0, DOI 10.1186/s12911-020-1077-4
   Birkeland S, 2013, SCAND J PRIM HEALTH, V31, P153, DOI 10.3109/02813432.2013.823768
   Birkeland SF, 2020, J MED INTERNET RES, V22, P0, DOI 10.2196/19517
   Bismark M, 2006, CAN MED ASSOC J, V175, P889, DOI 10.1503/cmaj.060429
   Bismark MM, 2012, PLOS MED, V9, P0, DOI 10.1371/journal.pmed.1001283
   Bismark MM, 2006, QUAL SAF HEALTH CARE, V15, P17, DOI 10.1136/qshc.2005.015743
   Braddock CH, 1999, JAMA-J AM MED ASSOC, V282, P2313, DOI 10.1001/jama.282.24.2313
   Burford D, 2010, PROSTATE CANC RISK M PROSTATE CANC RISK M, V0, P0
   Burford DC, 2009, CANC PRAKSIS, V0, P0
   Coulter A, 1997, J HEALTH SERV RES POLICY, V2, P112
   de Angst IB, 2019, J GERIATR ONCOL, V0, P0
   DeWitt T, 2003, J SERV RES-US, V6, P193, DOI 10.1177/1094670503257048
   Durand MA, 2015, BMC HEALTH SERV RES, V15, P0, DOI 10.1186/s12913-015-0823-2
   Gambert Steven R, 2001, INTERNATIONAL UROLOGY AND NEPHROLOGY, V33, P249, DOI 10.1023/A:1015290429403
   Gattellari M, 2001, SOC SCI MED, V52, P1865, DOI 10.1016/S0277-9536(00)00303-8
   Grossman DC, 2018, JAMA-J AM MED ASSOC, V319, P1901, DOI 10.1001/jama.2018.3710
   Hofmann B, 2018, PATIENT EDUC COUNS, V101, P1561, DOI 10.1016/j.pec.2018.03.021
   Institute of Medicine (U.S.). Committee on Quality of Health Care in America, 2001, CROSSING QUALITY CHA, V0, P0, DOI DOI 10.17226/10027
   Levinson W, 1997, JAMA-J AM MED ASSOC, V277, P553, DOI 10.1001/jama.277.7.553
   Moore P, 2011, REV MED CHILE, V139, P880, DOI /S0034-98872011000700008
   Mottet N, 2017, EUR UROL, V71, P618, DOI 10.1016/j.eururo.2016.08.003
   Rosenbaum L, 2015, NEW ENGL J MED, V373, P589, DOI 10.1056/NEJMp1508418
   Schoenfeld EM, 2019, ANN EMERG MED, V74, P126, DOI 10.1016/j.annemergmed.2018.11.017
   Shay LA, 2015, MED DECIS MAKING, V35, P114, DOI 10.1177/0272989X14551638
   Spittal MJ, 2016, BMC MED, V14, P0, DOI 10.1186/s12916-016-0748-6
   Stacey D, 2017, COCHRANE DB SYST REV, V0, P0, DOI DOI 10.1002/14651858.CD001431.pub5
   Stapleton H, 2002, BMJ-BRIT MED J, V324, P639, DOI 10.1136/bmj.324.7338.639
   Studdert DM, 2006, NEW ENGL J MED, V354, P2024, DOI 10.1056/NEJMsa054479
   Studdert DM, 2004, NEW ENGL J MED, V350, P283, DOI 10.1056/NEJMhpr035470
   Tibble HM, 2018, ANZ J SURG, V88, P269, DOI 10.1111/ans.14225
   VINCENT C, 1994, LANCET, V343, P1609, DOI 10.1016/S0140-6736(94)93062-7
NR 42
TC 2
Z9 2
U1 0
U2 0
PU PUBLIC LIBRARY SCIENCE
PI SAN FRANCISCO
PA 1160 BATTERY STREET, STE 100, SAN FRANCISCO, CA 94111 USA
SN 1932-6203
EI 
J9 PLOS ONE
JI PLoS One
PD JUL 2
PY 2021
VL 16
IS 7
BP 
EP 
DI 10.1371/journal.pone.0254052
PG 14
WC Multidisciplinary Sciences
SC Science & Technology - Other Topics
GA TG9LR
UT WOS:000671718200053
PM 34214136
DA 2022-10-14
ER

PT J
AU Abu Wasel, M
   Green, NT
   Saminsky, M
   Barnea, E
   Mijiritsky, E
   Kolerman, R
AF Abu Wasel, Manar
   Green, Nirit Tagger
   Saminsky, Michael
   Barnea, Eitan
   Mijiritsky, Eitan
   Kolerman, Roni
TI Incidence and nature of claims against dental practitioners for dental implant treatment in Israel between 2005 and 2015
SO INTERNATIONAL JOURNAL OF ORAL IMPLANTOLOGY
LA English
DT Article
DE implants; injury; lawsuit; malpractice
ID malpractice claim; maxillofacial surgery; risk-management; dentistry; litigation; placement
AB Purpose: In recent years, dental malpractice claims have increased dramatically worldwide. The present study aimed to categorise and analyse claims related to implant dentistry that resulted in legal decisions in Israel, seeking to contribute to dental risk management and improve patient safety. Materials and methods: This study analysed legal claims registered by Medical Consultants International between 2005 and 2015. Only closed cases in which a decision was made were included. The parameters studied included patient age and sex, date of the complaint, treatment setting (private/public clinic), description of the adverse event and type of negligence claimed. Results: The cohort included 709 settled claims out of a total of 1066 that were litigated against dental practitioners in Israel during the study period. Of the patients included, 60.0% were women and 63.9% were aged 40 to 59 years. The most common treatment-related damage was neural injury in 133 patients (18.7% of the cohort). Unplanned changes in the treatment plan and violation of autonomy were the most frequent documentation-/information-related claims (66.3% and 32.7%, respectively). The legal responsibility of the dental practitioner was acknowledged in 89.0% of cases. Dental practitioners working in the private sector were more likely to be sued due to violation of autonomy than those working in public clinics. Conclusions: Although the main cause for lawsuits was actual bodily injury, the high percentage of documentation-/information-related malpractice claims calls for increased awareness of patients' autonomy and rights. Practitioners should dedicate a significant part of the entire treatment time to preoperative diagnosis and planning.
C1 [Abu Wasel, Manar] Private Clin, Ashdod, Israel.
   [Green, Nirit Tagger; Saminsky, Michael; Kolerman, Roni] Tel Aviv Univ, Maurice & Gabriela Goldschleger Sch Dent Med, Dept Periodontol & Implant Dent, 4 Klachkin St, IL-6997801 Tel Aviv, Israel.
   [Mijiritsky, Eitan] Tel Aviv Univ, Tel Aviv Sourasky Med Ctr, Sackler Sch Med, Dept Otolaryngol Head & Neck Surg & Maxillofacial, Tel Aviv, Israel.
   [Mijiritsky, Eitan] Tel Aviv Univ, Maurice & Gabriela Goldschleger Sch Dent Med, Tel Aviv, Israel.
RP Kolerman, R (通讯作者)，Tel Aviv Univ, Maurice & Gabriela Goldschleger Sch Dent Med, Dept Periodontol & Implant Dent, 4 Klachkin St, IL-6997801 Tel Aviv, Israel.
EM kolerman@netvision.net.il
CR Badenoch-Jones EK, 2016, AUST DENT J, V61, P310, DOI 10.1111/adj.12374
   Bjorndal L, 2008, INT ENDOD J, V41, P1059, DOI 10.1111/j.1365-2591.2008.01455.x
   Castro ACC, 2015, REV BRAS ODONTOL LEG, V2, P46, DOI 10.21117/rbol.v2i1.20
   Chaushu G, 2002, INT J ORAL MAX IMPL, V17, P413
   Figgener L, 2004, INT J ORAL MAX IMPL, V19, P382
   Gava MM, 2019, CLIN ORAL INVEST, V23, P399, DOI 10.1007/s00784-018-2448-4
   Givol N, 2015, COMMUNITY DENT HLTH, V32, P56, DOI 10.1922/CDH_3453Moskovitz04
   Givol N, 2002, INT J ORAL MAX IMPL, V17, P258
   Givol N, 2000, J PERIODONTOL, V71, P1893, DOI 10.1902/jop.2000.71.12.1893
   Givol N, 2010, J ENDODONT, V36, P982, DOI 10.1016/j.joen.2010.03.030
   Gulati A, 2012, BRIT J ORAL MAX SURG, V50, P385, DOI 10.1016/j.bjoms.2011.06.003
   Karhunen S, 2016, ACTA ODONTOL SCAND, V74, P236, DOI 10.3109/00016357.2015.1103898
   Kiani M, 2009, J FORENSIC LEG MED, V16, P76, DOI 10.1016/j.jflm.2008.08.016
   Lautenbacher S, 2017, NEUROSCI BIOBEHAV R, V75, P104, DOI 10.1016/j.neubiorev.2017.01.039
   Lopez-Nicolas M, 2007, INT DENT J, V57, P168
   Manca R, 2018, J FORENSIC LEG MED, V58, P74, DOI 10.1016/j.jflm.2018.05.005
   Ng PCH, 2011, IMPLANT DENT, V20, P95, DOI 10.1097/ID.0b013e31820031fa
   Oliver R C, 1993, PERIODONTOL 2000, V2, P117, DOI 10.1111/j.1600-0757.1993.tb00224.x
   Palmer RM, 2010, BRIT DENT J, V209, P499, DOI 10.1038/sj.bdj.2010.1033
   Perea-Perez B, 2014, MED ORAL PATOL ORAL, V19, PE500, DOI 10.4317/medoral.19601
   Pinchi V, 2014, INT J ORAL MAX IMPL, V29, P1177, DOI 10.11607/jomi.3486
   Pinchi V, 2013, INT DENT J, V63, P43, DOI 10.1002/idj.12004
   Pukk Karin, 2003, QUAL MANAG HEALTH CARE, V12, P225
   Rosen E, 2012, INT ENDOD J, V45, P7, DOI 10.1111/j.1365-2591.2011.01938.x
   Vasak C, 2007, CLIN ORAL IMPLAN RES, V18, P0, DOI 10.1111/j.1600-0501.2007.01499.x
   Zanin AA, 2016, BRAZ ORAL RES, V30, P0, DOI 10.1590/1807-3107BOR-2016.vol30.0091
NR 26
TC 1
Z9 1
U1 1
U2 1
PU QUINTESSENCE PUBLISHING CO INC
PI HANOVER PARK
PA 4350 CHANDLER DRIVE, HANOVER PARK, IL 60133 USA
SN 2631-6420
EI 2631-6439
J9 INT J ORAL IMPL
JI Int. J. Oral Implant.
PD JUN 15
PY 2021
VL 14
IS 1
BP 57
EP 66
DI 
PG 10
WC Dentistry, Oral Surgery & Medicine
SC Dentistry, Oral Surgery & Medicine
GA XS8DU
UT WOS:000733133100005
PM 34006071
DA 2022-10-14
ER

PT J
AU Hamasaki, T
   Hagihara, A
AF Hamasaki, Tomoko
   Hagihara, Akihito
TI Dentists' Legal Liability and Duty of Explanation in Dental Malpractice Litigation in Japan
SO INTERNATIONAL DENTAL JOURNAL
LA English
DT Article
DE Dentist; Legal liability; Duty of explanation; Dental malpractice
ID informed-consent; claim; satisfaction; association; physician; negligence; behavior; care; risk
AB Introduction: Dental litigation accounts for approximately 10% of medical cases in Japan. This study sought to identify factors related to dentists' legal liability in Japan, including their duty to explain procedures and treatments to their patients. Methods: We analysed court decisions in 166 dental malpractice cases litigated in Japan between 1978 and 2017. To identify factors related to the legal liability of dentists, an analysis was performed to evaluate the associations among patient characteristics, dentist characteristics, litigation, and dentists' explanatory behaviour. Results: Of the 36 cases related to dentist liability, the study identified 23 cases (63.9%) of litigation in which the dentists were found to be in violation of their duty to provide an explanation. Regarding the severity of injury, the ratio of death and permanent disability was significantly higher in decisions in which the purpose of the explanation was something other than obtaining the patient's consent compared with decisions to obtain the patient's consent (P = .014). Conclusions: In cases in which the dentist was found legally responsible, the proportion of cases involving procedural negligence with the explanation of medical guidance was significantly higher. Dentists should pay careful attention not only to the patient's consent but also to their explanations, including "medical guidance." Moreover, they should recognise that inappropriate explanations correlate with serious errors. (c) 2020 The Authors. Published by Elsevier Inc. on behalf of FDI World Dental Federation. This is an open access article under the CC BY-NC-ND license (http://creativecommons.org/licenses/by-nc-nd/4.0/)
C1 [Hamasaki, Tomoko] Kyushu Womens Univ, Fac Home Econ, Dept Nutr, Kitakyushu, Fukuoka, Japan.
   [Hagihara, Akihito] Natl Cerebral & Cardiovasc Ctr, Dept Prevent Med & Epidemiol, Suita, Osaka, Japan.
RP Hamasaki, T (通讯作者)，1-1 Jiyugaoka, Kitakyushu, Fukuoka 8078586, Japan.
EM tomotalk@kwuc.ac.jp
CR Bhan A, 2005, EYE, V19, P264, DOI 10.1038/sj.eye.6701493
   Brennan TA, 1996, NEW ENGL J MED, V335, P1963, DOI 10.1056/NEJM199612263352606
   Di Lorenzo P, 2016, OPEN MED-WARSAW, V11, P256, DOI 10.1515/med-2016-0051
   DOYAL L, 1995, BRIT DENT J, V178, P454, DOI 10.1038/sj.bdj.4808802
   Figgener L, 2004, INT J ORAL MAX IMPL, V19, P382
   Hagihara A, 2007, HEALTH POLICY, V83, P213, DOI 10.1016/j.healthpol.2007.01.005
   Hagihara A, 2011, INT J GEN MED, V4, P289, DOI 10.2147/IJGM.S18727
   Hamasaki T, 2015, BMC MED ETHICS, V16, P0, DOI 10.1186/s12910-015-0065-1
   Hamasaki T, 2011, BMC MED ETHICS, V12, P0, DOI 10.1186/1472-6939-12-7
   Hamasaki T, 2008, BMC FAM PRACT, V9, P0, DOI 10.1186/1471-2296-9-43
   HICKSON GB, 1994, JAMA-J AM MED ASSOC, V272, P1583, DOI 10.1001/jama.272.20.1583
   Ji YD, 2018, J ORAL MAXIL SURG, V76, P1606, DOI 10.1016/j.joms.2018.04.011
   Levinson W, 1997, JAMA-J AM MED ASSOC, V277, P553, DOI 10.1001/jama.277.7.553
   Lichtstein DM, 1999, HOSP PRACT, V34, P69, DOI 10.3810/hp.1999.07.152
   Lopez-Nicolas M, 2007, INT DENT J, V57, P168
   Manca R, 2018, J FORENSIC LEG MED, V58, P74, DOI 10.1016/j.jflm.2018.05.005
   MELLOR AC, 1995, COMMUNITY DENT ORAL, V23, P15, DOI 10.1111/j.1600-0528.1995.tb00191.x
   Moles DR, 1998, BRIT DENT J, V184, P130, DOI 10.1038/sj.bdj.4809561
   Nakazono K, 2018, LAWYERS ASS J, V70, P1897
   Nalliah RP, 2017, BRIT DENT J, V222, P36, DOI 10.1038/sj.bdj.2017.34
   Nassani MZ, 2017, J PROSTHODONT, V26, P672, DOI 10.1111/jopr.12636
   Ozdemir M Hakan, 2005, J CLIN FORENSIC MED, V12, P137, DOI 10.1016/j.jcfm.2005.01.003
   Sakaue T, 2013, J LAW POLITICS, V63, P95
   Shulman JD, 2006, J AM DENT ASSOC, V137, P523, DOI 10.14219/jada.archive.2006.0225
NR 25
TC 2
Z9 2
U1 0
U2 0
PU ELSEVIER
PI AMSTERDAM
PA RADARWEG 29, 1043 NX AMSTERDAM, NETHERLANDS
SN 0020-6539
EI 1875-595X
J9 INT DENT J
JI Int. Dent. J.
PD AUG 15
PY 2021
VL 71
IS 4
BP 300
EP 308
DI 10.1016/j.identj.2020.12.004
PG 9
WC Dentistry, Oral Surgery & Medicine
SC Dentistry, Oral Surgery & Medicine
GA TP3EM
UT WOS:000677476700006
PM 33581870
DA 2022-10-14
ER

PT J
AU Slade, IR
   Beck, SJ
   Kramer, CB
   Symons, RG
   Cusumano, M
   Flum, DR
   Gallagher, TH
   Devine, EB
AF Slade, Ian R.
   Beck, Sara J.
   Kramer, C. Bradley
   Symons, Rebecca G.
   Cusumano, Michael
   Flum, David R.
   Gallagher, Thomas H.
   Devine, Emily Beth
TI Communication Training, Adverse Events, and Quality Measures: 2 Retrospective Database Analyses in Washington State Hospitals
SO JOURNAL OF PATIENT SAFETY
LA English
DT Article
DE adverse events; quality measures; interprofessional communication training; database analyses
ID closed malpractice claim; surgical care; error; population; surgeon; risk
AB Objective Washington State's HealthPact program was launched in 2011 as part of AHRQ's Patient Safety and Medical Liability Reform initiative. HealthPact delivered interdisciplinary communication training to health-care professionals with the goal of enhancing safety. We conducted 2 exploratory, retrospective database analyses to investigate training impact on the frequency of adverse events (AEs) and select quality measures across 3 time frames: pretraining (2009-2011), transition (2012), and posttraining (2013). Methods Using administrative data from Washington State's Comprehensive Hospital Abstract Reporting System (CHARS) and clinical registry data from the Surgical Care and Outcomes Assessment Program (SCOAP), we compared proportions of AEs and quality measures between HealthPact (n = 4) and non-HealthPact (n = 93-CHARS; n = 48-SCOAP) participating hospitals. Risk ratios enabled comparisons between the 2 groups. Multivariable logistic regression enabled investigation of the association between training and the frequency of AEs. Results Approximately 9.4% (CHARS) and 7.7% (SCOAP) of unique patients experienced 1 AE or greater. In CHARS, the odds of a patient experiencing an AE in a HealthPact hospital were initially (pretraining) higher than in a non-HealthPact hospital (odds ratio [OR], 1.13; 95% confidence interval [CI], 1.10-1.17), lower in transition (OR, 0.80; 95% CI, 0.76-0.83) and posttraining (OR, 0.72; 95% CI, 0.69-0.75) periods. In SCOAP, ORs were consistently lower in HealthPact hospitals: pretraining (OR, 0.87; 95% CI, 0.80-0.95), transition (OR, 0.75; 95% CI, 0.70-0.81), and posttraining (OR, 0.63; 95% CI, 0.58-0.68). The proportion of at-risk patients that experienced each individual AE was low (<1%) throughout. Adherence to quality measures was high. Conclusions Interprofessional communication training is an area of intense activity nationwide. A broad-based training initiative may play a role in mitigating AEs.
C1 [Slade, Ian R.] Univ Washington, Dept Anesthesiol & Pain Med, Seattle, WA 98195 USA.
   [Beck, Sara J.; Kramer, C. Bradley; Symons, Rebecca G.; Flum, David R.; Devine, Emily Beth] Univ Washington, Surg Outcomes Res Ctr, Seattle, WA 98195 USA.
   [Cusumano, Michael; Devine, Emily Beth] Univ Washington, Pharmaceut Outcomes Res & Policy Program, Box 357630, Seattle, WA 98195 USA.
   [Gallagher, Thomas H.] Univ Washington, Dept Med, Seattle, WA 98195 USA.
RP Devine, EB (通讯作者)，Univ Washington, Pharmaceut Outcomes Res & Policy Program, Box 357630, Seattle, WA 98195 USA.
EM islade@uw.edu; sarjbeck@gmail.com; bradley.kramer@gmail.com; rgsymons@uw.edu; mccusumano@gmail.com; daveflum@uw.edu; thomasg@uw.edu; bdevine@uw.edu
FU AHRQ [1R18 HS019531]
CR Agency for Healthcare Research and Quality, 2016, TEAMSTEPPS STRAT, V0, P0
   Agency for Healthcare Research and Quality, 2016, PAT SAF IND OV, V0, P0
   Agency for Healthcare Research and Quality, 2014, MED LIAB REF PAT SAF, V0, P0
   Agency for Healthcare Research and Quality, 2015, HEALTHC COST UT PROJ, V0, P0
   BRENNAN TA, 1991, NEW ENGL J MED, V324, P370, DOI 10.1056/NEJM199102073240604
   Centers for Medicare and Medicaid Services (CMS), 2016, HOSP AC COND, V0, P0
   Chwastiak LA, 2014, PSYCHOSOMATICS, V55, P134, DOI 10.1016/j.psym.2013.08.012
   Dunn EJ, 2007, JT COMM J QUAL PATIE, V33, P317, DOI 10.1016/S1553-7250(07)33036-5
   Gawande AA, 2003, SURGERY, V133, P614, DOI 10.1067/msy.2003.169
   Gore JL, 2012, CANCER-AM CANCER SOC, V118, P987, DOI 10.1002/cncr.26373
   HealthPact, 2016, HEALTHPACT TRANSF CO, V0, P0
   Institute for Healthcare Improvement, 2015, IHI GLOBAL TRIGGER T, V0, P0
   Institute of Medicine, 2000, ERR IS HUMAN BUILDIN, V0, P0
   Institute of Medicine (U.S.). Committee on Quality of Health Care in America, 2001, CROSSING QUALITY CHA, V0, P0, DOI DOI 10.17226/10027
   Klein MB, 2008, J BURN CARE RES, V29, P435, DOI 10.1097/BCR.0b013e3181710846
   Kocher R, 2010, ANN INTERN MED, V153, P536, DOI 10.7326/0003-4819-153-8-201010190-00274
   Kwon S, 2012, SURGERY, V151, P146, DOI 10.1016/j.surg.2011.08.015
   Landrigan CP, 2010, NEW ENGL J MED, V363, P2124, DOI 10.1056/NEJMsa1004404
   Maggard-Gibbons M, 2014, BMJ QUAL SAF, V23, P589, DOI 10.1136/bmjqs-2013-002223
   Naessens JM, 2009, INT J QUAL HEALTH C, V21, P301, DOI 10.1093/intqhc/mzp027
   National Center for Health Statistics, 2011, INT CLASSIFICATION D, V0, P0
   National Quality Forum, 2016, MEASURING PERFORMANC, V0, P0
   Olsen LA, 2007, LEARN HLTH CAR SYST, V0, P0
   Parsons EC, 2013, MATERN CHILD HLTH J, V17, P1095, DOI 10.1007/s10995-012-1092-x
   Rogers SO, 2006, SURGERY, V140, P25, DOI 10.1016/j.surg.2006.01.008
   SAS Institute, 2013, SAS REL 9 4 STAT SOF, V0, P0
   Shaw MR, 2013, J ASTHMA, V50, P548, DOI 10.3109/02770903.2013.790414
   Shreve J, 2010, EC MEASUREMENT MEDIC, V0, P0
   Singh H, 2007, ARCH INTERN MED, V167, P2030, DOI 10.1001/archinte.167.19.2030
   The Joint Commission, 2015, SENT EV DAT ROOT CAU, V0, P0
   The Joint Commission, 2015, PAT SAF SYST CHAP SE, V0, P0
   The Joint Commission, 2016, NAT PAT SAF GOALS, V0, P0
   The Joint Commission, 2016, COR MEAS SETS, V0, P0
   Vogel TR, 2008, J VASC SURG, V47, P264, DOI 10.1016/j.jvs.2007.10.030
   Washington State Department of Health, 2016, COMPR HOSP ABSTR REP, V0, P0
NR 37
TC 0
Z9 0
U1 0
U2 1
PU LIPPINCOTT WILLIAMS & WILKINS
PI PHILADELPHIA
PA TWO COMMERCE SQ, 2001 MARKET ST, PHILADELPHIA, PA 19103 USA
SN 1549-8417
EI 1549-8425
J9 J PATIENT SAF
JI J. Patient Saf.
PD AUG 15
PY 2021
VL 17
IS 5
BP E393
EP E400
DI 10.1097/PTS.0000000000000348
PG 8
WC Health Care Sciences & Services; Health Policy & Services
SC Health Care Sciences & Services
GA TS9EX
UT WOS:000679951200013
PM 28671907
DA 2022-10-14
ER

PT J
AU Schaffer, AC
   Babayan, A
   Einbinder, JS
   Sato, L
   Gardner, R
AF Schaffer, Adam C.
   Babayan, Astrid
   Einbinder, Jonathan S.
   Sato, Luke
   Gardner, Roxane
TI Association of Simulation Training With Rates of Medical Malpractice Claims Among Obstetrician-Gynecologists
SO OBSTETRICS AND GYNECOLOGY
LA English
DT Article
ID patient safety; strategy; event
AB OBJECTIVE: To compare malpractice claim rates before and after participation in simulation training, which focused on team training during a high-acuity clinical case. METHODS: We performed a retrospective analysis comparing the claim rates before and after simulation training among 292 obstetrician-gynecologists, all of whom were insured by the same malpractice insurer, who attended one or more simulation training sessions from 2002 to 2019. The insurer provided malpractice claims data involving study physicians, along with durations of coverage, which we used to calculate claim rates, expressed as claims per 100 physician coverage years. We used three different time periods in our presimulation and post-simulation training claim rates comparisons: the entire study period, 2 years presimulation and post-simulation training, and 1 year presimulation and postsimulation training. Secondary outcomes included indemnity payment amounts, percent of claims paid, and injury severity. RESULTS: Compared with presimulation training, malpractice claim rates were significantly lower postsimula tion training for the full study period (11.2 vs 5.7 claims per 100 physician coverage years; P < .001) and the 2 years presimulation and postsimulation training (9.2 vs 5.4 claims per 100 physician coverage years; P=.043). For the 1 year presimulation and postsimulation training comparison, the decrease in claim rates was nonsignificant (8.8 vs 5.3 claims per 100 physician coverage years; P=.162). Attending more than one simulation session was associated with a greater reduction in claim rates. Postsimulation claim rates for physicians who attended one, two, or three or more simulation sessions were 6.3, 2.1, and 1.3 claims per 100 physician coverage years, respectively (P<.001). Compared with presimulation training, there was no significant difference in the median or mean indemnity paid, percent of claims on which an indemnity payment was made, or median severity of injury after simulation training. CONCLUSION: We observed a significant reduction in malpractice claim rates after simulation training. Wider use of simulation training within obstetrics and gynecology should be considered.
C1 Harvard Med Sch, Brigham & Womens Hosp, Harvard Med Inst, CRICO Risk Management Fdn, Boston, MA 02115 USA.
   Ctr Med Simulat, Boston, MA USA.
RP Schaffer, AC (通讯作者)，Brigham & Womens Hosp, 75 Francis St, Boston, MA 02115 USA.
EM aschaffer@bwh.harvard.edu
FU Astellas Pharmaceuticals
CR [Anonymous], 2013, OBSTET GYNECOL, V121, P220, DOI 10.1097/01.aog.0000425665.64635.1c, 10.1097/01.AOG.0000425665.64635.1C
   Arriaga AF, 2014, ANN SURG, V259, P403, DOI 10.1097/SLA.0000000000000342
   Austin N, 2016, ANESTH ANALG, V123, P1181, DOI 10.1213/ANE.0000000000001601
   Bixenstine PJ, 2014, J HEALTHC QUAL, V36, P43, DOI 10.1111/jhq.12011
   Christiaans-Dingelhoff I, 2011, BMC HEALTH SERV RES, V11, P0, DOI 10.1186/1472-6963-11-49
   Cox T, 2015, SURG CLIN N AM, V95, P827, DOI 10.1016/j.suc.2015.03.005
   CRICO, 2010, MALPR RISKS OBST 201 MALPR RISKS OBST 201, V0, P0
   CRICO, 2018, MED MALPRACTICE, V0, P0
   Deering S, 2019, COMPREHENSIVE HEALTH, V0, P0
   DeStephano CC, 2020, J SURG EDUC, V77, P661, DOI 10.1016/j.jsurg.2019.12.002
   Gardner R, 2008, SIMUL HEALTHC, V3, P119, DOI 10.1097/SIH.0b013e3181671bbe
   Geller SE, 2004, AM J OBSTET GYNECOL, V191, P939, DOI 10.1016/j.ajog.2004.05.099
   LOCALIO AR, 1991, NEW ENGL J MED, V325, P245, DOI 10.1056/NEJM199107253250405
   Maroon JC, 2019, J NEUROSURG, V130, P2081, DOI 10.3171/2019.1.JNS183622
   Mello MM, 2010, HEALTH AFFAIR, V29, P1569, DOI 10.1377/hlthaff.2009.0807
   Minehart RD, 2012, SIMUL HEALTHC, V7, P166, DOI 10.1097/SIH.0b013e31824e73fb
   Nguyen N, 2019, J SURG EDUC, V76, P856, DOI 10.1016/j.jsurg.2018.10.014
   Nuckols TK, 2007, QUAL SAF HEALTH CARE, V16, P164, DOI 10.1136/qshc.2006.019901
   Pettker CM, 2015, OBSTET GYNECOL, V126, P196, DOI 10.1097/AOG.0000000000000918
   Pettker CM, 2014, AM J OBSTET GYNECOL, V211, P319, DOI 10.1016/j.ajog.2014.04.038
   Rappaport DI, 2019, PEDIATR EMERG CARE, V35, P440, DOI 10.1097/PEC.0000000000001856
   Schaffer AC, 2017, JAMA INTERN MED, V177, P710, DOI 10.1001/jamainternmed.2017.0311
   Sowka MP, 1980, NAIC MALPRACTICE CLA, V0, P0
   Studdert DM, 2006, NEW ENGL J MED, V354, P2024, DOI 10.1056/NEJMsa054479
   Studdert DM, 2000, MED CARE, V38, P250, DOI 10.1097/00005650-200003000-00002
   Veltman LL, 2007, OBSTET GYNECOL, V110, P1146, DOI 10.1097/01.AOG.0000287066.13389.8c
   White AA, 2005, OBSTET GYNECOL, V105, P1031, DOI 10.1097/01.AOG.0000158864.09443.77
NR 29
TC 4
Z9 4
U1 1
U2 1
PU LIPPINCOTT WILLIAMS & WILKINS
PI PHILADELPHIA
PA TWO COMMERCE SQ, 2001 MARKET ST, PHILADELPHIA, PA 19103 USA
SN 0029-7844
EI 
J9 OBSTET GYNECOL
JI Obstet. Gynecol.
PD AUG 15
PY 2021
VL 138
IS 2
BP 246
EP 252
DI 10.1097/AOG.0000000000004464
PG 7
WC Obstetrics & Gynecology
SC Obstetrics & Gynecology
GA TM5MQ
UT WOS:000675594700014
PM 34237759
DA 2022-10-14
ER

PT J
AU Darwish, RM
   Baqain, GN
   Aladwan, H
   Salamah, LM
   Madi, R
   Al Masri, RM
AF Darwish, Rula M.
   Baqain, Ghaida N.
   Aladwan, Hala
   Salamah, Lina M.
   Madi, Rahaf
   Al Masri, Rama M.
TI Knowledge, attitudes, and practices regarding antibiotic use and resistance among community pharmacists: a cross sectional study in Jordan
SO INTERNATIONAL JOURNAL OF CLINICAL PHARMACY
LA English
DT Article
DE Antimicrobial resistance; Antimicrobial stewardship; Community pharmacy; Knowledge; Practice
ID nonmedical university-student; self-medication; antimicrobial stewardship; health-insurance; prescription; infection; behavior
AB Background Antibiotic resistance is a global threat and burden on healthcare systems. One major factor contributing to this problem is inappropriate use of antibiotics, which comprises suboptimal use, misuse, abuse, and dispensing errors. Another important factor is dispensing antibiotics without medical prescription. Many studies considered pharmacists as healthcare providers accountable for this malpractice. Objectives To investigate community pharmacists' knowledge, attitudes, and practices in relation to antibiotic dispensing, antibiotic resistance and antibiotic stewardship. Setting Community pharmacists selected from different areas in Amman/Jordan. Subjects were selected based on their availability and accessibility. Methods A descriptive cross-sectional survey of community pharmacists was conducted between May to October 2019, using a structured, validated, and pilot-tested questionnaire. A four-part systematic survey consisting of biography, knowledge, practice and attitude domains was used. Main outcome measure community pharmacist knowledge, practices and attitudes regarding antibiotic use and resistance. Results Of 150 community pharmacists approached, 114 completed and returned the questionnaire (response rate 76%). More than 83.3% perceived antimicrobial resistance as a global problem. A substantial percentage (59.7%) educate patients about issues of inappropriate antibiotics use. Almost half the participants (44.7%) agreed that implementing antimicrobial stewardship would result in better outcomes. Conclusion It is crucial to improve the curriculum in schools of pharmacy, emphasizing on interprofessional education and developing customized interventions. Regulations on dispensing antibiotics without prescription should be enforced. Policy makers need to implement antimicrobial stewardship and encourage the use of public educational interventions in community pharmacy.
C1 [Darwish, Rula M.; Baqain, Ghaida N.; Aladwan, Hala; Salamah, Lina M.; Madi, Rahaf] Univ Jordan, Sch Pharm, Dept Pharmaceut & Pharmaceut Technol, Amman, Jordan.
   [Al Masri, Rama M.] Univ Jordan, Sch Med, Amman, Jordan.
RP Darwish, RM (通讯作者)，Univ Jordan, Sch Pharm, Dept Pharmaceut & Pharmaceut Technol, Amman, Jordan.
EM rulamdarwish@yahoo.com
FU University of Jordan, Amman - Jordan
CR Al-Azzam Sayer I, 2007, INTERNATIONAL JOURNAL OF OCCUPATIONAL MEDICINE AND ENVIRONMENTAL HEALTH, V20, P373, DOI 10.2478/v10001-007-0038-9
   Almaaytah A, 2015, PATIENT PREFER ADHER, V9, P0, DOI 10.2147/PPA.S91649
   Bin Abdulhak AA, 2011, BMC PUBLIC HEALTH, V11, P0, DOI 10.1186/1471-2458-11-538
   Dror DM, 2016, INDIAN J MED RES, V143, P809, DOI 10.4103/0971-5916.192075
   Emam D, 2016, THE JORDAN TIMES, V0, P22
   Gajdacs M, 2020, ANTIBIOTICS-BASEL, V9, P0, DOI 10.3390/antibiotics9020041
   Goossens H, 1998, BRIT MED J, V317, P654, DOI 10.1136/bmj.317.7159.654
   Grigoryan L, 2006, EMERG INFECT DIS, V12, P452, DOI 10.3201/eid1203.050992
   Haddadin RN, 2019, PLOS ONE, V14, P0, DOI 10.1371/journal.pone.0216115
   Hadi MA, 2016, INT J INFECT DIS, V47, P95, DOI 10.1016/j.ijid.2016.06.003
   Kurdi S, 2020, SAUDI PHARM J, V28, P58, DOI 10.1016/j.jsps.2019.11.005
   Linhares I, 2013, BMC INFECT DIS, V13, P0, DOI 10.1186/1471-2334-13-19
   Mukattash TL, 2020, J PHARM HEALTH SERV, V11, P75, DOI 10.1111/jphs.12331
   Mulvey MR, 2009, CAN MED ASSOC J, V180, P408, DOI 10.1503/cmaj.080239
   Napolitano F, 2019, ANTIBIOTICS-BASEL, V8, P0, DOI 10.3390/antibiotics8040177
   Pagan JA, 2006, HEALTH POLICY, V75, P170, DOI 10.1016/j.healthpol.2005.03.007
   Rehman IU, 2018, PHARMACY, V6, P0, DOI 10.3390/pharmacy6040116
   Roque F, 2013, INT J CLIN PHARM-NET, V35, P417, DOI 10.1007/s11096-013-9753-4
   Sabry NA, 2014, RES SOC ADMIN PHARM, V10, P168, DOI 10.1016/j.sapharm.2013.03.004
   Sarwar MR, 2018, INFECT DRUG RESIST, V11, P133, DOI 10.2147/IDR.S148102
   Shah SJ, 2014, BMC PHARMACOL TOXICO, V15, P0, DOI 10.1186/2050-6511-15-74
   Shehadeh M, 2012, SAUDI PHARM J, V20, P125, DOI 10.1016/j.jsps.2011.11.005
   Siltrakool B, 2018, THESIS U HERTFORDSHI, V0, P0
   Suaifan GARY, 2012, AFR J PHARM PHARMACO, V6, P763, DOI 10.5897/AJPP12.080
   Van Katwyk SR, 2018, HUM RESOUR HEALTH, V16, P0, DOI 10.1186/s12960-018-0270-3
   Vazquez-Lago J, 2017, BMJ OPEN, V7, P0, DOI 10.1136/bmjopen-2016-015674
   Waaseth M, 2019, BMC PUBLIC HEALTH, V19, P0, DOI 10.1186/s12889-019-6409-x
   Waseem H, 2019, ANTIMICROB RESIST IN, V8, P0, DOI 10.1186/s13756-019-0517-3
   World Health Organization, 2018, WHO REP SURV ANT CON, V0, P0
   World Health Organization (WHO), 2013, ANTIBIOTIC RESISTANC, V0, P0
   Zapata-Cachafeiro M, 2014, J ANTIMICROB CHEMOTH, V69, P3156, DOI 10.1093/jac/dku229
   Zoorob R, 2016, ANTIMICROB AGENTS CH, V60, P5527, DOI 10.1128/AAC.00528-16
NR 33
TC 1
Z9 1
U1 1
U2 5
PU SPRINGER
PI DORDRECHT
PA VAN GODEWIJCKSTRAAT 30, 3311 GZ DORDRECHT, NETHERLANDS
SN 2210-7703
EI 2210-7711
J9 INT J CLIN PHARM-NET
JI Int. J. Clin. Phar,.
PD OCT 15
PY 2021
VL 43
IS 5
BP 1198
EP 1207
DI 10.1007/s11096-021-01234-1
PG 10
WC Pharmacology & Pharmacy
SC Pharmacology & Pharmacy
GA UU3DF
UT WOS:000612880700003
PM 33515133
DA 2022-10-14
ER

PT J
AU Wong, KE
   Parikh, PD
   Miller, KC
   Zonfrillo, MR
AF Wong, Kelly E.
   Parikh, P. Divya
   Miller, Kwon C.
   Zonfrillo, Mark R.
TI Emergency Department and Urgent Care Medical Malpractice Claims 2001-15
SO WESTERN JOURNAL OF EMERGENCY MEDICINE
LA English
DT Article
ID defensive medicine; physician; risk; management; error
AB Introduction: This study reviews malpractice, also called medical professional liability (MPL), claims involving adult patients cared for in emergency departments (ED) and urgent care settings. Methods: We conducted a retrospective review of closed MPL claims of adults over 18 years, from the Medical Professional Liability Association's Data Sharing Project database from 2001-2015, identifying 6,779 closed claims. Data included the total amount, origin, top medical specialties named, chief medical factors, top medical conditions, severity of injury, resolution, average indemnity, and defense costs of closed claims. Results: Of 6,779 closed claims, 65.9% were dropped, withdrawn, or dismissed. Another 22.8% of claims settled for an average indemnity of $297,709. Of the 515 (7.6%) cases that went to trial, juries returned verdicts for the defendant in 92.6% of cases (477/515). The remaining 7.4% of cases (38/515) were jury verdicts for the plaintiff, with an average indemnity of $816,909. The most common resulting medical condition cited in paid claims was cardiac or cardiorespiratory arrest (10.4%). Error in diagnosis was the most common chief medical error cited in closed claims. Death was the most common level of severity listed in closed (38.5%) and paid (42.8%) claims. Claims reporting major permanent injury had the highest paid-to-closed ratio, and those reporting grave injury had the highest average indemnity of $686,239. Conclusion: This retrospective review updates the body of knowledge surrounding medical professional liability and represents the most recent analysis of claims in emergency medicine. As the majority of emergency providers will be named in a MPL claim during their career, it is essential to have a better understanding of the most common factors resulting in MPL claims.
C1 [Wong, Kelly E.; Zonfrillo, Mark R.] Brown Univ, Dept Emergency Med, Alpert Med Sch, 55 Claverick St,Suite 100, Providence, RI 02903 USA.
   [Parikh, P. Divya] Med Profess Liabil Assoc, Dept Res & Educ, Rockville, MD USA.
   [Miller, Kwon C.] Med Profess Liabil Assoc, Dept Res Database Management, Rockville, MD USA.
   [Zonfrillo, Mark R.] Brown Univ, Dept Pediat, Alpert Med Sch, Providence, RI 02903 USA.
RP Wong, KE (通讯作者)，Brown Univ, Dept Emergency Med, Alpert Med Sch, 55 Claverick St,Suite 100, Providence, RI 02903 USA.
EM wellykong@gmail.com
CR Brown TW, 2010, ACAD EMERG MED, V17, P553, DOI 10.1111/j.1553-2712.2010.00729.x
   Carlson JN, 2020, ANN EMERG MED, V75, P221, DOI 10.1016/j.annemergmed.2019.07.007
   Carlson JN, 2018, ANN EMERG MED, V71, P157, DOI 10.1016/j.annemergmed.2017.06.023
   Glerum KM, 2018, PEDIAT EMERG CARE, V0, P0
   Gupta A, 2018, BMJ QUAL SAF, V27, P53, DOI 10.1136/bmjqs-2017-006774
   Jena AB, 2011, NEW ENGL J MED, V365, P629, DOI 10.1056/NEJMsa1012370
   Kachalia A, 2007, ANN EMERG MED, V49, P196, DOI 10.1016/j.annemergmed.2006.06.035
   Kane CK, 2010, POLICY RES PERSPECTI, V0, P0
   LAWTHERS AG, 1992, J HEALTH POLIT POLIC, V17, P463, DOI 10.1215/03616878-17-3-463
   LOCALIO AR, 1991, NEW ENGL J MED, V325, P245, DOI 10.1056/NEJM199107253250405
   Moghtaderi A, 2019, J EMPIR LEGAL STUD, V16, P26, DOI 10.1111/jels.12208
   Moore JJ, 2014, J EMERG MED, V46, P612, DOI 10.1016/j.jemermed.2013.08.035
   SAGE WM, 2004, ACCOUNTABILITY PATIE, V0, P159
   Seabury SA, 2013, HEALTH AFFAIR, V32, P111, DOI 10.1377/hlthaff.2012.0967
   Selbst SM, 2005, PEDIATR EMERG CARE, V21, P165
   Smulowitz PB, 2017, WEST J EMERG MED, V18, P592, DOI 10.5811/westjem.2017.2.32747
   Stolz L, 2015, WEST J EMERG MED, V16, P1, DOI 10.5811/westjem.2014.11.23592
   Studdert DM, 2006, NEW ENGL J MED, V354, P2024, DOI 10.1056/NEJMsa054479
   Studdert DM, 2005, JAMA-J AM MED ASSOC, V293, P2609, DOI 10.1001/jama.293.21.2609
   Ward MJ, 2015, AM J CARDIOL, V115, P167, DOI 10.1016/j.amjcard.2014.10.020
   Waxman DA, 2014, NEW ENGL J MED, V371, P1518, DOI 10.1056/NEJMsa1313308
   White AA, 2004, ACAD EMERG MED, V11, P1035, DOI 10.1197/j.aem.2004.04.012
NR 22
TC 1
Z9 1
U1 0
U2 3
PU WESTJEM
PI ORANGE
PA C/O SHAHRAM LOTFIPOUR, MD, MPH, 333 CITY BLVD W STE 640, RT 128-01, ORANGE, CA 92868 USA
SN 1936-900X
EI 1936-9018
J9 WEST J EMERG MED
JI West. J. Emerg. Med.
PD MAR 15
PY 2021
VL 22
IS 2
BP 333
EP 338
DI 10.5811/westjem.2020.9.48845
PG 6
WC Emergency Medicine
SC Emergency Medicine
GA QW6SJ
UT WOS:000628776700028
PM 33856320
DA 2022-10-14
ER

PT J
AU Aiyengar, A
   Morris, T
   Bagshaw, K
   Aladangady, N
AF Aiyengar, Apoorva
   Morris, Tom
   Bagshaw, Kaye
   Aladangady, Narendra
TI Systematic review of medical literature for medicolegal claims and complaints involving neonates
SO BMJ PAEDIATRICS OPEN
LA English
DT Review
DE neonatology; health services research; qualitative research
ID infant
AB Importance Complaints and malpractice claims by families on the care of their babies are pertinent issue. Beyond just the financial implications, it involves harm to babies and distress to parents. Objective The aim was to review published reports of complaints by families on the care of their babies in the neonatal units in order to understand the nature of these complaints and the areas of care that they relate to. Methods We considered articles in English, which report on complaints made by families to organisations providing neonatal care. We performed our structured search on AMED, CINAHL, EMBASE, EMCARE, SCOPUS and MEDLINE from January 2000 to December 2020. A total of 378 articles were appraised using eligibility criteria. Results A total of 12 articles were included. The most common category of complaint was delayed/incorrect diagnosis. Communication issues were highlighted as a significant category of complaints. The majority of such claims were between the physicians and families. Factors implicated for clinician's errors that resulted in complaints were lack of clinical and communication training, inadequate supervision of junior clinicians, work culture and hierarchy, not listening to families' concerns and system failure. Conclusions The most frequent categories of complaint reported in our systematic review were delayed/incorrect diagnosis and delayed/incorrect treatment. Organisations should be encouraged to share complaints data as it can facilitate shared learning. An understanding of human factor principles and its role in patient safety is also emphasised in this report in order to optimise patient outcomes and improve experience for families requiring neonatal care.
C1 [Aiyengar, Apoorva; Morris, Tom; Aladangady, Narendra] Homerton Univ Hosp NHS Fdn Trust, Neonatal Unit, London, England.
   [Bagshaw, Kaye] Homerton Univ Hosp NHS Fdn Trust, Newcombe Lib, London, England.
   [Aladangady, Narendra] Queen Mary Univ London, London, England.
RP Aladangady, N (通讯作者)，Homerton Univ Hosp NHS Fdn Trust, Neonatal Unit, London, England.; Aladangady, N (通讯作者)，Queen Mary Univ London, London, England.
EM n.aladangady@nhs.net
CR Aiyengar A, 2020, PROSPERO INT PROSPEC, V0, P0
   Aladangady N, 2017, ARCH DIS CHILD-FETAL, V102, PF104, DOI 10.1136/archdischild-2016-310723
   ASHCROFT B, 2008, CLIN RISK, V14, P235, DOI 10.1258/CR.2008.080081
   Berglund S, 2008, ACTA PAEDIATR, V97, P714, DOI 10.1111/j.1651-2227.2008.00803.x
   Costeloe KL, 2012, BMJ-BRIT MED J, V345, P0, DOI 10.1136/bmj.e7976
   Court B, 2011, PARENTSEXPERIENCES N, V0, P0
   Donn S M, 2018, J NEONATAL PERINATAL MED, V11, P109, DOI 10.3233/NPM-181792
   Fallahi M, 2016, INT J MED TOXICOL LE, V6, P10773, DOI 10.22037/ijmtfm.v6i3(Summer).10773
   Fanaroff JM, 2019, SEMIN PERINATOL, V43, P0, DOI 10.1053/j.semperi.2019.08.010
   Fanos V, 2012, J MATERN-FETAL NEO M, V25, P493, DOI 10.3109/14767058.2011.622004
   Grant DJ, 2012, ARCH DIS CHILD, V97, P255, DOI 10.1136/archdischild-2011-300592
   Hawdon JM, 2017, ARCH DIS CHILD-FETAL, V102, PF110, DOI 10.1136/archdischild-2016-310936
   Kaempf JW, 2016, J PERINATOL, V36, P190, DOI 10.1038/jp.2015.171
   Liberati A, 2009, BMJ-BRIT MED J, V339, P0, DOI 10.1136/bmj.b2700
   Mangurten H H, 2000, J PERINATOL, V20, P244, DOI 10.1038/sj.jp.7200364
   Meadow W, 1997, PEDIATRICS, V99, Part. no., DOI 10.1542/peds.99.5.e10
   Moore T, 2012, BMJ-BRIT MED J, V345, P0, DOI 10.1136/bmj.e7961
   Muniraman H, 2018, J MATERN-FETAL NEO M, V31, P2043, DOI 10.1080/14767058.2017.1335704
   National Health Service, 2020, NHS RES ANN REP ACC, V0, P0
   Nguyen J, 2017, J PERINATOL, V37, P1148, DOI 10.1038/jp.2017.113
   RCPCH, 2020, NATL NEON AUD PROGR, V0, P0
   Reason J, 2000, BMJ-BRIT MED J, V320, P768, DOI 10.1136/bmj.320.7237.768
   Rennie JM, 2019, ARCH DIS CHILD-FETAL, V104, PF202, DOI 10.1136/archdischild-2017-314622
   Sen GP, 2012, EUR J PEDIATR, V171, P1657, DOI 10.1007/s00431-012-1793-6
   Sharma, 2013, OPEN J PEDIAT, V3, P10, DOI 10.4236/OJPED.2013.31002
   Shaw C, 2020, PATIENT EDUC COUNS, V103, P1351, DOI 10.1016/j.pec.2020.02.013
   Zhou LY, 2019, J FORENSIC LEG MED, V61, P82, DOI 10.1016/j.jflm.2018.11.010
NR 27
TC 0
Z9 0
U1 0
U2 2
PU BMJ PUBLISHING GROUP
PI LONDON
PA BRITISH MED ASSOC HOUSE, TAVISTOCK SQUARE, LONDON WC1H 9JR, ENGLAND
SN 
EI 2399-9772
J9 BMJ PAEDIATR OPEN
JI BMJ Paediatr. Open
PD OCT 15
PY 2021
VL 5
IS 1
BP 
EP 
DI 10.1136/bmjpo-2021-001177
PG 6
WC Pediatrics
SC Pediatrics
GA WD2EG
UT WOS:000704760000001
PM 34693034
DA 2022-10-14
ER

PT J
AU Mastalier, B
   Lazar, AM
   Andras, D
   Radu, M
   Vlasceanu, G
   Popescu, V
   Botezatu, C
AF Mastalier, B.
   Lazar, Angela Madalina
   Andras, D.
   Radu, M.
   Vlasceanu, G.
   Popescu, V
   Botezatu, C.
TI SURGICAL MALPRACTICE-A SERIOUS PROBLEM FOR THE MEDICAL SYSTEM
SO ROMANIAN JOURNAL OF LEGAL MEDICINE
LA English
DT Article
DE surgical malpractice; medical errors; negligence; surgical complications; general surgery; abdominal; surgery; preventive strategies
ID abdominal-surgery; foreign-body; error; liability; claim; reduce
AB Although medical malpractice recordings date even from 2030 BC, nowadays, medical malpractice litigation has gained an overwhelming dimension. As general surgery conveys a higher risk of complications and medical errors than other specialties, surgeons receive more than twice malpractice claims than other specialty doctors. In fact, it is estimated that each surgeon will face a malpractice claim at least once in his/her career. The reported medical errors associated to abdominal surgery complications and malpractice claims are numerous, being human- or system-related and can appear intra-, pre-, postoperatively or at multiple care-phases. Therefore, understanding the timing and causes of the medical errors becomes a requisite for future prevention strategies in order to limit preventable surgical complications and patient death. Several hospitals have already reported the beneficial effects of various preventive strategies, such as: standardized team briefings and checklists, strategies to reduce communication breakdown, standardized transfer of protocols and responsibility, as well as others. Therefore, a worldwide implementation of such strategies should be promptly considered to improve the current standard of care and prevent future surgical errors.
C1 [Mastalier, B.; Lazar, Angela Madalina; Andras, D.; Radu, M.; Vlasceanu, G.; Popescu, V; Botezatu, C.] Colentina Clin Hosp, Gen Surg Clin, Bucharest, Romania.
   [Mastalier, B.; Lazar, Angela Madalina; Andras, D.; Popescu, V; Botezatu, C.] Carol Davila Univ Med & Pharm, Bucharest, Romania.
RP Lazar, AM (通讯作者)，Carol Davila Univ Med & Pharm, Colentina Clin Hosp, Gen Surg Clin, Bucharest, Romania.
EM angelalazar.2008@yahoo.com
CR Bal BS, 2009, CLIN ORTHOP RELAT R, V467, P339, DOI 10.1007/s11999-008-0636-2
   Birolini Dário Vianna, 2016, REV. COL. BRAS. CIR., V43, P12, DOI 10.1590/0100-69912016001004
   Cheng H, 2018, J SURG RES, V229, P134, DOI 10.1016/j.jss.2018.03.022
   Choudhry AJ, 2016, SURGERY, V160, P1017, DOI 10.1016/j.surg.2016.06.031
   da Costa PM, 2009, ACTA CHIR BELG, V109, P171
   DAVIS JW, 1992, J TRAUMA, V32, P660, DOI 10.1097/00005373-199205000-00020
   Gawande AA, 2003, SURGERY, V133, P614, DOI 10.1067/msy.2003.169
   Gibbs Verna C, 2005, BULL AM COLL SURG, V90, P12
   Goransson K, 2015, MED J, V112, P34
   Jung JY, 2018, ANN SURG TREAT RES, V94, P113, DOI 10.4174/astr.2018.94.3.113
   Kaiser CW, 1996, ANN SURG, V224, P79, DOI 10.1097/00000658-199607000-00012
   Kane CK, 2015, POLICY RES PERSPECTI, V0, P0
   Lingard L, 2008, ARCH SURG-CHICAGO, V143, P12, DOI 10.1001/archsurg.2007.21
   Silva SME, 2013, ABCD-ARQ BRAS CIR DI, V26, P140, DOI 10.1590/S0102-67202013000200015
   Medford-Davis L, 2016, EMERG MED J, V33, P253, DOI 10.1136/emermed-2015-204754
   Moreira H, 2014, MED SCI LAW, V54, P193, DOI 10.1177/0025802413506572
   Pandit MS, 2009, INDIAN J UROL, V25, P372, DOI 10.4103/0970-1591.56206
   Papadakis M, 2019, INT J SURG, V69, P19, DOI 10.1016/j.ijsu.2019.07.006
   Rendell VR, 2020, J PATIENT EXPERIENCE, V7, P1568, DOI 10.1177/2374373519893199
   Rodriguez JAO, 2021, IATROGENIC PNEUMOTHO, V0, P0
   Rogers SO, 2006, SURGERY, V140, P25, DOI 10.1016/j.surg.2006.01.008
   Roy PG, 2009, HPB, V11, P130, DOI 10.1111/j.1477-2574.2008.00023.x
   Somville FJMP, 2010, ACTA CHIR BELG, V110, P11, DOI 10.1080/00015458.2010.11680558
   Stanculescu S, 2009, ROM J LEG MED, V17, P151, DOI 10.4323/rjlm.2009.151
   Szymocha M, 2019, POL J SURG, V91, P35, DOI 10.5604/01.3001.0013.2024
   Temmen N, 2021, SMART FARMING TECHNO, V0, P0
   Thiels CA, 2018, JAMA SURG, V153, P8, DOI 10.1001/jamasurg.2017.2979
   Tibble HM, 2018, ANZ J SURG, V88, P269, DOI 10.1111/ans.14225
   Tomsic I, 2020, BMC HEALTH SERV RES, V20, P0, DOI 10.1186/s12913-020-4995-z
   Traina F, 2009, CLIN ORTHOP RELAT R, V467, P434, DOI 10.1007/s11999-008-0582-z
   Tzoumas Lambros, 2021, CUREUS, V13, Pe16205, DOI 10.7759/cureus.16205
   Vasalos E, 2010, ROM J LEG MED, V18, P279, DOI 10.4323/rjlm.2010.279
   Vasalos E, 2010, ROM J LEG MED, V18, P213, DOI 10.4323/rjlm.2010.213
   Whang G, 2009, AM J ROENTGENOL, V193, PS79, DOI 10.2214/AJR.09.7153
   Whelehan DF, 2021, INT J SURG OPEN, V35, P0, DOI 10.1016/j.ijso.2021.100382
   Zarenezhad M, 2017, ANN MED SURG, V15, P22, DOI 10.1016/j.amsu.2017.01.019
   Zejnullahu Valon A, 2017, OPEN ACCESS MACED J MED SCI, V5, P97, DOI 10.3889/oamjms.2017.005
NR 39
TC 0
Z9 0
U1 0
U2 0
PU ROMANIAN LEGAL MED SOC
PI BUCHAREST
PA SOS VITAN-BIRZESTI 9, BUCHAREST, 75669, ROMANIA
SN 1221-8618
EI 
J9 ROM J LEG MED
JI Rom. J. Leg. Med.
PD DEC 15
PY 2021
VL 29
IS 4
BP 402
EP 407
DI 10.4323/rjlm.2021.402
PG 6
WC Medicine, Legal
SC Legal Medicine
GA 2F7WK
UT WOS:000813116100011
DA 2022-10-14
ER

PT J
AU Mastalier, B
   Lazar, AM
   Andras, D
   Radu, M
   Popescu, V
   Botezatu, C
AF Mastalier, Bogdan
   Lazar, Angela Madalina
   Andras, D.
   Radu, M.
   Popescu, V
   Botezatu, Cristian
TI MALPRACTICE IN ABDOMINAL SURGERY - CRITICAL SITUATIONS IN THEORY AND PRACTICE
SO ROMANIAN JOURNAL OF LEGAL MEDICINE
LA English
DT Article
DE surgical malpractice; medical errors; negligence; general surgery; abdominal surgery; surgical complications; second victims of error; root-cause analysis; preventive strategies
ID medical malpractice; foreign-body; complication; error; claim
AB Currently, general surgeons face an unprecedented number of malpractice claims. The increasing number of malpractice lawsuits places an important burden on the medical system, with excessive financial costs, occurrence of second victims and the extension of a negative defensive medicine. In abdominal surgery, the most frequent malpractice claims come from laparoscopic cholecystectomy and bariatric surgery complications, usually due to patient death. However, it is considered that half of the surgical complications are preventable. Although malpractice litigation can have detrimental effects for the medical systems, recognizing medical errors remains essential, as they are a leading cause of death worldwide. In this scenario, the current review brings a synthetic view on the most frequent causes of malpractice claims and medical errors from the Romanian and international literature in order to trigger an alarm signal for the surgical corps. In this context, future preventive strategies, resulting from an attentive root-cause analysis, must be worldwide implemented in order to decrease the preventable surgical errors and reduce patient injury.
C1 [Mastalier, Bogdan; Lazar, Angela Madalina; Andras, D.; Radu, M.; Popescu, V; Botezatu, Cristian] Colentina Clin Hosp, Gen Surg Clin, Bucharest, Romania.
   [Mastalier, Bogdan; Lazar, Angela Madalina; Popescu, V; Botezatu, Cristian] Carol Davila Univ Med & Pharm, Bucharest, Romania.
RP Lazar, AM (通讯作者)，Carol Davila Univ Med & Pharm, Colentina Clin Hosp, Gen Surg Clin, Bucharest, Romania.
EM angelalazar.2008@yahoo.com
CR Ahonen-Siirtola M, 2015, SCAND J SURG, V104, P66, DOI 10.1177/1457496914534208
   Bal BS, 2009, CLIN ORTHOP RELAT R, V467, P339, DOI 10.1007/s11999-008-0636-2
   Birkmeyer JD, 2013, NEW ENGL J MED, V369, P1434, DOI 10.1056/NEJMsa1300625
   Birolini Dário Vianna, 2016, REV. COL. BRAS. CIR., V43, P12, DOI 10.1590/0100-69912016001004
   Cardin JL, 2019, J VISC SURG, V156, PS57, DOI 10.1016/j.jviscsurg.2019.03.005
   Cheng H, 2018, J SURG RES, V229, P134, DOI 10.1016/j.jss.2018.03.022
   da Costa PM, 2009, ACTA CHIR BELG, V109, P171
   Delaunay F, 2019, J VISC SURG, V156, PS33, DOI 10.1016/j.jviscsurg.2019.04.011
   Ellis H, 2009, INT J SURG, V7, P187, DOI 10.1016/j.ijsu.2009.04.004
   Feess E, 2012, EUR J HEALTH ECON, V13, P157, DOI 10.1007/s10198-010-0294-7
   Gawande AA, 2003, SURGERY, V133, P614, DOI 10.1067/msy.2003.169
   Gibbs Verna C, 2005, BULL AM COLL SURG, V90, P12
   Griffen FD, 2007, J AM COLL SURGEONS, V204, P561, DOI 10.1016/j.jamcollsurg.2007.01.013
   Guner A, 2012, CASE REP MED, V2012, P0, DOI 10.1155/2012/249859
   Joliat GR, 2020, BRIT J SURG, V107, P0, DOI 10.1002/bjs.11431
   Jung JY, 2018, ANN SURG TREAT RES, V94, P113, DOI 10.4174/astr.2018.94.3.113
   Kaiser CW, 1996, ANN SURG, V224, P79, DOI 10.1097/00000658-199607000-00012
   Kane CK, 2015, POLICY RES PERSPECTI, V0, P0
   Lalwani S, 2008, WORLD J LAPAROSCOPIC, V1, P28
   Silva SME, 2013, ABCD-ARQ BRAS CIR DI, V26, P140, DOI 10.1590/S0102-67202013000200015
   Mayol J, 1997, WORLD J SURG, V21, P529, DOI 10.1007/PL00012281
   Moreira H, 2014, MED SCI LAW, V54, P193, DOI 10.1177/0025802413506572
   Ozeke O, 2019, ADV MED EDUC PRACT, V10, P593, DOI 10.2147/AMEP.S185912
   Pellino G, 2020, BRIT J SURG, V107, P152, DOI 10.1002/bjs.11432
   Rodriguez JAO, 2021, IATROGENIC PNEUMOTHO, V0, P0
   Rogers SO, 2006, SURGERY, V140, P25, DOI 10.1016/j.surg.2006.01.008
   Roy PG, 2009, HPB, V11, P130, DOI 10.1111/j.1477-2574.2008.00023.x
   Szymocha M, 2019, POL J SURG, V91, P35, DOI 10.5604/01.3001.0013.2024
   Theuer D, 2012, SURGEON, V83, P54
   Timsit G, 2019, J VISC SURG, V156, PS51, DOI 10.1016/j.jviscsurg.2019.04.004
   Traina F, 2009, CLIN ORTHOP RELAT R, V467, P434, DOI 10.1007/s11999-008-0582-z
   Tzoumas Lambros, 2021, CUREUS, V13, Pe16205, DOI 10.7759/cureus.16205
   Walters AL, 2013, J SURG RES, V180, P196, DOI 10.1016/j.jss.2012.04.028
   Whang G, 2009, AM J ROENTGENOL, V193, PS79, DOI 10.2214/AJR.09.7153
   Whelehan DF, 2021, INT J SURG OPEN, V35, P0, DOI 10.1016/j.ijso.2021.100382
   Zarenezhad M, 2017, ANN MED SURG, V15, P22, DOI 10.1016/j.amsu.2017.01.019
   Zejnullahu Valon A, 2017, OPEN ACCESS MACED J MED SCI, V5, P97, DOI 10.3889/oamjms.2017.005
NR 37
TC 0
Z9 0
U1 1
U2 1
PU ROMANIAN LEGAL MED SOC
PI BUCHAREST
PA SOS VITAN-BIRZESTI 9, BUCHAREST, 75669, ROMANIA
SN 1221-8618
EI 
J9 ROM J LEG MED
JI Rom. J. Leg. Med.
PD SEP 15
PY 2021
VL 29
IS 3
BP 316
EP 322
DI 10.4323/rjlm.2021.316
PG 7
WC Medicine, Legal
SC Legal Medicine
GA YL3LF
UT WOS:000745795300013
DA 2022-10-14
ER

PT J
AU Fineschi, V
   Arcangeli, M
   Di Fazio, N
   Del Fante, Z
   Fineschi, B
   Santoro, P
   Frati, P
AF Fineschi, Vittorio
   Arcangeli, Mauro
   Di Fazio, Nicola
   Del Fante, Zoe
   Fineschi, Benedetta
   Santoro, Paola
   Frati, Paola
TI Defensive Medicine in the Management of Cesarean Delivery: A Survey among Italian Physicians
SO HEALTHCARE
LA English
DT Article
DE defensive medicine; cesarean section; medical responsibility; obstetrics; maternal autodetermination; informed consent; guidelines
ID malpractice claim; section; litigation; history; request
AB Background and Objectives: This study aims to contribute to the definition of the defensive medicine phenomenon between obstetricians and gynecologists, as well as to possible effects on the frequency of deliveries performed by cesarean sections (CS). Materials and Methods: a digital questionnaire was administered through a mail-list including 600 gynecological specialists (of these 168 doctors completed the test), both in public and private settings. It was made of twenty multiple choice questions, concerning their awareness about the practice of defensive medicine and the planning and execution of CS. All doctors involved received clear and complete information about the purpose of this study and about the organizations that received their answers. Analyses of variance and regression were performed to describe differences between groups and to estimate the relationships between variables. The value of p < 0.5 was considered statistically relevant. Results: our analysis revealed that most respondents are confident with the defensive medicine definition and characteristics. This survey confirmed that gynecologists fear legal actions promoted by their patients and therefore modulate their choices by implementing professional behaviors of so-called "defensive medicine". This relates to a greater number of medical liability judgements, which more often concern omission or delayed execution of cesarean section, rather than unskillful surgical procedures. Conclusions: there are few data to support a relation between the high rate of CS and defensive medicine. Numerous scientific studies associated this CS rate with the phenomenon of defensive medicine. This practice is constantly growing in all medical areas, especially in high-risk specialties such as obstetrics and gynecology. Our study highlights physicians' awareness of adopting defensive medicine behaviors in their clinical practice, affecting the choice of the type of delivery to be performed.
[truncated: 526,692 more chars]
