# Supplementary material for: Evolutionary game theory and simulations based on doctor and patient medical malpractice under government regulation
Source: Sci Rep. 2023 Oct 25;13:18234. doi: 10.1038/s41598-023-44915-9 (PMC10600196; doi:10.1038/s41598-023-44915-9)
Supplement: Supplementary file 1 — Supplementary Information. [file 41598_2023_44915_MOESM1_ESM.zip › raw data /fig 1-2/data-no/doi_1180.list]

10.3290/j.qi.a39106
10.1016/j.emc.2020.01.006
10.1177/0025802419851980
10.1111/ped.12116
10.4067/s0034-98872018000901028
10.1159/000367666
10.1097/MOO.0000000000000182
10.1309/AJCPQLK63BQFDODF
10.1016/j.nic.2012.05.012
10.1016/j.nonrwa.2018.08.012
10.1016/j.jfma.2021.09.023
10.1159/000346296
10.3171/2020.8.FOCUS20580
10.14639/0392-100X-1292
10.14639/0392-100X-N0674
10.1002/hed.23950
10.4323/rjlm.2021.402
10.4323/rjlm.2021.316
10.12788/j.sder.0039
10.7196/SAMJ.2022.v112i3.16370
10.1016/j.mayocp.2014.05.004
10.1177/0003489414567937
10.1186/s12913-021-06544-8
10.1016/j.arcped.2014.09.007
10.1016/j.urology.2015.03.004
10.2147/IJGM.S312640
10.2174/1389201020666190408102221
10.1002/qre.1851
10.1016/j.pec.2018.08.031
10.2174/1389201020666190408094016
10.1097/01.pra.0000454781.67482.ad
10.3346/jkms.2015.30.12.1718
10.1111/sdi.12174
10.1016/j.socscimed.2016.10.021
10.1016/j.healthpol.2013.08.007
10.1016/j.clinsp.2022.100053
10.1016/j.soard.2013.04.015
10.1007/s40257-016-0223-3
10.1016/j.breast.2013.05.004
10.1002/alr.21257
10.1136/postgradmedj-2019-136713
10.1097/PTS.0000000000000136
10.1016/j.jss.2016.12.029
10.21037/tau.2016.08.02
10.1007/s00414-014-0976-2
10.5124/jkma.2013.56.8.648
10.1001/jamafacial.2016.1782
10.1136/bmjopen-2021-055432
10.1016/j.jflm.2019.101863
10.1016/j.jmig.2017.09.018
10.1111/codi.12408
10.1097/PAP.0000000000000319
10.1177/1090820X13515702
10.2176/nmc.oa.2017-0049
10.1007/s00120-012-2998-z
10.1016/j.urology.2021.05.001
10.1002/lary.24663
10.1007/s00120-018-0658-7
10.1177/1077558716659022
10.22454/FamMed.2020.405328
10.21037/gs-20-398
10.3390/healthcare10071328
10.18999/nagjms.83.3.397
10.1089/ten.tea.2013.0324
10.30773/pi.2019.0350
10.1016/j.jamcollsurg.2016.12.012
10.1016/j.jacr.2014.05.001
10.1093/medlaw/fwaa013
10.1136/bmjopen-2021-059447
10.1016/j.urology.2021.09.0360090-4295
10.1016/j.healthpol.2013.09.004
10.1089/end.2020.0427
10.1016/j.jcma.2017.06.023
10.1007/s00540-022-03098-9
10.1016/j.juro.2013.12.003
10.1097/SPV.0000000000000795
10.1111/coa.13646
10.3171/2020.8.FOCUS20610
10.1161/STROKEAHA.119.025352
10.1177/1090820X14547948
10.1016/j.identj.2020.12.004
10.3928/01477447-20180621-06
10.1016/j.arth.2017.04.044
10.1002/alr.21169
10.13075/mp.5893.00988
10.1007/s00414-018-1838-0
10.4314/ahs.v13i3.43
10.4174/astr.2018.94.3.113
10.1177/0025802417735265
10.1016/j.jhealeco.2019.102272
10.1016/j.pan.2021.02.017
10.1002/lary.29232
10.1002/lary.23995
10.1007/s11605-013-2248-8
10.1111/1475-6773.12789
10.1177/1538574414544382
10.1097/SLA.0000000000001538
10.1097/PRS.0000000000007157
10.1093/asj/sjaa380
10.1016/j.clinimag.2019.12.001
10.1016/j.jvs.2017.10.081
10.1093/asj/sjaa380
10.2298/SARH190111033M
10.31925/farmacia.2022.3.24
10.1590/1414-431X20176988
10.1038/gim.2013.135
10.4103/0366-6999.207479
10.20344/amp.5788
10.1097/SPV.0000000000000687
10.1155/2020/7692964
10.1016/j.fertnstert.2020.03.015
10.1097/PTS.0000000000000326
10.1016/j.ejvs.2019.06.030
10.4103/psychiatry.IndianJPsychiatry_316_17
10.1002/lary.25866
10.1016/j.jflm.2012.09.019
10.1016/j.ajem.2014.05.033
10.1590/1516-3180.2020.0747.R1.22042021
10.1017/S0022215121000852
10.2174/1389201015666140430103312
10.1016/j.jss.2012.04.028
10.1016/j.anai.2018.03.010
10.1016/j.fertnstert.2012.07.1100
10.1016/j.jmig.2018.11.003
10.3171/2019.3.JNS182934
10.1016/j.jvsv.2018.01.016
10.1016/j.amjoto.2017.03.009
10.1001/jama.2019.21411
10.1016/j.wneu.2016.06.017
10.1597/15-285
10.1093/intqhc/mzv093
10.1177/0025802420979441
10.1080/17474124.2021.1940957
10.2500/ajra.2014.28.4118
10.3390/diagnostics11030445
10.1097/DSS.0000000000003202
10.1016/j.arth.2016.02.055
10.1177/0706743715625943
10.1007/s13244-016-0534-1
10.5124/jkma.2013.56.8.686
10.3346/jkms.2018.33.e180
10.1016/j.jflm.2012.12.006
10.1016/j.brachy.2020.07.012
10.1080/00450618.2019.1620857
10.1186/s12910-021-00610-w
10.5811/westjem.2018.4.37453
10.5505/tjtes.2015.26543
10.1097/PTS.0000000000000706
10.1378/chest.12-1916
10.1001/jamasurg.2018.5065
10.3171/2016.11.SPINE16646
10.1177/19458924211004052
10.1016/j.jss.2019.07.079
10.1111/jep.13178
10.1007/s00414-020-02386-x
10.1097/MD.0000000000015996
10.1055/a-1075-2817
10.1097/MD.0000000000002026
10.1309/AJCP80LYIMOOUJIF
10.1136/bmjopen-2019-034681
10.1093/asj/sjx182
10.1377/hlthaff.2013.0834
10.1016/j.jhsa.2013.06.021
10.1055/s-0032-1333253
10.3109/02688697.2013.835371
10.1111/1475-6773.12813
10.3171/2020.8.FOCUS20588
10.1016/j.forsciint.2014.06.002
10.3390/ijerph191710783
10.14744/tjtes.2021.77089
10.1016/J.WNEU.2015.09.039
10.1186/s12888-022-04009-8
10.1053/j.semdp.2019.06.006
10.1186/s10195-018-0500-4
10.47162/RJME.62.1.36
10.1007/s00381-018-3963-y
10.1371/journal.pone.0248052
10.1016/j.otc.2021.07.012
10.1053/j.jfas.2021.02.016
10.1016/j.jss.2016.08.002
10.1016/j.jaad.2015.09.037
10.1097/MCG.0000000000001471
10.3109/01443615.2012.725786
10.3171/2020.8.FOCUS20594
10.1097/MD.0000000000010237
10.1097/PEC.0000000000001856
10.1002/lary.25533
10.2214/AJR.21.25724
10.3109/02688697.2014.896872
10.1016/j.jse.2020.12.018
10.1016/j.jflm.2019.07.002
10.1177/0194599813498696
10.1097/PAF.0000000000000242
10.1016/j.jflm.2020.101932
10.1177/0194599814566787
10.1007/s11547-015-0561-x
10.5505/tjtes.2015.24295
10.1055/s-0043-115731
10.1377/hlthaff.2012.0967
10.1093/neuros/nyx565
10.1287/mnsc.2020.3725
10.1177/0009922816656621
10.5505/tjtes.2016.50540
10.1016/j.amjsurg.2018.08.006
10.12809/hkmj187346
10.1055/s-0039-1688425
10.4323/rjlm.2020.348
10.1016/j.jfma.2018.07.012
10.1093/neuros/nyab077
10.1177/0025802418778168
10.1016/j.jvs.2021.07.233
10.1016/j.jflm.2017.04.005
10.1097/SLA.0000000000005524
10.1016/j.jss.2015.05.032
10.3346/jkms.2016.31.7.1027
10.1055/s-0034-1396967
10.1007/s10916-018-1011-9
10.3171/2020.8.FOCUS20602
10.4323/rjlm.2020.189
10.1016/j.profnurs.2017.01.002
10.1016/j.amjmed.2015.08.026
10.1097/SLA.0000000000002742
10.4103/0366-6999.209888
10.1093/medlaw/fww004
10.1097/MOG.0000000000000863
10.3390/ijerph18116019
10.1002/hec.3283
10.1556/OH.2014.29970
10.3109/02688697.2014.896871
10.1097/YCT.0000000000000196
10.1016/j.jflm.2021.102257
10.3171/2016.9.JNS161124
10.1016/j.jacr.2012.06.015
10.4323/rjlm.2017.272
10.1016/j.ncl.2016.04.011
10.1055/s-0043-119035
10.3171/2020.8.FOCUS20571
10.3390/medicina56060259
10.1136/bmjopen-2013-002929
10.1016/j.jflm.2019.06.008
10.1093/medlaw/fwy021
10.2471/BLT.16.179143
10.1016/j.injury.2017.11.025
10.1016/j.jflm.2013.06.001
10.1007/s11673-017-9791-z
10.1016/j.mcna.2022.02.007
10.1016/j.surg.2016.06.031
10.5455/bcp.20130407011756
10.1007/s00423-020-02069-6
10.1017/jme.2021.83
10.1097/BRS.0000000000002510
10.1016/j.wneu.2021.03.039
10.1016/j.legalmed.2016.10.001
10.1016/j.jflm.2018.11.010
10.1097/PEC.0000000000001602
10.4103/1119-3077.170821
10.1093/AJCP/AQY057
10.23736/S0021-9509.21.11945-7
10.1016/j.jacr.2015.07.013
10.1007/s00247-017-3873-2
10.1556/650.2016.30445
10.3346/jkms.2018.33.e46
10.1016/j.ajog.2017.05.037
10.1016/j.wneu.2021.03.093
10.1016/j.urology.2020.08.049
10.1097/PTS.0000000000000342
10.1097/PTS.0000000000000917
10.1016/j.legalmed.2019.101657
10.1016/j.ajog.2012.12.019
10.3390/medicina58020287
10.4323/rjlm.2018.112
10.1111/1475-6773.12660
10.1016/j.jormas.2018.12.003
10.4323/rjlm.2017.279
10.1186/s13643-017-0569-5
10.1016/j.nedt.2021.104997
10.1093/jamia/ocac034
10.1097/JPN.0000000000000312
10.1111/1475-6773.12551
10.1097/PTS.0b013e31829e4b68
10.1038/sj.bdj.2017.34
10.1007/s00194-021-00533-1
10.1007/s11695-020-04389-4
10.1016/j.jacr.2020.04.035
10.1016/j.joms.2022.04.003
10.3171/2020.8.FOCUS20250
10.1007/s40257-016-0224-2
10.1016/j.jemermed.2018.06.035
10.1016/j.jacr.2021.05.001
10.1007/s00167-021-06586-9
10.7150/ijms.6743
10.1016/j.jacr.2020.09.067
10.3390/medicina57060571
10.1111/jep.13086
10.1007/s00403-019-01958-1
10.1308/rcsann.2020.7140
10.1177/0194599820942498
10.1111/1471-0528.12979
10.1001/jamasurg.2017.2979
10.1016/j.jemermed.2015.06.052
10.1016/j.wneu.2020.11.159
10.1177/014556131709601210
10.1001/jamainternmed.2015.1035
10.1186/s12910-015-0065-1
10.1111/1475-6773.12110
10.1002/lary.23608
10.1377/hlthaff.2014.0492
10.1016/j.jhealeco.2012.11.011
10.1097/RTI.0b013e3182a21be2
10.1007/s00414-013-0836-5
10.1016/j.ijrobp.2015.05.040
10.1371/journal.pone.0153362
10.1016/j.jhealeco.2022.102638
10.1093/medlaw/fwx056
10.1016/j.mehy.2021.110737
10.1186/s12913-021-06334-2
10.1111/adj.12374
10.4323/rjlm.2021.408
10.1001/jamadermatol.2019.0430
10.1016/j.jamcollsurg.2013.09.007
10.4111/icu.2017.58.5.317
10.1215/03616878-7277380
10.1001/jamainternmed.2013.11070
10.1001/jamasurg.2017.0544
10.1371/journal.pone.0199862
10.1007/s00101-021-01053-z
10.1177/1471082X16641793
10.5152/j.aott.2021.20167
10.1016/j.wneu.2017.11.051
10.1371/journal.pone.0147800
10.3171/2020.8.FOCUS20598
10.1016/j.wneu.2018.11.112
10.1016/j.spinee.2022.03.015
10.1111/tbj.12953
10.1186/1472-6963-14-390
10.1002/lary.26167
10.1007/s11547-012-0878-7
10.1007/s00772-012-1094-4
10.1016/j.jacr.2022.04.005
10.1007/s00194-015-0018-5
10.1002/hed.21970
10.1111/aogs.14095
10.1007/s00194-015-0016-7
10.1007/s00063-022-00920-w
10.1080/00016489.2017.1375153
10.1016/j.jemermed.2013.08.017
10.1093/ajcp/aqaa088
10.1148/radiol.2020202341
10.1007/s11605-016-3273-1
10.2217/fon-2016-0131
10.1097/MAO.0000000000002133
10.5435/JAAOS-D-16-00736
10.1016/j.amjcard.2018.09.008
10.1016/j.ophtha.2015.10.010
10.1016/j.joms.2019.01.005
10.1007/s11673-020-10067-y
10.4097/kja.21020
10.1016/j.jhsa.2013.10.014
10.1007/s00347-012-2662-4
10.1016/j.jacr.2018.10.022
10.1080/01443615.2017.1340933
10.1215/03616878-3424462
10.3171/2013.8.JNS13584
10.1097/PTS.0000000000000937
10.1016/j.jacr.2015.09.015
10.3340/jkns.2017.0404.012
10.1016/j.jflm.2012.09.025
10.3390/healthcare10050892
10.1002/lary.23905
10.1055/s-0042-103586
10.1097/IAE.0000000000003382
10.1590/1516-3180.2019.0363.09122019
10.1177/0025802415588120
10.1016/j.carj.2019.03.003
10.1248/yakushi.16-00217
10.1097/PTS.0000000000000686
10.1007/s00508-018-1362-8
10.3171/2020.8.FOCUS20601
10.4323/rjlm.2018.429
10.1038/ajg.2013.56
10.1016/j.jpedsurg.2018.10.075
10.1093/medlaw/fwab004
10.1016/j.breast.2019.03.009
10.4158/EP11384.RA
10.1016/j.jamcollsurg.2017.07.1070
10.1093/medlaw/fwy030
10.1177/0885066620957946
10.3928/01477447-20190211-01
10.1016/j.joms.2021.04.007
10.47391/JPMA.238510.47391/JPMA.2385
10.1016/j.healthpol.2014.09.010
10.1111/jocs.15633
10.1016/j.legalmed.2019.07.008
10.1016/j.urology.2013.11.045
10.1007/s10815-017-0889-3
10.1016/j.injury.2019.05.009
10.1016/j.jsurg.2018.06.002
10.1016/j.ajem.2022.05.010
10.1007/s11701-022-01417-6
10.1186/1472-6963-13-465
10.1097/PTS.0000000000000178
10.1136/bmjopen-2021-057169
10.1097/ACM.0000000000003039
10.1377/hlthaff.2013.0006
10.1097/BRS.0000000000001687
10.1177/0969733019833124
10.5489/cuaj.7393
10.1136/bmjopen-2021-050377
10.1007/s00194-013-0898-1
10.1002/jso.23770
10.1016/j.jamcollsurg.2012.04.028
10.1177/0046958018787995
10.1007/s13304-019-00633-4
10.1186/s12912-021-00540-3
10.1016/j.jflm.2020.101970
10.1002/hed.26764
10.1111/ans.14225
10.1016/j.ajo.2014.11.037
10.1007/s12262-017-1620-4
10.1016/j.healthpol.2021.02.005
10.1213/ANE.0000000000005021
10.1016/j.ijcard.2018.05.093
10.1002/hed.25948
10.1177/0025802420977977
10.1007/s11934-016-0613-3
10.1542/peds.2019-0711
10.1007/s00595-022-02590-9
10.1177/0194599813504074
10.1016/j.spinee.2017.06.038
10.1177/0025802413506572
10.1111/j.1365-2923.2012.04349.x
10.1016/j.amjoto.2012.12.005
10.1007/s11999-013-3165-6
10.1111/bioe.12373
10.1016/j.wneu.2022.01.087
10.2174/1389201021666201015145311
10.1378/chest.12-2861
10.1007/s00405-013-2652-4
10.1111/j.1748-720X.2012.00664.x
10.1016/j.jhsa.2014.02.019
10.1055/s-0039-1700798
10.1016/j.emc.2020.01.004
10.1016/j.soard.2022.04.004
10.1371/journal.pone.0255020
10.4323/rjlm.2021.299
10.1111/1346-8138.15119
10.1177/0194599813481943
10.3928/23258160-20200501-04
10.1007/s00405-019-05561-y
10.1097/PTS.0000000000000460
10.1016/j.wneu.2019.08.133
10.1016/j.jtcvs.2020.10.064
10.1016/j.jflm.2018.01.002
10.1016/j.jacr.2021.11.014
10.1177/0310057X1404200304
10.1111/imj.12105
10.1016/j.det.2012.06.011
10.1097/ICO.0000000000001534
10.1016/j.chest.2019.04.102
10.1016/j.wneu.2021.02.067
10.1148/radiol.12110971
10.1515/med-2016-0058
10.1097/PTS.0000000000000484
10.1016/j.surg.2012.10.005
10.1016/j.amjmed.2019.05.009
10.4037/ajcc2020341
10.1136/bmjqs-2016-005804
10.1245/s10434-018-6579-2
10.1016/j.wneu.2021.12.022
10.3390/medicina57111231
10.1016/j.spinee.2019.02.001
10.1177/1945892420920479
10.1016/j.wneu.2016.01.080
10.1093/medlaw/fwu028
10.1136/medethics-2018-104938
10.1097/CRD.0b013e31828af110
10.1177/15385744211026455
10.1016/j.joms.2019.07.001
10.1016/j.amjoto.2018.07.015
10.1186/s12913-015-0823-2
10.1016/j.pmr.2019.03.011
10.1111/jsm.12649
10.1055/s-0032-1333252
10.1016/j.crad.2020.05.005
10.1097/BRS.0000000000002469
10.1016/j.ijporl.2016.09.030
10.1097/BPO.0000000000000412
10.3171/2020.8.FOCUS20616
10.1097/GRF.0000000000000203
10.1097/BSD.0000000000001184
10.1016/j.wneu.2019.08.134
10.1093/medlaw/fwab046
10.1016/j.yebeh.2020.107244
10.3389/fpubh.2021.688049
10.1093/occmed/kqt036
10.5021/ad.2019.31.3.300
10.1002/ca.22796
10.2106/JBJS.M.00396
10.1016/j.siny.2014.08.005
10.1016/j.mednuc.2018.07.005
10.4323/rjlm.2020.331
10.1111/1475-6773.12609
10.1016/j.jaad.2016.12.025
10.1016/j.clinimag.2022.02.027
10.1016/S0001-4079(19)31279-8
10.1177/19458924221118139
10.1177/2192568220939524
10.1016/j.jse.2022.05.021
10.1097/IOP.0000000000000025
10.1136/bjsports-2012-091838
10.5694/mja12.10322
10.1016/j.ijrobp.2017.01.022
10.1055/s-0038-1675156
10.1016/j.jflm.2012.09.005
10.1097/MEJ.0000000000000572
10.1148/rg.352140046
10.14309/ajg.0000000000000705
10.1016/j.pec.2021.10.009
10.1016/j.seps.2021.101164
10.1111/j.1468-0009.2012.00679.x
10.1016/j.legalmed.2022.102049
10.1007/s11547-014-0465-1
10.1016/j.jss.2014.08.029
10.1016/j.oooo.2014.10.002
10.4067/S0034-98872015000300009
10.1016/j.arth.2019.02.066
10.1093/medlaw/fwy042
10.1308/rcsann.2021.0039
10.1080/09273948.2016.1202289
10.3928/01477447-20180524-05
10.1136/bmjopen-2014-005961
10.1093/medlaw/fwv030
10.1177/0025802415588989
10.1093/asj/sjz258
10.1007/s00402-021-03958-1
10.1055/s-0041-108198
10.1097/CORR.0000000000001340
10.1111/jhq.12011
10.1055/s-0032-1327903
10.1080/15265161.2018.1544305
10.1016/j.surg.2013.04.026
10.1007/s11420-019-09727-6
10.1002/cncr.33513
10.1007/s00104-014-2730-1
10.3171/2013.11.PEDS13268
10.5811/westjem.2020.9.48845
10.1186/s13244-021-01011-8
10.1007/s00194-021-00534-0
10.1186/s12916-015-0413-5
10.1093/shm/hky072
10.1016/j.arth.2017.07.001
10.1111/jep.12580
10.1148/radiol.12111119
10.1016/j.forsciint.2019.02.018
10.1016/j.ijrobp.2018.11.009
10.1111/jocs.14026
10.1213/ANE.0000000000000673
10.1177/0883073814543306
10.1002/jso.24149
10.3904/kjim.2018.365
10.1177/21925682211041048
10.3389/fped.2020.00031
10.1111/jocs.15109
10.1016/j.neuchi.2020.05.003
10.1590/1806-9282.66.10.1366
10.1007/s00194-015-0015-8
10.1016/j.jflm.2017.04.003
10.1097/MLR.0000000000000759
10.1016/j.jacr.2019.08.003
10.1002/hast.225
10.1111/pan.12342
10.3174/ajnr.A5779
10.1097/BPO.0000000000001348
10.4103/psychiatry.IndianJPsychiatry_140_19
10.1016/j.ijsu.2017.01.112
10.1016/j.emc.2020.01.007
10.1016/j.ins.2019.02.038
10.1097/AOG.0000000000004464
10.15537/smj.2018.11.22854
10.1093/lpr/mgy011
10.1001/jamadermatol.2017.3713
10.1016/j.legalmed.2021.101927
10.1111/jep.12194
10.1177/2325967117738957
10.1093/asj/sju089
10.1055/s-0043-120446
10.1186/s13049-017-0361-5
10.1097/PTS.0000000000000791
10.1007/s00104-012-2448-x
10.1097/ACM.0000000000003117
10.1016/j.acuro.2020.01.004
10.1016/j.jhealeco.2016.11.001
10.1111/ger.12506
10.4323/rjlm.2021.49
10.1097/BRS.0000000000000878
10.1016/j.accpm.2015.10.008
10.3390/ijerph18020489
10.1177/0194599818823706
10.1007/s11605-013-2261-y
10.1016/j.bpobgyn.2012.10.004
10.1177/0194599815607220
10.4323/rjlm.2019.307
10.1136/bmjqs-2012-001550
10.1542/peds.2016-4122
10.2169/internalmedicine.6652-20
10.1016/j.jss.2018.06.049
10.1177/0194599814536850
10.1111/jep.12305
10.1056/NEJMsa1506137
10.1016/j.jvs.2021.08.098
10.3390/ijerph17238785
10.1007/s00330-020-06685-0
10.1001/jamaophthalmol.2016.3190
10.1016/j.jviscsurg.2019.04.011
10.1186/s12913-022-07839-0
10.1007/s00113-019-00763-9
10.1093/bjsopen/zraa068
10.1001/jamainternmed.2017.0311
10.1002/lary.24377
10.1093/medlaw/fww025
10.1136/rapm-2019-101169
10.1111/bjh.13795
10.2174/1381612826666200204093737
10.1177/0883073813479669
10.1001/jamanetworkopen.2020.25860
10.1111/jhq.12074
10.1007/s13312-017-0994-5
10.2106/JBJS.19.00101
10.1016/j.legalmed.2017.07.003
10.1055/a-1718-3494
10.2214/AJR.12.10375
10.1016/j.amjsurg.2016.12.006
10.1007/s10049-012-1635-0
10.1111/1556-4029.14089
10.1016/j.jflm.2013.09.012
10.1111/andr.13145
10.1111/ijn.12263
10.4323/rjlm.2021.328
10.1097/PRS.0000000000007497
10.3122/jabfm.2022.02.210260on4
10.1056/NEJMsa1809981
10.1016/j.surg.2020.04.009
10.1007/s00167-014-3292-y
10.1177/1062860614534460
10.1016/j.ahj.2014.02.007
10.1007/s00701-017-3323-9
10.1111/acem.13430
10.3171/2020.8.FOCUS20582
10.1111/jmwh.12310
10.1016/j.ijnurstu.2016.10.009
10.1002/nop2.1028
10.1370/afm.1667
10.4103/0970-258X.262898
10.1177/0846537119899226
10.5606/tgkdc.dergisi.2017.13826
10.1515/med-2017-0010
10.1186/1472-6963-13-46
10.1177/1203475415598066
10.1371/journal.pone.0217023
10.1097/PTS.0b013e3182a7e992
10.1213/ANE.0b013e31826ac344
10.1007/s12630-020-01846-7
10.1111/j.1369-7625.2012.00791.x
10.1016/j.jflm.2018.06.004
10.4323/rjlm.2019.300
10.12669/pjms.325.10042
10.1016/j.jvir.2018.11.025
10.3390/diagnostics11081436
10.1002/lary.24559
10.2106/JBJS.17.01146
10.1016/j.avsg.2020.04.012
10.4067/S0034-98872016000900013
10.1016/j.annemergmed.2012.07.004
10.1038/ajg.2014.67
10.1038/jp.2017.113
10.1097/WNO.0000000000001031
10.3171/2015.6.JNS15764
10.12788/j.sder.0034
10.1001/jamainternmed.2017.4002
10.1097/PTS.0000000000000834
10.1016/j.legalmed.2019.07.005
10.1136/bmjqs-2014-003834
10.1177/0268355514537487
10.1186/1472-6920-14-155
10.1371/journal.pone.0237145
10.1080/14767058.2017.1281243
10.1016/j.acuro.2021.01.001
10.1097/PTS.0000000000000240
10.1177/0194599813475566
10.1007/s00113-012-2172-5
10.1186/s12913-015-0948-3
10.1177/0025802417747429
10.52586/5067
10.1007/s00113-013-2535-6
10.1007/s11606-019-05014-6
10.1159/000369463
10.1186/s12889-021-10535-z
10.1111/jocn.13341
10.1177/1073110516644210
10.1016/j.clinbiochem.2013.03.025
10.12669/pjms.311.6446
10.1016/j.jflm.2021.102300
10.1097/MD.0000000000027462
10.1136/bmjopen-2016-011644
10.1016/j.socscimed.2016.03.026
10.1016/j.ophtha.2017.11.018
10.1093/intqhc/mzv089
10.1097/WCO.0000000000000635
10.1111/ddg.12652
10.1136/bmjopen-2017-018738
10.3928/01477447-20211101-06
10.1097/AOG.0b013e31829bd0a0
10.2147/RMHP.S328046
10.19193/0393-6384_2022_3_232
10.1016/j.bja.2021.05.030
10.1371/journal.pone.0111446
10.2147/JPR.S256759
10.1111/1556-4029.13075
10.1016/j.insmatheco.2019.04.001
10.1371/journal.pone.0259014
10.1016/j.injury.2014.10.017
10.1097/MD.0000000000012501
10.1093/medlaw/fwaa040
10.1016/j.tjog.2017.04.010
10.1097/ACM.0000000000003145
10.1055/s-0032-1333250
10.1097/SAP.0000000000000217
10.1080/22423982.2018.1483690
10.1016/j.surge.2013.12.002
10.1016/j.ctcp.2019.02.009
10.1177/08465371211025738
10.1111/poms.13063
10.1007/s11606-018-4330-0
10.1377/hlthaff.2012.0185
10.3389/fmed.2021.821756
10.1007/s10506-020-09260-6
10.1177/1090820X13477417
10.1016/j.apnu.2021.02.002
10.1016/j.legalmed.2019.101644
10.1556/650.2019.30856
10.1038/ajg.2015.423
10.3390/app11178162
10.1016/j.ecns.2017.10.014
10.1097/PEC.0000000000001492
10.1177/1076029612467844
10.1097/PAS.0000000000000168
10.1001/jamasurg.2016.5703
10.1097/MD.0000000000018770
10.1016/j.jcma.2016.04.008
10.4414/smw.2012.13706
10.1016/j.bjoms.2015.07.017
10.1186/s12913-020-5044-7
10.1016/j.acra.2020.12.027
10.31083/j.ceog4805170
10.1111/j.1610-0387.2012.08042.x
10.1093/ajcp/aqaa246
10.1371/journal.pone.0265605
10.1007/s11042-018-7113-z
10.1007/s00266-018-1122-1
10.1111/acem.12034
10.1186/s12913-015-1099-2
10.4067/s0716-10182018000200191
10.1161/CIRCIMAGING.113.001080
10.1371/journal.pone.0127206
10.1007/s00113-014-2700-6
10.1016/j.ajog.2014.04.038
10.4323/rjlm.2016.226
10.1016/j.joms.2020.12.041
10.12998/wjcc.v9.i34.10733
10.1016/j.legalmed.2021.101851
10.1177/0009922814527500
10.5435/JAAOS-D-16-00460
10.5604/12321966.1228395
10.1055/s-0032-1327889
10.1097/PTS.0000000000000531
10.1097/PEC.0000000000001807
10.1097/PTS.0000000000000202
10.1007/s00101-013-2263-x
10.1017/dmp.2020.377
10.1111/acem.13159
10.1371/journal.pone.0261636
10.3390/ijerph19010562
10.1053/j.gastro.2017.12.044
10.1002/alr.21247
10.1111/medu.13398
10.3855/jidc.10574
10.1016/j.amc.2014.04.061
10.1002/jhm.2240
10.1093/medlaw/fwx040
10.4103/0970-258X.258220
10.5604/01.3001.0012.0756
10.3390/ijerph19148448
10.1016/j.insmatheco.2018.06.008
10.1055/s-0034-1395554
10.1525/jer.2014.9.1.71
10.1002/vetr.1068
10.1007/s12098-015-1853-9
10.1186/s12911-020-1077-4
10.1136/bmjopen-2015-010756
10.1016/j.soard.2015.10.067
10.1109/JBHI.2013.2281322
10.1016/j.jflm.2013.09.009
10.1097/PEC.0000000000001896
10.1097/PEC.0000000000001972
10.1016/j.jaapos.2019.08.280
10.1109/ACCESS.2021.3117662
10.1016/j.jfma.2021.08.030
10.1177/102490791602300202
10.1016/j.nedt.2020.104591
10.1001/jamadermatol.2014.4495
10.1016/j.annemergmed.2019.06.023
10.1016/j.jviscsurg.2019.03.005
10.1016/j.pec.2014.09.012
10.1186/s12913-022-08194-w
10.1111/pan.14045
10.14744/tjtes.2020.68339
10.1097/ACM.0000000000000287
10.2967/jnumed.120.256032
10.1200/JCO.2012.45.6954
10.1016/j.jvs.2013.10.068
10.1055/s-0035-1570351
10.23736/S0392-0488.16.05231-7
10.1213/ANE.0000000000001702
10.1136/bjsports-2012-091460
10.1007/s10278-017-0004-4
10.1007/s00194-017-0190-x
10.1080/00015385.2018.1444951
10.1016/j.jflm.2015.03.010
10.1007/s00402-021-04228-w
10.1089/tmj.2021.0229
10.1371/journal.pone.0181970
10.1097/BRS.0000000000004332
10.2106/JBJS.21.00182
10.1308/rcsann.2021.0102
10.1002/alr.21999
10.1016/j.clinimag.2020.04.002
10.5811/westjem.2018.1.35992
10.1007/s00113-012-2327-4
10.1227/NEU.0000000000001084
10.1007/s10897-017-0120-9
10.3390/app9224909
10.1136/postgradmedj-2018-135849
10.1016/j.jss.2021.05.017
10.1093/jamia/ocy004
10.3109/00016357.2015.1103898
10.1177/0284185119881734
10.1089/tmj.2015.0162
10.2174/1389201021666201208115525
10.1016/j.transci.2020.102779
10.1007/s00431-018-3160-8
10.1016/j.ijom.2016.08.001
10.1016/j.jvs.2021.09.035
10.1007/s11606-012-2107-4
10.1007/5584_2015_143
10.1016/j.jaip.2017.05.025
10.1186/s12910-020-00513-2
10.1016/j.midw.2015.02.008
10.4323/rjlm.2020.465
10.1620/tjem.234.161
10.1136/bmjopen-2017-020838
10.1055/s-0044-102306
10.1111/jcpt.13174
10.1177/00369330211052627
10.1002/ijgo.12951
10.3109/14767058.2013.850664
10.1097/SAP.0000000000001050
10.1136/bmjopen-2017-016290
10.1111/1475-6773.12594
10.1016/j.socscimed.2017.11.016
10.1213/ANE.0000000000004096
10.1007/s00115-013-3935-0
10.1016/j.socscimed.2021.114477
10.1136/bmjgh-2019-002026
10.1377/hlthaff.2018.0720
10.1007/s00702-019-01991-4
10.1002/chp.21155
10.2217/rme-2017-0144
10.1377/hlthaff.2017.0320
10.22456/1679-9216.117490
10.1016/j.transproceed.2020.01.116
10.1016/j.jflm.2016.01.023
10.1007/s00113-021-01086-4
10.1186/s12905-020-01124-0
10.1007/s12024-022-00491-4
10.12788/jhm.2800
10.1055/s-0034-1396146
10.1177/1062860615584158
10.1186/s13010-020-00091-6
10.3748/wjg.v26.i9.984
10.4323/rjlm.2016.273
10.1007/s00115-020-00963-4
10.1093/intqhc/mzu011
10.1177/0025802417737402
10.1002/chp.21264
10.1590/0102-311X00074912
10.1371/journal.pone.0254052
10.1111/anae.15741
10.1016/j.athoracsur.2018.03.061
10.1708/3301.32714
10.3390/cancers12082316
10.1215/03616878-6951127
10.2215/CJN.08400520
10.1186/s12911-019-0799-7
10.1111/anae.14145
10.1590/S1980-220X2018001803489
10.1016/j.bpobgyn.2015.06.007
10.1016/j.jand.2014.07.003
10.2147/RMHP.S326757
10.1007/s00134-013-2923-y
10.1186/s12913-018-3335-z
10.1136/medethics-2020-107207
10.1186/s12887-018-1121-z
10.1016/j.puhe.2013.08.012
10.1016/j.jflm.2014.10.004
10.1136/bmjopen-2017-019752
10.1016/j.jacr.2015.03.025
10.1007/s12152-011-9109-5
10.1016/j.avsg.2020.11.018
10.1093/milmed/usz100
10.1007/s11606-012-2283-2
10.1055/a-1012-9442
10.1016/j.cgh.2019.12.007
10.1016/j.amjsurg.2021.12.027
10.1186/s12913-020-05844-9
10.1007/s00464-017-5624-8
10.1186/s12913-021-07172-y
10.1097/BOT.0b013e31828b7ab4
10.1007/s12098-018-2651-y
10.1007/s11547-015-0558-5
10.1136/bmjopen-2018-025108
10.1071/AH20083
10.4067/S1726-569X2018000100047
10.1097/SLA.0000000000002427
10.1016/j.jtcvs.2020.06.146
10.1097/PRS.0000000000009238
10.1002/lary.25180
10.1016/j.athoracsur.2016.11.059
10.1007/s00500-022-06951-x
10.5435/JAAOS-D-15-00074
10.1111/odi.12250
10.1097/ALN.0000000000004006
10.1186/s12884-021-04262-x
10.1016/j.otsr.2017.11.002
10.34172/ijhpm.2022.6833
10.1148/rg.2020190090
10.1080/17453674.2018.1477708
10.1186/s12916-017-0829-1
10.1016/j.cjca.2018.04.032
10.47391/JPMA.797
10.1155/2015/943694
10.1177/1553350620943349
10.1007/s00216-020-02730-5
10.1001/jamadermatol.2013.1384
10.1016/j.healthpol.2017.07.007
10.3346/jkms.2015.30.12.1915
10.1097/ACO.0000000000000895
10.1055/s-0041-1735180
10.1142/S0219519418500252
10.1016/j.chemosphere.2022.134022
10.1136/bmjopen-2015-010442
10.1097/PTS.0000000000000428
10.1109/TSMC.2019.2933161
10.1016/j.jsps.2015.01.004
10.1016/j.otsr.2017.11.007
10.1080/10962247.2015.1076539
10.1001/jamafacial.2017.1888
10.1016/j.arthro.2018.02.035
10.1007/s00194-013-0899-0
10.1016/j.respe.2016.12.027
10.1186/s13000-019-0785-5
10.1016/j.jflm.2021.102302
10.1007/s11547-015-0564-7
10.1007/s00261-020-02732-y
10.1684/bdc.2014.1906
10.1016/j.wneu.2020.05.066
10.1111/1556-4029.14741
10.1016/j.amjoto.2020.102693
10.3109/14767058.2013.879115
10.3390/healthcare9091097
10.1007/s00423-014-1172-z
10.1007/s00414-021-02540-z
10.1016/j.mayocp.2019.09.025
10.1922/CDH_3453Moskovitz04
10.1055/s-0034-1394108
10.1186/s13741-017-0072-5
10.1002/rcs.1968
10.1111/jocn.12868
10.1136/bmjqs-2012-001691
10.1097/MD.0000000000015042
10.1111/inr.12794
10.1016/j.ajog.2018.11.1107
10.1016/j.jamcollsurg.2013.12.059
10.1007/s00508-020-01630-z
10.3389/fpsyt.2020.579563
10.1590/0004-282X20190066
10.3390/ijerph18115844
10.1007/s10278-018-0149-9
10.1371/journal.pone.0072712
10.1016/j.dss.2013.06.005
10.1097/PTS.0b013e31824ab99a
10.47391/JPMA.02-194
10.1186/s12886-019-1188-9
10.1155/2014/392596
10.3346/jkms.2015.30.2.207
10.1080/19932820.2020.1768024
10.1001/jamafacial.2017.2242
10.1016/j.transci.2020.102735
10.1016/j.otsr.2019.04.029
10.1016/j.jmaa.2021.125224
10.2196/35225
10.1097/PTS.0000000000000253
10.1016/j.crad.2021.11.009
10.1007/s00101-021-00938-3
10.1007/s00167-020-06182-3
10.1016/j.arth.2017.12.007
10.1016/j.athoracsur.2021.03.042
10.1016/j.jgyn.2015.02.017
10.1371/journal.pone.0244969
10.1097/CCM.0000000000000539
10.1364/BOE.3.001964
10.1136/bmjsrh-2018-200224
10.2196/11472
10.1007/s00268-017-4370-3
10.2298/VSP150325164M
10.1007/s12024-019-00163-w
10.1016/j.ejmp.2019.11.008
10.1007/s00464-013-2827-5
10.1111/coa.12894
10.23938/ASSN.0309
10.1186/s12913-022-08021-2
10.1080/02813432.2020.1714143
10.1007/s00108-016-0168-x
10.1128/microbiolspec.EMF-0001-2013
10.4103/ijo.IJO_972_18
10.2147/JMDH.S289676
10.1111/jonm.12102
10.2174/1874471014666210118123424
10.1016/j.burns.2017.05.011
10.1002/dac.4423
10.1016/j.midw.2015.10.005
10.1093/pm/pnab123
10.1515/jpm-2021-0489
10.1186/s13019-019-0889-8
10.7196/SAMJ.2021.v111i7.15511
10.3390/diagnostics12071735
10.1136/postgradmedj-2020-137832
10.1109/ACCESS.2018.2889138
10.2478/s13382-014-0271-y
10.1080/14767058.2020.1800632
10.1016/j.amp.2012.02.024
10.1007/s11948-014-9576-2
10.1007/s00383-020-04630-2
10.7196/SAMJ.2021.v111i12.16148
10.1097/PTS.0000000000000107
10.1590/1982-0194201900096
10.1007/s00194-017-0151-4
10.1111/edt.12685
10.1097/PTS.0000000000000263
10.1016/j.socscimed.2016.08.016
10.1038/s41415-019-0989-9
10.1071/AH17266
10.1016/j.jss.2016.12.038
10.4317/medoral.25265
10.1016/j.medengphy.2011.09.030
10.1136/bmjqs-2016-006195
10.3390/medicina57121314
10.1136/bmjopen-2021-052184
10.1186/1472-6939-14-S1-S3
10.2174/1570161116666180123112956
10.5435/JAAOS-D-20-00230
10.1097/MD.0000000000002788
10.1186/s12911-015-0136-8
10.1186/s12884-018-1743-z
10.1002/bjs.9643
10.1097/AOG.0000000000002138
10.3390/mi9110591
10.1016/j.transproceed.2020.03.018
10.1016/j.amp.2014.02.009
10.1093/intqhc/mzs036
10.3928/1081597X-20130415-01
10.1016/j.pec.2012.07.017
10.1111/aogs.12276
10.1007/s00431-012-1793-6
10.1016/j.ijsu.2019.04.015
10.3389/fpsyt.2020.00351
10.1213/ANE.0b013e31827aef83
10.5433/1679-0359.2022v43n3p1269
10.1016/j.saa.2019.02.102
10.1308/rcsann.2020.0184
10.1097/PEC.0000000000001157
10.1186/s12913-018-3101-2
10.15288/jsad.2014.75.937
10.1016/j.actatropica.2021.106090
10.1016/j.jacr.2014.03.010
10.1200/JOP.2015.004911
10.1136/bmjqs-2020-011593
10.1177/1553350618772771
10.2147/IJGM.S338243
10.1111/jog.13685
10.1136/bmjpo-2021-001177
10.1007/s00414-021-02670-4
10.1016/j.seizure.2021.03.016
10.3390/toxics9110292
10.1097/BOT.0b013e31826df980
10.1111/j.1445-2197.2012.06240.x
10.1097/PAF.0000000000000195
10.1038/sj.bdj.2017.408
10.1007/s00414-020-02371-4
10.3923/ijp.2017.832.845
10.15537/smj.2019.9.24477
10.1016/j.jamda.2020.08.010
10.1016/j.main.2014.02.004
10.1093/intqhc/mzaa111
10.1016/j.wneu.2018.07.102
10.3109/09286586.2012.718402
10.1007/s11042-018-6647-4
10.1016/j.wneu.2018.06.158
10.1007/s11596-020-2167-3
10.1016/j.jormas.2021.06.008
10.1097/PTS.0000000000000252
10.4097/kja.d.18.00198
10.1002/alr.21066
10.1111/jcpt.13205
10.1371/journal.pone.0227712
10.1097/MLR.0000000000001271
10.1166/jmihi.2017.2158
10.1007/s40520-022-02209-6
10.12669/pjms.37.5.3970
10.1016/j.ejrad.2020.109296
10.1111/bcp.12034
10.1007/s11096-021-01234-1
10.3174/ajnr.A3730
10.1007/s10353-017-0502-0
10.1093/jamia/ocy066
10.1016/j.ajem.2014.07.031
10.2196/jmir.7488
10.2214/AJR.17.18332
10.1097/PTS.0000000000000431
10.1007/s13760-020-01424-0
10.1016/j.annemergmed.2018.11.017
10.1016/j.cgh.2014.07.056
10.4317/medoral.19601
10.1037/rev0000139
10.1186/s13643-019-1132-3
10.1055/a-0893-6601
10.34172/ijhpm.2021.51
10.1097/MCA.0000000000000757
10.1186/s12889-021-11826-1
10.1186/s12978-017-0369-3
10.1186/s12978-019-0831-5
10.1186/s12889-019-6667-7
10.1016/j.ejso.2021.06.007
10.1186/s12905-022-01877-w
10.1038/s41598-020-73831-5
10.3390/app9235060
10.1016/j.resuscitation.2020.03.017
10.1111/jocn.15144
10.1016/j.joms.2018.03.020
10.12968/jowc.2014.23.12.613
10.1007/s00113-014-2583-6
10.19193/0393-6384_2022_1_114
10.3171/2014.12.JNS141348
10.1097/PTS.0000000000000348
10.1186/s12936-019-3065-7
10.3389/fpubh.2022.914581
10.1136/bmjqs-2019-010822
10.1371/journal.pone.0250356
10.2298/SARH1406360S
10.1016/j.jflm.2013.03.029
10.1556/650.2018.30987
10.1007/s11036-018-1114-z
10.1136/bjsports-2016-096121
10.1016/j.annder.2013.07.018
10.1539/joh.14-0079-OA
10.1111/head.12708
10.1016/j.annder.2018.07.028
10.1214/15-STS528
10.1145/3312739
10.1186/s12913-019-3905-8
10.1016/j.cbi.2019.108840
