# Supplementary material for: Evolutionary game theory and simulations based on doctor and patient medical malpractice under government regulation
Source: Sci Rep. 2023 Oct 25;13:18234. doi: 10.1038/s41598-023-44915-9 (PMC10600196; doi:10.1038/s41598-023-44915-9)
Supplement: Supplementary file 1 — Supplementary Information. [file 41598_2023_44915_MOESM1_ESM.zip › raw data /fig 1-2/input-no/download-01.txt]

FN Clarivate Analytics Web of Science
VR 1.0
PT J
AU Blau, I
   Levin, L
AF Blau, Inbal
   Levin, Liran
TI Medical malpractice: An introduction for the dental practitioner
SO QUINTESSENCE INTERNATIONAL
LA English
DT Article
DE civil; criminal; law; lawsuit; liability; litigation; malpractice;
   negligence
AB With the plethora of medical malpractice claims, health care providers are forced to deal not only with medical matters but also with legal issues. Thus, unfortunately, every time health care providers give a medical treatment, they should be aware of the legal implications of their act. Most medical malpractice cases will be resolved in civil law and will have financial implications, but in extreme cases (such as causing death by negligence) criminal procedure may also be conducted, meaning criminal sanctions (imprisonment or fine). This paper is intended to provide dental practitioners with an introduction to basic legal knowledge and concepts regarding medical malpractice law along with a short legal overview regarding the liability regime in different countries. The paper focuses on tort law and the meaning of "negligence," reviewing the main different liability regimes that exist and the legal elements that must be proven in each regime in order to receive compensation. In an era of increase in medical malpractice law suits, it is essential that physicians and dental professionals recognize the basic legal concepts of medical malpractice.
C1 [Blau, Inbal] Tel Aviv Univ, Law Fac, Tel Aviv, Israel.
   [Blau, Inbal] Univ Alberta, Fac Med & Dent, Edmonton, AB, Canada.
   [Levin, Liran] Univ Alberta, Fac Med & Dent, Div Periodontol, Edmonton, AB, Canada.
C3 Tel Aviv University; University of Alberta; University of Alberta
RP Levin, L (通讯作者)，Univ Alberta, Fac Med & Dent, Sch Dent, 5-468 Edmonton Clin Hlth Acad,5th Floor, Edmonton, AB T6G 1C9, Canada.
EM liran@ualberta.ca
OI Blau, Inbal/0000-0002-1218-915X
FU ISEF Foundation
FX The authors thank the ISEF Foundation for their support for Inbal Blau's
   postdoctoral fellowship.
CR [Anonymous], 1984, ISRAELI LEGISLATION
   [Anonymous], 2016, MED LEG HDB PHYS CAN, P3
   Bal BS, 2009, CLIN ORTHOP RELAT R, V467, P339, DOI 10.1007/s11999-008-0636-2
   Bogdan J, 2011, MED MALPRACTICE SWED, V21, P1
   Choctaw WT., 2008, AVOIDING MED MALPRAC, P1
   Dershowitz Alan M, 1997, REASONABLE DOUBTS CR
   ELY JW, 2002, WAKE FOREST L REV, V37, P861
   Gilead I, 2012, TORT LAW LIMITS LIAB, P1157
   Goldberg R., 2011, CHICAGO KENT LAW R 2, V87, P131
   GSell-Macrez F, 2011, CHICAGO-KENT LAW R, V86, P1093
   Kaplow L, 2012, YALE LAW J, V121, P738
   Newbold MS, 1993, TEMP L REV, V66, P613
   OECD, 2006, PROJ OECD HLTH LONG, P7
   Peters Jr. Philip G., 2000, WASHINGTON LEE LAW R, V57, P163
   Rene N, 1993, Qual Assur Health Care, V5, P187
   SLOAN FA, 1991, INSURING MED MALPRAC, P4
   Smith J, 1914, HARVARD LAW REV, V27, P344, DOI 10.2307/1325782
   Stauch MS, 2011, CHIC KENT LAW REV, V86, P1139
   Studdert DM, 2006, NEW ENGL J MED, V354, P2024, DOI 10.1056/NEJMsa054479
   Weintraub R. J., 2007, TEX INT LAW J, V42, P311
NR 20
TC 3
Z9 3
U1 0
U2 4
PU QUINTESSENCE PUBLISHING CO INC
PI HANOVER PARK
PA 4350 CHANDLER DRIVE, HANOVER PARK, IL 60133 USA
SN 0033-6572
EI 1936-7163
J9 QUINTESSENCE INT
JI Quintessence Int.
PD NOV-DEC
PY 2017
VL 48
IS 10
BP 835
EP 840
DI 10.3290/j.qi.a39106
PG 6
WC Dentistry, Oral Surgery & Medicine
WE Science Citation Index Expanded (SCI-EXPANDED)
SC Dentistry, Oral Surgery & Medicine
GA FP4SI
UT WOS:000417606300009
PM 29034379
DA 2022-10-14
ER

PT J
AU Bookman, K
   Zane, RD
AF Bookman, Kelly
   Zane, Richard D.
TI Surviving a Medical Malpractice Lawsuit
SO EMERGENCY MEDICINE CLINICS OF NORTH AMERICA
LA English
DT Review
DE Lawsuit; Malpractice; Expert witness; Tort reform; Negligence; Claim;
   Litigation
ID ERRORS; CLAIMS
AB Being named in a medical malpractice case is one of the most stressful events in a physician's career. This article reviews the legal system and the medical malpractice process. It details the steps a physician experiences during a medical malpractice case, from being served to the deposition and then to trial and appeals if the physician loses. This article also reviews necessary steps to take in order to proactively participate in one's own defense.
C1 [Bookman, Kelly; Zane, Richard D.] Univ Colorado, Sch Med, Dept Emergency Med, Mail Stop B215,12401 East 17th Ave, Aurora, CO 80045 USA.
C3 University of Colorado System; University of Colorado Anschutz Medical
   Campus
RP Zane, RD (通讯作者)，Univ Colorado, Sch Med, Dept Emergency Med, Mail Stop B215,12401 East 17th Ave, Aurora, CO 80045 USA.
EM richard.zane@ucdenver.edu
CR Amon E, 2007, CLIN PERINATOL, V34, P473, DOI 10.1016/j.clp.2007.03.016
   [Anonymous], 1994, CLAIMS MAN LEG PROC
   [Anonymous], 2003, FDN TAXP CONS RIGHTS
   Black HC, 1981, BLACKS LAW DICT
   Blackett WB, 2005, AANS B, V13, P33
   Brown TW, 2010, ACAD EMERG MED, V17, P553, DOI 10.1111/j.1553-2712.2010.00729.x
   DANZON PM, 1985, MED MALPRACTICE THEO
   Fordyce J, 2003, ANN EMERG MED, V42, P324, DOI 10.1016/S0196-0644(03)00398-6
   Jena AB, 2011, NEW ENGL J MED, V365, P629, DOI 10.1056/NEJMsa1012370
   Jerrold L, 2007, SURG CLIN N AM, V87, P889, DOI 10.1016/j.suc.2007.07.010
   Kachalia A, 2007, ANN EMERG MED, V49, P196, DOI 10.1016/j.annemergmed.2006.06.035
   Keeton Werdner, 1984, PROSSER KEETON LAW T, V5th
   Kuhn G, 2001, ANN EMERG MED, V37, P88, DOI 10.1067/mem.2001.111571
   Luce JM, 2008, CHEST, V134, P1044, DOI 10.1378/chest.08-0697
   Millard WB, 2007, ANN EMERG MED, V50, P59, DOI 10.1016/j.annemergmed.2007.05.007
   Moskop JC, 2019, ANN EMERG MED, V74, P357, DOI 10.1016/j.annemergmed.2018.11.029
   Norris DM, 2007, J AM ACAD PSYCHIATRY, V35, P286
   Sage WM, 2006, MEDICAL MALPRACTICE AND THE U.S. HEALTH CARE SYSTEM, P1, DOI 10.1017/CBO9780511617836.001
   Sage WM, 2002, JAMA-J AM MED ASSOC, V287, P3003, DOI 10.1001/jama.287.22.3003
   Sanbar SS, 2004, LEGAL MED
   Studdert DM, 2006, NEW ENGL J MED, V354, P2024, DOI 10.1056/NEJMsa054479
   Studdert DM, 2004, NEW ENGL J MED, V350, P283, DOI 10.1056/NEJMhpr035470
   Szalados JE, 2007, CRIT CARE MED, V35, pS44, DOI 10.1097/01.CCM.0000252921.55611.36
   Teichman Peter G, 2007, Fam Pract Manag, V14, P43
   Wecht CH, 2005, J LEGAL MED, V26, P529, DOI 10.1080/01947640500364853
NR 25
TC 6
Z9 6
U1 0
U2 3
PU W B SAUNDERS CO-ELSEVIER INC
PI PHILADELPHIA
PA 1600 JOHN F KENNEDY BOULEVARD, STE 1800, PHILADELPHIA, PA 19103-2899 USA
SN 0733-8627
EI 1558-0539
J9 EMERG MED CLIN N AM
JI Emerg. Med. Clin. N. Am.
PD MAY
PY 2020
VL 38
IS 2
BP 539
EP +
DI 10.1016/j.emc.2020.01.006
PG 11
WC Emergency Medicine
WE Science Citation Index Expanded (SCI-EXPANDED)
SC Emergency Medicine
GA LH8WY
UT WOS:000529066800018
PM 32336339
DA 2022-10-14
ER

PT J
AU Zhu, PP
   Gao, D
   Xia, Q
   Ran, D
   Xia, WT
AF Zhu, Peipei
   Gao, Dong
   Xia, Qing
   Ran, Dan
   Xia, Wentao
TI Sciatic nerve injury in children after gluteal intramuscular injection:
   Case reports on medical malpractice
SO MEDICINE SCIENCE AND THE LAW
LA English
DT Article
DE Medical malpractice; sciatic nerve injury; gluteal intramuscular
   injection; forensic appraisal; causative potency
AB Two cases of medical malpractice for sciatic nerve injury caused by gluteal intramuscular injection in China are reported. Two children presented with foot drop indicative of sciatic nerve injury following gluteal intramuscular injections. The appraisal of whether there was medical negligence, the causal relationship between the patients' nerve injuries and medical standard of care, and the causative potency were entrusted to us by the court. Based on each patient's original medical history, imaging examination results, limb dysfunction and interviews with their relatives, there was a causal relationship between the children's injuries and the medical treatment. The causative potency of medical negligence was complete effect in one case and main effect in the other case.
C1 [Zhu, Peipei; Xia, Wentao] Wenzhou Med Univ, Dept Forens Med, Wenzhou, Peoples R China.
   [Zhu, Peipei; Gao, Dong; Xia, Qing; Ran, Dan; Xia, Wentao] Acad Forens Sci, Shanghai Forens Serv Platform, Shanghai Key Lab Forens Med, 1347 West Guangfu Rd, Shanghai 200063, Peoples R China.
C3 Wenzhou Medical University
RP Xia, WT (通讯作者)，Acad Forens Sci, Shanghai Forens Serv Platform, Shanghai Key Lab Forens Med, 1347 West Guangfu Rd, Shanghai 200063, Peoples R China.
EM xiawentao629@163.com
FU National Key Research and Development Program of China [2016YFC0800701];
   Science and Technology Commission of Shanghai Municipality
   [17DZ2273200]; Professional Service Platform for Forensic Expertise of
   Shanghai Municipality [16DZ2290900]; Basic Scientific Research Services
   from the Academy of Forensic Science, Ministry of Justice, P.R. China
   [GY2017G-5]
FX The authors received the following financial support for the research,
   authorship and /or publication of this article: This study was supported
   by The National Key Research and Development Program of China (no.
   2016YFC0800701), The Science and Technology Commission of Shanghai
   Municipality (no. 17DZ2273200), the Professional Service Platform for
   Forensic Expertise of Shanghai Municipality (no. 16DZ2290900) and The
   Basic Scientific Research Services from the Academy of Forensic Science,
   Ministry of Justice, P.R. China (no. GY2017G-5). The funders had no role
   in study design, publication decisions or manuscript preparation.
CR Fang W., 2016, MED INFORM, V29, P239
   GENTILI F, 1979, NEUROSURGERY, V4, P244, DOI 10.1227/00006123-197903000-00009
   GENTILI F, 1980, CAN J NEUROL SCI, V7, P143, DOI 10.1017/S0317167100023520
   Kim HJ, 2014, J INT MED RES, V42, P887, DOI 10.1177/0300060514531924
   Kline DG, 1998, J NEUROSURG, V89, P13, DOI 10.3171/jns.1998.89.1.0013
   Listed N., 2000, NURS LAWS REGAN REP, V40
   Mishra P, 2010, INT J CLIN PRACT, V64, P1573, DOI 10.1111/j.1742-1241.2009.02177.x
   Perry A.G., 2013, CLIN NURSING SKILLS
   Ramtahal Jason, 2006, J Neurosci Nurs, V38, P238
   Small SP, 2004, J ADV NURS, V47, P287, DOI 10.1111/j.1365-2648.2004.03092.x
   STREIB EW, 1981, EUR NEUROL, V20, P481, DOI 10.1159/000115282
   VILLAREJO FJ, 1993, CHILD NERV SYST, V9, P229, DOI 10.1007/BF00303575
   Wentao X, 2015, EXPERTISE PRECAUTION, P46
   Wu X, 2018, CHIN MED J METALLURG, V35, P236
   Zhang X, 2018, LEGISLATION TORT LIA, P233
   Zhou S, 2015, J FORENSIC INVEST, V3, P5
NR 16
TC 4
Z9 4
U1 0
U2 3
PU SAGE PUBLICATIONS INC
PI THOUSAND OAKS
PA 2455 TELLER RD, THOUSAND OAKS, CA 91320 USA
SN 0025-8024
EI 2042-1818
J9 MED SCI LAW
JI Med. Sci. Law
PD JUL
PY 2019
VL 59
IS 3
BP 139
EP 142
DI 10.1177/0025802419851980
PG 4
WC Law; Medicine, Legal; Pathology
WE Science Citation Index Expanded (SCI-EXPANDED); Social Science Citation Index (SSCI)
SC Government & Law; Legal Medicine; Pathology
GA IK3WZ
UT WOS:000476520400003
PM 31315535
DA 2022-10-14
ER

PT J
AU Papavramidou, N
   Voultsos, P
AF Papavramidou, N.
   Voultsos, P.
TI Medical malpractice cases in Hippocratic collection: a review and
   today's perspective
SO HIPPOKRATIA
LA English
DT Review
DE Hippocratic collection; Corpus; medical error; malpractice; medical
   negligence; unpreventable; system error; causal link; complication;
   error disclosure
ID NO-FAULT COMPENSATION; NEW-ZEALAND; ACCOUNTABILITY; ACCURACY; INJURY;
   LAW
AB Aim: The aim of the present paper is two-fold. First, it reviews the Hippocratic collection to identify instances related to the issue of medical malpractice and medical negligence. Second, it discusses the results viewed from today's perspective, in the context of contemporary theories of liability in malpractice cases.
   Method: A careful review of the books of Hippocratic collection was performed, as well as a narrative review of the currently available academic literature, focusing on topics of contemporary theories of liability in malpractice cases, which correspond roughly to the medical malpractice instances identified in Hippocratic collection.
   Results: The Hippocratic authors touch on some issues which are essential to the contemporary theory of medical error and negligence, which, however, cannot yet unquestionably address these issues. Among others, they refer to errors that contemporarily might be viewed as technical human errors, errors of omission, or errors which were unavoidable in the context of applied ancient Greek medicine as is the case of injuries that are not based on physician's fault, or situations where the diagnosis of the particular disease or causal link between the physician's breach of duty and the damage suffered, was difficult or even impossible. Interestingly, the Hippocratic authors underscore some errors which might not be based on physician's fault.
   Conclusion: The passages mentioned in this paper, originating from the Hippocratic collection that refer to medical malpractice, imply an awareness of what is currently discussed as medical malpractice. This consideration may carry some weight, in particular when adopting a flexible traditionalist approach to the medical liability rules.
C1 [Papavramidou, N.] Aristotle Univ Thessaloniki, Fac Hlth Sci, Sch Med, Med Hist Museum, Thessaloniki, Greece.
   [Voultsos, P.] Aristotle Univ Thessaloniki, Fac Hlth Sci, Sch Med, Dept Forens Med & Toxicol, Thessaloniki, Greece.
C3 Aristotle University of Thessaloniki; Aristotle University of
   Thessaloniki
RP Voultsos, P (通讯作者)，Forens Med & Toxicol, Med Law & Eth, 4 Manolaki Kyriakoy Str, Thessaloniki 54635, Greece.
EM voultsop@otenet.gr
OI Papavramidou, Niki/0000-0002-7624-6547
CR Barbot J, 2014, HEALTH POLICY, V114, P236, DOI 10.1016/j.healthpol.2013.09.004
   Bishop TF, 2010, AM J MED, V123, P673, DOI 10.1016/j.amjmed.2010.03.013
   Bismark M, 2006, HEALTH AFFAIR, V25, P278, DOI 10.1377/hlthaff.25.1.278
   Bismark M, 2006, CAN MED ASSOC J, V175, P889, DOI 10.1503/cmaj.060429
   Canizarez PP, 2008, ANCIENT CONCEPTS HIP, P83
   Casali MB, 2014, FORENSIC SCI INT, V242, P38, DOI 10.1016/j.forsciint.2014.06.002
   EDELSTEIN L, 1956, Bull Hist Med, V30, P391
   Halwani T, 2006, INTERNET J LAW HEALT, V4
   Hippocrates, 2004, LOEB CLASSICAL LIB, VI, P298
   Hippocrates, 1923, LOEB CLASSICAL LIB, V147
   Hippocrates, 1994, LOEB CLASSICAL LIB, V2, P4
   Johns CHW, 1997, ENCY BRITANNICA
   Kim YK, 2017, J KOR ASSOC ORAL MAX, V43, P1, DOI 10.5125/jkaoms.2017.43.1.1
   Kim YK, 2014, J KOR ASSOC ORAL MAX, V40, P259, DOI 10.5125/jkaoms.2014.40.6.259
   Leflar RB, 2013, CHEST, V144, P306, DOI 10.1378/chest.12-2861
   Merry Alan F, 2011, J Extra Corpor Technol, V43, pP39
   NIKOGHOSYANBOSSEN, 2012, DAN MED J, V59
   Politis H., 2006, ENIMEROSI, V192, P49
   Potter P, 1988, LOEB CLASSICAL LIB, p[111, 23]
   Psaroulis D, 2010, MED LAW ELEMENTS BIO, P242
   Rouge-Maillart C, 2008, J CHIR-PARIS, V145, P437, DOI 10.1016/S0021-7697(08)74652-0
   Seubert David E, 2007, Virtual Mentor, V9, P315, DOI 10.1001/virtualmentor.2007.9.4.oped1-0704
   SLAVIN RE, 1995, J CLIN EPIDEMIOL, V48, P9, DOI 10.1016/0895-4356(94)00097-A
   Sohn DH, 2013, INT J GEN MED, V6, P49, DOI 10.2147/IJGM.S24256
   Sommerville A, 2003, J MED ETHICS, V29, P281, DOI 10.1136/jme.29.5.281
   Studdert DM, 2001, JAMA-J AM MED ASSOC, V286, P217, DOI 10.1001/jama.286.2.217
   Tewfik MA, 2010, OTOLARYNG CLIN N AM, V43, P933, DOI 10.1016/j.otc.2010.04.017
   Tsimtsiou Z, 2014, HIPPOKRATIA, V18, P139
   Voultsos P, 2017, ACTA OTORHINOLARYNGO, V37, P65, DOI 10.14639/0392-100X-1292
   Wallis K, 2013, NEW ZEAL MED J, V126, P33
   Weisbrot D, 2012, MED J AUSTRALIA, V197, P296, DOI 10.5694/mja12.10322
NR 31
TC 1
Z9 1
U1 0
U2 1
PU LITHOGRAPHIA
PI THESSALONIKI
PA ANTONIADIS I-PSARRAS TH G P, NEA REDESTOS, THESSALONIKI, 00000, GREECE
SN 1108-4189
J9 HIPPOKRATIA
JI Hippokratia
PY 2019
VL 23
IS 3
BP 99
EP 105
PG 7
WC Medicine, General & Internal
WE Science Citation Index Expanded (SCI-EXPANDED)
SC General & Internal Medicine
GA MC4FW
UT WOS:000543245900001
PM 32581494
DA 2022-10-14
ER

PT J
AU Valdivia, JM
AF Miguel Valdivia, Jose
TI Non-medical malpractice in public hospitals
SO ACTA BIOETHICA
LA Spanish
DT Article
DE malpractice; hospitals; public; liability legal
AB Negligence is a key element of public hospitals' responsibility under Chilean public law. When damages are provoked by non-medical misconducts, negligence is often shown under an unspecific face. This paper analyses the typical categories of this kind of liability, namely improper care (including failure to monitor patients), administrative dysfunctions, insufficient or defective devices. Judges normally look these cases as if they were ordinary administrative faults.
C1 [Miguel Valdivia, Jose] Univ Chile, Fac Derecho, Derecho Adm, Santiago, Chile.
C3 Universidad de Chile
RP Valdivia, JM (通讯作者)，Univ Chile, Fac Derecho, Derecho Adm, Santiago, Chile.
EM jmvaldivia@derecho.uchile.cl
CR BARROS Enrique, 2006, TRATADO RESPONSABILI
   Beauchamp Tom L., 1994, PRINCIPLES BIOMEDICA
   Cardenas H, 2011, RESPONSABILIDAD MEDI
   Valdivia JM, 2018, REV MED CHILE, V146, P1028, DOI 10.4067/s0034-98872018000901028
NR 4
TC 0
Z9 0
U1 0
U2 0
PU UNIV CHILE, CENTRO INTERDISCIPLINARIO ESTUDIOS BIOETICA
PI SANTIAGO
PA DIAGONAL PARAGUAY #265, TORRE 15, PISO 8, SANTIAGO, 00000, CHILE
SN 1726-569X
J9 ACTA BIOETH
JI Acta Bioet.
PY 2019
VL 25
IS 2
BP 171
EP 176
PG 6
WC Ethics; Medical Ethics; Social Sciences, Biomedical
WE Science Citation Index Expanded (SCI-EXPANDED); Social Science Citation Index (SSCI)
SC Social Sciences - Other Topics; Medical Ethics; Biomedical Social
   Sciences
GA JT2GO
UT WOS:000500814400004
DA 2022-10-14
ER

PT J
AU Ozkaya, N
   Ozkaya, H
   Ozkara, E
AF Ozkaya, Nesrin
   Ozkaya, Halit
   Ozkara, Erdem
TI Pediatric malpractice: An overview of Turkey
SO PEDIATRICS INTERNATIONAL
LA English
DT Article
DE forensic medicine; pediatrics; medical malpractice; medical negligence
ID LAWSUITS; EPIDEMIOLOGY
AB BackgroundThe objective of this study was to evaluate juridical and medical responsibilities of health-care professionals accused of malpractice in Turkey while they care for patients under the age of 18.
   MethodsThe cases sent to the Council of Forensic Medicine Institution by the courts, including claims of medical malpractice (n = 1458), in order to get an expert opinion between 2002 and 2006, were examined retrospectively. Cases of negligence by health-care professionals who gave medical care to children between the ages of 0 and 18 were evaluated statistically.
   ResultsThere was medical malpractice in 28.8% of the cases; and 68.2% of the cases were male. A large proportion of the cases were found to occur in emergency departments; and 57.9% of injuries resulted in death. The specialist doctors seemed to be sued or to be accountable for compensation more frequently than the general practitioners. This can be attributed to the fact that they perform more complicated medical interventions.
   ConclusionsCourts specializing in health legislation may be useful to decrease the time consumed by trials. These specialized courts will also support logical judgment. In addition, postgraduate education is useful in reducing malpractice claims.
C1 [Ozkaya, Nesrin] Istanbul BAR, Istanbul, Turkey.
   [Ozkaya, Halit] Gulhane Mil Med Acad, Haydarpasa Training Hosp, Istanbul, Turkey.
   [Ozkara, Erdem] Dokuz Eylul Univ, Sch Med, Dept Forens Med, TR-35300 Izmir, Turkey.
C3 Gulhane Military Medical Academy; Istanbul Haydarpasa Numune Training &
   Research Hospital; Istanbul Haydarpasa Sultan Abdulhamid Training &
   Research Hospital; Dokuz Eylul University
RP Ozkara, E (通讯作者)，Dokuz Eylul Univ, Sch Med, Dept Forens Med, TR-35300 Izmir, Turkey.
EM erdem.ozkara@deu.edu.tr
CR Amberson J., 2005, AS PAC C SYDN JUL
   Baydar CL, 2002, THESIS COUNCIL FOREN
   BROWN RH, 1976, PEDIATRICS, V57, P392
   Buken E., 2002, THESIS ISTANBUL
   Cankaya H., 1992, THESIS COUNCIL FOREN
   Cetin G., 2006, CONTINUOUS MED ED S, P31
   DONALDSON WF, 1975, J BONE JOINT SURG AM, V57, P1012, DOI 10.2106/00004623-197557070-00033
   Ehara A, 2005, PEDIATRICS, V115, P1792, DOI 10.1542/peds.2005-0677
   Guchan AS, 2011, 8 C BALK AC FOR SCI, V51
   Gundogmus UN, 2004, NURS ETHICS, V11, P489, DOI 10.1191/096973304ne727oa
   Kain ZN, 2006, PEDIATRICS, V118, P464, DOI 10.1542/peds.2005-3112
   McAbee GN, 2009, PEDIATRICS, V124, P428, DOI 10.1542/peds.2009-1132
   McAbee GN, 2008, PEDIATRICS, V122, pE1282, DOI 10.1542/peds.2008-1594
   Najaf-Zadeh A, 2008, ACTA PAEDIATR, V97, P1486, DOI 10.1111/j.1651-2227.2008.00898.x
   Ozkara Erdem, 2004, Ulus Travma Acil Cerrahi Derg, V10, P3
   Ozkaya N., 2008, THESIS FORENSIC MED
   Samarkandi A, 2006, ANN SAUDI MED, V26, P87, DOI 10.5144/0256-4947.2006.87
   Selbst SM, 2005, PEDIATR EMERG CARE, V21, P165
   Tumer AR, 2003, ARTROPLASTI ARTROSKO, V14, P182
   Tuzun B, 1997, ISTANBUL MED SCH J I, V60, P468
NR 20
TC 0
Z9 0
U1 0
U2 5
PU WILEY
PI HOBOKEN
PA 111 RIVER ST, HOBOKEN 07030-5774, NJ USA
SN 1328-8067
EI 1442-200X
J9 PEDIATR INT
JI Pediatr. Int.
PD OCT
PY 2013
VL 55
IS 5
BP 637
EP 640
DI 10.1111/ped.12116
PG 4
WC Pediatrics
WE Science Citation Index Expanded (SCI-EXPANDED)
SC Pediatrics
GA 286ZL
UT WOS:000329507700028
PM 23617627
DA 2022-10-14
ER

PT J
AU Valdivia, JM
AF Miguel Valdivia, Jose
TI Medical malpractice in public hospitals
SO REVISTA MEDICA DE CHILE
LA Spanish
DT Article
DE Hospital; Public; Liability; Legal; Malpractice
AB Under Chilean public law, liability of a public hospital appears when the institution fails to accomplish its mandatory duties or incurs in negligence. As in private law liability, this system requires to determine the duties of hospitals and, in case of a medical accident, professional standards or duties. This paper explores the two main categories of medical malpractice, namely erroneous diagnosis and treatment failures based on public law theory and judiciary methods.
C1 [Miguel Valdivia, Jose] Univ Chile, Fac Derecho, Santiago, Chile.
C3 Universidad de Chile
RP Valdivia, JM (通讯作者)，Pio Nono 1, Santiago, Chile.
EM jmvaldivia@derecho.uchile.cl
CR Barros E, 2006, TRATADO RESPONSABILI, P485
   Paul Duez V, 1938, RESPONSABILITE PUISS, P21
NR 2
TC 3
Z9 4
U1 1
U2 2
PU SOC MEDICA SANTIAGO
PI SANTIAGO 9
PA BERNARDA MORIN 488 PROVIDENCIA, CASILLA 168 CORREO 55, SANTIAGO 9,
   00000, CHILE
SN 0034-9887
EI 0717-6163
J9 REV MED CHILE
JI Rev. Medica Chile
PD SEP
PY 2018
VL 146
IS 9
BP 1028
EP 1032
DI 10.4067/s0034-98872018000901028
PG 5
WC Medicine, General & Internal
WE Science Citation Index Expanded (SCI-EXPANDED)
SC General & Internal Medicine
GA HB9WW
UT WOS:000451446200010
PM 30725024
OA gold, Green Published
DA 2022-10-14
ER

PT J
AU Focardi, M
   Bonelli, A
   Pinchi, V
   Vittori, G
   De Luca, F
   Norelli, GA
AF Focardi, Martina
   Bonelli, Aurelio
   Pinchi, Vilma
   Vittori, Gianni
   De Luca, Federica
   Norelli, Gian-Aristide
TI Hemidiaphragm Paralysis after Robotic Prostatectomy: Medical Malpractice
   or Unforeseeable Event?
SO UROLOGIA INTERNATIONALIS
LA English
DT Article
DE RARP (robot-assisted radical prostatectomy); Medical malpractice;
   Hemidiaphragm paralysis; Urology negligence
ID ASSISTED RADICAL PROSTATECTOMY; DIAPHRAGMATIC PARALYSIS; UROLOGY;
   COMPLICATIONS; SURGERY; PNEUMOPERITONEUM; LAPAROSCOPY; WEAKNESS
AB The authors present a case of suspected malpractice linked to the onset of hemidiaphragm paralysis after robot-assisted radical prostatectomy (RARP). The approach to the case is shown from a medico-legal point of view. It is demonstrated how, after a thorough review of the literature, this was not a case of medical malpractice but an unforeseeable event. This paper aims at contributing to the very few reports dealing with the onset of hemidiaphragm paralysis after RARP, thus fostering clinical knowledge of these rare events and meanwhile providing useful data for the medico-legal handling in case of alleged negligence of surgeons. (C) 2015 S. Karger AG, Basel
C1 [Focardi, Martina; Bonelli, Aurelio; Pinchi, Vilma; De Luca, Federica; Norelli, Gian-Aristide] Univ Florence, Dept Hlth Sci, Forens Med Sect, Largo Brambilla 3, IT-50134 Florence, Italy.
   [Vittori, Gianni] Univ Florence, Urol Clin, Dept Oncol, Florence, Italy.
C3 University of Florence; University of Florence
RP De Luca, F (通讯作者)，Univ Florence, Dept Hlth Sci, Forens Med Sect, Largo Brambilla 3, IT-50134 Florence, Italy.
EM dott.ssadeluca@gmail.com
RI Focardi, Martina/AAC-9036-2022; Pinchi, Vilma/ABA-7212-2021
OI Focardi, Martina/0000-0002-2908-7117; Pinchi, Vilma/0000-0002-6124-3298
CR BENHAMOU D, 1993, ARCH SURG-CHICAGO, V128, P430
   Carrie C, 2011, ANN FR ANESTH, V30, P939, DOI 10.1016/j.annfar.2011.09.002
   Castillo Octavio A., 2007, Int. braz j urol., V33, P323, DOI 10.1590/S1677-55382007000300004
   Cestari A, 2010, EUR UROL, V57, P530, DOI 10.1016/j.eururo.2009.11.028
   Chetta A, 2006, THORAX, V61, P549, DOI 10.1136/thx.2006.059956
   Colaco M, 2014, J UROLOGY, V191, P1770, DOI 10.1016/j.juro.2013.12.003
   Dasgupta P, 2009, INT J UROL, V16, P244, DOI 10.1111/j.1442-2042.2008.02232.x
   Ediale KR, 2004, J CLIN ANESTH, V16, P573, DOI 10.1016/j.jclinane.2004.03.005
   Ficarra V, 2013, BJU INT, V111, P596, DOI 10.1111/bju.12100
   Froehner M, 2013, UROL INT, V90, P312, DOI 10.1159/000345323
   Hsieh MH, 2008, J UROLOGY, V179, P1944, DOI 10.1016/j.juro.2008.01.061
   Ko Michael Augustine, 2009, Thorac Surg Clin, V19, P501, DOI 10.1016/j.thorsurg.2009.08.011
   Kojima Y, 2013, INT J UROL, V20, P1052, DOI 10.1111/iju.12214
   McCaul JA, 2001, J ROY COLL SURG EDIN, V46, P186
   Moore AJ, 2005, THORAX, V60, P786, DOI 10.1136/thx.2004.022764
   Parsons JK, 2004, UROLOGY, V63, P27, DOI 10.1016/j.urology.2003.10.003
   Perrotti M, 2006, J UROLOGY, V176, P2154, DOI 10.1016/j.juro.2006.07.024
   Pinchi V, 2013, INT DENT J, V63, P43, DOI 10.1002/idj.12004
   SAFRAN DB, 1994, AM J SURG, V167, P281, DOI 10.1016/0002-9610(94)90094-9
   Shinder N, 1998, Can Respir J, V5, P139
   Sozzo S, 2012, Monaldi Arch Chest Dis, V77, P102
   Thornton RH, 2008, AM J ROENTGENOL, V191, P565, DOI 10.2214/AJR.07.3507
   Vallancien G, 2002, J UROLOGY, V168, P23, DOI 10.1016/S0022-5347(05)64823-9
   Wakeno Mayu, 2001, Japanese Journal of Anesthesiology, V50, P1019
   WILCOX PG, 1989, LUNG, V167, P323, DOI 10.1007/BF02714961
NR 25
TC 0
Z9 0
U1 0
U2 2
PU KARGER
PI BASEL
PA ALLSCHWILERSTRASSE 10, CH-4009 BASEL, SWITZERLAND
SN 0042-1138
EI 1423-0399
J9 UROL INT
JI Urol.Int.
PY 2017
VL 98
IS 2
BP 241
EP 244
DI 10.1159/000367666
PG 4
WC Urology & Nephrology
WE Science Citation Index Expanded (SCI-EXPANDED)
SC Urology & Nephrology
GA EO6JH
UT WOS:000396797800018
PM 25833375
DA 2022-10-14
ER

PT J
AU Ruhl, DS
   Littlefield, PD
AF Ruhl, Douglas S.
   Littlefield, Philip D.
TI Updates in medical malpractice: an otology perspective
SO CURRENT OPINION IN OTOLARYNGOLOGY & HEAD AND NECK SURGERY
LA English
DT Review
DE expert witness; litigation; medical malpractice; otologic surgery
ID CLINICAL-PRACTICE GUIDELINE; EXPERT WITNESS TESTIMONY; HEARING-LOSS;
   UNITED-STATES; LITIGATION; OTOLARYNGOLOGY; LIABILITY; SURGERY;
   PHYSICIANS; TRIALS
AB Purpose of review
   Most surgeons at some point are involved in a medical malpractice case. There has been an increase in the number of manuscripts that analyse malpractice databases and insurance claims, as well as commentaries on the current medicolegal climate recently. This manuscript broadly reviews articles of interest to all providers and then focuses on malpractice in otology.
   Recent findings
   Medical malpractice articles (particularly topics related to otologic surgery published within the last 1-2 years) were searched. The growing body of literature can be divided into the themes of general negligence, mitigating injuries and the use of clinical practice guidelines in the courtroom as guidance for expert witnesses.
   Summary
   Recent findings suggest that the frequency of malpractice claims may be decreasing. Hearing loss and facial nerve injury are the most common injuries associated with otologic surgery. These injuries can be costly when negligence is found. Clinic practice guidelines are slowly being used as evidence in the courtroom and there are established guidelines that an expert witness must follow should a surgeon be called to give testimony.
C1 [Ruhl, Douglas S.; Littlefield, Philip D.] Tripler Army Med Ctr, Dept Otolaryngol Head & Neck Surg, Honolulu, HI 96859 USA.
C3 United States Department of Defense; United States Army
RP Ruhl, DS (通讯作者)，Tripler Army Med Ctr, Dept Otolaryngol Head & Neck Surg, Attn MCHK DSH, 1 Jarrett White Rd, Honolulu, HI 96859 USA.
EM douglas.s.ruhl.mil@mail.mil
CR Baugh RF, 2013, OTOLARYNG HEAD NECK, V149, pS1, DOI 10.1177/0194599813505967
   Bhattacharyya N, 2008, OTOLARYNG HEAD NECK, V139, pS47, DOI 10.1016/j.otohns.2008.08.022
   Blake DM, 2013, OTOLARYNG HEAD NECK, V149, P554, DOI 10.1177/0194599813498696
   Brennan TA, 1996, NEW ENGL J MED, V335, P1963, DOI 10.1056/NEJM199612263352606
   Dew L A, 1996, Ear Nose Throat J, V75, P724
   Ferreres AR, 2014, WORLD J SURG, V38, P1644, DOI 10.1007/s00268-014-2641-9
   Gustin A, 2013, ASA REFRESH COURS AN, V41, P53
   Hartman K.M., 1999, HOSP PHYSICIAN, V35, P53
   Hoffman JR, 2014, BMJ-BRIT MED J, V349, DOI 10.1136/bmj.g5702
   Hong SS, 2014, LARYNGOSCOPE, V124, P896, DOI 10.1002/lary.24377
   Hu JW, 2014, OTOLARYNG HEAD NECK, V151, P473, DOI 10.1177/0194599814537223
   Huff Dan, 2014, J Med Assoc Ga, V103, P26
   Institute of Medicine, CLIN PRACTICE GUIDEL
   Jerrold L, 2015, AM J ORTHOD DENTOFAC, V147, P143, DOI 10.1016/j.ajodo.2014.10.008
   Kachalia A, 2010, ANN INTERN MED, V153, P213, DOI 10.7326/0003-4819-153-4-201008170-00002
   Kreimer Susan, 2013, Med Econ, V90, P46
   Liou TN, 2014, LARYNGOSCOPE, V124, P104, DOI 10.1002/lary.24140
   Mathew R, 2011, LARYNGOSCOPE, V121, P2214, DOI 10.1002/lary.22136
   Mello MM, 2014, JAMA-J AM MED ASSOC, V312, P2146, DOI 10.1001/jama.2014.10705
   Mello MM, 2001, U PENN LAW REV, V149, P645, DOI 10.2307/3312867
   Reilly BK, 2013, LARYNGOSCOPE, V123, P112, DOI 10.1002/lary.23608
   Rodriguez M, 2015, JAMA-J AM MED ASSOC, V313, P1615, DOI 10.1001/jama.2015.2424
   Roland PS, 2008, OTOLARYNG HEAD NECK, V139, pS1, DOI 10.1016/j.otohns.2008.06.026
   Rose C, 2014, LARYNGOSCOPE, V124, P2161, DOI 10.1002/lary.24663
   Rosenfeld RM, 2014, OTOLARYNG HEAD NECK, V150, P1, DOI 10.1177/0194599813514365
   Rosenfeld RM, 2013, OTOLARYNG HEAD NECK, V149, pS1, DOI 10.1177/0194599813487302
   Ruhl DS, 2014, OTOLARYNG HEAD NECK, V151, P431, DOI 10.1177/0194599814536850
   Ruhl DS, 2013, OTOL NEUROTOL, V34, P1173, DOI 10.1097/MAO.0b013e318298a8fb
   Sanders J, FORDHAM LAW REV
   Sanders JO, 2014, J AM ACAD ORTHOP SUR, V22, P135, DOI 10.5435/JAAOS-22-03-135
   Schick B, 2013, GMS CURR TOP OTORHIN, V12, pDoc05, DOI DOI 10.3205/CTO000097
   Shaw G, 2014, HEAR J, V67, P11
   Stachler RJ, 2012, OTOLARYNG HEAD NECK, V146, pS1, DOI 10.1177/0194599812436449
   Studdert DM, 2000, MED CARE, V38, P250, DOI 10.1097/00005650-200003000-00002
   Svider PF, 2015, OTOLARYNG HEAD NECK, V152, P207, DOI 10.1177/0194599814556721
   Svider PF, 2013, AM J OTOLARYNG, V34, P699, DOI 10.1016/j.amjoto.2012.12.005
   Svider PF, 2013, LARYNGOSCOPE, V123, P1156, DOI 10.1002/lary.23995
   Tunkel DE, 2014, OTOLARYNG HEAD NECK, V151, pS1, DOI 10.1177/0194599814545325
NR 38
TC 1
Z9 1
U1 0
U2 7
PU LIPPINCOTT WILLIAMS & WILKINS
PI PHILADELPHIA
PA TWO COMMERCE SQ, 2001 MARKET ST, PHILADELPHIA, PA 19103 USA
SN 1068-9508
EI 1531-6998
J9 CURR OPIN OTOLARYNGO
JI Curr. Opin. Otolaryngol. Head Neck Surg.
PD OCT
PY 2015
VL 23
IS 5
BP 348
EP 354
DI 10.1097/MOO.0000000000000182
PG 7
WC Otorhinolaryngology
WE Science Citation Index Expanded (SCI-EXPANDED)
SC Otorhinolaryngology
GA DC7QX
UT WOS:000369416400004
PM 26339965
DA 2022-10-14
ER

PT J
AU Allen, TC
   Stafford, M
   Liang, BA
AF Allen, Timothy Craig
   Stafford, Mehary
   Liang, Bryan A.
TI Pathology and Medical Malpractice Academic and Trainee Empirical Review
   of Cases by State of Texas Physicians
SO AMERICAN JOURNAL OF CLINICAL PATHOLOGY
LA English
DT Review
DE Economic evaluation; Management/administration; AP general
ID ISSUES; IMPACT
AB Objectives: This study examines whether the assumptions that pathologists understand the medical malpractice negligence rule and have a clear single standard of care are reasonable.
   Methods: Two hundred eighty-one Texas academic pathologists and trainees were presented 10 actual pathology malpractice cases from publicly available sources, representing the tort system's signal.
   Results: Of the respondents, 55.52% were trainees, and 44.48% were pathology faculty. Only in two cases did more than 50% of respondents correctly identify the behavior of pathologists as defined by legal outcomes. In only half of the cases did more than 50% of pathologists concur with the jury verdict.
   Conclusions: This study provides further evidence that physicians do not understand the legal rule of negligence. Pathologists have a poor understanding of negligence and cannot accurately predict a jury verdict. There is significant divergence from the single standard of care assumption. Alternative methods to provide appropriate compensation and to establish physician accountability should be explored Additional education about medical negligence is needed.
C1 [Allen, Timothy Craig] Univ Texas Med Branch, Dept Pathol, Galveston, TX 77555 USA.
   [Stafford, Mehary] Univ Texas Syst, Off Strateg Initiat, Austin, TX USA.
   [Liang, Bryan A.] Univ Calif San Diego, Dept Anesthesiol, San Diego, CA 92103 USA.
   [Liang, Bryan A.] Univ Calif San Diego, San Diego Ctr Patient Safety, San Diego, CA 92103 USA.
C3 University of Texas System; University of Texas Medical Branch
   Galveston; University of Texas System; University of Texas Austin;
   University of California System; University of California San Diego;
   University of California System; University of California San Diego
RP Allen, TC (通讯作者)，Univ Texas Med Branch, Dept Pathol, 301 Univ Blvd, Galveston, TX 77555 USA.
CR ALLEN TC, 2012, PATHOL CASE REV, V17, P143
   Allen TC, 2008, ARCH PATHOL LAB MED, V132, P186, DOI 10.1043/1543-2165(2008)132[186:MIIP]2.0.CO;2
   Allen TC, 2013, NAT REV CLIN ONCOL, V10, P552, DOI 10.1038/nrclinonc.2013.159
   Elferink MAG, 2011, ANN ONCOL, V22, P110, DOI 10.1093/annonc/mdq312
   FINKEL E, 2006, CAP TODAY
   Foucar E, 2005, ARCH PATHOL LAB MED, V129, P1268
   Foucar E, 2007, SEMIN DIAGN PATHOL, V24, P108, DOI 10.1053/j.semdp.2007.03.004
   IOM, 2001, CROSSING QUALITY CHA, DOI 10.17226/10027
   Kohn L., 2000, ERR IS HUMAN BUILDIN
   Liang B A, 1997, Cornell J Law Public Policy, V7, P121
   Liang BA, 1999, J CLIN ANESTH, V11, P267, DOI 10.1016/S0952-8180(99)00044-6
   Liang BA, 2003, SOC SCI MED, V57, P147, DOI 10.1016/S0277-9536(02)00337-4
   Liang BA, 1999, J HEALTH POLIT POLIC, V24, P27, DOI 10.1215/03616878-24-1-27
   LIANG BA, 1996, U CHICAGO LAW SCH RO, V3, P59
   Liang BA, 2011, ARCH PATHOL LAB MED, V135, P1425, DOI 10.5858/arpa.2011-0154-OA
   Love Jared R., 2012, WASHBURN LAW J, V52, P119
   Lovett KM, 2012, J MED SCREEN, V19, P141, DOI 10.1258/jms.2012.012025
   LOVETT KM, 2012, PATHOL CASE REV, V17, P157
   Mackey TK, 2013, LANCET, V382, P1404, DOI 10.1016/S0140-6736(13)62215-1
   SAUL S, 2010, NY TIMES
   SCHWARTZ WB, 1978, NEW ENGL J MED, V298, P1282, DOI 10.1056/NEJM197806082982304
   Shah RB, 2013, UROL ONCOL-SEMIN ORI, V31, P1650, DOI 10.1016/j.urolonc.2012.04.009
   SUSAN G, 2006, WHY CURR BREAST PATH
   WEILER PC, 1991, MED MALPRACTICE TRIA
   Wood JP, 2011, ADV ANAT PATHOL, V18, P466, DOI 10.1097/PAP.0b013e318229bf3c
   2008, CAP TODAY
NR 26
TC 5
Z9 5
U1 0
U2 6
PU OXFORD UNIV PRESS INC
PI CARY
PA JOURNALS DEPT, 2001 EVANS RD, CARY, NC 27513 USA
SN 0002-9173
EI 1943-7722
J9 AM J CLIN PATHOL
JI Am. J. Clin. Pathol.
PD APR
PY 2014
VL 141
IS 4
BP 501
EP 509
DI 10.1309/AJCPQLK63BQFDODF
PG 9
WC Pathology
WE Science Citation Index Expanded (SCI-EXPANDED)
SC Pathology
GA AD2MU
UT WOS:000333070600010
PM 24619750
OA Bronze
DA 2022-10-14
ER

PT J
AU Kim, PE
   Shiroishi, MS
AF Kim, Paul E.
   Shiroishi, Mark S.
TI Medicolegal Hazards Potential Pitfalls for Neuroimagers
SO NEUROIMAGING CLINICS OF NORTH AMERICA
LA English
DT Article
DE Malpractice; Standard of care; Common law; Negligence; Error; Judgment;
   Perception; Communication
ID INTRACRANIAL ANEURYSMS; CT ANGIOGRAPHY; CERVICAL-SPINE; MALPRACTICE
   ISSUES; CLINICAL HISTORY; TRAUMA PATIENTS; ERRORS; LITIGATION;
   NEGLIGENCE; RADIOLOGY
AB One of the major pitfalls faced by physicians is a basic lack of understanding of the legal aspects of medical malpractice. It is the authors' hope that the brief review of the history of malpractice law provided here affords the radiologist insights that could prove helpful in understanding how one must conduct oneself in a radiology practice. There are several noteworthy points to consider. Vigilance and minimizing errors is always most desirable, but error-free neuroradiology is unattainable. Best medical judgment, although not error free, is at least defensible as noted in the case law discussed here.
C1 [Kim, Paul E.; Shiroishi, Mark S.] Univ So Calif, Keck Sch Med, Los Angeles, CA 90033 USA.
C3 University of Southern California
RP Kim, PE (通讯作者)，Univ So Calif, Keck Sch Med, 1200 N State St,Room 3740, Los Angeles, CA 90033 USA.
EM pek@usc.edu
FU GE Healthcare/RSNA Research Scholar Grant
FX Dr. Shiroishi is supported in part by the GE Healthcare/RSNA Research
   Scholar Grant. Department of Radiology, University of Southern
   California Keck School of Medicine, 1200 North State Street, Room 3740,
   Los Angeles, CA 90033, USA
CR Adams WM, 2000, AM J NEURORADIOL, V21, P1618
   AIDEYAN UO, 1995, ACAD RADIOL, V2, P205, DOI 10.1016/S1076-6332(05)80165-5
   American College of Radiology, 1997, ACR STAND COMM DIAGN, P5
   American Society for Aesthetic Plastic Surgery, 2008, MED NEWS TODAY
   [Anonymous], 2005, MED MALPR INS COSTS
   [Anonymous], 2005, ECONOMIST       1230
   Baker SR, 2004, RAD SOC N AM SCI ASS, P554
   Berlin L, 2000, AM J ROENTGENOL, V174, P925, DOI 10.2214/ajr.174.4.1740925
   Berlin L, 1998, AM J ROENTGENOL, V170, P863, DOI 10.2214/ajr.170.4.9530024
   Berlin L, 1997, AM J ROENTGENOL, V168, P329, DOI 10.2214/ajr.168.2.9016199
   Berlin L, 2003, AM J ROENTGENOL, V181, P1481, DOI 10.2214/ajr.181.6.1811481
   BERLIN L, 1977, RADIOLOGY, V123, P523, DOI 10.1148/123.2.523
   Berlin LM., 2010, APPL RADIOL, V39, P17
   Blackstone W, 1768, COMMENTARIES LAWS EN, P122
   Byun CK, 2011, AM SOC NEUR 49 ANN M
   Cheah T. S., 1998, Annals Academy of Medicine Singapore, V27, P533
   Dick JF, 2009, AM J ROENTGENOL, V192, P327, DOI 10.2214/AJR.07.3346
   DOUBILET P, 1981, AM J ROENTGENOL, V137, P1055, DOI 10.2214/ajr.137.5.1055
   Elmore JG, 1997, JAMA-J AM MED ASSOC, V277, P49, DOI 10.1001/jama.277.1.49
   Epstein NE, 2002, SPINE, V27, P2425, DOI 10.1097/00007632-200211150-00002
   Finkel E, 2006, CAP TODAY        OCT
   Fox A J, 2008, AJNR Am J Neuroradiol, V29, pe41, DOI 10.3174/ajnr.A1049
   Gold R, 2010, ACAD RADIOL, V17, P1079, DOI 10.1016/j.acra.2010.05.021
   Good reads, J MAD QUOT
   HLAVIN ML, 1994, NEUROSURGERY, V34, P974, DOI 10.1227/00006123-199406000-00004
   Jayaraman MV, 2004, RADIOLOGY, V230, P510, DOI 10.1148/radiol.2302021465
   Jena AB, 2011, NEW ENGL J MED, V365, P629, DOI 10.1056/NEJMsa1012370
   Kallmes DF, 2007, AM J NEURORADIOL, V28, P1837, DOI 10.3174/ajnr.A0809
   Kim PE, 2005, AM SOC NEUR 43 ANN M
   LEHR JL, 1976, RADIOLOGY, V118, P257, DOI 10.1148/118.2.257
   Lekovic GP, 2007, NEUROSURGERY, V60, P516, DOI 10.1227/01.NEU.0000255337.80285.39
   Li Q, 2009, RADIOLOGY, V252, P808, DOI 10.1148/radiol.2523081911
   Mello M, 2009, HLTH AFF, V29, P1569
   Menke J, 2011, ANN NEUROL, V69, P646, DOI 10.1002/ana.22270
   Mohajer ST, 2011, CALIFORNIA REGULATOR
   Papke K, 2006, EUR RADIOL, V16, P2051, DOI 10.1007/s00330-005-0092-2
   Provenzale JM, 2011, AM J ROENTGENOL, V196, P23, DOI 10.2214/AJR.10.5323
   Raskin Michael M, 2006, J Am Coll Radiol, V3, P689, DOI 10.1016/j.jacr.2006.03.018
   REYNOLDS RA, 1987, JAMA-J AM MED ASSOC, V257, P2776, DOI 10.1001/jama.257.20.2776
   Rosenbaum S, 2003, PUBLIC HEALTH REP, V118, P272, DOI 10.1016/S0033-3549(04)50248-0
   Sanbar SS, 2007, MED MALPRACTICE SURV
   Schoenfeld AJ, 2010, J TRAUMA, V68, P109, DOI 10.1097/TA.0b013e3181c0b67a
   Schuster R, 2005, ARCH SURG-CHICAGO, V140, P762, DOI 10.1001/archsurg.140.8.762
   Siegle RL, 1998, ACAD RADIOL, V5, P148, DOI 10.1016/S1076-6332(98)80277-8
   Smith MJ, 1967, ERROR VARIATION DIAG, P75
   Thompson TL, 2004, RADIOLOGY NEWS  0709
   Tomycz ND, 2008, J TRAUMA, V64, P1258, DOI 10.1097/TA.0b013e318166d2bd
   Villablanca JP, 2002, AM J NEURORADIOL, V23, P1187
NR 48
TC 1
Z9 1
U1 0
U2 2
PU W B SAUNDERS CO-ELSEVIER INC
PI PHILADELPHIA
PA 1600 JOHN F KENNEDY BOULEVARD, STE 1800, PHILADELPHIA, PA 19103-2899 USA
SN 1052-5149
J9 NEUROIMAG CLIN N AM
JI Neuroimaging Clin. N. Am.
PD AUG
PY 2012
VL 22
IS 3
BP 527
EP +
DI 10.1016/j.nic.2012.05.012
PG 13
WC Neurosciences; Neuroimaging; Radiology, Nuclear Medicine & Medical
   Imaging
WE Science Citation Index Expanded (SCI-EXPANDED)
SC Neurosciences & Neurology; Radiology, Nuclear Medicine & Medical Imaging
GA 000IH
UT WOS:000308379400015
PM 22902120
DA 2022-10-14
ER

PT J
AU Antoci, A
   Maccioni, AF
   Galeotti, M
   Russu, P
AF Antoci, Angelo
   Maccioni, Alessandro Fiori
   Galeotti, Marcello
   Russu, Paolo
TI Defensive medicine, liability insurance and malpractice litigation in an
   evolutionary model
SO NONLINEAR ANALYSIS-REAL WORLD APPLICATIONS
LA English
DT Article
DE Defensive medicine; Malpractice; Insurance; Clinical risk; Evolutionary
   game
ID ANESTHESIA; RISK; TRENDS
AB We analyse the relations between defensive medicine, medical malpractice insurance and litigious behaviours, by an evolutionary game between physicians and patients. When medical treatment fails, patients may suit the physician and seek compensation. Conversely, physicians may prevent negligence charges by practising defensive medicine or by buying medical malpractice insurance. The latter choice transfers the risk of litigation from the physician to the insurer. By studying the population dynamics, we intend to describe how clinical and legal risks can shape the interactions between healthcare providers and patients, and how this can affect the diffusion and the price of medical malpractice insurance. (C) 2018 Elsevier Ltd. All rights reserved.
C1 [Antoci, Angelo; Maccioni, Alessandro Fiori; Russu, Paolo] Univ Sassari, Dept Econ, Sassari, Italy.
   [Galeotti, Marcello] Univ Florence, Dept Stat Informat & Applicat, Florence, Italy.
C3 University of Sassari; University of Florence
RP Russu, P (通讯作者)，DiSea Univ Sassari, Via Muroni 25, I-07100 Sassari, SS, Italy.
EM angelo.antoci@virgilio.it; alex.fiori.maccioni@gmail.com;
   marcello.galeotti@dmd.unifi.it; russu@uniss.it
RI Antoci, Angelo/AAG-2800-2021
OI Antoci, Angelo/0000-0003-3719-0437; Fiori Maccioni,
   Alessandro/0000-0002-2080-7405; russu, paolo/0000-0002-6999-7617
FU Regione Autonoma della Sardegna (Fondo di Sviluppo e Coesione
   20017-2020) under the project 'Defensive medicine and liability
   insurance as self-protective tools against the risk of medical
   malpractice litigation'; Regione Autonoma della Sardegna (L.R. 7/2007)
   under the project 'Defensive medicine and liability insurance as
   self-protective tools against the risk of medical malpractice
   litigation'
FX The authors would like to express their sincere appreciation to the
   anonymous reviewers for their significant suggestions from which the
   paper has been substantially improved. The research of A. Antoci and P.
   Russu was financed by Regione Autonoma della Sardegna (Fondo di Sviluppo
   e Coesione 20017-2020 and L.R. 7/2007) under the project 'Defensive
   medicine and liability insurance as self-protective tools against the
   risk of medical malpractice litigation'.
CR Antoci A, 2016, PLOS ONE, V11, DOI 10.1371/journal.pone.0150523
   Avraham R, 2010, AM LAW ECON REV, V12, P319, DOI 10.1093/aler/ahq003
   Baione Fabio, 2018, MATH METHODS ACTUARI
   BAKER T, 2005, DEPAUL LAW REV, V54
   Buhlmann H., 1970, MATH METHODS RISK TH
   Cheney FW, 2006, ANESTHESIOLOGY, V105, P1081, DOI 10.1097/00000542-200612000-00007
   Danzon Patricia M., 2004, BROOKINGS WHARTON PA, V2004, P55
   DANZON PM, 1991, J ECON PERSPECT, V5, P51, DOI 10.1257/jep.5.3.51
   Dubay L, 2001, J HEALTH ECON, V20, P591, DOI 10.1016/S0167-6296(01)00082-0
   Dubay L, 1999, J HEALTH ECON, V18, P491, DOI 10.1016/S0167-6296(99)00004-1
   EHRLICH I, 1972, J POLIT ECON, V80, P623, DOI 10.1086/259916
   EICHHORN JH, 1989, ANESTHESIOLOGY, V70, P572, DOI 10.1097/00000542-198904000-00002
   Feess E, 2012, EUR J HEALTH ECON, V13, P157, DOI 10.1007/s10198-010-0294-7
   Garcia-Retamero R, 2014, HEALTH EXPECT, V17, P664, DOI 10.1111/j.1369-7625.2012.00791.x
   He AJ, 2014, SOC SCI MED, V123, P64, DOI 10.1016/j.socscimed.2014.10.055
   Hendee WR, 2010, RADIOLOGY, V257, P240, DOI 10.1148/radiol.10100063
   Hiyama T, 2006, WORLD J GASTROENTERO, V12, P7671, DOI 10.3748/wjg.v12.i47.7671
   Hofbauer J, 1988, THEORY EVOLUTION DYN
   Jena AB, 2011, NEW ENGL J MED, V365, P629, DOI 10.1056/NEJMsa1012370
   Kessler D, 1996, Q J ECON, V111, P353, DOI 10.2307/2946682
   Kohn L. T., 2000, ERR IS HUMAN BUILDIN, V6
   Mello MM, 2010, HEALTH AFFAIR, V29, P1569, DOI 10.1377/hlthaff.2009.0807
   Osti M, 2017, EUR J HEALTH ECON, V18, P399, DOI 10.1007/s10198-016-0848-4
   Palagiano A., 2013, RELAZIONE CONCLUSIVA
   Peng PWH, 2000, CAN J ANAESTH, V47, P105, DOI 10.1007/BF03018844
   PriceWaterhouseCoopers, 2006, FACT FUEL RIS HEALTH
   Ramella S, 2015, RADIOL MED, V120, P421, DOI 10.1007/s11547-014-0465-1
   Rodwin MA, 2008, HEALTH AFFAIR, V27, P835, DOI 10.1377/hlthaff.27.3.835
   Studdert DM, 2005, JAMA-J AM MED ASSOC, V293, P2609, DOI 10.1001/jama.293.21.2609
   TANCREDI LR, 1978, SCIENCE, V200, P879, DOI 10.1126/science.644329
   TAYLOR PD, 1978, MATH BIOSCI, V40, P145, DOI 10.1016/0025-5564(78)90077-9
   U. S. General Accounting Office, 1986, MED MALPR 6 STAT CAS
   Weibull J. W., 1997, EVOLUTIONARY GAME TH
NR 33
TC 6
Z9 7
U1 2
U2 27
PU PERGAMON-ELSEVIER SCIENCE LTD
PI OXFORD
PA THE BOULEVARD, LANGFORD LANE, KIDLINGTON, OXFORD OX5 1GB, ENGLAND
SN 1468-1218
EI 1878-5719
J9 NONLINEAR ANAL-REAL
JI Nonlinear Anal.-Real World Appl.
PD JUN
PY 2019
VL 47
BP 414
EP 435
DI 10.1016/j.nonrwa.2018.08.012
PG 22
WC Mathematics, Applied
WE Science Citation Index Expanded (SCI-EXPANDED); Social Science Citation Index (SSCI)
SC Mathematics
GA HL4ST
UT WOS:000458714100026
DA 2022-10-14
ER

PT J
AU Wu, KJ
   Chen, YW
   Chou, CC
   Tseng, CF
   Su, FY
   Kuo, MYP
AF Wu, King-Jean
   Chen, Yi-Wen
   Chou, Chu-Chun
   Tseng, Chien-Fu
   Su, Fang-Ying
   Kuo, Mark Y. P.
TI Original Article Court decisions in criminal proceedings for dental
   malpractice in Taiwan
SO JOURNAL OF THE FORMOSAN MEDICAL ASSOCIATION
LA English
DT Article
DE Dentist; Dental implant; Lawsuit; Liability; Malpractice
ID MEDICAL MALPRACTICE; IMPLANT DENTISTRY; CLAIMS; PHYSICIANS; LIABILITY;
   LITIGATION; COMPLAINTS; TRENDS; LEGAL
AB Background/Purpose: Malpractice claims place heavy economic and emotional burdens on both dentists and patients. Recently, medical malpractice lawsuits are decreasing in prevalence but increasing in severity. The percentage of dental malpractice payments is also growing among the health profession. The present study aimed to explore criminal convictions in dental malpractice litigation and to analyze the factors affecting the judgment in dental disputes in Taiwan.Methods: The keywords "dentist," "professional negligence," "medical malpractice," and "professional liability" were used to search Taiwan's Law and Regulations Retrieving System for criminal dental malpractice cases in all district courts from January 1, 2000 to June 30, 2021. The eligible judgments were summarized and analyzed.Results: Overall, 425 cases were identified, with 28 dental disputes included in the final analysis. The dentists lost in 10 cases (35.7%). The average claim time was 36.75 +/- 16.34 months. Taipei and Taichung dealt with more lawsuit cases (n = 8). Local clinics were the most common institution of the defendants (75%) and had the highest number of convictions (n = 9). Implant dentistry was the most common specialty involved. Expert testimony of the Medical Review Committee (MRC) had a high K coefficient of agreement with court judgments regarding professional negligence (p < 0.001).
C1 [Wu, King-Jean] Natl Taiwan Univ Hosp, Hsin Chu Branch, Dept Dent, Hsinchu, Taiwan.
   [Wu, King-Jean; Chen, Yi-Wen; Tseng, Chien-Fu; Kuo, Mark Y. P.] Natl Taiwan Univ, Grad Inst Clin Dent, Taipei, Taiwan.
   [Wu, King-Jean] Taipei Med Univ, Coll Oral Med, Taipei, Taiwan.
   [Wu, King-Jean] Natl Yang Ming Chiao Tung Univ, Inst Biomed Engn, Hsinchu, Taiwan.
   [Chou, Chu-Chun] Taiwan Int Cooperat & Dev Fund, Dept Legal Affairs, Taipei, Taiwan.
   [Chen, Yi-Wen; Kuo, Mark Y. P.] Natl Taiwan Univ, Sch Dent, Taipei, Taiwan.
   [Tseng, Chien-Fu] Taoyuan Gen Hosp, Dept Dent, Minist Hlth & Welf, Taoyuan, Taiwan.
   [Su, Fang-Ying] Natl Taiwan Univ Hosp, Hsin Chu Branch, Biotechnol R&D Ctr, Hsinchu, Taiwan.
   [Kuo, Mark Y. P.] Natl Taiwan Univ, Grad Inst Clin Dent, Sch Dent, 1 Chang Te St, Taipei 10048, Taiwan.
C3 National Taiwan University; National Taiwan University Hospital;
   National Taiwan University; Taipei Medical University; National Yang
   Ming Chiao Tung University; National Taiwan University; National Taiwan
   University; National Taiwan University Hospital; National Taiwan
   University
RP Kuo, MYP (通讯作者)，Natl Taiwan Univ, Grad Inst Clin Dent, Sch Dent, 1 Chang Te St, Taipei 10048, Taiwan.
EM oddie@ntu.edu.tw
OI Su, Fang-Ying/0000-0002-5103-7431; CHEN, YI-WEN/0000-0002-9008-8346
FU National Taiwan University Hospi-tal, Hsin-Chu Branch [106HCH-023,
   107HCH-033, 108HCH-024, 109HCH-022]
FX We thank the staff of Biotechnology R & D Center, National Taiwan
   University Hospital, Hsin-Chu Branch for their assistance in statistical
   analysis. This study was supported by research grants from National
   Taiwan University Hospi-tal, Hsin-Chu Branch (106HCH-023; 107HCH-033;
   108HCH-024; 109HCH-022) .
CR Arlen J, 2005, RAND J ECON, V36, P494
   Balan G, 2014, ROM J ORAL REHABIL, V6, P37
   Blau I, 2017, QUINTESSENCE INT, V48, P835, DOI 10.3290/j.qi.a39106
   Bordonaba-Leiva S, 2019, ORAL MAXILLOFAC SURG, V23, P187, DOI 10.1007/s10006-019-00756-3
   Buzzacchi L, 2016, SOC SCI MED, V170, P152, DOI 10.1016/j.socscimed.2016.10.021
   Chen CF, 2017, J FORMOS MED ASSOC, V116, P634, DOI 10.1016/j.jfma.2017.01.011
   Figgener L, 2004, INT J ORAL MAX IMPL, V19, P382
   Filkins JA, 2001, J LEGAL MED, V22, P467, DOI 10.1080/01947640152750937
   Fletcher G., 1978, RETHINKING CRIMINAL
   Ger Jiin, 2009, Leg Med (Tokyo), V11 Suppl 1, pS135, DOI 10.1016/j.legalmed.2009.01.032
   Higuchi N, 2012, JPN MED ASS J, V55, P128
   Hong KH, 2013, THESIS NATL TAIWAN U, P140
   Hsieh MT, 2021, INT J GEN MED, V14, P1889, DOI 10.2147/IJGM.S312640
   Hwang CY, 2018, MEDICINE, V97, DOI 10.1097/MD.0000000000010237
   Jena AB, 2011, NEW ENGL J MED, V365, P629, DOI 10.1056/NEJMsa1012370
   Knaak JP, 2014, INT J LEGAL MED, V128, P1049, DOI 10.1007/s00414-014-0976-2
   Lin Pyng Jing, 2009, Leg Med (Tokyo), V11 Suppl 1, pS376, DOI 10.1016/j.legalmed.2009.01.006
   Liu PY, 2009, THESIS NATL YANG MIN, P129
   Maeda S, 2001, Leg Med (Tokyo), V3, P56, DOI 10.1016/S1344-6223(01)00007-4
   Monico E, 2007, INTERNET J LAW HEALT, V5, P1
   Murphy BL, 2018, ANN SURG ONCOL, V25, P2939, DOI 10.1245/s10434-018-6579-2
   Nakajima K, 2001, JAMA-J AM MED ASSOC, V285, P1632, DOI 10.1001/jama.285.12.1632
   Nalliah RP, 2017, BRIT DENT J, V222, P36, DOI 10.1038/sj.bdj.2017.34
   Perea-Perez B, 2011, MED ORAL PATOL ORAL, V16, pE526, DOI 10.4317/medoral.16.e526
   Pinchi V, 2014, INT J ORAL MAX IMPL, V29, P1177, DOI 10.11607/jomi.3486
   Pinchi V, 2013, INT DENT J, V63, P43, DOI 10.1002/idj.12004
   Sakamoto N, 2002, MED SCI LAW, V42, P200, DOI 10.1177/002580240204200304
   SCHWARZ E, 1988, COMMUNITY DENT ORAL, V16, P143, DOI 10.1111/j.1600-0528.1988.tb00562.x
   Shi GF, 2019, J FORENSIC LEG MED, V66, P167, DOI 10.1016/j.jflm.2019.07.002
   Stauch MS, 2011, CHIC KENT LAW REV, V86, P1139
   Wu CY, 2009, J FORMOS MED ASSOC, V108, P126, DOI 10.1016/S0929-6646(09)60043-7
   Wu KH, 2016, LEGAL MED-TOKYO, V23, P71, DOI 10.1016/j.legalmed.2016.10.001
NR 32
TC 2
Z9 2
U1 1
U2 1
PU ELSEVIER TAIWAN
PI TAIPEI
PA RM N-412, 4F, CHIA HSIN BUILDING 11, NO 96, ZHONG SHAN N ROAD SEC 2,
   TAIPEI, 10449, TAIWAN
SN 0929-6646
EI 1876-0821
J9 J FORMOS MED ASSOC
JI J. Formos. Med. Assoc.
PD MAY
PY 2022
VL 121
IS 5
BP 903
EP 911
DI 10.1016/j.jfma.2021.09.023
PG 9
WC Medicine, General & Internal
WE Science Citation Index Expanded (SCI-EXPANDED)
SC General & Internal Medicine
GA 1J7SP
UT WOS:000798115500008
PM 34663527
OA gold
DA 2022-10-14
ER

PT J
AU Oyebode, F
AF Oyebode, Femi
TI Clinical Errors and Medical Negligence
SO MEDICAL PRINCIPLES AND PRACTICE
LA English
DT Review
DE Clinical errors; Medical negligence; Medical malpractice; Patient safety
ID ADVERSE DRUG EVENTS; MALPRACTICE CLAIMS; INTENSIVE-CARE;
   HOSPITALIZED-PATIENTS; EMERGENCY-MEDICINE; DEFENSIVE MEDICINE; LEGAL
   LIABILITY; PATIENT SAFETY; RISK-FACTORS; EXPLANATORY BEHAVIORS
AB This paper discusses the definition, nature and origins of clinical errors including their prevention. The relationship between clinical errors and medical negligence is examined as are the characteristics of litigants and events that are the source of litigation. The pattern of malpractice claims in different specialties and settings is examined. Among hospitalized patients worldwide, 3-16% suffer injury as a result of medical intervention, the most common being the adverse effects of drugs. The frequency of adverse drug effects appears superficially to be higher in intensive care units and emergency departments but once rates have been corrected for volume of patients, comorbidity of conditions and number of drugs prescribed, the difference is not significant. It is concluded that probably no more than 1 in 7 adverse events in medicine result in a malpractice claim and the factors that predict that a patient will resort to litigation include a prior poor relationship with the clinician and the feeling that the patient is not being kept informed. Methods for preventing clinical errors are still in their infancy. The most promising include new technologies such as electronic prescribing systems, diagnostic and clinical decision-making aids and error-resistant systems. Copyright (C) 2013 S. Karger AG, Basel
C1 Univ Birmingham, Natl Ctr Mental Hlth, Birmingham B15 2FG, W Midlands, England.
C3 University of Birmingham
RP Oyebode, F (通讯作者)，Univ Birmingham, Natl Ctr Mental Hlth, 25 Vincent Dr, Birmingham B15 2FG, W Midlands, England.
EM Femi.oyebode@bsmhft.nhs.uk
CR Al-Saeed A, 2010, SAUDI J ANAESTH, V4, P1, DOI [10.4103/1658-354X.62605, 10.4103/1658-354X.71133]
   Ali Nadeem, 2007, BMC Ophthalmol, V7, P20, DOI 10.1186/1471-2415-7-20
   [Anonymous], 2000, FED ACT RED MED ERR
   Badger WJ, 2007, J UROLOGY, V178, P2537, DOI 10.1016/j.juro.2007.08.040
   Barrett J, 2001, J Healthc Risk Manag, V21, P57
   Bates DW, 2007, AM J HEALTH-SYST PH, V64, pS3, DOI 10.2146/ajhp070190
   Bates DW, 1998, JAMA-J AM MED ASSOC, V280, P1311, DOI 10.1001/jama.280.15.1311
   BATES DW, 1995, J GEN INTERN MED, V10, P199, DOI 10.1007/BF02600255
   Bates DW, 2001, J AM MED INFORM ASSN, V8, P299, DOI 10.1136/jamia.2001.0080299
   Bates DW, 1999, ARCH INTERN MED, V159, P2553, DOI 10.1001/archinte.159.21.2553
   Bates DW, 1997, JAMA-J AM MED ASSOC, V277, P307, DOI 10.1001/jama.277.4.307
   Benson JS, 2010, J UROLOGY, V184, P1086, DOI 10.1016/j.juro.2010.05.034
   Berglund S, 2008, BJOG-INT J OBSTET GY, V115, P316, DOI 10.1111/j.1471-0528.2007.01602.x
   Bognar A, 2008, ANN THORAC SURG, V85, P1374, DOI 10.1016/j.athoracsur.2007.11.024
   Borrell-Carrio Francesc, 2006, Aten Primaria, V38, P25
   BRENNAN TA, 1991, JAMA-J AM MED ASSOC, V265, P3265, DOI 10.1001/jama.265.24.3265
   Brennan TA, 2004, QUAL SAF HEALTH CARE, V13, P145, DOI 10.1136/qhc.13.2.145
   Carpenter KB, 2010, QUAL SAF HEALTH CARE, V19, P48, DOI 10.1136/qshc.2008.031088
   Carroll AE, 2012, J LAW MED ETHICS, V40, P135, DOI 10.1111/j.1748-720X.2012.00651.x
   Catino M, 2009, STUD HEALTH TECHNOL, V148, P206, DOI 10.3233/978-1-60750-043-8-206
   Chang CA, 2011, J DIGIT IMAGING, V24, P724, DOI 10.1007/s10278-010-9344-z
   Chen XY, 2007, J MED PHILOS, V32, P635, DOI 10.1080/03605310701681021
   Chervenak JL, 2007, CLIN PERINATOL, V34, P227, DOI 10.1016/j.clp.2007.03.002
   Cina JL, 2006, JT COMM J QUAL PATIE, V32, P73, DOI 10.1016/S1553-7250(06)32010-7
   Cottam D, 2007, SURG OBES RELAT DIS, V3, P60, DOI 10.1016/j.soard.2006.10.008
   Cresswell KM, 2011, BMJ QUAL SAF, V20, P625, DOI 10.1136/bmjqs.2010.048934
   CULLEN DJ, 1995, JOINT COMM J QUAL IM, V21, P541, DOI 10.1016/S1070-3241(16)30180-8
   Cullen DJ, 1997, CRIT CARE MED, V25, P1289, DOI 10.1097/00003246-199708000-00014
   Davies J, 2009, MED LAW, V28, P603
   DAVIS JW, 1993, J TRAUMA, V34, P342, DOI 10.1097/00005373-199303000-00006
   Dawson DE, 2007, AM J RHINOL, V21, P584, DOI 10.2500/ajr.2007.21.3076
   Dean B, 2002, QUAL SAF HEALTH CARE, V11, P340, DOI 10.1136/qhc.11.4.340
   Devine EB, 2007, AM J HEALTH-SYST PH, V64, P1062, DOI 10.2146/ajhp060125
   Dyer C, 1999, BRIT MED J, V318, P830, DOI 10.1136/bmj.318.7187.830b
   Famularo G, 2000, ACAD EMERG MED, V7, P1278, DOI 10.1111/j.1553-2712.2000.tb00475.x
   Fenn P, 2000, BRIT MED J, V320, P1567, DOI 10.1136/bmj.320.7249.1567
   Ferner RE, 2000, BRIT MED J, V321, P1212, DOI 10.1136/bmj.321.7270.1212
   Field TS, 2005, MED CARE, V43, P1171, DOI 10.1097/01.mlr.0000185690.10336.70
   Field TS, 2004, J AM GERIATR SOC, V52, P1349, DOI 10.1111/j.1532-5415.2004.52367.x
   Fileni A, 2006, RADIOL MED, V111, P1009, DOI 10.1007/s11547-006-0099-z
   Fileni A, 2010, AM J ROENTGENOL, V194, P1040, DOI 10.2214/AJR.09.3457
   Forster AJ, 2005, J GEN INTERN MED, V20, P317, DOI 10.1111/j.1525-1497.2005.30390.x
   Forster AJ, 2003, ANN INTERN MED, V138, P161, DOI 10.7326/0003-4819-138-3-200302040-00007
   Gander P, 2007, OCCUP ENVIRON MED, V64, P733, DOI 10.1136/oem.2006.030916
   Gandhi TK, 2003, NEW ENGL J MED, V348, P1556, DOI 10.1056/NEJMsa020703
   Gandhi TK, 2005, J GEN INTERN MED, V20, P837, DOI 10.1111/j.1525-1497.2005.0194.x
   Gawande A A, 2000, MedGenMed, V2, pE12
   Greenwood C, 2003, BJOG-INT J OBSTET GY, V110, P6
   Gurwitz JH, 2000, AM J MED, V109, P87, DOI 10.1016/S0002-9343(00)00451-4
   Gurwitz JH, 2003, JAMA-J AM MED ASSOC, V289, P1107, DOI 10.1001/jama.289.9.1107
   Hagihara A, 2011, INT J GEN MED, V4, P289, DOI 10.2147/IJGM.S18727
   Hamasaki T, 2011, BMC MED ETHICS, V12, DOI 10.1186/1472-6939-12-7
   Hamasaki T, 2008, BMC FAM PRACT, V9, DOI 10.1186/1471-2296-9-43
   Hermer LD, 2010, J GEN INTERN MED, V25, P470, DOI 10.1007/s11606-010-1259-3
   Hiyama T, 2006, WORLD J GASTROENTERO, V12, P6857, DOI 10.3748/wjg.v12.i42.6857
   Hobgood C, 2004, ACAD EMERG MED, V11, P196, DOI 10.1197/j.aem.2003.08.020
   Hobgood CD, 2000, ACAD EMERG MED, V7, P1317, DOI 10.1111/j.1553-2712.2000.tb00482.x
   Holbrook J, 2003, BRIT MED J, V327, P1118, DOI 10.1136/bmj.327.7424.1118
   Hug BL, 2012, JT COMM J QUAL PATIE, V38, P120, DOI 10.1016/S1553-7250(12)38016-1
   Hurwitz B, 2004, BMJ-BRIT MED J, V329, P1024, DOI 10.1136/bmj.329.7473.1024
   HUYCKE LI, 1994, ANN INTERN MED, V120, P792, DOI 10.7326/0003-4819-120-9-199405010-00011
   Iedema RAM, 2006, SOC SCI MED, V62, P1605, DOI 10.1016/j.socscimed.2005.08.049
   Iedema Rick, 2008, J Health Organ Manag, V22, P569, DOI 10.1108/14777260810916551
   Jha AK, 2010, QUAL SAF HEALTH CARE, V19, P42, DOI 10.1136/qshc.2008.029165
   Jylha V, 2011, INT J QUAL HEALTH C, V23, P187, DOI 10.1093/intqhc/mzq085
   Kaushal R, 2001, JAMA-J AM MED ASSOC, V285, P2114, DOI 10.1001/jama.285.16.2114
   Kaushal R, 2008, AM J HEALTH-SYST PH, V65, P1254, DOI 10.2146/ajhp070522
   Kaushal R, 2010, QUAL SAF HEALTH CARE, V19, DOI 10.1136/qshc.2008.031179
   Kay N, 2008, MED SCI LAW, V48, P317, DOI 10.1258/rsmmsl.48.4.317
   Kelly SP, 2006, EYE, V20, P275, DOI 10.1038/sj.eye.6701987
   Kelly WN, 2001, AM J HEALTH-SYST PH, V58, P1406, DOI 10.1093/ajhp/58.15.1406
   Kiani M, 2009, J FORENSIC LEG MED, V16, P76, DOI 10.1016/j.jflm.2008.08.016
   Kilner Emily, 2010, Int Emerg Nurs, V18, P127, DOI 10.1016/j.ienj.2009.05.006
   Kohn L., 2000, ERR IS HUMAN BUILDIN
   Kornstein MJ, 2007, ARCH PATHOL LAB MED, V131, P615
   Landrigan CP, 2004, NEW ENGL J MED, V351, P1838, DOI 10.1056/NEJMoa041406
   Leape L L, 2000, Jt Comm J Qual Improv, V26, P321
   Leape LL, 2006, QUAL SAF HEALTH CARE, V15, P289, DOI 10.1136/qshc.2005.017632
   Leape L L, 1997, J Eval Clin Pract, V3, P213
   Leape LL, 1999, JAMA-J AM MED ASSOC, V282, P267, DOI 10.1001/jama.282.3.267
   LEAPE LL, 1991, NEW ENGL J MED, V324, P377, DOI 10.1056/NEJM199102073240605
   Leape LL, 2009, CLIN CHIM ACTA, V404, P2, DOI 10.1016/j.cca.2009.03.020
   Lin Pyng Jing, 2009, Leg Med (Tokyo), V11 Suppl 1, pS376, DOI 10.1016/j.legalmed.2009.01.006
   LOCALIO AR, 1991, NEW ENGL J MED, V325, P245, DOI 10.1056/NEJM199107253250405
   Lydiatt DD, 2008, OTOLARYNG HEAD NECK, V139, P677, DOI 10.1016/j.otohns.2008.06.027
   Madea Burkhard, 2009, Leg Med (Tokyo), V11 Suppl 1, pS76, DOI 10.1016/j.legalmed.2009.01.108
   Mathew R, 2011, LARYNGOSCOPE, V121, P2214, DOI 10.1002/lary.22136
   MCDONALD CJ, 1976, NEW ENGL J MED, V295, P1351, DOI 10.1056/NEJM197612092952405
   McDonald R, 2006, SOCIOL HEALTH ILL, V28, P178, DOI 10.1111/j.1467-9566.2006.00487.x
   McGrath M, 2002, J MENTAL HLTH LAW, P262
   McGrory BJ, 2009, CLIN ORTHOP RELAT R, V467, P358, DOI 10.1007/s11999-008-0581-0
   McGwin G, 2008, J TRAUMA, V64, P607, DOI 10.1097/TA.0b013e3181653411
   Mello MM, 2002, TEX LAW REV, V80, P1595
   Milburn A., 2000, ORG MEMORY REPORT EX
   Miller Robert A, 2012, J Bone Joint Surg Am, V94, pe18, DOI 10.2106/JBJS.K.00646
   Morey JC, 2002, HEALTH SERV RES, V37, P1553, DOI 10.1111/1475-6773.01104
   Morimoto T, 2011, J GEN INTERN MED, V26, P148, DOI 10.1007/s11606-010-1518-3
   Morris AH, 2001, CRIT CARE, V5, P249, DOI 10.1186/cc1041
   Morris Alan H, 2003, Curr Opin Crit Care, V9, P236, DOI 10.1097/00075198-200306000-00012
   Nash JJ, 2011, OTOLARYNG HEAD NECK, V144, P10, DOI 10.1177/0194599810390470
   National Health Service Litigation Authority, KEY FACTS OUR WORK
   Reason J, 1995, Qual Health Care, V4, P80, DOI 10.1136/qshc.4.2.80
   Reason J, 2000, BMJ-BRIT MED J, V320, P768, DOI 10.1136/bmj.320.7237.768
   Rothschild JM, 2007, GEN HOSP PSYCHIAT, V29, P156, DOI 10.1016/j.genhosppsych.2006.12.002
   Rothschild JM, 2002, ARCH INTERN MED, V162, P2414, DOI 10.1001/archinte.162.21.2414
   Rubin G, 2003, QUAL SAF HEALTH CARE, V12, P443, DOI 10.1136/qhc.12.6.443
   Sakuma M, 2011, PHARMACOEPIDEM DR S, V20, P386, DOI 10.1002/pds.2110
   Sangtawesin Varaporn, 2003, J Med Assoc Thai, V86 Suppl 3, pS570
   Schiff GD, 2012, ACAD MED, V87, P135, DOI 10.1097/ACM.0b013e31823f711c
   Schmidt CE, 2010, ANAESTHESIST, V59, P717, DOI 10.1007/s00101-010-1758-y
   Singer MC, 2012, OTOLARYNG HEAD NECK, V146, P358, DOI 10.1177/0194599811430898
   Storey John, 2008, J Health Organ Manag, V22, P642, DOI 10.1108/14777260810916605
   Stripe SC, 2006, J AM BOARD FAM MED, V19, P627, DOI 10.3122/jabfm.19.6.627
   Studdert DM, 2006, NEW ENGL J MED, V354, P2024, DOI 10.1056/NEJMsa054479
   Tam VC, 2005, CAN MED ASSOC J, V173, P510, DOI 10.1503/cmaj.045311
   Towse A, 1999, HEALTH ECON, V8, P93, DOI 10.1002/(SICI)1099-1050(199903)8:2<93::AID-HEC419>3.0.CO;2-G
   Traina F, 2009, CLIN ORTHOP RELAT R, V467, P434, DOI 10.1007/s11999-008-0582-z
   Uesugi N, 2010, J OBSTET GYNAECOL RE, V36, P717, DOI 10.1111/j.1447-0756.2010.01240.x
   Upadhyay A, 2007, J ARTHROPLASTY, V22, P2, DOI 10.1016/j.arth.2007.05.003
   Wang T, 2010, SURGERY, V148, P722
   Weissman JS, 2007, MED CARE, V45, P448, DOI 10.1097/01.mlr.0000257231.86368.09
   Westbrook JI, 2012, PLOS MED, V9, DOI 10.1371/journal.pmed.1001164
   Westbrook JI, 2010, ARCH INTERN MED, V170, P683, DOI 10.1001/archinternmed.2010.65
NR 123
TC 47
Z9 48
U1 2
U2 46
PU KARGER
PI BASEL
PA ALLSCHWILERSTRASSE 10, CH-4009 BASEL, SWITZERLAND
SN 1011-7571
EI 1423-0151
J9 MED PRIN PRACT
JI Med. Princ. Pract.
PY 2013
VL 22
IS 4
BP 323
EP 333
DI 10.1159/000346296
PG 11
WC Medicine, General & Internal
WE Science Citation Index Expanded (SCI-EXPANDED); Social Science Citation Index (SSCI)
SC General & Internal Medicine
GA 192ZJ
UT WOS:000322526200003
PM 23343656
OA gold, Green Published
DA 2022-10-14
ER

PT J
AU Hatef, J
   Katzir, M
   Toop, N
   Islam, M
   Clark, T
   Roscoe, C
   Khan, S
   Mendel, E
AF Hatef, Jeffrey
   Katzir, Miki
   Toop, Nathaniel
   Islam, Monica
   Clark, Trevor
   Roscoe, Catherine
   Khan, Safdar
   Mendel, Ehud
TI Damned if you monitor, damned if you don't: medical malpractice and
   intraoperative neuromonitoring for spinal surgery
SO NEUROSURGICAL FOCUS
LA English
DT Article
DE neuromonitoring; malpractice; negligence; litigation; failure to
   monitor; negligent monitoring
ID LITIGATION
AB OBJECTIVE The aim of this study was to identify trends in medical malpractice litigation related to intraoperative neuromonitoring.
   METHODS The Westlaw Edge legal research service was queried for malpractice litigation related to neuromonitoring in spine surgery. Cases were reviewed to determine if the plaintiff's assertion of negligence was due to either failure to use neuromonitoring or negligent monitoring. Comparative statistics and a detailed qualitative analysis of the resulting cases were performed.
   RESULTS Twenty-six cases related to neuromonitoring were identified. Spinal fusion was the procedure in question in all cases, and defendants were nearly evenly divided between orthopedic surgeons and neurosurgeons. Defense verdicts were most common (54%), followed by settlements (27%) and plaintiff verdicts (19%). Settlements resulted in a mean $7,575,000 damage award, while plaintiff verdicts resulted in a mean $4,180,213 damage award. The basis for litigation was failure to monitor in 54% of the cases and negligent monitoring in 46%. There were no significant differences in case outcomes between the two allegations of negligence.
   CONCLUSIONS The use and interpretation of intraoperative neuromonitoring findings can be the basis for a medical malpractice litigation. Spine surgeons can face malpractice risks by not monitoring when required by the standard of care and by interpreting or reacting to neuromonitoring findings inappropriately.
C1 [Hatef, Jeffrey; Katzir, Miki; Toop, Nathaniel; Mendel, Ehud] Ohio State Univ, Wexner Med Ctr, Dept Neurol Surg, Columbus, OH 43210 USA.
   [Islam, Monica] Nationwide Childrens Hosp, Dept Pediat, Sect Child Neurol, Columbus, OH USA.
   [Islam, Monica] Ohio State Univ, Columbus, OH 43210 USA.
   [Clark, Trevor; Roscoe, Catherine] Ohio State Univ, Wexner Med Ctr, Off Legal Affairs & Risk Management, Associate Gen Counsel, Columbus, OH 43210 USA.
   [Khan, Safdar] Ohio State Univ, Wexner Med Ctr, Div Spine Surg, Dept Orthopaed Surg, Columbus, OH 43210 USA.
   [Katzir, Miki; Mendel, Ehud] Ohio State Univ, James Canc Hosp, Wexner Med Ctr, Dept Neurol Surg, Columbus, OH 43210 USA.
   [Katzir, Miki; Mendel, Ehud] Solove Res Inst, Columbus, OH USA.
C3 Ohio State University; Ohio State University; Ohio State University;
   Ohio State University; Ohio State University; James Cancer Hospital &
   Solove Research Institute; Ohio State University; James Cancer Hospital
   & Solove Research Institute
RP Hatef, J (通讯作者)，Ohio State Univ, Wexner Med Ctr, Columbus, OH 43210 USA.
EM jeffreyjr.hatef@gmail.com
CR Agarwal N, 2018, SPINE, V43, P984, DOI 10.1097/BRS.0000000000002510
   Ajiboye RM, 2017, SPINE, V42, P14, DOI 10.1097/BRS.0000000000001662
   [Anonymous], 2018, AANS CNS JOINT SECT
   [Anonymous], 2019, NEUR INF STAT SRS IN
   Brook M, 2016, U BALTIM LAW REV, V45, P443
   Cole T, 2014, SPINE, V39, P1950, DOI 10.1097/BRS.0000000000000593
   Daniels AH, 2017, J NEUROSURG-SPINE, V27, P470, DOI 10.3171/2016.11.SPINE16646
   Dormans JP, 2010, SPINE, V35, P2180, DOI 10.1097/BRS.0b013e3181eba84f
   Durand WM, 2018, SPINE, V43, P940, DOI 10.1097/BRS.0000000000002469
   Huang ZF, 2019, WORLD NEUROSURG, V127, pE416, DOI [10.1016/j.wneu.2019.03.140, 10.1016/J.WNEU.2019.03.140]
   Krause KL, 2020, J CLIN NEUROSCI, V71, P97, DOI 10.1016/j.jocn.2019.08.116
   Lau D, 2019, J NEUROSURG-SPINE, V31, P397, DOI 10.3171/2019.3.SPINE181409
   Legatt AD, 2016, J CLIN NEUROPHYSIOL, V33, P42, DOI 10.1097/WNP.0000000000000253
   Makhni MC, 2018, SPINE J, V18, P209, DOI 10.1016/j.spinee.2017.06.038
   Malhotra NR, 2010, SPINE, V35, P2167, DOI 10.1097/BRS.0b013e3181f6f0d0
   Strike SA, 2017, CLIN SPINE SURG, V30, pE1174, DOI 10.1097/BSD.0000000000000388
   Xu Risheng, 2011, Surg Neurol Int, V2, P133, DOI 10.4103/2152-7806.85606
NR 17
TC 1
Z9 1
U1 0
U2 0
PU AMER ASSOC NEUROLOGICAL SURGEONS
PI ROLLING MEADOWS
PA 5550 MEADOWBROOK DRIVE, ROLLING MEADOWS, IL 60008 USA
SN 1092-0684
J9 NEUROSURG FOCUS
JI Neurosurg. Focus
PD NOV
PY 2020
VL 49
IS 5
AR E19
DI 10.3171/2020.8.FOCUS20580
PG 6
WC Clinical Neurology; Surgery
WE Science Citation Index Expanded (SCI-EXPANDED)
SC Neurosciences & Neurology; Surgery
GA OM0ZT
UT WOS:000585759900019
PM 33130617
OA gold
DA 2022-10-14
ER

PT J
AU Voultsos, P
   Casini, M
   Ricci, G
   Tambone, V
   Midolo, E
   Spagnolo, AG
AF Voultsos, P.
   Casini, M.
   Ricci, G.
   Tambone, V.
   Midolo, E.
   Spagnolo, A. G.
TI A proposal for limited criminal liability in high-accuracy endoscopic
   sinus surgery
SO ACTA OTORHINOLARYNGOLOGICA ITALICA
LA English
DT Review
DE Endoscopic sinus surgery; Malpractice; Medical liability; Gross
   negligence; Italian Law 189/2012
ID SKULL-BASE HEIGHT; MEDICAL-MALPRACTICE; COMPLICATIONS; RHINOSINUSITIS;
   PRESERVATION; FEASIBILITY; MANAGEMENT; ANATOMY; NERVE
AB The aim of the present study is to propose legal reform limiting surgeons' criminal liability in high-accuracy and high-risk surgery such as endoscopic sinus surgery (ESS). The study includes a review of the medical literature, focusing on identifying and examining reasons why ESS carries a very high risk of serious complications related to inaccurate surgical manoeuvers and reviewing British and Italian legal theory and case-law on medical negligence, especially with regard to Italian Law 189/2012 (so called "Balduzzi" Law). It was found that serious complications due to inaccurate surgical manoeuvers may occur in ESS regardless of the skill, experience and prudence/diligence of the surgeon. Subjectivity should be essential to medical negligence, especially regarding high-accuracy surgery. Italian Law 189/2012 represents a good basis for the limitation of criminal liability resulting from inaccurate manoeuvres in high-accuracy surgery such as ESS. It is concluded that ESS surgeons should be relieved of criminal liability in cases of simple/ordinary negligence where guidelines have been observed.
C1 [Voultsos, P.] Aristotle Univ Thessaloniki, Sch Med, Lab Forens Med & Toxicol, Thessaloniki, Greece.
   [Casini, M.; Midolo, E.; Spagnolo, A. G.] Univ Cattolica Sacro Cuore, Sch Med, Inst Bioeth & Med Humanities, Rome, Italy.
   [Ricci, G.] Univ Camerino, Sch Law, Camerino, Italy.
   [Tambone, V.] Campus Biomed Univ Rome, Inst Philosophy Sci & Technol Act, Rome, Italy.
C3 Aristotle University of Thessaloniki; Catholic University of the Sacred
   Heart; IRCCS Policlinico Gemelli; University of Camerino; University
   Campus Bio-Medico - Rome Italy
RP Midolo, E (通讯作者)，Univ Cattolica Sacro Cuore, Inst Bioeth & Med Humanities, Sch Med & Surg, Largo Francesco Vito 1, I-00168 Rome, Italy.
EM emilymidolo@gmail.com
RI Spagnolo, Antonio G./B-9761-2012; Ricci, Giovanna/L-4966-2016
OI Spagnolo, Antonio G./0000-0002-5762-2164; Ricci,
   Giovanna/0000-0002-0445-0987; Tambone, Vittoradolfo/0000-0002-9231-9523;
   Midolo, Emanuela/0000-0002-6198-1258
CR Basak Sema, 1998, Rhinology (Utrecht), V36, P162
   Brennan TA, 1996, NEW ENGL J MED, V335, P1963, DOI 10.1056/NEJM199612263352606
   Brown CL, 2006, ANN OTO RHINOL LARYN, V115, P293, DOI 10.1177/000348940611500407
   Chao TK, 2003, OTOLARYNG HEAD NECK, V128, P433, DOI 10.1067/mhn.2003.105
   Civello G, 2013, ARCH PENALE, V1, P85
   Cohen NA, 2006, OTOLARYNG CLIN N AM, V39, P417, DOI 10.1016/j.otc.2006.01.003
   Dawson DE, 2007, AM J RHINOL, V21, P584, DOI 10.2500/ajr.2007.21.3076
   DeLano MC, 1996, AM J NEURORADIOL, V17, P669
   Drozdowski Andrzej, 2011, Anestezjol Intens Ter, V43, P45
   Eloy JA, 2013, INT FORUM ALLERGY RH, V3, P980, DOI 10.1002/alr.21210
   Fiori A, 2013, RIV ITALIANA MED LEG, V2, P563
   Girinelli F, 2015, DECRETO LEGGE BALDUZ
   Girinelli F, DECRETO LEGGE BALDUZ
   Gooderham P, 2009, J ROY SOC MED, V102, P358, DOI 10.1258/jrsm.2009.09k048
   Gray ST, 2013, ADV OTO-RHINO-LARYNG, V74, P12, DOI 10.1159/000342264
   Grevers G, 2001, RHINOLOGY, V39, P1
   Gupta T, 2014, SURG RADIOL ANAT, V36, P967, DOI 10.1007/s00276-014-1278-6
   Heaton CM, 2012, LARYNGOSCOPE, V122, P1446, DOI 10.1002/lary.23305
   Kazkayasi M, 2005, RHINOLOGY, V43, P109
   Kim E, 2010, OTOLARYNG CLIN N AM, V43, P809, DOI 10.1016/j.otc.2010.04.018
   Krings JG, 2014, LARYNGOSCOPE, V124, P838, DOI 10.1002/lary.24401
   Labadie RF, 2005, OTOLARYNG HEAD NECK, V132, P435, DOI 10.1016/j.otohns.2004.09.141
   Labadie Robert F, 2005, Curr Opin Otolaryngol Head Neck Surg, V13, P27, DOI 10.1097/00020840-200502000-00008
   Levine HL, 2011, SINUS SURG ENDOSCOPI, P155
   Loveless J, 2014, COMPLETE CRIMINAL LA, P91
   Lynn-Macrae AG, 2004, LARYNGOSCOPE, V114, P1492, DOI 10.1097/00005537-200408000-00032
   Mason JDT, 1998, J LARYNGOL OTOL, V112, P986, DOI 10.1017/S0022215100142276
   Merry AF, 2009, J ROY SOC MED, V102, P265, DOI 10.1258/jrsm.2009.09k029
   Motta S, 2014, ACTA OTORHINOLARYNGO, V34, P210
   Piras P, DIRITTO PENALE CONT
   Psaroulis D, 2010, MED LAW ELEMENTS BIO, P231
   Ramakrishnan VR, 2011, INT FORUM ALLERGY RH, V1, P396, DOI 10.1002/alr.20062
   Raposo VL, PROFESSIONAL MED RES
   Re M, 2014, EUR ARCH OTO-RHINO-L, V271, P2103, DOI 10.1007/s00405-013-2652-4
   Rudmik L, 2012, INT FORUM ALLERGY RH, V2, P151, DOI 10.1002/alr.21006
   Sargi ZB, 2007, RHINOLOGIC SLEEP APN, P17
   Scadding GK, 2008, CLIN EXP ALLERGY, V38, P260, DOI 10.1111/j.1365-2222.2007.02889.x
   Senior BA, 1998, LARYNGOSCOPE, V108, P151, DOI 10.1097/00005537-199802000-00001
   Senior BA, 2009, BALLENGERS OTORHINOL, P165
   Seth R, 2014, AM J RHINOL ALLERGY, V28, P265, DOI 10.2500/ajra.2014.28.4042
   Sprekelsen MB, 2013, COMPLICATIONS OTOLAR, P160
   Stamm A, 2009, OTOLARYNG HEAD NECK, V140, P320, DOI 10.1016/j.otohns.2008.11.034
   Stammberger H, 2008, SCOTT BROWNS OTORHIN, P1335, DOI DOI 10.1201/B15118-119
   Stankiewicz JA, 2006, HEAD NECK SURG OTOLA, P478
   Stankiewicz JA, 2011, LARYNGOSCOPE, V121, P2684, DOI 10.1002/lary.21446
   Tewfik MA, 2010, OTOLARYNG CLIN N AM, V43, P933, DOI 10.1016/j.otc.2010.04.017
   Tomovic S, 2013, J NEUROL SURG PART B, V74, P82, DOI 10.1055/s-0033-1333619
   Vallini A, 2014, GIURISPRUDENZA ITALI, V8-9, P2057
   Vinay K N, 2014, INT J CLIN TRIALS, V1, P37
   Walsh WE, 2006, HEAD NECK SURG OTOLA, P309
   Weber R, 1998, LARYNGO RHINO OTOL, V77, P398, DOI 10.1055/s-2007-996997
   Wienke A, 2013, GMS CURR TOP OTORHIN, V12
   Wormald PJ, 2010, PRACTICAL RHINOLOGY, P46
   Yamauchi Y, 2002, LECT NOTES COMPUT SC, V2488, P44
NR 54
TC 5
Z9 5
U1 0
U2 3
PU PACINI EDITORE
PI PISA
PA VIA DELLA GHERARDESCA-ZONA INDUSTRIALE OSPEDALETTO, 56121 PISA, ITALY
SN 0392-100X
EI 1827-675X
J9 ACTA OTORHINOLARYNGO
JI Acta Otorhinolaryngol. Ital.
PD FEB
PY 2017
VL 37
IS 1
BP 65
EP 71
DI 10.14639/0392-100X-1292
PG 7
WC Otorhinolaryngology
WE Science Citation Index Expanded (SCI-EXPANDED)
SC Otorhinolaryngology
GA ES2TG
UT WOS:000399380200011
PM 28374874
OA Bronze, Green Published, Green Submitted
DA 2022-10-14
ER

PT J
AU Voultsos, P
   Oliva, A
   Grassi, S
   Palmiero, D
   Spagnolo, AG
AF Voultsos, Polychronis
   Oliva, Antonio
   Grassi, Simone
   Palmiero, Debora
   Spagnolo, Antonio Gioacchino
TI Are errors in otorhinolaryngology always a sign of medical malpractice?
   Review of the literature and new perspectives in the SARS-CoV-2
   (COVID-19) era
SO ACTA OTORHINOLARYNGOLOGICA ITALICA
LA English
DT Review
DE medical error; medical malpractice; negligence; otorhinolaryngology;
   COVID-19
ID CEREBROSPINAL-FLUID LEAK; TONSILLECTOMY; COMPLICATION; SEPTOPLASTY;
   MANAGEMENT
AB In medical practice, during certain procedures that usually are not regarded highly demanding, some skill-based errors, that might not be considered as medical malpractice, may occur. In fact, such errors can be caused by factors beyond the physician's control. A review of Greek case law regarding medical malpractice in otorhinolaryngology was performed to identify cases of lawsuits that concerned medical errors during routine procedures. The analysis of the cases showed that some medical errors may cause serious complications, even if deviation from the standard of medical care is minimal. Thus, in some cases it may be difficult to make a distinction between preventable and unpreventable complications. Certain medical errors from routine medical procedures might be considered unpreventable and, therefore, classified as almost no-fault errors. A brief commentary regarding opportunities to further improve the medical liability system after the SARS-CoV-2 emergency is also given.
C1 [Voultsos, Polychronis] Aristotle Univ Thessaloniki, Dept Med Eth, Thessaloniki, Greece.
   [Oliva, Antonio; Grassi, Simone; Palmiero, Debora; Spagnolo, Antonio Gioacchino] Univ Cattolica Sacro Cuore, Dept Healthcare Surveillance & Bioeth, Largo Francesco Vito 1, I-00168 Rome, Italy.
C3 Aristotle University of Thessaloniki; Catholic University of the Sacred
   Heart; IRCCS Policlinico Gemelli
RP Oliva, A (通讯作者)，Univ Cattolica Sacro Cuore, Dept Healthcare Surveillance & Bioeth, Largo Francesco Vito 1, I-00168 Rome, Italy.
EM antonio.oliva@unicatt.it
RI Grassi, Simone/AAU-9182-2021; Oliva, Antonio/K-1105-2018; Spagnolo,
   Antonio G./B-9761-2012
OI Grassi, Simone/0000-0002-2420-6658; Spagnolo, Antonio
   G./0000-0002-5762-2164; Oliva, Antonio/0000-0001-7112-9096
FU Linea D1 Fondi di Ateneo Universita Cattolica del Sacro Cuore
FX This work has been supported by Linea D1 Fondi di Ateneo Universita
   Cattolica del Sacro Cuore to Antonio Oliva.
CR Munoz-Leija MA, 2018, EUR ARCH OTO-RHINO-L, V275, P1831, DOI 10.1007/s00405-018-4992-6
   Ansarin M, 2020, ACTA OTORHINOLARYNGO, V40, P87, DOI 10.14639/0392-100X-N0783
   Balch CM, 2011, J AM COLL SURGEONS, V213, P657, DOI 10.1016/j.jamcollsurg.2011.08.005
   Bishop TF, 2010, AM J MED, V123, P673, DOI 10.1016/j.amjmed.2010.03.013
   Coelho DH, 2017, ANN OTO RHINOL LARYN, V126, P61, DOI 10.1177/0003489416674962
   Coll M, 2016, INT J LEGAL MED, V130, P331, DOI 10.1007/s00414-015-1269-0
   di Luca A, 2019, J PATIENT SAF, V15, pE78, DOI 10.1097/PTS.0000000000000460
   Gualniera P, 2020, LEGAL MED-TOKYO, V42, DOI 10.1016/j.legalmed.2019.101657
   Gulsen S, 2008, TURK NEUROSURG, V18, P281
   Henry LM, 2015, J LAW BIOSCI, V2, P645, DOI 10.1093/jlb/lsv034
   Hermann R, 2019, EUR ANN OTORHINOLARY, V136, P193, DOI 10.1016/j.anorl.2019.04.006
   Howard A, 2019, BRIT J HOSP MED, V80, P387, DOI 10.12968/hmed.2019.80.7.387
   Ketcham AS, 2010, OTOLARYNG CLIN N AM, V43, P897, DOI 10.1016/j.otc.2010.04.013
   Levine CG, 2017, OTOLARYNG CLIN N AM, V50, P143, DOI 10.1016/j.otc.2016.08.012
   Li MX, 2019, J CRANIOFAC SURG, V30, P1657, DOI 10.1097/SCS.0000000000005402
   Mathew R, 2012, ANN OTO RHINOL LARYN, V121, P337, DOI 10.1177/000348941212100509
   Nyquist GG, 2010, J NEUROSURG, V113, P961, DOI 10.3171/2009.10.JNS08986
   Partemi S, 2015, INT J LEGAL MED, V129, P495, DOI 10.1007/s00414-014-1063-4
   Ruhl DS, 2017, OTOLARYNG HEAD NECK, V157, P175, DOI 10.1177/0194599817707943
   Seth R, 2014, AM J RHINOL ALLERGY, V28, P265, DOI 10.2500/ajra.2014.28.4042
   Sohn DH, 2013, INT J GEN MED, V6, P49, DOI 10.2147/IJGM.S24256
   Soni RS, 2013, ALLERGY RHINOL, V4, pE41, DOI 10.2500/ar.2013.4.0043
   Thakar A, 2009, ANN OTO RHINOL LARYN, V118, P636, DOI 10.1177/000348940911800906
   Tibble HM, 2018, ANZ J SURG, V88, P269, DOI 10.1111/ans.14225
   Trinidade A, 2015, J LARYNGOL OTOL, V129, P392, DOI 10.1017/S0022215115000080
   Voultsos P, 2017, ACTA OTORHINOLARYNGO, V37, P65, DOI 10.14639/0392-100X-1292
   Windfuhr JP, 2013, LARYNGO RHINO OTOL, V92, pS33, DOI 10.1055/s-0032-1333253
   Youssef A, 2018, ARCH PLAST SURG-APS, V45, P379, DOI 10.5999/aps.2017.00913
NR 28
TC 2
Z9 2
U1 0
U2 3
PU PACINI EDITORE
PI PISA
PA VIA DELLA GHERARDESCA-ZONA INDUSTRIALE OSPEDALETTO, 56121 PISA, ITALY
SN 0392-100X
EI 1827-675X
J9 ACTA OTORHINOLARYNGO
JI Acta Otorhinolaryngol. Ital.
PD JUN
PY 2020
VL 40
IS 3
BP 157
EP 163
DI 10.14639/0392-100X-N0674
PG 7
WC Otorhinolaryngology
WE Science Citation Index Expanded (SCI-EXPANDED)
SC Otorhinolaryngology
GA MY2BO
UT WOS:000558223900001
PM 32519993
OA gold, Green Published
DA 2022-10-14
ER

PT J
AU Farida, JP
   Lawrence, LA
   Svider, PF
   Shkoukani, MA
   Zuliani, GF
   Folbe, AJ
   Carron, MA
AF Farida, Jeremy P.
   Lawrence, Lauren A.
   Svider, Peter F.
   Shkoukani, Mahdi A.
   Zuliani, Giancarlo F.
   Folbe, Adam J.
   Carron, Michael A.
TI Protecting the airway and the physician: Aspects of litigation arising
   from tracheotomy
SO HEAD AND NECK-JOURNAL FOR THE SCIENCES AND SPECIALTIES OF THE HEAD AND
   NECK
LA English
DT Article
DE medical malpractice; litigation; tracheotomy; tracheostomy; surgical
   airway
ID MALPRACTICE LITIGATION; MEDICAL MALPRACTICE; LIABILITY; CANCER; NERVE;
   RISK; EYES
AB BackgroundIn recent decades, medical malpractice costs have increased and have led to a change in the way physicians practice medicine. Tracheotomies are cases in which complications have a high risk of morbidity and mortality and the potential for litigation.
   MethodsThe Westlaw legal database was used to gather data on 43 jury verdicts and settlements from 1987 to 2013. Various factors included outcome, defendant specialty, and the reason for litigation.
   ResultsMedian settlements were $500,000 and median verdict awards were $2,000,000. Postoperative negligence was alleged most often (81%) followed by intraoperative negligence (27.9%) and permanent injury (18.6%). Otolaryngologists were named as defendants most often (25.6%), with nurses named second most often. Pediatric cases had significantly higher awards and were more often named in favor of the plaintiff.
   ConclusionAn awareness of tracheotomy malpractice litigation has the potential to both help physicians avoid future litigation and improve patient safety. (c) 2015 Wiley Periodicals, Inc. Head Neck 38: 751-754, 2016
C1 [Farida, Jeremy P.; Lawrence, Lauren A.; Svider, Peter F.; Shkoukani, Mahdi A.; Zuliani, Giancarlo F.; Folbe, Adam J.; Carron, Michael A.] Wayne State Univ, Sch Med, Dept Otolaryngol Head & Neck Surg, 4201 St Antoine,5E-UHC, Detroit, MI 48201 USA.
   [Shkoukani, Mahdi A.; Zuliani, Giancarlo F.; Carron, Michael A.] John D Dingell VA Med Ctr, Otolaryngol Sect, Dept Surg, Detroit, MI USA.
C3 Wayne State University
RP Svider, PF (通讯作者)，Wayne State Univ, Sch Med, Dept Otolaryngol Head & Neck Surg, 4201 St Antoine,5E-UHC, Detroit, MI 48201 USA.
EM psvider@gmail.com
CR [Anonymous], 2014, Nurs Stand, V28, P10, DOI 10.7748/ns.28.42.10.s9
   Blake DM, 2013, OTOLARYNG HEAD NECK, V149, P554, DOI 10.1177/0194599813498696
   Carroll AE, 2012, J LAW MED ETHICS, V40, P135, DOI 10.1111/j.1748-720X.2012.00651.x
   Carron Michael A, 2006, Ear Nose Throat J, V85, P54
   Colaco M, 2014, J UROLOGY, V191, P1770, DOI 10.1016/j.juro.2013.12.003
   Eloy JA, 2013, INT FORUM ALLERGY RH, V3, P980, DOI 10.1002/alr.21210
   Eloy JA, 2013, OTOLARYNG HEAD NECK, V148, P764, DOI 10.1177/0194599813481943
   Frank-Stromborg Marilyn, 2002, Semin Oncol Nurs, V18, P128, DOI 10.1053/sonu.2002.32510
   Hertz Beth Thomas, 2011, Med Econ, V88, P24
   Hong SS, 2014, LARYNGOSCOPE, V124, P896, DOI 10.1002/lary.24377
   Jena AB, 2011, NEW ENGL J MED, V365, P629, DOI 10.1056/NEJMsa1012370
   Lydiatt Daniel D, 2004, Curr Opin Otolaryngol Head Neck Surg, V12, P71, DOI 10.1097/00020840-200404000-00003
   Lydiatt DD, 2003, HEAD NECK-J SCI SPEC, V25, P429, DOI 10.1002/hed.10254
   Lydiatt DD, 2002, LARYNGOSCOPE, V112, P816, DOI 10.1097/00005537-200205000-00009
   Lydiatt DD, 2002, LARYNGOSCOPE, V112, P445, DOI 10.1097/00005537-200203000-00007
   MITNICK JS, 1995, J AM COLL SURGEONS, V181, P315
   Morris LGT, 2008, ARCH OTOLARYNGOL, V134, P102, DOI 10.1001/archotol.134.1.102
   Nash JJ, 2011, OTOLARYNG HEAD NECK, V144, P10, DOI 10.1177/0194599810390470
   Reilly BK, 2013, LARYNGOSCOPE, V123, P112, DOI 10.1002/lary.23608
   Rose C, 2014, LARYNGOSCOPE, V124, P2161, DOI 10.1002/lary.24663
   Rothstein MA, 2010, J LAW MED ETHICS, V38, P871, DOI 10.1111/j.1748-720X.2010.00540.x
   Ruhl DS, 2014, OTOLARYNG HEAD NECK, V151, P431, DOI 10.1177/0194599814536850
   Simonsen Andrew R, 2012, Otolaryngol Head Neck Surg, V147, P69, DOI 10.1177/0194599812439152
   Smith-Miller C., 2006, J NURSES STAFF DEV, V22, P230
   Smith-Miller C, 2006, J NURSES PROF DEV, V22, P222, DOI 10.1097/00124645-200609000-00003
   Studdert DM, 2005, JAMA-J AM MED ASSOC, V293, P2609, DOI 10.1001/jama.293.21.2609
   Svider PF, 2014, JAMA FACIAL PLAST SU, V16, P277, DOI 10.1001/jamafacial.2014.21
   Svider PF, 2014, OPHTHAL PLAST RECONS, V30, P119, DOI 10.1097/IOP.0000000000000025
   Svider PF, 2013, OTOLARYNG HEAD NECK, V149, P947, DOI 10.1177/0194599813504074
   Svider PF, 2013, LARYNGOSCOPE, V123, P1754, DOI 10.1002/lary.23997
   Svider PF, 2013, LARYNGOSCOPE, V123, P1156, DOI 10.1002/lary.23995
   Vukmir R B, 2004, Med Law, V23, P495
NR 32
TC 10
Z9 10
U1 0
U2 7
PU WILEY
PI HOBOKEN
PA 111 RIVER ST, HOBOKEN 07030-5774, NJ USA
SN 1043-3074
EI 1097-0347
J9 HEAD NECK-J SCI SPEC
JI Head Neck-J. Sci. Spec. Head Neck
PD MAY
PY 2016
VL 38
IS 5
BP 751
EP 754
DI 10.1002/hed.23950
PG 4
WC Otorhinolaryngology; Surgery
WE Science Citation Index Expanded (SCI-EXPANDED)
SC Otorhinolaryngology; Surgery
GA DK1PO
UT WOS:000374685500020
PM 25524374
DA 2022-10-14
ER

PT J
AU Mastalier, B
   Lazar, AM
   Andras, D
   Radu, M
   Vlasceanu, G
   Popescu, V
   Botezatu, C
AF Mastalier, B.
   Lazar, Angela Madalina
   Andras, D.
   Radu, M.
   Vlasceanu, G.
   Popescu, V
   Botezatu, C.
TI SURGICAL MALPRACTICE-A SERIOUS PROBLEM FOR THE MEDICAL SYSTEM
SO ROMANIAN JOURNAL OF LEGAL MEDICINE
LA English
DT Article
DE surgical malpractice; medical errors; negligence; surgical
   complications; general surgery; abdominal; surgery; preventive
   strategies
ID ABDOMINAL-SURGERY; FOREIGN-BODIES; ERRORS; LIABILITY; CLAIMS; REDUCE
AB Although medical malpractice recordings date even from 2030 BC, nowadays, medical malpractice litigation has gained an overwhelming dimension. As general surgery conveys a higher risk of complications and medical errors than other specialties, surgeons receive more than twice malpractice claims than other specialty doctors. In fact, it is estimated that each surgeon will face a malpractice claim at least once in his/her career. The reported medical errors associated to abdominal surgery complications and malpractice claims are numerous, being human- or system-related and can appear intra-, pre-, postoperatively or at multiple care-phases. Therefore, understanding the timing and causes of the medical errors becomes a requisite for future prevention strategies in order to limit preventable surgical complications and patient death. Several hospitals have already reported the beneficial effects of various preventive strategies, such as: standardized team briefings and checklists, strategies to reduce communication breakdown, standardized transfer of protocols and responsibility, as well as others. Therefore, a worldwide implementation of such strategies should be promptly considered to improve the current standard of care and prevent future surgical errors.
C1 [Mastalier, B.; Lazar, Angela Madalina; Andras, D.; Radu, M.; Vlasceanu, G.; Popescu, V; Botezatu, C.] Colentina Clin Hosp, Gen Surg Clin, Bucharest, Romania.
   [Mastalier, B.; Lazar, Angela Madalina; Andras, D.; Popescu, V; Botezatu, C.] Carol Davila Univ Med & Pharm, Bucharest, Romania.
C3 Carol Davila University of Medicine & Pharmacy
RP Lazar, AM (通讯作者)，Carol Davila Univ Med & Pharm, Colentina Clin Hosp, Gen Surg Clin, Bucharest, Romania.
EM angelalazar.2008@yahoo.com
RI Lazar, Angela Madalina/AAL-2021-2021
OI Lazar, Angela Madalina/0000-0002-3258-2311
CR [Anonymous], LEGE 95 DIN 14 APRIL
   Bal BS, 2009, CLIN ORTHOP RELAT R, V467, P339, DOI 10.1007/s11999-008-0636-2
   Birolini Dário Vianna, 2016, Rev. Col. Bras. Cir., V43, P12, DOI 10.1590/0100-69912016001004
   Cheng H, 2018, J SURG RES, V229, P134, DOI 10.1016/j.jss.2018.03.022
   Choudhry AJ, 2016, SURGERY, V160, P1017, DOI 10.1016/j.surg.2016.06.031
   da Costa PM, 2009, ACTA CHIR BELG, V109, P171
   DAVIS JW, 1992, J TRAUMA, V32, P660, DOI 10.1097/00005373-199205000-00020
   Gawande AA, 2003, SURGERY, V133, P614, DOI 10.1067/msy.2003.169
   Gibbs Verna C, 2005, Bull Am Coll Surg, V90, P12
   Goransson K., 2015, MED J, V112, P34
   Jung JY, 2018, ANN SURG TREAT RES, V94, P113, DOI 10.4174/astr.2018.94.3.113
   Kaiser CW, 1996, ANN SURG, V224, P79, DOI 10.1097/00000658-199607000-00012
   Kane CK, 2015, POLICY RES PERSPECTI
   Leighton Law, 12 MOST FAMOUS MED M
   Lingard L, 2008, ARCH SURG-CHICAGO, V143, P12, DOI 10.1001/archsurg.2007.21
   Silva SME, 2013, ABCD-ARQ BRAS CIR DI, V26, P140, DOI 10.1590/S0102-67202013000200015
   Medford-Davis L, 2016, EMERG MED J, V33, P253, DOI 10.1136/emermed-2015-204754
   Moreira H, 2014, MED SCI LAW, V54, P193, DOI 10.1177/0025802413506572
   Pandit MS, 2009, INDIAN J UROL, V25, P372, DOI 10.4103/0970-1591.56206
   Papadakis M, 2019, INT J SURG, V69, P19, DOI 10.1016/j.ijsu.2019.07.006
   Rendell VR, 2020, J PATIENT EXPERIENCE, V7, P1568, DOI 10.1177/2374373519893199
   Rodriguez JAO., 2021, IATROGENIC PNEUMOTHO
   Rogers SO, 2006, SURGERY, V140, P25, DOI 10.1016/j.surg.2006.01.008
   Roy PG, 2009, HPB, V11, P130, DOI 10.1111/j.1477-2574.2008.00023.x
   Somville FJMP, 2010, ACTA CHIR BELG, V110, P11, DOI 10.1080/00015458.2010.11680558
   Stanculescu S, 2009, ROM J LEG MED, V17, P151, DOI 10.4323/rjlm.2009.151
   Szymocha M, 2019, POL J SURG, V91, P35, DOI 10.5604/01.3001.0013.2024
   Temmen N., 2021, SMART FARMING TECHNO
   Thiels CA, 2018, JAMA SURG, V153, P8, DOI 10.1001/jamasurg.2017.2979
   Tibble HM, 2018, ANZ J SURG, V88, P269, DOI 10.1111/ans.14225
   Tomsic I, 2020, BMC HEALTH SERV RES, V20, DOI 10.1186/s12913-020-4995-z
   Traina F, 2009, CLIN ORTHOP RELAT R, V467, P434, DOI 10.1007/s11999-008-0582-z
   Tzoumas Lambros, 2021, Cureus, V13, pe16205, DOI 10.7759/cureus.16205
   Vasalos E, 2010, ROM J LEG MED, V18, P279, DOI 10.4323/rjlm.2010.279
   Vasalos E, 2010, ROM J LEG MED, V18, P213, DOI 10.4323/rjlm.2010.213
   Whang G, 2009, AM J ROENTGENOL, V193, pS79, DOI 10.2214/AJR.09.7153
   Whelehan DF, 2021, INT J SURG OPEN, V35, DOI 10.1016/j.ijso.2021.100382
   Zarenezhad M, 2017, ANN MED SURG, V15, P22, DOI 10.1016/j.amsu.2017.01.019
   Zejnullahu Valon A, 2017, Open Access Maced J Med Sci, V5, P97, DOI 10.3889/oamjms.2017.005
NR 39
TC 0
Z9 0
U1 0
U2 0
PU ROMANIAN LEGAL MED SOC
PI BUCHAREST
PA SOS VITAN-BIRZESTI 9, BUCHAREST, 75669, ROMANIA
SN 1221-8618
J9 ROM J LEG MED
JI Rom. J. Leg. Med.
PD DEC
PY 2021
VL 29
IS 4
BP 402
EP 407
DI 10.4323/rjlm.2021.402
PG 6
WC Medicine, Legal
WE Science Citation Index Expanded (SCI-EXPANDED)
SC Legal Medicine
GA 2F7WK
UT WOS:000813116100011
DA 2022-10-14
ER

PT J
AU Mastalier, B
   Lazar, AM
   Andras, D
   Radu, M
   Popescu, V
   Botezatu, C
AF Mastalier, Bogdan
   Lazar, Angela Madalina
   Andras, D.
   Radu, M.
   Popescu, V
   Botezatu, Cristian
TI MALPRACTICE IN ABDOMINAL SURGERY - CRITICAL SITUATIONS IN THEORY AND
   PRACTICE
SO ROMANIAN JOURNAL OF LEGAL MEDICINE
LA English
DT Article
DE surgical malpractice; medical errors; negligence; general surgery;
   abdominal surgery; surgical complications; second victims of error;
   root-cause analysis; preventive strategies
ID MEDICAL MALPRACTICE; FOREIGN-BODIES; COMPLICATIONS; ERRORS; CLAIMS
AB Currently, general surgeons face an unprecedented number of malpractice claims. The increasing number of malpractice lawsuits places an important burden on the medical system, with excessive financial costs, occurrence of second victims and the extension of a negative defensive medicine. In abdominal surgery, the most frequent malpractice claims come from laparoscopic cholecystectomy and bariatric surgery complications, usually due to patient death. However, it is considered that half of the surgical complications are preventable. Although malpractice litigation can have detrimental effects for the medical systems, recognizing medical errors remains essential, as they are a leading cause of death worldwide. In this scenario, the current review brings a synthetic view on the most frequent causes of malpractice claims and medical errors from the Romanian and international literature in order to trigger an alarm signal for the surgical corps. In this context, future preventive strategies, resulting from an attentive root-cause analysis, must be worldwide implemented in order to decrease the preventable surgical errors and reduce patient injury.
C1 [Mastalier, Bogdan; Lazar, Angela Madalina; Andras, D.; Radu, M.; Popescu, V; Botezatu, Cristian] Colentina Clin Hosp, Gen Surg Clin, Bucharest, Romania.
   [Mastalier, Bogdan; Lazar, Angela Madalina; Popescu, V; Botezatu, Cristian] Carol Davila Univ Med & Pharm, Bucharest, Romania.
C3 Carol Davila University of Medicine & Pharmacy
RP Lazar, AM (通讯作者)，Carol Davila Univ Med & Pharm, Colentina Clin Hosp, Gen Surg Clin, Bucharest, Romania.
EM angelalazar.2008@yahoo.com
RI Lazar, Angela Madalina/AAL-2021-2021
OI Lazar, Angela Madalina/0000-0002-3258-2311
CR Ahonen-Siirtola M, 2015, SCAND J SURG, V104, P66, DOI 10.1177/1457496914534208
   Bal BS, 2009, CLIN ORTHOP RELAT R, V467, P339, DOI 10.1007/s11999-008-0636-2
   Birkmeyer JD, 2013, NEW ENGL J MED, V369, P1434, DOI 10.1056/NEJMsa1300625
   Birolini Dário Vianna, 2016, Rev. Col. Bras. Cir., V43, P12, DOI 10.1590/0100-69912016001004
   Cardin JL, 2019, J VISC SURG, V156, pS57, DOI 10.1016/j.jviscsurg.2019.03.005
   Cheng H, 2018, J SURG RES, V229, P134, DOI 10.1016/j.jss.2018.03.022
   da Costa PM, 2009, ACTA CHIR BELG, V109, P171
   Delaunay F, 2019, J VISC SURG, V156, pS33, DOI 10.1016/j.jviscsurg.2019.04.011
   Ellis H, 2009, INT J SURG, V7, P187, DOI 10.1016/j.ijsu.2009.04.004
   Feess E, 2012, EUR J HEALTH ECON, V13, P157, DOI 10.1007/s10198-010-0294-7
   Gawande AA, 2003, SURGERY, V133, P614, DOI 10.1067/msy.2003.169
   Gibbs Verna C, 2005, Bull Am Coll Surg, V90, P12
   Griffen FD, 2007, J AM COLL SURGEONS, V204, P561, DOI 10.1016/j.jamcollsurg.2007.01.013
   Guner A, 2012, CASE REP MED, V2012, DOI 10.1155/2012/249859
   Joliat GR, 2020, BRIT J SURG, V107, DOI 10.1002/bjs.11431
   Jung JY, 2018, ANN SURG TREAT RES, V94, P113, DOI 10.4174/astr.2018.94.3.113
   Kaiser CW, 1996, ANN SURG, V224, P79, DOI 10.1097/00000658-199607000-00012
   Kane CK, 2015, POLICY RES PERSPECTI
   Lalwani S, 2008, WORLD J LAPAROSCOPIC, V1, P28
   Silva SME, 2013, ABCD-ARQ BRAS CIR DI, V26, P140, DOI 10.1590/S0102-67202013000200015
   Mayol J, 1997, WORLD J SURG, V21, P529, DOI 10.1007/PL00012281
   Moreira H, 2014, MED SCI LAW, V54, P193, DOI 10.1177/0025802413506572
   Ozeke O, 2019, ADV MED EDUC PRACT, V10, P593, DOI 10.2147/AMEP.S185912
   Pellino G, 2020, BRIT J SURG, V107, P152, DOI 10.1002/bjs.11432
   Rodriguez JAO., 2021, IATROGENIC PNEUMOTHO
   Rogers SO, 2006, SURGERY, V140, P25, DOI 10.1016/j.surg.2006.01.008
   Roy PG, 2009, HPB, V11, P130, DOI 10.1111/j.1477-2574.2008.00023.x
   Szymocha M, 2019, POL J SURG, V91, P35, DOI 10.5604/01.3001.0013.2024
   Theuer D, 2012, SURGEON, V83, P54
   Timsit G, 2019, J VISC SURG, V156, pS51, DOI 10.1016/j.jviscsurg.2019.04.004
   Traina F, 2009, CLIN ORTHOP RELAT R, V467, P434, DOI 10.1007/s11999-008-0582-z
   Tzoumas Lambros, 2021, Cureus, V13, pe16205, DOI 10.7759/cureus.16205
   Walters AL, 2013, J SURG RES, V180, P196, DOI 10.1016/j.jss.2012.04.028
   Whang G, 2009, AM J ROENTGENOL, V193, pS79, DOI 10.2214/AJR.09.7153
   Whelehan DF, 2021, INT J SURG OPEN, V35, DOI 10.1016/j.ijso.2021.100382
   Zarenezhad M, 2017, ANN MED SURG, V15, P22, DOI 10.1016/j.amsu.2017.01.019
   Zejnullahu Valon A, 2017, Open Access Maced J Med Sci, V5, P97, DOI 10.3889/oamjms.2017.005
NR 37
TC 0
Z9 0
U1 1
U2 1
PU ROMANIAN LEGAL MED SOC
PI BUCHAREST
PA SOS VITAN-BIRZESTI 9, BUCHAREST, 75669, ROMANIA
SN 1221-8618
J9 ROM J LEG MED
JI Rom. J. Leg. Med.
PD SEP
PY 2021
VL 29
IS 3
BP 316
EP 322
DI 10.4323/rjlm.2021.316
PG 7
WC Medicine, Legal
WE Science Citation Index Expanded (SCI-EXPANDED)
SC Legal Medicine
GA YL3LF
UT WOS:000745795300013
DA 2022-10-14
ER

PT J
AU Lapuyade, KD
   Sorkin, AC
AF Lapuyade, Keith D.
   Sorkin, Alison C.
TI Medical Malpractice Lawsuits and the Value of Skilled and Diverse Legal
   Counsel
SO SEMINARS IN CUTANEOUS MEDICINE AND SURGERY
LA English
DT Article
DE dermatology; medical malpractice; lawsuits; legal counsel; negligent
   training; informed consent; physician extenders
AB Medical malpractice claims against dermatologists and dermapathologists arise mostly out of claims for negligence when a patient claims a provider owed a duty to a patient, breached that duty, and caused damages to the patient. When a health care provider files a claim with his or her insurance company, the insurance company will usually retain and pay an attorney for the health care provider. It is important to understand the role the attorney retained by the insurance company plays to evaluate whether a health care provider should seek the advice of independent or "personal" counsel. (C) 2013 Frontline Medical Communications
C1 [Lapuyade, Keith D.] Wade Ash Woods Hill & Farley PC, Denver, CO USA.
   [Sorkin, Alison C.] Kennedy Childs PC, Denver, CO USA.
RP Lapuyade, KD (通讯作者)，Cherry Creek Corp Ctr, Wade Ash Woods Hill & Farley PC, 4500 Cherry Creek Dr South,Suite 600, Denver, CO 80246 USA.
EM klapuyade@wadeash.com
CR [Anonymous], 1993, THE SPECIFIC NATURE
   Carroll AE, 2012, J LAW MED ETHICS, V40, P135, DOI 10.1111/j.1748-720X.2012.00651.x
   Lackham K, 2010, JUST HOW SCARED SHOU
   Mallen, 1989, LEGAL MALPRACTICE
NR 4
TC 2
Z9 2
U1 0
U2 4
PU FRONTLINE MEDICAL COMMUNICATIONS
PI THE WOODLANDS
PA WRIGHTS MEDIA, 2407 TIMBERLOCH PLACE, SUITE B, THE WOODLANDS, TX 77386
   USA
SN 1085-5629
EI 1558-0768
J9 SEMIN CUTAN MED SURG
JI Semin. Cutan. Med. Surg.
PD DEC
PY 2013
VL 32
IS 4
BP 230
EP 233
DI 10.12788/j.sder.0039
PG 4
WC Dermatology; Surgery
WE Science Citation Index Expanded (SCI-EXPANDED)
SC Dermatology; Surgery
GA 270JP
UT WOS:000328315000009
PM 24800431
DA 2022-10-14
ER

PT J
AU McQuoid-Mason, DJ
AF McQuoid-Mason, D. J.
TI Liability of doctors based on negligence for culpable homicide: No need
   to change the law concerning medical negligence or to establish special
   medical malpractice courts - use mediation and medical assessors instead
SO SAMJ SOUTH AFRICAN MEDICAL JOURNAL
LA English
DT Article
AB Y Doctors' organisations have called for special legislation regarding the criminal charging of doctors for culpable homicide, and the need for special medical malpractice courts to deal with the huge increase in the number of medical malpractice cases. However, there are very few criminal prosecutions, because the prosecuting authorities generally accept that doctors do not intend to kill their patients, and are only likely to charge them for intentional or very serious deviations from the standard of a reasonably competent doctor in their profession. Doctors are also generally not held liable for mere errors of judgement. Although the call is for special legislation, the issues concerned can generally be dealt with administratively by existing legislation. For instance, the requirement of mediation before litigation could be introduced by the Chief Justice. Doctors need not fear making admissions during mediation proceedings in civil matters, because legislation provides that such admissions and evidence may not be used in subsequent civil actions. The Chief Justice can also issue a practice directive that all presiding officers must appoint medicolegal experts as assessors in medical malpractice cases. The medical profession can assist the process by arranging a panel of such experts who can be called upon to serve as assessors by the courts.
C1 [McQuoid-Mason, D. J.] Univ KwaZulu Natal, Ctr Sociolegal Studies, Durban, South Africa.
C3 University of Kwazulu Natal
RP McQuoid-Mason, DJ (通讯作者)，Univ KwaZulu Natal, Ctr Sociolegal Studies, Durban, South Africa.
EM mcquoidm@ukzn.ac.za
FU National Research Foundation
FX National Research Foundation.
CR Department of Justice and Constitutional Development South Africa, 2014, RULES BOARD COURTS L
   Health Professions Council of South Africa, 2016, GUIDELINES OVER SERV
   Huntington Beth, 2003, Proc (Bayl Univ Med Cent), V16, P157
   Medical Brief, 2021, SAMA CALLS SPEC COUR
   Medical Protection Society, 2021, PRESS RELEASE S AFRI
   Naidoo M., 2021, SUNDAY TRIBUNE 1128
   Neethling J, 2001, LAW DELICT, V4th, P146
   Seekings J, 1998, LAY ASSESSORS S AFRI, P2
   South African Law Reform Commission, 2017, 33 S AFR LAW REF COM
NR 9
TC 0
Z9 0
U1 0
U2 0
PU SA MEDICAL ASSOC
PI PRETORIA
PA BLOCK F CASTLE WALK CORPORATE PARK, NOSSOB STREET, ERASMUSKLOOF EXT3,
   PRETORIA, 0002, SOUTH AFRICA
SN 0256-9574
EI 2078-5135
J9 SAMJ S AFR MED J
JI SAMJ S. Afr. Med. J.
PD MAR
PY 2022
VL 112
IS 3
DI 10.7196/SAMJ.2022.v112i3.16370
PG 3
WC Medicine, General & Internal
WE Science Citation Index Expanded (SCI-EXPANDED)
SC General & Internal Medicine
GA ZQ0AQ
UT WOS:000766777300001
PM 35380524
OA gold
DA 2022-10-14
ER

PT J
AU Klaas, PB
   Berge, KH
   Klaas, KM
   Klaas, JP
   Larson, AN
AF Klaas, Paul B.
   Berge, Keith H.
   Klaas, Kelsey M.
   Klaas, James P.
   Larson, Annalise Noelle
TI When Patients Are Harmed, But Are Not Wronged: Ethics, Law, and History
SO MAYO CLINIC PROCEEDINGS
LA English
DT Article
AB Iatrogenic injury-injury caused unintentionally by medical treatment-breaks the oldest and most famous rule of medical ethics: primum non nocere, or above all, do no harm. Medical malpractice law, however, focuses on whether an injury was caused by negligence, not on whether an injury was iatrogenic. Iatrogenic injury inflicted without negligence is a common pattern in medical malpractice lawsuits; it is likely the pattern of Jacobs v Cross (Minnesota, 1872), in which Dr W. W. Mayo testified as an expert witness. As a matter of law, the doctor defendants should win all those lawsuits, for iatrogenic injury inflicted without negligence is not a legal wrong in the United States and has not been considered a legal wrong for hundreds of years. However, the medical ethics applicable to doctors' duties to report incompetence in colleagues, including those who inflict excessive iatrogenic injury, have developed dramatically over time. In 1872, the ethical codes in the United States exhorted doctors not to criticize another doctor, even if incompetent. Today, doctors in the United States are ethically required to report an incompetent colleague. (C) 2014 Mayo Foundation for Medical Education and Research
C1 [Klaas, Paul B.] Dorsey & Whitney LLP, Minneapolis, MN 55402 USA.
   [Berge, Keith H.] Mayo Clin, Dept Anesthesiol, Rochester, MN USA.
   [Klaas, Kelsey M.; Larson, Annalise Noelle] Mayo Clin, Dept Pediat & Adolescent Med, Rochester, MN USA.
   [Klaas, James P.] Mayo Clin, Dept Neurol, Rochester, MN USA.
   [Larson, Annalise Noelle] Mayo Clin, Dept Orthoped Surg, Rochester, MN USA.
C3 Mayo Clinic; Mayo Clinic; Mayo Clinic; Mayo Clinic
RP Klaas, PB (通讯作者)，Dorsey & Whitney LLP, 50 S Sixth St,Suite 1500, Minneapolis, MN 55402 USA.
EM klaaspaulb@gmail.com
RI Larson, A. Noelle/AAC-7158-2019
OI Larson, A. Noelle/0000-0001-6542-6975
CR *AM MED ASS, 1957, PRINC MED ETH
   American Medical Association, 2001, PRINC MED EYH
   American Medical Association, 1980, PRINC MED ETH
   American Medical Association, 1847, COD MED ETH AM MED A
   American Medical Association, 1903, PRINC MED ETH
   American Medical Association Council on Ethical and Judicial Affairs, 2004, AMAS COD MED ETH
   [Anonymous], 2012, DORL ILL MED DICT
   [Anonymous], 1872, CROSS TRIAL RECORD S
   Blackstone William, 1768, COMMENTARIES LAWS EN
   Clapesattle HB, 1941, THE DOCTORS MAYO
   COSMAN MP, 1973, B NEW YORK ACAD MED, V49, P22
   Davis John, J DAV BATCH COLL W B
   DesRoches CM, 2010, JAMA-J AM MED ASSOC, V304, P187, DOI 10.1001/jama.2010.921
   Eshete M, 2005, J BONE JOINT SURG BR, V87B, P102, DOI 10.1302/0301-620X.87B1
   Konold D. E., 1962, HIST AM MED ETHICS 1
   Leversedge FJ, 2011, J HAND SURG-AM, V36A, P544, DOI 10.1016/j.jhsa.2010.12.008
   Martin R., 2011, ILIAD HOMER
   Mayo WW, 1872, WW MAYO PAPERS
   Sharpe V.A., 1998, MED HARM HIST CONCEP
   Steenson MK, 2006, MINNESOTA JURY INSTR
   Stevenson A, 2011, CONCISE OXFORD ENGLI
   Volkman Rv, 1881, CENTRALBLATT CHIR, V8, P801
   Volkmann R, 1869, HDB CHIRURGIE, V2, P845
NR 23
TC 4
Z9 4
U1 0
U2 7
PU ELSEVIER SCIENCE INC
PI NEW YORK
PA 360 PARK AVE SOUTH, NEW YORK, NY 10010-1710 USA
SN 0025-6196
EI 1942-5546
J9 MAYO CLIN PROC
JI Mayo Clin. Proc.
PD SEP
PY 2014
VL 89
IS 9
BP 1279
EP 1286
DI 10.1016/j.mayocp.2014.05.004
PG 8
WC Medicine, General & Internal
WE Science Citation Index Expanded (SCI-EXPANDED)
SC General & Internal Medicine
GA AO5UR
UT WOS:000341411300016
PM 24993860
OA Bronze
DA 2022-10-14
ER

PT J
AU Svider, PF
   Eloy, JA
   Folbe, AJ
   Carron, MA
   Zuliani, GF
   Shkoukani, MA
AF Svider, Peter F.
   Eloy, Jean Anderson
   Folbe, Adam J.
   Carron, Michael A.
   Zuliani, Giancarlo F.
   Shkoukani, Mahdi A.
TI Craniofacial Surgery and Adverse Outcomes: An Inquiry Into Medical
   Negligence
SO ANNALS OF OTOLOGY RHINOLOGY AND LARYNGOLOGY
LA English
DT Article
DE craniofacial; cleft palate; cleft lip; facial fracture; malpractice;
   negligence
ID PATIENT EDUCATION MATERIALS; MALPRACTICE LITIGATION; READABILITY
   ASSESSMENT; LEGAL RESPONSIBILITY; UNITED-STATES; LIABILITY;
   OTOLARYNGOLOGY; COURTROOM; CARE
AB Objective: This study aimed to evaluate factors contributing to medical negligence relevant to craniofacial surgery.
   Methods: Retrospective analysis of verdict and settlement reports on the Westlaw legal database for outcome, awards, physician defendants, and other specific factors raised in malpractice litigation.
   Results: Of 42 verdicts and settlement reports included, 52.4% were resolved with either an out-of-court settlement or plaintiff verdict, with aggregate payments totaling $50.1M (in 2013 dollars). Median settlements and jury-awarded damages were $988 000 and $555 000, respectively. Payments in pediatric cases ($1.2M) were significantly higher. Plastic surgeons, oral surgeons, and otolaryngologists were the most commonly named defendants. The most common alleged factors included intraoperative negligence (69.0%), permanent deficits (54.8%), requiring additional surgery (52.4%), missed/delayed diagnosis of a complication (42.9%), disfigurement/scarring (28.6%), postoperative negligence (28.6%), and inadequate informed consent (20.6% of surgical cases). Failure to diagnose a fracture (19.0%) and cleft-reparative procedures (14.3%) were the most frequently litigated entities.
   Conclusion: Medical negligence related to craniofacial surgery involves plaintiffs in a wide age range as well as physician defendants in numerous specialties, and proceedings resolved with settlement and plaintiff verdict involve substantial payments. Cases with death, allegedly permanent injuries, and pediatric plaintiffs had significantly higher payments.
C1 [Svider, Peter F.; Folbe, Adam J.; Carron, Michael A.; Zuliani, Giancarlo F.; Shkoukani, Mahdi A.] Wayne State Univ, Sch Med, Dept Otolaryngol Head & Neck Surg, Detroit, MI USA.
   [Eloy, Jean Anderson] Rutgers New Jersey Med Sch, Dept Otolaryngol Head & Neck Surg, Newark, NJ 07103 USA.
   [Eloy, Jean Anderson] Rutgers New Jersey Med Sch, Dept Neurol Surg, Newark, NJ 07103 USA.
   [Eloy, Jean Anderson] Rutgers New Jersey Med Sch, Neurol Inst New Jersey, Ctr Skull Base & Pituitary Surg, Newark, NJ 07103 USA.
   [Shkoukani, Mahdi A.] Wayne State Univ, Sch Med, Dept Otolaryngol Head & Neck Surg, Div Facial Plast & Reconstruct Surg Craniofacial, Detroit, MI USA.
C3 Wayne State University; Rutgers State University New Brunswick; Rutgers
   State University Medical Center; Rutgers State University New Brunswick;
   Rutgers State University Medical Center; Rutgers State University New
   Brunswick; Rutgers State University Medical Center; Wayne State
   University
RP Eloy, JA (通讯作者)，Rutgers New Jersey Med Sch, Neurol Inst New Jersey, Dept Otolaryngol Head & Neck Surg, 90 Bergen St,Suite 8100, Newark, NJ 07103 USA.
EM jean.anderson.eloy@gmail.com
CR Anderson GF, 2005, HEALTH AFFAIR, V24, P903, DOI 10.1377/hlthaff.24.4.903
   Annas GJ, 2012, NEW ENGL J MED, V367, P445, DOI 10.1056/NEJMra1108646
   [Anonymous], 2004, J Med Pract Manage, V20, P44
   Blake DM, 2013, OTOLARYNG HEAD NECK, V149, P554, DOI 10.1177/0194599813498696
   Brooks RG, 2004, ARCH INTERN MED, V164, P2217, DOI 10.1001/archinte.164.20.2217
   Colaco M, 2014, J UROLOGY, V191, P1770, DOI 10.1016/j.juro.2013.12.003
   Colaco M, 2013, J UROLOGY, V189, P1048, DOI 10.1016/j.juro.2012.08.255
   Cunningham ML, 2007, CURR OPIN PEDIATR, V19, P645, DOI 10.1097/MOP.0b013e3282f1581a
   Eloy JA, 2013, INT FORUM ALLERGY RH, V3, P980, DOI 10.1002/alr.21210
   Eloy JA, 2013, OTOLARYNG HEAD NECK, V148, P764, DOI 10.1177/0194599813481943
   Eloy JA, 2012, OTOLARYNG HEAD NECK, V147, P848, DOI 10.1177/0194599812456152
   Hermer LD, 2010, J GEN INTERN MED, V25, P470, DOI 10.1007/s11606-010-1259-3
   Hertz Beth Thomas, 2011, Med Econ, V88, P24
   Hertz BT, 2011, MED ECON, V88, P32
   Hertz BT, 2011, MED ECON, V88, P28
   Hong P, 2013, PEDIATR NEONATOL, V54, P153, DOI 10.1016/j.pedneo.2012.11.018
   Jalian HR, 2013, JAMA DERMATOL, V149, P188, DOI 10.1001/jamadermatol.2013.1384
   Jena AB, 2013, PEDIATRICS, V131, P1148, DOI 10.1542/peds.2012-3443
   Khan MN, 2014, INT FORUM ALLERGY RH, V4, P76, DOI 10.1002/alr.21229
   Kim C, 2013, AM J CARDIOL, V112, P1662, DOI 10.1016/j.amjcard.2013.07.051
   Kovalerchik O, 2013, INT FORUM ALLERGY RH, V3, P722, DOI 10.1002/alr.21169
   Leflar RB, 2013, CHEST, V144, P306, DOI 10.1378/chest.12-2861
   Litvin SG, 2005, CLIN ORTHOP RELAT R, P8, DOI 10.1097/01.blo.0000160019.12596.6f
   Loughlin KR, 2009, UROL CLIN N AM, V36, P101, DOI 10.1016/j.ucl.2008.08.006
   Loughlin KR, 2009, UROL CLIN N AM, V36, pvii
   Mehlman MJ, 2006, J LEGAL MED, V27, P17, DOI 10.1080/01947640500533218
   Mello MM, SYNTH PROJ RES SYNTH
   Misra P, 2013, LARYNGOSCOPE, V123, P90, DOI 10.1002/lary.23574
   Paik AM, 2014, AESTHET SURG J, V34, P79, DOI 10.1177/1090820X13515702
   Rosen H, 2003, PLAST RECONSTR SURG, V112, P381, DOI 10.1097/01.PRS.0000070721.78741.EB
   Sandberg Debra J, 2002, AORN J, V75, P490
   Sanghvi S, 2012, LARYNGOSCOPE, V122, P1943, DOI 10.1002/lary.23424
   Seabury SA, 2013, HEALTH AFFAIR, V32, P111, DOI 10.1377/hlthaff.2012.0967
   Singer MC, 2012, OTOLARYNG HEAD NECK, V146, P358, DOI 10.1177/0194599811430898
   Studdert DM, 2006, NEW ENGL J MED, V354, P2024, DOI 10.1056/NEJMsa054479
   Studdert DM, 2004, NEW ENGL J MED, V350, P283, DOI 10.1056/NEJMhpr035470
   Svider PF, 2014, OPHTHAL PLAST RECONS, V30, P119, DOI 10.1097/IOP.0000000000000025
   Svider PF, 2014, AM J OTOLARYNG, V35, P198, DOI 10.1016/j.amjoto.2013.07.001
   Svider PF, 2013, OTOLARYNG HEAD NECK, V149, P947, DOI 10.1177/0194599813504074
   Svider PF, 2013, AM J OTOLARYNG, V34, P699, DOI 10.1016/j.amjoto.2012.12.005
   Svider PF, 2013, LARYNGOSCOPE, V123, P2099, DOI 10.1002/lary.24000
   Svider PF, 2013, LARYNGOSCOPE, V123, P1849, DOI 10.1002/lary.23905
   Svider PF, 2013, LARYNGOSCOPE, V123, P1754, DOI 10.1002/lary.23997
   Svider PF, 2013, LARYNGOSCOPE, V123, P1156, DOI 10.1002/lary.23995
   Svider PF, 2013, AM J OTOLARYNG, V34, P31, DOI 10.1016/j.amjoto.2012.08.001
NR 45
TC 15
Z9 15
U1 0
U2 6
PU SAGE PUBLICATIONS INC
PI THOUSAND OAKS
PA 2455 TELLER RD, THOUSAND OAKS, CA 91320 USA
SN 0003-4894
EI 1943-572X
J9 ANN OTO RHINOL LARYN
JI Ann. Otol. Rhinol. Laryngol.
PD JUL
PY 2015
VL 124
IS 7
BP 515
EP 522
DI 10.1177/0003489414567937
PG 8
WC Otorhinolaryngology
WE Science Citation Index Expanded (SCI-EXPANDED)
SC Otorhinolaryngology
GA CJ8ZI
UT WOS:000355791600002
PM 25595141
DA 2022-10-14
ER

PT J
AU Chen, B
   Chapman, C
   Floyd, SB
   Mobley, J
   Brooks, J
AF Chen, Brian
   Chapman, Cole
   Floyd, Sarah Bauer
   Mobley, John
   Brooks, John
TI State medical malpractice laws and utilization of surgical treatment for
   rotator cuff tear and proximal humerus fracture: an observational cohort
   study
SO BMC HEALTH SERVICES RESEARCH
LA English
DT Article
DE Medical malpractice; Defensive medicine; Orthopaedics; Medicare
ID DEFENSIVE MEDICINE; CESAREAN-SECTION; ORTHOPEDIC-SURGERY; TORT REFORM;
   REGIONAL-VARIATIONS; PRACTICE PATTERNS; IMPACT; PHYSICIANS; LIABILITY;
   RISK
AB BackgroundHow much does the medical malpractice system affect treatment decisions in orthopaedics? To further this inquiry, we sought to assess whether malpractice liability is associated with differences in surgery rates among elderly orthopaedic patients.MethodsMedicare data were obtained for patients with a rotator cuff tear or proximal humerus fracture in 2011. Multivariate regressions were used to assess whether the probability of surgery is associated with various state-level rules that increase or decrease malpractice liability risks.ResultsStudy results indicate that lower liability is associated with higher surgery rates. States with joint and several liability, caps on punitive damages, and punitive evidence rule had surgery rates that were respectively 5%-, 1%-, and 1%-point higher for rotator cuff tears, and 2%-, 2%- and 1%-point higher for proximal humerus fractures. Conversely, greater liability is associated with lower surgery rates, respectively 6%- and 9%-points lower for rotator cuff patients in states with comparative negligence and pure comparative negligence.ConclusionsMedical malpractice liability is associated with orthopaedic treatment choices. Future research should investigate whether treatment differences result in health outcome changes to assess the costs and benefits of the medical liability system.
C1 [Chen, Brian] Univ South Carolina, Dept Hlth Serv Policy & Management, 915 Greene St Suite 354, Columbia, SC 29205 USA.
   [Chapman, Cole] Univ Iowa, Dept Pharm Practice & Sci, 345 CPB,180 South Grand Ave, Iowa City, IA 52242 USA.
   [Floyd, Sarah Bauer] Clemson Univ, Social & Hlth Sci, Coll Behav, 116 Edwards Hall, Clemson, SC 29634 USA.
   [Mobley, John] Univ South Carolina, Sch Med, 607 Grove Rd, Greenville, SC 29605 USA.
   [Brooks, John] Univ South Carolina, Dept Hlth Serv Policy & Management, 915 Greene St,Suite 302, Columbia, SC 29205 USA.
C3 University of South Carolina System; University of South Carolina
   Columbia; University of Iowa; Clemson University; University of South
   Carolina System; University of South Carolina Columbia
RP Chen, B (通讯作者)，Univ South Carolina, Dept Hlth Serv Policy & Management, 915 Greene St Suite 354, Columbia, SC 29205 USA.
EM bchen@mailbox.sc.edu
OI Chen, Brian/0000-0001-6384-1673
FU Hawkins Foundation
FX We thank the Hawkins Foundation, which generously provided funding for
   the acquisition of ResDAC's Medicare claims data to complete our work.
   All views and interpretations are those of the authors and do not
   necessarily reflect the position of our sponsors or employers.
CR Andersson G, 2008, US BONE JOINT DECADE, P97
   [Anonymous], 2016, J PHYSIOTHER, V62, P171, DOI 10.1016/j.jphys.2016.05.008
   Avraham R, 2015, J HEALTH ECON, V39, P273, DOI 10.1016/j.jhealeco.2014.08.002
   Avraham R, 2012, J LAW ECON ORGAN, V28, P657, DOI 10.1093/jleo/ewq017
   BALDWIN LM, 1995, JAMA-J AM MED ASSOC, V274, P1606, DOI 10.1001/jama.274.20.1606
   Bederman SS, 2010, J AM ACAD ORTHOP SUR, V18, P454, DOI 10.5435/00124635-201008000-00002
   Bernstein J, 2010, J BONE JOINT SURG AM, V92A, P508, DOI 10.2106/JBJS.I.00530
   Bhattacharyya T, 2005, ORTHOPEDICS, V28, P378, DOI 10.3928/0147-7447-20050401-12
   Bishop TF, 2010, ARCH INTERN MED, V170, P1081, DOI 10.1001/archinternmed.2010.155
   Broekman ML, 2016, MEDICINE, V95, DOI 10.1097/MD.0000000000003790
   Campbell AJ, 2010, ORTHOP CLIN N AM, V41, P145, DOI 10.1016/j.ocl.2009.11.001
   Cano-Urbina J, 2017, INT J HEALTH ECON MA, V17, P103, DOI 10.1007/s10754-016-9202-8
   Carr AJ, 2005, J BONE JOINT SURG BR, V87B, P1593, DOI 10.1302/0301-620X.87B12.17085
   Carrier ER, 2013, HEALTH AFFAIR, V32, P1383, DOI 10.1377/hlthaff.2013.0233
   Carrier ER, 2010, HEALTH AFFAIR, V29, P1585, DOI 10.1377/hlthaff.2010.0135
   CHARLSON M, 1994, J CLIN EPIDEMIOL, V47, P1245, DOI 10.1016/0895-4356(94)90129-5
   CHARLSON ME, 1987, J CHRON DIS, V40, P373, DOI 10.1016/0021-9681(87)90171-8
   Cheng YW, 2014, J MATERN-FETAL NEO M, V27, P1668, DOI 10.3109/14767058.2013.879115
   Clark SL, 2008, OBSTET GYNECOL, V112, P1279, DOI 10.1097/AOG.0b013e31818da2c7
   Cote DJ, 2016, WORLD NEUROSURG, V89, P112, DOI 10.1016/j.wneu.2016.01.080
   Currie J, 2008, Q J ECON, V123, P795, DOI 10.1162/qjec.2008.123.2.795
   Dubay L, 1999, J HEALTH ECON, V18, P491, DOI 10.1016/S0167-6296(99)00004-1
   Edwards CT., 2011, REV JUR UPR, V80, P285
   Farmer SA, 2018, JAMA CARDIOL, V3, P609, DOI 10.1001/jamacardio.2018.1360
   Frakes M, 2013, AM ECON REV, V103, P257, DOI 10.1257/aer.103.1.257
   Frakes M, 2012, J EMPIR LEGAL STUD, V9, P457, DOI 10.1111/j.1740-1461.2012.01259.x
   Friedson AI, 2017, HEALTH ECON, V26, P118, DOI 10.1002/hec.3283
   Gimm GW, 2010, HEALTH SERV RES, V45, P195, DOI 10.1111/j.1475-6773.2009.01062.x
   Harris JD, 2014, ARTHROSCOPY, V30, P362, DOI 10.1016/j.arthro.2013.11.015
   Haughom BD, 2014, CLIN ORTHOP RELAT R, V472, P4024, DOI 10.1007/s11999-014-3895-0
   Inacio MCS, 2016, J BONE JOINT SURG AM, V98, DOI 10.2106/JBJS.N.01332
   Jena AB, 2011, NEW ENGL J MED, V365, P629, DOI 10.1056/NEJMsa1012370
   Jevsevar DS, 2013, J AM ACAD ORTHOP SUR, V21, P571, DOI 10.5435/JAAOS-21-09-571
   Kanzaria HK, 2015, ACAD EMERG MED, V22, P390, DOI 10.1111/acem.12625
   Katz DA, 2005, ANN EMERG MED, V46, P525, DOI 10.1016/j.annemergmed.2005.04.016
   Kessler D, 1996, Q J ECON, V111, P353, DOI 10.2307/2946682
   Klimo G F, 2000, Am J Orthop (Belle Mead NJ), V29, P93
   Li SH, 2017, J AM COLL RADIOL, V14, P149, DOI 10.1016/j.jacr.2016.10.002
   Localio A., 1992, OBSTET GYNECOL SURVE, V47, P35, DOI [10.1097/00006254-199201000-00014, DOI 10.1097/00006254-199201000-00014]
   Lumley T, 2002, ANNU REV PUBL HEALTH, V23, P151, DOI 10.1146/annurev.publhealth.23.100901.140546
   Mello MM, 2010, HEALTH AFFAIR, V29, P1569, DOI 10.1377/hlthaff.2009.0807
   Mello MM, 2005, OBSTET GYNECOL, V105, P1287, DOI 10.1097/01.AOG.0000163255.56004.b5
   Miller Robert A, 2012, J Bone Joint Surg Am, V94, pe18, DOI 10.2106/JBJS.K.00646
   Nahed BV, 2012, PLOS ONE, V7, DOI 10.1371/journal.pone.0039237
   Ng TP, 2014, J AM MED DIR ASSOC, V15, P635, DOI 10.1016/j.jamda.2014.03.008
   O'Neill L, 2005, MED CARE RES REV, V62, P339, DOI 10.1177/1077558705275424
   Obremskey WT, 2005, J BONE JOINT SURG AM, V87A, P2632, DOI 10.2106/JBJS.E.00370
   Obremskey WT., 2012, JBJS ORTHOPAEDIC HIG, V2
   Osti M, 2015, J EVAL CLIN PRACT, V21, P278, DOI 10.1111/jep.12305
   Palazzo C, 2014, PLOS ONE, V9, DOI 10.1371/journal.pone.0090633
   Pappou IP, 2013, J AM ACAD ORTHOP SUR, V21, P772, DOI 10.5435/JAAOS-21-12-772
   Parsons NR, 2012, BMC MED RES METHODOL, V12, DOI 10.1186/1471-2288-12-60
   Reschovsky JD, 2018, HEALTH SERV RES, V53, P1498, DOI 10.1111/1475-6773.12660
   ROCK SM, 1988, PUBLIC HEALTH REP, V103, P459
   ROSENBLATT RA, 1987, WESTERN J MED, V146, P246
   Roth LM, 2016, J HEALTH SOC BEHAV, V57, P486, DOI 10.1177/0022146516669971
   Rothberg MB, 2014, JAMA INTERN MED, V174, P1867, DOI 10.1001/jamainternmed.2014.4649
   Sethi MK., 2012, SPORTS MED, V421, P35
   Sloan FA, 1997, INT REV LAW ECON, V17, P245, DOI 10.1016/S0144-8188(97)00005-7
   Sloan FA, 2008, MED MALPRACTICE
   Sloan FA, 2009, J HEALTH ECON, V28, P481, DOI 10.1016/j.jhealeco.2008.12.006
   Smith TR, 2016, J NEUROSURG, V124, P1524, DOI 10.3171/2015.6.JNS15764
   Smith TR, 2015, NEUROSURGERY, V76, P105, DOI 10.1227/NEU.0000000000000576
   Smith-Bindman R, 2011, AM J EMERG MED, V29, P656, DOI 10.1016/j.ajem.2010.01.038
   Soucacos PN, 2008, INJURY, V39, P636, DOI 10.1016/j.injury.2008.02.011
   Studdert DM, 2005, JAMA-J AM MED ASSOC, V293, P2609, DOI 10.1001/jama.293.21.2609
   Taylor AJ, 2011, EFFECT CHANGES TORT
   THORPE KE, 2004, HLTH AFF MILLWOOD
   Tussing AD, 1997, MED CARE, V35, P172, DOI 10.1097/00005650-199702000-00007
   Upadhyay A, 2007, J ARTHROPLASTY, V22, P2, DOI 10.1016/j.arth.2007.05.003
   Urwin M, 1998, ANN RHEUM DIS, V57, P649, DOI 10.1136/ard.57.11.649
   Waxman DA, 2015, NEW ENGL J MED, V372, P192, DOI 10.1056/NEJMc1413881
   Weinstein JN, 2006, SPINE, V31, P2707, DOI 10.1097/01.brs.0000248132.15231.fe
   Weinstein JN, 2004, HEALTH AFFAIR, V23, pVAR81, DOI 10.1377/hlthaff.var.81
   WHITE H, 1980, ECONOMETRICA, V48, P817, DOI 10.2307/1912934
   Wright JG, 2006, J BONE JOINT SURG BR, V88B, P1264, DOI 10.1302/0301-620X.88B9.18389
   Yan SC, 2017, ACTA NEUROCHIR, V159, P2341, DOI 10.1007/s00701-017-3323-9
   Yan SC, 2016, WORLD NEUROSURG, V95, P53, DOI 10.1016/j.wneu.2016.07.069
   Yang YT, 2009, MED CARE, V47, P234, DOI 10.1097/MLR.0b013e31818475de
   Zuger A, 2004, NEW ENGL J MED, V350, P69, DOI 10.1056/NEJMsr031703
NR 80
TC 0
Z9 0
U1 0
U2 3
PU BMC
PI LONDON
PA CAMPUS, 4 CRINAN ST, LONDON N1 9XW, ENGLAND
EI 1472-6963
J9 BMC HEALTH SERV RES
JI BMC Health Serv. Res.
PD MAY 28
PY 2021
VL 21
IS 1
AR 516
DI 10.1186/s12913-021-06544-8
PG 11
WC Health Care Sciences & Services
WE Science Citation Index Expanded (SCI-EXPANDED)
SC Health Care Sciences & Services
GA SO6SO
UT WOS:000659102700001
PM 34049554
OA Green Published, gold
DA 2022-10-14
ER

PT J
AU Doudou, MH
   Manzo, ML
   Guero, D
AF Doudou, M. Halidou
   Manzo, M. L.
   Guero, D.
TI Medical fault or professional negligence? Case studies in two recovery
   nutrition centers in Niger
SO ARCHIVES DE PEDIATRIE
LA French
DT Article
ID MALPRACTICE
AB In developing countries such as Niger, the risk of medical malpractice is ubiquitous in health, jeopardizing patient safety. The aim of this work was to contribute to patients' safety and respect of code of ethics and conduct in the exercise of the medical profession. The reported cases involved two children under 5 years who were admitted to nutrition rehabilitation centers, died as a result of medical malpractice. In Niger, there are no statistics on this phenomenon and a few cases found have always been considered "accident" or "fate." The establishment of an observatory collections of such information should improve their frequency, consequences and propose a prevention plan. (C) 2014 Elsevier Masson SAS. All rights reserved.
C1 [Doudou, M. Halidou; Manzo, M. L.] Univ Abdou Moumouni Niamey, Fac Sci Sante, Dept Sante Publ, Niamey, Niger.
   [Doudou, M. Halidou; Manzo, M. L.] Minist Sante Publ, Niamey, Niger.
   [Guero, D.] Hop Natl Niamey Niger, Niamey, Niger.
RP Doudou, MH (通讯作者)，Univ Abdou Moumouni Niamey, Fac Sci Sante, Dept Sante Publ, BP 10514, Niamey, Niger.
EM mhalidou2002@yahoo.fr
CR [Anonymous], 2012, MED NEW TODAY
   Ferrara SD, 2013, INT J LEGAL MED, V127, P541, DOI 10.1007/s00414-013-0839-2
   FORSANI - Forum Sante Niger, 2013, RAPP ACT 2010
   Hamidine H, 2012, THESIS U LORRAINE
   Jena AB, 2011, NEW ENGL J MED, V365, P629, DOI 10.1056/NEJMsa1012370
   Malherbe J, 2013, SAMJ S AFR MED J, V103, P83, DOI [10.7196/samj.6457, 10.7196/SAMJ.6457]
   Matsen FA, 2013, BONE JOINT SURG AM, V95, P201
   Ministere de la Sante Publique du Niger, 2012, PROT NAT PRIS CHARG
   Oyebode F, 2013, MED PRIN PRACT, V22, P323, DOI 10.1159/000346296
   Phillips RL, 2004, QUAL SAF HEALTH CARE, V13, P121, DOI 10.1136/qshc.2003.008029
NR 10
TC 1
Z9 1
U1 0
U2 3
PU ELSEVIER FRANCE-EDITIONS SCIENTIFIQUES MEDICALES ELSEVIER
PI ISSY-LES-MOULINEAUX
PA 65 RUE CAMILLE DESMOULINS, CS50083, 92442 ISSY-LES-MOULINEAUX, FRANCE
SN 0929-693X
EI 1769-664X
J9 ARCH PEDIATRIE
JI Arch. Pediatr.
PD DEC
PY 2014
VL 21
IS 12
BP 1330
EP 1333
DI 10.1016/j.arcped.2014.09.007
PG 4
WC Pediatrics
WE Science Citation Index Expanded (SCI-EXPANDED)
SC Pediatrics
GA AX7YQ
UT WOS:000347128000008
PM 25449444
DA 2022-10-14
ER

PT J
AU Sherer, BA
   Coogan, CL
AF Sherer, Benjamin A.
   Coogan, Christopher L.
TI The Current State of Medical Malpractice in Urology
SO UROLOGY
LA English
DT Review
ID LITIGATION; CLAIMS; RISK; IMPACT; PHYSICIANS; LIABILITY; ERRORS;
   ENVIRONMENT; NEGLIGENCE; GUIDELINES
AB Medical malpractice can present an unwelcome professional, emotional, and economic burden to the practicing urologist. To date, there is a paucity of data specific to urologic malpractice in the literature. We performed a comprehensive literature search to identify and evaluate recent studies related to urologic malpractice. We also analyzed 6249 closed urologic claims from the largest available specialty-specific data set gathered by Physician Insurers Association of America from 1985 to 2012. The resulting comprehensive review seeks to raise awareness of current trends in the malpractice environment specific to urologic surgery while also helping urologists identify opportunities for risk management and improved patient care. (C) 2015 Elsevier Inc.
C1 [Sherer, Benjamin A.; Coogan, Christopher L.] Rush Univ, Med Ctr, Dept Urol, Chicago, IL 60612 USA.
C3 Rush University
RP Sherer, BA (通讯作者)，Rush Univ, Med Ctr, Dept Urol, Professional Bldg,1725 W Harrison St,Suite 348, Chicago, IL 60612 USA.
EM benjaminsherer@gmail.com
CR American Medical Association, 2012, MED LIAB REF NOW
   [Anonymous], 2013, DAT SHAR REP 2013
   Badger WJ, 2007, J UROLOGY, V178, P2537, DOI 10.1016/j.juro.2007.08.040
   Benson JS, 2010, J UROLOGY, V184, P1086, DOI 10.1016/j.juro.2010.05.034
   Boscolo-Berto R, 2010, INT J UROL, V17, P498, DOI 10.1111/j.1442-2042.2010.02501.x
   CHANDRA A, 2005, HLTH AFF MILLWOOD, pW5240
   Colaco M, 2014, J UROLOGY, V191, P1770, DOI 10.1016/j.juro.2013.12.003
   Duty B, 2012, J UROLOGY, V187, P528, DOI 10.1016/j.juro.2011.10.045
   Gandhi TK, 2006, ANN INTERN MED, V145, P488, DOI 10.7326/0003-4819-145-7-200610030-00006
   Hamm WG, MICRA HELPS LOWER HE
   Hickey JD, 2000, BJU INT, V86, P271, DOI 10.1046/j.1464-410x.2000.00291.x
   Hickson GB, 2002, JAMA-J AM MED ASSOC, V287, P2951, DOI 10.1001/jama.287.22.2951
   Hsieh MH, 2008, J UROLOGY, V179, P1944, DOI 10.1016/j.juro.2008.01.061
   Jena AB, 2011, NEW ENGL J MED, V365, P629, DOI 10.1056/NEJMsa1012370
   Kahan SE, 2001, J UROLOGY, V165, P1638, DOI 10.1016/S0022-5347(05)66375-6
   Kaplan GW, 1998, UROLOGY, V51, P183, DOI 10.1016/S0090-4295(97)00633-X
   Konety BR, 2005, J UROLOGY, V173, P2085, DOI 10.1097/01.ju.0000158137.30303.65
   Koontz WW, 1977, T AM ASS GENITOURINA, V68, P33
   Lichtstein DM, 1999, HOSP PRACT, V34, P69, DOI 10.3810/hp.1999.07.152
   LOCALIO AR, 1991, NEW ENGL J MED, V325, P245, DOI 10.1056/NEJM199107253250405
   Loughlin KR, 2011, UROLOGY, V77, P525, DOI 10.1016/j.urology.2010.11.011
   Loughlin KR, 2009, UROL CLIN N AM, V36, P101, DOI 10.1016/j.ucl.2008.08.006
   Marsh H, 2009, BJU INT, V103, P1608, DOI 10.1111/j.1464-410X.2009.08606.x
   Mello MM, 2003, NEW ENGL J MED, V348, P2281, DOI 10.1056/NEJMp030064
   Minami CA, 2014, J AM COLL SURGEONS, V218, P271, DOI 10.1016/j.jamcollsurg.2013.09.007
   Moffett P, 2011, WEST J EMERG MED, V12, P109
   O'Leary MP, 2004, J UROLOGY, V171, P2363, DOI 10.1097/01.ju.0000127745.26501.5e
   Perrotti M, 2006, J UROLOGY, V176, P2154, DOI 10.1016/j.juro.2006.07.024
   Physicians Insurance Association of America, 2014, STAT EN SEL HLTH CAR
   Preston J, 2000, BJU INT, V86, P270, DOI 10.1046/j.1464-410x.2000.00840-2.x
   Renkema E, 2014, BMC HEALTH SERV RES, V14, DOI 10.1186/1472-6963-14-38
   Shurtz I, 2013, J HEALTH ECON, V32, P331, DOI 10.1016/j.jhealeco.2012.11.011
   Sobel DL, 2006, J UROLOGY, V175, P1847, DOI 10.1016/S0022-5347(05)01021-9
   Stelfox HT, 2005, AM J MED, V118, P1126, DOI 10.1016/j.amjmed.2005.01.060
   Stimson CJ, 2010, J UROLOGY, V183, P1971, DOI 10.1016/j.juro.2010.01.027
   Studdert DM, 2006, NEW ENGL J MED, V354, P2024, DOI 10.1056/NEJMsa054479
   Studdert DM, 2005, JAMA-J AM MED ASSOC, V293, P2609, DOI 10.1001/jama.293.21.2609
   Studdert DM, 2004, NEW ENGL J MED, V350, P283, DOI 10.1056/NEJMhpr035470
   Sunaryo PL, 2014, UROLOGY, V83, P704, DOI 10.1016/j.urology.2013.11.045
   Taheri PA, 2006, J AM COLL SURGEONS, V203, P290, DOI 10.1016/j.jamcollsurg.2006.05.011
   Tehrani ASS, 2013, BMJ QUAL SAF, V22, P672, DOI 10.1136/bmjqs-2012-001550
   VINCENT C, 1994, LANCET, V343, P1609, DOI 10.1016/S0140-6736(94)93062-7
   Volpintesta E, 2013, HEALTH AFFAIR, V32, P2058, DOI 10.1377/hlthaff.2013.1095
   Zorn KC, 2009, J UROLOGY, V182, P1126, DOI 10.1016/j.juro.2009.05.042
NR 44
TC 11
Z9 11
U1 0
U2 9
PU ELSEVIER SCIENCE INC
PI NEW YORK
PA 360 PARK AVE SOUTH, NEW YORK, NY 10010-1710 USA
SN 0090-4295
EI 1527-9995
J9 UROLOGY
JI Urology
PD JUL
PY 2015
VL 86
IS 1
BP 2
EP 9
DI 10.1016/j.urology.2015.03.004
PG 8
WC Urology & Nephrology
WE Science Citation Index Expanded (SCI-EXPANDED)
SC Urology & Nephrology
GA CS2LP
UT WOS:000361902700004
PM 25892029
DA 2022-10-14
ER

PT J
AU Hsieh, MT
   Lu, LH
   Lin, CW
   Chen, YW
AF Hsieh, Ming-Ta
   Lu, Li-Hui
   Lin, Chi-Wei
   Chen, Yun-Wen
TI Correlation Between Malpractice Litigation and Legislation Reform in
   Taiwan Over a 30-Year Period
SO INTERNATIONAL JOURNAL OF GENERAL MEDICINE
LA English
DT Article
DE medical malpractice; medical legislation reform; health policy
ID MEDICAL MALPRACTICE; DEFENSIVE MEDICINE; LEGAL LIABILITY; PHYSICIANS;
   DUTY; CARE; COMMUNICATION; SYSTEM; CLAIMS
AB Background: The annual medical litigation rate has increased yearly since 1987 in Taiwan. Policy makers keep going medical legislation reforms. The effectiveness of legislation reforms to reduce malpractice litigation risk is uncertain.
   Objective: To determine whether medical legislation reform helps reduce the risk of medical litigation.
   Design, Setting, and Participants: This retrospective study used national data obtained from Ministry of Health and Welfare in Taiwan. The period analyzed was from 1987 to 2018. The annual medical litigation rate was determined, types of medical negligence litigation were compared, medical appraisal results were summarized, and the importance of medical legislation was identified. Interventions: After legislation reform vs before legislation reform.
   Measurements: The main outcome showed trends in medical dispute assessments over time by adjusting for the general population (per 1, 000, 000 people). We established 2004 and 2012 as the 2 cut-points for further analysis of medical appraisal results due to legislation reform.
   Results: With legislation reforms, the annual medical litigation rate decreased from 26.68 cases per million people in 2012 to 16.41 cases per million people in 2018. The annual medical litigation rate declined by approximately 38% from 2012 to 2018. Medical appraisal results were malpractice cases in 22.1% before Medical Care Act (2004 Reform) compared with 18.8% from 2004 to 2012 (odds ratio [OR], 0.82; 95% CI, 0.727-0.924; p=0.001), and 6.4% after mediation system introduced in 2012 (odds ratio [OR], 0.243; 95% CI, 0.205-0.288; p<0.001).
   Conclusion: Medical legislation reform has reduced the risk of malpractice litigation over time.
C1 [Hsieh, Ming-Ta; Lin, Chi-Wei] E Da Hosp, Dept Family Med & Community Med, 1 Yida Rd, Kaohsiung 82445, Taiwan.
   [Hsieh, Ming-Ta; Lu, Li-Hui] Natl Univ Kaohsiung, Coll Law, Kaohsiung, Taiwan.
   [Hsieh, Ming-Ta] I Shou Univ, Coll Med, Dept Nursing, Kaohsiung, Taiwan.
   [Lin, Chi-Wei] I Shou Univ, Coll Med, Sch Med Int Students, Kaohsiung, Taiwan.
   [Chen, Yun-Wen] Local Clin, Kaohsiung, Taiwan.
C3 E-Da Hospital; National University Kaohsiung; I Shou University; I Shou
   University
RP Hsieh, MT (通讯作者)，E Da Hosp, Dept Family Med & Community Med, 1 Yida Rd, Kaohsiung 82445, Taiwan.
EM kaplan210@yahoo.com.tw
CR Alkhenizan AH, 2018, SAUDI MED J, V39, P1075, DOI 10.15537/smj.2018.11.22854
   American Arbitration Association, 1998, HEALTHC DUE PROC PRO
   Amirthalingam K, 2017, SINGAP MED J, V58, P681, DOI 10.11622/smedj.2017073
   Bal BS, 2009, CLIN ORTHOP RELAT R, V467, P339, DOI 10.1007/s11999-008-0636-2
   Bauchner H, 2020, JAMA-J AM MED ASSOC, V323, P1790, DOI 10.1001/jama.2020.6166
   Berlin L, 2017, DIAGNOSIS, V4, P133, DOI 10.1515/dx-2017-0007
   Bishop TF, 2010, ARCH INTERN MED, V170, P1081, DOI 10.1001/archinternmed.2010.155
   Callier Shawneequa, 2012, Virtual Mentor, V14, P640, DOI 10.1001/virtualmentor.2012.14.8.hlaw1-1208
   Carroll AE, 2013, BMC HEALTH SERV RES, V13, DOI 10.1186/1472-6963-13-465
   Chen KY, 2012, ACAD EMERG MED, V19, P598, DOI 10.1111/j.1553-2712.2012.01360.x
   Dove JT, 2010, J AM COLL CARDIOL, V55, P2801, DOI 10.1016/j.jacc.2010.03.028
   Elsamadicy AA, 2018, NEUROSURGERY, V83, P997, DOI 10.1093/neuros/nyx565
   Ferris LE, 1998, CAN MED ASSOC J, V158, P1473
   Floyd TK, 2008, GASTROENTEROLOGY, V134, P1822, DOI 10.1053/j.gastro.2008.05.001
   Hamasaki T, 2011, BMC MED ETHICS, V12, DOI 10.1186/1472-6939-12-7
   Hamasaki T, 2008, BMC FAM PRACT, V9, DOI 10.1186/1471-2296-9-43
   Hambali Siti Naaishah, 2014, Glob J Health Sci, V6, P76, DOI 10.5539/gjhs.v6n4p76
   Hatch SOG, 2010, ARCH INTERN MED, V170, P1083, DOI 10.1001/archinternmed.2010.155.1
   Hudson MJ, 2011, J EMERG MED, V41, P598, DOI 10.1016/j.jemermed.2010.07.001
   Hwang CY, 2018, MEDICINE, V97, DOI 10.1097/MD.0000000000010237
   Jena AB, 2012, ARCH INTERN MED, V172, P892, DOI 10.1001/archinternmed.2012.1416
   Kachalia A, 2011, NEW ENGL J MED, V364, P1564, DOI 10.1056/NEJMhpr1012821
   Kessler DP, 2006, LANCET, V368, P240, DOI 10.1016/S0140-6736(06)69045-4
   KLOSS D, 1984, BRIT MED J, V289, P66, DOI 10.1136/bmj.289.6436.66
   Lang HC, 2008, BMC HEALTH SERV RES, V8, DOI 10.1186/1472-6963-8-261
   Levinson W, 1997, JAMA-J AM MED ASSOC, V277, P553, DOI 10.1001/jama.277.7.553
   Lin C, 2020, EMERG INFECT DIS, V26, P1506, DOI 10.3201/eid2607.200574
   Litvin SG, 2005, CLIN ORTHOP RELAT R, P8, DOI 10.1097/01.blo.0000160019.12596.6f
   Mello MM, 2017, NEW ENGL J MED, V376, P1806, DOI 10.1056/NEJMp1701174
   Mills MD, 2016, JAMA OPHTHALMOL, V134, P1235, DOI 10.1001/jamaophthalmol.2016.2981
   Morris C, 2019, BRIT DENT J, V226, P647, DOI 10.1038/s41415-019-0312-9
   Nahed BV, 2012, PLOS ONE, V7, DOI 10.1371/journal.pone.0039237
   Parekh A, 2017, JAMA-J AM MED ASSOC, V317, P1311, DOI 10.1001/jama.2017.1405
   Polack FP, 2020, NEW ENGL J MED, V383, P2603, DOI 10.1056/NEJMoa2034577
   Pollard CA, 2020, PHYSIOL GENOMICS, V52, P549, DOI 10.1152/physiolgenomics.00089.2020
   Reinhardt UE, 2008, BRIT MED J, V336, P72, DOI 10.1136/bmj.39450.473380.0F
   Samuels Alec, 2015, Med Leg J, V83, P167, DOI 10.1177/0025817215608982
   Sataloff J, 2008, ENT-EAR NOSE THROAT, V87, P492, DOI 10.1177/014556130808700902
   Seabury SA, 2013, HEALTH AFFAIR, V32, P111, DOI 10.1377/hlthaff.2012.0967
   Shouhed D, 2019, JAMA SURG, V154, P250, DOI 10.1001/jamasurg.2018.5065
   Sohn DH, 2012, CLIN ORTHOP RELAT R, V470, P1370, DOI 10.1007/s11999-011-2206-2
   Struve CT, 2004, HEALTH AFFAIR, V23, P33, DOI 10.1377/hlthaff.23.4.33
   Studdert DM, 2019, NEW ENGL J MED, V380, P1247, DOI 10.1056/NEJMsa1809981
   Studdert DM, 2016, NEW ENGL J MED, V374, P354, DOI 10.1056/NEJMsa1506137
   Studdert DM, 2005, JAMA-J AM MED ASSOC, V293, P2609, DOI 10.1001/jama.293.21.2609
   Wang JL, 2020, AAPS PHARMSCITECH, V21, DOI 10.1208/s12249-020-01744-7
   Wang MX, 2020, BMC HEALTH SERV RES, V20, DOI 10.1186/s12913-020-5044-7
   WHO, 2012, WORLD MALARIA REPORT 2012, P1
NR 48
TC 2
Z9 2
U1 1
U2 3
PU DOVE MEDICAL PRESS LTD
PI ALBANY
PA PO BOX 300-008, ALBANY, AUCKLAND 0752, NEW ZEALAND
EI 1178-7074
J9 INT J GEN MED
JI Int. J. Gen. Med.
PY 2021
VL 14
BP 1889
EP 1898
DI 10.2147/IJGM.S312640
PG 10
WC Medicine, General & Internal
WE Science Citation Index Expanded (SCI-EXPANDED)
SC General & Internal Medicine
GA SF9UE
UT WOS:000653091200001
PM 34040421
OA Green Published, gold
DA 2022-10-14
ER

PT J
AU Albano, GD
   Bertozzi, G
   Maglietta, F
   Montana, A
   Di Mizio, G
   Esposito, M
   Mazzeo, P
   D'Errico, S
   Salerno, M
AF Albano, Giuseppe D.
   Bertozzi, Giuseppe
   Maglietta, Francesca
   Montana, Angelo
   Di Mizio, Giulio
   Esposito, Massimiliano
   Mazzeo, Pietro
   D'Errico, Stefano
   Salerno, Monica
TI Medical Records Quality as Prevention Tool for Healthcare-Associated
   infections (HAIs) Related Litigation: a Case Series
SO CURRENT PHARMACEUTICAL BIOTECHNOLOGY
LA English
DT Article
DE Healthcare-associated infections (HAIs); litigation; malpractice;
   claims; medical records; quality; prevention; clinical documentation
ID RESISTANT STAPHYLOCOCCUS-AUREUS; SURGICAL SITE INFECTION; MALPRACTICE
   CLAIMS; INFORMED-CONSENT; PERSONALIZED MEDICINE; INFORMATION;
   NEGLIGENCE; PHYSICIANS; LIABILITY
AB Background: Healthcare-associated infections are one of the most serious Public Health concern, as they prolong the length of hospitalization, reduce the quality of life, and increase morbidity and mortality. Despite they are not completely avoidable, the number of healthcare-associated infections related to negligence claims has risen over the last years, contributing to remarkable economic and reputation losses of Healthcare System.
   Methods: In this regard, several studies suggested a key role of medical records quality in determining medical care process, risk management and preventing liability. Clinical documentation should be able to demonstrate that clinicians met their duty of care and did not compromise patient's safety.
   Results: Therefore, it has a key role in assessing healthcare workers' liability in malpractice litigation. Our risk management experience has confirmed the role of medical records accuracy in preventing hospital liability and improving the quality of medical care.
   Conclusion: In the presented healthcare-associated infections cases, evidence-based and guidelines-based practice, as well as a complete/incomplete medical record, have shown to significantly affect the verdict of the judicial court and inclusion/exclusion of hospital liability in healthcare-associated infections related claims.
C1 [Albano, Giuseppe D.; Bertozzi, Giuseppe; Maglietta, Francesca; Salerno, Monica] Univ Foggia, Dept Forens Pathol, Clin & Expt Med Dept, Osped Colonnello DAvanzo, Foggia, Italy.
   [Montana, Angelo; Esposito, Massimiliano; Salerno, Monica] Univ Catania, Dept Med Surg Sci & Adv Technol GF Ingrassia, AOU Policlin V Emanuele, Via S Sofia,87 Sect 10,Bldg B, I-95123 Catania, Italy.
   [Di Mizio, Giulio] Univ Catanzaro Magna Graecia, Dept Law, Campus Univ S Venuta, Catanzaro, Italy.
   [Mazzeo, Pietro] Azienda Asp, Dept Legal Med, Catania, Italy.
   [D'Errico, Stefano] Azienda USL Toscana Nordovest, Dept Legal Med, Lucca, Italy.
C3 University of Foggia; University of Catania; Magna Graecia University of
   Catanzaro
RP Salerno, M (通讯作者)，Univ Catania, Dept Med Surg Sci & Adv Technol GF Ingrassia, AOU Policlin V Emanuele, Via S Sofia,87 Sect 10,Bldg B, I-95123 Catania, Italy.
EM monica.salerno@unifg.it
RI Esposito, Massimiliano/AAF-5276-2021; Di Mizio, Giulio/AAZ-9722-2021;
   D'Errico, Stefano/AAO-8500-2020
OI Esposito, Massimiliano/0000-0001-7880-3450; Di Mizio,
   Giulio/0000-0001-7279-3693; D'Errico, Stefano/0000-0003-3689-0001;
   Albano, Giuseppe Davide/0000-0002-9636-572X
CR Anderson DJ, 2014, INFECT CONT HOSP EP, V35, P605, DOI [10.1086/676022, 10.1017/S0899823X00193869]
   Arias CA, 2009, NEW ENGL J MED, V360, P439, DOI 10.1056/NEJMp0804651
   Bailey Tracey M, 2005, Healthc Q, V8 Spec No, P140
   Bhattacharyya T, 2005, J BONE JOINT SURG AM, V87A, P2395, DOI 10.2106/JBJS.D.02877
   Borro M, 2017, CURR PHARM BIOTECHNO, V18, P242, DOI 10.2174/1389201018666170208125131
   Cox JL, 2003, AM J MED, V114, P211, DOI 10.1016/S0002-9343(02)01481-X
   Dancer SJ, 2010, J HOSP INFECT, V74, P10, DOI 10.1016/j.jhin.2009.10.012
   Dang VM, 2014, INT J HEALTH CARE Q, V27, P531, DOI 10.1108/IJHCQA-06-2013-0072
   Di Sanzo M, 2017, CURR PHARM BIOTECHNO, V18, P194, DOI 10.2174/1389201018666170224105600
   Donaldson L, 2000, ORG MEMORY REPORT EX
   Ducel G., 2002, PREVENTION HOSP ACQU
   Dunlay SM, 2008, ARCH INTERN MED, V168, P1692, DOI 10.1001/archinte.168.15.1692
   Eber MR, 2010, ARCH INTERN MED, V170, P347, DOI 10.1001/archinternmed.2009.509
   Garcia Andrea, 2017, Hosp Top, V95, P27, DOI 10.1080/00185868.2017.1300471
   Ghantoji SS, 2010, J HOSP INFECT, V74, P309, DOI 10.1016/j.jhin.2009.10.016
   Gogos AJ, 2011, MED J AUSTRALIA, V195, P340, DOI 10.5694/mja11.10379
   Goldenberg SD, 2012, J HOSP INFECT, V81, P156, DOI 10.1016/j.jhin.2012.04.020
   Gould IM, 2010, CLIN MICROBIOL INFEC, V16, P1721, DOI 10.1111/j.1469-0691.2010.03365.x
   Guinan JL, 2005, AM J INFECT CONTROL, V33, P310, DOI 10.1016/j.ajic.2005.03.005
   Gutheil Thomas G, 2004, Psychiatry (Edgmont), V1, P26
   Hawn MT, 2011, ANN SURG, V254, P494, DOI 10.1097/SLA.0b013e31822c6929
   Hickson GB, 2002, JAMA-J AM MED ASSOC, V287, P2951, DOI 10.1001/jama.287.22.2951
   La Russa R, 2017, CURR PHARM BIOTECHNO, V18, P274, DOI 10.2174/1389201018666170207124835
   Levinson W, 1997, JAMA-J AM MED ASSOC, V277, P553, DOI 10.1001/jama.277.7.553
   Mears A, 2009, J HOSP INFECT, V71, P307, DOI 10.1016/j.jhin.2008.12.004
   Merle V, 2007, J HOSP INFECT, V66, P269, DOI 10.1016/j.jhin.2007.04.016
   Mulcahy L, 1998, SOCIOL HEALTH ILL, V20, P825, DOI 10.1111/1467-9566.00131
   Paik AM, 2014, AESTHET SURG J, V34, P106, DOI 10.1177/1090820X13513459
   Panting G, 2004, POSTGRAD MED J, V80, P165, DOI 10.1136/pgmj.2003.016279
   Park BY, 2016, J KOREAN MED SCI, V31, P1963, DOI 10.3346/jkms.2016.31.12.1963
   Pittet D, 2005, AM J INFECT CONTROL, V33, P258, DOI 10.1016/j.ajic.2004.11.004
   PLOWMAN R, 1999, SOCIOECONOMIC BURDEN
   Pomara C., 2009, PROFESSION CULTURE P, V8, P24
   Schaffer AC, 2014, J HOSP MED, V9, P750, DOI 10.1002/jhm.2244
   STEFFEN GE, 1988, JAMA-J AM MED ASSOC, V260, P56, DOI 10.1001/jama.260.1.56
   Turillazzi E, 2015, MED HEALTH CARE PHIL, V18, P449, DOI 10.1007/s11019-015-9637-6
   Umscheid CA, 2011, INFECT CONT HOSP EP, V32, P101, DOI 10.1086/657912
   WHO, 2007, GUID MED REC CLIN DO
   Wilbanks BA, 2016, CIN-COMPUT INFORM NU, V34, P406, DOI 10.1097/CIN.0000000000000270
   Wilcox MH, 2000, J HOSP INFECT, V45, P81, DOI 10.1053/jhin.2000.0792
   Zetola N, 2005, LANCET INFECT DIS, V5, P275, DOI 10.1016/S1473-3099(05)70112-2
NR 42
TC 13
Z9 13
U1 3
U2 10
PU BENTHAM SCIENCE PUBL LTD
PI SHARJAH
PA EXECUTIVE STE Y-2, PO BOX 7917, SAIF ZONE, 1200 BR SHARJAH, U ARAB
   EMIRATES
SN 1389-2010
EI 1873-4316
J9 CURR PHARM BIOTECHNO
JI Curr. Pharm. Biotechnol.
PY 2019
VL 20
IS 8
BP 653
EP 657
DI 10.2174/1389201020666190408102221
PG 5
WC Biochemistry & Molecular Biology; Pharmacology & Pharmacy
WE Science Citation Index Expanded (SCI-EXPANDED)
SC Biochemistry & Molecular Biology; Pharmacology & Pharmacy
GA IU2SQ
UT WOS:000483430500007
PM 30961488
OA Green Submitted
DA 2022-10-14
ER

PT J
AU Dror, S
   Margol, D
AF Dror, Shuki
   Margol, Dina
TI A Framework for Analyzing Malpractice Cases to Improve Healthcare
   Systems
SO QUALITY AND RELIABILITY ENGINEERING INTERNATIONAL
LA English
DT Article; Proceedings Paper
CT 14th Annual Conference of the
   European-Network-for-Business-and-Industrial-Statistics (ENBIS)
CY SEP 21-25, 2014
CL Johannes Kepler Univ, Linz, AUSTRALIA
HO Johannes Kepler Univ
DE health care; malpractice; medical errors; Pareto; MSE; QFD
AB This study develops a framework for analyzing the judgments handed down by courts in malpractice cases. We analyzed 215 cases that included awards for damages caused by medical negligence, handled by Israeli courts from 2005 to 2011. The Pareto principle coupled with the mean square error criterion supports the selection of the vital hospital departments and the vital causes of claims. A quality function deployment matrix is used to translate the desired improvement in malpractice costs into relevant medical decisions and diagnostic tests. Based on the analysis, we can conclude that the essential part of all malpractice claims submitted to and found legitimate by the courts was related to the obstetrics field. We reveal that most claims have elements in common. When we based the analysis on the malpractice compensation, covering costs of corrective treatment, suffering, future medical treatment, and associated legal fees, based on court data, we found that the group of vital causes decreased. In this study, we analyze claims related to the obstetrics department. Other departments where errors are frequently made should be addressed in turn, with the objective of continuously improving the medical system. Copyright (c) 2015 John Wiley & Sons, Ltd.
C1 [Dror, Shuki; Margol, Dina] ORT Braude Coll Engn, Dept Ind Engn & Management, Karmiel, Israel.
RP Dror, S (通讯作者)，ORT Braude Coll Engn, Dept Ind Engn & Management, Karmiel, Israel.
EM dror@braude.ac.il
CR Acherman RJ, 2007, J ULTRAS MED, V26, P1715, DOI 10.7863/jum.2007.26.12.1715
   Azoulay KY, 2003, MED LAW, V29, P16
   Bishop TF, 2010, ARCH INTERN MED, V170, P1081, DOI 10.1001/archinternmed.2010.155
   Bitan A, 2009, FINANCIAL ANAL GOVT
   Carrier ER, 2010, HEALTH AFFAIR, V29, P1585, DOI 10.1377/hlthaff.2010.0135
   Cohen L., 1995, QUALITY FUNCTION DEP
   Dror S, 2006, INT J PROD RES, V44, P3879, DOI 10.1080/00207540600575779
   Juran J., 1937, PARETO PRINCIPLE
   Kaling G, 1999, REPORT RESPONSIBILIT
   Sahar A, 2007, MED LAW, V37, P15
   Thomas JW, 2010, HEALTH AFFAIR, V29, P1578, DOI 10.1377/hlthaff.2010.0146
   Thorpe KE, 2004, HEALTH AFFAIR, V23, pW20, DOI 10.1377/hlthaff.W4.20
   Van den Bos J, 2011, HEALTH AFFAIR, V30, P596, DOI 10.1377/hlthaff.2011.0084
   Wright DJ, 2011, INT REV LAW ECON, V31, P205, DOI 10.1016/j.irle.2011.06.001
NR 14
TC 3
Z9 3
U1 1
U2 16
PU WILEY
PI HOBOKEN
PA 111 RIVER ST, HOBOKEN 07030-5774, NJ USA
SN 0748-8017
EI 1099-1638
J9 QUAL RELIAB ENG INT
JI Qual. Reliab. Eng. Int.
PD NOV
PY 2015
VL 31
IS 7
SI SI
BP 1103
EP 1113
DI 10.1002/qre.1851
PG 11
WC Engineering, Multidisciplinary; Engineering, Industrial; Operations
   Research & Management Science
WE Science Citation Index Expanded (SCI-EXPANDED); Social Science Citation Index (SSCI); Conference Proceedings Citation Index - Science (CPCI-S)
SC Engineering; Operations Research & Management Science
GA CU9PF
UT WOS:000363876000002
DA 2022-10-14
ER

PT J
AU Veerman, MM
   van der Woude, LA
   Tellier, MA
   Legemaate, J
   Scheltinga, MR
   Stassen, LPS
   Leclercq, WKG
AF Veerman, M. M.
   van der Woude, L. A.
   Tellier, M. A.
   Legemaate, J.
   Scheltinga, M. R.
   Stassen, L. P. S.
   Leclercq, W. K. G.
TI A decade of litigation regarding surgical informed consent in the
   Netherlands
SO PATIENT EDUCATION AND COUNSELING
LA English
DT Article
DE Informed consent; Surgical procedure; Litigation; Malpractice claims;
   Medical disciplinary board
ID INFORMATION-SEEKING; MEDICAL MALPRACTICE; PATIENT EDUCATION; NEGLIGENCE
   CLAIMS; PATIENTS DESIRE; SURGERY; RECALL; CANCER; COMMUNICATION;
   PREFERENCES
AB Objective: An inadequate surgical informed consent process (SIC) may result in a medical malpractice claim or medical disciplinary board (MDB) complaint. Aim of this study was to analyse characteristics of a decade of malpractice claims and MDB decisions regarding SIC in the Netherlands.
   Methods: A retrospective analysis of malpractice claims and MDB decisions concerning SIC disputes in four major surgical specialties was conducted based on company data from the largest medical malpractice insurance company and two public available online MDB databases.
   Results: A total of 11376 malpractice claims and 661 MDB complaints were filed between 2004-2013 and 676(6%) of these claims and 69(10%) of these complaints involved an alleged deficient SIC process. A random sample of 245(37%) claims and all MDB decisions were analysed. Reasons for filing a claim or complaint were insufficient counselling or recording of SIC elements. In 20% of lawsuits and 25% of claims the case resulted in favour of the complainant.
   Conclusion: A substantial portion of malpractice claims and MDB decisions is related to a deficient SIC process.
   Practice implications: Focusing on crucial SIC elements for patients may improve satisfaction and expectations and result in a lower risk for malpractice claims and MDB complaints. (C) 2018 Elsevier B.V. All rights reserved.
C1 [Veerman, M. M.; van der Woude, L. A.; Scheltinga, M. R.; Leclercq, W. K. G.] Rivierenland Hosp, Dept Plast Surg, Tiel, Netherlands.
   [van der Woude, L. A.; Tellier, M. A.; Scheltinga, M. R.; Leclercq, W. K. G.] Isala Klin, Dept Plast Surg, Zwolle, Netherlands.
   [van der Woude, L. A.; Legemaate, J.; Scheltinga, M. R.; Leclercq, W. K. G.] Acad Med Ctr, Dept Publ Hlth, Amsterdam, Netherlands.
   [van der Woude, L. A.; Scheltinga, M. R.; Stassen, L. P. S.; Leclercq, W. K. G.] Maastricht Univ, Med Ctr, Dept Surg, Maastricht, Netherlands.
   [Veerman, M. M.; van der Woude, L. A.; Scheltinga, M. R.; Leclercq, W. K. G.] Maxima Med Ctr, Dept Surg, Eindhoven, Netherlands.
C3 Isala Clinics; University of Amsterdam; Academic Medical Center
   Amsterdam; Maastricht University; Maxima Medical Center
RP Leclercq, WKG (通讯作者)，Maxima Med Ctr, Dept Surg, Eindhoven, Netherlands.
EM w.leclercq@mmc.nl
RI Leclercq, Wouter/AAI-3891-2020
OI Leclercq, Wouter/0000-0003-1159-1857; Legemaate,
   Johan/0000-0002-7061-3991
CR Baum Neil, 2006, J Med Pract Manage, V22, P145
   BECKMAN HB, 1994, ARCH INTERN MED, V154, P1365, DOI 10.1001/archinte.154.12.1365
   BEISECKER AE, 1990, MED CARE, V28, P19, DOI 10.1097/00005650-199001000-00004
   Bismark MM, 2012, J PLAST RECONSTR AES, V65, P1506, DOI 10.1016/j.bjps.2012.05.004
   Bismark MM, 2012, PLOS MED, V9, DOI 10.1371/journal.pmed.1001283
   BREEMHAAR B, 1991, PATIENT EDUC COUNS, V18, P199, DOI 10.1016/0738-3991(91)90129-S
   Brezis M, 2008, INT J QUAL HEALTH C, V20, P352, DOI 10.1093/intqhc/mzn025
   BRODY DS, 1980, ANN INTERN MED, V93, P718, DOI 10.7326/0003-4819-93-5-718
   Brown TF, 2003, J OTOLARYNGOL, V32, P368, DOI 10.2310/7070.2003.13987
   Burkle CM, 2013, ACTA ANAESTH SCAND, V57, P342, DOI 10.1111/aas.12037
   CASSILETH BR, 1980, ANN INTERN MED, V92, P832, DOI 10.7326/0003-4819-92-6-832
   Chassin MR, 2002, ANN INTERN MED, V136, P826, DOI 10.7326/0003-4819-136-11-200206040-00012
   Conover WJ, 1999, PRACTICAL NONPARAMET, P157
   ENDE J, 1989, J GEN INTERN MED, V4, P23, DOI 10.1007/BF02596485
   Faden RuthR., 1986, HIST THEORY INFORM C
   Falagas ME, 2009, AM J SURG, V198, P420, DOI 10.1016/j.amjsurg.2009.02.010
   FISHER TL, 1974, CAN MED ASSOC J, V110, P102
   Gittler GJ, 1996, CLIN INFECT DIS, V23, P1152, DOI 10.1093/clinids/23.5.1152
   Gogos AJ, 2011, MED J AUSTRALIA, V195, P340, DOI 10.5694/mja11.10379
   GRUENINGER UJ, 1990, J HUM HYPERTENS, V4, P21
   Hamasaki T, 2011, BMC MED ETHICS, V12, DOI 10.1186/1472-6939-12-7
   Huntington Beth, 2003, Proc (Bayl Univ Med Cent), V16, P157
   Kessler TM, 2005, PATIENT EDUC COUNS, V59, P135, DOI 10.1016/j.pec.2004.10.009
   Keulers BJ, 2008, WORLD J SURG, V32, P964, DOI 10.1007/s00268-008-9581-1
   Keulers BJ, 2007, PATIENT EDUC COUNS, V67, P176, DOI 10.1016/j.pec.2007.03.012
   Krause HR, 2001, J CRANIO MAXILL SURG, V29, P181, DOI 10.1054/jcms.2001.0212
   Krupp W, 2000, ACTA NEUROCHIR, V142, P233, DOI 10.1007/s007010050030
   Leclercq W. K., 2014, NED TIJDSCHR GENEES, V158, pA7109
   Leclercq WKG, 2016, PATIENT SAF SURG, V10, DOI 10.1186/s13037-016-0110-0
   Leclercq WKG, 2013, PATIENT SAF SURG, V7, DOI 10.1186/1754-9493-7-4
   Leclercq WKG, 2010, WORLD J SURG, V34, P1406, DOI 10.1007/s00268-010-0542-0
   MCINTOSH J, 1974, SOC SCI MED, V8, P167, DOI 10.1016/0037-7856(74)90107-3
   Mehta S, 2010, J PLAST RECONSTR AES, V63, P1747, DOI 10.1016/j.bjps.2010.03.007
   Mello MM, 2010, HEALTH AFFAIR, V29, P1569, DOI 10.1377/hlthaff.2009.0807
   Nishimura A, 2013, BMC MED ETHICS, V14, DOI 10.1186/1472-6939-14-28
   Patel AJK, 2013, J PLAST RECONSTR AES, V66, P455, DOI 10.1016/j.bjps.2012.11.016
   Pesudovs K, 2006, J LAW MED, V13, P496
   Schenker Y, 2011, MED DECIS MAKING, V31, P151, DOI 10.1177/0272989X10364247
   Shurnas PS, 2003, FOOT ANKLE INT, V24, P904, DOI 10.1177/107110070302401206
   Studdert DM, 2006, NEW ENGL J MED, V354, P2024, DOI 10.1056/NEJMsa054479
   Temple WJ, 2006, J CLIN ONCOL, V24, P3367, DOI 10.1200/JCO.2005.02.7771
   Thorevska Natalya, 2004, Conn Med, V68, P101
   Turner Perry, 2002, N Z Med J, V115, pU218
   Verbogt S., 2003, HOOFDSTUKKEN GEZONDH
   VINCENT C, 1994, LANCET, V343, P1609, DOI 10.1016/S0140-6736(94)93062-7
   WAITZKIN H, 1984, JAMA-J AM MED ASSOC, V252, P2441, DOI 10.1001/jama.252.17.2441
NR 46
TC 14
Z9 15
U1 2
U2 12
PU ELSEVIER IRELAND LTD
PI CLARE
PA ELSEVIER HOUSE, BROOKVALE PLAZA, EAST PARK SHANNON, CO, CLARE, 00000,
   IRELAND
SN 0738-3991
J9 PATIENT EDUC COUNS
JI Patient Educ. Couns.
PD FEB
PY 2019
VL 102
IS 2
BP 340
EP 345
DI 10.1016/j.pec.2018.08.031
PG 6
WC Public, Environmental & Occupational Health; Social Sciences,
   Interdisciplinary
WE Science Citation Index Expanded (SCI-EXPANDED); Social Science Citation Index (SSCI)
SC Public, Environmental & Occupational Health; Social Sciences - Other
   Topics
GA HL0GE
UT WOS:000458372200018
PM 30173877
OA Green Published
DA 2022-10-14
ER

PT J
AU Albolino, S
   Bellandi, T
   Cappelletti, S
   Di Paolo, M
   Fineschi, V
   Frati, P
   Offidani, C
   Tanzini, M
   Tartaglia, R
   Turillazzi, E
AF Albolino, Sara
   Bellandi, Tommaso
   Cappelletti, Simone
   Di Paolo, Marco
   Fineschi, Vittorio
   Frati, Paola
   Offidani, Caterina
   Tanzini, Michela
   Tartaglia, Riccardo
   Turillazzi, Emanucla
TI New Rules on Patient's Safety and Professional Liability for the Italian
   Health Service
SO CURRENT PHARMACEUTICAL BIOTECHNOLOGY
LA English
DT Article
DE Medical liability; patient safety; risk management; Italian law 24/2017;
   quality of health care; malpractice claims
ID CLINICAL-PRACTICE GUIDELINES; EVIDENCE-BASED MEDICINE; EXPERT WITNESS;
   DEFENSIVE MEDICINE; PERSONALIZED MEDICINE; PERFORMANCE DATA; REPORT
   CARDS; OF-INTEREST; MALPRACTICE; QUALITY
AB Background: The phenomenon of clinical negligence claims has rapidly spread to United States, Canada and Europe assuming the dimensions and the severity of a pandemia. Consequently, the issues related to medical malpractice need to be studied from a transnational perspective since they raise similar problems in different legal systems.
   Methods: Over the last two decades, medical liability has become a prominent issue in healthcare policy and a major concern for healthcare economics in Italy. The failures of the liability system and the high cost of healthcare have led to considerable legislative activity concerning medical malpractice liability, and a law was enacted in 2012 (Law no. 189/2012), known as the "Balduzzi Law".
   Results: The law tackles the mounting concern over litigation related to medical malpractice and calls for Italian physicians to follow guidelines. Briefly, the law provided for the decriminalisation of simple negligence of a physician on condition that he/she followed the guidelines and "good medical practice" while carrying out his/her duties, whilst the obligation for compensation, as defined by the Italian Civil Code, remained. Judges had to consider that the physician followed the provisions of the guidelines but nevertheless caused injury to the patient.
   Conclusion: However, since the emission of the law, thorny questions remain which have attracted renewed interest and criticism both in the Italian courts and legal literature. Since then, several bills have been presented on the topic and these have been merged into a single text entitled "Regulations for healthcare and patient safety and for the professional responsibility of healthcare providers".
C1 [Albolino, Sara; Bellandi, Tommaso; Tanzini, Michela; Tartaglia, Riccardo] Reg Ctr Clin Risk Management & Patient Safety, Florence, Italy.
   [Cappelletti, Simone; Fineschi, Vittorio; Frati, Paola] Sapienza Univ Rome, Dept Anat Histolog Forens & Orthopaed Sci, Rome, Italy.
   [Fineschi, Vittorio; Frati, Paola] IRCCS Neuromed, Pozzilli, Italy.
   [Offidani, Caterina] IRCCS, Bambino Gesu Childrens Hosp, Unit Legal Med, Pza St Onofrio 4, Rome, Italy.
   [Di Paolo, Marco; Turillazzi, Emanucla] Univ Pisa, Sect Legal Med, Dept Surg Pathol Med Mol & Crit Area, Pisa, Italy.
C3 Sapienza University Rome; IRCCS Neuromed; IRCCS Bambino Gesu; University
   of Pisa
RP Fineschi, V (通讯作者)，Sapienza Univ Rome, Dept Anat Histolog Forens & Orthopaed Sci, Rome, Italy.
EM vfinesc@tin.it
RI Tartaglia, Riccardo/AAH-7471-2021; Fineschi, Vittorio/AAJ-4808-2020
OI Tanzini, Michela/0000-0003-2042-1526; tartaglia,
   riccardo/0000-0003-2827-3230; , Marco/0000-0002-3595-4723
CR Albolino S, 2017, INTERN EMERG MED, V12, P1033, DOI 10.1007/s11739-017-1698-5
   Amaral-Garcia S, 2015, HEALTH ECON, V24, P1050, DOI 10.1002/hec.3210
   Association of Insurance Companies, ASS INS CO ANIA EX S
   Austin JM, 2016, JAMA-J AM MED ASSOC, V316, P1661, DOI 10.1001/jama.2016.14039
   Avraham R, 2011, AM J LAW MED, V37, P7, DOI 10.1177/009885881103700101
   Bagnara S, 2007, THEOR ISS ERGON SCI, V8, P365, DOI 10.1080/14639220701193306
   Baker R, 2015, COCHRANE DB SYST REV, DOI 10.1002/14651858.CD005470.pub3
   Bal BS, 2009, CLIN ORTHOP RELAT R, V467, P383, DOI 10.1007/s11999-008-0634-4
   Balshem H, 2011, J CLIN EPIDEMIOL, V64, P401, DOI 10.1016/j.jclinepi.2010.07.015
   Baskerville NB, 2012, ANN FAM MED, V10, P63, DOI 10.1370/afm.1312
   Baxter K, 2011, PUBLIC MONEY MANAGE, V31, P91, DOI 10.1080/09540962.2011.560702
   Bellandi T, 2007, THEOR ISS ERGON SCI, V8, P495, DOI 10.1080/14639220701193223
   Bellandi T., 2012, HUMAN FACTORS ERGONO
   BELLANDI T, 2017, BMJ-BRIT MED J, V357, DOI DOI 10.1136/BMJ.J2277
   Bellandi T, 2017, J EVAL CLIN PRACT, V23, P839, DOI 10.1111/jep.12727
   Borro M, 2017, CURR PHARM BIOTECHNO, V18, P242, DOI 10.2174/1389201018666170208125131
   Brusamento S, 2012, HEALTH POLICY, V107, P168, DOI 10.1016/j.healthpol.2012.08.005
   Camilleri M, 2010, ACAD MED, V85, P85, DOI 10.1097/ACM.0b013e3181c46429
   Catino M, 2009, STUD HEALTH TECHNOL, V148, P206, DOI 10.3233/978-1-60750-043-8-206
   Cheshire William P, 2014, Neurol Clin Pract, V4, P335
   Cluzeau F, 2003, QUAL SAF HEALTH CARE, V12, P18
   D'Errico S, 2015, BMC HEALTH SERV RES, V15, DOI 10.1186/s12913-015-0794-3
   Di Landro AR, 2012, MED LAW, V31, P221
   Di Marzo C., 2012, CHI KENT L REV, V87, P53
   Di Sanzo M, 2017, CURR PHARM BIOTECHNO, V18, P194, DOI 10.2174/1389201018666170224105600
   Elli L, 2013, DIGEST LIVER DIS, V45, P469, DOI 10.1016/j.dld.2013.01.004
   European Union PaSQ Joint Action, PAT SAF QUAL CAR
   Findlay SD, 2016, HEALTH AFFAIR, V35, P688, DOI 10.1377/hlthaff.2015.1654
   Flodgren G, 2011, COCHRANE DB SYST REV, DOI [10.1002/14651858.CD000125.pub4, 10.1002/14651858.CD000125]
   Foster RS, 2003, J AM COLL SURGEONS, V196, P505, DOI 10.1016/S1072-7515(03)00110-8
   Franzini L, 2010, BMC PUBLIC HEALTH, V10, DOI 10.1186/1471-2458-10-296
   Fung CH, 2008, ANN INTERN MED, V148, P111, DOI 10.7326/0003-4819-148-2-200801150-00006
   Garner Bryan A, 2019, BLACKS LAW DICT, P163
   Graham R, 2011, CLINICAL PRACTICE GUIDELINES WE CAN TRUST, P1
   Grand JL, 2007, OTHER INVISIBLE HAND: DELIVERING PUBLIC SERVICES THROUGH CHOICE AND COMPETITION, P1
   Grilli R, 2000, Recenti Prog Med, V91, P341
   Grilli R, 2000, Epidemiol Prev, V24, P54
   Grimshaw JM, 2004, HEALTH TECHNOL ASSES, V8, P1, DOI 10.3310/hta8060
   Guyatt GH, 2008, BMJ-BRIT MED J, V336, P995, DOI 10.1136/bmj.39490.551019.BE
   Hakkennes S, 2008, QUAL SAF HEALTH CARE, V17, P296, DOI 10.1136/qshc.2007.023804
   Hartz AJ, 2008, JAMA-J AM MED ASSOC, V299, P1667, DOI 10.1001/jama.299.14.1667-b
   Italian Ministry of Health, 2011, GUID MAN COMM ADV EV
   Ivers N, 2012, COCHRANE DB SYST REV, DOI 10.1002/14651858.CD000259.pub3
   Johnston JC, 2013, J CHILD NEUROL, V28, P484, DOI 10.1177/0883073813479669
   Jones OD, 2013, NAT REV NEUROSCI, V14, P730, DOI 10.1038/nrn3585
   Kachalia A, 2014, HEALTH AFFAIR, V33, P59, DOI 10.1377/hlthaff.2013.0834
   Kachalia A, 2013, NEW ENGL J MED, V369, P1677, DOI 10.1056/NEJMp1303960
   Kachalia A, 2013, JAMA-J AM MED ASSOC, V309, P2555, DOI 10.1001/jama.2013.7100
   Kesselheim AS, 2007, JAMA-J AM MED ASSOC, V298, P2907, DOI 10.1001/jama.298.24.2907
   Ketelaar NABM, 2011, COCHRANE DB SYST REV, DOI 10.1002/14651858.CD004538.pub2
   Keyhani S, 2011, HEALTH AFFAIR, V30, P256, DOI 10.1377/hlthaff.2009.0447
   Kumpunen S, PUBLIC REPORTING HLT
   Kung J, 2012, ARCH INTERN MED, V172, P1628, DOI 10.1001/2013.jamainternmed.56
   La Russa R, 2017, CURR PHARM BIOTECHNO, V18, P274, DOI 10.2174/1389201018666170207124835
   Laine C, 2011, ANN INTERN MED, V154, DOI 10.7326/0003-4819-154-11-201106070-00011
   Larriviere D, 2008, JAMA-J AM MED ASSOC, V299, P1667, DOI 10.1001/jama.299.14.1667-a
   Lohr KN, 1998, HEALTH POLICY, V46, P1, DOI 10.1016/S0168-8510(98)00044-X
   Magnavita N, 2013, RADIOL MED, V118, P504, DOI 10.1007/s11547-012-0878-7
   Marshall MN, 2000, JAMA-J AM MED ASSOC, V283, P1866, DOI 10.1001/jama.283.14.1866
   Medves J, 2010, INT J EVID-BASED HEA, V8, P79, DOI 10.1111/j.1744-1609.2010.00166.x
   Mehlman MJ, 2012, J LAW MED ETHICS, V40, P286, DOI 10.1111/j.1748-720X.2012.00664.x
   Mele A, 2014, EPIDEMIOL PREV, V38, P53
   National Institute for Health Care Excellence, 2012, GUID MAN
   Nonino F, 2004, NEUROL SCI, V25, P2, DOI 10.1007/s10072-004-0217-7
   Nuti S., 2007, RISCHIO CLINICO E SI
   Panella M, 2016, REV CALID ASSIST, V31, P20, DOI 10.1016/j.cali.2016.04.010
   Pegalis S. E., 1999, AM J TRIAL ADVOC, V23, P2
   Poolman RW, 2009, ACTA ORTHOP, V80, P113, DOI 10.1080/17453670902807458
   Pross C, 2017, BMC MED INFORM DECIS, V17, DOI 10.1186/s12911-017-0440-6
   Qaseem A, 2012, ANN INTERN MED, V156, P525, DOI 10.7326/0003-4819-156-7-201204030-00009
   Rosoff AJ, 2001, J HEALTH POLIT POLIC, V26, P327, DOI 10.1215/03616878-26-2-327
   Rotter T, 2010, COCHRANE DB SYST REV, DOI 10.1002/14651858.CD006632.pub2
   Samanta Ash, 2006, Med Law Rev, V14, P321, DOI 10.1093/medlaw/fwl010
   Schrinemann H. J., 2017, J CLIN EPIDEMIOL, V81, P101
   Schunemann HJ, 2009, AM J RESP CRIT CARE, V180, P564, DOI 10.1164/rccm.200901-0126ST
   Shekelle PG, 2008, DOES PUBLIC RELEASE
   Sinaiko AD, 2012, HEALTH AFFAIR, V31, P602, DOI 10.1377/hlthaff.2011.1197
   Sonnenberg A, 2013, AM J GASTROENTEROL, V108, P173, DOI 10.1038/ajg.2012.192
   Traina F, 2009, CLIN ORTHOP RELAT R, V467, P434, DOI 10.1007/s11999-008-0582-z
   Turillazzi E, 2014, BMC MED ETHICS, V15, DOI 10.1186/1472-6939-15-57
   Tzeel Albert, 2002, Physician Exec, V28, P36
   Victoor A, 2012, BMC HEALTH SERV RES, V12, DOI 10.1186/1472-6963-12-272
   Vincent C, 2011, BMJ QUAL SAF, V20, pI73, DOI 10.1136/bmjqs.2010.047985
   Voultsos P, 2017, ACTA OTORHINOLARYNGO, V37, P65, DOI 10.14639/0392-100X-1292
   Wahid NNNA, 2016, J ROY SOC MED, V109, P190, DOI 10.1177/0141076816636367
   Wetterneck Tosha B, 2005, WMJ, V104, P30
   World Health Organization, MIN INF MOD PAT SAF
   Yahanda AT, 2016, WORLD J SURG, V40, P45, DOI 10.1007/s00268-015-3246-7
NR 88
TC 21
Z9 21
U1 0
U2 3
PU BENTHAM SCIENCE PUBL LTD
PI SHARJAH
PA EXECUTIVE STE Y-2, PO BOX 7917, SAIF ZONE, 1200 BR SHARJAH, U ARAB
   EMIRATES
SN 1389-2010
EI 1873-4316
J9 CURR PHARM BIOTECHNO
JI Curr. Pharm. Biotechnol.
PY 2019
VL 20
IS 8
BP 615
EP 624
DI 10.2174/1389201020666190408094016
PG 10
WC Biochemistry & Molecular Biology; Pharmacology & Pharmacy
WE Science Citation Index Expanded (SCI-EXPANDED); Social Science Citation Index (SSCI)
SC Biochemistry & Molecular Biology; Pharmacology & Pharmacy
GA IU2SQ
UT WOS:000483430500003
PM 30961486
OA Green Published
DA 2022-10-14
ER

PT J
AU Preskorn, SH
AF Preskorn, Sheldon H.
TI Clinical Psychopharmacology and Medical Malpractice: The Four Ds
SO JOURNAL OF PSYCHIATRIC PRACTICE
LA English
DT Article
DE medical malpractice; the four Ds; forensic psychiatry;
   psychopharmacology; duty; dereliction; damages; direct cause
ID PHASE-I TRIALS; PART II; IMIPRAMINE
AB The four Ds of medical malpractice are duty, dereliction (negligence or deviation from the standard of care), damages, and direct cause. Each of these four elements must be proved to have been present, based on a preponderance of the evidence, for malpractice to be found. The principles of psychopharmacology and the information in the package insert for a drug often play a central role in deciding whether dereliction and direct cause for damages were or were not applicable in a particular case. The author uses data from two cases in which patients were inadvertently fatally poisoned by medication to illustrate two ways in which such information can affect the outcome. In one case, the clinician should have known that he was giving a toxic dose to the patient, whereas that was not true in the other case.
C1 [Preskorn, Sheldon H.] Univ Kansas, Sch Med, Wichita, KS 67214 USA.
   [Preskorn, Sheldon H.] Univ Kansas, Wichita Clin Trials Unit, Wichita, KS 67214 USA.
C3 University of Kansas; University of Kansas Medical Center; University of
   Kansas
RP Preskorn, SH (通讯作者)，Univ Kansas, Wichita Clin Trials Unit, 1010 N Kansas, Wichita, KS 67214 USA.
EM spreskorn@kumc.edu
RI Preskorn, Sheldon H/L-9839-2016
FU Abbott; Assurex Health; AstraZeneca; Cubist/Trius; Eisai; Envivo; Impax
   Laboratories; Johnson Johnson; Merck; National Institute of Mental
   Health; Naurex; Pfizer; Stanley Medical Research Institute; Sunovion;
   Taisho
FX Over his career, Dr. Preskorn has worked with over 125 pharmaceutical
   companies in the United States and throughout the world. Over the past
   year, Dr. Preskorn has received grants/research support from or has
   served as a consultant, on the advisory board, or on the speakers bureau
   for the following: Abbott, Assurex Health, AstraZeneca, Cubist/Trius,
   Eisai, Envivo, Impax Laboratories, Johnson & Johnson, Merck, National
   Institute of Mental Health, Naurex, Pfizer, Stanley Medical Research
   Institute, Sunovion, and Taisho.
CR [Anonymous], 1995, PHYS DESK REFERENCE, P578
   KELLY HG, 1963, CAN MED ASSOC J, V89, P546
   Macaluso M, 2011, J PSYCHIATR PRACT, V17, P277, DOI 10.1097/01.pra.0000400265.37666.4e
   Macaluso M, 2011, J PSYCHIATR PRACT, V17, P200, DOI 10.1097/01.pra.0000398413.44244.f8
   McMahon D, 2014, J PSYCHIATR PRACT, V20, P284, DOI 10.1097/01.pra.0000452565.83039.20
   PRESKORN SH, 1991, J CLIN PSYCHIAT, V52, P23
   PRESKORN SH, 1983, AM J PSYCHIAT, V140, P1332
   Preskorn SH, 1998, J PRACTICAL PSYCHIAT, V4, P363
   Preskorn SH, 2011, J PSYCHIATR PRACT, V17, P118, DOI 10.1097/01.pra.0000396063.90021.02
   Preskorn SH, 2011, J PSYCHIATR PRACT, V17, P49, DOI 10.1097/01.pra.0000393844.48593.82
   Preskorn SH, 2010, J PSYCHIATR PRACT, V16, P413, DOI 10.1097/01.pra.0000390760.12204.99
   Preskorn SH, 2010, J PSYCHIATR PRACT, V16, P334, DOI 10.1097/01.pra.0000388628.44405.c0
   Preskorn Sheldon H, 2005, J Psychiatr Pract, V11, P192, DOI 10.1097/00131746-200505000-00006
   Simon RI, 2010, AM PSYCHIAT PUBLISHI
   U.S. Food and Drug Administration, 2011, GUID IND WARN PREC C
   Warden Diane, 2007, Curr Psychiatry Rep, V9, P449, DOI 10.1007/s11920-007-0061-3
NR 16
TC 5
Z9 5
U1 0
U2 5
PU LIPPINCOTT WILLIAMS & WILKINS
PI PHILADELPHIA
PA 530 WALNUT ST, PHILADELPHIA, PA 19106-3621 USA
SN 1527-4160
EI 1538-1145
J9 J PSYCHIATR PRACT
JI J. Psychiatr. Pract.
PD SEP
PY 2014
VL 20
IS 5
BP 363
EP 368
DI 10.1097/01.pra.0000454781.67482.ad
PG 6
WC Psychiatry
WE Science Citation Index Expanded (SCI-EXPANDED)
SC Psychiatry
GA AQ0IK
UT WOS:000342466400006
PM 25226197
DA 2022-10-14
ER

PT J
AU Park, BY
   Pak, JH
   Hong, SE
   Kang, SR
AF Park, Bo Young
   Pak, Ji-Hyun
   Hong, Seung-Eun
   Kang, So Ra
TI The Legal Doctrine on 'Limitation of Liability' in the Precedent
   Analysis on Plastic Surgery Medical Malpractice Lawsuits
SO JOURNAL OF KOREAN MEDICAL SCIENCE
LA English
DT Article
DE Plastic Surgery; Malpractice; Lawsuits; Liability
AB This study intended to review the precedents on plastic surgery medical malpractice lawsuits in lower-court trials, classify the reasons of 'limitation of liability' by type, and suggest a standard in the acknowledgement of limitation of liability ratio. The 30 lower-court's rulings on the cases bearing the medical negligence of the defendants acknowledged the liability ratio of the defendants between 30% and 100%. Ten cases ruled that the defendants were wholly responsible for the negligence or malpractice, while 20 cases acknowledged the limitation of liability principle. In the determination of damage compensation amount, the court considered the cause of the victim side, which contributed in the occurrence of the damage. The court also believed that it is against the idea of fairness to have the assailant pay the whole compensation, even there is no victim-side cause such as previous illness or physical constitution of the patient, and applies the legal doctrine on limitation of liability, which is an independent damage compensation adjustment system. Most of the rulings also limited the ratio of responsibility to certain extent. When considering that the legal doctrine on limitation of liability which supports concrete validity for the fair sharing of damage, the tangible classification of causes of limitation of liability suggested in this study would be a useful tool in forecasting the ruling of a plastic surgery medical malpractice lawsuit.
C1 [Park, Bo Young; Pak, Ji-Hyun; Hong, Seung-Eun; Kang, So Ra] Ewha Womans Univ, Mokdong Hosp, Dept Plast Surg, Seoul 07985, South Korea.
C3 Ewha Womans University
RP Hong, SE (通讯作者)，Ewha Womans Univ, Mokdong Hosp, Dept Plast Surg, 1071 Anyangcheon Ro, Seoul 07985, South Korea.
EM monkeyhong@hanmail.net
OI Park, Bo Young/0000-0003-4612-6672; seungeun, hong/0000-0002-2657-7428
CR Baek KH, 2012, KOREAN J LAW MED, V13, P91
   Kim CD, 2010, COLLECTION TREATISES, V27, P33
   Kim MJ, 2012, NE ASIAN LAW J, V5, P159
   Kwon YJ, 2009, JUSTICE, V109
   Lee EY, 2012, COLLECTION TREATISES, V36, P572
   Lee K., 2013, THESIS
   Lee MJ, 2012, INVESTIGATION COSTS
   Park DJ, 2007, KOREAN J CIVIL LAW, V36, P541
   Park JY, 2014, J KOREAN LAW, V55, P478
   Park YH, 2004, JUSTICE, V77, P90
NR 10
TC 2
Z9 2
U1 0
U2 4
PU KOREAN ACAD MEDICAL SCIENCES
PI SEOUL
PA 302 75 DONG DU ICHON, DONG YONGSAN KU, SEOUL 140 031, SOUTH KOREA
SN 1011-8934
EI 1598-6357
J9 J KOREAN MED SCI
JI J. Korean Med. Sci.
PD DEC
PY 2015
VL 30
IS 12
BP 1718
EP 1722
DI 10.3346/jkms.2015.30.12.1718
PG 5
WC Medicine, General & Internal
WE Science Citation Index Expanded (SCI-EXPANDED)
SC General & Internal Medicine
GA DA9NN
UT WOS:000368136400003
PM 26713045
OA gold, Green Submitted, Green Published
DA 2022-10-14
ER

PT J
AU Vaqar, S
   Murray, B
   Panesar, M
AF Vaqar, Sarosh
   Murray, Brian
   Panesar, Mandip
TI The Medical-Legal Responsibilities of a Dialysis Unit Medical Director
SO SEMINARS IN DIALYSIS
LA English
DT Article
AB The specialty of Nephrology, by virtue of its relationship with the dialysis procedure, is highly vulnerable to litigation. As is the case with all nephrologists, a dialysis unit medical director is not immune to medical malpractice suits, and can be held liable for any act of perceived or potential harm to any dialysis patient, regardless of the director's level of involvement. The medical director, per the Centers for Medicare and Medicaid Services (CMS) Conditions of Participation, accepts the responsibilities, accountability, and consequent legal liabilities of the quality of the medical care provided to every dialysis patient in the unit. This review is a synopsis of lawsuits filed against medical directors of dialysis units in the past forty years. Six categories of legal actions were noted; medical malpractice, fraudulent claims, self-referral and Stark Law, discrimination, negligence, and violation of patient autonomy and dignity.
C1 [Vaqar, Sarosh; Murray, Brian; Panesar, Mandip] SUNY Buffalo, Dept Internal Med, Buffalo, NY 14215 USA.
   [Murray, Brian; Panesar, Mandip] Erie Cty Med Ctr & Labs, Ctr Excellence Transplantat & Kidney Care, Buffalo, NY USA.
C3 State University of New York (SUNY) System; State University of New York
   (SUNY) Buffalo
RP Panesar, M (通讯作者)，SUNY Buffalo, Erie Cty Med Ctr, 462 Grider St,11th Floor, Buffalo, NY 14215 USA.
EM mpanesar@ecmc.edu
CR CMS, 2008, COND COV END STA 494, P275
   Dodge AM, 2001, GOOD DOCTOR GETS SUE
   Fresenius Medical Care North America, 2012, NAT GRAN AC CONC R 1
   H.R.a.S.A. U.S. Department of Health and Human Services Bureau of Health Professions, 2003, NAT PRACT DAT BANK 2
   Jena AB, 2011, NEW ENGL J MED, V365, P629, DOI 10.1056/NEJMsa1012370
   North HTbM, HIPP OATH
   *US DEP HHS, 2002, NAT PRACT DAT BANK A
NR 7
TC 2
Z9 2
U1 0
U2 4
PU WILEY-BLACKWELL
PI HOBOKEN
PA 111 RIVER ST, HOBOKEN 07030-5774, NJ USA
SN 0894-0959
EI 1525-139X
J9 SEMIN DIALYSIS
JI Semin. Dial.
PD SEP-OCT
PY 2014
VL 27
IS 5
BP 472
EP 476
DI 10.1111/sdi.12174
PG 5
WC Urology & Nephrology
WE Science Citation Index Expanded (SCI-EXPANDED)
SC Urology & Nephrology
GA AQ7FA
UT WOS:000342976800009
PM 24329720
DA 2022-10-14
ER

PT J
AU Buzzacchi, L
   Scellato, G
   Ughetto, E
AF Buzzacchi, Luigi
   Scellato, Giuseppe
   Ughetto, Elisa
TI Frequency of medical malpractice claims: The effects of volumes and
   specialties
SO SOCIAL SCIENCE & MEDICINE
LA English
DT Article
DE Italy; Medical malpractice; Insurance claims; Volumes and outcomes;
   Medical specialties
ID HOSPITAL SERVICES; ADVERSE EVENTS; SCALE; ECONOMIES; PERFORMANCE; CARE;
   MANAGEMENT; EFFICIENCY; SCOPE; PRODUCTIVITY
AB A medical malpractice occurs when a physician or healthcare personnel, because of lack of skill or negligence, causes injury to a patient, who can decide to claim for the damages suffered by suing the facility and/or healthcare personnel. In this paper we analyze the frequency of medical malpractice insurance claims in an Italian region, in order to estimate the presence of significant trends and to identify volume effects at both department and healthcare organization levels. We rely on a unique dataset reporting the universe of 2144 injuries caused by medical or surgical errors that resulted in a request to the insurer for coverage over the years 2004-2010 in ten public healthcare organizations. Results show the presence of positive volume effects, as the number of malpractice claims grows less than proportionally with respect to department volumes. Volume effects are particularly relevant for orthopedics and general surgery. We also find the presence of significant positive volume effects at the level of healthcare organizations. Finally, the joint observation of the results on the frequency of malpractice claims and on the time lag between the occurrence of the malpractice event and the filing of the related claim, suggests that the number of malpractice claims has increased over time. Results indicate that organizational and managerial actions concerning the increase in volumes of specific departments or health organizations are context specific and must be specifically tailored. (C) 2016 Elsevier Ltd. All rights reserved.
C1 [Buzzacchi, Luigi; Scellato, Giuseppe; Ughetto, Elisa] Politecn Torino, Cso Duca Abruzzi 24, I-10129 Turin, Italy.
   [Scellato, Giuseppe; Ughetto, Elisa] Real Coll, BRICK, Lucca, LU, Italy.
C3 Polytechnic University of Turin
RP Ughetto, E (通讯作者)，Politecn Torino, Cso Duca Abruzzi 24, I-10129 Turin, Italy.
EM elisa.ughetto@polito.it
RI Ughetto, Elisa/C-9313-2018
CR Ania, 2015, IT INS 2014 15
   Berry M, 2008, HEALTH CARE MANAG SC, V11, P228, DOI 10.1007/s10729-007-9042-7
   Birkmeyer JD, 2003, NEW ENGL J MED, V349, P2117, DOI 10.1056/NEJMsa035205
   Birkmeyer JD, 2007, ANN SURG, V245, P777, DOI 10.1097/01.sla.0000252402.33814.dd
   Black Bernard, 2005, J EMPIR LEGAL STUD, V2, P207, DOI DOI 10.1016/J.MRREV.2004.07.002
   BRENNAN TA, 1991, NEW ENGL J MED, V324, P370, DOI 10.1056/NEJM199102073240604
   Canta C, 2006, POLITI ECON, V22, P157, DOI 10.1429/22411
   Chowdhury H, 2014, INT J PROD ECON, V150, P74, DOI 10.1016/j.ijpe.2013.12.003
   Coyne JS, 2009, J HEALTHC MANAG, V54, P163, DOI 10.1097/00115514-200905000-00005
   de Vries EN, 2008, QUAL SAF HEALTH CARE, V17, P216, DOI 10.1136/qshc.2007.023622
   Dranove D, 2003, J HEALTH ECON, V22, P983, DOI 10.1016/j.jhealeco.2003.05.001
   Dranove D, 1998, J HEALTH ECON, V17, P69, DOI 10.1016/S0167-6296(97)00013-1
   Dranove D, 2010, AM LAW ECON REV, V12, P69, DOI 10.1093/aler/ahp016
   GAO (United States General Accounting Office), 2003, MED MALPR INS MULT F
   Gaynor M, 2005, AM ECON REV, V95, P243, DOI 10.1257/000282805774670329
   GIBBONS RD, 1994, J AM STAT ASSOC, V89, P760, DOI 10.2307/2290901
   Gooiker GA, 2011, BRIT J SURG, V98, P485, DOI 10.1002/bjs.7413
   Halm EA, 2002, ANN INTERN MED, V137, P511, DOI 10.7326/0003-4819-137-6-200209170-00012
   Hata T, 2016, ANN SURG, V263, P664, DOI 10.1097/SLA.0000000000001437
   Hauck K, 2006, J HEALTH ECON, V25, P1029, DOI 10.1016/j.jhealeco.2005.07.009
   HAUSMAN J, 1984, ECONOMETRICA, V52, P909, DOI 10.2307/1911191
   Hickson GB, 2002, JAMA-J AM MED ASSOC, V287, P2951, DOI 10.1001/jama.287.22.2951
   Holt PJE, 2007, BRIT J SURG, V94, P395, DOI 10.1002/bjs.5710
   Hughes JW, 1997, INT REV LAW ECON, V17, P261, DOI 10.1016/S0144-8188(97)00006-9
   Jena AB, 2011, NEW ENGL J MED, V365, P629, DOI 10.1056/NEJMsa1012370
   JOSKOW PL, 1980, BELL J ECON, V11, P421, DOI 10.2307/3003372
   Kessler D, 1996, Q J ECON, V111, P353, DOI 10.2307/2946682
   Kessler DP, 2002, J HEALTH ECON, V21, P931, DOI 10.1016/S0167-6296(02)00076-0
   Kristensen T, 2012, HEALTH POLICY, V106, P120, DOI 10.1016/j.healthpol.2012.04.001
   Lakdawalla DN, 2012, INT REV LAW ECON, V32, P356, DOI 10.1016/j.irle.2012.07.003
   Langabeer JR, 2009, HEALTH CARE MANAG SC, V12, P192, DOI 10.1007/s10729-008-9079-2
   Lee KCL, 2015, HEALTH SERV RES, V50, P2019, DOI 10.1111/1475-6773.12302
   Leleu H, 2012, INT J PROD ECON, V136, P297, DOI 10.1016/j.ijpe.2011.12.006
   Lepine A, 2015, SOC SCI MED, V131, P164, DOI 10.1016/j.socscimed.2015.03.007
   Mello MM, 2004, SOC SCI MED, V59, P39, DOI 10.1016/j.socscimed.2003.09.034
   Myers TR, 2016, MEDICINE, V95, DOI 10.1097/MD.0000000000003051
   Neale FR, 2009, J RISK INSUR, V76, P221, DOI 10.1111/j.1539-6975.2009.01295.x
   Organization for Economic Cooperation and Development (OECD), 2010, OECD HLTH DAT
   Paik M, 2012, AM LAW ECON REV, V14, P561, DOI 10.1093/aler/ahs017
   Panageas KS, 2003, ANN INTERN MED, V139, P658, DOI 10.7326/0003-4819-139-8-200310210-00009
   Preyra C, 2006, J HEALTH ECON, V25, P1049, DOI 10.1016/j.jhealeco.2005.12.006
   Quinn R, 1998, J RISK INSUR, V65, P467, DOI 10.2307/253660
   SHORTELL SM, 1994, MED CARE, V32, P508, DOI 10.1097/00005650-199405000-00009
   Shurtz I, 2013, J HEALTH ECON, V32, P331, DOI 10.1016/j.jhealeco.2012.11.011
   Smet M, 2007, J PROD ANAL, V27, P13, DOI 10.1007/s11123-006-0021-7
   Tehrani ASS, 2013, BMJ QUAL SAF, V22, P672, DOI 10.1136/bmjqs-2012-001550
   Thorpe K.E., 2004, HLTH AFF W, V4, P20
   Toth F, 2015, SOC SCI MED, V136, P128, DOI 10.1016/j.socscimed.2015.05.024
   Turati G, 2013, FEDERALISM AND DECENTRALIZATION IN EUROPEAN HEALTH AND SOCIAL CARE, P47
   Valdmanis Vivian G, 2010, J Health Care Finance, V37, P78
   Viscusi WK, 2005, J RISK INSUR, V72, P23, DOI 10.1111/j.0022-4367.2005.00114.x
   Weaver M, 2004, SOC SCI MED, V59, P199, DOI 10.1016/j.socscimed.2003.10.014
   West E, 2001, QUAL HEALTH CARE, V10, P40, DOI 10.1136/qhc.10.1.40
   Wilson PW, 2004, J APPL ECONOM, V19, P505, DOI 10.1002/jae.801
   Zhao YJ, 2011, ECON PAP, V30, P341, DOI 10.1111/j.1759-3441.2011.00123.x
NR 55
TC 16
Z9 16
U1 0
U2 11
PU PERGAMON-ELSEVIER SCIENCE LTD
PI OXFORD
PA THE BOULEVARD, LANGFORD LANE, KIDLINGTON, OXFORD OX5 1GB, ENGLAND
SN 0277-9536
EI 1873-5347
J9 SOC SCI MED
JI Soc. Sci. Med.
PD DEC
PY 2016
VL 170
BP 152
EP 160
DI 10.1016/j.socscimed.2016.10.021
PG 9
WC Public, Environmental & Occupational Health; Social Sciences, Biomedical
WE Science Citation Index Expanded (SCI-EXPANDED); Social Science Citation Index (SSCI)
SC Public, Environmental & Occupational Health; Biomedical Social Sciences
GA ED8FZ
UT WOS:000389108700017
PM 27788411
DA 2022-10-14
ER

PT J
AU Amaral-Garcia, S
   Grembi, V
AF Amaral-Garcia, Sofia
   Grembi, Veronica
TI Curb your premium: The impact of monitoring malpractice claims
SO HEALTH POLICY
LA English
DT Article
DE Medical malpractice premium; Legal expenditures; Monitoring claims;
   Italy; Difference in differences
ID NEGLIGENCE; LIABILITY
AB We study a policy aimed at increasing the level of information on medical malpractice costs and the risk exposure of local public healthcare providers. The policy is based on enhanced monitoring of medical malpractice claims by the level of government that rules providers in a multilevel institutional setting. In particular, we implement a difference-in-differences strategy using Italian data at the provider level from 2001 to 2008 to evaluate the impact of monitoring claims on medical liability expenditures, measured as insurance premiums and legal expenditures, which was adopted by only some Regions. Our results show that this information-enhancing policy reduces paid premiums by around 15%. This reduced-form effect might arise by higher bargaining power on the demand side or increased competition on the supply side of the insurance market. Validity tests show that our findings are not driven by differential pre-policy trends between treated and control providers. Moreover, this policy could be cheaply implemented also in other institutional contexts with positive effects. (C) 2013 Elsevier Ireland Ltd. All rights reserved.
C1 [Amaral-Garcia, Sofia] Swiss Fed Inst Technol, Zurich, Switzerland.
   [Grembi, Veronica] Copenhagen Business Sch, Copenhagen, Denmark.
C3 ETH Zurich; Copenhagen Business School
RP Grembi, V (通讯作者)，Copenhagen Business Sch, Copenhagen, Denmark.
EM sagarcia@ethz.ch; vg.jur@cbs.dk
RI chen, jing/D-8438-2014
OI Grembi, Veronica/0000-0002-5405-320X
FU FCT [SFRH/BD/37917/2007]
FX We are grateful to Eugenio Anessi Pessina, Daniele Fabbri, Rosa Ferrer,
   Nuno Garoupa, Gianandrea Majone, Tommaso Nannicini, Mattia Nardotto,
   participants at the Italian Association of Health Economics 2010
   Meeting, the 2011 Conference of the Spanish Association of Law and
   Economics, the 2011 Conference of the European Association of Law and
   Economics, the 2011 Conference of Empirical Legal Studies, the Bologna
   University seminar for helpful suggestions and comments on previous
   drafts of this paper. We are also grateful to an anonymous referee for
   comments that improved the paper and to Paola Bertoli for providing
   additional data at the healthcare provider level. Sergio Galletta's
   assistantship is acknowledged. Usual disclaimers apply. Financial
   support from FCT, SFRH/BD/37917/2007 for Sofia Amaral-Garcia is
   gratefully acknowledged.
CR AGENAS, 2009, RAPP IND REL SIST RE
   Amaral-Garcia S, 2011, RESPONSABILITA NEI S
   Anessi-Pessina E, 2004, PUBLIC MONEY MANAGE, V24, P309, DOI 10.1111/j.1467-9302.2004.00439.x
   ANIA, 2008, TECHNICAL REPORT
   ANIA, 2010, TECHNICAL REPORT
   Autor DH, 2006, REV ECON STAT, V88, P211, DOI 10.1162/rest.88.2.211
   Bertrand M, 2004, Q J ECON, V119, P249, DOI 10.1162/003355304772839588
   Buzzacchi L, 2008, HLTH SYSTEMS TRANSIT, V66, P105
   CERGAS-Bocconi, 2010, RAPP OASI 2010 AZZ S
   Council of Europe, 2009, TECHNICAL REPORT
   Danzon PM, 2000, HANDB ECON, V17, P1339
   Fabbri D, 2010, HEALTH ECON, V19, P1029, DOI 10.1002/hec.1639
   Fenn P, 2004, ECON J, V114, pF272, DOI 10.1111/j.1468-0297.2004.00222.x
   Fenn P, 2010, J PUBL ADM RES THEOR, V20, pI225, DOI 10.1093/jopart/muq026
   Ferre F, 2012, QUADERNI MONITOR AGE, V9, P45
   France G, 2005, J HEALTH POLIT POLIC, V30, P169, DOI 10.1215/03616878-30-1-2-169
   Grembi V, 2013, HEALTH ECON POLICY L, V8, P1
   Labella B, 2012, MODELLI REGIONALI GE
   Mello M. M., 2006, 8 ROB WOOD JOHNS FDN
   MoH, 2006, RAPP PRIM RIL NAZ RE
   Profili S., 2009, HLTH SYST TRANSIT, V11, P1
   STUDDERT DM, 2000, INDIANA LAW REV, V33, P1643
   Thorpe Kenneth E, 2004, Health Aff (Millwood), VSuppl Web Exclusives, pW4
   Towse A, 1999, HEALTH ECON, V8, P93, DOI 10.1002/(SICI)1099-1050(199903)8:2<93::AID-HEC419>3.0.CO;2-G
   Ugolini C, 2008, INTERECONOMICS, V20, P5
NR 25
TC 5
Z9 5
U1 0
U2 3
PU ELSEVIER IRELAND LTD
PI CLARE
PA ELSEVIER HOUSE, BROOKVALE PLAZA, EAST PARK SHANNON, CO, CLARE, 00000,
   IRELAND
SN 0168-8510
EI 1872-6054
J9 HEALTH POLICY
JI Health Policy
PD FEB
PY 2014
VL 114
IS 2-3
BP 139
EP 146
DI 10.1016/j.healthpol.2013.08.007
PG 8
WC Health Care Sciences & Services; Health Policy & Services
WE Science Citation Index Expanded (SCI-EXPANDED); Social Science Citation Index (SSCI)
SC Health Care Sciences & Services
GA AA5SG
UT WOS:000331159300005
PM 24054708
DA 2022-10-14
ER

PT J
AU Miziara, ID
   Miziara, CSMG
AF Miziara, Ivan Dieb
   Molleis Galego Miziara, Carmen Silvia
TI Medical errors, medical negligence and defensive medicine: A narrative
   review
SO CLINICS
LA English
DT Review
DE Medical errors; Medical liability; Negligence; Defensive medicine
ID MALPRACTICE; CARE; LIABILITY; QUALITY
AB Error in medicine and medical liability has a long history dating back to Antiquity. During the 19th Century, most lawsuits related to errors in treating surgical problems were settled. However, in the first half of the 20th Century, lawsuits claimed that mistakes were related to the doctor's action: the doctor made something wrong (errors of commission). In Brazil, medical error is defined as inappropriate conduct, including negligence and recklessness, that causes harm to the patient. The physician's fear of being suited is the reason for some practice named defensive Medicine (D.M.), defined as ordering unnecessary tests and procedures or avoiding treatments for patients considered at high-risk. Thus, this narrative review aims to analyze and describe the relationship between medical errors, medical negligence, and the practice of D.M. So, the authors propose procedures and attitudes to avoid medical errors and the approach of D.M.: a national focus to create leadership and research tools to enhance the knowledge base about patient safety; a reporting system that would help to identify and learn from errors; the use of a computer-based protocol reminder; some technological devices to help the medical practice (electronic prescribing and information technology systems); creating risk management programs in hospitals. Therefore, the authors conclude that the most critical attitude to avoid medical liability is a good and ethical medical practice with the proper use of technology, based on knowledge of scientific evidence and ethical principles of medicine for the benefit of patients.
C1 [Miziara, Ivan Dieb] Univ Sao Paulo, Fac Med, Dept Legal Med Eth & Occupat Hlth, Sao Paulo, SP, Brazil.
   [Molleis Galego Miziara, Carmen Silvia] Fac Med ABC, Discipline Legal Med & Bioeth, Santo Andre, SP, Brazil.
C3 Universidade de Sao Paulo; Faculdade de Medicina do ABC
RP Miziara, ID (通讯作者)，Univ Sao Paulo, Fac Med, Dept Legal Med Eth & Occupat Hlth, Sao Paulo, SP, Brazil.
EM Ivan.miziara@usp.br
OI Miziara, Ivan/0000-0001-7180-8873
CR Baungaard N, 2022, BMJ OPEN, V12, DOI 10.1136/bmjopen-2021-057169
   BERLIN L, 1986, AM J ROENTGENOL, V147, P1291, DOI 10.2214/ajr.147.6.1291
   Berlin L, 2017, DIAGNOSIS, V4, P133, DOI 10.1515/dx-2017-0007
   Bognar A, 2008, ANN THORAC SURG, V85, P1374, DOI 10.1016/j.athoracsur.2007.11.024
   Bookman K, 2020, EMERG MED CLIN N AM, V38, P539, DOI 10.1016/j.emc.2020.01.006
   Borgan SM, 2020, CUREUS, V12, DOI 10.7759/cureus.6876
   Chang CA, 2011, J DIGIT IMAGING, V24, P724, DOI 10.1007/s10278-010-9344-z
   De Ville K, 1998, THEOR MED BIOETH, V19, P569, DOI 10.1023/A:1009991707255
   Engelhardt HT, 1996, FDN BIOETHICS, V2nd, P446
   Frati P, 2015, BIOMED RES INT, V2015, DOI 10.1155/2015/170692
   Frierson Richard L, 2019, Focus (Am Psychiatr Publ), V17, P332, DOI 10.1176/appi.focus.20190017
   Garattini L, 2020, EURO J INTERMED, P117
   Gawande A A, 2000, MedGenMed, V2, pE12
   Hellinger FJ, 2006, AM J PUBLIC HEALTH, V96, P1375, DOI 10.2105/AJPH.2005.077883
   Hermer LD, 2010, J GEN INTERN MED, V25, P470, DOI 10.1007/s11606-010-1259-3
   Jones W.H.S., 1959, LAW HIPPOCRATES, V2, P263
   Kapp MB, 2016, INT J RISK SAF MED, V28, P213, DOI 10.3233/JRS-170733
   Kessler DP, 2011, J ECON PERSPECT, V25, P93, DOI 10.1257/jep.25.2.93
   Koeche1 LG, 2013, ARQ CATARIN MED, V42, P45
   Kohn L. T., 2000, ERR IS HUMAN BUILDIN
   Landrigan CP, 2004, NEW ENGL J MED, V351, P1838, DOI 10.1056/NEJMoa041406
   LEAPE LL, 1994, JAMA-J AM MED ASSOC, V272, P1851, DOI 10.1001/jama.272.23.1851
   MCDONALD CJ, 1976, NEW ENGL J MED, V295, P1351, DOI 10.1056/NEJM197612092952405
   Mello MM, 2020, JAMA-J AM MED ASSOC, V323, P352, DOI 10.1001/jama.2019.21411
   Miziara ID, 2016, GUIA BOLSO ETICA BIO, P264
   Miziara ID, 2021, J PUBLIC HLTH INT, P21
   Morris AH, 2001, CRIT CARE, V5, P249, DOI 10.1186/cc1041
   Morris JA, 2003, ANN SURG, V237, P844, DOI 10.1097/00000658-200306000-00013
   Oyebode F, 2013, MED PRIN PRACT, V22, P323, DOI 10.1159/000346296
   Reason J, 1995, Qual Health Care, V4, P80, DOI 10.1136/qshc.4.2.80
   Rudey EL, 2021, MEDICINE, V100, DOI 10.1097/MD.0000000000024176
   SANDOR AA, 1957, JAMA-J AM MED ASSOC, V163, P459, DOI 10.1001/jama.1957.82970410010018
   Tuers Dawn Marie, 2013, Nurs Adm Q, V37, P160, DOI 10.1097/NAQ.0b013e318286de06
   Williams PL, 2021, J FORENSIC LEG MED, V80, DOI 10.1016/j.jflm.2021.102170
NR 34
TC 0
Z9 0
U1 1
U2 1
PU ELSEVIER ESPANA
PI MADRID
PA CALLE DE ZURBANO, 76-4TH FLR LEFT, MADRID, 28010, SPAIN
SN 1807-5932
EI 1980-5322
J9 CLINICS
JI Clinics
PY 2022
VL 77
AR 100053
DI 10.1016/j.clinsp.2022.100053
PG 5
WC Medicine, General & Internal
WE Science Citation Index Expanded (SCI-EXPANDED)
SC General & Internal Medicine
GA 1Y0YV
UT WOS:000807872700003
PM 35640458
OA gold, Green Published
DA 2022-10-14
ER

PT J
AU Dallal, RM
   Pang, J
   Soriano, I
   Cottam, D
   Lord, J
   Cox, S
AF Dallal, Ramsey M.
   Pang, John
   Soriano, Ian
   Cottam, Daniel
   Lord, Jeffrey
   Cox, Susan
TI Bariatric-related medical malpractice experience: survey results among
   ASMBS members
SO SURGERY FOR OBESITY AND RELATED DISEASES
LA English
DT Article
DE Negligence; Patient safety; Bariatric surgery; Medical malpractice
ID CLAIMS; HOSPITALS; ERRORS; RISK
AB Background: The medicolegal aspects of bariatric surgery are very difficult to analyze scientifically because there is no central, searchable database of closed case claims and little incentive for malpractice insurers to divulge data. Examining medicolegal data may provide insight into the financial and psychological burden on physicians. Detailed data also may be used to improve patient safety and determine common causes of negligence.
   Methods: All U.S.-based members of the American Society of Metabolic and Bariatric Surgeons were asked to complete a survey regarding their bariatric-related medical malpractice experience.
   Results: Of the 1672 eligible members that received the survey, 330 responded (19.7%). Mean years in practice was 15.3 +/- 9. Mean annual cost of malpractice insurance was $59,200 +/- $52,000 (N = 197). The respondent surgeons experienced 1.5 +/- 3.2 lawsuits on average over the course of their practice. Of the 330 respondents, 144 (48%) did not report a bariatric-related lawsuit filed against them. Of the 464 lawsuits reported by 156 surgeons, 126 were settled out of court (27%), 249 were dropped (54%), and 54 (18%) went to trial. Seventy-two percent of cases that went to trial were found to be in favor of the defense. The mean lifetime amount paid for suits was $250,000 +/- $660,000. The probability of a bariatric surgeon experiencing a lawsuit was independently associated with the years in practice (P = .03) and number of total cases the surgeon has performed (P = .01). The annual cost of malpractice insurance was independently predicted by the amount paid in previous claims (P = .01).
   Conclusions: The probability of a medical malpractice lawsuit correlates positively to the number of procedures performed and the number of years the surgeon has been in practice. (C) 2014 American Society for Metabolic and Bariatric Surgery. All rights reserved.
C1 [Dallal, Ramsey M.; Pang, John; Soriano, Ian] Einstein Healthcare Network, Philadelphia, PA USA.
   [Cottam, Daniel] Bariatr Med Inst, Salt Lake City, UT USA.
   [Lord, Jeffrey] Sacred Heart Hlth Syst, Pensacola, FL USA.
   [Cox, Susan] Amer Soc Metab & Bariatr Surg, Gainesville, FL USA.
RP Dallal, RM (通讯作者)，Einstein Healthcare Network, 60 East Township Line Rd, Elkins Pk, PA 19027 USA.
EM Dallalr@einstein.edu
CR Dallal Ramsey M, 2012, Surg Obes Relat Dis, V8, pe9, DOI 10.1016/j.soard.2011.12.002
   Davenport DL, 2007, J AM COLL SURGEONS, V205, P778, DOI 10.1016/j.jamcollsurg.2007.07.039
   Hall BL, 2009, ANN SURG, V250, P363, DOI 10.1097/SLA.0b013e3181b4148f
   Institute of Medicine, 2000, ERR IS HUMAN BUILDIN
   Jena AB, 2011, NEW ENGL J MED, V365, P629, DOI 10.1056/NEJMsa1012370
   Regenbogen SE, 2007, ANN SURG, V246, P705, DOI 10.1097/SLA.0b013e31815865f8
   Rogers SO, 2006, SURGERY, V140, P25, DOI 10.1016/j.surg.2006.01.008
   Studdert DM, 2006, NEW ENGL J MED, V354, P2024, DOI 10.1056/NEJMsa054479
NR 8
TC 7
Z9 7
U1 0
U2 3
PU ELSEVIER SCIENCE INC
PI NEW YORK
PA 360 PARK AVE SOUTH, NEW YORK, NY 10010-1710 USA
SN 1550-7289
EI 1878-7533
J9 SURG OBES RELAT DIS
JI Surg. Obes. Relat. Dis.
PD JAN-FEB
PY 2014
VL 10
IS 1
BP 121
EP 124
DI 10.1016/j.soard.2013.04.015
PG 4
WC Surgery
WE Science Citation Index Expanded (SCI-EXPANDED)
SC Surgery
GA AB4QA
UT WOS:000331773800021
PM 24054470
DA 2022-10-14
ER

PT J
AU Shah, VV
   Kapp, MB
   Wolverton, SE
AF Shah, Vidhi V.
   Kapp, Marshall B.
   Wolverton, Stephen E.
TI Medical Malpractice in Dermatology-Part I: Reducing the Risks of a
   Lawsuit
SO AMERICAN JOURNAL OF CLINICAL DERMATOLOGY
LA English
DT Article
ID PROFESSIONAL LIABILITY CLAIMS; PHYSICIANS; DISCLOSURE; MELANOMA; SURGERY
AB Malpractice risk is a common source of concern for the practicing physician. Dermatologists experience fewer lawsuits than most other specialists in medicine, but the risk is not negligible. All physicians should familiarize themselves with areas of potential risk and avoid medico-legal pitfalls. We present Part I of a two-part series addressing medico-legal questions common to most practitioners that cause a great deal of anxiety. Part I will focus upon risk management and prevention of future malpractice lawsuits, and Part II deals with suggestions and guidance once a lawsuit occurs. Herein, we discuss the primary sources of malpractice lawsuits delivered against healthcare practitioners including issues with informed consent, patient noncompliance, medical negligence, and inappropriate documentation, including use of electronic medical records. The overall goal is to effectively avoid these common sources of litigation. The risk management strategies discussed in this paper are relevant to the everyday practitioner and may offer physicians some degree of protection from potential liability.
C1 [Shah, Vidhi V.] Univ Missouri, Kansas City Sch Med, 2411 Holmes St, Kansas City, MO 64108 USA.
   [Kapp, Marshall B.] Florida State Univ, Coll Med, Ctr Innovat Collaborat Med & Law, 1115W Call St, Tallahassee, FL 32306 USA.
   [Kapp, Marshall B.] Coll Law, 1115W Call St, Tallahassee, FL 32306 USA.
   [Wolverton, Stephen E.] Indiana Univ, Dept Dermatol, 550N Univ Blvd,Suite 3240, Indianapolis, IN 46202 USA.
C3 University of Missouri System; University of Missouri Kansas City; State
   University System of Florida; Florida State University; Indiana
   University System; Indiana University-Purdue University Indianapolis
RP Wolverton, SE (通讯作者)，Indiana Univ, Dept Dermatol, 550N Univ Blvd,Suite 3240, Indianapolis, IN 46202 USA.
EM swolvert@iu.edu
CR [Anonymous], 2012, MICH MOD MED MALPR P
   Association AHIM, 2014, APPR US COP PAST FUN
   Belzer E J, 1999, Fam Pract Manag, V6, P23
   Brunken JD, 2014, 5 WAYS DOCTORS CAN B
   Burkle CM, 2011, MAYO CLIN PROC, V86, P326, DOI 10.4065/mcp.2010.0834
   Caplan A., 2013, SHOULD YOU REPORT CO
   Charles SC, 2001, WESTERN J MED, V174, P55, DOI 10.1136/ewjm.174.1.55
   Chesanow N, 2014, 8 MALPRACTICE DANGER
   Chesanow N., 2014, MEDSCAPE
   Company DBI, 2012, RISK MANAGEMENT PRAC, P6
   D'Souza LS, 2015, JAMA DERMATOL, V151, P529, DOI 10.1001/jamadermatol.2014.4495
   Dym Harry, 2008, Dent Clin North Am, V52, P563, DOI 10.1016/j.cden.2008.02.011
   FRISCH PR, 1995, WESTERN J MED, V163, P346
   Gallagher TH, 2003, JAMA-J AM MED ASSOC, V289, P1001, DOI 10.1001/jama.289.8.1001
   Gallagher TH, 2013, NEW ENGL J MED, V369, P1752, DOI 10.1056/NEJMsb1303119
   Gardner S, 1996, CAMPBELL L REV, V18, P1
   GILMORE A, 1984, CAN MED ASSOC J, V130, P1338
   Glusac EJ, 2003, J CUTAN PATHOL, V30, P287, DOI 10.1034/j.1600-0560.2003.00075.x
   Goldberg DJ, 2009, DERMATOL CLIN, V27, P501, DOI 10.1016/j.det.2009.08.002
   Graber ML, 2019, J PATIENT SAF, V15, P77, DOI 10.1097/PTS.0000000000000240
   Gugilelmo WJ, 2013, DOCTORS BADMOUTHING
   High WA, 2008, CLIN LAB MED, V28, P261, DOI 10.1016/j.cll.2007.12.006
   Jalian HR, 2014, JAMA DERMATOL, V150, P407, DOI 10.1001/jamadermatol.2013.7117
   Jena AB, 2011, NEW ENGL J MED, V365, P629, DOI 10.1056/NEJMsa1012370
   Kapp MB, 2015, DEPAUL J HLTH CARE L, V1, P751
   Kleinsinger Fred, 2010, Perm J, V14, P54
   Lucas JMAL, TELEMEDICINE DERMATO, P27
   Marsch A, 2012, DERMATOL CLIN, V30, P593, DOI 10.1016/j.det.2012.06.011
   Martin Leslie R, 2005, Ther Clin Risk Manag, V1, P189
   Mazor KM, 2006, J GEN INTERN MED, V21, P704, DOI 10.1111/j.1525-1497.2006.00465.x
   McDaniel SH, 2013, J GEN INTERN MED, V28, P1405, DOI 10.1007/s11606-013-2499-9
   Moshell AN, 2012, J AM ACAD DERMATOL, V66, P78, DOI 10.1016/j.jaad.2010.12.003
   Page L., 2015, 10 NEW MALPRACTICE A
   Peckham C, 2015, MEDSCAPE MALPRACTICE
   Rao K H Satyanarayana, 2014, J Cutan Aesthet Surg, V7, P121, DOI 10.4103/0974-2077.138361
   Robbennolt JK, 2009, CLIN ORTHOP RELAT R, V467, P376, DOI 10.1007/s11999-008-0580-1
   Sacchidanand Sarvajnamurthy A, 2012, J Cutan Aesthet Surg, V5, P170, DOI 10.4103/0974-2077.101370
   Snyder L, 2012, ANN INTERN MED, V156, DOI 10.7326/0003-4819-156-1-201201031-00001
   TAN SY, 2015, HEMATOLOGY NEWS
   Teichman P G, 2000, Fam Pract Manag, V7, P29
   Willis Deanna R, 2005, Fam Pract Manag, V12, P34
   Witman AB, 1996, ARCH INTERN MED, V156, P2565, DOI 10.1001/archinte.156.22.2565
   Zurad EG, 2006, FAM PRACT MANAG
NR 43
TC 3
Z9 3
U1 0
U2 1
PU ADIS INT LTD
PI NORTHCOTE
PA 5 THE WAREHOUSE WAY, NORTHCOTE 0627, AUCKLAND, NEW ZEALAND
SN 1175-0561
EI 1179-1888
J9 AM J CLIN DERMATOL
JI Am. J. Clin. Dermatol.
PD DEC
PY 2016
VL 17
IS 6
BP 593
EP 600
DI 10.1007/s40257-016-0223-3
PG 8
WC Dermatology
WE Science Citation Index Expanded (SCI-EXPANDED)
SC Dermatology
GA EC0WO
UT WOS:000387822500003
PM 27734331
DA 2022-10-14
ER

PT J
AU Morgan, JL
   Vijh, R
AF Morgan, Jenna L.
   Vijh, Rajesh
TI Trends in malpractice litigation in relation to the delivery of breast
   care in the National Health Service
SO BREAST
LA English
DT Article
DE Malpractice litigation; Breast care; NHSLA; Medical negligence; Breast
   cancer litigation
ID CANCER; RECONSTRUCTION
AB Malpractice litigation involving the delivery of breast care has been evaluated in the United States of America (USA) but is a relatively new area of study in the United Kingdom (UK). We sought to study and evaluate the emerging trends in litigation claims in relation to breast disease with the National Health Service Litigation Authority (NHSLA) over the last 15 years, up to December 2010. (C) 2013 Elsevier Ltd. All rights reserved.
C1 [Morgan, Jenna L.; Vijh, Rajesh] Scunthorpe Gen Hosp, Dept Gen Surg, Cliff Gardens DN15 7HB, Scunthorpe, England.
RP Morgan, JL (通讯作者)，Univ Sheffield, Royal Hallamshire Hosp, Sch Med, EU25 E Floor,Glossop Rd, Sheffield S10 2JF, S Yorkshire, England.
EM j.morgan@sheffield.ac.uk
CR [Anonymous], 2006, CANC SCREEN SER NHS
   [Anonymous], 1990, BREAST CANC STUD PHY
   [Anonymous], 1995, 1995 REP PHYS INS AS
   Association of Breast Surgery at Baso 2009, 2009, Eur J Surg Oncol, V35 Suppl 1, P1, DOI 10.1016/j.ejso.2009.01.008
   Baildam A, 2007, EJSO-EUR J SURG ONC, V33, pS1, DOI 10.1016/j.ejso.2007.04.014
   Berlin L., BREAST CANC MAMMOGRA
   Callaghan CJ, 2002, BRIT J SURG, V89, P335, DOI 10.1046/j.0007-1323.2001.02027.x
   DONG ZW, 2009, CHINAS CANC SCREENIN
   KERN KA, 1992, ARCH SURG-CHICAGO, V127, P542
   Liston J, 2011, NHSBSP PUBL, V59
   MITNICK JS, 1995, J AM COLL SURGEONS, V181, P315
   MORRIS J, 1992, EUR J CANCER, V28A, P1709, DOI 10.1016/0959-8049(92)90073-B
   Morrow M, 2001, J AM COLL SURGEONS, V192, P1, DOI 10.1016/S1072-7515(00)00747-X
   NHS Information Centre, NAT MAST BREAST REC
   POTCHEN EJ, 1991, AM J ROENTGENOL, V156, P475, DOI 10.2214/ajr.156.3.1741799
   Purushothaman HN, 2012, CLIN RADIOL, V67, P638, DOI 10.1016/j.crad.2011.08.027
   Richards MA, 1999, LANCET, V353, P1119, DOI 10.1016/S0140-6736(99)02143-1
   Vijh R, 2008, BREAST, V17, P148, DOI 10.1016/j.breast.2007.08.003
   Willson R, 2011, NHSBSP PUBL, V59
   Zylstra S, 2001, Breast J, V7, P76, DOI 10.1046/j.1524-4741.2001.007002076.x
NR 20
TC 5
Z9 5
U1 0
U2 3
PU CHURCHILL LIVINGSTONE
PI EDINBURGH
PA JOURNAL PRODUCTION DEPT, ROBERT STEVENSON HOUSE, 1-3 BAXTERS PLACE,
   LEITH WALK, EDINBURGH EH1 3AF, MIDLOTHIAN, SCOTLAND
SN 0960-9776
EI 1532-3080
J9 BREAST
JI Breast
PD OCT
PY 2013
VL 22
IS 5
BP 964
EP 967
DI 10.1016/j.breast.2013.05.004
PG 4
WC Oncology; Obstetrics & Gynecology
WE Science Citation Index Expanded (SCI-EXPANDED)
SC Oncology; Obstetrics & Gynecology
GA 219OO
UT WOS:000324516800065
PM 23756382
DA 2022-10-14
ER

PT J
AU Svider, PF
   Mauro, AC
   Eloy, JA
   Setzen, M
   Carron, MA
   Folbe, AJ
AF Svider, Peter F.
   Mauro, Andrew C.
   Eloy, Jean Anderson
   Setzen, Michael
   Carron, Michael A.
   Folbe, Adam J.
TI Malodorous consequences: What comprises negligence in anosmia
   litigation?
SO INTERNATIONAL FORUM OF ALLERGY & RHINOLOGY
LA English
DT Article
DE rhinologic; negligence; litigation; informed consent; anosmia;
   rhinology; malpractice; hyposmia
ID PATIENT EDUCATION MATERIALS; EXPERT WITNESS QUALIFICATION; MEDICAL
   MALPRACTICE LITIGATION; ENDOSCOPIC SINUS SURGERY; READABILITY
   ASSESSMENT; MEDICOLEGAL LIABILITY; LEGAL RESPONSIBILITY; NEUROLOGICAL
   SURGERY; OTOLARYNGOLOGY-HEAD; OLFACTORY FUNCTION
AB Background
   Our objectives were to evaluate factors raised in malpractice litigation in which plaintiffs alleged that physician negligence led to olfactory dysfunction.
   Methods
   We analyzed publically available federal and court records using Westlaw, a widely used computerized legal database. Pertinent jury verdicts and settlements were comprehensively examined for alleged causes of malpractice (including procedures for iatrogenic causes), defendant specialty, patient demographics, and other factors raised in legal proceedings.
   Results
   Of 25 malpractice proceedings meeting inclusion criteria, 60.0% were resolved for the defendant, 12.0% were settled, and 28.0% had jury-awarded damages. Median payments were significant ($300,000 and $412,500 for settlements and awards, respectively). Otolaryngologists were the most frequently named defendants (68.0%), with the majority of iatrogenic cases (55.0%) related to rhinologic procedures. Associated medical events accompanying anosmia included dysgeusia, cerebrospinal fluid leaks, and meningitis. Other alleged factors included requiring additional surgery (80.0%), unnecessary procedures (47.4% of iatrogenic procedural cases), untimely diagnosis leading to anosmia (44.0%), inadequate informed consent (35.0%), dysgeusia (56.0%), and psychological sequelae (24.0%).
   Conclusion
   Olfactory dysfunction can adversely affect quality of life and thus is a potential area for malpractice litigation. This is particularly true for iatrogenic causes of anosmia, especially following rhinologic procedures. Settlements and damages awarded were considerable, making an understanding of factors detailed in this analysis of paramount importance for the practicing otolaryngologist. This analysis reinforces the importance of explicitly including anosmia in a comprehensive informed consent process for any rhinologic procedure.
C1 [Svider, Peter F.; Carron, Michael A.; Folbe, Adam J.] Wayne State Univ, Sch Med, Dept Otolaryngol Head & Neck Surg, Detroit, MI 48201 USA.
   [Mauro, Andrew C.] Univ Michigan, Sch Law, Ann Arbor, MI 48109 USA.
   [Eloy, Jean Anderson] Rutgers New Jersey Med Sch, Dept Otolaryngol Head & Neck Surg, Newark, NJ USA.
   [Eloy, Jean Anderson] Rutgers New Jersey Med Sch, Dept Neurol Surg, Newark, NJ USA.
   [Eloy, Jean Anderson] Rutgers New Jersey Med Sch, Ctr Skull Base & Pituitary Surg, Neurol Inst New Jersey, Newark, NJ USA.
   [Setzen, Michael] N Shore Univ Hosp, Rhinol Sect, Manhasset, NY USA.
C3 Wayne State University; University of Michigan System; University of
   Michigan; Rutgers State University New Brunswick; Rutgers State
   University Medical Center; Rutgers State University New Brunswick;
   Rutgers State University Medical Center; Rutgers State University New
   Brunswick; Rutgers State University Medical Center; Northwell Health;
   North Shore University Hospital
RP Svider, PF (通讯作者)，Wayne State Univ, Sch Med, Dept Otolaryngol Head & Neck Surg, 4201 St Antoine,5E-UHC, Detroit, MI 48201 USA.
EM psvider@gmail.com
CR Anderson GF, 2005, HEALTH AFFAIR, V24, P903, DOI 10.1377/hlthaff.24.4.903
   Annas GJ, 2012, NEW ENGL J MED, V367, P445, DOI 10.1056/NEJMra1108646
   [Anonymous], 2004, J Med Pract Manage, V20, P44
   Biedlingmaier JF, 1999, OTOLARYNG HEAD NECK, V121, P510, DOI 10.1016/S0194-5998(99)70252-4
   Blaivas M, 2012, AM J EMERG MED, V30, P338, DOI 10.1016/j.ajem.2010.12.016
   Blake DM, 2013, OTOLARYNG HEAD NECK, V149, P554, DOI 10.1177/0194599813498696
   Brenner R James, 2004, J Am Coll Radiol, V1, P18, DOI 10.1016/S1546-1440(03)00008-5
   Cherla DV, 2013, OTOL NEUROTOL, V34, P1349, DOI 10.1097/MAO.0b013e31829530e5
   Cherla DV, 2012, LARYNGOSCOPE, V122, P1649, DOI 10.1002/lary.23309
   Choudhry AJ, 2013, J GASTROINTEST SURG, V17, P1796, DOI 10.1007/s11605-013-2248-8
   Colaco M, 2013, J UROLOGY, V189, P1048, DOI 10.1016/j.juro.2012.08.255
   Dalton P, 2013, NEUROLOGY, V80, pS32, DOI 10.1212/WNL.0b013e3182872eb4
   DOTY RL, 1984, LARYNGOSCOPE, V94, P176, DOI 10.1288/00005537-198402000-00004
   Eloy JA, 2014, J NEUROSURG, V120, P185, DOI 10.3171/2013.8.JNS13584
   Eloy JA, 2013, INT FORUM ALLERGY RH, V3, P980, DOI 10.1002/alr.21210
   Eloy JA, 2013, OTOLARYNG HEAD NECK, V149, P649, DOI 10.1177/0194599813499898
   Eloy JA, 2013, OTOLARYNG HEAD NECK, V148, P764, DOI 10.1177/0194599813481943
   Eloy JA, 2012, OTOLARYNG HEAD NECK, V147, P848, DOI 10.1177/0194599812456152
   Frank-Stromborg Marilyn, 2002, Semin Oncol Nurs, V18, P128, DOI 10.1053/sonu.2002.32510
   Gaines A, 2013, AM J RHINOL ALLERGY, V27, pS45, DOI 10.2500/ajra.2013.27.3898
   Gaines AD, 2010, ALLERGY ASTHMA PROC, V31, P185, DOI 10.2500/aap.2010.31.3357
   Goldstein BJ, 2013, INT FORUM ALLERGY RH, V3, P550, DOI 10.1002/alr.21153
   Hansberry DR, 2014, LARYNGOSCOPE, V124, P405, DOI 10.1002/lary.24261
   Hermer LD, 2010, J GEN INTERN MED, V25, P470, DOI 10.1007/s11606-010-1259-3
   Hong SS, 2013, OTOLARYNG HEAD NECK, V148, P589, DOI 10.1177/0194599813475566
   Hummel T, 2011, GMS CURR TOP OTORHIN, V10
   Husain Q, 2013, OTOLARYNG HEAD NECK, V148, P29, DOI 10.1177/0194599812464020
   Jena AB, 2012, ARCH INTERN MED, V172, P892, DOI 10.1001/archinternmed.2012.1416
   Kasabwala K, 2013, INT FORUM ALLERGY RH, V3, P325, DOI 10.1002/alr.21097
   Kasabwala K, 2012, OTOLARYNG HEAD NECK, V147, P466, DOI 10.1177/0194599812442783
   Katotomichelakis M, 2013, LARYNGOSCOPE, V123, pE10, DOI 10.1002/lary.24113
   Khan MN, 2014, INT FORUM ALLERGY RH, V4, P76, DOI 10.1002/alr.21229
   Kilgore ML, 2006, INQUIRY-J HEALTH CAR, V43, P255, DOI 10.5034/inquiryjrnl_43.3.255
   Kovalerchik O, 2013, INT FORUM ALLERGY RH, V3, P722, DOI 10.1002/alr.21169
   Lekovic GP, 2007, NEUROSURGERY, V60, P516, DOI 10.1227/01.NEU.0000255337.80285.39
   Liu JK, 2013, NEUROSURGERY, V60, P186, DOI 10.1227/01.neu.0000432789.45386.a8
   Lydiatt DD, 2003, ARCH OTOLARYNGOL, V129, P50, DOI 10.1001/archotol.129.1.50
   Mehlman MJ, 2006, J LEGAL MED, V27, P17, DOI 10.1080/01947640500533218
   Misra P, 2013, LARYNGOSCOPE, V123, P90, DOI 10.1002/lary.23574
   Misra P, 2012, J NEURO-ONCOL, V109, P573, DOI 10.1007/s11060-012-0930-4
   MITNICK JS, 1995, J AM COLL SURGEONS, V181, P315
   Moffett P, 2011, WEST J EMERG MED, V12, P109
   Morris LGT, 2008, ARCH OTOLARYNGOL, V134, P102, DOI 10.1001/archotol.134.1.102
   Nahed BV, 2012, PLOS ONE, V7, DOI 10.1371/journal.pone.0039237
   Nash JJ, 2011, OTOLARYNG HEAD NECK, V144, P10, DOI 10.1177/0194599810390470
   Paik AM, AESTHET SUR IN PRESS
   Patel CR, 2013, HEAD NECK-J SCI SPEC, V35, P1421, DOI 10.1002/hed.23157
   Reilly BK, 2013, LARYNGOSCOPE, V123, P112, DOI 10.1002/lary.23608
   Sanghvi S, 2012, LARYNGOSCOPE, V122, P1943, DOI 10.1002/lary.23424
   Seabury SA, 2013, HEALTH AFFAIR, V32, P111, DOI 10.1377/hlthaff.2012.0967
   Studdert DM, 2006, NEW ENGL J MED, V354, P2024, DOI 10.1056/NEJMsa054479
   Svider PF, 2013, AM J OTOLARYNG, V34, P699, DOI 10.1016/j.amjoto.2012.12.005
   Svider PF, 2013, J GASTROINTEST SURG, V17, P1732, DOI 10.1007/s11605-013-2261-y
   Svider PF, 2013, LARYNGOSCOPE, V123, P2099, DOI 10.1002/lary.24000
   Svider PF, 2013, LARYNGOSCOPE, V123, P1849, DOI 10.1002/lary.23905
   Svider PF, 2013, LARYNGOSCOPE, V123, P1754, DOI 10.1002/lary.23997
   Svider PF, 2013, LARYNGOSCOPE, V123, P1156, DOI 10.1002/lary.23995
   Svider PF, 2013, AM J OTOLARYNG, V34, P31, DOI 10.1016/j.amjoto.2012.08.001
   Svider PF, 2013, OPHTHAL PLA IN PRESS
   Thomas EJ, 2000, MED CARE, V38, P261, DOI 10.1097/00005650-200003000-00003
   Wegman B, 2012, CLIN ORTHOP RELAT R, V470, P1379, DOI 10.1007/s11999-012-2244-4
NR 61
TC 9
Z9 9
U1 0
U2 4
PU WILEY-BLACKWELL
PI HOBOKEN
PA 111 RIVER ST, HOBOKEN 07030-5774, NJ USA
SN 2042-6976
EI 2042-6984
J9 INT FORUM ALLERGY RH
JI Int. Forum Allergy Rhinol.
PD MAR
PY 2014
VL 4
IS 3
BP 216
EP 222
DI 10.1002/alr.21257
PG 7
WC Otorhinolaryngology
WE Science Citation Index Expanded (SCI-EXPANDED); Social Science Citation Index (SSCI)
SC Otorhinolaryngology
GA AB9TW
UT WOS:000332139600008
PM 24395721
OA Green Submitted
DA 2022-10-14
ER

PT J
AU Paterick, ZR
   Paterick, TE
AF Paterick, Zachary R.
   Paterick, Timothy Edward
TI Heightened malpractice risk for hospitalist physicians in the USA: what
   to know and what to do
SO POSTGRADUATE MEDICAL JOURNAL
LA English
DT Article
DE hospitalist physicians; hospitalist programs; patient mix; malpractice
   risk; liability; and negligence
AB Hospitalists, nurse practitioners, physician assistants and institutions are all at risk for the potential professional liability issues. The unique relationship between healthcare providers and their sponsoring institution generates complex and evolving legal issues for all participants. The law has played a great role integrating quality care and patient safety with physicians, while providing an avenue for relief when a medical error occurs. The intersection of law and medicine, while allowing for optimal patient care, exposes participating medical providers and the sponsoring institutions to specific professional liability issues. This article addresses the heightened medical practice risk that hospitalist physicians' encounter in today's practice of hospital medicine.
C1 [Paterick, Zachary R.] Univ Michigan, Law, Ann Arbor, MI 48109 USA.
C3 University of Michigan System; University of Michigan
EM tpaterick@gmail.com
CR [Anonymous], 2014, HOSP WINTHROP WHITCO
   Hooker R.S., 2009, J MED LICENSURE DISC, V95, P6
   John Nelson MD, 2014, HOSP MMH HOSP WORKIN
   O'Donnell C, 2017, REUTERS
   REUTER SR, 1994, J LEGAL MED, V15, P485, DOI 10.1080/01947649409510958
   Sharma G, 2010, ARCH INTERN MED, V170, P363, DOI 10.1001/archinternmed.2009.553
   Studdert DM, 2006, NEW ENGL J MED, V354, P2024, DOI 10.1056/NEJMsa054479
NR 7
TC 0
Z9 0
U1 0
U2 4
PU BMJ PUBLISHING GROUP
PI LONDON
PA BRITISH MED ASSOC HOUSE, TAVISTOCK SQUARE, LONDON WC1H 9JR, ENGLAND
SN 0032-5473
EI 1469-0756
J9 POSTGRAD MED J
JI Postgrad. Med. J.
PD OCT
PY 2019
VL 95
IS 1128
BP 531
EP 533
DI 10.1136/postgradmedj-2019-136713
PG 3
WC Medicine, General & Internal
WE Science Citation Index Expanded (SCI-EXPANDED)
SC General & Internal Medicine
GA JB0LM
UT WOS:000488245600003
PM 31371462
DA 2022-10-14
ER

PT J
AU Lyu, HG
   Cooper, MA
   Mayer-Blackwell, B
   Jiam, N
   Hechenbleikner, EM
   Wick, EC
   Berenholtz, SM
   Makary, MA
AF Lyu, Heather G.
   Cooper, Michol A.
   Mayer-Blackwell, Brandan
   Jiam, Nicole
   Hechenbleikner, Elizabeth M.
   Wick, Elizabeth C.
   Berenholtz, Sean M.
   Makary, Martin A.
TI Medical Harm: Patient Perceptions and Follow-up Actions
SO JOURNAL OF PATIENT SAFETY
LA English
DT Article
DE patient harm; medical errors; medical malpractice; patient safety
ID LEGAL LIABILITY; MALPRACTICE; CARE; DISCLOSURE; ERRORS; IMPLEMENTATION;
   NEGLIGENCE; PHYSICIAN; APOLOGY; EVENTS
AB Objectives Much research has been conducted to describe medical mistakes resulting in patient harm using databases that capture these events for medical organizations. The objective of this study was to describe patients' perceptions regarding disclosure and their actions after harm.
   Methods We analyzed a patient harm survey database composed of responses from a voluntary online survey administered to patients by ProPublica, an independent nonprofit news organization, during a 1-year period (May 2012 to May 2013). We collected data on patient demographics and characteristics related to the acknowledgment of patient harms, the reporting of patient harm to an oversight agency, whether the patient or the family obtained the harm-associated medical records, as well as the presence of a malpractice claim.
   Results There were 236 respondents reporting a patient harm (mean age, 49.1 y). In 11.4% (27/236) of harms, an apology by the medical organization or the clinician was made. In 42.8% (101/236) of harms, a complaint was filed with an oversight agency. In 66.5% (157/236) of harms, the patient or the family member obtained a copy of the pertinent medical records. A malpractice claim was reported in 19.9% (47/236) of events.
   Conclusions In this sample of self-reported patient harms, we found a perception of inadequate apology. Nearly half of patient harm events are reported to an oversight agency, and roughly one-fifth result in a malpractice claim.
C1 [Lyu, Heather G.; Cooper, Michol A.; Mayer-Blackwell, Brandan; Jiam, Nicole; Hechenbleikner, Elizabeth M.; Wick, Elizabeth C.; Makary, Martin A.] Johns Hopkins Univ, Sch Med, Dept Surg, Baltimore, MD 21205 USA.
   [Berenholtz, Sean M.] Johns Hopkins Univ, Sch Med, Dept Anesthesiol Crit Care Med, Baltimore, MD USA.
   [Berenholtz, Sean M.] Johns Hopkins Univ, Sch Med, Dept Surg, Baltimore, MD 21205 USA.
   [Makary, Martin A.] Johns Hopkins Univ, Johns Hopkins Bloomberg Sch Publ Hlth, Dept Hlth Policy, Baltimore, MD USA.
   [Makary, Martin A.] Johns Hopkins Univ, Dept Management, Johns Hopkins Bloomberg Sch Publ Hlth, Baltimore, MD USA.
C3 Johns Hopkins University; Johns Hopkins University; Johns Hopkins
   University; Johns Hopkins University; Johns Hopkins Bloomberg School of
   Public Health; Johns Hopkins University; Johns Hopkins Bloomberg School
   of Public Health
RP Makary, MA (通讯作者)，Johns Hopkins Univ Hosp, Dept Surg, Halsted 610,600 N Wolfe St, Baltimore, MD 21231 USA.
EM mmakary1@jhmi.edu
FU AGENCY FOR HEALTHCARE RESEARCH AND QUALITY [R03HS023874] Funding Source:
   NIH RePORTER
CR Bell SK, 2012, MILBANK Q, V90, P682, DOI 10.1111/j.1468-0009.2012.00679.x
   Bismark MM, 2009, NEW ZEAL MED J, V122, P96
   Cullen DJ, 1997, CRIT CARE MED, V25, P1289, DOI 10.1097/00003246-199708000-00014
   Gallagher TH, 2007, NEW ENGL J MED, V356, P2713, DOI 10.1056/NEJMra070568
   Hamasaki T, 2011, BMC MED ETHICS, V12, DOI 10.1186/1472-6939-12-7
   Hamasaki T, 2008, BMC FAM PRACT, V9, DOI 10.1186/1471-2296-9-43
   Kachalia A, 2010, ANN INTERN MED, V153, P213, DOI 10.7326/0003-4819-153-4-201008170-00002
   Kaushal R, 2010, QUAL SAF HEALTH CARE, V19, DOI 10.1136/qshc.2008.031179
   KOHN LT, 2000, I MED ERR IS HUMAN B
   Landrigan CP, 2010, NEW ENGL J MED, V363, P2124, DOI 10.1056/NEJMsa1004404
   Leape LL, 2005, JAMA-J AM MED ASSOC, V293, P2384, DOI 10.1001/jama.293.19.2384
   LOCALIO AR, 1991, NEW ENGL J MED, V325, P245, DOI 10.1056/NEJM199107253250405
   Matlow AG, 2010, ARCH DIS CHILD, V95, P286, DOI 10.1136/adc.2009.163097
   Mazor KM, 2004, ANN INTERN MED, V140, P409, DOI 10.7326/0003-4819-140-6-200403160-00006
   Mello MM, 2010, HEALTH AFFAIR, V29, P1569, DOI 10.1377/hlthaff.2009.0807
   Micalizzi DA, 2012, PEDIATR CLIN N AM, V59, P1233, DOI 10.1016/j.pcl.2012.08.004
   Oyebode F, 2013, MED PRIN PRACT, V22, P323, DOI 10.1159/000346296
   Piette JD, 2005, ARCH INTERN MED, V165, P1749, DOI 10.1001/archinte.165.15.1749
   Pronovost PJ, 2012, JAMA-J AM MED ASSOC, V308, P769, DOI 10.1001/jama.2012.9537
   Studdert DM, 2004, NEW ENGL J MED, V350, P283, DOI 10.1056/NEJMhpr035470
   Thom DH, 2002, FAM PRACT, V19, P476, DOI 10.1093/fampra/19.5.476
   WARE JE, 1990, MED CARE, V28, pS39, DOI 10.1097/00005650-199009001-00009
   Wojcieszak D, 2006, JT COMM J QUAL PATIE, V32, P344, DOI 10.1016/S1553-7250(06)32044-2
NR 23
TC 3
Z9 3
U1 1
U2 7
PU LIPPINCOTT WILLIAMS & WILKINS
PI PHILADELPHIA
PA TWO COMMERCE SQ, 2001 MARKET ST, PHILADELPHIA, PA 19103 USA
SN 1549-8417
J9 J PATIENT SAF
JI J. Patient Saf.
PD DEC
PY 2017
VL 13
IS 4
BP 199
EP 201
DI 10.1097/PTS.0000000000000136
PG 3
WC Health Care Sciences & Services; Health Policy & Services
WE Science Citation Index Expanded (SCI-EXPANDED); Social Science Citation Index (SSCI)
SC Health Care Sciences & Services
GA FO8AC
UT WOS:000417102000004
PM 25397856
DA 2022-10-14
ER

PT J
AU Anandalwar, SP
   Scholer, AJ
   Ninan, G
   Oliver, JB
   Christian, D
   Eloy, JA
   Chokshi, RJ
AF Anandalwar, Seema P.
   Scholer, Anthony J.
   Ninan, Gigio
   Oliver, Joseph B.
   Christian, Derick
   Eloy, Jean Anderson
   Chokshi, Ravi J.
TI Dissecting malpractice in pancreaticoduodenectomy cases
SO JOURNAL OF SURGICAL RESEARCH
LA English
DT Article
DE Pancreatocoduodenectomy; Malpractice; Medical malpractice; Misdiagnosis;
   Litigation; Plaintiff; Defendant; Verdict; Settlement; Expert witnesses
ID MEDICAL-MALPRACTICE; LEGAL RESPONSIBILITY; ADVERSE EVENTS; LITIGATION;
   PHYSICIANS; OUTCOMES; LIABILITY; INJURY; NERVE; OTOLARYNGOLOGY
AB Background: Medical malpractice is a growing concern for physicians in all fields. Surgical fields have some of the highest malpractice premiums and litigation rates. Pancreaticoduodenectomy (PD) has become a popular procedure; however, it is still associated with significant morbidity and mortality. This study is the first to analyze factors involved in litigation regarding PD cases.
   Methods: The Westlaw database was searched for jury verdicts and settlements using the terms "medical malpractice" and "pancreaticoduodenectomy". Twenty-nine cases from 1991 to 2012 were initially collected. Seven entries not involving PD and three duplicate cases were excluded. Nineteen cases were included for analysis.
   Results: Of the 19 cases included in the analysis, three (15.8%) reached a settlement, three (15.8%) were ruled in favor of the plaintiff, and 13 (68.4%) were ruled in favor of the physician. The average settlement award was $398,333 (range, $195,000-500,000), and the average plaintiff award was $4,288,869 (range, $1,066,608- 10,300,000). The most common factors raised in litigation included PD being allegedly unnecessary (47.4%), followed by postoperative negligence and misdiagnosis (36.8% each).
   Conclusions: The most common factors present in litigation included the allegation that PD was unnecessarily performed. The cases that are awarded large monetary sums are those that involve continued medical care. Ways to improve patient safety and limit litigation include increasing transparency and communication with a thorough discussion between surgeon and patient of the most common topics of litigation discussed.
C1 [Anandalwar, Seema P.] Beth Israel Deaconess Med Ctr, Dept Surg, 330 Brookline Ave, Boston, MA 02215 USA.
   [Scholer, Anthony J.; Oliver, Joseph B.; Chokshi, Ravi J.] Rutgers State Univ, New Jersey Med Sch, Dept Surg, 205 South Orange Ave,G1228, Newark, NJ 07103 USA.
   [Ninan, Gigio] Shankar Ninan & Co LLP, New York, NY USA.
   [Christian, Derick] St Peters Univ, Med Ctr, Dept Surg, New Brunswick, NJ USA.
   [Eloy, Jean Anderson] Rutgers State Univ, New Jersey Med Sch, Dept Otolaryngol Head & Neck Surg, Newark, NJ 07103 USA.
   [Chokshi, Ravi J.] Rutgers State Univ, New Jersey Med Sch, Dept Surg, Div Surg Oncol, Newark, NJ 07103 USA.
C3 Harvard University; Beth Israel Deaconess Medical Center; Rutgers State
   University Newark; Rutgers State University New Brunswick; Rutgers State
   University Medical Center; Rutgers State University Newark; Rutgers
   State University New Brunswick; Rutgers State University Medical Center;
   Rutgers State University Newark; Rutgers State University New Brunswick;
   Rutgers State University Medical Center
RP Chokshi, RJ (通讯作者)，Rutgers State Univ, New Jersey Med Sch, Dept Surg, 205 South Orange Ave,G1228, Newark, NJ 07103 USA.
EM chokshrj@njms.rutgers.edu
RI Scholer, Anthony/GWQ-3630-2022
OI Scholer, Anthony/0000-0002-7693-9298
CR Alkhaffaf B, 2010, ANN SURG, V251, P682, DOI 10.1097/SLA.0b013e3181cc99fd
   Ambady N, 2002, SURGERY, V132, P5, DOI 10.1067/msy.2002.124733
   Bendix J., 2012, MED ECON, V89, P47
   Bendix J, 2012, MED ECON, V89, P52
   Blaivas M, 2012, AM J EMERG MED, V30, P338, DOI 10.1016/j.ajem.2010.12.016
   Brennan TA, 1996, NEW ENGL J MED, V335, P1963, DOI 10.1056/NEJM199612263352606
   Choudhry AJ, 2013, J GASTROINTEST SURG, V17, P1796, DOI 10.1007/s11605-013-2248-8
   DeVille K, 2011, NEW ENGL J MED, V365, P1939, DOI 10.1056/NEJMc1111003
   Eloy JA, 2013, OTOLARYNG HEAD NECK, V148, P764, DOI 10.1177/0194599813481943
   Frank-Stromborg Marilyn, 2002, Semin Oncol Nurs, V18, P128, DOI 10.1053/sonu.2002.32510
   Garcea G, 2012, J GASTROINTEST SURG, V16, P370, DOI 10.1007/s11605-011-1728-y
   Greenblatt DY, 2011, ANN SURG ONCOL, V18, P2126, DOI 10.1245/s10434-011-1594-6
   Hazelton PA., 2000, LEGAL REF SERV Q, V18, P3
   Hong SS, 2013, OTOLARYNG HEAD NECK, V148, P589, DOI 10.1177/0194599813475566
   House MG, 2008, J GASTROINTEST SURG, V12, P270, DOI 10.1007/s11605-007-0421-7
   Jena AB, 2012, ARCH INTERN MED, V172, P892, DOI 10.1001/archinternmed.2012.1416
   Kovalerchik O, 2013, INT FORUM ALLERGY RH, V3, P722, DOI 10.1002/alr.21169
   LEAPE LL, 1991, NEW ENGL J MED, V324, P377, DOI 10.1056/NEJM199102073240605
   Lekovic GP, 2007, NEUROSURGERY, V60, P22
   Lekovic GP, 2007, NEUROSURGERY, V60, P516, DOI 10.1227/01.NEU.0000255337.80285.39
   Levinson W, 1997, JAMA-J AM MED ASSOC, V277, P553, DOI 10.1001/jama.277.7.553
   Lin JW, 2004, J GASTROINTEST SURG, V8, P951, DOI 10.1016/j.gassur.2004.09.044
   Lydiatt DD, 2003, ARCH OTOLARYNGOL, V129, P50, DOI 10.1001/archotol.129.1.50
   MITNICK JS, 1995, J AM COLL SURGEONS, V181, P315
   Morris LGT, 2008, ARCH OTOLARYNGOL, V134, P102, DOI 10.1001/archotol.134.1.102
   Nash JJ, 2011, OTOLARYNG HEAD NECK, V144, P10, DOI 10.1177/0194599810390470
   Nau ML, 2012, J AM ACAD PSYCHIATRY, V40, P318
   Paik AM, 2014, AESTHET SURG J, V34, P79, DOI 10.1177/1090820X13515702
   Reilly BK, 2013, LARYNGOSCOPE, V123, P112, DOI 10.1002/lary.23608
   Seabury SA, 2013, HEALTH AFFAIR, V32, P111, DOI 10.1377/hlthaff.2012.0967
   Shah OJ, 2013, HEPATOB PANCREAT DIS, V12, P196, DOI 10.1016/S1499-3872(13)60031-4
   Studdert DM, 2004, NEW ENGL J MED, V350, P283, DOI 10.1056/NEJMhpr035470
   Svider PF, 2014, OPHTHAL PLAST RECONS, V30, P119, DOI 10.1097/IOP.0000000000000025
   Svider PF, 2013, AM J OTOLARYNG, V34, P699, DOI 10.1016/j.amjoto.2012.12.005
   Svider PF, 2013, J GASTROINTEST SURG, V17, P1732, DOI 10.1007/s11605-013-2261-y
   Svider PF, 2013, LARYNGOSCOPE, V123, P2099, DOI 10.1002/lary.24000
   Svider PF, 2013, LARYNGOSCOPE, V123, P1849, DOI 10.1002/lary.23905
   Svider PF, 2013, LARYNGOSCOPE, V123, P1754, DOI 10.1002/lary.23997
   Svider PF, 2013, LARYNGOSCOPE, V123, P1156, DOI 10.1002/lary.23995
   Tsai PJ, 2012, HEPATO-GASTROENTEROL, V59, P1621, DOI 10.5754/hge10011
   Vidmar N, 2009, CLIN ORTHOP RELAT R, V467, P367, DOI 10.1007/s11999-008-0608-6
   Wegman B, 2012, CLIN ORTHOP RELAT R, V470, P1379, DOI 10.1007/s11999-012-2244-4
   Whipple AO, 1935, ANN SURG, V102, P763, DOI 10.1097/00000658-193510000-00023
   Yeo CJ, 1997, ANN SURG, V226, P248, DOI 10.1097/00000658-199709000-00004
   Yeo CJ, 1997, ANN SURG, V226, P57
NR 45
TC 6
Z9 6
U1 0
U2 0
PU ACADEMIC PRESS INC ELSEVIER SCIENCE
PI SAN DIEGO
PA 525 B ST, STE 1900, SAN DIEGO, CA 92101-4495 USA
SN 0022-4804
EI 1095-8673
J9 J SURG RES
JI J. Surg. Res.
PD MAY 15
PY 2017
VL 212
BP 48
EP 53
DI 10.1016/j.jss.2016.12.029
PG 6
WC Surgery
WE Science Citation Index Expanded (SCI-EXPANDED)
SC Surgery
GA FA3RS
UT WOS:000405362700007
PM 28550921
DA 2022-10-14
ER

PT J
AU Awad, MA
   Osterberg, EC
   Chang, H
   Gaither, TW
   Alwaal, A
   Fox, R
   Breyer, BN
AF Awad, Mohannad A.
   Osterberg, E. Charles
   Chang, Helena
   Gaither, Thomas W.
   Alwaal, Amjad
   Fox, Ryan
   Breyer, Benjamin N.
TI Urethral catheters and medical malpractice: a legal database review from
   1965 to 2015
SO TRANSLATIONAL ANDROLOGY AND UROLOGY
LA English
DT Article
DE Malpractice; negligence; trauma; urethral catheters (UCs)
ID INDWELLING URINARY CATHETERS; NOSOCOMIAL INFECTIONS; TRACT-INFECTION;
   LITIGATION; PHYSICIANS; STATE
AB Background: Urethral catheters (UCs) are commonly used in medicine and are associated with complications such as urinary tract infections (UTIs) and trauma. Given UC complications and their ubiquitous usage in healthcare, there is a potential for liability risk. We aim to explore litigation involving UC-related complications.
   Methods: The LexisNexis legal database was queried for all state and federal cases from January 1965 through October 2015 using the terms "urethral catheter" or "Foley catheter" in combination with "medical malpractice", "negligence", "medical error", and "trauma". Each case was reviewed for reported medical characteristics and legal aspects, including the outcome of the case.
   Results: Our search yielded 29 cases. Urologists were the most common providers cited as defendants (21%), all of whom were successful in their defense. The most common malpractice claim was for traumatic insertion (48%). Pain was the most common type of damage claimed by plaintiffs (28%), followed by UTI (24%). Nineteen (66%) cases favored defendants, while 10 (34%) cases favored the plaintiffs, of which 2 (7%) were settled out of the court. In settled cases, the mean settlement received by plaintiffs was $55,750 (range, $25,000-$86,500). The mean award to plaintiffs for cases determined by the court was $112,991 (range, $4,000-$325,000).
   Conclusions: Despite widespread usage of UC over a 50-year period, lawsuits centered on UC misuse are rare at the state and federal court levels. Of litigated cases, urologists are commonly involved yet have successful defenses.
C1 [Awad, Mohannad A.; Osterberg, E. Charles; Chang, Helena; Gaither, Thomas W.; Breyer, Benjamin N.] Univ Calif San Francisco, Dept Urol, San Francisco, CA USA.
   [Awad, Mohannad A.] King Abdulaziz Univ, Dept Surg, Rabigh, Saudi Arabia.
   [Alwaal, Amjad] King Abdulaziz Univ, Dept Urol, Jeddah, Saudi Arabia.
   [Fox, Ryan] Sideman & Bancroft Law Firm, San Francisco, CA USA.
   [Breyer, Benjamin N.] Univ Calif San Francisco, Dept Epidemiol & Biostat, San Francisco, CA 94143 USA.
C3 University of California System; University of California San Francisco;
   King Abdulaziz University; King Abdulaziz University; University of
   California System; University of California San Francisco
RP Awad, MA (通讯作者)，Univ Calif San Francisco, San Francisco Gen Hosp, Dept Urol, 1001 Potrero Ave,Suite 3A20, San Francisco, CA 94117 USA.
EM mohannad.awad@ucsf.edu
CR [Anonymous], 2015, LEXISNEXIS AC BROCH
   Colaco M, 2015, J EMERG MED, V49, P849, DOI 10.1016/j.jemermed.2015.06.052
   DAIFUKU R, 1984, JAMA-J AM MED ASSOC, V252, P2028, DOI 10.1001/jama.252.15.2028
   DEVILLE K, 1992, MED MALPRACTICE 19 C
   Duty B, 2012, J UROLOGY, V187, P528, DOI 10.1016/j.juro.2011.10.045
   Fernandez-Ruiz M, 2013, ENFERM INFEC MICR CL, V31, P523, DOI 10.1016/j.eimc.2013.02.013
   Gaither TW, 2016, J PEDIATR UROL, V12, DOI 10.1016/j.jpurol.2016.03.008
   Gokula RM, 2007, AM J INFECT CONTROL, V35, P589, DOI 10.1016/j.ajic.2006.12.004
   Gonzalgo ML, 2003, UROLOGY, V61, P825, DOI 10.1016/S0090-4295(02)02506-2
   HALEY RW, 1981, AM J MED, V70, P947, DOI 10.1016/0002-9343(81)90561-1
   HERSHEY N, 1972, MILBANK MEML FUND Q, V50, P69, DOI 10.2307/3349487
   Hollingsworth JM, 2013, ANN INTERN MED, V159, P401, DOI 10.7326/0003-4819-159-6-201309170-00006
   Holroyd-Leduc JM, 2007, J AM GERIATR SOC, V55, P227, DOI 10.1111/j.1532-5415.2007.01064.x
   Kaplan GW, 1998, UROLOGY, V51, P183, DOI 10.1016/S0090-4295(97)00633-X
   Kashefi C, 2008, J UROLOGY, V179, P2254, DOI 10.1016/j.juro.2008.01.108
   Kleinpell RM, 2008, PATIENT SAFETY QUALI
   Manalo M, 2011, BMC MED EDUC, V11, DOI 10.1186/1472-6920-11-73
   Manthous CA, 2003, CHEST, V124, P1978, DOI 10.1378/chest.124.5.1978
   Meddings J, 2014, BMJ QUAL SAF, V23, P277, DOI 10.1136/bmjqs-2012-001774
   Mohr JC, 2000, JAMA-J AM MED ASSOC, V283, P1731, DOI 10.1001/jama.283.13.1731
   Munasinghe RL, 2001, INFECT CONT HOSP EP, V22, P647, DOI 10.1086/501837
   Saint S, 2000, AM J MED, V109, P476, DOI 10.1016/S0002-9343(00)00531-3
   Sherer BA, 2015, UROLOGY, V86, P2, DOI 10.1016/j.urology.2015.03.004
   Sobel DL, 2006, J UROLOGY, V175, P1847, DOI 10.1016/S0022-5347(05)01021-9
   STAMM WE, 1977, J INFECT DIS, V136, pS151, DOI 10.1093/infdis/136.Supplement.S151
   Studdert DM, 2005, JAMA-J AM MED ASSOC, V293, P2609, DOI 10.1001/jama.293.21.2609
   Sunaryo PL, 2014, J SEX MED, V11, P2589, DOI 10.1111/jsm.12649
   Tambyah PA, 2012, CURR OPIN INFECT DIS, V25, P365, DOI 10.1097/QCO.0b013e32835565cc
   Umscheid CA, 2011, INFECT CONT HOSP EP, V32, P101, DOI 10.1086/657912
NR 30
TC 8
Z9 9
U1 0
U2 3
PU AME PUBL CO
PI SHATIN
PA FLAT-RM C 16F, KINGS WING PLAZA 1, NO 3 KWAN ST, SHATIN, HONG KONG
   00000, PEOPLES R CHINA
SN 2223-4683
EI 2223-4691
J9 TRANSL ANDROL UROL
JI Transl. Androl. Urol.
PD OCT
PY 2016
VL 5
IS 5
BP 762
EP 773
DI 10.21037/tau.2016.08.02
PG 12
WC Andrology; Urology & Nephrology
WE Science Citation Index Expanded (SCI-EXPANDED)
SC Endocrinology & Metabolism; Urology & Nephrology
GA EB1ID
UT WOS:000387102200016
PM 27785434
OA Green Published
DA 2022-10-14
ER

PT J
AU Knaak, JP
   Parzeller, M
AF Knaak, Jan-Paul
   Parzeller, Markus
TI Court decisions on medical malpractice
SO INTERNATIONAL JOURNAL OF LEGAL MEDICINE
LA English
DT Article
DE Medical malpractice; Medical error; Civil charges; Law strengthening the
   right of patients; Patient safety
ID LEGAL MEDICINE; UNITED-STATES; ASCERTAINMENT; LIABILITY; SURGERY;
   TRIALS; CLAIMS; SUITS
AB Recent studies on court cases dealing with medical malpractice are few and far between. This retrospective study, therefore, undertakes an analysis of medical malpractice lawsuits brought before regional courts in two judicial districts of the federal state of Hesse.
   Over a 5-year period (2006-2010), 232 court decisions on medical malpractice taken by the regional courts (Landgericht) of Kassel and Marburg were evaluated according to medical discipline, diagnosis, therapy, relevant level of care, charge of neglect of duty by the claimant party, outcome of the lawsuit, and further criteria.
   With certain overlaps, the disciplines most frequently confronted with claims of medical malpractice were accident surgery and orthopedics (30.2 %; n = 70), dentistry (16.4 %; n = 38), surgery (12.1 %; n = 28), and gynecology and obstetrics (7.8 %; n = 18), followed by the remaining medical disciplines (38.8 %; n = 90). Malpractice allegations were brought against the practice-based sector in 35.8 % (n = 83) of cases, the hospital-based sector in 63.3 % (n = 147) of cases, and other sectors in 0.9 % (n = 2) of cases. The allegation grounds included false administration of treatment (67.2 %; n = 156), false indication of treatment (37.1 %; n = 86), false diagnosis (31.5 %; n = 73), and/or organizational negligence (13.8 %; n = 32). A breach of duty to inform was given as grounds for the claim in 38.8 % (n = 90) of cases. A significant majority of 65.6 % (n = 152) of cases ended in a court settlement. Of the cases, 18.9 % (n = 44) were concluded by claim withdrawal, 11.2 % (n = 26) by claim dismissal and 2.6 % (n = 6) by criminal sentence. Of the cases, 1.7 % (n = 4) were for purposes of securing evidence.
   Although there was no conclusive evidence of malpractice, two thirds of the cases ended in a court settlement. On the one hand, this outcome reduces the burden on the courts, but on the other, it can in the long term give rise to expectations that doctors will accept liability even in cases of inevitable deterioration following due and proper treatment.
C1 [Knaak, Jan-Paul; Parzeller, Markus] Goethe Univ Frankfurt, Univ Hosp, Inst Forens Med, D-60054 Frankfurt, Germany.
C3 Goethe University Frankfurt; Goethe University Frankfurt Hospital
RP Knaak, JP (通讯作者)，Goethe Univ Frankfurt, Univ Hosp, Inst Forens Med, D-60054 Frankfurt, Germany.
EM j.p.knaak@gmx.de
CR [Anonymous], 2011, NJW, P1651
   [Anonymous], 2012, NJW, P2009
   Baker SR, 2013, J THORAC IMAG, V28, P388, DOI 10.1097/RTI.0b013e3182a21be2
   BGH, 1987, NEUE JURIST WOCHENSC, V40, P2300
   Blake DM, 2013, OTOLARYNG HEAD NECK, V149, P554, DOI 10.1177/0194599813498696
   Bundesarztekammer, 2012, STAT ERH GUT SCHLICH
   Choudhry AJ, 2013, J GASTROINTEST SURG, V17, P1796, DOI 10.1007/s11605-013-2248-8
   DBV-Winterthur-Versicherung, 2006, VERSICHERUNGSMEDIZIN, V58, P151
   Dettmeyer R, 2009, LEGAL MED, V11, P132
   Ecclesia Versicherungsdienst GmbH, 2008, VERSICHERUNGSWIRTSCH, V63, P748
   Eisenmenger W, 1977, BEITRAGE GERICHTLICH, V36, P215
   Emery E, 2014, WORLD NEUROSURG, V81, P218, DOI 10.1016/j.wneu.2013.01.029
   Enders P, 2010, Z ANWALTSPRAXIS, V2, P577
   Ferrara SD, 2013, INT J LEGAL MED, V127, P541, DOI 10.1007/s00414-013-0839-2
   Ferrara SD, 2013, INT J LEGAL MED, V127, P545, DOI 10.1007/s00414-013-0836-5
   Gawande AA, 2003, NEW ENGL J MED, V348, P229, DOI 10.1056/NEJMsa021721
   Geiss K, 2006, ARZTHAFTPFLICHTRECHT, P59
   Gomez-Duran EL, 2013, INT J LEGAL MED, V127, P1051, DOI 10.1007/s00414-013-0885-9
   Hernandez LV, 2013, WORLD J GASTRO ENDOS, V5, P169, DOI 10.4253/wjge.v5.i4.169
   Hong SS, 2014, LARYNGOSCOPE, V124, P896, DOI 10.1002/lary.24377
   Kaiser CW, 1996, ANN SURG, V224, P79, DOI 10.1097/00000658-199607000-00012
   Kaiser S, 2011, HDB MEDIZINRECHT, P659
   Katzenmeier C, 2002, ARZTHAFTUNG, P39
   Kothe-Pawel G, 2010, MEDIZINRECHT, V28, P537
   Krumpaszky HG, 1997, VERSICHERUNGSRECHT, V48, P420
   Laufs A, 2010, HDB ARZTRECHTS, P69
   Laufs A, 2009, ARZTRECHT, P16
   Lundy Douglas W, 2013, Instr Course Lect, V62, P595
   Madea B, 2009, FORENSIC SCI INT, V190, P58, DOI 10.1016/j.forsciint.2009.05.013
   Mallach HJ, 1983, BEITRAGE GERICHTLICH, V42, P425
   Martis R, 2009, ARZTHAFTUNGSRECHT FA
   Medizinischer Dienst der Krankenkassen (MDK) Bayern Medizinischer Dienst des Spitzenverbandes Bund der Krankenkassen e. V. (MDS), 2013, JAHR 2012 BEH MDK GE, P1
   Muller E, 2012, ARZTHAFTUNGSPROZESS, P627
   Muller-Vahl H, 1995, SCHRIFTENREIHE MEDIZ, P43
   OLG Brandenburg, BESCHL V 08 05 2012
   OLG Munchen, BESCHL V 10 02 2012
   Parzeller Markus, 2014, Arch Kriminol, V233, P1
   Parzeller Markus, 2013, Arch Kriminol, V232, P145
   Parzeller Markus, 2012, Archiv fuer Kriminologie, V229, P73
   Peters TA, 2002, MEDIZINRECHT, V20, P227
   Priesack W, 1999, DTSCH ARZTEBL, V96
   Protschka J, 2012, DTSCH ARZTEBL, V109, pA 2575
   Riedel R, 2013, DTSCH ARZTEBL, V110, pA 14
   Ruhl DS, 2013, OTOL NEUROTOL, V34, P1173, DOI 10.1097/MAO.0b013e318298a8fb
   Seehafer W, 1991, SCHRIFTENREIHE MEDIZ, p[70, 127]
   Simmler, 2012, ARZTHAFTUNGSPROZESS, P726
   Spickhoff A, 2008, MEDIZINRECHT ARZTREC, P108
   Spickhoff A, 2012, NEUE JURIST WOCHENSC, V65, P1773
   Statistisches Bundesamt, 2012, RECHTSPFL ZIV 2, P41
   Svider PF, 2013, AM J OTOLARYNG, V34, P699, DOI 10.1016/j.amjoto.2012.12.005
   Svider PF, 2013, LARYNGOSCOPE, V123, P1156, DOI 10.1002/lary.23995
   Tehrani ASS, 2013, BMJ QUAL SAF, V22, P672, DOI 10.1136/bmjqs-2012-001550
   Thurn P, 2013, MEDIZINRECHT, V31, P153
   Wagner G., 2012, VERSR, V63, P789
   Wallace E, 2013, BMJ OPEN, V3, DOI 10.1136/bmjopen-2013-002929
   Weber CE, 2013, SURGERY, V154, P299, DOI 10.1016/j.surg.2013.04.026
   Weidinger P, 2006, MEDIZINRECHT, V10, P571
   Wenzel F, 2013, HDB FACHANWALTS MEDI, P263
   Whang JS, 2013, RADIOLOGY, V266, P548, DOI 10.1148/radiol.12111119
   Wienke A, 2013, LARYNGO RHINO OTOL, V92, pS1, DOI 10.1055/s-0032-1333252
NR 60
TC 15
Z9 17
U1 0
U2 32
PU SPRINGER
PI NEW YORK
PA 233 SPRING ST, NEW YORK, NY 10013 USA
SN 0937-9827
EI 1437-1596
J9 INT J LEGAL MED
JI Int. J. Legal Med.
PD NOV
PY 2014
VL 128
IS 6
BP 1049
EP 1057
DI 10.1007/s00414-014-0976-2
PG 9
WC Medicine, Legal
WE Science Citation Index Expanded (SCI-EXPANDED)
SC Legal Medicine
GA AR8HA
UT WOS:000343815100019
PM 24676889
DA 2022-10-14
ER

PT J
AU Barthel, ER
   Stabile, BE
   Plurad, D
   Kim, D
   Neville, A
   Bricker, S
   Putnam, B
   Bongard, F
AF Barthel, Erik R.
   Stabile, Bruce E.
   Plurad, David
   Kim, Dennis
   Neville, Angela
   Bricker, Scott
   Putnam, Brant
   Bongard, Fred
TI Surgical Malpractice in California: Res Judicata
SO AMERICAN SURGEON
LA English
DT Article
ID MEDICAL MALPRACTICE; RISK
AB Medical negligence claims are of increasing concern to surgeons. Although noneconomic damage awards in California are limited by the Medical Injury Compensation Reform Act (MICRA) law to $250,000, the total amount of such settlements can increase significantly based on claims for economic damages. We reviewed negligence litigation involving California surgeons to determine outcomes and monetary awards through retrospective review of surgical malpractice cases published in a legal journal. This review was limited to actions involving general surgeons. Such litigation was voluntarily reported by either defense's or plaintiff's counsel at the conclusion of the litigation. Data reviewed included alleged damages incurred by the plaintiff; plaintiff's pretrial settlement demand, plaintiff or defense verdict, use of alternate means of resolution such as arbitration or mediation, and total monetary award to the plaintiff. A total of 69 cases were reported over a 20-month period: 32 (46%) were plaintiffs' verdicts, whereas 37 (54%) were in favor of the surgeon. Only 10 (31%) of the plaintiff verdicts were by jury trial, whereas the rest were settled by pretrial agreement, mediation, or arbitration. Of cases settled by alternate dispute resolution, the median settlement was $820,000 (n = 22) compared with a median jury trial award of $300,000 (n = 10).
C1 [Barthel, Erik R.; Stabile, Bruce E.; Plurad, David; Kim, Dennis; Neville, Angela; Bricker, Scott; Putnam, Brant; Bongard, Fred] Harbor UCLA Med Ctr, Dept Surg, Div Trauma Acute Care Surg & Surg Crit Care, Torrance, CA 90509 USA.
C3 University of California System; University of California Los Angeles;
   University of California Los Angeles Medical Center
RP Bongard, F (通讯作者)，Harbor UCLA, Dept Surg, Div Trauma Acute Care Surg & Surg Crit Care, 1000 Carson St,Box 461, Torrance, CA 90509 USA.
EM fred.bongard@gmail.com
CR DANZON PM, 1985, MED MALPRACTICE THEO
   Duty B, 2012, UROL, V187, P528
   Hsieh MH, 2008, J UROLOGY, V179, P1944, DOI 10.1016/j.juro.2008.01.061
   McGwin G, 2008, J TRAUMA, V64, P607, DOI 10.1097/TA.0b013e3181653411
   OCONNELL J, 1982, W U LAW REV, V77, P589
   Stewart RM, 2005, ANN SURG, V241, P969, DOI 10.1097/01.sla.0000164179.48276.45
   Stewart RM, 2011, J AM COLL SURGEONS, V212, P463, DOI 10.1016/j.jamcollsurg.2010.12.025
   Studdert DM, 2006, NEW ENGL J MED, V354, P2024, DOI 10.1056/NEJMsa054479
   Studdert DM, 2004, NEW ENGL J MED, V350, P283, DOI 10.1056/NEJMhpr035470
NR 9
TC 0
Z9 0
U1 0
U2 4
PU SOUTHEASTERN SURGICAL CONGRESS
PI CUMMING
PA 115 SAMARITAN DR, #200, CUMMING, GA 30040-2354 USA
SN 0003-1348
EI 1555-9823
J9 AM SURGEON
JI Am. Surg.
PD OCT
PY 2014
VL 80
IS 10
BP 1007
EP 1011
PG 5
WC Surgery
WE Science Citation Index Expanded (SCI-EXPANDED)
SC Surgery
GA AP7SV
UT WOS:000342277900021
PM 25264649
DA 2022-10-14
ER

PT J
AU You, H
AF You, Hwajin
TI Civil liability for medical malpractice
SO JOURNAL OF THE KOREAN MEDICAL ASSOCIATION
LA Korean
DT Article
DE Medical malpractice; Medical dispute; Burden of proof; Duty of
   explanation
AB Medical disputes are rapidly increasing due to patients' rising awareness of their rights and greater access to medical information. Medical negligence means the breach of the duty of care based on the level of medical acts currently carried out in the field of clinical medicine at the time of performing the medical acts. To hold medical personnel liable for breach of the duty of care, the breach of the duty of care in medical acts, generation of damage, and the existence of causation between them should each be proven. The victim bears the burden of proving the elements. Considering the nature of medical acts such as the high degree of professionalism, doctor's discretion and incompleteness of medicine, judicial precedent has established a theory to ease the victim's burden of proof. When a doctor has corrected medical records after accident, this is an act of obstructing verification. The court can use this fact against the obstructing party upon free evaluation of evidence. The liability for explanation is one of the doctor's most important duties. Moreover, doctors should prove that they fulfill the duty of explanation. This paper reviews the civil liability for medical malpractice. Due to the nature of a doctors' work, being charged with the lives, bodies, and health of patients, medical accidents may be inevitable. Therefore, it is becoming more important for medical personnel to acquire ongoing medical knowledge, keep medical records thoroughly, establish a good rapport with patients and faithfully perform the duty of explanation.
C1 You & Law Law Off, Seoul, South Korea.
RP You, H (通讯作者)，You & Law Law Off, Seoul, South Korea.
EM younlaw@naver.com
CR Choi JO, 2001, MED MALPRACTICE MED
   Kim MJ, 2011, MED LAW
   Kim SS, 1997, LAWYERS ASS J, V484, P5
   Lee SD, 1998, MED CRIMINAL LAW
   Park YH, 2005, LAW MED MALPRACTICE
   Son HS, 2011, SUPREME COURT LAW RE, V53, P1
NR 6
TC 4
Z9 4
U1 1
U2 5
PU KOREAN MEDICAL ASSOC
PI SEOUL
PA 302-75 INCHON-1 DONG, YONGSAN-GU, SEOUL, 140-721, SOUTH KOREA
SN 1975-8456
J9 J KOREAN MED ASSOC
JI J. Korean Med. Assoc.
PD AUG
PY 2013
VL 56
IS 8
BP 648
EP 654
DI 10.5124/jkma.2013.56.8.648
PG 7
WC Medicine, General & Internal
WE Science Citation Index Expanded (SCI-EXPANDED)
SC General & Internal Medicine
GA 210SE
UT WOS:000323854000003
OA gold, Green Submitted
DA 2022-10-14
ER

PT J
AU Kandinov, A
   Mutchnick, S
   Nangia, V
   Svider, PF
   Zuliani, GF
   Shkoukani, MA
   Carron, MA
AF Kandinov, Aron
   Mutchnick, Sean
   Nangia, Vaibhuv
   Svider, Peter F.
   Zuliani, Giancarlo F.
   Shkoukani, Mahdi A.
   Carron, Michael A.
TI Analysis of Factors Associated With Rhytidectomy Malpractice Litigation
   Cases
SO JAMA FACIAL PLASTIC SURGERY
LA English
DT Article
ID INFLUENCING JUDICIAL DECISIONS; MEDICAL MALPRACTICE; PLASTIC-SURGERY;
   DEFENSIVE MEDICINE; DISPUTES; CLAIMS; COMPLAINTS; INJURY; SYSTEM; RISK
AB IMPORTANCE This study investigates the financial burden of medical malpractice litigation associated with rhytidectomies, as well as factors that contribute to litigation and poor defendant outcomes, which can help guide physician practices.
   OBJECTIVE To comprehensively evaluate rhytidectomy malpractice litigation.
   DATA SOURCES AND STUDY SELECTION Jury verdict and settlement reports related to rhytidectomy malpractice litigations were obtained using the Westlaw Next database. Use of medical malpractice in conjunction with several terms for rhytidectomy, to account for the various procedure names associated with the procedure, yielded 155 court cases. Duplicate and nonrelevant cases were removed, and 89 cases were included in the analysis and reviewed for outcomes, defendant specialty, payments, and other allegations raised in proceedings. Data were collected from November 21, 2015, to December 25, 2015. Data analysis took place from December 25, 2015, to January 20, 2016.
   RESULTS A total of 89 casesmet our inclusion criteria. Most plaintiffs were female (81 of 88 with known sex [92%]), and patient age ranged from 40 to 76 years (median age, 56 years). Fifty-three (60%) were resolved in the defendant's favor, while the remaining 36 cases (40%) were resolved with either a settlement or a plaintiff verdict payment. The mean payment was $1.4 million. A greater proportion of cases involving plastic surgeon defendants were resolved with payment compared with cases involving defendants with ear, nose, and throat specialty (15 [36%] vs 4 [24%]). The most common allegations raised in litigation were intraoperative negligence (61 [69%]), poor cosmesis or disfigurement (57 [64%]), inadequate informed consent (30 [34%]), additional procedures required (14 [16%]), postoperative negligence (12 [14%]), and facial nerve injury (10 [11%]). Six cases (7%) involved alleged negligence surrounding a "lifestyle-lift" procedure, which tightens or oversews the superficial muscular aponeurosis system layer.
   CONCLUSIONS AND RELEVANCE In this study, although most cases of rhytidectomy malpractice litigation were resolved in the defendant's favor, cases resulting in payments created substantial financial burden for the defendants. Common factors cited by plaintiffs for pursuing litigation included dissatisfaction with cosmetic outcomes and perceived deficits in informed consent. These factors reinforce the importance of a comprehensive, preoperative informed consent process in which the specific potential risks and outcomes are presented by the surgeon to the patient to limit or avoid postsurgical allegations. Intraoperative negligence and facial nerve injury were significantly more likely to result in poor defendant outcomes.
C1 [Kandinov, Aron; Mutchnick, Sean; Nangia, Vaibhuv; Svider, Peter F.; Zuliani, Giancarlo F.; Shkoukani, Mahdi A.; Carron, Michael A.] Wayne State Univ, Sch Med, Dept Otolaryngol Head & Neck Surg, 4201 St Antoine,5E-UHC, Detroit, MI 48201 USA.
   [Zuliani, Giancarlo F.; Shkoukani, Mahdi A.; Carron, Michael A.] Wayne State Univ, Sch Med, Div Facial Plast & Reconstruct Surg, Detroit, MI USA.
C3 Wayne State University; Wayne State University
RP Kandinov, A (通讯作者)，Wayne State Univ, Sch Med, Dept Otolaryngol Head & Neck Surg, 4201 St Antoine,5E-UHC, Detroit, MI 48201 USA.
EM akandino@med.wayne.edu
CR American Society of Plastic Surgeons, 2015, 2015 PLAST SURG STAT
   Asher E, 2012, PLOS ONE, V7, DOI 10.1371/journal.pone.0042613
   Badri M, 2014, INT J CARDIOL, V177, P48, DOI 10.1016/j.ijcard.2014.09.158
   Bismark MM, 2012, J PLAST RECONSTR AES, V65, P1506, DOI 10.1016/j.bjps.2012.05.004
   Colaco M, 2015, J EMERG MED, V49, P849, DOI 10.1016/j.jemermed.2015.06.052
   EMORI TG, 1991, AM J INFECT CONTROL, V19, P19, DOI 10.1016/0196-6553(91)90157-8
   Gordhan CG, 2015, J SURG RES, V199, P351, DOI 10.1016/j.jss.2015.05.032
   Gupta V, 2016, AESTHET SURG J, V36, P1, DOI 10.1093/asj/sjv162
   Harris AS, 2015, J LARYNGOL OTOL, V129, P244, DOI 10.1017/S0022215115000286
   Jena AB, 2011, NEW ENGL J MED, V365, P629, DOI 10.1056/NEJMsa1012370
   Leape LL, 2002, NEW ENGL J MED, V347, P1633, DOI 10.1056/NEJMNEJMhpr011493
   Lydiatt DD, 2003, ARCH OTOLARYNGOL, V129, P50, DOI 10.1001/archotol.129.1.50
   Lydiatt DD, 2003, HEAD NECK-J SCI SPEC, V25, P429, DOI 10.1002/hed.10254
   Lydiatt DD, 2002, LARYNGOSCOPE, V112, P445, DOI 10.1097/00005537-200203000-00007
   Lynn-Macrae AG, 2004, LARYNGOSCOPE, V114, P1492, DOI 10.1097/00005537-200408000-00032
   Mehta S, 2010, J PLAST RECONSTR AES, V63, P1747, DOI 10.1016/j.bjps.2010.03.007
   Mello MM, 2010, HEALTH AFFAIR, V29, P1569, DOI 10.1377/hlthaff.2009.0807
   Moffett P, 2011, WEST J EMERG MED, V12, P109
   Nguyen J, 2016, J PERINATOL, V36, P784, DOI 10.1038/jp.2016.66
   Patel AJK, 2013, J PLAST RECONSTR AES, V66, P455, DOI 10.1016/j.bjps.2012.11.016
   Reisch LM, 2015, AM J CLIN PATHOL, V144, P916, DOI 10.1309/AJCP80LYIMOOUJIF
   Reisman NR, 2015, AESTHET SURG J, V35, P484, DOI 10.1093/asj/sju118
   Singer MC, 2012, OTOLARYNG HEAD NECK, V146, P358, DOI 10.1177/0194599811430898
   Sterodimas A, 2011, AESTHET PLAST SURG, V35, P262, DOI 10.1007/s00266-011-9674-3
   Studdert DM, 2005, JAMA-J AM MED ASSOC, V293, P2609, DOI 10.1001/jama.293.21.2609
   Svider PF, 2013, LARYNGOSCOPE, V123, P1849, DOI 10.1002/lary.23905
   Ta JH, 2016, OTOLARYNG HEAD NECK, V154, P80, DOI 10.1177/0194599815607220
   da Silva DBVN, 2015, AESTHET SURG J, V35, P477, DOI 10.1093/asj/sju089
   Walters AL, 2013, J SURG RES, V180, P196, DOI 10.1016/j.jss.2012.04.028
NR 29
TC 26
Z9 26
U1 0
U2 6
PU AMER MEDICAL ASSOC
PI CHICAGO
PA 330 N WABASH AVE, STE 39300, CHICAGO, IL 60611-5885 USA
SN 2168-6076
EI 2168-6092
J9 JAMA FACIAL PLAST SU
JI JAMA Facial Plast. Surg.
PD JUL-AUG
PY 2017
VL 19
IS 4
BP 255
EP 259
DI 10.1001/jamafacial.2016.1782
PG 5
WC Surgery
WE Science Citation Index Expanded (SCI-EXPANDED)
SC Surgery
GA FB3DN
UT WOS:000406022900002
PM 28199538
OA Green Published
DA 2022-10-14
ER

PT J
AU Bradfield, OM
   Bismark, M
   Scott, A
   Spittal, M
AF Bradfield, Owen M.
   Bismark, Marie
   Scott, Anthony
   Spittal, Matthew
TI Vocational and psychosocial predictors of medical negligence claims
   among Australian doctors: a prospective cohort analysis of the MABEL
   survey
SO BMJ OPEN
LA English
DT Article
DE quality in health care; medical law; risk management; clinical
   governance; mental health
ID MALPRACTICE CLAIMS; PATIENT COMPLAINTS; HEALTH; ERRORS; SATISFACTION;
   SYSTEM; PRONE; RISK
AB Objective To understand the association between medical negligence claims and doctors' sex, age, specialty, working hours, work location, personality, social supports, family circumstances, self-rated health, self-rated life satisfaction and presence of recent injury or illness. Design and setting Prospective cohort study of Australian doctors. Participants 12 134 doctors who completed the Medicine in Australia: Balancing Employment and Life survey between 2013 and 2019. Primary outcome measure Doctors named as a defendant in a medical negligence claim in the preceding 12 months. Results 649 (5.35%) doctors reported being named in a medical negligence claim during the study period. In addition to previously identified demographic factors (sex, age and specialty), we identified the following vocational and psychosocial risk factors for claims: working full time (OR=1.48, 95% CI 1.13 to 1.94) or overtime hours (OR 1.70, 95% CI 1.29 to 2.23), working in a regional centre (OR 1.69, 95% CI 1.37 to 2.08), increasing job demands (OR 1.16, 95% CI 1.04 to 1.30), low self-rated life satisfaction (OR 1.43, 95% CI 1.08 to 1.91) and recent serious personal injury or illness (OR 1.40, 95% CI 1.13 to 1.72). Having an agreeable personality was mildly protective (OR 0.91, 95% CI 0.83 to 1.00). When stratified according to sex, we found that working in a regional area, low self-rated life satisfaction and not achieving work-life balance predicted medical negligence claims in male, but not female, doctors. However, working more than part-time hours and having a recent personal injury or illness predicted medical negligence claims in female, but not male, doctors. Increasing age predicted claims more strongly in male doctors. Personality type predicted claims in both male and female doctors. Conclusions Modifiable risk factors contribute to an increased risk of medical negligence claims among doctors in Australia. Creating more supportive work environments and targeting interventions that improve doctors' health and well-being could reduce the risk of medical negligence claims and contribute to improved patient safety.
C1 [Bradfield, Owen M.; Bismark, Marie] Univ Melbourne, Ctr Hlth Policy, Melbourne Sch Populat & Global Hlth, Law & Publ Hlth Unit, Melbourne, Vic, Australia.
   [Scott, Anthony] Univ Melbourne, Melbourne Inst Appl Econ & Social Res, Melbourne, Vic, Australia.
   [Spittal, Matthew] Univ Melbourne, Ctr Mental Hlth, Melbourne Sch Populat & Global Hlth, Melbourne, Vic, Australia.
C3 University of Melbourne; University of Melbourne; University of
   Melbourne
RP Bradfield, OM (通讯作者)，Univ Melbourne, Ctr Hlth Policy, Melbourne Sch Populat & Global Hlth, Law & Publ Hlth Unit, Melbourne, Vic, Australia.
EM owenmb@student.unimelb.edu.au
OI Bradfield, Owen/0000-0002-8955-7432
FU Australian Government National Health and Medical Research Council
   [454799, 1019605]; Australian Government Department of Health and
   Ageing; Health Workforce Australia; Medibank Better Health Foundation;
   NSW Ministry of Health; Victorian Department of Health and Human
   Services; Australian Government Department of Health; University of
   Melbourne
FX Funding for Medicine in Australia: Balancing Employment and Life (MABEL)
   was provided by the Australian Government National Health and Medical
   Research Council (2007-2016: 454799 and 1019605); the Australian
   Government Department of Health and Ageing (2008); Health Workforce
   Australia (2013); and, in 2017, the University of Melbourne, Medibank
   Better Health Foundation, the NSW Ministry of Health and the Victorian
   Department of Health and Human Services. In 2018, funding was provided
   by the Australian Government Department of Health.
CR ABS, 2013, UND WORK AUSTR
   Australian Bureau of Statistics (ABS), 2011, 2006 RA 2006 POA COR
   Australian Institute of Health and Welfare, 2019, RUR REM HLTH CAT PHE
   BERNTSON GG, 1995, PSYCHOPHYSIOLOGY, V32, P162, DOI 10.1111/j.1469-8986.1995.tb03308.x
   Birkeland S, 2019, RURAL REMOTE HEALTH, V19, DOI 10.22605/RRH4663
   Bismark MM, 2013, BMJ QUAL SAF, V22, P532, DOI 10.1136/bmjqs-2012-001691
   Bismark MM, 2010, NEW ZEAL MED J, V123, P12
   Blecher GE, 2020, MED J AUSTRALIA, V213, P196, DOI 10.5694/mja2.50730
   Bourne T, 2015, BMJ OPEN, V5, DOI 10.1136/bmjopen-2014-006687
   Coory MD, 2013, MED J AUSTRALIA, V199, P605, DOI 10.5694/mja13.10055
   Daniel AE, 1999, MED J AUSTRALIA, V170, P598, DOI 10.5694/j.1326-5377.1999.tb127910.x
   Dickman SL, 2017, LANCET, V389, P1431, DOI 10.1016/S0140-6736(17)30398-7
   Fahrenkopf AM, 2008, BRIT MED J, V336, P488, DOI 10.1136/bmj.39469.763218.BE
   Hall LH, 2016, PLOS ONE, V11, DOI 10.1371/journal.pone.0159015
   Hussain R, 2015, RURAL REMOTE HEALTH, V15
   Islam N, 2014, INT J HEALTH POLICY, V3, P29, DOI 10.15171/ijhpm.2014.53
   Jena AB, 2011, NEW ENGL J MED, V365, P629, DOI 10.1056/NEJMsa1012370
   Joyce CM, 2011, MED J AUSTRALIA, V194, P30, DOI 10.5694/j.1326-5377.2011.tb04142.x
   Joyce CM, 2010, BMC HEALTH SERV RES, V10, DOI 10.1186/1472-6963-10-50
   Kato H, 2021, JAMA INTERN MED, V181, P1461, DOI 10.1001/jamainternmed.2021.5247
   Kessler DP, 2006, LANCET, V368, P240, DOI 10.1016/S0140-6736(06)69045-4
   Landrigan CP, 2004, NEW ENGL J MED, V351, P1838, DOI 10.1056/NEJMoa041406
   Lianov L, 2021, AM J LIFESTYLE MED, V15, P563, DOI 10.1177/15598276211006626
   MCADAMS DP, 1992, J PERS, V60, P329, DOI 10.1111/j.1467-6494.1992.tb00976.x
   McGrail MR, 2017, AUST HEALTH REV, V41, P492, DOI 10.1071/AH16049
   Medicine in Australia, BAL EMPL LIF
   O'Tuathaigh CMP, 2019, PLOS ONE, V14, DOI 10.1371/journal.pone.0215675
   Paterson R, 2013, BMJ QUAL SAF, V22, P525, DOI 10.1136/bmjqs-2013-001902
   Rogers SO, 2006, SURGERY, V140, P25, DOI 10.1016/j.surg.2006.01.008
   Scott A, 2013, SOC SCI MED, V96, P33, DOI 10.1016/j.socscimed.2013.07.002
   Siahpush M, 2008, AM J HEALTH PROMOT, V23, P18, DOI 10.4278/ajhp.061023137
   Spittal MJ, 2019, BMC HEALTH SERV RES, V19, DOI 10.1186/s12913-019-4214-y
   Spittal MJ, 2015, BMJ QUAL SAF, V24, P360, DOI 10.1136/bmjqs-2014-003834
   Street TD, 2019, AUST J RURAL HEALTH, V27, P196, DOI 10.1111/ajr.12511
   Studdert DM, 2016, NEW ENGL J MED, V374, P354, DOI 10.1056/NEJMsa1506137
   Subramanian SV, 2010, B WORLD HEALTH ORGAN, V88, P131, DOI 10.2471/BLT.09.067058
   Unwin E, 2015, BMC MED, V13, DOI 10.1186/s12916-015-0413-5
   Unwin E, 2014, BMJ OPEN, V4, DOI 10.1136/bmjopen-2014-005405
   VINCENT C, 1994, LANCET, V343, P1609, DOI 10.1016/S0140-6736(94)93062-7
   Vizcaino-Rakosnik M, 2022, J PATIENT SAF, V18, P46, DOI 10.1097/PTS.0000000000000800
   von Elm E, 2007, PREV MED, V45, P247, DOI [10.1016/j.jclinepi.2007.11.008, 10.1016/S0140-6736(07)61602-X, 10.1371/journal.pmed.0040297, 10.1371/journal.pmed.0040296, 10.2471/BLT.07.045120]
   Wallace JE, 2009, LANCET, V374, P1714, DOI 10.1016/S0140-6736(09)61424-0
   West M, 2019, CARING DOCTORS CARIN
   White B, 2014, HLTH LAW AUSTR, V2nd
NR 44
TC 0
Z9 0
U1 0
U2 0
PU BMJ PUBLISHING GROUP
PI LONDON
PA BRITISH MED ASSOC HOUSE, TAVISTOCK SQUARE, LONDON WC1H 9JR, ENGLAND
SN 2044-6055
J9 BMJ OPEN
JI BMJ Open
PD JUN
PY 2022
VL 12
IS 6
AR e055432
DI 10.1136/bmjopen-2021-055432
PG 11
WC Medicine, General & Internal
WE Science Citation Index Expanded (SCI-EXPANDED)
SC General & Internal Medicine
GA 1V8HX
UT WOS:000806326300036
PM 35649606
OA Green Published, gold
DA 2022-10-14
ER

PT J
AU Thavarajah, R
   Saranya, V
   Priya, B
AF Thavarajah, Rooban
   Saranya, Vijayakumar
   Priya, Bhavanisankar
TI The Indian dental litigation landscape: An analysis of judgments on
   dental negligence claims in Indian Consumer Redressal Forums
SO JOURNAL OF FORENSIC AND LEGAL MEDICINE
LA English
DT Article
DE Dental treatment; Dental negligence; India; Consumer redressal forum;
   Dental malpractice; Expert evidence
ID MALPRACTICE CLAIMS; MEDICAL NEGLIGENCE; LIABILITY; SURGERY
AB Introduction: Dental malpractice/negligence litigations against dentists in India is not widely studied. The aim of this study is to report the Indian dentist related litigation landscape in consumer redressal forum (CRF) and to understand more of the nature of the same.
   Material and method: 111 cases of judgments of dental malpractice in Indian CRF were collected. Useful information was extracted, reported in a grid and statistically analyzed. Data was compared by claim, specialty, treatment offered, days lapsed and compensation awarded. P <= 0.05 was taken as statistically significant.
   Results: In all, 44 (39.63%) dentists were found guilty. Thirty dentists had produced at least one evidence in their favor. Among them, 23 outcomes were in dentist's favor. (P = 0.02) The mean wait for final judgment was 1945 +/- 1286(193-6762) days. The mean compensation claimed was INR 577287 +/- 905898. Presence of evidence (dentists/patients) had an impact on the days to reach a judgment as well as compensation.
   Conclusion: Indian dental litigation landscape CRF has been described for the first time. We identified that CRF litigation of dental malpractice are few, as compared to number of procedures performed in India. Oral surgical procedures were often involved and 40% of instances, dentists were guilty and mean compensation awarded was INR 103998 +/- 158976.
C1 [Thavarajah, Rooban] Marundeeshwara Oral Pathol Serv & Analyt, Dept Oral & Maxillofacial Pathol, B-1,Wipro St,Off Rajiv Gandhi IT Highway, Chennai 600119, Tamil Nadu, India.
   [Saranya, Vijayakumar] Tamil Nadu Dr MGR Med Univ, Adhiparasakthi Dent Coll & Hosp, Dept Oral & Maxillofacial Pathol, Melmaruvathur 603319, Tamil Nadu, India.
   [Priya, Bhavanisankar] Ambattur Bar Assoc, Ambattur & Madras High Court, Chennai 600053, Tamil Nadu, India.
RP Thavarajah, R (通讯作者)，Marundeeshwara Oral Pathol Serv & Analyt, Dept Oral & Maxillofacial Pathol, B-1,Wipro St,Off Rajiv Gandhi IT Highway, Chennai 600119, Tamil Nadu, India.
EM t.roobanmds@gmail.com; saranyavijaykumar@gmail.com;
   priyabhavanishankar@gmail.com
RI Thavarajah, Rooban/O-8160-2014
OI Thavarajah, Rooban/0000-0002-4159-4576
CR Acharya AB, 2009, J FORENSIC DENT SCI, V1, P2
   [Anonymous], 2017, VIKAS ARYA VS SANTOK
   Badenoch-Jones EK, 2016, AUST DENT J, V61, P310, DOI 10.1111/adj.12374
   Bhadauria Upendra Singh, 2018, Clujul Med, V91, P255, DOI 10.15386/cjmed-764
   Bhanushali V, 2018, J INT CLIN DENT RES, V10, P17
   Castro ACC, 2015, REV BRAS ODONTOL LEG, V2, P46, DOI [10.21117/rbol.v2i1.20, DOI 10.21117/RBOL.V2I1.20]
   Dandona L, 2017, LANCET, V390, P2437, DOI 10.1016/S0140-6736(17)32804-0
   Gambhir RS, 2019, J FAM MED PRIM CARE, V8, P788, DOI 10.4103/jfmpc.jfmpc_101_19
   Hapcook CP, 2006, J AM DENT ASSOC, V137, P1444, DOI 10.14219/jada.archive.2006.0059
   Hashemipour MA, 2013, J FORENSIC LEG MED, V20, P933, DOI 10.1016/j.jflm.2013.06.001
   Huang G, 2015, AM J OPHTHALMOL, V159, P584, DOI 10.1016/j.ajo.2014.11.037
   Imran M, 2020, DARU, V28, P25, DOI 10.1007/s40199-018-00236-1
   Jain A, 2019, BRIT DENT J, V226, P257, DOI 10.1038/s41415-019-0014-3
   Joshi P, 2019, J INDIAN ASSOC PUB H, V17, P130, DOI 10.4103/jiaphd.jiaphd_193_18
   Kemparaj VM, 2018, CONTEMP CLIN DENT, V9, P97, DOI 10.4103/ccd.ccd_802_17
   Koskela S, 2017, CLIN ORAL INVEST, V21, P519, DOI 10.1007/s00784-016-1896-y
   Krause HR, 2001, J CRANIO MAXILL SURG, V29, P181, DOI 10.1054/jcms.2001.0212
   Liu ZF, 2018, BMJ OPEN, V8, DOI 10.1136/bmjopen-2017-018738
   Mahal Ajay S, 2006, J Dent Educ, V70, P884
   Maheswaran T, 2015, J INDIAN ACAD DENT S, V2, P55, DOI [10.4103/2229-3019.177921, DOI 10.4103/2229-3019.177921]
   Manca R, 2018, J FORENSIC LEG MED, V58, P74, DOI 10.1016/j.jflm.2018.05.005
   Marei HF, 2013, J FORENSIC LEG MED, V20, P223, DOI 10.1016/j.jflm.2012.09.025
   Murthy KKSR, 2007, J INDIAN ACAD FORENS, V4, P116, DOI DOI 10.5958/0974-0848.2015.00011.1]
   Nalliah RP, 2017, BRIT DENT J, V222, P36, DOI 10.1038/sj.bdj.2017.34
   Neo HY, 2017, ANN ACAD MED SINGAP, V46, P347
   Ozdemir M Hakan, 2005, J Clin Forensic Med, V12, P137, DOI 10.1016/j.jcfm.2005.01.003
   Park HY, 2018, J BONE JOINT SURG AM, V100, DOI 10.2106/JBJS.17.01146
   Phillips R. L., 2014, QUAL SAF HEALTH CARE, V13, P121
   Rahman TA, 2005, IND J MED ETHICS, V2, P60
   Rai JJ, 2014, INDIAN J DENT SCI, V6, P84
   Rai S, 2019, ASIAN BIOETHICS REV, V11, P81, DOI 10.1007/s41649-019-00081-7
   Rao SVJ, 2009, INDIAN J UROL, V25, P361, DOI 10.4103/0970-1591.56205
   Reid KI, 2017, J LAW MED ETHICS, V45, P77, DOI 10.1177/1073110517703102
   Thomas J, 2009, INDIAN J UROL, V25, P384, DOI 10.4103/0970-1591.56208
   Venkateshwar Gokul Parameswar, 2011, Indian J Dent Res, V22, P633, DOI 10.4103/0970-9290.93447
   Yadav M, 2018, INDIAN INTERNET J FO, V16, P59
NR 36
TC 0
Z9 0
U1 0
U2 1
PU ELSEVIER SCI LTD
PI OXFORD
PA THE BOULEVARD, LANGFORD LANE, KIDLINGTON, OXFORD OX5 1GB, OXON, ENGLAND
SN 1752-928X
EI 1532-2009
J9 J FORENSIC LEG MED
JI J. Forensic Leg. Med.
PD NOV
PY 2019
VL 68
AR 101863
DI 10.1016/j.jflm.2019.101863
PG 8
WC Medicine, Legal
WE Science Citation Index Expanded (SCI-EXPANDED)
SC Legal Medicine
GA JH4FJ
UT WOS:000492723500006
PM 31494526
DA 2022-10-14
ER

PT J
AU Walden, PA
   Zeybek, B
   Phelps, JY
AF Walden, Paul A.
   Zeybek, Burak
   Phelps, John Y.
TI Understanding the Legal Essentials of a Bowel Injury Lawsuit in
   Minimally Invasive Gynecologic Surgery
SO JOURNAL OF MINIMALLY INVASIVE GYNECOLOGY
LA English
DT Review
DE Bowel injury; Minimally invasive gynecologic surgery; Lawsuit; Liability
ID LAPAROSCOPY
AB Bowel injury is a known inherent complication of minimally invasive gynecologic surgery; however, it does not automatically signify medical malpractice. Plaintiff attorneys representing patients seeking legal recourse from a bowel injury typically allege claims of intraoperative negligence, delay in diagnosis, or lack of informed consent in an effort to circumvent the assertion that it is a known inherent complication. In addition, damage awards in bowel injury lawsuits can easily exceed the amount covered by the policy limits of a medical malpractice insurance plan, leaving the gynecologist financially responsible for the difference. Therefore, it is crucial to understand when it may be appropriate to consent to a settlement offer, which can relieve the gynecologist from financial liability for amounts awarded above the medical malpractice policy limits. The purpose of this medical-legal review is to make minimally invasive gynecologic surgeons more aware of the legal strategies used by plaintiff attorneys representing patients who have incurred bowel injuries, and how to limit liability in lawsuits. (C) 2017 AAGL. All rights reserved.
C1 [Walden, Paul A.] Univ Texas Med Branch, Sch Med, Galveston, TX 77555 USA.
   [Zeybek, Burak; Phelps, John Y.] Univ Texas Med Branch, Dept Obstet & Gynecol, Galveston, TX 77555 USA.
C3 University of Texas System; University of Texas Medical Branch
   Galveston; University of Texas System; University of Texas Medical
   Branch Galveston
RP Phelps, JY (通讯作者)，301 Univ Blvd, Galveston, TX 77555 USA.
EM jyphelps@utmb.edu
RI Zeybek, Burak/G-4893-2013
CR American Association for Justice, PROF NEGL LAW REP
   Collins D., 2014, CONT OB GYN, V59, P20
   Collins D., 2010, CONT OB GYN, V55, P16
   Crane M., ARE YOUR PERSONAL AS
   Duffy & Duffy PLLC, VERD SETTL
   Fuller J, 2005, J MINIM INVAS GYN, V12, P302, DOI 10.1016/j.jmig.2005.05.008
   Goldman SM, 1998, BAD FAITH INSURANCE
   Hill G, PEOPLES LAW DICT
   Karadag Mert Ali, 2015, J Clin Med Res, V7, P203, DOI 10.14740/jocmr2090w
   Lambert GD, BUILD WALL YOUR ASSE
   Llarena NC, 2015, OBSTET GYNECOL, V125, P1407, DOI 10.1097/AOG.0000000000000855
   Lubin, SURG MALPRACTICE SET
   Makai G, 2009, CLIN OBSTET GYNECOL, V52, P401, DOI 10.1097/GRF.0b013e3181b0c080
   Morrison, 340000 COMP SURG ERR
   Peckham C., MEDSPACE MALPRACTICE
   Picerno T, 2017, AM J OBSTET GYNECOL, V216, P10, DOI 10.1016/j.ajog.2016.08.040
   Thornton Russell G, 2002, Proc (Bayl Univ Med Cent), V15, P336
   US Department of Justice Office of Justice Programs, APPR 15 PERC STAT CI
   Verdict Search, DOCS OV DAM PAT COL
   Willis DJ, ASSET PROTECTION TEX
   Zeiler K, 2007, J LEGAL STUD, V36, pS9, DOI 10.1086/519467
NR 21
TC 7
Z9 7
U1 0
U2 0
PU ELSEVIER SCIENCE INC
PI NEW YORK
PA 360 PARK AVE SOUTH, NEW YORK, NY 10010-1710 USA
SN 1553-4650
EI 1553-4669
J9 J MINIM INVAS GYN
JI J. Mimim. Invasive Gynecol.
PD JAN
PY 2018
VL 25
IS 1
BP 30
EP 37
DI 10.1016/j.jmig.2017.09.018
PG 8
WC Obstetrics & Gynecology
WE Science Citation Index Expanded (SCI-EXPANDED)
SC Obstetrics & Gynecology
GA FS9ZG
UT WOS:000422778600016
PM 28970057
DA 2022-10-14
ER

PT J
AU Markides, GA
   Newman, CM
AF Markides, G. A.
   Newman, C. M.
TI Medical malpractice claims in relation to colorectal malignancy in the
   National Health Service
SO COLORECTAL DISEASE
LA English
DT Article
DE Colorectal malignancy; malpractice; negligence claims; compensation
ID DIAGNOSTIC DELAY; EMERGENCY TEAM; CANCER; COLON; CARCINOMA; PROGNOSIS;
   SURVIVAL; DURATION; SYMPTOMS; RECTUM
AB AimUnder the current increased financial constraints affecting the National Health Service (NHS), clinical negligence claims and associated compensations are constantly rising. Our aim was to identify the magnitude, trends and causes of malpractice claims in relation to a common pathology such as colorectal malignancy in the NHS.
   MethodData requests were submitted to the NHS Litigation Authority (NHSLA) and to the Medical Defence Union (MDU) and Medical Protection Society (MPS). Data were reviewed, categorized clinically and analysed in terms of causes and costs behind claims.
   ResultsData from the MPS and MDU were unavailable. In all, 169 claims were identified from the NHSLA database between 2003 and 2012; 123 (73%) cases had been closed, 80 (65%) of which were successful. An increasing overall claim frequency and success rate were found over the last few years. Total litigation expenses were 8.6 million, with 39% paid out as legal expenses. The commonest cause of complaint in successful claims was in relation to diagnostic delays or failures (58%, 5.1 pound million), with a delay or failure by the clinician to take action in response to an abnormal investigation result being a major factor. The occurrence of peri-operative complications (20%, 1.6 pound million) was the second commonest cause.
   ConclusionAverage frequency and success rates of malpractice claims in secondary care in the NHS are rising, leading to significant overall payouts. The failure or delay in diagnosing colorectal malignancy or its postoperative complications is a common cause behind malpractice claims. Improvement in these areas could enhance patient care and reduce future claims.
C1 [Markides, G. A.] Huddersfield Royal Infirm, Dept Gen Surg, Huddersfield, W Yorkshire, England.
   [Newman, C. M.] Airedale Dist Gen Hosp, Dept Gen Surg, Keighley, England.
RP Markides, GA (通讯作者)，Huddersfield Royal Infirm, Dept Gen Surg, Huddersfield, W Yorkshire, England.
EM g.markides@yahoo.co.uk
CR Arbman G, 1996, EUR J SURG, V162, P899
   BASSETT ML, 1979, MED J AUSTRALIA, V1, P589, DOI 10.5694/j.1326-5377.1979.tb119386.x
   Bellomo R, 2004, CRIT CARE MED, V32, P916, DOI 10.1097/01.CCM.0000119428.02968.9E
   GRAFFNER H, 1986, J SURG ONCOL, V31, P188, DOI 10.1002/jso.2930310311
   Hansen H J, 1997, Ugeskr Laeger, V159, P1941
   Harris G J, 1998, Ann R Coll Surg Engl, V80, P246
   HOLLIDAY HW, 1979, LANCET, V1, P309
   Hospital Episode Statistics, 2006, FIN CONS EP COL RES
   HUGHES ESR, 1979, AUST NZ J SURG, V49, P432, DOI 10.1111/j.1445-2197.1979.tb05833.x
   JOLLY KD, 1982, AUST NZ J SURG, V52, P12, DOI 10.1111/j.1445-2197.1982.tb05274.x
   Jones D, 2007, CRIT CARE, V11, DOI 10.1186/cc5673
   KERN KA, 1993, DIS COLON RECTUM, V36, P531, DOI 10.1007/BF02049857
   Korsgaard M, 2006, COLORECTAL DIS, V8, P688, DOI 10.1111/j.1463-1318.2006.01014.x
   Langenbach MR, 2003, WORLD J SURG, V27, P304, DOI 10.1007/s00268-002-6678-9
   MACARTHUR C, 1984, J EPIDEMIOL COMMUN H, V38, P122, DOI 10.1136/jech.38.2.122
   MCDERMOTT FT, 1981, BRIT J SURG, V68, P846, DOI 10.1002/bjs.1800681206
   National Health Service Litigation Authority, 2011, REP ACC 2010 11
   National Institute for Health and Clinical Excellence, 2011, CG131 COL CANC DIAGN
   National Institute for Health and Clinical Excellence, 2007, AC ILL PAT HOSP REC
   National Institute for Health and Clinical Excellence, 2005, CG027 REF GUID SUSP
   National Institute for Health and Clinical Excellence (NICE) British Medical Journal (BMJ), 2012, SUSP LOW GASTR TRACT
   National Patient Safety Agency, 2010, RAP RESP REP LAP SUR
   NHS Cancer Screening Programmes. NHS Bowel Cancer Screening Programme, 2012, NHS BOW CANC SCREEN
   *NHS EX, 1997, NEW NHS MOD DEP
   Northern Ireland Cancer Registry, 2008, ONL CANC STAT
   *OFF NAT STAT, 2006, CANC STAT REG REG CA
   PESCATORI M, 1982, DIS COLON RECTUM, V25, P33, DOI 10.1007/BF02553545
   PESCATORI M, 1979, LANCET, V1, P1137
   PORTA M, 1991, J EPIDEMIOL COMMUN H, V45, P225, DOI 10.1136/jech.45.3.225
   Ristvedt SL, 2005, DIS COLON RECTUM, V48, P1736, DOI 10.1007/s10350-005-0069-x
   ROWEJONES DC, 1965, LANCET, V2, P973, DOI 10.1016/S0140-6736(65)92839-4
   RUBIN M, 1980, ISRAEL J MED SCI, V16, P641
   SLISOW W, 1992, ZBL CHIR, V117, P73
   Thompson MR, 2011, COLORECTAL DIS, V13, P1242, DOI 10.1111/j.1463-1318.2010.02438.x
   *WELSH CANC INT SU, 2008, CANC INC WAL 2002 20
NR 35
TC 11
Z9 12
U1 0
U2 3
PU WILEY
PI HOBOKEN
PA 111 RIVER ST, HOBOKEN 07030-5774, NJ USA
SN 1462-8910
EI 1463-1318
J9 COLORECTAL DIS
JI Colorectal Dis.
PD JAN
PY 2014
VL 16
IS 1
SI SI
BP 48
EP 56
DI 10.1111/codi.12408
PG 9
WC Gastroenterology & Hepatology; Surgery
WE Science Citation Index Expanded (SCI-EXPANDED)
SC Gastroenterology & Hepatology; Surgery
GA 270BU
UT WOS:000328293400014
PM 24034817
DA 2022-10-14
ER

PT J
AU Mahalingam, M
AF Mahalingam, Meera
TI Reforms, Errors, and Dermatopathology Malpractice: Then and Now: A
   Comprehensive Retrospective
SO ADVANCES IN ANATOMIC PATHOLOGY
LA English
DT Review
DE reforms; errors; dermatopathology malpractice; artificial intelligence
ID BIOPSY REQUISITION FORMS; MEDICAL MALPRACTICE; CLINICAL INFORMATION;
   SURGICAL PATHOLOGY; INTERSTATE DERMATOPATHOLOGY; MEDICOLEGAL ASPECTS;
   UNITED-STATES; MELANOMA; DERMATOLOGY; LITIGATION
AB Medical malpractice occurs when a hospital, doctor, or other health care professional, through a negligent act or omission, causes an injury to a patient. The negligence might be the result of errors in diagnosis, treatment, aftercare, or health management. To be considered medical malpractice under the law, the claim must violate the standard of care, the injury must be caused by the negligence and, last but most certainly not least, the injury must result in significant damages. This review is an overview of medicolegal issues specific to the practice of Dermatopathology with the caveat that most are likely pertinent to other specialties of pathology as well. The safety of patients remains the priority in pathology as it does in any medical undertaking, and this is no different in the practice of Dermatopathology. The review is broadly divided in 2 parts-we begin with an overview of tort reforms, advocated by physicians to reduce costs associated with malpractice defense. In the second part we address practical issues specific to the practice of pathology and dermatopathology. These include among others, errors-related to the biopsy type, inadequacy of clinical information regarding the lesion that is biopsied, role of interstate dermatopathology as well as examples of select entities commonly misdiagnosed in dermatopathology. In the last decade, artificial intelligence (AI) has moved to the forefront of technology. While research into the uses of AI in pathology is promising, the use of AI in diagnostic practice is still somewhat uncommon. Given that AI is not fully integrated routinely as a diagnostic adjunct, its' impact on pathology-specific medicolegal issues cannot, as yet at least, be defined. Restriction of medical malpractice is of particular relevance in the COVID-19 era, a period that is anything but normal. The response of states with specific pandemic-related guidelines is addressed with the caveat that this particular issue is only covered in select states. Furthermore, given that the COVID pandemic is only a year old, while it does not appear to have had an immediate impact on pathology-specific medicolegal matters, it is possible that the role of COVID on this issue, if any at all, will and can only be fully defined a few years down the line.
C1 [Mahalingam, Meera] Tufts Univ, Dept Dermatol, Sch Med, Boston, MA 02111 USA.
   [Mahalingam, Meera] VA Consolidated Labs, Dermatopathol Sect, Dept Pathol & Lab Med, West Roxbury, MA USA.
C3 Tufts University
RP Mahalingam, M (通讯作者)，VA Integrated Serv Network 1 VISN1, Dermatopathol Sect, Dept Pathol & Lab Med 113, 1400 VFW Pkwy, West Roxbury, MA 02132 USA.
EM me@meeramahalingam.com
CR Ackerman AB, 2005, J AM ACAD DERMATOL, V53, P698, DOI 10.1016/j.jaad.2005.06.025
   ACKERMAN AB, 2000, DECMATOPATHOL PRACT, V6, P236
   Allen TC, 2014, AM J CLIN PATHOL, V141, P501, DOI 10.1309/AJCPQLK63BQFDODF
   [Anonymous], 2012, IAN TOMLISON PATHOLO
   [Anonymous], 2016, WISCONSIN LAW J MARC
   Brauer JA, 2007, J CUTAN PATHOL, V34, P687, DOI 10.1111/j.1600-0560.2006.00684.x
   Californians Allied for patient protection the coalition to protect MICRA, 1975, MICRA
   Campbell MC., 2003, SUMMARY MEDICAL MALP
   Campbell MC., 1998, SUMMARY MEDICAL MALP
   Cardona DM, 2017, ARCH PATHOL LAB MED, V141, P741, DOI 10.5858/arpa.2017-0047-ED
   CASS RA, 2007, WALL STREET J, pA13
   Chen LF, 2015, INFECT CONT HOSP EP, V36, P1444, DOI 10.1017/ice.2015.216
   Cho A, 2002, SCIENCE, V295, P418, DOI 10.1126/science.295.5554.418
   Chuchvara N, 2020, J AM ACAD DERMATOL, V82, P1025, DOI 10.1016/j.jaad.2019.11.055
   Cocks M, 2021, J CUTAN PATHOL, V48, P34, DOI 10.1111/cup.13827
   Comfere NI, 2015, J CUTAN PATHOL, V42, P333, DOI 10.1111/cup.12485
   Comfere NI, 2014, INT J DERMATOL, V53, P549, DOI 10.1111/ijd.12330
   Cooper K, 2006, ARCH PATHOL LAB MED, V130, P607
   Creswell J., 2006, NEW YORK TIMES 0924
   Crowson AN, 2006, MODERN PATHOL, V19, pS148, DOI 10.1038/modpathol.3800518
   Crystal Ferrier, 2004, COLL SOURC RUL EV RU
   Darr K, 1991, HOSP TOPICS, V75, P46
   Duignan Kieran, 2020, Med Leg J, V88, P31, DOI 10.1177/0025817220935892
   Dyson SW, 2005, ARCH DERMATOL, V141, P734, DOI 10.1001/archderm.141.6.734
   Epstein JI, 2001, AM J SURG PATHOL, V25, P527, DOI 10.1097/00000478-200104000-00014
   Faigman DL, 2002, SCIENCE, V297, P339, DOI 10.1126/science.1072515
   Fernandez EM, 2005, CUTIS, V76, P335
   Foucar E, 2005, ARCH PATHOL LAB MED, V129, P1268
   Fox BC, 1996, CLIN INFECT DIS, V23, P616, DOI 10.1093/clinids/23.3.616
   Frable WJ, 2006, ARCH PATHOL LAB MED, V130, P620
   Freckelton I, 2020, J LAW MED, V27, P590
   Giambrone D, 2014, J AM ACAD DERMATOL, V71, P772, DOI 10.1016/j.jaad.2014.04.043
   Gittler GJ, 1996, CLIN INFECT DIS, V23, P1152, DOI 10.1093/clinids/23.5.1152
   Glusac EJ, 2003, J CUTAN PATHOL, V30, P287, DOI 10.1034/j.1600-0560.2003.00075.x
   Grant-Kels JM, 2005, J AM ACAD DERMATOL, V53, P703, DOI 10.1016/j.jaad.2005.07.043
   Hart Steven N, 2019, J Pathol Inform, V10, P5, DOI 10.4103/jpi.jpi_32_18
   Heher YK, 2018, ADV ANAT PATHOL, V25, P124, DOI 10.1097/PAP.0000000000000181
   Herman Tom, 2006, WALL STREET J   0517, pD1
   Hiemenz MC, 2014, AM J SURG PATHOL, V38, pE1, DOI 10.1097/PAS.0000000000000168
   High WA, 2005, J AM ACAD DERMATOL, V53, P89, DOI 10.1016/j.jaad.2005.03.006
   Hirschowitz L, 2013, DOUBLE REPORTING HIS
   Jacobson PD, 2005, JAMA-J AM MED ASSOC, V294, P2083, DOI 10.1001/jama.294.16.2083
   John Edwards on Government Reform, 2003, ISSUE
   Kassirer JP, 2002, JAMA-J AM MED ASSOC, V288, P1382, DOI 10.1001/jama.288.11.1382
   Kelly AM, 2020, EMERG MED AUSTRALAS, V32, P703, DOI 10.1111/1742-6723.13548
   King R, 2009, MODERN PATHOL, V22, P611, DOI 10.1038/modpathol.2009.22
   KLUFT RP, 1993, PRIMARY CARE, V20, P459
   LANDRO L, 2007, WALL STREET J   0404, pD5
   Larson A, 2004, EXPERT LAW
   Liebman CB, 2004, HEALTH AFFAIR, V23, P22, DOI 10.1377/hlthaff.23.4.22
   Lohman ME., 2021, J AM ACAD DERMATOL, V12, pS0190
   Lydiatt DD, 2004, AM J SURG, V187, P688, DOI 10.1016/j.amjsurg.2003.10.018
   Marsch A, 2013, SEMIN CUTAN MED SURG, V32, P224, DOI 10.12788/j.sder.0037
   Marsch A, 2012, DERMATOL CLIN, V30, P593, DOI 10.1016/j.det.2012.06.011
   Marsch AF, 2015, J CUTAN PATHOL, V42, P669, DOI 10.1111/cup.12505
   Massey B, 2004, ABERQUERQUE J
   Massi G, 2007, VIRCHOWS ARCH, V451, P623, DOI 10.1007/s00428-007-0459-7
   Medical Liability, 2006, AM MED NEWS, P23
   Meier FA, 2011, ADV ANAT PATHOL, V18, P406, DOI 10.1097/PAP.0b013e318229bf20
   Mello MM, 2010, HEALTH AFFAIR, V29, P1569, DOI 10.1377/hlthaff.2009.0807
   Mello MM, 2003, NEW ENGL J MED, V348, P2281, DOI 10.1056/NEJMp030064
   METZLOFF TB, 1988, LAW CONTEMP PROBL, V51, P199, DOI 10.2307/1191890
   Mohr JC, 2000, JAMA-J AM MED ASSOC, V283, P1731, DOI 10.1001/jama.283.13.1731
   Murray I., 2003, MALPRACTICE ECONOMIS, P501
   Nagarajan P, 2020, J CUTAN PATHOL, V47, P418, DOI 10.1111/cup.13640
   *NAMIC, 2004, JOINT SEV LIAB REF S
   Nelson KB, 2003, NEW ENGL J MED, V349, P1765, DOI 10.1056/NEJMsb035364
   NORBUT M, 2005, AM MED NEWS     0328, V48, P1
   Norbut M, 2005, AM MED NEWS, V5
   Olsen TG, 2004, J AM ACAD DERMATOL, V51, P454, DOI 10.1016/j.jaad.2004.03.041
   Payne VL, 2009, ARTIF INTELL MED, V47, P175, DOI 10.1016/j.artmed.2009.07.002
   Piepkorn MW, 2019, JAMA NETW OPEN, V2, DOI 10.1001/jamanetworkopen.2019.12597
   Prevatt HA, 2007, SURG INNOV, V14, P62, DOI 10.1177/1553350607299776
   Pritchard DJ, 2005, CLIN PERINATOL, V32, P191, DOI 10.1016/j.clp.2004.10.005
   Read S, 2005, J AM ACAD DERMATOL, V53, P134, DOI 10.1016/j.jaad.2005.02.019
   *ROB WOOD JOHNS FD, 2002, PLAN VOL MED ALT MAL
   Romano RC, 2016, AM J CLIN PATHOL, V146, P727, DOI [10.1093/AJCP/AQW186, 10.1093/ajcp/aqw186]
   Rosenbaum S, 2003, JAMA-J AM MED ASSOC, V289, P1546, DOI 10.1001/jama.289.12.1546
   Samanta A, 2003, CLIN MED, V3, P443, DOI 10.7861/clinmedicine.3-5-443
   Schaffer A, MED MALPRACTICE
   Sedgwick P, 2015, BMJ-BRIT MED J, V351, DOI 10.1136/bmj.h4672
   Seo H, 2020, VASA, V49, P243, DOI 10.1024/0301-1526/a000818
   Shapiro D., 2003, NEW YORK TIME 0923
   Sheikh UA, 2020, J CUTAN PATHOL, V47, P328, DOI 10.1111/cup.13626
   SMITH KJ, 1989, AM J SURG PATHOL, V13, P931, DOI 10.1097/00000478-198911000-00003
   SORREL AL, 2006, AM MED NEWS     0501, V49, P1
   Sorrell AL, 2006, AM MED NEWS, V49, P13
   South Carolina Reforms, 2005, AM TORT REF ORG
   Steindel SJ, 1996, CLIN CHIM ACTA, V251, P25, DOI 10.1016/0009-8981(96)06298-5
   Struve CT, 2004, HEALTH AFFAIR, V23, P33, DOI 10.1377/hlthaff.23.4.33
   Stuart LN, 2014, J CUTAN PATHOL, V41, P81, DOI 10.1111/cup.12267
   Studdert DM, 2005, JAMA-J AM MED ASSOC, V293, P2609, DOI 10.1001/jama.293.21.2609
   Studdert DM, 2004, HEALTH AFFAIR, V23, P54, DOI 10.1377/hlthaff.23.4.54
   Tongue John R, 2005, Instr Course Lect, V54, P3
   TRONNIER M, 1995, AM J DERMATOPATH, V17, P1, DOI 10.1097/00000372-199502000-00001
   Trotter MJ, 2003, ARCH PATHOL LAB MED, V127, P1489
   Troxel DB, 2006, ARCH PATHOL LAB MED, V130, P617
   TROXEL DB, 1994, AM J SURG PATHOL, V18, P821, DOI 10.1097/00000478-199408000-00009
   Waterman AD, 2007, JT COMM J QUAL PATIE, V33, P467, DOI 10.1016/S1553-7250(07)33050-X
   Wells A, 2021, J CUTAN PATHOL, V48, P1061, DOI 10.1111/cup.13954
   White WL, 2006, J AM ACAD DERMATOL, V54, P353, DOI 10.1016/j.jaad.2005.08.070
   Wick MR, 2005, SEMIN DIAGN PATHOL, V22, P167, DOI 10.1053/j.semdp.2006.01.006
   WORSLEY B, 2004, MANY FACETS VICARIOU
   Yoon A, 1984, OFFER OF JUDGEMENT R
NR 104
TC 1
Z9 1
U1 0
U2 1
PU LIPPINCOTT WILLIAMS & WILKINS
PI PHILADELPHIA
PA TWO COMMERCE SQ, 2001 MARKET ST, PHILADELPHIA, PA 19103 USA
SN 1072-4109
EI 1533-4031
J9 ADV ANAT PATHOL
JI Adv. Anat. Pathol.
PD MAR
PY 2022
VL 29
IS 2
BP 81
EP 96
DI 10.1097/PAP.0000000000000319
PG 16
WC Pathology
WE Science Citation Index Expanded (SCI-EXPANDED); Social Science Citation Index (SSCI)
SC Pathology
GA YV1HS
UT WOS:000752484300002
PM 34561375
DA 2022-10-14
ER

PT J
AU Paik, AM
   Mady, LJ
   Sood, A
   Eloy, JA
   Lee, ES
AF Paik, Angie M.
   Mady, Leila J.
   Sood, Aditya
   Eloy, Jean Anderson
   Lee, Edward S.
TI A Look Inside the Courtroom: An Analysis of 292 Cosmetic Breast Surgery
   Medical Malpractice Cases
SO AESTHETIC SURGERY JOURNAL
LA English
DT Article
DE cosmetic breast; medical malpractice; breast augmentation; breast
   reduction; breast implant; mastopexy
ID LEGAL RESPONSIBILITY; NEGLIGENCE CLAIMS; PLASTIC SURGEONS; LITIGATION;
   OTOLARYNGOLOGY; LIABILITY; TRIALS
AB Background: Malpractice claims affect the cost and quality of health care.
   Objective: The authors examine litigation in cosmetic breast surgery and identify factors influencing malpractice litigation outcomes.
   Methods: The Westlaw database was searched for jury verdict and settlement reports related to medical malpractice and cosmetic breast surgeries. Cases included for analysis were examined for year, geographic location, patient demographics, procedure performed, alleged injury, causes of action, verdict, and indemnity payments.
   Results: Of 292 cases, the most common injury sustained was disfigurement (53.1%). Negligent misrepresentation had a 98% greater chance of resolution in favor of the plaintiff (reative risk [RR], 1.98; 95% confidence interval [CI], 1.41-2.79), and fraud had a 92% greater chance of disposition in favor of the plaintiff (RR, 1.92; 95% CI, 1.32-2.80). The most common causes of action cited were negligence (88.7%) and lack of informed consent (43.8%). One hundred sixty-nine (58.3%) cases resulted in favor of the defendant and 121 (41.7%) cases were disposed in favor of the plaintiff; 97 (33.4%) cases resulted in damages awarded and 24 (8.3%) cases resulted in settlement. No significant difference was found between the medians of indemnity payments awarded to plaintiffs ($245 000) and settlements ($300 000).
   Conclusions: Based on this study, negligent or intentional misrepresentation strongly favors plaintiffs in either awarded damages or settlements in cases of cosmetic breast surgery litigation. This study emphasizes that transparency and adequate communication are at the crux of the physician-patient relationship and are tools by which plastic surgeons may reduce the frequency of litigations, thereby containing health care costs at a minimum.
C1 [Paik, Angie M.; Mady, Leila J.; Sood, Aditya; Eloy, Jean Anderson; Lee, Edward S.] Rutgers New Jersey Med Sch, Dept Surg, Div Plast Surg, Dept Otolaryngol Head & Neck Surg,Dept Neurol Sur, Newark, NJ 07103 USA.
C3 Rutgers State University New Brunswick; Rutgers State University Medical
   Center
RP Paik, AM (通讯作者)，Rutgers New Jersey Med Sch, 140 Bergen St,Suite E1620, Newark, NJ 07103 USA.
EM paikan@njms.rutgers.edu
OI Sood, Aditya/0000-0003-3739-2012
CR Abadin SS, 2010, SURGERY, V148, P718, DOI 10.1016/j.surg.2010.07.019
   American Society for Aesthetic Plastic Surgery, 2012, COSM SURG NAT DAT ST
   [Anonymous], NEW YORK LAW J
   Bismark M, 2006, J LEGAL MED, V27, P55, DOI 10.1080/01947640500533317
   Bismark MM, 2012, PLOS MED, V9, DOI 10.1371/journal.pmed.1001283
   Crockett RJ, 2007, PLAST RECONSTR SURG, V120, P316, DOI 10.1097/01.prs.0000264339.67451.71
   Dyer C, 2012, BRIT MED J, V344, DOI 10.1136/bmj.e298
   Eloy JA, 2013, OTOLARYNG HEAD NECK, V148, P764, DOI 10.1177/0194599813481943
   Gogos AJ, 2011, MED J AUSTRALIA, V195, P340, DOI 10.5694/mja11.10379
   Gorney M, 2001, CLIN PLAST SURG, V28, P607
   Gorney M, 2011, PLAST RECONSTR SURG, V127, P2113, DOI 10.1097/PRS.0b013e31820e93f2
   HOFFMAN GW, 1971, SOUTH MED J, V64, P1106, DOI 10.1097/00007611-197109000-00016
   Ifeacho SN, 2009, CLIN OTOLARYNGOL, V34, P177, DOI 10.1111/j.1749-4486.2009.01893.x
   Jena AB, 2011, NEW ENGL J MED, V365, P629, DOI 10.1056/NEJMsa1012370
   Kessler DP, 2011, J ECON PERSPECT, V25, P93, DOI 10.1257/jep.25.2.93
   Kovalerchik O, 2013, INT FORUM ALLERGY RH, V3, P722, DOI 10.1002/alr.21169
   Leape LL, 2000, JAMA-J AM MED ASSOC, V284, P95, DOI 10.1001/jama.284.1.95
   Lydiatt DD, 2008, OTOLARYNG HEAD NECK, V139, P677, DOI 10.1016/j.otohns.2008.06.027
   Lydiatt DD, 2003, ARCH OTOLARYNGOL, V129, P50, DOI 10.1001/archotol.129.1.50
   Lyu SY, 2011, AESTHET PLAST SURG, V35, P764, DOI 10.1007/s00266-011-9684-1
   Mavroforou Anna, 2004, Med Law, V23, P479
   Mehta S, 2010, J PLAST RECONSTR AES, V63, P1747, DOI 10.1016/j.bjps.2010.03.007
   Moffett P, 2011, WEST J EMERG MED, V12, P109
   Nash JJ, 2011, OTOLARYNG HEAD NECK, V144, P10, DOI 10.1177/0194599810390470
   *QUIC, 2000, DOING WHAT COUNTS PA
   Reilly BK, 2013, LARYNGOSCOPE, V123, P112, DOI 10.1002/lary.23608
   Richards E, 2011, BREAST, V20, P225, DOI 10.1016/j.breast.2010.12.004
   Seabury SA, 2013, HEALTH AFFAIR, V32, P111, DOI 10.1377/hlthaff.2012.0967
   Solvi AS, 2010, J PLAST RECONSTR AES, V63, P673, DOI 10.1016/j.bjps.2009.01.024
   Stefl M E, 2001, Front Health Serv Manage, V18, P1
   Svider PF, 2013, AM J OTOLARYNG, V34, P699, DOI 10.1016/j.amjoto.2012.12.005
   Svider PF, 2013, LARYNGOSCOPE, V123, P2099, DOI 10.1002/lary.24000
   Svider PF, 2013, LARYNGOSCOPE, V123, P1849, DOI 10.1002/lary.23905
   Svider PF, 2013, LARYNGOSCOPE, V123, P1754, DOI 10.1002/lary.23997
   Svider PF, 2013, LARYNGOSCOPE, V123, P1156, DOI 10.1002/lary.23995
   United States General Accounting Office, MED LIAB IMP HOSP PH
   da Silva DBVN, 2010, AESTHET PLAST SURG, V34, P541, DOI 10.1007/s00266-009-9460-7
NR 37
TC 44
Z9 44
U1 0
U2 7
PU OXFORD UNIV PRESS INC
PI CARY
PA JOURNALS DEPT, 2001 EVANS RD, CARY, NC 27513 USA
SN 1090-820X
EI 1527-330X
J9 AESTHET SURG J
JI Aesthet. Surg. J.
PD JAN
PY 2014
VL 34
IS 1
BP 79
EP 86
DI 10.1177/1090820X13515702
PG 8
WC Surgery
WE Science Citation Index Expanded (SCI-EXPANDED)
SC Surgery
GA AH1LE
UT WOS:000335881500010
PM 24396074
OA Bronze
DA 2022-10-14
ER

PT J
AU Nagashima, H
   Wada, Y
   Hongo, K
AF Nagashima, Hisashi
   Wada, Yoshitaka
   Hongo, Kazuhiro
TI Trend of Malpractice Litigation against Neurosurgeons in Japan: An
   Analysis of Disclosed Database by Courts in Japan from 2001 through 2015
SO NEUROLOGIA MEDICO-CHIRURGICA
LA English
DT Article
DE court decision; medical malpractice; lawsuit; litigation; neurosurgery
ID RISK
AB Following the modern raising of public awareness, the numbers of malpractice litigation are increasing in the health care delivery system in Japan despite the extensive efforts of physicians. Authors reviewed the issues of litigation and the reasons for court decision from the healthcare-related negligence lawsuits in the past 15 years in Japan and investigated the cautionary points for reducing potential litigation. Healthcare-related negligence lawsuits between January 2001 and December 2015 were retrieved and sorted in each clinical field from the database in Courts in Japan and investigated on the proportional factors of the claims and court decisions in the neurosurgical field. During the period, 446 of healthcare-related court decisions including 41 against neurosurgeons (9.2%) were retrieved. Three of 41 decisions retrieved were decisions to retries for lower court decisions. In 38 claims against the neurosurgeons, 26 identified the negligence and 12 dismissed. In 26 decisions in favor of the plaintiffs, identified negligence in diagnosis in 4, clinical judgment in 3, technical skills in 5, clinical management in 7 and process of informed consent in 7. Five out of 18 decisions after 2006 were identified as negligence in an informed consent process, and additional one, who was mainly identified in inadequate technical skills also identified existing an inadequate informed consent process as a fundamental cause of litigation. Neurosurgeons are a higher risk group for malpractice litigation in Japan and adequate informed consent is important to reduce the risk of litigation.
C1 [Nagashima, Hisashi] Univ Toyama Hosp, Clin Safety & Qual Management Sect, 2630 Sugitani, Toyama, Toyama 9300194, Japan.
   [Wada, Yoshitaka] Waseda Univ, Inst Comparat Law, Tokyo, Japan.
   [Hongo, Kazuhiro] Shinshu Univ, Sch Med, Dept Neurosurg, Matsumoto, Nagano, Japan.
C3 Waseda University; Shinshu University
RP Nagashima, H (通讯作者)，Univ Toyama Hosp, Clin Safety & Qual Management Sect, 2630 Sugitani, Toyama, Toyama 9300194, Japan.
EM hinagashima-nsu@umin.net
CR [Anonymous], J NEUROSURG
   Ehara K, 2012, J JAPAN SOC CLIN ANE, V32, P974
   Jena AB, 2011, NEW ENGL J MED, V365, P629, DOI 10.1056/NEJMsa1012370
   Kuwabata H, 2011, JPN J NEUROSURG TOKY, V20, P279
   McLaughlin N, 2016, J NEUROSURG, V124, P199, DOI 10.3171/2014.11.JNS132653
   Rovit RL, 2007, J NEUROSURG, V106, P1108, DOI 10.3171/jns.2007.106.6.1108
   Supreme Court of Japan, 2016, NUMB PROP CLAIMS EV
   Supreme Court of Japan, 2016, PROC STAT PER HEALTH
NR 8
TC 4
Z9 4
U1 0
U2 3
PU JAPAN NEUROSURGICAL SOC
PI TOKYO
PA 5-25-16 HONGO, BUNKYO-KU, TOKYO, 113-0033, JAPAN
SN 0470-8105
EI 1349-8029
J9 NEUROL MED-CHIR
JI Neurol. Med.-Chir.
PD AUG
PY 2017
VL 57
IS 8
BP 426
EP 432
DI 10.2176/nmc.oa.2017-0049
PG 7
WC Clinical Neurology; Surgery
WE Science Citation Index Expanded (SCI-EXPANDED)
SC Neurosciences & Neurology; Surgery
GA FG2OC
UT WOS:000409948800007
PM 28674345
OA gold, Green Published, Green Submitted
DA 2022-10-14
ER

PT J
AU Hannappel, J
   Weber, B
   Smentkowski, U
AF Hannappel, J.
   Weber, B.
   Smentkowski, U.
TI Cases from the expert commission of the North Rhine medical council.
   Expert commissions and arbitration boards by medical councils
SO UROLOGE
LA German
DT Article
DE Expert commission; Arbitration board; Medical council; Medical
   malpractice
AB Following a description of the structure and function of the expert commission for medical malpractice of the North Rhine medical council, important legal technical terms and the consequences, such as the definition of accusable medical malpractice and severe (in legal terms gross) negligence will be presented. The article reports on the legal consequences of the lack of informed consent, on the significance of insufficient informed consent and under which conditions a transfer of liability becomes valid. From the statistical information in the archives of the expert commission it can be seen that in processes against urologists approximately 31% of urologists in private practice were affected compared to 69% of hospital urologists. Approximately 20% involved accusations of false diagnosis and 80% involved accusations of false treatment. Of the processes involving urological diagnostic errors prostate cancer was at the forefront, followed by processes involving delayed or falsely diagnosed bladder cancer. For processes due to operative treatment errors prostate cancer also occupied first place, followed by accusations of treatment errors involving penile and urethral operations. A differentiated presentation of processes involving non-operative treatment errors revealed an accumulation of accusations for mistakes in the treatment of urolithiasis, in medicinal treatment and also in tumor therapy. Following a description of typical individual cases, indications for avoidance of legal proceedings will be given.
C1 [Hannappel, J.; Weber, B.; Smentkowski, U.] Arztekammer Nordrhein, Gutachterkommiss Arztliche Behandlungsfehler, D-40474 Dusseldorf, Germany.
RP Hannappel, J (通讯作者)，Arztekammer Nordrhein, Gutachterkommiss Arztliche Behandlungsfehler, Tersteegenstr 9, D-40474 Dusseldorf, Germany.
EM josef.hannappel@t-online.de
CR Buhmann W, 2012, UROLOGE, V51, P1092, DOI 10.1007/s00120-012-2941-3
   Bundesarztekammer Berlin, 2007, GUT SCHLICHT BEI ARZ
   Laum H-D, 2003, RHA, V12, P10
   Laum HD, 2006, ARZTLICHE BEHANDLUNG
   Nordrhein Arztekammer, 2012, LEITF AUFB EIN GUT B
   Weber B, 2012, FRAUENARZT, V53, P208
   Weber B, 2011, KLIN ONKOL, P81
NR 7
TC 1
Z9 1
U1 0
U2 1
PU SPRINGER HEIDELBERG
PI HEIDELBERG
PA TIERGARTENSTRASSE 17, D-69121 HEIDELBERG, GERMANY
SN 0340-2592
J9 UROLOGE
JI Urologe
PD NOV
PY 2012
VL 51
IS 11
BP 1509
EP +
DI 10.1007/s00120-012-2998-z
PG 11
WC Urology & Nephrology
WE Science Citation Index Expanded (SCI-EXPANDED)
SC Urology & Nephrology
GA 036AU
UT WOS:000310999500002
PM 23150128
DA 2022-10-14
ER

PT J
AU Matz, A
   Ambinder, D
   Spencer, E
   Phillips, J
   Wong, NC
AF Matz, Ariana
   Ambinder, David
   Spencer, Evan
   Phillips, John
   Wong, Nathan C.
TI Review of Priapism Litigation in the United States
SO UROLOGY
LA English
DT Review
ID MANAGEMENT; LIABILITY
AB OBJECTIVES To review medical malpractice trends and to identify the most common claims filed against medical providers for the management of patients with priapism.
   METHODS Using the Westlaw legal database, a search was done for the keyword "priapism" between July 1, 1980 and July 1, 2020. Cases were evaluated for plaintiff demographics, reasons for filing claims, management outcomes, legal verdicts and awards and further categorized based upon the timing of the alleged malpractice.
   RESULTS Alleged negligence during the pre-management period was cited in 30 cases. Administration of psychotropic medications was the most common reasons for filing pre-management claims 22/56 (39.3%). Delay in care accounted for 18/56 (32.1%) and complications of surgery were 5/56 (8.9%) of claims. The majority of the completed cases were in favor of the defendants (39/47; 83.0%). There was no association between type of health care provider or timing of alleged malpractice and ultimate verdict.
   CONCLUSIONS Prescribing psychoactive medications without warning of the adverse effect profile is the most common reason for claims filed against providers with trazodone as the leading medication. Medical providers should ensure that patients are well informed of this adverse effect prior to prescription. Regardless, the majority of medical malpractice cases carry a verdict in favor of the defendant. (C) 2021 Elsevier Inc.
C1 New York Med Coll, Valhalla, NY USA.
   Westchester Med Ctr, Dept Urol, Valhalla, NY USA.
C3 New York Medical College; Westchester Medical Center
RP Wong, NC (通讯作者)，New York Med Coll, Westchester Med Ctr, Dept Urol, 19 Skyline Dr 1S-B45a, Valhalla, NY 10595 USA.
EM nathan.wong@wmchealth.org
CR American Medical Association, 2012, MED LIAB REF NOW
   Anele UA., 2016, AUA UPDATE SERIES, V35, P165
   Bono M.J., 2020, STATPEARLS
   EMOND AM, 1980, ARCH INTERN MED, V140, P1434, DOI 10.1001/archinte.140.11.1434
   Guardado J, POLICY RES PERSPECTI
   Levey HR, 2014, THER ADV UROL, V6, P230, DOI 10.1177/1756287214542096
   Manjunath AS, 2018, MED CLIN N AM, V102, P373, DOI 10.1016/j.mcna.2017.10.013
   Mello MM, 2010, HEALTH AFFAIR, V29, P1569, DOI 10.1377/hlthaff.2009.0807
   PRYOR JP, 1982, BRIT J UROL, V54, P751, DOI 10.1111/j.1464-410X.1982.tb13641.x
   Sobel DL, 2006, J UROLOGY, V175, P1847, DOI 10.1016/S0022-5347(05)01021-9
   Xu LH, 2021, UROL PRACT, V8, P18, DOI 10.1097/UPJ.0000000000000173
NR 11
TC 1
Z9 1
U1 0
U2 0
PU ELSEVIER SCIENCE INC
PI NEW YORK
PA STE 800, 230 PARK AVE, NEW YORK, NY 10169 USA
SN 0090-4295
EI 1527-9995
J9 UROLOGY
JI Urology
PD OCT
PY 2021
VL 156
BP 169
EP 172
DI 10.1016/j.urology.2021.05.001
EA OCT 2021
PG 4
WC Urology & Nephrology
WE Science Citation Index Expanded (SCI-EXPANDED)
SC Urology & Nephrology
GA WR6VW
UT WOS:000714637000052
PM 33992665
DA 2022-10-14
ER

PT J
AU Rose, C
   Svider, PF
   Sheyn, A
   Meadows, LN
   Eloy, JA
   Coticchia, J
   Folbe, AJ
AF Rose, Christopher
   Svider, Peter F.
   Sheyn, Anthony
   Meadows, Lila N.
   Eloy, Jean Anderson
   Coticchia, James
   Folbe, Adam J.
TI Protecting the Most Vulnerable: Litigation From Pediatric
   Otolaryngologic Procedures and Conditions
SO LARYNGOSCOPE
LA English
DT Article
DE Pediatric otolaryngology; medical malpractice; litigation; negligence;
   liability
ID EXPERT WITNESS QUALIFICATION; MALPRACTICE LITIGATION; MEDICAL
   MALPRACTICE; LEGAL RESPONSIBILITY; LIABILITY; TONSILLECTOMY; PLAINTIFF;
   CHILDREN; SURGERY; NERVE
AB Objectives/Hypothesis: To identify allegations raised in litigation stemming from pediatric otolaryngologic procedures and conditions.
   Study Design: Retrospective analysis of a legal database.
   Methods: The authors reviewed jury verdict and settlement reports on the WestlawNext database from 1994 to 2013 for cases involving pediatric plaintiffs and alleged negligence in otolaryngologic procedures and conditions.
   Results: Of the 78 cases included, 52.6% were resolved with a payment; aggregate payments exceeded $69 million, and median jury-awarded damages and settlements were $874,190 and $250,000, respectively. Adenotonsillectomy was the most commonly litigated procedure. Otolaryngologists were defendants in 42 (53.8%) cases, with pediatricians and anesthesiologists the next most commonly named defendants. Forty-six (59.0%) cases involved alleged negligence in operative management, whereas other factors included permanent injury (44.9%), misdiagnosis/failure to diagnose in a timely manner (41.0%), death (35.9%), and requiring additional surgery. Airway-related complications and allegedly permanent injuries significantly increased the size of payments. Awards were highest in cases with plaintiffs at 1 to 5-years of age and lowest among children older than 10 years of age.
   Conclusions: Unique considerations specific to pediatric patients are involved in malpractice litigation, and damages awarded were considerable. By including the specific factors listed in this analysis in a comprehensive informed consent process, and recognizing concerns specific to this patient population, practitioners in multiple specialties may potentially reduce liability. Clear communication with parents is a critical component of this process.
C1 [Rose, Christopher; Svider, Peter F.; Sheyn, Anthony; Coticchia, James; Folbe, Adam J.] Wayne State Univ, Sch Med, Dept Otolaryngol Head & Neck Surg, Detroit, MI 48201 USA.
   [Meadows, Lila N.] Univ Maryland, Francis King Carey Sch Law, Baltimore, MD 21201 USA.
   [Eloy, Jean Anderson] Rutgers New Jersey Med Sch, Dept Otolaryngol Head & Neck Surg, Newark, NJ USA.
   [Eloy, Jean Anderson] Rutgers New Jersey Med Sch, Dept Neurol Surg, Newark, NJ USA.
   [Eloy, Jean Anderson] Rutgers New Jersey Med Sch, Ctr Skull Base & Pituitary Surg, Newark, NJ USA.
C3 Wayne State University; University System of Maryland; University of
   Maryland Baltimore; Rutgers State University New Brunswick; Rutgers
   State University Medical Center; Rutgers State University New Brunswick;
   Rutgers State University Medical Center; Rutgers State University New
   Brunswick; Rutgers State University Medical Center
RP Svider, PF (通讯作者)，Wayne State Univ, Sch Med, Dept Otolaryngol Head & Neck Surg, 4201 St Antoine,5E UHC, Detroit, MI 48201 USA.
EM psvider@gmail.com
CR [Anonymous], 2004, J Med Pract Manage, V20, P44
   BHATT A, 2013, STROKE RES TREAT, V2013, P562
   Blaivas M, 2012, AM J EMERG MED, V30, P338, DOI 10.1016/j.ajem.2010.12.016
   Blake DM, 2013, OTOLARYNG HEAD NECK, V149, P554, DOI 10.1177/0194599813498696
   Boss EF, 2012, J PEDIATR-US, V160, P814, DOI 10.1016/j.jpeds.2011.11.041
   Brooks RG, 2004, ARCH INTERN MED, V164, P2217, DOI 10.1001/archinte.164.20.2217
   Choudhry AJ, 2013, J GASTROINTEST SURG, V17, P1796, DOI 10.1007/s11605-013-2248-8
   Clayton EW, 2013, GENET MED, V15, P624, DOI 10.1038/gim.2013.7
   Eloy JA, 2014, J NEUROSURG, V120, P185, DOI 10.3171/2013.8.JNS13584
   Eloy JA, 2013, INT FORUM ALLERGY RH, V3, P980, DOI 10.1002/alr.21210
   Eloy JA, 2013, OTOLARYNG HEAD NECK, V149, P649, DOI 10.1177/0194599813499898
   Eloy JA, 2013, OTOLARYNG HEAD NECK, V148, P764, DOI 10.1177/0194599813481943
   Frank-Stromborg Marilyn, 2002, Semin Oncol Nurs, V18, P128, DOI 10.1053/sonu.2002.32510
   Hermer LD, 2010, J GEN INTERN MED, V25, P470, DOI 10.1007/s11606-010-1259-3
   Hong SS, 2013, OTOLARYNG HEAD NECK, V148, P589, DOI 10.1177/0194599813475566
   Khan MN, 2014, INT FORUM ALLERGY RH, V4, P76, DOI 10.1002/alr.21229
   Leflar RB, 2013, CHEST, V144, P306, DOI 10.1378/chest.12-2861
   Lekovic GP, 2007, NEUROSURGERY, V60, P516, DOI 10.1227/01.NEU.0000255337.80285.39
   Litvin SG, 2005, CLIN ORTHOP RELAT R, P8, DOI 10.1097/01.blo.0000160019.12596.6f
   Loughlin KR, 2009, UROL CLIN N AM, V36, P101, DOI 10.1016/j.ucl.2008.08.006
   Lydiatt DD, 2003, ARCH OTOLARYNGOL, V129, P50, DOI 10.1001/archotol.129.1.50
   Mello MM, 2011, SYNTH PROJ RES SY S1, V21
   Mitchell RB, 2006, LARYNGOSCOPE, V116, P956, DOI 10.1097/01.MLG.0000216413.22408.FD
   MITNICK JS, 1995, J AM COLL SURGEONS, V181, P315
   Moffett P, 2011, WEST J EMERG MED, V12, P109
   Morris LGT, 2008, ARCH OTOLARYNGOL, V134, P102, DOI 10.1001/archotol.134.1.102
   Nahed BV, 2012, PLOS ONE, V7, DOI 10.1371/journal.pone.0039237
   Nash JJ, 2011, OTOLARYNG HEAD NECK, V144, P10, DOI 10.1177/0194599810390470
   Raman VT, 2014, INT J PEDIATR OTORHI, V78, P19, DOI 10.1016/j.ijporl.2013.10.010
   Ramos SD, 2013, PEDIATR CLIN N AM, V60, P793, DOI 10.1016/j.pcl.2013.04.015
   Reilly BK, 2013, LARYNGOSCOPE, V123, P112, DOI 10.1002/lary.23608
   Ruben R, 2012, LARYNGOSCOPE, V122, pS89, DOI 10.1002/lary.23811
   Shah UK, 2014, LARYNGOSCOPE, V124, P1223, DOI 10.1002/lary.24388
   Stevenson AN, 2012, LARYNGOSCOPE, V122, P71, DOI 10.1002/lary.22438
   Studdert DM, 2006, NEW ENGL J MED, V354, P2024, DOI 10.1056/NEJMsa054479
   Studdert DM, 2004, NEW ENGL J MED, V350, P283, DOI 10.1056/NEJMhpr035470
   Sunaryo PL, J UROL IN PRESS
   Svider PF, 2014, OPHTHAL PLAST RECONS, V30, P119, DOI 10.1097/IOP.0000000000000025
   Svider PF, 2014, AM J OTOLARYNG, V35, P198, DOI 10.1016/j.amjoto.2013.07.001
   Svider PF, 2014, INT FORUM ALLERGY RH, V4, P216, DOI 10.1002/alr.21257
   Svider PF, 2013, OTOLARYNG HEAD NECK, V149, P947, DOI 10.1177/0194599813504074
   Svider PF, 2013, AM J OTOLARYNG, V34, P699, DOI 10.1016/j.amjoto.2012.12.005
   Svider PF, 2013, J GASTROINTEST SURG, V17, P1732, DOI 10.1007/s11605-013-2261-y
   Svider PF, 2013, LARYNGOSCOPE, V123, P2099, DOI 10.1002/lary.24000
   Svider PF, 2013, LARYNGOSCOPE, V123, P1849, DOI 10.1002/lary.23905
   Svider PF, 2013, LARYNGOSCOPE, V123, P1754, DOI 10.1002/lary.23997
   Svider PF, 2013, LARYNGOSCOPE, V123, P1156, DOI 10.1002/lary.23995
   Traeger N, 2005, PEDIATR PULM, V40, P22, DOI 10.1002/ppul.20236
   Wegman B, 2012, CLIN ORTHOP RELAT R, V470, P1379, DOI 10.1007/s11999-012-2244-4
NR 49
TC 15
Z9 16
U1 0
U2 3
PU WILEY
PI HOBOKEN
PA 111 RIVER ST, HOBOKEN 07030-5774, NJ USA
SN 0023-852X
EI 1531-4995
J9 LARYNGOSCOPE
JI Laryngoscope
PD SEP
PY 2014
VL 124
IS 9
BP 2161
EP 2166
DI 10.1002/lary.24663
PG 6
WC Medicine, Research & Experimental; Otorhinolaryngology
WE Science Citation Index Expanded (SCI-EXPANDED)
SC Research & Experimental Medicine; Otorhinolaryngology
GA AO1UM
UT WOS:000341100500046
PM 24604538
DA 2022-10-14
ER

PT J
AU Schneider, H
AF Schneider, H.
TI Beginners' operations and medical specialist standards. Avoidance of
   criminal liability and civil liability
SO UROLOGE
LA German
DT Article
DE Legal liability; Medical negligence; Fault in selecting; Defensive
   medicine; Malpractice
AB In all phases, patients are entitled to receive medical treatment according to medical specialist standards. This does not mean that patients necessarily have to be treated by a medical specialist. Operations performed by "beginners", e. g. assistant physicians, are permitted. However, there are increased liability risks, both for the specialist and the assistant physician. Furthermore, there are risks of criminal responsibility for causing bodily harm by negligence or negligent manslaughter.
   This article portrays the requirements of civil liability and criminal responsibility concerning beginners' operations on the basis of cases and judgments of the Federal Court and the Higher Regional Courts in Germany. Additionally, the reception of the jurisprudence by the relevant legal literature will be discussed.
   Jurisprudence and legal literature categorize breaches of duty of care. Assistant physicians can be subject to contributory negligence liabilities, while specialists can bear liabilities for negligent selection, organization or supervision. Responsible specialist and assistant physicians can protect themselves (and the patient) and avoid legal risks by only performing operations adequate to their educational level or by delegating operations to beginners and ensuring intervention by a specialist by supervision of the operation which is suitable to the assistant physician's level of education.
C1 [Schneider, H.] Taunusstr 7, D-65183 Wiesbaden, Germany.
RP Schneider, H (通讯作者)，Taunusstr 7, D-65183 Wiesbaden, Germany.
EM schneider@hendrikschneider.eu
CR Arkes Hal R., 1994, OR L REV, V73, P587
   Boemke B, 2010, NJW, V63, P1562
   Lindemann M, 2018, CCZ, V11, P2
   Martis R, 2014, ARZTHAFTUNGSRECHT
   Spickhoff Andreas, 2014, MEDIZINRECHT
   Ulsenheimer K, 2013, FESTSCHRIFT G STEINH, P225
   Ulsenheimer K, 2014, ARZTSTRAFRECHT PRAXI
   Walz PH, 2007, ANFANGEROPERATIONEN
NR 8
TC 0
Z9 0
U1 0
U2 5
PU SPRINGER HEIDELBERG
PI HEIDELBERG
PA TIERGARTENSTRASSE 17, D-69121 HEIDELBERG, GERMANY
SN 0340-2592
EI 1433-0563
J9 UROLOGE
JI Urologe
PD JUL
PY 2018
VL 57
IS 7
BP 793
EP 797
DI 10.1007/s00120-018-0658-7
PG 5
WC Urology & Nephrology
WE Science Citation Index Expanded (SCI-EXPANDED)
SC Urology & Nephrology
GA GL9SH
UT WOS:000437677100006
PM 29767338
DA 2022-10-14
ER

PT J
AU Brock, DM
   Nicholson, JG
   Hooker, RS
AF Brock, Douglas M.
   Nicholson, Jeffrey G.
   Hooker, Roderick S.
TI Physician Assistant and Nurse Practitioner Malpractice Trends
SO MEDICAL CARE RESEARCH AND REVIEW
LA English
DT Article
DE malpractice; physician assistant; liability; nurse practitioner; trends
AB Trends in malpractice awards and adverse actions (e.g., revocation of provider license) following an act or omission constituting medical error or negligence were examined. The National Practitioner Data Bank was used to compare rates of malpractice reports and adverse actions for physicians, physician assistants (PAs), and nurse practitioners (NPs). During 2005 through 2014, there ranged from 11.2 to 19.0 malpractice payment reports per 1,000 physicians, 1.4 to 2.4 per 1,000 PAs, and 1.1 to 1.4 per 1,000 NPs. Physician median payments ranged from 1.3 to 2.3 times higher than PAs or NPs. Diagnosis-related malpractice allegations varied by provider type, with physicians having significantly fewer reports (31.9%) than PAs (52.8%) or NPs (40.6%) over the observation period. Trends in malpractice payment reports may reflect policy enactments to decrease liability.
C1 [Brock, Douglas M.] Univ Washington, Seattle, WA 98195 USA.
   [Nicholson, Jeffrey G.] President Experts Network, Milwaukee, WI USA.
C3 University of Washington; University of Washington Seattle
RP Brock, DM (通讯作者)，Univ Washington, Dept Family Med, 4311 11th Ave NE,Suite 200, Seattle, WA 98195 USA.
EM dmbrock@uw.edu
CR Avraham R, 2007, J LEGAL STUD, V36, pS183, DOI 10.1086/527332
   Benitez J, 2015, JAAPA-J AM ACAD PHYS, V28, P46, DOI 10.1097/01.JAA.0000460924.36251.eb
   Brock R., 1998, JAAPA-J AM ACAD PHYS, V11, P93
   Cawley J. F., 1998, J MED LICENSURE DISC, V85, P242
   Cawley James F, 2012, JAAPA, V25, P36
   Chandra A., 2005, GROWTH PHYS MED MALP
   Coldiron B, 2014, JAMA DERMATOL, V150, P1153, DOI 10.1001/jamadermatol.2014.1773
   Davis A., 2015, ANN HLTH LAW, V24, P286
   Ford LC, 1982, NURSING 1980S CRISES, P231
   Gadbois EA, 2015, MED CARE RES REV, V72, P200, DOI 10.1177/1077558714563763
   Ho B, 2011, J RISK UNCERTAINTY, V43, P141, DOI 10.1007/s11166-011-9126-0
   Hooker R.S., 2009, J MED LICENSURE DISC, V95, P6
   Hooker RS, 2016, J AM ASSOC NURSE PRA, V28, P39, DOI 10.1002/2327-6924.12293
   Hooker RS, 2014, JAAPA-J AM ACAD PHYS, V27, P39, DOI 10.1097/01.JAA.0000443969.69352.4a
   Hooker RS, 2013, J AMBUL CARE MANAG, V36, P293, DOI 10.1097/JAC.0b013e3182a12ea1
   Kels BD, 2012, INT J GEN MED, V5, P613, DOI 10.2147/IJGM.S24257
   Ledges Matt, 2011, Med Econ, V88, P34
   Moses RE, 2011, J HLTH CARE COMPLIAN, V13, P51
   Petterson SM, 2015, ANN FAM MED, V13, P107, DOI 10.1370/afm.1760
   Quinn MA, 2012, ARCH INTERN MED, V172, P1187, DOI 10.1001/archinternmed.2012.2371
   Reich J, 2015, J PUBLIC HLTH ASPECT, V2, P1
   Sargen M, 2011, J AM COLL SURGEONS, V212, P991, DOI 10.1016/j.jamcollsurg.2011.03.005
   Starr Paul., 1982, SOCIAL TRANSFORMATIO
   U.S. Department of Health and Human Services Health Resources and Services Administration National Center for Health Workforce Analysis, 2013, US HLTH WORKF CHARTB
NR 24
TC 9
Z9 9
U1 0
U2 10
PU SAGE PUBLICATIONS INC
PI THOUSAND OAKS
PA 2455 TELLER RD, THOUSAND OAKS, CA 91320 USA
SN 1077-5587
EI 1552-6801
J9 MED CARE RES REV
JI Med. Care Res. Rev.
PD OCT
PY 2017
VL 74
IS 5
BP 613
EP 624
DI 10.1177/1077558716659022
PG 12
WC Health Care Sciences & Services; Health Policy & Services
WE Science Citation Index Expanded (SCI-EXPANDED); Social Science Citation Index (SSCI)
SC Health Care Sciences & Services
GA FF3ZL
UT WOS:000408864100005
PM 27457425
DA 2022-10-14
ER

PT J
AU Lennon, RP
   Clebak, KT
   Stepanian, JB
   Riley, TD
AF Lennon, Robert P.
   Clebak, Karl T.
   Stepanian, Jonathan B.
   Riley, Timothy D.
TI Mock Trial as a Learning Tool in a Family Medicine Residency
SO FAMILY MEDICINE
LA English
DT Article
ID MALPRACTICE LITIGATION
AB BACKGROUND AND OBJECTIVES: Mock trials have been used to teach medical learners about malpractice litigation, ethics, legal concepts, and evidence-based practice. Although 5.2% of family physicians are sued for malpractice annually, there is no formal requirement nor curriculum for educating our residents about malpractice, and mock trial has not been reported as an education modality in a family medicine residency. We developed a mock trial experience to educate family medicine residents about malpractice litigation and evaluated the resident experience over 3 years.
   METHODS: This is a retrospective, single-site study evaluating resident experience in our mock trials. We assessed perceived value using a 5-point Likert scale; and we assessed knowledge with free-text answers to both open and closed questions. We used descriptive statistics to describe data.
   RESULTS: Residents found the mock trial effective and engaging, giving the experience an overall evaluation of 4.9/5 +/- 0.3; 86.4% identified the importance of documentation as a learning outcome; 72.7% of residents identified negligence as necessary to justify a lawsuit, but they demonstrated limited mastery of the four elements of negligence, with 45.5% correctly listing harm, 40.9% causation, 13.6% breach of duty, and 0% duty owed.
   CONCLUSIONS: Mock trial is an enjoyable and effective tool to engage residents and provide a general understanding of malpractice litigation. It is less effective in conveying nuanced details of negligence. It may also be effective in teaching practice management techniques.
C1 [Lennon, Robert P.; Clebak, Karl T.; Riley, Timothy D.] Penn State Univ, Dept Family & Community Med, Coll Med, University Pk, PA 16802 USA.
   [Stepanian, Jonathan B.] Penn State Univ, Dickinson Sch Law, University Pk, PA 16802 USA.
C3 Pennsylvania Commonwealth System of Higher Education (PCSHE);
   Pennsylvania State University; Penn State Health; Pennsylvania State
   University - University Park; Pennsylvania Commonwealth System of Higher
   Education (PCSHE); Pennsylvania State University; Pennsylvania State
   University - University Park
RP Lennon, RP (通讯作者)，Penn State Coll Med, Dept Family & Community Med, 700 HMC Crescent Rd, Hershey, PA 17033 USA.
EM rlennon@pennstatehealth.psu.edu
OI Lennon, Robert/0000-0003-0973-5890; CLEBAK, KARL/0000-0002-0764-5659
CR Accreditation Council for Graduate Medical Education, 2018, COMM PROGR REQ RES
   Accreditation Council for Graduate Medical Education, 2019, ACGME PROGR REQ GRAD
   Achar Suraj, 2012, Fam Pract Manag, V19, P21
   Andrew LB, 2006, EMERG MED CLIN N AM, V24, P715, DOI 10.1016/j.emc.2006.05.001
   Baker SE, 2019, ACAD PSYCHIATR, V43, P538, DOI 10.1007/s40596-019-01065-3
   Centrella-Nigro AM, 2012, J CONTIN EDUC NURS, V43, P566, DOI 10.3928/00220124-20120917-27
   Drukteinis DA, 2014, J EMERG MED, V46, P95, DOI 10.1016/j.jemermed.2013.08.017
   Ford CD, 2013, NURS EDUC PERSPECT, V34, P345, DOI 10.1097/00024776-201309000-00012
   Gilbert WM, 2003, OBSTET GYNECOL, V101, P589, DOI 10.1016/S0029-7844(02)03133-2
   Glancy GD, 2016, J AM ACAD PSYCHIATRY, V44, P19
   Jena AB, 2011, NEW ENGL J MED, V365, P629, DOI 10.1056/NEJMsa1012370
   Juo YY, 2019, J SURG EDUC, V76, P127, DOI 10.1016/j.jsurg.2018.06.002
   Owen D. G, 2007, HOFSTRA LAW REV, V35, P1671
   Staffileno BA, 2010, J NURSES PROF DEV, V26, P73, DOI 10.1097/NND.0b013e3181d47aab
NR 14
TC 0
Z9 0
U1 0
U2 3
PU SOC TEACHERS FAMILY MEDICINE
PI LEAWOOD
PA 11400 TOMAHAWK CREEK PARKWAY, STE 540, LEAWOOD, KS 66207 USA
SN 0742-3225
EI 1938-3800
J9 FAM MED
JI Fam. Med.
PD NOV-DEC
PY 2020
VL 52
IS 10
BP 741
EP 744
DI 10.22454/FamMed.2020.405328
PG 4
WC Primary Health Care; Medicine, General & Internal
WE Science Citation Index Expanded (SCI-EXPANDED)
SC General & Internal Medicine
GA OP5YJ
UT WOS:000588161700009
PM 33151535
OA gold
DA 2022-10-14
ER

PT J
AU Choi, S
   Shin, S
   Lee, W
   Choi, SM
   Kang, SW
AF Choi, Sungkyoung
   Shin, Suhwan
   Lee, Won
   Choi, Soon-Min
   Kang, Sang-Wook
TI Medicolegal lessons learned from thyroidectomy-related lawsuits: an
   analysis of judicial precedents in South Korea from 1998 to 2019
SO GLAND SURGERY
LA English
DT Article
DE Dissent and disputes; jurisprudence; malpractice; recurrent laryngeal
   nerve injuries; thyroidectomy
ID RECURRENT LARYNGEAL NERVE; MEDICAL MALPRACTICE; FROZEN-SECTION; SURGERY;
   CANCER; ASSOCIATION; GUIDELINES; MANAGEMENT; LITIGATION; DYSPHONIA
AB Background: Thyroid cancer is one of the most common cancers in South Korea, and thyroidectomy is still frequently performed. As new diagnostic methods have led to a significant increase in the early detection of thyroid cancer worldwide, medical disputes related to thyroid surgery are also likely to increase. The purpose of this study was to investigate the causes of medical disputes related to thyroidectomy and to identify ways to prevent unnecessary disputes and malpractice.
   Methods: We analyzed 35 judicial decisions involving thyroidectomy in South Korea from January 1998 to July 2019.
   Results: The most common cause of lawsuits was "performance error during surgery" (n=19), especially "recurrent laryngeal nerve (RLN) injury" (n=7), of which five cases were ruled medical malpractice. For lawsuits involving misdiagnosis (n=14), five regarding fine needle aspiration cytology (FNAC) and frozen section examination were ruled malpractice. The most common malpractice related to informed consent was "lack of explanation about surgery complications" (n=10).
   Conclusions: Surgeons should follow guidelines to protect themselves from diagnostic error dispute; performing FNAC more often might also prevent lawsuits. When the courts judge the surgeon's negligence in cases of RLN injuries, whether bilateral or unilateral, it is necessary to consider fully the surgeon's efforts to prevent RLN injuries. Providing information and building mist through sufficient patient-doctor communication is crucial.
C1 [Choi, Sungkyoung] Yonsei Univ, Coll Med, Dept Med Humanities & Social Sci, Div Med Law & Eth, Seoul, South Korea.
   [Shin, Suhwan] Blue Urol Clin, Seoul, South Korea.
   [Shin, Suhwan] Yonsei Univ, Grad Sch, Dept Med Law & Eth, Seoul, South Korea.
   [Lee, Won] Chung Ang Univ, Dept Nursing, Seoul, South Korea.
   [Choi, Soon-Min; Kang, Sang-Wook] Yonsei Univ, Coll Med, Dept Surg, 50-1 Yonsei Ro, Seoul 03722, South Korea.
C3 Yonsei University; Yonsei University Health System; Yonsei University;
   Chung Ang University; Yonsei University; Yonsei University Health System
RP Kang, SW (通讯作者)，Yonsei Univ, Coll Med, Dept Surg, 50-1 Yonsei Ro, Seoul 03722, South Korea.
EM oralvanco@yuhs.ac
OI Kang, Sang-Wook/0000-0001-5355-833X; Choi, Soon Min/0000-0002-4242-2610;
   Lee, Won/0000-0002-6948-6948; Choi, Sungkyoung/0000-0003-0744-2445
CR Abadin SS, 2010, SURGERY, V148, P718, DOI 10.1016/j.surg.2010.07.019
   Ahn HS, 2016, THYROID, V26, P1535, DOI 10.1089/thy.2016.0075
   Al-Qurayshi Z, 2017, BRIT J SURG, V104, P1523, DOI 10.1002/bjs.10582
   Alesina PF, 2014, WORLD J SURG, V38, P592, DOI 10.1007/s00268-013-2372-3
   Bae DS, 2015, SURG LAPARO ENDO PER, V25, P23, DOI 10.1097/SLE.0000000000000074
   Bray F, 2018, CA-CANCER J CLIN, V68, P394, DOI 10.3322/caac.21492
   Brito JP, 2015, THYROID, V25, P1191, DOI 10.1089/thy.2015.0277
   Cainzos MA, 2014, WORLD J SURG, V38, P1587, DOI 10.1007/s00268-014-2585-0
   Cannizzaro MA, 2017, UPDATES SURG, V69, P211, DOI 10.1007/s13304-017-0475-3
   Cooper DS, 2009, THYROID, V19, P1167, DOI 10.1089/thy.2009.0110
   Dent PC, 2017, BRIT J HOSP MED, V78, P213, DOI 10.12968/hmed.2017.78.4.213
   Dong-ik Jang, 2013, [Journal of Humanities, 인문과학], V51, P161
   Dralle H, 2012, HEAD NECK-J SCI SPEC, V34, P1591, DOI 10.1002/hed.21970
   Gabay G, 2019, BMC MED ETHICS, V20, DOI 10.1186/s12910-019-0407-5
   Gambardella C, 2017, INT J SURG, V41, pS55, DOI 10.1016/j.ijsu.2017.01.112
   Gardner GM, 2013, LARYNGOSCOPE, V123, P1455, DOI 10.1002/lary.23548
   Gartland RM, 2019, WORLD J SURG, V43, P2850, DOI 10.1007/s00268-019-05102-y
   Grisales J, 2020, AM J CLIN PATHOL, V153, P210, DOI [10.1093/AJCP/AQZ152, 10.1093/ajcp/aqz152]
   Haugen BR, 2016, THYROID, V26, P1, DOI 10.1089/thy.2015.0020
   Hayward NJ, 2013, ANZ J SURG, V83, P15, DOI 10.1111/j.1445-2197.2012.06247.x
   김원배, 2007, Endocrinology and Metabolism, V22, P157
   Korea Central Cancer Registry, 2018, ANN REP CANC STAT KO, P207
   Kuhn MA, 2013, J VOICE, V27, P111, DOI 10.1016/j.jvoice.2012.07.012
   Lydiatt DD, 2003, ARCH OTOLARYNGOL, V129, P50, DOI 10.1001/archotol.129.1.50
   Lydiatt DD, 2003, HEAD NECK-J SCI SPEC, V25, P429, DOI 10.1002/hed.10254
   Makay O, 2007, ENDOCR J, V54, P385, DOI 10.1507/endocrj.K06-107
   Matusitz J, 2014, SOC WORK PUBLIC HLTH, V29, P252, DOI 10.1080/19371918.2013.776416
   Najah H, 2019, GLAND SURG, V8, pS112, DOI 10.21037/gs.2019.04.07
   National Health Insurance Service, 2018, MAIN SURGERY STATIST, P484
   Nouraei SAR, 2017, CLIN OTOLARYNGOL, V42, P1259, DOI 10.1111/coa.12913
   Ock M, 2018, PLOS ONE, V13, DOI 10.1371/journal.pone.0199017
   Pil Lee Dong, 2019, [The Korean Journal of Medicine, 대한내과학회지], V94, P231, DOI 10.3904/kjm.2019.94.3.231
   Sarkis LM, 2017, ANZ J SURG, V87, P364, DOI 10.1111/ans.12980
   Schneider R, 2018, LARYNGOSCOPE, V128, pS1, DOI 10.1002/lary.27359
   Schoenfeld EM, 2019, ANN EMERG MED, V74, P126, DOI 10.1016/j.annemergmed.2018.11.017
   Seo DW, 2019, J INTRAOPERATIVE NEU, V1, P1
   Singer MC, 2012, OTOLARYNG HEAD NECK, V146, P358, DOI 10.1177/0194599811430898
   Singer PA, 1996, ARCH INTERN MED, V156, P2165, DOI 10.1001/archinte.156.19.2165
   Stack BC, 2015, JAMA OTOLARYNGOL, V141, P957, DOI 10.1001/jamaoto.2015.2419
   Ta JH, 2016, OTOLARYNG HEAD NECK, V154, P80, DOI 10.1177/0194599815607220
   Tucker JD, 2015, BMJ OPEN, V5, DOI 10.1136/bmjopen-2015-008221
   Vaccarella S, 2015, THYROID, V25, P1127, DOI 10.1089/thy.2015.0116
   Vasileiadis I, 2016, JAMA OTOLARYNGOL, V142, P994, DOI 10.1001/jamaoto.2016.1954
   Wang T, 2010, SURGERY, V148, P722
   Wijekoon TD, 2019, POSTGRAD MED, V131, P607, DOI 10.1080/00325481.2019.1660583
   Yi KI, 2017, CLIN OTOLARYNGOL, V42, P1153, DOI 10.1111/coa.12840
   Yi KH., 2011, KOREAN J OTORHINOLAR, V54, P8, DOI [10.3342/kjorl-hns.2011.54.1.8, DOI 10.3342/KJORL-HNS.2011.54.1.8]
NR 47
TC 1
Z9 1
U1 3
U2 5
PU AME PUBL CO
PI SHATIN
PA FLAT-RM C 16F, KINGS WING PLAZA 1, NO 3 KWAN ST, SHATIN, HONG KONG
   00000, PEOPLES R CHINA
SN 2227-684X
EI 2227-8575
J9 GLAND SURG
JI Gland Surg.
PD OCT
PY 2020
VL 9
IS 5
BP 1286
EP +
DI 10.21037/gs-20-398
PG 13
WC Surgery
WE Science Citation Index Expanded (SCI-EXPANDED)
SC Surgery
GA OL6UP
UT WOS:000585472600015
PM 33224803
OA gold, Green Published
DA 2022-10-14
ER

PT J
AU Ghaith, S
   Campbell, RL
   Pollock, JR
   Torbenson, VE
   Lindor, RA
AF Ghaith, Summer
   Campbell, Ronna L.
   Pollock, Jordan R.
   Torbenson, Vanessa E.
   Lindor, Rachel A.
TI Medical Malpractice Lawsuits Involving Trainees in Obstetrics and
   Gynecology in the USA
SO HEALTHCARE
LA English
DT Review
DE residents; student/resident supervision; patient safety & quality
   improvement & value; malpractice; informed consent
AB Background: While the liability risks for obstetrics and gynecology (ob/gyn) physicians are widely recognized, little is known about how trainees have been involved in ob/gyn lawsuits. Objectives: To characterize involvement of trainees in malpractice lawsuits related to ob/gyn. Methods: The legal database Westlaw was utilized to collect ob/gyn-related malpractice lawsuits involving trainees reported from 1986 to 2020 in the USA. Outcome: Forty-six malpractice cases involving ob/gyn trainees were identified, including 34 cases related to obstetrics and 12 to gynecology. There were 11 cases alleging lack of informed consent, including 7 cases alleging lack of consent for trainee involvement. Of the 34 obstetrics cases, 27 related to procedural complications, 17 to treatment, 13 to diagnosis, and 4 to informed consent. Of these, 17 were decided in favor of the physician, 6 resulted in findings of negligence, 9 had unknown outcomes, and 3 ended in settlement. For the 6 cases ending in a finding of negligence, the mean award was $2,174,472 compared to $685,000 for those that were settled. Of the 12 gynecology cases, 8 related to procedural complications, 7 to informed consent, 3 to diagnosis, and 2 to treatment. Of these, 6 were decided in favor of the physician, 3 resulted in findings of negligence, and 3 had unknown outcomes. For the cases ending in a finding of negligence, the mean award was $465,000. Conclusions and Outlook: This review of malpractice cases highlights types of situations in which trainees are sued and reveals the importance of designing curriculum around faculty training and supervision regarding trainee involvement in patient care.
C1 [Ghaith, Summer; Pollock, Jordan R.] Mayo Clin, Mayo Clin Alix Sch Med, Phoenix, AZ 85054 USA.
   [Campbell, Ronna L.; Lindor, Rachel A.] Mayo Clin, Dept Emergency Med, Rochester, MN 55905 USA.
   [Torbenson, Vanessa E.] Mayo Clin, Dept Obstet & Gynecol, Rochester, MN 55905 USA.
C3 Mayo Clinic; Mayo Clinic Phoenix; Mayo Clinic; Mayo Clinic
RP Ghaith, S (通讯作者)，Mayo Clin, Mayo Clin Alix Sch Med, Phoenix, AZ 85054 USA.
EM ghaith.summer@mayo.edu; campbell.ronna@mayo.edu;
   pollock.jordan@mayo.edu; torbenson.vanessa@mayo.edu;
   lindor.rachel@mayo.edu
OI Ghaith, Summer/0000-0002-1899-3771; Lindor, Rachel/0000-0003-3099-8388
CR AJMC, PHYS SHORT LIK IMP O
   Blanchard May Hsieh, 2012, J Grad Med Educ, V4, P190, DOI 10.4300/JGME-D-11-00135.1
   Carpentieri A.M., 2015, AM COLL OBSTETRICIAN
   Centers for Medicare & Medicaid Services, STAT OP MAN APP SURV
   Deutsch A, 2007, SOUTH MED J, V100, P1095, DOI 10.1097/01.smj.0000286757.82926.48
   Fogarty CA, 2003, AM J OBSTET GYNECOL, V189, P652, DOI 10.1067/S0002-9378(03)00880-9
   Glaser LM, 2017, AM J OBSTET GYNECOL, V217, DOI 10.1016/j.ajog.2017.05.037
   Glover M, 2020, ACAD MED, V95, P255, DOI 10.1097/ACM.0000000000003039
   Kaji AH, 2014, ANN EMERG MED, V64, P292, DOI 10.1016/j.annemergmed.2014.03.025
   Medscape, LATEST MED NEWS
   Moreno-Hunt C, 2005, OBSTET GYNECOL, V106, P1382, DOI 10.1097/01.AOG.0000187895.59463.5b
   Petrucci E, 2021, HEALTHCARE-BASEL, V9, DOI 10.3390/healthcare9081012
   Rodrigues H, 2018, PLOS ONE, V13, DOI 10.1371/journal.pone.0206840
   Rodziewicz T.L., 2022, MED ERROR REDUCTION
   Seabury SA, 2013, HEALTH AFFAIR, V32, P111, DOI 10.1377/hlthaff.2012.0967
   Subramanyam R, 2014, PEDIATR ANESTH, V24, P412, DOI 10.1111/pan.12342
   Tan ECH, 2019, J FORMOS MED ASSOC, V118, P619, DOI 10.1016/j.jfma.2018.07.012
   Thiels CA, 2018, JAMA SURG, V153, P8, DOI 10.1001/jamasurg.2017.2979
NR 18
TC 0
Z9 0
U1 0
U2 0
PU MDPI
PI BASEL
PA ST ALBAN-ANLAGE 66, CH-4052 BASEL, SWITZERLAND
EI 2227-9032
J9 HEALTHCARE-BASEL
JI Healthcare
PD JUL
PY 2022
VL 10
IS 7
AR 1328
DI 10.3390/healthcare10071328
PG 10
WC Health Care Sciences & Services; Health Policy & Services
WE Science Citation Index Expanded (SCI-EXPANDED); Social Science Citation Index (SSCI)
SC Health Care Sciences & Services
GA 3H5VL
UT WOS:000832103800001
PM 35885853
OA Green Published, gold
DA 2022-10-14
ER

PT J
AU Hoshi, T
   Nagao, Y
   Sawai, N
   Terai, M
   Umemura, T
   Fukami, T
   Ito, T
   Kitano, F
AF Hoshi, Tsuyoshi
   Nagao, Yoshimasa
   Sawai, Naoko
   Terai, Mineko
   Umemura, Tomomi
   Fukami, Tatsuya
   Ito, Toshihide
   Kitano, Fumimasa
TI Assessment of medical malpractice cost at a Japanese national university
   hospital
SO NAGOYA JOURNAL OF MEDICAL SCIENCE
LA English
DT Article
DE patient safety; medical malpractice; medical expense; remnant
AB Several reports on patient safety from the Organisation for Economic Co-operation and Development (OECD)1,2 have underscored the need to investigate the cost effectiveness of many medical safety measures used in each member country, including Japan. According to one of these reports, in OECD countries, patient harm is estimated to be the 14th leading cause of the global disease burden, comparable to tuberculosis, malaria, and some types of cancer. On average, 1 in 10 hospitalizations result in safety failure or an adverse event. As many as four out of 10 patients experience safety issues in primary and ambulatory care settings. Up to 15% of hospital
   Medical safety management has an economic dimension that has received little attention. Medical expenses associated with medical malpractice in Japan should be investigated in relation to patient safety measures and their consequences. We analyzed medical accidents that occurred within the past seven years at a university hospital. We determined that 197 accidents involved negligence by the hospital in the years from 2011 to 2017, for which the institution bore the costs of the resulting treatment; those expenses totaled JPY 30.547 million. Most incidents occurred in the hospital ward (82, 41.6%); those in the operating room were the most expensive (JPY 19.493 million, 63.8%). The greatest number of cases involved drug administration (63, 32.0%). Materials inadvertently left in surgical sites ("remnants") cost the hospital the most per incident (JPY 9.767 million, 32.0%). Of these, medical treatment costs for remnants associated with vascular invasion were the highest. Although the total number of malpractice incidents increased over time, the annual cost to the hospital decreased, especially in cases in which costs exceeded JPY 100,000, and those associated with the operating room. Our results suggested that adverse events must be addressed to foster patient safety, decrease medical expenses, and improve hospital administrative capacity.
C1 [Hoshi, Tsuyoshi; Nagao, Yoshimasa; Ito, Toshihide] Nagoya Univ, Grad Sch Med, Nagoya, Aichi, Japan.
   [Sawai, Naoko; Terai, Mineko; Umemura, Tomomi; Fukami, Tatsuya; Kitano, Fumimasa] Nagoya Univ Hosp, Dept Patient Safety, Nagoya, Aichi, Japan.
C3 Nagoya University; Nagoya University
RP Hoshi, T (通讯作者)，Nagoya Univ, Grad Sch Med, Showa Ku, 65 Tsurumai Cho, Nagoya, Aichi 4668560, Japan.
EM t.hoshi@welltact.com
RI KITANO, Fumimasa/M-8866-2014
CR Agarwal N, 2018, SPINE, V43, P984, DOI 10.1097/BRS.0000000000002510
   Andel Charles, 2012, J Health Care Finance, V39, P39
   Auraaen A., 2018, OECD Health Working Papers
   DPC Hyoka Bunka-kai, 2018, HEISEI 30 NENDO DPC
   Etchells E, 2011, EC PATIENT SAFETY AC
   Fukuda H, 2009, J EVAL CLIN PRACT, V15, P451, DOI 10.1111/j.1365-2753.2008.01033.x
   Hamdan A, 2015, BRIT J NEUROSURG, V29, P169, DOI 10.3109/02688697.2014.971709
   Hatate T., 2020, HOKKAIDO SEIMEI RINR, V8, P37, DOI [10.15114/hjbe.8.37, DOI 10.15114/HJBE.8.37]
   Jha AK, 2013, BMJ QUAL SAF, V22, P809, DOI 10.1136/bmjqs-2012-001748
   Katsumura Yuichi, 2007, Nihon Koshu Eisei Zasshi, V54, P447
   Popescu GH, 2015, AM J MED R, V2, P80
   Raper SE, 2017, J AM COLL SURGEONS, V225, P612, DOI 10.1016/j.jamcollsurg.2017.07.1070
   Slawomirski L, 2017, EC PATIENT SAFETY ST, DOI DOI 10.1787/5A9858CD-EN
   Zsifkovits J., 2016, COSTS UNSAFE CARE CO
NR 14
TC 0
Z9 0
U1 1
U2 2
PU NAGOYA UNIV, SCH MED
PI NAGOYA
PA EDITORIAL OFF, NAGOYA UNIV MED LIB, SCH MED, 65 TSURUMAI-CHO SHOWA- KU,
   NAGOYA, 466-8550, JAPAN
SN 2186-3326
EI 0027-7622
J9 NAGOYA J MED SCI
JI Nagoya J. Med. Sci.
PD AUG
PY 2021
VL 83
IS 3
BP 397
EP 405
DI 10.18999/nagjms.83.3.397
PG 9
WC Medicine, Research & Experimental
WE Science Citation Index Expanded (SCI-EXPANDED)
SC Research & Experimental Medicine
GA UI2ND
UT WOS:000690449800001
PM 34552278
DA 2022-10-14
ER

PT J
AU Keren-Paz, T
   El Haj, AJ
AF Keren-Paz, Tsachi
   El Haj, Alicia J.
TI Liability Versus Innovation: The Legal Case for Regenerative Medicine
SO TISSUE ENGINEERING PART A
LA English
DT Article
ID DEFENSIVE-MEDICINE; HINDSIGHT
AB Medical innovation occupies a position somewhere between standard practice and clinical research, but innovation is primarily intended to benefit an individual patient where standard treatment fails. Medical innovations in the area of regenerative medicine have the potential to completely transform medical practice, but rely upon some major revision to the nature of treatments beyond drug-based therapies. There is considerable investment in scientific and clinical research, but further attention could be paid to legal barriers to medical innovation imposed by the threat of medical malpractice. We survey in this article the legal framework for making determinations of medical malpractice in general, and highlight the issues specific to innovative treatments. In essence, liability could be imposed for failing to adequately inform the patient about the innovative nature of the suggested therapy or based on the fact that the risks outweighed the benefits. As for the latter, we examine whether liability is likely to be based merely on deviating from existing practice or on an examination on the merits of the treatments' risks and benefits. The facts that some risks are unforeseeable and some benefits are external to the patient complicate negligence determinations. The first fact relates to the problem of judging adverse events in hindsight; the second, to the obligation to make decisions based on the patient's best interest and avoid conflict of interests. In addition, we evaluate the relationship between the obligations to secure the patient's informed consent and to avoid clinical negligence. We identify the need for further research to examine the significance of the putative anti-innovation bias that current liability regimen has, and to examine whether a move to strict liability might avoid such bias, while being fair to patients who contribute for the advancement of medical knowledge by participating in innovative therapies.
C1 [Keren-Paz, Tsachi] Keele Univ, Sch Law, Stoke On Trent ST4 7QB, Staffs, England.
   [El Haj, Alicia J.] Keele Univ, Inst Sci & Technol Med, Guy Hilton Res Ctr, Stoke On Trent ST4 7QB, Staffs, England.
C3 Keele University; Keele University
RP El Haj, AJ (通讯作者)，Keele Univ, Inst Sci & Technol Med, Guy Hilton Res Ctr, Thornburrow Dr, Stoke On Trent ST4 7QB, Staffs, England.
EM a.j.el.haj@keele.ac.uk
OI El Haj, Alicia/0000-0003-3544-5678
FU EPSRC Bridging the Gaps Programme; Royal Society Merit Award
FX This work had been funded by an EPSRC Bridging the Gaps Programme. A. E.
   H. is a holder of a Royal Society Merit Award. John Rumbold has provided
   limited research assistance for this project.
CR Anderson RE, 1999, ARCH INTERN MED, V159, P2399, DOI 10.1001/archinte.159.20.2399
   Chan TE, 2013, MED LAW REV, V21, P92, DOI 10.1093/medlaw/fws025
   Emanuel Ezekial, 1991, ENDS HUMAN LIFE MED
   Huber P.W., 1991, LIABILITY MAZE IMPAC
   Keating GC, 2000, SOUTHERN CALIF LAW R, V74, P193
   Kelly Anne, 2003, POL LEG ANTHR REV, V26, P182
   Keren-Paz T, 2014, J EUROPEAN IN PRESS
   Keren-Paz T. Torts, 2007, EGALITARIANISM DISTR
   Keren-Paz T, 2010, MED LAW REV, V18, P363, DOI 10.1093/medlaw/fwq015
   LaBine SJ, 1996, LAW HUMAN BEHAV, V20, P501, DOI 10.1007/BF01499038
   Parchomovsky G, 2008, MICH LAW REV, V107, P285
   Porat A, 2007, MICH LAW REV, V106, P243
   Rachlinski JJ, 1998, U CHICAGO LAW REV, V65, P571, DOI 10.2307/1600229
   Roy DJ, 1994, BIOETHICS CANADA
   Samanta Ash, 2006, Med Law Rev, V14, P321, DOI 10.1093/medlaw/fwl010
   Tancredi L., 1991, LIABILITY MAZE IMPAC, P251
   VISCUSI WK, 1993, J POLIT ECON, V101, P161, DOI 10.1086/261870
   Wright Richard W., 1995, PHILOS FDN TORT LAW, p[249, 255], DOI DOI 10.1093/ACPROF:OSO/9780198265795.001.0001/ACPROF-9780198265795-CHAPTER-12
NR 19
TC 2
Z9 2
U1 0
U2 10
PU MARY ANN LIEBERT, INC
PI NEW ROCHELLE
PA 140 HUGUENOT STREET, 3RD FL, NEW ROCHELLE, NY 10801 USA
SN 1937-3341
EI 1937-335X
J9 TISSUE ENG PT A
JI Tissue Eng. Part A
PD OCT 1
PY 2014
VL 20
IS 19-20
BP 2555
EP 2560
DI 10.1089/ten.tea.2013.0324
PG 6
WC Cell & Tissue Engineering; Cell Biology; Engineering, Biomedical;
   Materials Science, Biomaterials
WE Science Citation Index Expanded (SCI-EXPANDED); Social Science Citation Index (SSCI)
SC Cell Biology; Engineering; Materials Science
GA AR0AS
UT WOS:000343225400003
PM 24943515
DA 2022-10-14
ER

PT J
AU Ahn, SI
   Lee, W
   Song, DH
AF Ahn, Song Ii
   Lee, Won
   Song, Dong Ho
TI A Descriptive Study on the Civil Lawsuits of Medical Malpractice
   Occurred during Psychiatric Ward Treatment
SO PSYCHIATRY INVESTIGATION
LA English
DT Article
DE Malpractice; Psychiatry; Inpatient; Patient safety; Suicide
ID SUICIDE; INPATIENTS; ERRORS; CARE
AB Objective Medical accidents have resulted in actual harm for patients, been costly for health care system, and diminished trust for both patients and practitioners. The present study analyzed malpractice claims related to accidents in psychiatric inpatient units.
   Methods This study analyzed defendants, cases and plaintiffs or patients characteristics, degrees of injury, and types of accidents in 85 civil malpractice suits filed from 2005 to 2015 with a focus on the methods and locations of suicides.
   Results Most defendants were psychiatrists (n=43). Of the 85 cases, 56 (65.9%) were decided in favor of the plaintiff, most commonly on the grounds of negligence and violation of sound facility management principles. The most common diagnosis of patients was schizophrenia (n=31). The damages were deaths in 52 cases and injuries or other damages in the remaining 33 cases. The most common accident was suicide (n=28), followed by escape attempts (n=15). The most common suicide method was hanging (n=21), which was usually committed in the private room using objects like door handles.
   Conclusion To reduce medical accidents, medical staff should monitor high-risk patients closely and constantly. Sufficient numbers of well-trained personnel are required to meet this standard. Reducing environmental hazards such as removing anchor points and installing door locking systems will improve patient safety.
C1 [Ahn, Song Ii] Yonsei Univ, Grad Sch, Coll Med, Seoul, South Korea.
   [Lee, Won] Chung Ang Univ, Dept Nursing, Seoul, South Korea.
   [Song, Dong Ho] Yonsei Univ, Dept Psychiat, Coll Med, 50-1 Yonsei Ro, Seoul 03722, South Korea.
   [Song, Dong Ho] Yonsei Univ, Inst Behav Sci Med, Coll Med, 50-1 Yonsei Ro, Seoul 03722, South Korea.
C3 Yonsei University; Yonsei University Health System; Chung Ang
   University; Yonsei University; Yonsei University Health System; Yonsei
   University; Yonsei University Health System
RP Song, DH (通讯作者)，Yonsei Univ, Dept Psychiat, Coll Med, 50-1 Yonsei Ro, Seoul 03722, South Korea.; Song, DH (通讯作者)，Yonsei Univ, Inst Behav Sci Med, Coll Med, 50-1 Yonsei Ro, Seoul 03722, South Korea.
EM dhsong@yuhs.ac
OI Lee, Won/0000-0002-6948-6948; Song, Dong Ho/0000-0002-9647-3130
CR Alexander DA, 2000, BRIT MED J, V320, P1571, DOI 10.1136/bmj.320.7249.1571
   [Anonymous], 2003, Am J Psychiatry, V160, P1
   Attenello FJ, 2015, BMJ-BRIT MED J, V350, DOI 10.1136/bmj.h1460
   Bjorkdahl A, 2011, J PSYCHIATR MENT HLT, V18, P558, DOI 10.1111/j.1365-2850.2011.01758.x
   Bowers L, 2002, J Psychiatr Ment Health Nurs, V9, P427, DOI 10.1046/j.1365-2850.2002.00492.x
   Bowers L, 2010, J NERV MENT DIS, V198, P315, DOI 10.1097/NMD.0b013e3181da47e2
   Charles SC, 2001, WESTERN J MED, V174, P55, DOI 10.1136/ewjm.174.1.55
   Flynn S, 2017, PSYCHOL MED, V47, P2238, DOI 10.1017/S0033291717000630
   Han KT, 2015, PSYCHIAT RES, V229, P880, DOI 10.1016/j.psychres.2015.07.051
   Hunt IM, 2007, PSYCHOL MED, V37, P831, DOI 10.1017/S0033291707000104
   Kohn L., 2000, ERR IS HUMAN BUILDIN
   Kozer E, 2002, PEDIATRICS, V110, P737, DOI 10.1542/peds.110.4.737
   Lee MS, 1996, KOREAN J LEG MED, V20, P94
   Mills PD, 2014, J HOSP MED, V9, P182, DOI 10.1002/jhm.2141
   Mills PD, 2010, JT COMM J QUAL PATIE, V36, P87, DOI 10.1016/S1553-7250(10)36015-6
   Modlin H C, 1990, Bull Am Acad Psychiatry Law, V18, P153
   National Center for Mental Health, 2018, NAT MENT HLTH STAT P
   Pil Lee Dong, 2019, [The Korean Journal of Medicine, 대한내과학회지], V94, P231, DOI 10.3904/kjm.2019.94.3.231
   Ruskin R, 2004, ACAD PSYCHIATR, V28, P104, DOI 10.1176/appi.ap.28.2.104
   Studdert DM, 2006, NEW ENGL J MED, V354, P2024, DOI 10.1056/NEJMsa054479
   Studdert DM, 2005, JAMA-J AM MED ASSOC, V293, P2609, DOI 10.1001/jama.293.21.2609
   Tishler CL, 2009, GEN HOSP PSYCHIAT, V31, P103, DOI 10.1016/j.genhosppsych.2008.09.007
   Watts BV, 2017, PSYCHIAT SERV, V68, P405, DOI 10.1176/appi.ps.201600080
   While D, 2012, LANCET, V379, P1005, DOI 10.1016/S0140-6736(11)61712-1
   Williams SC, 2018, JT COMM J QUAL PATIE, V44, P643, DOI 10.1016/j.jcjq.2018.08.002
   World Health Organization World Alliance for Patient Safety., WORLD ALL PAT SAF CO
NR 26
TC 0
Z9 0
U1 0
U2 3
PU KOREAN NEUROPSYCHIATRIC ASSOC
PI SEOUL
PA RN 522, G-FIVE CENTRAL PLAZA 1685-8 SEOCHO 4-DONG, SEOCHO-GU, SEOUL,
   137-882, SOUTH KOREA
SN 1738-3684
EI 1976-3026
J9 PSYCHIAT INVEST
JI Psychiatry Investig.
PD SEP
PY 2020
VL 17
IS 9
BP 865
EP 870
DI 10.30773/pi.2019.0350
PG 6
WC Psychiatry
WE Science Citation Index Expanded (SCI-EXPANDED); Social Science Citation Index (SSCI)
SC Psychiatry
GA NX0CL
UT WOS:000575387000003
PM 32853519
OA Green Published, gold
DA 2022-10-14
ER

PT J
AU Minami, CA
   Sheils, CR
   Pavey, E
   Chung, JW
   Stulberg, JJ
   Odell, DD
   Yang, AD
   Bentrem, DJ
   Bilimoria, KY
AF Minami, Christina A.
   Sheils, Catherine R.
   Pavey, Emily
   Chung, Jeanette W.
   Stulberg, Jonah J.
   Odell, David D.
   Yang, Anthony D.
   Bentrem, David J.
   Bilimoria, Karl Y.
TI Association Between State Medical Malpractice Environment and
   Postoperative Outcomes in the United States
SO JOURNAL OF THE AMERICAN COLLEGE OF SURGEONS
LA English
DT Article
ID SURGICAL QUALITY; COMPLICATIONS; CLAIMS; RISK; CARE; PHYSICIANS;
   PRESSURE; THREAT; ERRORS; HEALTH
AB BACKGROUND: The US medical malpractice system assumes that the threat of liability should deter negligence, but it is unclear whether malpractice environment affects health care quality. We sought to explore the association between state malpractice environment and postoperative complication rates.
   STUDY DESIGN: This observational study included Medicare fee-for-service beneficiaries undergoing one of the following operations in 2010: colorectal, lung, esophageal, or pancreatic resection, total knee arthroplasty, craniotomy, gastric bypass, abdominal aortic aneurysm repair, coronary artery bypass grafting, or cystectomy. The state-specific malpractice environment was measured by 2010 medical malpractice insurance premiums, state average award size, paid malpractice claims/ 100 physicians, and a composite malpractice measure. Outcomes of interest included 30-day readmission, mortality, and postoperative complications (eg sepsis, myocardial infarction [ MI], pneumonia). Using Medicare administrative claims data, associations between malpractice environment and postoperative outcomes were estimated using hierarchical logistic regression models with hospital random-intercepts.
   RESULTS: Measures of malpractice environment did not have significant, consistent associations with postoperative outcomes. No individual tort reform law was consistently associated with improved postoperative outcomes. Higher-risk state malpractice environment, based on the composite measure, was associated with higher likelihood of sepsis (odds ratio [ OR] 1.22; 95% CI 1.07 to 1.39), MI (OR 1.14; 95% CI 1.06 to 1.23), pneumonia (OR 1.09; 95% CI 1.03 to 1.16), acute renal failure (OR 1.15; 95% CI 1.08 to 1.22), deep vein thrombosis/ pulmonary embolism (OR 1.22; 95% CI 1.13 to 1.32), and gastrointestinal bleed (OR 1.18; 95% CI 1.08 to 1.30).
   CONCLUSIONS: Higher risk malpractice environments were not consistently associated with a lower likelihood of surgical postoperative complications, bringing into question the ability of malpractice lawsuits to promote health care quality. (C) 2017 by the American College of Surgeons. Published by Elsevier Inc. All rights reserved.
C1 [Minami, Christina A.; Sheils, Catherine R.; Pavey, Emily; Chung, Jeanette W.; Stulberg, Jonah J.; Odell, David D.; Yang, Anthony D.; Bentrem, David J.; Bilimoria, Karl Y.] Northwestern Univ, Feinberg Sch Med, SOQIC, Dept Surg, 633 N St Clair St,20th Floor, Chicago, IL 60611 USA.
   [Minami, Christina A.; Stulberg, Jonah J.; Odell, David D.; Yang, Anthony D.; Bilimoria, Karl Y.] Northwestern Univ, Feinberg Sch Med, Ctr Healthcare Studies, Inst Publ Hlth & Med, Chicago, IL 60611 USA.
   [Sheils, Catherine R.] Univ Rochester, Sch Med, Rochester, NY USA.
C3 Northwestern University; Feinberg School of Medicine; Northwestern
   University; Feinberg School of Medicine; University of Rochester
RP Bilimoria, KY (通讯作者)，Northwestern Univ, Feinberg Sch Med, SOQIC, Dept Surg, 633 N St Clair St,20th Floor, Chicago, IL 60611 USA.; Bilimoria, KY (通讯作者)，Northwestern Univ, Feinberg Sch Med, Ctr Healthcare Studies, 633 N St Clair St,20th Floor, Chicago, IL 60611 USA.
EM kbilimoria@nm.org
OI Stulberg, Jonah/0000-0001-9971-8693
FU National Institutes of Health; Agency for Healthcare Research and
   Quality; American Board of Surgery; American College of Surgeons;
   Accreditation Council for Graduate Medical Education; National
   Comprehensive Cancer Network; American Cancer Society; Health Care
   Services Corporation; Northwestern University; Robert H Lurie
   Comprehensive Cancer Center; Northwestern Memorial Hospital; Agency for
   Healthcare Research and Quality [T-32 HS 000078]
FX Dr Bilimoria has received support from the National Institutes of
   Health, Agency for Healthcare Research and Quality, American Board of
   Surgery, American College of Surgeons, Accreditation Council for
   Graduate Medical Education, National Comprehensive Cancer Network,
   American Cancer Society, Health Care Services Corporation, Northwestern
   University, the Robert H Lurie Comprehensive Cancer Center and
   Northwestern Memorial Hospital and honoraria from hospitals and
   professional societies for clinical care and quality improvement
   research presentations. Research for this project was done while Dr
   Minami was a National Research Service Award postdoctoral fellow at the
   Center for Education in Health Sciences under an institutional award
   from the Agency for Healthcare Research and Quality, T-32 HS 000078 (PI:
   Jane L Holl, MD, MPH). Dr Yang has received support from the American
   College of Surgeons.
CR AHRQ, PAT SAF IND TECHN SA
   Baicker Katherine, 2005, FORUM HLTH EC POLICY, V8
   Becker MC, 2011, ARCH INTERN MED, V171, P698, DOI 10.1001/archinternmed.2010.464
   Bilimoria KY, 2016, ANN SURG, V263, P1126, DOI 10.1097/SLA.0000000000001538
   Bilimoria KY, 2013, JAMA-J AM MED ASSOC, V310, P1482, DOI 10.1001/jama.2013.280048
   Chandra Amitabh, 2005, Health Aff (Millwood), VSuppl Web Exclusives, pW5
   Chung JW, 2014, HEALTH SERV RES, V49, P751, DOI 10.1111/1475-6773.12110
   Currie J, 2008, Q J ECON, V123, P795, DOI 10.1162/qjec.2008.123.2.795
   Deshpande SP, 2011, HEALTH CARE MANAG, V30, P55, DOI 10.1097/HCM.0b013e3182078ba4
   Dhankhar Praveen, 2007, J EMPIR LEGAL STUD, V4, P163
   Dubay L, 1999, J HEALTH ECON, V18, P491, DOI 10.1016/S0167-6296(99)00004-1
   Frakes M, 2014, DOES MED MALPRACTICE
   Ghaferi AA, 2009, ANN SURG, V250, P1029, DOI 10.1097/SLA.0b013e3181bef697
   Hupert N, 1996, SOC SCI MED, V43, P1, DOI 10.1016/0277-9536(95)00314-2
   IEZZONI LI, 1994, MED CARE, V32, P700, DOI 10.1097/00005650-199407000-00004
   Iizuka T, 2013, J LAW ECON, V56, P161, DOI 10.1086/666977
   Jena AB, 2011, NEW ENGL J MED, V365, P629, DOI 10.1056/NEJMsa1012370
   Kessler D, 1996, Q J ECON, V111, P353, DOI 10.2307/2946682
   Kessler D, 2002, J PUBLIC ECON, V84, P175, DOI 10.1016/S0047-2727(01)00124-4
   Klick J, 2007, J LEGAL STUD, V36, pS121, DOI 10.1086/520416
   Lakdawalla DN, 2012, INT REV LAW ECON, V32, P356, DOI 10.1016/j.irle.2012.07.003
   LOCALIO AR, 1993, JAMA-J AM MED ASSOC, V269, P366, DOI 10.1001/jama.269.3.366
   LOCALIO AR, 1991, NEW ENGL J MED, V325, P245, DOI 10.1056/NEJM199107253250405
   Medical Liability Monitor, 2011, MED LIAB MON ANN RAT, P36
   Mello MM, 2014, JAMA-J AM MED ASSOC, V312, P2146, DOI 10.1001/jama.2014.10705
   Mello MM, 2004, SOC SCI MED, V59, P39, DOI 10.1016/j.socscimed.2003.09.034
   Mello MM, 2002, TEX LAW REV, V80, P1595
   Minami CA, 2014, J AM COLL SURGEONS, V218, P271, DOI 10.1016/j.jamcollsurg.2013.09.007
   Posner R. A., 1972, J LEGAL STUDIES, V1, P29, DOI [10.1086/467478, DOI 10.1086/467478]
   ROCK SM, 1988, PUBLIC HEALTH REP, V103, P459
   SLOAN FA, 1995, MED CARE, V33, P700, DOI 10.1097/00005650-199507000-00006
   Sloan FA, 2009, J HEALTH ECON, V28, P481, DOI 10.1016/j.jhealeco.2008.12.006
   Srinivas SV, 2012, ARCH INTERN MED, V172, P1016, DOI 10.1001/archinternmed.2012.1838
   Studdert DM, 2006, NEW ENGL J MED, V354, P2024, DOI 10.1056/NEJMsa054479
   Studdert DM, 2005, JAMA-J AM MED ASSOC, V293, P2609, DOI 10.1001/jama.293.21.2609
   U. S. Congress OTA, 1994, OTAH6O2 US C
   Weingart SN, 2000, MED CARE, V38, P796, DOI 10.1097/00005650-200008000-00004
   Yang YT, 2012, J EMPIR LEGAL STUD, V9, P217, DOI 10.1111/j.1740-1461.2012.01252.x
   Zabinski Z, DETERRENT EFFECT TOR
NR 39
TC 6
Z9 6
U1 0
U2 5
PU ELSEVIER SCIENCE INC
PI NEW YORK
PA STE 800, 230 PARK AVE, NEW YORK, NY 10169 USA
SN 1072-7515
EI 1879-1190
J9 J AM COLL SURGEONS
JI J. Am. Coll. Surg.
PD MAR
PY 2017
VL 224
IS 3
BP 310
EP 318
DI 10.1016/j.jamcollsurg.2016.12.012
PG 9
WC Surgery
WE Science Citation Index Expanded (SCI-EXPANDED); Social Science Citation Index (SSCI)
SC Surgery
GA EO9PJ
UT WOS:000397020300011
PM 28017813
DA 2022-10-14
ER

PT J
AU Custer, BL
   Ballard, SR
   Carroll, RB
   Barnes, SD
   Justin, GA
AF Custer, Benjamin L.
   Ballard, Steven R.
   Carroll, Robert B.
   Barnes, Scott D.
   Justin, Grant A.
TI Refractive Surgery: Malpractice Litigation Outcomes
SO CORNEA
LA English
DT Article
DE refractive surgery; medical malpractice; LASIK
ID MEDICAL MALPRACTICE; INFORMED-CONSENT; CATARACT-SURGERY; LEGAL
   LIABILITY; OPERATING-ROOM; RISK; OTOLARYNGOLOGY; LASIK; NEGLIGENCE;
   COURTROOM
AB Purpose: To review data on malpractice claims related to refractive surgery to identify common allegations and injuries and financial outcomes.
   Methods: The WestlawNext database was reviewed for all malpractice lawsuits/settlements related to refractive eye surgery. Data evaluated included patient demographics, type of operation performed, plaintiff allegation, nature of injury, and litigation outcomes.
   Results: A total of 167 cases met the inclusion criteria, of which 108 cases (64.7%) were found to be favorable and 59 cases (35.3%) unfavorable to the defendant. A total of 141 cases were tried by a jury with 108 cases (76.4%) favorable and 33 cases (23.6%) unfavorable to the defendant. Laser in situ keratomileusis was performed in 127 cases (76%). The most common allegations were negligence in treatment or surgery in 127 cases (76%) and lack of informed consent in 83 cases (49.7%). For all cases, the need for future surgery (P = 0.0001) and surgery resulting in keratoconus (P = 0.05) were more likely to favor the plaintiff. In jury verdict decisions, cases in which failure to diagnose a preoperative condition was alleged favored the defendant (P = 0.03), whereas machine malfunction (P = 0.05) favored the plaintiff. After adjustment for inflation, the overall mean award was $1,287,872. Jury verdicts and settlements led to mean awards of $1,604,801 and $826,883, respectively.
   Conclusions: Malpractice litigation in refractive surgery tends to favor the defendant. However, large awards and settlements were given in cases that were favorable to the plaintiff. The need for future surgery and surgery leading to keratoconus increased the chance of an unfavorable outcome.
C1 [Custer, Benjamin L.] Uniformed Serv Univ Hlth Sci, Sch Med, Bethesda, MD 20814 USA.
   [Ballard, Steven R.; Carroll, Robert B.; Barnes, Scott D.] Womack Army Med Ctr, Dept Ophthalmol, Fayetteville, NC USA.
   [Justin, Grant A.] Tripler Army Med Ctr, Dept Hlth Educ & Training, Honolulu, HI 96859 USA.
C3 Uniformed Services University of the Health Sciences - USA; United
   States Department of Defense; United States Army
RP Justin, GA (通讯作者)，Tripler Army Med Ctr, 1 Jarrett White Rd, Honolulu, HI 96859 USA.
EM grant.a.justin@gmail.com
RI Justin, Grant/AAJ-9830-2020
CR Abbott RL, 2003, OPHTHALMOLOGY, V110, P2137, DOI 10.1016/j.ophtha.2003.07.001
   Ali Nadeem, 2007, BMC Ophthalmol, V7, P20, DOI 10.1186/1471-2415-7-20
   Binder PS, 2010, J REFRACT SURG, V26, P241, DOI 10.3928/1081597X-20100212-02
   Chan A, 2011, OPHTHALMOLOGY, V118, P736, DOI 10.1016/j.ophtha.2010.07.030
   Day S, 2009, ARCH OPHTHALMOL-CHIC, V127, P794, DOI 10.1001/archophthalmol.2009.97
   Eftekhari K, 2015, J CATARACT REFR SURG, V41, P217, DOI 10.1016/j.jcrs.2014.11.005
   Eloy JA, 2013, OTOLARYNG HEAD NECK, V148, P764, DOI 10.1177/0194599813481943
   Gallagher Healthcare, MED MALPR PAYM REP 2
   Guerin M, 2012, Ir Med J, V105, P282
   Hong SS, 2014, LARYNGOSCOPE, V124, P896, DOI 10.1002/lary.24377
   Huang G, 2015, AM J OPHTHALMOL, V159, P584, DOI 10.1016/j.ajo.2014.11.037
   Jena AB, 2011, NEW ENGL J MED, V365, P629, DOI 10.1056/NEJMsa1012370
   Kim Judy E, 2012, Trans Am Ophthalmol Soc, V110, P94
   Kraushar MF, 2003, RETINA-J RET VIT DIS, V23, P523, DOI 10.1097/00006982-200308000-00013
   Mathew RG, 2013, OPHTHALMOLOGY, V120, P859, DOI 10.1016/j.ophtha.2012.01.009
   Mohr JC, 2000, JAMA-J AM MED ASSOC, V283, P1731, DOI 10.1001/jama.283.13.1731
   Nash JJ, 2011, OTOLARYNG HEAD NECK, V144, P10, DOI 10.1177/0194599810390470
   Paik AM, 2014, AESTHET SURG J, V34, P79, DOI 10.1177/1090820X13515702
   Paik AM, 2014, AESTHET SURG J, V34, P106, DOI 10.1177/1090820X13513459
   Randleman JB, 2008, OPHTHALMOLOGY, V115, P37, DOI 10.1016/j.ophtha.2007.03.073
   Schallhorn SC, 2003, OPHTHALMOLOGY, V110, P1606, DOI 10.1016/S0161-6420(03)00494-9
   Shukla AN, 2012, J CATARACT REFR SURG, V38, P80, DOI 10.1016/j.jcrs.2011.07.030
   Svider PF, 2015, ANN OTO RHINOL LARYN, V124, P515, DOI 10.1177/0003489414567937
   Svider PF, 2014, OPHTHAL PLAST RECONS, V30, P119, DOI 10.1097/IOP.0000000000000025
   Svider PF, 2013, AM J OTOLARYNG, V34, P699, DOI 10.1016/j.amjoto.2012.12.005
   Svider PF, 2013, LARYNGOSCOPE, V123, P2099, DOI 10.1002/lary.24000
   Svider PF, 2013, LARYNGOSCOPE, V123, P1849, DOI 10.1002/lary.23905
   Svider PF, 2013, LARYNGOSCOPE, V123, P1156, DOI 10.1002/lary.23995
   Wollinger C, 2012, J CATARACT REFR SURG, V38, P655, DOI 10.1016/j.jcrs.2011.10.038
NR 29
TC 3
Z9 3
U1 0
U2 0
PU LIPPINCOTT WILLIAMS & WILKINS
PI PHILADELPHIA
PA TWO COMMERCE SQ, 2001 MARKET ST, PHILADELPHIA, PA 19103 USA
SN 0277-3740
EI 1536-4798
J9 CORNEA
JI Cornea
PD OCT
PY 2017
VL 36
IS 10
BP 1243
EP 1248
PG 6
WC Ophthalmology
WE Science Citation Index Expanded (SCI-EXPANDED)
SC Ophthalmology
GA FT4DR
UT WOS:000423103300022
PM 28731880
DA 2022-10-14
ER

PT J
AU Durand, DJ
   Robertson, CT
   Agarwal, G
   Duszak, R
   Krupinski, EA
   Itri, JN
   Fotenos, A
   Savoie, B
   Ding, A
   Lewin, JS
AF Durand, Daniel J.
   Robertson, Christopher T.
   Agarwal, Gautam
   Duszak, Richard, Jr.
   Krupinski, Elizabeth A.
   Itri, Jason N.
   Fotenos, Anthony
   Savoie, Brent
   Ding, Alexander
   Lewin, Jonathan S.
TI Expert Witness Blinding Strategies to Mitigate Bias in Radiology
   Malpractice Cases: A Comprehensive Review of the Literature
SO JOURNAL OF THE AMERICAN COLLEGE OF RADIOLOGY
LA English
DT Review
DE Observer performance; observer bias; medical malpractice; expert-witness
   blinding; blinded peer review
ID HINDSIGHT BIAS; LITIGATION; NEGLIGENCE; CONTEXT; CANCER; ISSUES; IMAGES;
   ERRORS; CLAIMS; HEAD
AB Like all physicians, radiologists in the United States are subject to frequent and costly medical malpractice claims. Legal scholars and physicians concur that the US civil justice system is neither precise nor accurate in determining whether malpractice has truly occurred in cases in which claims are made. Sometimes, this inaccuracy is driven by biases inherent in medical expert-witness opinions. For example, expert-witness testimony involving "missed" radiology findings can be negatively affected by several cognitive biases, such as contextual bias, hindsight bias, and outcome bias. Biases inherent in the US legal system, such as selection bias, compensation bias, and affiliation bias, also play important roles. Fortunately, many of these biases can be significantly mitigated or eliminated through the use of appropriate blinding techniques. This paper reviews the major works on expert-witness blinding in the legal scholarship and the radiology professional literature. Its purpose is to acquaint the reader with the evidence that unblinded expert-witness testimony is tainted by multiple sources of bias and to examine proposed strategies for addressing these biases through blinding.
C1 [Durand, Daniel J.; Agarwal, Gautam; Fotenos, Anthony; Savoie, Brent; Lewin, Jonathan S.] Johns Hopkins Univ, Sch Med, Russell H Morgan Dept Radiol & Radiol Sci, Baltimore, MD USA.
   [Robertson, Christopher T.] Harvard Univ, Sch Law, Cambridge, MA 02138 USA.
   [Duszak, Richard, Jr.] Emory Univ, Sch Med, Dept Radiol & Imaging Sci, Atlanta, GA USA.
   [Krupinski, Elizabeth A.] Univ Arizona, Dept Med Imaging, Tucson, AZ USA.
   [Itri, Jason N.] Univ Pittsburgh, Med Ctr, Pittsburgh, PA USA.
   [Ding, Alexander] Massachusetts Gen Hosp, Dept Radiol, Boston, MA 02114 USA.
C3 Johns Hopkins University; Harvard University; Emory University;
   University of Arizona; Pennsylvania Commonwealth System of Higher
   Education (PCSHE); University of Pittsburgh; Harvard University;
   Massachusetts General Hospital
RP Durand, DJ (通讯作者)，Russell H Morgan Dept Radiol & Radiol Sci, Div Pediat Radiol, 1800 Orleans St,Zayed Tower,4th Floor,Rm 4174, Baltimore, MD 21287 USA.
EM Daniel.J.Durand@gmail.com
RI Ding, Alexander/ABB-9950-2021; Duszak, Richard/L-1811-2016
OI Duszak, Richard/0000-0003-0425-3008; Lewin, Jonathan/0000-0002-8935-3683
CR BERLIN L, 1986, AM J ROENTGENOL, V147, P1291, DOI 10.2214/ajr.147.6.1291
   Berlin L, 1998, AM J ROENTGENOL, V170, P863, DOI 10.2214/ajr.170.4.9530024
   Berlin L, 2004, AM J ROENTGENOL, V183, P557, DOI 10.2214/ajr.183.3.1830557
   Berlin L, 2001, AM J ROENTGENOL, V176, P317, DOI 10.2214/ajr.176.2.1760317
   Berlin L, 2012, AM J ROENTGENOL, V198, pW498, DOI 10.2214/AJR.11.7768
   Bias H, 2000, AM J ROENTGENOL, V175, P597, DOI 10.2214/ajr.175.3.1750597
   Boden LI, 2008, ENVIRON HEALTH PERSP, V116, P117, DOI 10.1289/ehp.9987
   Boone D, 2012, EUR RADIOL, V22, P495, DOI 10.1007/s00330-011-2294-0
   Danaher J, 2011, INT J EVID PROOF, V15, P207, DOI 10.1350/ijep.2011.15.3.378
   Egglin TKP, 1996, JAMA-J AM MED ASSOC, V276, P1752, DOI 10.1001/jama.276.21.1752
   Erly WK, 2010, J COMPUT ASSIST TOMO, V34, P229, DOI 10.1097/RCT.0b013e3181c21f72
   Fazel R, 2009, NEW ENGL J MED, V361, P849, DOI 10.1056/NEJMoa0901249
   Fotenos AF, 2013, ACAD RADIOL, V20, P238, DOI 10.1016/j.acra.2012.09.016
   Garb H., 1998, STUDYING CLIN
   GLYPTIS PT, 2011, ACR B, V1, P24
   GROSS SR, 1991, WISC LAW REV, P1113
   Harley EM, 2004, J EXP PSYCHOL LEARN, V30, P960, DOI 10.1037/0278-7393.30.5.960
   HARLEY EM, 2007, SOC COGNITION, V25, P15
   HARVEY JA, 1993, AM J ROENTGENOL, V161, P1167, DOI 10.2214/ajr.161.6.8249720
   LaBine SJ, 1996, LAW HUMAN BEHAV, V20, P501, DOI 10.1007/BF01499038
   Loevner LA, 2002, AM J NEURORADIOL, V23, P1622
   Mello MM, 2010, HEALTH AFFAIR, V29, P1569, DOI 10.1377/hlthaff.2009.0807
   MUHM JR, 1983, RADIOLOGY, V148, P609, DOI 10.1148/radiology.148.3.6308709
   Pinto A, 2010, WORLD J RADIOL, V2, P377, DOI 10.4329/wjr.v2.i10.377
   Renshaw AA, 2005, CANCER CYTOPATHOL, V105, P263, DOI 10.1002/cncr.21319
   Risinger, 2009, JURIMETRICS, V50, P21
   Risinger D. Michael, 2010, UTAH L REV, P225
   Robertson CT, 2012, J EMPIR LEGAL STUD, V9, P765, DOI 10.1111/j.1740-1461.2012.01273.x
   ROBERTSON CT, 2010, NEW YORK U LAW REV, V85, P176
   ROBERTSON CT, 2010, NEW YORK U LAW REV, P85
   Ryan AF, 2010, INVEST RADIOL, V45, P211, DOI 10.1097/RLI.0b013e3181d2ee97
   Semelka RC, 2010, AM J ROENTGENOL, V195, P429, DOI 10.2214/AJR.09.3987
   Shuman Daniel W., 1994, JURIMETRICS J, V34, P193
   Studdert DM, 2006, NEW ENGL J MED, V354, P2024, DOI 10.1056/NEJMsa054479
   Thomson NB, 2012, J AM COLL RADIOL, V9, P729, DOI 10.1016/j.jacr.2012.06.015
   Whang JS, 2013, RADIOLOGY, V266, P548, DOI 10.1148/radiol.12111119
   Wolfe JM, 2005, NATURE, V435, P439, DOI 10.1038/435439a
   2007, RADIOLOGY ACO
NR 38
TC 11
Z9 11
U1 1
U2 17
PU ELSEVIER SCIENCE INC
PI NEW YORK
PA 360 PARK AVE SOUTH, NEW YORK, NY 10010-1710 USA
SN 1546-1440
J9 J AM COLL RADIOL
JI J. Am. Coll. Radiol.
PD SEP
PY 2014
VL 11
IS 9
BP 868
EP 873
DI 10.1016/j.jacr.2014.05.001
PG 6
WC Radiology, Nuclear Medicine & Medical Imaging
WE Science Citation Index Expanded (SCI-EXPANDED); Social Science Citation Index (SSCI)
SC Radiology, Nuclear Medicine & Medical Imaging
GA AO7NZ
UT WOS:000341541200011
PM 25041992
DA 2022-10-14
ER

PT J
AU Farrell, AM
   Alghrani, A
   Kazarian, M
AF Farrell, Anne-Maree
   Alghrani, Amel
   Kazarian, Melinee
TI GROSS NEGLIGENCE MANSLAUGHTER IN HEALTHCARE: TIME FOR A RESTORATIVE
   JUSTICE APPROACH?
SO MEDICAL LAW REVIEW
LA English
DT Article
DE Doctors; Gross negligence manslaughter; Healthcare professionals; Law
   reform; Medical manslaughter; Restorative justice
ID MEDICAL MANSLAUGHTER; PROSECUTION; DOCTORS
AB This article explores the merits of employing a restorative justice approach in cases of gross negligence manslaughter involving healthcare professionals, in line with the recent policy turn towards developing a just culture in addressing episodes of healthcare malpractice within the National Health Service in England. It is argued that redress for victims and rehabilitation of offenders should operate as key values, underpinning the adoption of a restorative justice approach in such cases. It would also be vital that a structured pathway was designed that established suitable protocols and safeguards for both victims and offenders taking account of problematic issues such as the informality of the process, power asymmetries between parties, and the context in which the offence took place. Taking all such matters into account, we propose that consideration be given to establishing a pilot involving the use of restorative justice in cases of gross negligence manslaughter involving healthcare professionals, which would be subject to judicial and stakeholder oversight to ensure transparency and accountability, which in turn could inform future policy options.
C1 [Farrell, Anne-Maree] Queens Univ Belfast, Sch Law, Belfast, Antrim, North Ireland.
   [Alghrani, Amel] Univ Liverpool, Sch Law & Social Justice, Liverpool, Merseyside, England.
   [Kazarian, Melinee] Univ Southampton, Southampton Law Sch, Southampton, Hants, England.
C3 Queens University Belfast; University of Liverpool; University of
   Southampton
RP Farrell, AM (通讯作者)，Queens Univ Belfast, Sch Law, Belfast, Antrim, North Ireland.
EM A.Farrell@qub.ac.uk
OI Kazarian, Melinee/0000-0003-0740-3155
CR Ameratunga R, 2019, BMJ-BRIT MED J, V364, DOI 10.1136/bmj.l706
   [Anonymous], 2002, PUNISHM SOC
   [Anonymous], 2019, BBC NEWS
   [Anonymous], 2007, BBC NEWS
   [Anonymous], 2019, RUGBY OBSERVER  1207
   [Anonymous], 2017, BBC NEWS
   [Anonymous], 2018, GOSPORT WAR MEMORIAL
   [Anonymous], 2002, BBC NEWS
   Ashworth A, 2002, BRIT J CRIMINOL, V42, P578, DOI 10.1093/bjc/42.3.578
   Bazemore G., 1999, RESTORATIVE JUVENILE
   BRAITHWAITE J, 2006, RETHINKING PUBLIC AC, P33
   Braithwaite J, 2000, RESTORATIVE JUSTICE, P203
   Braithwaite J, 2003, RESTORATIVE JUSTICE, P5
   Braithwaite J, 1999, RESTORATIVE JUVENILE, P109
   Brazier M, 2017, J PATIENT SAF RISK M, V22, P88
   Brazier M, 2007, CRIMINAL JUSTICE SYS, P19
   Brazier Margaret, 2009, PN, V25, P51
   Carter DJ, 2015, J LAW MED, V22, P588
   Catterall E, 2018, APOLOGIES I CHILD AB
   COHEN D, 2017, BMJ-BRIT MED J, V359, DOI DOI 10.1136/BMJ.J5534
   Conn D., 2019, GUARDIAN
   Crown Prosecution Service, 2019, GROSS NEGL MANSL LEG
   Daly K, 2006, BRIT J CRIMINOL, V46, P334, DOI 10.1093/bjc/azi071
   Daly K, 2016, VICTIMS OFFENDERS, V11, P9, DOI 10.1080/15564886.2015.1107797
   Daly Kathleen, 1999, RESTORATIVE JUSTICE, P33
   Dekker S, 2016, JUST CULTURE RESTORI, px
   Dekker SWA, 2015, BMJ QUAL SAF, V24, P7, DOI 10.1136/bmjqs-2014-003106
   Department of Health, 2000, ORG MEM REP EXP GROU
   Department of Health, 2014, IMP ASS CRIM OFF ILL
   Department of Health, 2018, GROSS NEGLIGENCE MAN
   Department of Health, 2016, REP EXP ADV GROUP HE
   Department of Health Learning Not Blaming: The Government Response to the Freedom to Speak Up Consultation, 2015, CM9113 DEP HLTH
   Dyer C, 2006, BRIT MED J, V332, P135, DOI 10.1136/bmj.332.7534.135
   Eriksson A, 2015, CRIMINAL JUSTICE IN TRANSITION: THE NORTHERN IRELAND CONTEXT, P341
   Ferguson A. L., 2012, CLIN RISK, V18, P6
   Ferner RE, 2006, J ROY SOC MED, V99, P309, DOI 10.1258/jrsm.99.6.309
   Forlin G, 2004, NEW LAW J, V154, P326
   Francis R, 2013, MIDSTAFFORDSHIRE NHS
   General Medical Council, 2019, REP TASK FIN GROUP C, P28
   General Medical Council, 2019, IND REV GROSS NEGL M, P5
   Glauser W, 2018, CAN MED ASSOC J, V190, pE518, DOI 10.1503/cmaj.109-5588
   GMC, 2019, GMC STATEMENT FOLLOW
   Griffiths D, 2019, U BRISTOL LAW RES PA, p[2, 6]
   HALL J, 1963, COLUMBIA LAW REV, V63, P632, DOI 10.2307/1120580
   Holbrook J, 2003, BRIT MED J, V327, P1118, DOI 10.1136/bmj.327.7424.1118
   Horder J., 2019, ASHWORTHS PRINCIPLES, V9th
   Hoyle C, 2002, HDB CRIMINAL JUSTICE, P525
   Hubbeling D, 2010, J ROY SOC MED, V103, P216, DOI 10.1258/jrsm.2009.090324
   Johnstone G, 2002, RESTORATIVE JUSTICE, P81
   Kaur M, 2019, MATEC WEB C, V273, DOI DOI 10.1051/MATECCONF/201927301007
   Kirkup B., 2015, REPORT MORECAMBE BAY
   Lacey N, 2004, REGULATING LAW
   Lacey Nicola, 2013, PUNISHM SOC, V15, P351
   Laird K, 2018, CRIM L REV, V1, P81
   Laird K, 2018, CRIM L REV, V1, P76
   Lodge A, 2017, J CRIM LAW, V81, P125, DOI 10.1177/0022018317694719
   Mazars Group, 2011, IND REV DEATHS PEOPL
   McAlinden AM, 2007, SHAMING SEXUAL OFFEN, P5
   McAlinden AM, 2016, SYD LAW REV, V38, P277
   McDonald Fiona, 2008, Health Law J, V16, P1
   McEvoy K, 2002, BRIT J CRIMINOL, V42, P469, DOI 10.1093/bjc/42.3.469
   McEvoy K, 2008, JUSTICE COMMUNITY CI, P157
   Merry A, 2017, ERRORS MED LAW
   Miers D, 2001, EXPLORATORY EVALUATI, px
   Miller S, 2000, RESTORATIVE JUSTICE, P77
   Miola J, 2012, CRIMINAL LAW BIOETHI, P220
   Montgomery J, 2007, CRIMINAL JUSTICE SYS, P263
   Morris A, 2002, BRIT J CRIMINOL, V42, P596, DOI 10.1093/bjc/42.3.596
   Mullock A, 2018, MED LAW REV, V26, P346, DOI 10.1093/medlaw/fwy021
   Ness DW, 2014, RESTORING JUSTICE IN, P43
   Neville S, 2019, FINANCIAL TIMES
   NHS Improvement, PATIENT SAFETY
   Norrie A, 2014, CRIME REASON HIST, P19
   Ost S, 2018, J MED ETHICS BL 1223
   Paterson R, 2008, NEW ZEAL MED J, V121, P100
   Quick O, 2012, CLJ, V69, P186
   Quick O, 2008, CRIMINAL LIABILITY N, P155
   Quick Oliver, 2006, Med Law Rev, V14, P22
   Quick O, 2006, J LAW SOC, V33, P421, DOI 10.1111/j.1467-6478.2006.00365.x
   Quick O, 2011, J LAW SOC, V38, P496, DOI 10.1111/j.1467-6478.2011.00556.x
   Quirk H, 2013, CRIM L REV, V11, P873
   Rawlinson Kevin, 2017, GUARDIAN
   Robinson Paul H., 2004, OXFORD J LEGAL STUD, V24, P175, DOI DOI 10.1093/0JLS/24.2.173
   Roche D, 2003, ECON SOC, V32, P630, DOI 10.1080/0308514032000141729
   Rocque M, 2017, DESISTANCE CRIME BEW
   Samanta J, 2019, EUR J HEALTH LAW, V26, P389, DOI 10.1163/15718093-12265442
   Sanders A, 2013, BIOETHICS MED CRIMIN, V2, P81
   Saulnier A, 2015, LAW HUMAN BEHAV, V39, P378, DOI 10.1037/lhb0000130
   Shapland J, 2011, RESTORATIVE JUSTICE IN PRACTICE: EVALUATING WHAT WORKS FOR VICTIMS AND OFFENDERS, P1
   Siddique, 2019, GUARDIAN
   Skegg PDG., 1998, MED LAW REV, V6, P220, DOI DOI 10.1093/MEDLAW/6.2.220
   Smith A McCall, 1995, HEALTH CARE ANAL, V3, P140
   Stauch M., 2015, LEGAL STUDIES, V6, P85
   Strang H, 2017, REGULATORY THEORY: FOUNDATIONS AND APPLICATIONS, P483
   Suzuki M, 2018, CRIMINOL CRIM JUSTIC, V18, P450, DOI 10.1177/1748895817722188
   Toft B, 2001, DEP HLTH EXTERNAL IN, P40
   VINCENT C, 1994, LANCET, V343, P1609, DOI 10.1016/S0140-6736(94)93062-7
   Vines P, 2017, ONATI SOCIO-LEGAL S, V7, P370
   Wachter RM, 2009, NEW ENGL J MED, V361, P1401, DOI 10.1056/NEJMsb0903885
   Ward T., 2014, RESTORATIVE JUSTICE, V2, P24
   Woolf Harry, 2001, Med Law Rev, V9, P1
   Yeung K, 2014, BMJ QUAL SAF, V23, P522
   Yeung K, 2014, BMJ QUAL SAF, V23, P519, DOI 10.1136/bmjqs-2013-002688
   ZEHR H, 1998, CONT JUSTICE REV, V1, P47
NR 104
TC 0
Z9 0
U1 0
U2 3
PU OXFORD UNIV PRESS
PI OXFORD
PA GREAT CLARENDON ST, OXFORD OX2 6DP, ENGLAND
SN 0967-0742
EI 1464-3790
J9 MED LAW REV
JI Med. Law. Rev.
PD SUM
PY 2020
VL 28
IS 3
BP 526
EP 548
DI 10.1093/medlaw/fwaa013
PG 23
WC Law; Medicine, Legal
WE Science Citation Index Expanded (SCI-EXPANDED); Social Science Citation Index (SSCI)
SC Government & Law; Legal Medicine
GA OW8FC
UT WOS:000593114400004
PM 32462185
OA Green Accepted
DA 2022-10-14
ER

PT J
AU Bradfield, OM
   Bismark, M
   Scott, A
   Spittal, M
AF Bradfield, Owen M.
   Bismark, Marie
   Scott, Anthony
   Spittal, Matthew
TI Medical negligence claims and the health and life satisfaction of
   Australian doctors: a prospective cohort analysis of the MABEL survey
SO BMJ OPEN
LA English
DT Article
DE MENTAL HEALTH; Health & safety; Health policy; Quality in health care;
   MEDICAL LAW; PUBLIC HEALTH
ID SELF-RATED HEALTH; MALPRACTICE; COMPLAINTS; PHYSICIANS; ATTITUDES;
   IMPACT
AB Objective To assess the association between medical negligence claims and doctors' self-rated health and life satisfaction. Design Prospective cohort study. Participants Registered doctors practising in Australia who participated in waves 4 to 11 of the Medicine in Australia: Balancing Employment and Life (MABEL) longitudinal survey between 2011 and 2018. Primary and secondary outcome measures Self-rated health and self-rated life satisfaction. Results Of the 15 105 doctors in the study, 885 reported being named in a medical negligence claim. Fixed-effects linear regression analysis showed that both self-rated health and self-rated life satisfaction declined for all doctors over the course of the MABEL survey, with no association between wave and being sued. However, being sued was not associated with any additional declines in self-rated health (coef.=-0.02, 95% CI -0.06 to 0.02, p=0.39) or self-rated life satisfaction (coef.=-0.01, 95% CI -0.08 to 0.07, p=0.91) after controlling for a range of job factors. Instead, we found that working conditions and job satisfaction were the strongest predictors of self-rated health and self-rated life satisfaction in sued doctors. In analyses restricted to doctors who were sued, we observed no changes in self-rated health (p=0.99) or self-rated life satisfaction (p=0.59) in the years immediately following a claim. Conclusions In contrast to prior overseas cross-sectional survey studies, we show that medical negligence claims do not adversely affect the well-being of doctors in Australia when adjusting for time trends and previously established covariates. This may be because: (1) prior studies failed to adequately address issues of causation and confounding; or (2) legal processes governing medical negligence claims in Australia cause less distress compared with those in other jurisdictions. Our findings suggest that the interaction between medical negligence claims and poor doctors' health is more complex than revealed through previous studies.
C1 [Bradfield, Owen M.; Bismark, Marie] Univ Melbourne, Melboume Sch Populat & Global Hlth, Ctr Hlth Policy, Law & Publ Hlth Unit, Melbourne, Vic, Australia.
   [Scott, Anthony] Univ Melbourne, Melbourne Inst Appl Econ & Social Res, Melbourne, Vic, Australia.
   [Spittal, Matthew] Univ Melbourne, Melbourne Sch Populat & Global Hlth, Ctr Mental Hlth, Melbourne, Vic, Australia.
C3 University of Melbourne; University of Melbourne; University of
   Melbourne
RP Bradfield, OM (通讯作者)，Univ Melbourne, Melboume Sch Populat & Global Hlth, Ctr Hlth Policy, Law & Publ Hlth Unit, Melbourne, Vic, Australia.
EM owenmb@student.unimelb.edu.au
OI Bradfield, Owen/0000-0002-8955-7432
FU Australian Government; Australian Government on a National Health and
   Medical Research Council Investigator Grant [APP1195984]; Australian
   Government on an Australian Research Council Future Fellowship
   [FT180100075]
FX OMB was funded by the Australian Government on a 2020 Melbourne Research
   Scholarship and is a 2020 Fulbright Future Scholar. MB was funded by the
   Australian Government on a National Health and Medical Research Council
   Investigator Grant (APP1195984). MS was funded by the Australian
   Government on an Australian Research Council Future Fellowship
   (FT180100075).
CR ABS, 2013, UND WORK AUSTR
   American College of Obstetricians and Gynecologists, 2013, Obstet Gynecol, V121, P220, DOI http://10.1097/01.AOG.0000425665.64635.1c
   [Anonymous], 2019, LANCET, V394, P1591, DOI 10.1016/S0140-6736(19)32669-8
   [Anonymous], HLTH PRACTITIONER RE
   [Anonymous], Medicine in Australia: Balancing Employment and Life
   Australian Bureau of Statistics (ABS), 2011, 2006 RA 2006 POA COR
   Balch CM, 2011, J AM COLL SURGEONS, V213, P657, DOI 10.1016/j.jamcollsurg.2011.08.005
   Bielen S, 2020, HEALTH ECON POLICY L, V15, P509, DOI 10.1017/S1744133119000185
   Bourne T, 2017, BMJ OPEN, V7, DOI 10.1136/bmjopen-2017-017856
   Bourne T, 2015, BMJ OPEN, V5, DOI 10.1136/bmjopen-2014-006687
   Browne P, 2019, AUST J GEN PRACT, V48, P9, DOI 10.31128/AJGP-09-18-4713
   Carayon P, 2019, JAMA-J AM MED ASSOC, V322, P2165, DOI 10.1001/jama.2019.17406
   CHARLES SC, 1985, AM J PSYCHIAT, V142, P437
   CHARLES SC, 1988, BEHAV MED, V14, P148, DOI 10.1080/08964289.1988.9935139
   COOK WR, 1994, CAN FAM PHYSICIAN, V40, P689
   Debono B, 2020, NEUROCHIRURGIE, V66, P219, DOI 10.1016/j.neuchi.2020.05.003
   Eisenberg RL., 2004, RADIOLOGY LAW, P74
   Elovainio M, 2013, OCCUP ENVIRON MED, V70, P246, DOI 10.1136/oemed-2012-100996
   Fahrenkopf AM, 2008, BRIT MED J, V336, P488, DOI 10.1136/bmj.39469.763218.BE
   Haysom G, 2016, AUST FAM PHYSICIAN, V45, P242
   Hills D, 2012, EVAL HEALTH PROF, V35, P47, DOI 10.1177/0163278710397339
   Horsfall S., 2014, DOCT WHO COMM SUIC W
   Idler EL, 1997, J HEALTH SOC BEHAV, V38, P21, DOI 10.2307/2955359
   Jain A, 1999, BRIT MED J, V318, P1596, DOI 10.1136/bmj.318.7198.1596
   Joyce CM, 2010, BMC HEALTH SERV RES, V10, DOI 10.1186/1472-6963-10-50
   Keet M., 2017, WINDSOR YB ACCESS JU, V34, P73
   Luntz Harold., 2002, U NEW S WALES LAW J, V25, P836
   Milner A, 2017, BMC HEALTH SERV RES, V17, DOI 10.1186/s12913-017-2554-z
   Nash Louise, 2004, Australas Psychiatry, V12, P278, DOI 10.1111/j.1039-8562.2004.02079.x
   Nash Louise, 2006, Australas Psychiatry, V14, P246, DOI 10.1111/j.1440-1665.2006.02295.x
   Nash LM, 2009, MED J AUSTRALIA, V191, P436, DOI 10.5694/j.1326-5377.2009.tb02879.x
   National Academies of sciences engineering and medicine, 2019, TAK ACT CLIN BURN SY, DOI [10.17226/25521, DOI 10.17226/25521]
   Panel of Eminent persons to review the law of negligence (the IPP Committee), 2002, REV LAW NEGL FIN REP
   Reisch LM, 2015, AM J CLIN PATHOL, V144, P916, DOI 10.1309/AJCP80LYIMOOUJIF
   Schattner PL, 1998, MED J AUSTRALIA, V169, P133, DOI 10.5694/j.1326-5377.1998.tb116013.x
   Scott SD, 2009, QUAL SAF HEALTH CARE, V18, P325, DOI 10.1136/qshc.2009.032870
   Siahpush M, 2008, AM J HEALTH PROMOT, V23, P18, DOI 10.4278/ajhp.061023137
   Skene L., 2008, LAW MED PRACTICE RIG, V3rd ed
   Subramanian SV, 2010, B WORLD HEALTH ORGAN, V88, P131, DOI 10.2471/BLT.09.067058
   Tumelty ME, 2021, LEGAL STUD, V41, P633, DOI 10.1017/lst.2021.20
   VINCENT C, 1994, LANCET, V343, P1609, DOI 10.1016/S0140-6736(94)93062-7
   Wallace JE, 2009, LANCET, V374, P1714, DOI 10.1016/S0140-6736(09)61424-0
   WARR P, 1979, J OCCUP PSYCHOL, V52, P129, DOI 10.1111/j.2044-8325.1979.tb00448.x
   White B., 2014, HLTH LAW AUSTR, V375
NR 44
TC 0
Z9 0
U1 0
U2 0
PU BMJ PUBLISHING GROUP
PI LONDON
PA BRITISH MED ASSOC HOUSE, TAVISTOCK SQUARE, LONDON WC1H 9JR, ENGLAND
SN 2044-6055
J9 BMJ OPEN
JI BMJ Open
PD MAY
PY 2022
VL 12
IS 5
AR e059447
DI 10.1136/bmjopen-2021-059447
PG 8
WC Medicine, General & Internal
WE Science Citation Index Expanded (SCI-EXPANDED); Social Science Citation Index (SSCI)
SC General & Internal Medicine
GA 1K7TG
UT WOS:000798799500024
PM 35589347
OA gold, Green Published
DA 2022-10-14
ER

PT J
AU Li, KD
   Hakam, N
   Low, P
   Lui, J
   Sadighian, MJ
   Nabavizadeh, B
   Shaw, NM
   Breyer, BN
AF Li, Kevin D.
   Hakam, Nizar
   Low, Patrick
   Lui, Jason
   Sadighian, Michael J.
   Nabavizadeh, Behnam
   Shaw, Nathan M.
   Breyer, Benjamin N.
TI A Legal Database Review of Circumcision Related Litigation in the United
   States
SO UROLOGY
LA English
DT Review
ID MEDICAL MALPRACTICE
AB OBJECTIVE To characterize circumcision-related litigation in the United States (US) and factors predictive of lawsuit outcome. Circumcision is a common urologic procedure with medical and ethical nuances. METHODS We reviewed the Nexis Uni legal database for state and federal cases using the term "circumcision" in combination with "medical malpractice" or "negligence" or "medical error" or "complication" or "malpractice" or "tort". Litigation primarily related to circumcision from 1939 to 2021 were reviewed for medical and legal details. RESULTS We identified 77 unique cases. Most cases were processed in state (87%) or appellate (59%) court systems with negligent surgical performance as the most common lawsuit reason (49%). Of reported specialties, urology was the highest proportion represented among named physicians (29%) and most patients were minors at time of circumcision (64%) and lawsuit (59%). Common complications included aesthetic dissatisfaction (20%), pain (19%), impaired sexual function (17%) and surgical trauma/injury (16%). Most verdicts favored physicians (59%), but when against physicians, the median indemnity was $175,000. Lawsuits due to negligent informed con -sent were significantly more likely to result in verdict favoring the physician compared to those due to negligent surgical performance. CONCLUSIONS Circumcision-related litigation in the US is rare and trial verdicts favor physicians, particularly in federal court cases or when parties allege negligent informed consent. Cases that favored plaintiffs successfully alleged negligent surgical technique. We recommend physicians performing circumci-sions receive proper training, clearly communicate potential complications, and ensure appropri-ate indications for adult patients to reduce malpractice risk. UROLOGY 160: 94-101, 2022. (c) 2021 Elsevier Inc.
C1 [Breyer, Benjamin N.] Univ Calif San Francisco, Dept Urol, 1001 Potrero Suite 3A, San Francisco, CA 94110 USA.
   Univ Calif San Francisco, Dept Biostat & Epidemiol, San Francisco, CA 94110 USA.
C3 University of California System; University of California San Francisco;
   University of California System; University of California San Francisco
RP Breyer, BN (通讯作者)，Univ Calif San Francisco, Dept Urol, 1001 Potrero Suite 3A, San Francisco, CA 94110 USA.
EM Benjamin.Breyer@ucsf.edu
OI Sadighian, Michael/0000-0002-9598-9688; Hakam,
   Nizar/0000-0001-8346-6487; Li, Kevin/0000-0003-0550-0250
CR Awad MA, 2016, TRANSL ANDROL UROL, V5, P762, DOI 10.21037/tau.2016.08.02
   Blank S, 2012, PEDIATRICS, V130, pE756, DOI 10.1542/peds.2012-1990
   Blazek AJ, 2019, UROLOGY, V131, P120, DOI 10.1016/j.urology.2019.05.035
   Bole R, 2020, UROLOGY, V146, P19, DOI 10.1016/j.urology.2020.08.049
   Canady Michael R, 2016, Physician Leadersh J, V3, P14
   Colaco M, 2014, J UROLOGY, V191, P1770, DOI 10.1016/j.juro.2013.12.003
   Mello MM, 2021, NEW MED MALPRACTICE, DOI [10.1056/NEJMp030064, DOI 10.1056/NEJMP030064]
   Moffett P, 2011, WEST J EMERG MED, V12, P109
   Morris BJ, 2019, J EVID-BASED MED, V12, P263, DOI 10.1111/jebm.12361
   Morris BJ, 2014, MAYO CLIN PROC, V89, P677, DOI 10.1016/j.mayocp.2014.01.001
   Nik-Ahd F, 2019, J ROBOT SURG, V13, P729, DOI 10.1007/s11701-018-00905-y
   Paterick TJ, 2008, MAYO CLIN PROC, V83, P313, DOI 10.4065/83.3.313
   Rich BS, 2020, J PEDIATR SURG, V55, P602, DOI 10.1016/j.jpedsurg.2019.08.047
   Robinson JD, 2012, J NATL MED ASSOC, V104, P455, DOI 10.1016/S0027-9684(15)30200-5
   Sherer BA, 2015, UROLOGY, V86, P2, DOI 10.1016/j.urology.2015.03.004
   Studdert DM, 2005, JAMA-J AM MED ASSOC, V293, P2609, DOI 10.1001/jama.293.21.2609
   Sunaryo PL, 2014, J SEX MED, V11, P2589, DOI 10.1111/jsm.12649
   Vandenbroucke JP, 2007, EPIDEMIOLOGY, V18, P805, DOI [10.1097/EDE.0b013e3181577511, 10.1371/journal.pmed.0040297]
   Vidmar N, 2009, CLIN ORTHOP RELAT R, V467, P367, DOI 10.1007/s11999-008-0608-6
NR 19
TC 0
Z9 0
U1 0
U2 0
PU ELSEVIER SCIENCE INC
PI NEW YORK
PA STE 800, 230 PARK AVE, NEW YORK, NY 10169 USA
SN 0090-4295
EI 1527-9995
J9 UROLOGY
JI Urology
PD FEB
PY 2022
VL 160
BP 94
EP 101
DI 10.1016/j.urology.2021.09.0360090-4295
PG 8
WC Urology & Nephrology
WE Science Citation Index Expanded (SCI-EXPANDED)
SC Urology & Nephrology
GA ZH9IK
UT WOS:000761242800016
PM 34788667
DA 2022-10-14
ER

PT J
AU Barbot, J
   Parizot, I
   Winance, M
AF Barbot, Janine
   Parizot, Isabelle
   Winance, Myriam
TI "No-fault" compensation for victims of medical injuries. Ten years of
   implementing the French model
SO HEALTH POLICY
LA English
DT Review
DE Medical malpractice; Negligence standard; Therapeutic alea; No-fault
   compensation
ID MALPRACTICE REFORM; CLAIMING BEHAVIOR; ADVERSE EVENTS; PATIENT SAFETY;
   NEW-ZEALAND; ACCOUNTABILITY; NEGLIGENCE; QUALITY; SYSTEM
AB Context: For decades and in many countries, the issue of compensation for victims of medical injuries has led to lively debates. In 2002, a law set up a new model for compensation in France - based on the creation of a "no fault" compensation scheme and of an out-of-court settlement mechanism. This is one of the most recent models to have been adopted in European countries. This article analyses the choices made by the law and discusses the key figures of its ten years of implementation.
   Methods: We conducted (1) a study of debates regarding compensation for victims of medical injuries in France; (2) a comparative analysis of the different models of compensation which had already been adopted in different countries; (3) a study of primary sources provided by the bodies in charge of the French new out-of-court settlement mechanism; and (4) a statistical analysis of the exhaustive list of 18,258 claims filed between 2003 and 2009.
   Results: The article highlights the context which led to the adoption of the 2002 law on the quality of care and patients' rights. It analyses, from a comparative standpoint, the specificities of the new compensation model set up by the law. It shows how the opportunities for victims of medical injuries to be compensated had improved in France. Finally, we discuss the limits of the new model and what the next step might be to improve access to compensation for victims of medical injuries. (C) 2013 Elsevier Ireland Ltd. All rights reserved.
C1 [Barbot, Janine; Winance, Myriam] INSERM, Paris, France.
   [Parizot, Isabelle] CNRS, Paris, France.
C3 Institut National de la Sante et de la Recherche Medicale (Inserm);
   Centre National de la Recherche Scientifique (CNRS); UDICE-French
   Research Universities; Universite Paris Cite
RP Barbot, J (通讯作者)，CERMES3 Ctr Rech Med Sci Sante & Soc, Site CNRS,7 Rue Guy Moquet, F-94801 Villejuif, France.
EM janine.barbot@inserm.fr; isabelle.parizot@ens.fr;
   myriam.winance@inserm.fr
RI Winance, Myriam/L-1372-2017; chen, jing/D-8438-2014
OI Winance, Myriam/0000-0003-2317-2844; 
FU Agence Nationale de la Recherche (ANR); Institut de la Recherche en
   Sante Publique (IRESP); Haute Autorite de Sante (HAS)
FX This research was made possible through financial support from the
   Agence Nationale de la Recherche (ANR), the Institut de la Recherche en
   Sante Publique (IRESP) and the Haute Autorite de Sante (HAS). The study
   could not have taken place without access to data at the Office National
   d'Indemnisation des Accidents Medicaux, des Affections Iatrogenes et des
   Infections Nosocomiales (ONIAM). We are also grateful for the logistic
   support provided by Isabelle Cailbault (research assistant), Rachid
   Zemri, Vanessa Therin (technicians), and Christopher Hinton
   (translator).
CR Barbot J, 2006, SOC SCI MED, V62, P538, DOI 10.1016/j.socscimed.2005.06.025
   Bishop TF, 2010, AM J MED, V123, P673, DOI 10.1016/j.amjmed.2010.03.013
   Bismark M, 2006, HEALTH AFFAIR, V25, P278, DOI 10.1377/hlthaff.25.1.278
   Bismark MM, 2006, MED J AUSTRALIA, V185, P203, DOI 10.5694/j.1326-5377.2006.tb00532.x
   BRAHAMS D, 1988, LANCET, V2, P733
   BURSTIN HR, 1993, JAMA-J AM MED ASSOC, V270, P1697, DOI 10.1001/jama.270.14.1697
   DANZON PM, 1994, J LEGAL MED, V15, P199, DOI 10.1080/01947649409510944
   Davis P, 2002, J HEALTH POLIT POLIC, V27, P833, DOI 10.1215/03616878-27-5-833
   Erichsen M, 2001, Med Law, V20, P355
   Ewald F., 1992, PROBLEME FRANCAIS AC
   Festiner WF, 1980, LAW SOC REV, V15, P631
   Gibert S, 2009, THESIS U POITIERS
   Gibert S, 2011, TRIBUNES SANTE, V2, P85
   HAVIGHURST CC, 1973, MILBANK FUND Q, V51, P125, DOI 10.2307/3349578
   Jorstad Rolf Gunnar, 2002, Med Law, V21, P681
   Kachalia AB, 2008, SOC SCI MED, V66, P387, DOI 10.1016/j.socscimed.2007.08.020
   LOCALIO AR, 1991, NEW ENGL J MED, V325, P245, DOI 10.1056/NEJM199107253250405
   Mello MM, 2006, MILBANK Q, V84, P459, DOI 10.1111/j.1468-0009.2006.00455.x
   Mello Michelle M, 2011, Issue Brief (Commonw Fund), V14, P1
   Mello MM, 2002, TEX LAW REV, V80, P1595
   Michel P, 2007, QUAL SAF HEALTH CARE, V16, P369, DOI 10.1136/qshc.2005.016964
   OCONNELL J, 1973, VA LAW REV, V59, P749
   Sartre M, 2002, SYRIA, V79, P217
   Studdert DM, 2000, MED CARE, V38, P250, DOI 10.1097/00005650-200003000-00002
   TANCREDI LR, 1992, MILBANK Q, V70, P183, DOI 10.2307/3350089
   WEILER PC, 1991, MED MALPRACTICE TRIA
NR 26
TC 13
Z9 14
U1 0
U2 20
PU ELSEVIER IRELAND LTD
PI CLARE
PA ELSEVIER HOUSE, BROOKVALE PLAZA, EAST PARK SHANNON, CO, CLARE, 00000,
   IRELAND
SN 0168-8510
EI 1872-6054
J9 HEALTH POLICY
JI Health Policy
PD FEB
PY 2014
VL 114
IS 2-3
BP 236
EP 245
DI 10.1016/j.healthpol.2013.09.004
PG 10
WC Health Care Sciences & Services; Health Policy & Services
WE Science Citation Index Expanded (SCI-EXPANDED); Social Science Citation Index (SSCI)
SC Health Care Sciences & Services
GA AA5SG
UT WOS:000331159300016
PM 24145101
DA 2022-10-14
ER

PT J
AU Herbert, AS
   Hadavand, MA
   Ambinder, D
   Phelan, MW
   Siddiqui, MM
AF Herbert, Amber S.
   Hadavand, Mohammad Amin
   Ambinder, David
   Phelan, Michael W.
   Siddiqui, Mohummad Minhaj
TI Litigation Patterns in Oncologic Nephrectomies: A 30-Year Review
SO JOURNAL OF ENDOUROLOGY
LA English
DT Review
DE nephrectomy; legal review; malpractice; kidney cancer
ID MEDICAL MALPRACTICE; COMPLICATIONS; LIABILITY; UROLOGY
AB Introduction: The litigious environment encompassing the medical-legal domain is an increasing concern for surgical fields, with urology being no exception. The objective of our study was to systematically review, evaluate, and summarize the factors associated with oncologic nephrectomy litigation to determine possible factors contributing to verdicts or settlements.
   Materials and Methods: Publicly available verdict reports were retrieved using the Westlaw(R) legal database (Reuters). Cases were identified using the search term "nephrectomy" with dates ranging from January 1, 1990 to July 1, 2019. Each case was evaluated by two independent reviewers for defendant specialty, alleged breach in treatment, resulting complications, verdict outcomes, and indemnity payment. Complications were determined to be preoperative, perioperative, and postoperative. Data were analyzed using SPSS software to produce the descriptive statistics.
   Results: After accounting for duplicates and irrelevant cases, a total of 103 cases were analyzed with more than three-fourths being radical nephrectomies (78%). The most common claim was preoperative negligence (48%); however, negligence in perioperative care received the highest average monetary payment of $5,493,151. Forty-one percent of cases were perioperative with the majority being attributed to vascular injury (46%). The type of perioperative negligence claims and its average payment were found to be statistically significant (p = 0.042). Overall, 57% of cases denied the plaintiff's claims, whereas 28% were awarded.
   Conclusions: Our data show that although the highest number of cases were caused by preoperative negligence, perioperative negligence accounts for the highest settlement awards. This review provides insights into stages of management in the surgical management of renal cell cancer patients that may be subject to litigation.
C1 [Herbert, Amber S.; Hadavand, Mohammad Amin; Ambinder, David] Univ Maryland, Sch Med, Baltimore, MD 21201 USA.
   [Phelan, Michael W.; Siddiqui, Mohummad Minhaj] Univ Maryland, Dept Surg, Div Urol, Med Ctr, 29 S Greene St Suite 500, Baltimore, MD 21201 USA.
C3 University System of Maryland; University of Maryland Baltimore;
   University System of Maryland; University of Maryland Baltimore
RP Siddiqui, MM (通讯作者)，Univ Maryland, Dept Surg, Div Urol, Med Ctr, 29 S Greene St Suite 500, Baltimore, MD 21201 USA.
EM msiddiqui@som.umaryland.edu
OI /0000-0002-2391-3465
CR Andel Charles, 2012, J Health Care Finance, V39, P39
   [Anonymous], 2012, CA CANC J CLIN WILEY, DOI [10.3322/caac.21149, DOI 10.3322/CAAC.21149]
   Bourgade V, 2014, WORLD J UROL, V32, P475, DOI 10.1007/s00345-013-1045-z
   Capitanio U, 2019, EUR UROL, V75, P74, DOI 10.1016/j.eururo.2018.08.036
   Montes SFP, 2015, WORLD J CLIN CASES, V3, P450, DOI 10.12998/wjcc.v3.i5.450
   Hsi RS, 2007, UROLOGY, V70, P888, DOI 10.1016/j.urology.2007.06.1116
   Lasser MS, 2012, ARAB J UROL, V10, P81, DOI 10.1016/j.aju.2011.11.002
   Mello MM, 2010, HEALTH AFFAIR, V29, P1569, DOI 10.1377/hlthaff.2009.0807
   Newman-Toker DE, 2019, DIAGNOSIS, V6, P227, DOI 10.1515/dx-2019-0019
   Perrotti M, 2006, J UROLOGY, V176, P2154, DOI 10.1016/j.juro.2006.07.024
   Saad AM, 2019, CLIN GENITOURIN CANC, V17, P46, DOI 10.1016/j.clgc.2018.10.002
   Seabury SA, 2013, HEALTH AFFAIR, V32, P111, DOI 10.1377/hlthaff.2012.0967
   Sherer BA., 2016, UROL PRACT, V3, P443, DOI DOI 10.1016/J.URPR.2015.12.001
   Sherer BA, 2015, UROLOGY, V86, P2, DOI 10.1016/j.urology.2015.03.004
   Shin SH, 2017, INVESTIG CLIN UROL, V58, P317, DOI 10.4111/icu.2017.58.5.317
   Sobel DL, 2006, J UROLOGY, V175, P1847, DOI 10.1016/S0022-5347(05)01021-9
   Spinu DA, 2018, MODERN MED, V25
NR 17
TC 1
Z9 1
U1 0
U2 0
PU MARY ANN LIEBERT, INC
PI NEW ROCHELLE
PA 140 HUGUENOT STREET, 3RD FL, NEW ROCHELLE, NY 10801 USA
SN 0892-7790
EI 1557-900X
J9 J ENDOUROL
JI J. Endourol.
PD AUG 1
PY 2021
VL 35
IS 8
BP 1158
EP 1162
DI 10.1089/end.2020.0427
EA JAN 2021
PG 5
WC Urology & Nephrology
WE Science Citation Index Expanded (SCI-EXPANDED)
SC Urology & Nephrology
GA UB4RV
UT WOS:000610617500001
PM 32967448
DA 2022-10-14
ER

PT J
AU Otaki, Y
   DaSilva, MI
   Saito, Y
   Oyama, Y
   Oiso, G
   Yoshida, T
   Fukuhara, M
   Moriyama, M
AF Otaki, Yasuhiro
   DaSilva, Makiko Ishida
   Saito, Yuichi
   Oyama, Yasuaki
   Oiso, Giichiro
   Yoshida, Tomohiko
   Fukuhara, Masakazu
   Moriyama, Mitsuru
TI Characteristics of claims in the management of septic arthritis in
   Japan: Retrospective analyses of judicial precedents and closed claims
SO JOURNAL OF THE CHINESE MEDICAL ASSOCIATION
LA English
DT Article
DE Closed claim; Malpractice; Precedence; Septic arthritis
ID PEDIATRIC MUSCULOSKELETAL INFECTION; ADVERSE EVENTS;
   HOSPITALIZED-PATIENTS; MALPRACTICE CLAIMS; NEGLIGENCE; SEQUELAE; CARE;
   HIP
AB Background: Septic arthritis (SA) cases can result in claims or litigation because of poor prognosis even if it is unavoidable. Although these claims or litigation are useful for understanding causes and background factors of medical errors, the characteristics of malpractice claims associated with SA remain undetermined in Japan. This study aimed to increase our understanding of malpractice claims in the clinical management of SA.
   Methods: We analyzed 6 civil precedents and 16 closed claims of SA from 8530 malpractice claims processed between July 2004 and June 2014 by the Tokyo office of Sompo Japan Nipponkoa Insurance, Incorporated. We also studied 5 accident and 21 incident reports of SA based on project data compiled by the Japan Council for Quality Health Care.
   Results: The rate of negligence was 83.3% in the precedents and 75.0% in closed claims. Two main malpractice claim patterns were revealed: SA in a lower extremity joint following sepsis caused by methicillin-resistant Staphylococcus aureus in newborns and SA in an injection site following joint injection. These two patterns accounted for 83.3% and 56.3% of judicial cases and closed claim cases, respectively. Breakdowns in care process of accident and incident reports were clearly differentiated from judicial cases or closed claim cases (Fisher's exact test, p < 0.001).
   Conclusion: It is important to pay particular attention to SA following sepsis in newborns and to monitor for any signs of SA after joint injection to ensure early diagnosis. Analysis of both malpractice claims and accident and incident reports is essential to ensure a full understanding of the situation in Japan. Copyright (C) 2017, the Chinese Medical Association. Published by Elsevier Taiwan LLC.
C1 [Otaki, Yasuhiro] Teikyo Univ, Gen Med Educ & Res Ctr, Tokyo, Japan.
   [DaSilva, Makiko Ishida] Natl Ctr Neurol & Psychiat, Tokyo, Japan.
   [Saito, Yuichi; Oyama, Yasuaki] Sompo Japan Nipponkoa Insurance Inc, Specialty Claims Dept, Tokyo, Japan.
   [Oiso, Giichiro] Hamamatsu Univ Sch Med, Dept Integrated Human Sci, Shizuoka, Japan.
   [Yoshida, Tomohiko] Setagaya Rheumatol Clin, Tokyo, Japan.
   [Fukuhara, Masakazu; Moriyama, Mitsuru] Moriyama Management Law Off, Tokyo, Japan.
C3 Teikyo University; National Center for Neurology & Psychiatry - Japan;
   Hamamatsu University School of Medicine
RP Otaki, Y (通讯作者)，Teikyo Univ, Gen Med Educ & Res Ctr, Itabashi Ward, 1-11-2 Kaga, Tokyo 1738605, Japan.
EM y-otaki@med.teikyo-u.ac.jp
FU Japan Society for the Promotion of Science (JSPS) KAKENHI [15K21382]
FX We thank Tomomi Katayama, Kanako Arai, Mizue Kurosawa and Atsuko
   Murohashi for their invaluable assistance. This work was supported by
   the Japan Society for the Promotion of Science (JSPS) KAKENHI (grant
   number 15K21382).
CR BETZ RR, 1990, J PEDIATR ORTHOPED, V10, P365, DOI 10.1097/01241398-199005000-00014
   BRENNAN TA, 1991, NEW ENGL J MED, V324, P370, DOI 10.1056/NEJM199102073240604
   Castellazzi L, 2016, INT J MOL SCI, V17, DOI 10.3390/ijms17060855
   CHOI IH, 1990, J BONE JOINT SURG AM, V72A, P1150, DOI 10.2106/00004623-199072080-00005
   Copley LAB, 2009, J AM ACAD ORTHOP SUR, V17, P618
   Gafur OA, 2008, J PEDIATR ORTHOPED, V28, P777, DOI 10.1097/BPO.0b013e318186eb4b
   Hamdan A, 2015, BRIT J NEUROSURG, V29, P169, DOI 10.3109/02688697.2014.971709
   Jordan Lorraine M, 2015, AANA J, V83, P318
   Kang SN, 2009, J BONE JOINT SURG BR, V91B, P1127, DOI 10.1302/0301-620X.91B9.22530
   Kiuchi A, 2009, LEG MED TOKYO S1, V11, P370
   Kohn L., 2000, ERROR IS HUMAN BUILD
   LEAPE LL, 1991, NEW ENGL J MED, V324, P377, DOI 10.1056/NEJM199102073240605
   LOCALIO AR, 1991, NEW ENGL J MED, V325, P245, DOI 10.1056/NEJM199107253250405
   Maeda S, 2001, Leg Med (Tokyo), V3, P56, DOI 10.1016/S1344-6223(01)00007-4
   Mathews CJ, 2007, ANN RHEUM DIS, V66, P440, DOI 10.1136/ard.2006.058909
   Mathews CJ, 2008, CURR OPIN RHEUMATOL, V20, P457, DOI 10.1097/BOR.0b013e3283036975
   Mathews CJ, 2010, LANCET, V375, P846, DOI 10.1016/S0140-6736(09)61595-6
   OECD, 2006, MED MALPR PREV INS C
   Pendleton A, 2015, J AM ACAD ORTHOP SUR, V23, P29, DOI 10.5435/JAAOS-23-01-29
   Pioro MH, 1997, RHEUM DIS CLIN N AM, V23, P239, DOI 10.1016/S0889-857X(05)70328-8
   Schiff GD, 2013, JAMA INTERN MED, V173, P2063, DOI 10.1001/jamainternmed.2013.11070
   Seara JLV, 2002, ARCH ORTHOP TRAUM SU, V122, P204, DOI 10.1007/s00402-001-0386-z
   Singh H, 2007, ARCH INTERN MED, V167, P2030, DOI 10.1001/archinte.167.19.2030
   Thomas EJ, 2000, MED CARE, V38, P261, DOI 10.1097/00005650-200003000-00003
   Wall C, 2015, AUST FAM PHYSICIAN, V44, P213
   Yamagishi Y, 2009, PEDIATR INT, V51, P371, DOI 10.1111/j.1442-200X.2008.02740.x
   Yoshikawa K., 1998, SURVEY CONT LITIGATI, V7, P15
   Yu F, 2011, ORTHOPEDICS, V34, DOI 10.3928/01477447-20110124-13
NR 28
TC 1
Z9 1
U1 0
U2 0
PU LIPPINCOTT WILLIAMS & WILKINS
PI PHILADELPHIA
PA TWO COMMERCE SQ, 2001 MARKET ST, PHILADELPHIA, PA 19103 USA
SN 1726-4901
EI 1728-7731
J9 J CHIN MED ASSOC
JI J. Chin. Med. Assoc.
PD MAR
PY 2018
VL 81
IS 3
BP 236
EP 241
DI 10.1016/j.jcma.2017.06.023
PG 6
WC Medicine, General & Internal
WE Science Citation Index Expanded (SCI-EXPANDED)
SC General & Internal Medicine
GA GA8QD
UT WOS:000428603900005
PM 29290546
OA hybrid
DA 2022-10-14
ER

PT J
AU Arai, T
   Asai, T
   Okuda, Y
AF Arai, Takero
   Asai, Takashi
   Okuda, Yasuhisa
TI Standard of anesthesia care: possible dissociation from recommendations
   made by clinical practice guidelines
SO JOURNAL OF ANESTHESIA
LA English
DT Article
DE Airway management; Peripheral nerve injury; Clinical practice
   guidelines; Malpractice litigation; Negligence
ID MANAGEMENT; LIABILITY
[truncated: 3,660,454 more chars]
