# Supplementary material for: Evolutionary game theory and simulations based on doctor and patient medical malpractice under government regulation
Source: Sci Rep. 2023 Oct 25;13:18234. doi: 10.1038/s41598-023-44915-9 (PMC10600196; doi:10.1038/s41598-023-44915-9)
Supplement: Supplementary file 1 — Supplementary Information. [file 41598_2023_44915_MOESM1_ESM.zip › raw data /fig 1-2/input-no/download-02.txt]

FN Clarivate Analytics Web of Science
VR 1.0
PT J
AU Marchesi, M
   Marchesi, A
   Calori, GM
   Cireni, LV
   Sileo, G
   Merzagora, I
   Zoia, R
   Vaienti, L
   Morini, O
AF Marchesi, M.
   Marchesi, A.
   Calori, G. M.
   Cireni, L. V.
   Sileo, G.
   Merzagora, I.
   Zoia, R.
   Vaienti, L.
   Morini, O.
TI A sneaky surgical emergency: Acute compartment syndrome. Retrospective
   analysis of 66 closed claims, medico-legal pitfalls and damages
   evaluation
SO INJURY-INTERNATIONAL JOURNAL OF THE CARE OF THE INJURED
LA English
DT Article
DE ACS; Compartment syndrome; Volkmann's contracture; Malpractice;
   Professional liability; Medico-legal considerations; Impairment
   evaluation
ID LOWER-EXTREMITY; FOREARM; COMPLICATION; FRACTURES; SECONDARY; TRACTION;
   CHILDREN; SURGERY; RISK; HAND
AB Background: Acute compartment syndrome (ACS) is a clinical condition with potentially dramatic consequences, therefore, it is important to recognise and treat it early. Good management of ACS minimises or avoids the sequelae associated with a late diagnosis, and may also reduce the risk of malpractice claims. The aim of this article was to evaluate different errors ascribed to the surgeon and to identify how the damage was evaluated.
   Materials and methods: A total of 66 completed and closed ACS cases were selected. The following were analysed for each case: clinical management before and after diagnosis of ACS, imputed errors, professional fault, damage evaluation and quantification. Particular attention was paid to distinguishing between impairment because of primary injury and iatrogenic impairment. Statistical analyses were performed using Fisher's exact test and Pearson's correlation.
   Results: The most common presenting symptom was pain. Delay in the diagnosis, and hence delay in decompression, was common in the study. A total of 48 out of 66 cases resolved with the verdict of iatrogenic damage, which varied from 12% to 75% of global capability of the person. A total of $394,780 out of $574,680 (average payment) derived from a medical error.
   Conclusions: ACS is a clinical emergency that requires continuous clinical surveillance from both medical and nursing staff. The related damage should be evaluated in two parts: damage deriving from the trauma, so that it is considered inevitable and independent from the surgeon's conduct, and damage deriving from a surgeon's error, which is eligible for an indemnity payment. (C) 2014 Elsevier Ltd. All rights reserved.
C1 [Marchesi, M.] Univ Milan, Dipartimento Sci Biomed Salute, Sez Med Legale & Assicuraz, I-20122 Milan, Italy.
   [Marchesi, A.; Vaienti, L.] Univ Milan, Dept Plast & Reconstruct Surg, IRCCS Policlin San Donato, I-20122 Milan, Italy.
   [Calori, G. M.] Univ Milan, Orthopaed Reparat Surg Dept, Orthopaed Inst Gaetano Pini, I-20122 Milan, Italy.
   [Cireni, L. V.] Ist Auxol Italiano, Vasc Surg Serv, Milan, Italy.
   [Sileo, G.] Univ Milano Bicocca, Dipartimento Med Sperimentale, Milan, Italy.
   [Merzagora, I.; Zoia, R.] Dipartimento Sci Biomed Salute, Sez Med Legale & Assicuraz, Milan, Italy.
   [Morini, O.] Univ Milano Bicocca, Dipartimento Med Sperimentale, Cattedra Med Legale & Assicuraz, Milan, Italy.
C3 University of Milan; IRCCS Policlinico San Donato; University of Milan;
   ASST Gaetano Pini CTO; University of Milan; IRCCS Istituto Auxologico
   Italiano; University of Milano-Bicocca; University of Milano-Bicocca
RP Marchesi, A (通讯作者)，IRCCS Policlin San Donato, Dept Plast & Reconstruct Surg, Via Morandi 30, I-20097 Milan, Italy.
EM matteo.marchesi@unimi.it; ilmarchesiandrea@gmail.com;
   gmc@studiocalori.it; lea.vale@fastwebnet.it; sileogio92@gmail.com;
   isabella.merzagora@unimi.it; riccardo.zoia@unimi.it;
   luca.vaienti@unimi.it; osvaldo.morini@unimib.it
RI Vaienti, Luca/M-4360-2016; Zoia, Riccardo/M-3873-2016; Isabella,
   Merzagora/M-3846-2016
OI Vaienti, Luca/0000-0002-5309-5205; Zoia, Riccardo/0000-0003-3347-2541;
   Calori, Giorgio Maria/0000-0003-1267-4435; Marchesi,
   Andrea/0000-0003-0493-9835; Marchesi, Matteo/0000-0002-9141-4123; Sileo,
   Giorgio/0000-0003-4349-025X; Isabella, Merzagora/0000-0003-3228-5912
CR Anusionwu IM, 2011, BJU INT, V108, P477, DOI 10.1111/j.1464-410X.2011.10486.x
   Bhattacharyya T, 2004, J BONE JOINT SURG AM, V86A, P864, DOI 10.2106/00004623-200404000-00029
   BROWN RL, 1994, J TRAUMA, V37, P916, DOI 10.1097/00005373-199412000-00008
   D'Asero G, 2010, EUR REV MED PHARMACO, V14, P643
   Drey Iris A, 2008, Orthopedics, V31, P184, DOI 10.3928/01477447-20080201-08
   Faulhaber J, 2012, DERMATOL SURG, V38, P277, DOI 10.1111/j.1524-4725.2011.02244.x
   GEARY N, 1984, J BONE JOINT SURG BR, V66, P745, DOI 10.1302/0301-620X.66B5.6501373
   Jamil W, 2011, ORTHOPEDICS, V34, pE584, DOI 10.3928/01477447-20110714-18
   Janzing H, 1996, ACTA CHIR BELG, V96, P135
   Jena AB, 2011, NEW ENGL J MED, V365, P629, DOI 10.1056/NEJMsa1012370
   Lawrenz B, 2011, J MINIM INVAS GYN, V18, P531, DOI 10.1016/j.jmig.2011.03.016
   Luvoni R, 2002, GUIDA ALLA VALUTAZIO
   MATSEN FA, 1975, CLIN ORTHOP RELAT R, P8, DOI 10.1097/00003086-197511000-00003
   Mauser N, 2013, ORTHOPEDICS, V36, P619, DOI 10.3928/01477447-20130724-07
   McCaffrey DD, 2009, J TRAUMA, V66, P1238, DOI 10.1097/TA.0b013e31803c5654
   McQueen MM, 2000, J BONE JOINT SURG BR, V82B, P200, DOI 10.1302/0301-620X.82B2 .9799
   McQueen MM, 1996, J BONE JOINT SURG BR, V78B, P99, DOI 10.1302/0301-620X.78B1.0780099
   Mesfin A, 2011, ORTHOPEDICS, V34, DOI 10.3928/01477447-20110124-23
   Moen Todd C, 2008, Orthopedics, V31, P815
   Muchow RD, 2010, ARCH PHYS MED REHAB, V91, P653, DOI 10.1016/j.apmr.2009.12.013
   NAITO M, 1989, CLIN ORTHOP RELAT R, P234
   Newton N, 2011, J ROY ARMY MED CORPS, V157, P418
   O'Connor D, 2010, ANAESTH INTENS CARE, V38, P595
   Ouellette EA, 1996, J BONE JOINT SURG AM, V78A, P1515, DOI 10.2106/00004623-199610000-00009
   PINKOWSKI JL, 1995, J PEDIATR ORTHOPED, V15, P307, DOI 10.1097/01241398-199505000-00009
   Pollard RLE, 2009, J PLAST RECONSTR AES, V62, pE648, DOI 10.1016/j.bjps.2008.11.078
   Rao MM, 2011, COLORECTAL DIS, V13, P494, DOI 10.1111/j.1463-1318.2009.02172.x
   Reeves ST, 1997, CAN J ANAESTH, V44, P308, DOI 10.1007/BF03015370
   Rehman S, 2009, ORTHOPEDICS, V32
   Rooser B, 1991, J Orthop Trauma, V5, P57
   Rovesta C, 1999, GIORN ITAL ORTOP TRA, V25, P229
   SEDDON H. J., 1966, J BONE JOINT SURG B BRIT, V48, P627
   Shadgan B, 2010, CAN J SURG, V53, P329
   Talbot SG, 2011, ANN PLAS SURG, V67, P531, DOI 10.1097/SAP.0b013e3182085915
   Vaienti L, 2005, J HAND SURG-BRIT EUR, V30B, P656, DOI 10.1016/j.jhsb.2005.07.012
   Vearrier D, 2011, J MED TOXICOL, V7, P213, DOI 10.1007/s13181-011-0157-3
   VIGASIO A, 1991, ARCH ORTHOP TRAUM SU, V110, P175, DOI 10.1007/BF00395805
   Zhu Bao-Li, 2009, Leg Med (Tokyo), V11 Suppl 1, pS544, DOI 10.1016/j.legalmed.2009.02.037
NR 38
TC 18
Z9 18
U1 0
U2 7
PU ELSEVIER SCI LTD
PI OXFORD
PA THE BOULEVARD, LANGFORD LANE, KIDLINGTON, OXFORD OX5 1GB, OXON, ENGLAND
SN 0020-1383
EI 1879-0267
J9 INJURY
JI Injury-Int. J. Care Inj.
PD DEC
PY 2014
VL 45
SU 6
BP S16
EP S20
DI 10.1016/j.injury.2014.10.017
PG 5
WC Critical Care Medicine; Emergency Medicine; Orthopedics; Surgery
WE Science Citation Index Expanded (SCI-EXPANDED)
SC General & Internal Medicine; Emergency Medicine; Orthopedics; Surgery
GA CP8DG
UT WOS:000360121200004
PM 25457313
DA 2022-10-14
ER

PT J
AU Zeng, YB
   Zhang, LW
   Yao, GH
   Fang, Y
AF Zeng, Yanbing
   Zhang, Liangwen
   Yao, Guanhua
   Fang, Ya
TI Analysis of current situation and influencing factor of medical disputes
   among different levels of medical institutions based on the game theory
   in Xiamen of China A cross-sectional survey
SO MEDICINE
LA English
DT Article
DE China; countermeasures; current situation; game theory; influencing
   factor; medical disputes
ID DOCTOR-PATIENT-RELATIONSHIP; MALPRACTICE LITIGATION; DEFENSIVE MEDICINE;
   PUBLIC HOSPITALS; RISK; COMPENSATION; SPECIALTY; TAIWAN; SYSTEM
AB With continuous development of the Chinese health care system, the doctor-patient relationship is increasingly tense in recent years. China has witnessed a surge in medical disputes, including many widely reported violent riots, attacks, and protests in hospitals. This study aimed to help to theorize the doctor-patient relationship based on the game theory, and analyze the current situation and influencing factors for medical disputes among different hospitals.
   A total of 17 hospitals were randomly selected in Xiamen city, including 8 tertiary hospitals and 9 secondary hospitals. All medical dispute cases, between 2012 and 2014, were collected through questionnaires. Multiple logistic regression analyses were used to identify risk factors associated with medical disputes.
   In total, 896 medical dispute cases happened in 2012 to 2014, 733 (81.8%) of which occurred in tertiary hospitals. Medical disputes mainly were reported in the departments of obstetrics and gynecology (24.9%). The main causation of medical disputes was improper communication (24.0%) in tertiary hospitals and lower therapeutic skills (43.7%) in secondary hospitals, respectively. The negotiated rate (91.4%) in secondary hospitals was significantly higher than the tertiary hospitals (54.8%). The patients' age, occupation and the doctor's medical location, professional title were the main risk factors for the occurrence of medical violence.
   Relationships between doctors and patients have become worse increasingly, whereas doctor-patient disputes or conflicts and their compensation have aggrandized year by year. The game relationship of doctor-patient is noncooperation, dynamic, and incomplete information game, and the advantages of cooperation are far greater than the competition between doctors and patients. Therefore, we need to take targeted measures to prevent and control the medical disputes by establishing a harmonious doctor-patient relationship in different levels of medical institutions.
C1 [Zeng, Yanbing; Zhang, Liangwen; Fang, Ya] Xiamen Univ, Sch Publ Hlth, State Key Lab Mol Vaccinol & Mol Diagnost, Xiamen, Peoples R China.
   [Zeng, Yanbing; Zhang, Liangwen; Fang, Ya] Xiamen Univ, Fujian Prov Univ, Sch Publ Hlth, Key Lab Hlth Technol Assessment, Xiamen, Peoples R China.
   [Yao, Guanhua] Hlth & Family Planning Commiss Xiamen, Xiamen, Fujian, Peoples R China.
C3 Xiamen University; Fuzhou University; Xiamen University
RP Fang, Y (通讯作者)，Xiamen Univ, Sch Publ Hlth, Xiamen 361102, Fujian, Peoples R China.
EM Fangya@xmu.edu.cn
FU Center for Health Economics and Policy at the School of Public Health,
   Xiamen University in China; Project of Fujian Province Natural Science
   Fund in China [2017J01133]; Project of National Natural Science Fund in
   China [81573257]
FX This study was supported by the Center for Health Economics and Policy
   at the School of Public Health, Xiamen University, the Project of Fujian
   Province Natural Science Fund (2017J01133), and the Project of National
   Natural Science Fund (81573257) in China. The authors have no conflicts
   of interest to disclose.
CR [Anonymous], 2013, CHINESE INCREASED 70
   [Anonymous], 2014, STAT B NATL HLTH FAM
   [Anonymous], 2012, STAT B NATL EC SOCIA
   [Anonymous], 2013, TO BE A HUMAN DOCTOR
   [Anonymous], 2014, ACCORDING NATL PLANN
   Aoki N, 2008, INT J QUAL HEALTH C, V20, P358, DOI 10.1093/intqhc/mzn028
   Cao YL, 2014, CHINESE MED J-PEKING, V127, P2707, DOI 10.3760/cma.j.issn.0366-6999.20140523
   Chen KY, 2012, ACAD EMERG MED, V19, P598, DOI 10.1111/j.1553-2712.2012.01360.x
   Fenn P, 2013, J LAW ECON ORGAN
   He AJ, 2016, HEALTH ECON POLICY L, V11, P359, DOI 10.1017/S1744133116000128
   He AJ, 2014, SOC SCI MED, V123, P64, DOI 10.1016/j.socscimed.2014.10.055
   Hiyama T, 2009, AM J GASTROENTEROL, V104, P251, DOI 10.1038/ajg.2008.20
   HSIAO WCL, 1995, SOC SCI MED, V41, P1047, DOI 10.1016/0277-9536(94)00421-O
   Hu P., 2014, CLIN MISDIAGNOSIS MI, V27, P87
   Jena AB, 2011, NEW ENGL J MED, V365, P629, DOI 10.1056/NEJMsa1012370
   Kessler DP, 2006, LANCET, V368, P240, DOI 10.1016/S0140-6736(06)69045-4
   Kopelman LM, 2014, J MED PHILOS, V39, P8, DOI 10.1093/jmp/jht055
   Lei Shang XG, 2006, MOD HOSP MANAG, V4, P40
   Louisell D W, 1960, MED MALPRACTICE
   Louisell DW, 1960, MED MALPRACTICE, V3
   Lyu SY, 2011, AESTHET PLAST SURG, V35, P764, DOI 10.1007/s00266-011-9684-1
   Net CE, 2014, BLUE BOOK HLTH REFOR
   Quraishi NA, 2012, EUR SPINE J, V21, pS196, DOI 10.1007/s00586-012-2203-5
   Shin HK, 2014, EUR J INTEGR MED, V6, P497, DOI 10.1016/j.eujim.2014.05.004
   Sieg H, 1998, ESTIMATING BARGAININ
   Sohn DH, 2012, CLIN ORTHOP RELAT R, V470, P1370, DOI 10.1007/s11999-011-2206-2
   Studdert DM, 2006, NEW ENGL J MED, V354, P2024, DOI 10.1056/NEJMsa054479
   Studdert DM, 2005, JAMA-J AM MED ASSOC, V293, P2609, DOI 10.1001/jama.293.21.2609
   Wu CY, 2013, INTERN MED J, V43, P1023, DOI 10.1111/imj.12105
   Yu HX, 2015, PAK J MED SCI, V31, P4, DOI 10.12669/pjms.311.6446
   Zenilman JC, 2012, AM J SURG, V203, P733, DOI 10.1016/j.amjsurg.2012.02.002
   Zhao M, 2011, MED LAW, V30, P401
   Zhu S, 2011, LEGAL MED-TOKYO, V13, P116, DOI 10.1016/j.legalmed.2010.12.003
NR 33
TC 13
Z9 13
U1 6
U2 44
PU LIPPINCOTT WILLIAMS & WILKINS
PI PHILADELPHIA
PA TWO COMMERCE SQ, 2001 MARKET ST, PHILADELPHIA, PA 19103 USA
SN 0025-7974
EI 1536-5964
J9 MEDICINE
JI Medicine (Baltimore)
PD SEP
PY 2018
VL 97
IS 38
AR e12501
DI 10.1097/MD.0000000000012501
PG 10
WC Medicine, General & Internal
WE Science Citation Index Expanded (SCI-EXPANDED); Social Science Citation Index (SSCI)
SC General & Internal Medicine
GA GZ4BX
UT WOS:000449338200107
PM 30235759
OA Green Published, gold
DA 2022-10-14
ER

PT J
AU Schnobel, SA
AF Schnobel, Samantha A.
TI Brady v Southend University Hospital NHS Foundation Trust [2020] EWHC
   158: 'Pure Diagnosis' Claims and Setting the Professional Standard of
   Care
SO MEDICAL LAW REVIEW
LA English
DT Article
DE Bolam; Bolitho; Breach of duty; Medical profession; Professional
   negligence; Pure diagnosis
AB In Brady v Southend University Hospital NHS Trust, the High Court was asked to consider the applicability of Bolam and Bolitho principles in a so-called 'pure diagnosis' claim. The claimant suffered from the long-term effects of an undiagnosed bacterial infection after presenting at the defendant hospital with acute appendicitis. It was argued by claimant's counsel that where the primary allegation of fault concerns diagnosis, no issues of acceptable practice arise and therefore Bolam and Bolitho do not apply. Rejecting this, the High Court confirmed the applicability of Bolam and Bolitho and found that the defendant hospital had not been negligent. Initially, this result may signal a continued deference towards those in the medical profession, however, it is suggested that an alternative reading evidences a case which lays the groundwork for reconsidering the doctor-patient relationship in the context of treatment and diagnosis actions.
C1 [Schnobel, Samantha A.] Univ Birmingham, Birmingham Law Sch, Birmingham, W Midlands, England.
C3 University of Birmingham
RP Schnobel, SA (通讯作者)，Univ Birmingham, Birmingham Law Sch, Birmingham, W Midlands, England.
EM s.schnobel@bham.ac.uk
CR Teff H., 1994, REASONABLE CARE LEGA, P175
NR 1
TC 0
Z9 0
U1 0
U2 0
PU OXFORD UNIV PRESS
PI OXFORD
PA GREAT CLARENDON ST, OXFORD OX2 6DP, ENGLAND
SN 0967-0742
EI 1464-3790
J9 MED LAW REV
JI Med. Law. Rev.
PD SPR
PY 2021
VL 29
IS 2
BP 373
EP 383
DI 10.1093/medlaw/fwaa040
EA MAR 2021
PG 11
WC Law; Medicine, Legal
WE Science Citation Index Expanded (SCI-EXPANDED); Social Science Citation Index (SSCI)
SC Government & Law; Legal Medicine
GA UL3XL
UT WOS:000692587900009
PM 33706374
DA 2022-10-14
ER

PT J
AU Wang, TH
   Lin, SF
   Tsai, KY
   Liu, YF
AF Wang, Tsung-Hsi
   Lin, Shu-Fen
   Tsai, Kun-Yu
   Liu, Yu-Fu
TI Lessons from the MOHW compensation pilot program on birth incidents:
   First step and looking forward
SO TAIWANESE JOURNAL OF OBSTETRICS & GYNECOLOGY
LA English
DT Article
DE Birth; Compensation; Litigation; Medical dispute
ID NO-FAULT COMPENSATION; MEDICAL MALPRACTICE; TAIWAN; RISK; SATISFACTION;
   GYNECOLOGY; PHYSICIANS; NATIONWIDE; OBSTETRICS; SPECIALTY
AB Objective: In Taiwan, the number of medical disputes and litigation has increased dramatically over the past 20 years. The seriousness of medical disputes continuing grows in clinical practice, especially in obstetricians. This study provided a possible solution to the medical dispute litigation issue.
   Materials and methods: The Ministry of Health and Welfare (MOHW) compensation program for birth incidents has been implemented since 2012 and it provided pecuniary compensation for mothers, newborns, and fetuses who got injured or died in birth-related medical incidents. We analyzed the amount and distribution of compensation, and assessed the effect of compensation on the number of medical dispute litigation.
   Results: From 2012 to 2015, a total of 348 applications was received, 322 of which were examined by the committee. Among the examined cases, 278 were approved for compensation. The total amount of compensation had reached 266.16 million NTD (8.32 million USD). For the medical dispute litigation, a dramatic decrease in number was observed after the implementation of this compensation pilot program.
   Conclusion: Prompt compensation provided instant economic and spiritual support for patients and families. Pecuniary compensation could be an alternative choice of justice, which might encourage the injured to receive economic compensation, instead of filing a lawsuit against the physician or hospital institution. As a result, the number of dispute litigation has decreased. This indicates that the compensation program is an efficient way to improve medical dispute litigation difficulties. (C) 2017 Taiwan Association of Obstetrics & Gynecology. Publishing services by Elsevier B.V.
C1 [Wang, Tsung-Hsi; Lin, Shu-Fen; Tsai, Kun-Yu; Liu, Yu-Fu] Minist Hlth & Welf, Dept Med Affair, Taipei, Taiwan.
RP Wang, TH (通讯作者)，Minist Hlth & Welf, 8F 488,Sec 6,Zhongxiao E Rd, Taipei, Taiwan.
EM joyce12wang@gmail.com; mddorilin@mohw.gov.tw; edward31705@gmail.com;
   shauya@gmail.com
OI Tsai, Kun-Yu/0000-0002-1856-9663
CR Al-Nuaimi Y, 2008, BRIT J HOSP MED, V69, P163, DOI 10.12968/hmed.2008.69.3.28754
   Andreasen S, 2014, BJOG
   Andreasen S, 2012, ACTA OBSTET GYN SCAN, V91, P1191, DOI 10.1111/j.1600-0412.2012.01409.x
   Barbot J, 2014, HEALTH POLICY, V114, P236, DOI 10.1016/j.healthpol.2013.09.004
   Becker JL, 2006, AM J OBSTET GYNECOL, V195, P1444, DOI 10.1016/j.ajog.2006.06.075
   Carl Espersson, 2000, PATIENT INJURY ACT C
   Chen KY, 2013, INT J MED SCI, V10, P1471, DOI 10.7150/ijms.6743
   Chen KY, 2012, ACAD EMERG MED, V19, P598, DOI 10.1111/j.1553-2712.2012.01360.x
   Chen YC, 2014, SURG INNOV, V21, P520, DOI 10.1177/1553350613513844
   Chiu YC, 2010, SOC SCI MED, V71, P702, DOI 10.1016/j.socscimed.2010.04.040
   Deutsch A, 2007, SOUTH MED J, V100, P1095, DOI 10.1097/01.smj.0000286757.82926.48
   Jena AB, 2011, NEW ENGL J MED, V365, P629, DOI 10.1056/NEJMsa1012370
   Johansson H, 2010, UPSALA J MED SCI, V115, P88, DOI 10.3109/03009730903350749
   Kachalia AB, 2008, SOC SCI MED, V66, P387, DOI 10.1016/j.socscimed.2007.08.020
   Mello Michelle M, 2011, Issue Brief (Commonw Fund), V14, P1
   Studdert DM, 2005, JAMA-J AM MED ASSOC, V293, P2609, DOI 10.1001/jama.293.21.2609
   Uesugi N, 2010, J OBSTET GYNAECOL RE, V36, P717, DOI 10.1111/j.1447-0756.2010.01240.x
   Wallis K, 2011, BMJ QUAL SAF, V20, P587, DOI 10.1136/bmjqs.2010.047696
   Wang Kuei-Ing, 2007, Chang Gung Med J, V30, P339
   Wu CY, 2013, INTERN MED J, V43, P1023, DOI 10.1111/imj.12105
   Wu CY, 2009, INTERN MED J, V39, P237, DOI 10.1111/j.1445-5994.2009.01801.x
NR 21
TC 7
Z9 7
U1 0
U2 4
PU ELSEVIER TAIWAN
PI TAIPEI
PA RM N-412, 4F, CHIA HSIN BUILDING 11, NO 96, ZHONG SHAN N ROAD SEC 2,
   TAIPEI, 10449, TAIWAN
SN 1028-4559
J9 TAIWAN J OBSTET GYNE
JI Taiwan. J. Obstet. Gynecol.
PD JUN
PY 2017
VL 56
IS 3
BP 320
EP 324
DI 10.1016/j.tjog.2017.04.010
PG 5
WC Obstetrics & Gynecology
WE Science Citation Index Expanded (SCI-EXPANDED)
SC Obstetrics & Gynecology
GA FQ4GQ
UT WOS:000418316100010
PM 28600041
OA gold
DA 2022-10-14
ER

PT J
AU Krupat, E
   Dienstag, JL
   Padrino, SL
   Mayer, JE
   Shore, MF
   Young, A
   Chaudhry, HJ
   Pelletier, SR
   Reis, B
AF Krupat, Edward
   Dienstag, Jules L.
   Padrino, Susan L.
   Mayer, John E., Jr.
   Shore, Miles F.
   Young, Aaron
   Chaudhry, Humayun J.
   Pelletier, Stephen R.
   Reis, Ben Y.
TI Do Professionalism Lapses in Medical School Predict Problems in
   Residency and Clinical Practice?
SO ACADEMIC MEDICINE
LA English
DT Article
ID SUBSEQUENT DISCIPLINARY ACTION; UNPROFESSIONAL BEHAVIOR; PERFORMANCE;
   FAILURE; INTERNSHIP; STUDENTS; MEMORY
AB Purpose
   Recognizing that physicians must exhibit high levels of professionalism, researchers have attempted to identify the precursors of clinicians' professionalism difficulties, typically using retrospective designs that trace sanctioned physicians back to medical school. To better establish relative risk for professionalism lapses in practice, however, this relationship must also be studied prospectively. Therefore, this study investigated the sequelae of medical school professionalism lapses by following students with medical school professionalism problems into residency and practice.
   Method
   Beginning in 2014, 108 graduates from Harvard Medical School and Case Western Reserve University School of Medicine who appeared before their schools' review boards between 1993 and 2007 for professionalism-related reasons were identified, as well as 216 controls matched by sex, minority status, and graduation year. Prematriculation information and medical school performance data were collected for both groups. Outcomes for the groups were studied at 2 points in time: ratings by residency directors, and state medical board sanctions and malpractice suits during clinical practice.
   Results
   Compared with controls, students who appeared before their schools' review boards were over 5 times more likely to undergo disciplinary review during residency (16% vs 3%, respectively) and almost 4 times more likely to require remediation or counseling (35% vs 9%, respectively). During clinical practice, 10% of those who had made review board appearances were sued or sanctioned vs 5% of controls. Logistic regression for these outcomes indicated, however, that professional lapses in medical school were not the only, or even the most important, predictor of problems in practice.
   Conclusions
   Students with professionalism lapses in medical school are significantly more likely to experience professionalism-related problems during residency and practice, although other factors may also play an important predictive role.
C1 [Krupat, Edward] Harvard Med Sch, Beth Israel Deaconess Med Ctr, Dept Med, Med, Boston, MA 02115 USA.
   [Dienstag, Jules L.] Harvard Med Sch, Massachusetts Gen Hosp, Dept Med, Med, Boston, MA 02115 USA.
   [Padrino, Susan L.] Case Western Reserve Univ, Sch Med, Clin Sci, Cleveland, OH USA.
   [Padrino, Susan L.] Case Western Reserve Univ, Sch Med, Dept Med, Cleveland, OH 44106 USA.
   [Padrino, Susan L.] Case Western Reserve Univ, Sch Med, Dept Psychiat, Cleveland, OH 44106 USA.
   [Mayer, John E., Jr.] Boston Childrens Hosp, Surg, Boston, MA USA.
   [Shore, Miles F.] Harvard Med Sch, McLean Hosp, Dept Psychiat, Belmont, MA USA.
   [Young, Aaron] Federat State Med Boards, Res & Data Integrat, Euless, TX USA.
   [Chaudhry, Humayun J.] Federat State Med Boards, Euless, TX USA.
   [Pelletier, Stephen R.] Harvard Med Sch, Off Educ Qual Improvement, Boston, MA 02115 USA.
   [Reis, Ben Y.] Harvard Med Sch, Predict Med Grp, Boston, MA 02115 USA.
   [Reis, Ben Y.] Boston Childrens Hosp, Computat Hlth Informat Program, Boston, MA USA.
C3 Harvard University; Beth Israel Deaconess Medical Center; Harvard
   Medical School; Harvard University; Harvard Medical School;
   Massachusetts General Hospital; Case Western Reserve University; Case
   Western Reserve University; Case Western Reserve University; Harvard
   University; Boston Children's Hospital; Harvard University; McLean
   Hospital; Harvard University; Harvard Medical School; Harvard
   University; Harvard Medical School; Harvard University; Boston
   Children's Hospital
RP Krupat, E (通讯作者)，Beth Israel Deaconess Med Ctr, Dept Med, Boston, MA 02215 USA.
EM ed_krupat@hms.harvard.edu
FU Stemmler Fund of the National Board of Medical Examiners
FX This study was funded by a grant from the Stemmler Fund of the National
   Board of Medical Examiners.
CR AMA [American Medical Association] Green Books, GREEN BOOKS
   Blank L, 2003, ANN INTERN MED, V138, P839, DOI 10.7326/0003-4819-138-10-200305200-00012
   BREUSCH TS, 1979, ECONOMETRICA, V47, P1287, DOI 10.2307/1911963
   Burgess R, 2019, MED EDUC, V53, P824, DOI 10.1111/medu.13910
   Burns CA, 2017, MED TEACH, V39, P38, DOI 10.1080/0142159X.2016.1230185
   Colliver JA, 2007, TEACH LEARN MED, V19, P213, DOI 10.1080/10401330701484276
   Council on Ethical and Judicial Affairs, 2010, PRINC MED ETH COD ME
   Cruess SR, 2006, CLIN ORTHOP RELAT R, P170, DOI 10.1097/01.blo.0000229275.66570.97
   Cuddy MM, 2017, ACAD MED, V92, P1780, DOI 10.1097/ACM.0000000000001747
   Dudek NL, 2005, ACAD MED, V80, pS84, DOI 10.1097/00001888-200510001-00023
   Durning SJ, 2008, TEACH LEARN MED, V20, P267, DOI 10.1080/10401330802199609
   Fargen KM, 2016, ACAD MED, V91, P858, DOI 10.1097/ACM.0000000000001133
   Foo J, 2018, MED TEACH, V40, P1221, DOI 10.1080/0142159X.2017.1410123
   Foo J, 2017, MED EDUC, V51, P740, DOI 10.1111/medu.13266
   Furman O, 2012, LEARN MEMORY, V19, P575, DOI 10.1101/lm.025965.112
   Greenburg DL, 2007, J GEN INTERN MED, V22, P1711, DOI 10.1007/s11606-007-0405-z
   Guerrasio Jeannette, 2018, J Grad Med Educ, V10, P693, DOI 10.4300/JGME-D-18-00263.1
   Guerrasio J, 2014, MED TEACH, V36, P799, DOI 10.3109/0142159X.2014.910295
   Henderson MC, 2018, ACAD MED, V93, P1029, DOI 10.1097/ACM.0000000000002041
   Hoffman LA, 2016, ACAD MED, V91, P853, DOI 10.1097/ACM.0000000000001094
   Jerant A, 2019, ACAD MED, V94, P388, DOI 10.1097/ACM.0000000000002440
   Kim J, 2018, AAMC NEWS
   Klamen DL, 2011, ACAD MED, V86, P516, DOI 10.1097/ACM.0b013e31820de435
   Lurie SJ, 2007, J GEN INTERN MED, V22, P13, DOI 10.1007/s11606-007-0117-4
   Murden RA, 2004, ACAD MED, V79, pS46, DOI 10.1097/00001888-200410001-00014
   Papadakis MA, 2004, ACAD MED, V79, P244, DOI 10.1097/00001888-200403000-00011
   Papadakis MA, 2005, NEW ENGL J MED, V353, P2673, DOI 10.1056/NEJMsa052596
   Papadakis MA, 2008, ANN INTERN MED, V148, P869, DOI 10.7326/0003-4819-148-11-200806030-00009
   Papadakis MA, 2012, ACAD MED, V87, P1694, DOI 10.1097/ACM.0b013e318271bc0b
   Prasad V, 2011, TEACH LEARN MED, V23, P337, DOI 10.1080/10401334.2011.611780
   Schlenker BR, 2001, PERS SOC PSYCHOL REV, V5, P15, DOI 10.1207/S15327957PSPR0501_2
   Sekeres MJ, 2016, LEARN MEMORY, V23, P72, DOI 10.1101/lm.039057.115
   Stern DT, 2005, MED EDUC, V39, P75, DOI 10.1111/j.1365-2929.2004.02035.x
   Wagner NE, 2005, MEASURING MED PROFES, P235
   WHITE H, 1980, ECONOMETRICA, V48, P817, DOI 10.2307/1912934
   Wise D, 2005, COMPREHENSIVE HDB PE, V2005, p[285, 1]
   Wynia MK, 2014, ACAD MED, V89, P712, DOI 10.1097/ACM.0000000000000212
   Ziring D, 2015, ACAD MED, V90, P913, DOI 10.1097/ACM.0000000000000737
NR 38
TC 14
Z9 14
U1 0
U2 4
PU LIPPINCOTT WILLIAMS & WILKINS
PI PHILADELPHIA
PA TWO COMMERCE SQ, 2001 MARKET ST, PHILADELPHIA, PA 19103 USA
SN 1040-2446
EI 1938-808X
J9 ACAD MED
JI Acad. Med.
PD JUN
PY 2020
VL 95
IS 6
BP 888
EP 895
DI 10.1097/ACM.0000000000003145
PG 8
WC Education, Scientific Disciplines; Health Care Sciences & Services
WE Science Citation Index Expanded (SCI-EXPANDED); Social Science Citation Index (SSCI)
SC Education & Educational Research; Health Care Sciences & Services
GA LU7BM
UT WOS:000537906400019
PM 31895703
OA Bronze
DA 2022-10-14
ER

PT J
AU Harreus, U
AF Harreus, U.
TI Surgical Errors and Risks - the Head and Neck Cancer Patient
SO LARYNGO-RHINO-OTOLOGIE
LA German
DT Article
DE oncology; head and neck surgery; surgical error; surgical risk;
   prevention of surgical error
AB Head and neck surgery is one of the basic principles of head and neck cancer therapy. Surgical errors and malpractice can have fatal consequences for the treated patients. This can lead into functional impairment and even have impact in future chances for disease related survival. There are many risks for head and neck surgeons which can cause errors and malpractice. To avoid surgical errors, thorough preoperative management of patients is demanded for. Such is ensuring operability, cautious evaluation of preoperative diagnostics and operative planning. Moreover knowledge of anatomical structures of the head and neck, of medical studies and data as well as qualifications in modern surgical techniques and the surgeons ability for critical self assessment are basic but important prerequisites for head and neck surgeons in order to prevent from mistakes. Moreover it is important to have profound knowledge in nutrition management of cancer patients, wound healing and to realize and be capable of dealing with complications, when they occur.
   Despite all preventive precaution and surgical care, mistakes cannot always be avoided. For that it is important to be able to deal with errors and to establish an appropriate and clear communication and management for such events. The manuscript comments on recognition and prevention of risks and mistakes in the preoperative, operative and postoperative phase of head and neck cancer surgery.
C1 [Harreus, U.] Klinikum Univ Munchen, Klin Hals Nasen & Ohrenheilkunde, D-81377 Munich, Germany.
C3 University of Munich
RP Harreus, U (通讯作者)，Klinikum Univ Munchen, Klin & Poliklin Hals Nasen Ohrenheilkunde, Campus Grosshadern & Innenstadt,Marchioninistr 15, D-81377 Munich, Germany.
EM uli.harreus@med.uni-muenchen.de
CR Adoga AA, 2009, HEAD NECK ONCOL, V1, DOI 10.1186/1758-3284-1-9
   Ahmed F, 2010, EUR ARCH OTO-RHINO-L, V267, P1779, DOI 10.1007/s00405-010-1312-1
   AHN C, 1989, J SURG ONCOL, V40, P252, DOI 10.1002/jso.2930400410
   Ambrosch Petra, 2007, Curr Opin Otolaryngol Head Neck Surg, V15, P82, DOI 10.1097/MOO.0b013e3280147336
   Ansarin M, 2009, ARCH OTOLARYNGOL, V135, P385, DOI 10.1001/archoto.2009.10
   Arakawa A, 1996, ACTA RADIOL, V37, P700, DOI 10.3109/02841859609177703
   Ashraf M, 2011, INT J CLIN ONCOL, V16, P686, DOI 10.1007/s10147-011-0250-2
   Association AD, 2004, JAMA-J AM MED ASSOC, P838
   Batsakis JG, 1999, ADV ANAT PATHOL, V6, P140, DOI 10.1097/00125480-199905000-00002
   Becker M, 2008, EUR J RADIOL, V66, P460, DOI 10.1016/j.ejrad.2008.03.027
   Berg KT, 2010, CLIN OPHTHALMOL, V4, P531
   Betz CS, 2009, J PLAST RECONSTR AES, V62, P1602, DOI 10.1016/j.bjps.2008.07.042
   Blackwell KE, 1996, ARCH OTOLARYNGOL, V122, P672
   Bohannon IA, 2011, HEAD NECK ONCOL, V3, DOI 10.1186/1758-3284-3-29
   Bosaeus I, 2002, J NUTR, V132, p3465S, DOI 10.1093/jn/132.11.3465S
   Buntzel J, 2012, ANTICANCER RES, V32, P2119
   Cameron M, 2009, INT J ORAL MAX SURG, V38, P846, DOI 10.1016/j.ijom.2009.03.713
   Castelijns JA, 1996, EUR RADIOL, V6, P156
   Cohan DM, 2009, CURR OPIN OTOLARYNGO, V17, P88, DOI 10.1097/MOO.0b013e32832984c0
   Coskun H, 2000, OTOLARYNG HEAD NECK, V123, P328, DOI 10.1067/mhn.2000.105253
   Coskun HH, 2011, HEAD NECK-J SCI SPEC, V33, P1520, DOI 10.1002/hed.21526
   Dai TS, 2003, OTOLARYNG HEAD NECK, V128, P137, DOI 10.1067/mhn.2003.28
   de Almeida JR, 2012, CURR ONCOL REP, V14, P148, DOI 10.1007/s11912-012-0219-y
   DEDO DD, 1975, ANN OTO RHINOL LARYN, V84, P833, DOI 10.1177/000348947508400616
   DESANTO LW, 1994, AM J OTOLARYNG, V15, P242, DOI 10.1016/0196-0709(94)90090-6
   Dirven R, 2009, LARYNGOSCOPE, V119, P1691, DOI 10.1002/lary.20521
   Eicker SA, 1996, ARCH OTOLARYNGOL, V122, P634
   EISELE DW, 1991, LARYNGOSCOPE, V101, P433
   ESTEBAN F, 1993, J LARYNGOL OTOL, V107, P527, DOI 10.1017/S0022215100123618
   Ethier JL, 2009, J OTOLARYNGOL-HEAD N, V38, P632, DOI 10.2310/7070.2009.080269
   Ferlito A, 2006, ORAL ONCOL, V42, P14, DOI 10.1016/j.oraloncology.2005.03.009
   GEHANNO P, 1993, HEAD NECK-J SCI SPEC, V15, P185, DOI 10.1002/hed.2880150302
   Ghogomu NT, 2010, OTOLARYNG HEAD NECK, V142, P728, DOI 10.1016/j.otohns.2010.01.027
   Goerres GW, 2005, RADIOLOGY, V237, P281, DOI 10.1148/radiol.2371041228
   Grant DG, 2006, LARYNGOSCOPE, V116, P2150, DOI 10.1097/01.mlg.0000244159.64179.f0
   GREGOR RT, 1984, ACTA OTO-LARYNGOL, V97, P177, DOI 10.3109/00016488409130978
   Halfpenny W, 2000, BRIT J ORAL MAX SURG, V38, P509, DOI 10.1054/bjom.2000.0310
   Halfpenny W, 2001, J LARYNGOL OTOL, V115, P202
   Hamdi M, 1999, PLAST RECONSTR SURG, V103, P86, DOI 10.1097/00006534-199901000-00015
   Harreus U, 2010, CUMMINGS OTOLARYNGOL
   Hartl DM, 2011, EUR ARCH OTO-RHINO-L, V268, P1249, DOI 10.1007/s00405-011-1620-0
   Haspel AC, 2012, J ORAL MAXIL SURG, V70, P890, DOI 10.1016/j.joms.2011.09.022
   Hermans R, 2006, EUR RADIOL, V16, P2386, DOI 10.1007/s00330-006-0301-7
   Hilgers FJM, 2010, CUMMINGS OTOLARYNGOL
   Hinni ML, 2012, HEAD NECK
   Ho CM, 1997, ARCH OTOLARYNGOL, V123, P959
   Huang CJ, 2001, HEAD NECK-J SCI SPEC, V23, P758, DOI 10.1002/hed.1108
   HUVOS AG, 1973, AM J SURG, V126, P570, DOI 10.1016/S0002-9610(73)80051-0
   Iro H, 2011, LARYNGO RHINO OTOL, V90, P481, DOI 10.1055/s-0031-1283154
   Ishikawa K, 2010, J VOICE, V24, P379, DOI 10.1016/j.jvoice.2008.10.011
   Jackel MC, 2007, LARYNGOSCOPE, V117, P350, DOI 10.1097/01.mlg.0000251165.48830.89
   JOHNSON JT, 1984, LARYNGOSCOPE, V94, P46, DOI 10.1002/lary.5540940111
   Kao J, 2009, CANCER-AM CANCER SOC, V115, P4586, DOI 10.1002/cncr.24493
   Kasler M, 2008, IN VIVO, V22, P803
   Kerawala CJ, 2009, HEAD NECK ONCOL, V1, DOI 10.1186/1758-3284-1-35
   Khillan R, 2012, INT J HEMATOL, V95, P282, DOI 10.1007/s12185-012-1024-y
   KHOURI RK, 1992, CLIN PLAST SURG, V19, P757
   Kinshuck AJ, 2012, J LARYNGOL OTOL, V126, P302, DOI 10.1017/S0022215111003331
   KIRCHNER JA, 1975, ANN OTO RHINOL LARYN, V84, P793, DOI 10.1177/000348947508400611
   Klotch DW, 1999, OTOLARYNG HEAD NECK, V121, P388, DOI 10.1016/S0194-5998(99)70226-3
   Kostrzewa JP, 2010, LARYNGOSCOPE, V120, P267, DOI 10.1002/lary.20743
   Kothari P, 2008, BRIT J ORAL MAX SURG, V46, P283, DOI 10.1016/j.bjoms.2007.11.017
   Krabbe CA, 2008, ORAL ONCOL, V44, P31, DOI 10.1016/j.oraloncology.2006.12.003
   Kurokawa H, 2002, HEAD NECK-J SCI SPEC, V24, P731, DOI 10.1002/hed.10130
   Langmore S, 2012, DYSPHAGIA, V27, P251, DOI 10.1007/s00455-011-9360-2
   Lauchlan DT, 2008, EUR J CANCER CARE, V17, P542, DOI 10.1111/j.1365-2354.2007.00862.x
   Layfield L J, 1996, Pathology (Phila), V4, P409
   Lee DH, 2011, ORAL ONCOL, V47, P528, DOI 10.1016/j.oraloncology.2011.04.002
   Lee SC, 2008, CURR OPIN OTOLARYNGO, V16, P135, DOI 10.1097/MOO.0b013e3282f495b6
   Liao CT, 2008, ANN SURG ONCOL, V15, P915, DOI 10.1245/s10434-007-9761-5
   Liao CT, 2006, CANCER, V107, P337, DOI 10.1002/cncr.21984
   LOREE TR, 1990, AM J SURG, V160, P410, DOI 10.1016/S0002-9610(05)80555-0
   Madhoun MF, 2011, WORLD J GASTROENTERO, V17, P1004, DOI 10.3748/wjg.v17.i8.1004
   Mantsopoulos K, 2010, HNO, V58, P333, DOI 10.1007/s00106-010-2095-9
   MARKS SC, 1990, HEAD NECK-J SCI SPEC, V12, P342, DOI 10.1002/hed.2880120412
   MCFADZEAN WA, 1990, BRIT MED J, V301, P1428, DOI 10.1136/bmj.301.6766.1428
   MCGUIRT WF, 1982, LARYNGOSCOPE, V92, P569
   Meier JD, 2005, HEAD NECK-J SCI SPEC, V27, P952, DOI 10.1002/hed.20269
   Melugin MB, 2001, J ORAL MAXIL SURG, V59, P409, DOI 10.1053/joms.2001.21879
   Mistry RC, 2005, J SURG ONCOL, V91, P131, DOI 10.1002/jso.20285
   O'Malley BW, 2006, LARYNGOSCOPE, V116, P1465, DOI 10.1097/01.mlg.0000227184.90514.1a
   Oeken J, 2001, EUR ARCH OTO-RHINO-L, V258, P250, DOI 10.1007/s004050100353
   Olzowy B, 2011, HEAD NECK-J SCI SPEC, V33, P239, DOI 10.1002/hed.21436
   Ong Cheng K, 2006, Cancer Imaging, V6, P186, DOI 10.1102/1470-7330.2006.0029
   Paleri V, 2010, ORAL ONCOL, V46, P712, DOI 10.1016/j.oraloncology.2010.07.008
   Patel RS, 2010, HEAD NECK-J SCI SPEC, V32, P1345, DOI 10.1002/hed.21331
   Patel UA, 2011, LARYNGOSCOPE, V121, P106, DOI 10.1002/lary.21181
   Patel UA, 2009, OTOLARYNG HEAD NECK, V141, P190, DOI 10.1016/j.otohns.2009.03.024
   Piccirillo JF, 2000, LARYNGOSCOPE, V110, P593, DOI 10.1097/00005537-200004000-00011
   Pinar E, 2008, J OTOLARYNGOL-HEAD N, V37, P312, DOI 10.2310/7070.2008.0064
   Powitzky R, 2010, ANN OTO RHINOL LARYN, V119, P476, DOI 10.1177/000348941011900709
   Preuss SF, 2009, EJSO-EUR J SURG ONC, V35, P235, DOI 10.1016/j.ejso.2008.01.012
   Prim MP, 2006, EUR ARCH OTO-RHINO-L, V263, P473, DOI 10.1007/s00405-005-1028-9
   Rao LP, 2012, SURG ONCOL, V21, P109, DOI 10.1016/j.suronc.2011.06.003
   Reason J, 2000, BMJ-BRIT MED J, V320, P768, DOI 10.1136/bmj.320.7237.768
   Reiter M, 2012, AM J OTOLARYNGOL
   Rich JT, 2011, LARYNGOSCOPE, V121, P2381, DOI 10.1002/lary.21406
   Richards P S, 2007, Cancer Imaging, V7, P167, DOI 10.1102/1470-7330.2007.0024
   Robbins K T, 2010, CUMMINGS OTOLARYNGOL
   ROBBINS KT, 1986, OTOLARYNG HEAD NECK, V94, P605
   Roediger F C, 2010, CUMMINGS OTOLARYNGOL
   Roh JL, 2008, ORAL ONCOL, V44, P844, DOI 10.1016/j.oraloncology.2007.11.003
   Rosenthal EL, 2005, HEAD NECK-J SCI SPEC, V27, P970, DOI 10.1002/hed.20265
   Rumboldt Zoran, 2006, Curr Treat Options Oncol, V7, P23, DOI 10.1007/s11864-006-0029-2
   Saffold SH, 2000, ARCH OTOLARYNGOL, V126, P425, DOI 10.1001/archotol.126.3.425
   Saha S, 2011, EUR J RADIOL, V80, P792, DOI 10.1016/j.ejrad.2010.10.020
   Sato J, 2011, SUPPORT CARE CANCER, V19, P409, DOI 10.1007/s00520-010-0853-6
   SCHOLL P, 1986, AM J SURG, V152, P354, DOI 10.1016/0002-9610(86)90304-1
   Sewnaik A, 2012, ACTA OTO-LARYNGOL, V132, P96, DOI 10.3109/00016489.2011.617779
   SHAH JP, 1990, AM J SURG, V160, P352, DOI 10.1016/S0002-9610(05)80541-0
   SHESTAK KC, 1991, PLAST RECONSTR SURG, V88, P259, DOI 10.1097/00006534-199108000-00014
   Silander E, 2012, HEAD NECK-J SCI SPEC, V34, P1, DOI 10.1002/hed.21700
   Sobin L, 1991, WHO CLASSIFICATION U
   SPIRO JD, 1990, LARYNGOSCOPE, V100, P771
   SPIRO RH, 1986, AM J SURG, V152, P345, DOI 10.1016/0002-9610(86)90302-8
   Steiner W., 2000, ENDOSCOPIC LASER SUR
   Suarez-Fernandez MJ, 2010, CLIN OPHTHALMOL, V4, P95
   Talwar B, 2012, CURR OPIN SUPPORT PA, V6, P41, DOI 10.1097/SPC.0b013e32834feafd
   Tatomirovic Z, 2009, J BUON, V14, P653
   Tei K, 2004, J ORAL MAXIL SURG, V62, P834, DOI 10.1016/j.joms.2003.09.014
   Thiele OC, 2012, J CRANIO MAXILL SURG, V40, P67, DOI 10.1016/j.jcms.2011.02.001
   Thomas M, 2010, INDIAN J SURG, V72, P463, DOI 10.1007/s12262-010-0161-x
   Tsao GJ, 2010, OTOLARYNG HEAD NECK, V142, P500, DOI 10.1016/j.otohns.2010.01.008
   URKEN M, 1986, HEAD NECK-J SCI SPEC, V8, P332, DOI 10.1002/hed.2890080504
   Urken ML, 2012, REGIONAL FREE FLAPS
   van Bokhorst-de van der Schueren Marian A E, 2005, Eur J Oncol Nurs, V9 Suppl 2, pS74, DOI 10.1016/j.ejon.2005.09.004
   Vilaseca I, 2012, CURR OPIN OTOLARYNGO, V20, P97, DOI 10.1097/MOO.0b013e32834fa8fe
   VINCENT C, 1994, LANCET, V343, P1609, DOI 10.1016/S0140-6736(94)93062-7
   Vogel DWT, 2010, CANCER IMAGING, V10, P62, DOI 10.1102/1470-7330.2010.0008
   WEBER RS, 1992, ARCH OTOLARYNGOL, V118, P1159
   WEBER RS, 1993, OTOLARYNG HEAD NECK, V108, P11, DOI 10.1177/019459989310800102
   Wei WI, 2002, ARCH OTOLARYNGOL, V128, P229, DOI 10.1001/archotol.128.3.229
   Wein R, 2010, CUMMINGS OTOLARYNGOL, P1310
   Weinstein GS, 2012, LARYNGOSCOPE, V122, P1701, DOI 10.1002/lary.23294
   Wemhoner G, 2004, Dtsch Med Wochenschr, V129, P327, DOI 10.1055/s-2004-818630
   Wensing BM, 2010, ORAL ONCOL, V46, P87, DOI 10.1016/j.oraloncology.2009.11.015
   Withrow KP, 2007, LARYNGOSCOPE, V117, P781, DOI 10.1097/MLG.0b013e3180332e39
   Wolff K-D., 2005, RAISING MICROVASCULA, V1
   Wong CH, 2010, HEAD NECK-J SCI SPEC, V32, P1236, DOI 10.1002/hed.21284
   Yoo GH, 2000, LARYNGOSCOPE, V110, P386, DOI 10.1097/00005537-200003000-00010
   Yung KC, 2008, ARCH OTOLARYNGOL, V134, P1045, DOI 10.1001/archotol.134.10.1045
   Zafereo ME, 2009, CANCER-AM CANCER SOC, V115, P5723, DOI 10.1002/cncr.24595
   Zbaren P, 1996, CANCER, V77, P1263, DOI 10.1002/(SICI)1097-0142(19960401)77:7<1263::AID-CNCR6>3.0.CO;2-J
   ZEITOUNI AG, 1994, J OTOLARYNGOL, V23, P61
   Zima Aaron J, 2007, Top Magn Reson Imaging, V18, P237, DOI 10.1097/RMR.0b013e318157112a
   Zussman B, 2012, WORLD NEUROSURG, V78, DOI 10.1016/j.wneu.2011.08.024
NR 146
TC 4
Z9 4
U1 1
U2 5
PU GEORG THIEME VERLAG KG
PI STUTTGART
PA RUDIGERSTR 14, D-70469 STUTTGART, GERMANY
SN 0935-8943
EI 1438-8685
J9 LARYNGO RHINO OTOL
JI Laryngo-Rhino-Otol.
PD APR
PY 2013
VL 92
SU 1
BP S177
EP S198
DI 10.1055/s-0032-1333250
PG 22
WC Otorhinolaryngology
WE Science Citation Index Expanded (SCI-EXPANDED)
SC Otorhinolaryngology
GA V40SB
UT WOS:000209497200007
PM 23625711
DA 2022-10-14
ER

PT J
AU Vercler, CJ
   Buchman, SR
   Chung, KC
AF Vercler, Christian J.
   Buchman, Steven R.
   Chung, Kevin C.
TI Discussing Harm-Causing Errors With Patients An Ethics Primer for
   Plastic Surgeons
SO ANNALS OF PLASTIC SURGERY
LA English
DT Article
DE medical error; error disclosure; ethics
ID DISCLOSE MEDICAL ERRORS; PHYSICIANS ATTITUDES; PROFESSIONS; MANAGEMENT;
   MISTAKES; DOCTORS; ISSUES; CLAIMS; VIRTUE; ACT
AB Plastic surgery is a field that demands perfection, yet despite our best efforts errors occur every day. Most errors are minor, but occasionally patients are harmed by our mistakes. Although there is a strong ethical requirement for full disclosure of medical errors, data suggest that surgeons have a difficult time disclosing errors and apologizing. "Conventional wisdom'' has been to avoid frank discussion of errors with patients. This concept is fueled by the fear of litigation and the notion that any expression of apology leads to malpractice suits. Recently, there has been an increase in the literature pointing to the inadequacy of this approach. Policies that require disclosure of harm-causing medical errors to the patient and the family, apology, and an offer of compensation cultivate the transparency necessary for quality improvement efforts as well as the positive moral development of trainees. There is little published in the plastic surgery literature regarding error disclosure to provide guidance to practitioners. In this article, we will review the ethical, therapeutic, and practical issues involved in discussing the error with the patient and apologizing by presenting a representative case. This primer will provide an understanding of the definition of medical error, the ethical support of error disclosure, the barriers to disclosure, and how to overcome those barriers.
C1 [Vercler, Christian J.; Buchman, Steven R.; Chung, Kevin C.] Univ Michigan, Sch Med, Dept Surg, Sect Plast Surg, Ann Arbor, MI 48109 USA.
C3 University of Michigan System; University of Michigan
RP Vercler, CJ (通讯作者)，Univ Michigan, Sch Med, Dept Surg, Sect Plast Surg,CS Mott Childrens Hosp, 1540 E Hosp Dr,Suite 4-730, Ann Arbor, MI 48109 USA.
EM cvercler@med.umich.edu
OI Buchman, Steven/0000-0001-9742-558X; Chung, Kevin/0000-0002-2822-3164
CR [Anonymous], 2013, J HAND SURG AM, V38, P1395
   ARISTOTLE, 1968, NICOMACHEAN ETHICS
   Association AM, COD MED ETH
   Banja JD, 2005, MED ERROR MED NARCIS
   Beauchamp TL, 2009, ANN INTERN MED
   Bernstein M, 2004, CAN J NEUROL SCI, V31, P169, DOI 10.1017/S0317167100053816
   Boothman Richard, 2013, Bull Am Coll Surg, V98, P21
   Boothman Richard C, 2012, Front Health Serv Manage, V28, P13
   Bosk Charles L, 2003, FORGIVE REMEMBER MAN, V2nd, DOI DOI 10.7208/CHICAGO/9780226924687.001.0001
   Chan DV, 2005, SURGERY, V138, P851, DOI 10.1016/j.surg.2005.04.015
   Chunzi JJ, 2012, ANN SURG, V256, P989
   Curlin FA., 2005, BMJ, V331, DOI [10.5840/jsce200828136, DOI 10.5840/JSCE200828136]
   Cuschieri A, 2006, ANN SURG, V244, P642, DOI 10.1097/01.sla.0000243601.36582.18
   Espin S, 2006, SURGERY, V139, P6, DOI 10.1016/j.surg.2005.07.023
   Gallagher TH, 2005, ARCH INTERN MED, V165, P1819, DOI 10.1001/archinte.165.16.1819
   Gallagher TH, 2003, JAMA-J AM MED ASSOC, V289, P1001, DOI 10.1001/jama.289.8.1001
   Gallagher TH, 2007, NEW ENGL J MED, V356, P2713, DOI 10.1056/NEJMra070568
   Gallagher TH, 2006, ARCH INTERN MED, V166, P1585, DOI 10.1001/archinte.166.15.1585
   Gallagher TH, 2006, ARCH INTERN MED, V166, P1605, DOI 10.1001/archinte.166.15.1605
   Garbutt J, 2008, HEALTH AFFAIR, V27, P246, DOI 10.1377/hlthaff.27.1.246
   Greene AK, 2007, PLAST RECONSTR SURG, V119, P1606, DOI 10.1097/01.prs.0000258529.62886.c1
   Griffen F Dean, 2007, Bull Am Coll Surg, V92, P11
   HICKSON GB, 1992, JAMA-J AM MED ASSOC, V267, P1359, DOI 10.1001/jama.267.10.1359
   HILFIKER D, 1984, NEW ENGL J MED, V310, P118, DOI 10.1056/NEJM198401123100211
   Hutchinson Michael J, 2008, J Orthop Surg Res, V3, P10, DOI 10.1186/1749-799X-3-10
   Kachalia A, 2010, ANN INTERN MED, V153, P213, DOI 10.7326/0003-4819-153-4-201008170-00002
   Kaldjian LC, 2006, J GEN INTERN MED, V21, P942, DOI 10.1007/BF02743142
   Kant I, 1997, GROUNDWORK METAPHYSI
   Kohn LT., 2000, ERR IS HUMAN BUILDIN
   Kraman SS, 1999, ANN INTERN MED, V131, P963, DOI 10.7326/0003-4819-131-12-199912210-00010
   Krizek TJ, 2000, ARCH SURG-CHICAGO, V135, P1359, DOI 10.1001/archsurg.135.11.1359
   Larkin GL, 2005, SURGERY, V138, P490, DOI 10.1016/j.surg.2005.03.013
   Leape Lucian L, 2006, Physician Exec, V32, P16
   LEVINSON W, 1994, JAMA-J AM MED ASSOC, V272, P1619, DOI 10.1001/jama.272.20.1619
   Loren DJ, 2010, JT COMM J QUAL PATIE, V36, P101, DOI 10.1016/S1553-7250(10)36018-1
   Mazor KM, 2004, ARCH INTERN MED, V164, P1690, DOI 10.1001/archinte.164.15.1690
   Organizations JCoAoH, 2002, HOSP ACCR STAND
   Pellegrino E D, 1989, J Contemp Health Law Policy, V5, P53
   PELLEGRINO ED, 1995, KENNEDY INST ETHIC J, V5, P253
   Reason J, 2000, BMJ-BRIT MED J, V320, P768, DOI 10.1136/bmj.320.7237.768
   Rohrich RJ, 2006, PLAST RECONSTR SURG, V117, P671, DOI 10.1097/01.prs.0000204196.55921.60
   ROSENTHAL M, 2002, MED ERROR WHAT DO WE
   Truog R.D., 2011, TALKING PATIENTS FAM
   VINCENT C, 1994, LANCET, V343, P1609, DOI 10.1016/S0140-6736(94)93062-7
   Wu AW, 1997, J GEN INTERN MED, V12, P770, DOI 10.1046/j.1525-1497.1997.07163.x
NR 45
TC 5
Z9 5
U1 0
U2 9
PU LIPPINCOTT WILLIAMS & WILKINS
PI PHILADELPHIA
PA TWO COMMERCE SQ, 2001 MARKET ST, PHILADELPHIA, PA 19103 USA
SN 0148-7043
EI 1536-3708
J9 ANN PLAS SURG
JI Ann. Plast. Surg.
PD FEB
PY 2015
VL 74
IS 2
BP 140
EP 144
DI 10.1097/SAP.0000000000000217
PG 5
WC Surgery
WE Science Citation Index Expanded (SCI-EXPANDED)
SC Surgery
GA AZ3SD
UT WOS:000348146100002
PM 24830658
DA 2022-10-14
ER

PT J
AU Norum, J
   Balteskard, L
   Thomsen, MW
   Kvernmo, HD
AF Norum, Jan
   Balteskard, Lise
   Thomsen, Mette Willumstad
   Kvernmo, Hebe Desiree
TI Wrist malpractice claims in Northern Norway 2005-2014. Lessons to be
   learned
SO INTERNATIONAL JOURNAL OF CIRCUMPOLAR HEALTH
LA English
DT Article
DE Wrist surgery; complains; compensation; Northern Norway
ID DISTAL RADIUS; HAND SURGERY; MEDICAL MALPRACTICE; FRACTURES;
   COMPLICATIONS; EPIDEMIOLOGY; FIXATION; REGISTRY
AB Rough weather conditions in the subarctic areas of Norway may influence on the risk of wrist fracture. We implemented data from the Norwegian System of Patient Injury Compensation (NPE). All claims due to wrist surgery, performed at the public hospitals in Northern Norway, during 2005-2014 were analyzed. We employed the ICD-10 classification codes S52.5 (fracture of distal end of radius) and S52.6 (fracture of distal end of radius and ulna). Treatment was defined by NCSP codes. 84 patients (0.3%) complained. Females complained four times more often than males did (P = 0.005) and received five times more frequently a compensation (P < 0.001). NPE accepted 34 claims (40%) for injury compensation (0.1% of patients). The percentage of claims accepted for compensation decreased from 48% to 30% during study period, probably due to delay in filling claims. The main causes of complains were pain, reduced range of motion, malfunction and weakness (35/84). The main causes of compensation were operative treatment should have been performed (14/34) and wrong operative method applied (13/34). The mean amount per compensation was Euro14,927 (Euro0-Euro52,995). Stonger focus on quality of care, updated guidelines and shared decission-making may reduce the number og complains and compensations.
C1 [Norum, Jan; Kvernmo, Hebe Desiree] UiT Arctic Univ Norway, Med Imaging Res Grp, Dept Clin Med, Fac Hlth Sci, Tromso, Norway.
   [Norum, Jan] Finnmark Hosp Trust, Dept Surg, Hammerfest, Norway.
   [Balteskard, Lise] Northern Norway Reg Hlth Author Ttrust, Ctr Clin Documentat & Evaluat, Tromso, Norway.
   [Thomsen, Mette Willumstad] Norwegian Syst Patient Injury Compensat, Dept Econ, Oslo, Norway.
   [Kvernmo, Hebe Desiree] Univ Hosp North Norway, Dept Orthopaed Hand & Plast Surg, Tromso, Norway.
C3 UiT The Arctic University of Tromso; UiT The Arctic University of
   Tromso; University Hospital of North Norway
RP Norum, J (通讯作者)，Finnmark Hosp Trust, Dept Surg, Hammerfest, Norway.
EM jan.norum@uit.no
RI Harow, Cory/N-4221-2018
OI Harow, Cory/0000-0001-7234-5786
FU UiT - The Arctic University of Norway
FX This research did not receive any specific grant from any funding agency
   in the public, commercial or not-profit sector. The publication charges
   for this article have been funded by a grant from the publication fund
   of UiT - The Arctic University of Norway.
CR Bentohami A, 2014, J HAND SURG-EUR VOL, V39, P745, DOI 10.1177/1753193413511936
   Berthold E, 2013, ACTA ORTHOP, V84, P495, DOI 10.3109/17453674.2013.842431
   Bongartz T, 2007, J RHEUMATOL, V34, P653
   Delavary BM, 2010, J HAND SURG-EUR VOL, V35E, P381, DOI 10.1177/1753193409355735
   Flinkkila T, 2011, OSTEOPOROSIS INT, V22, P2307, DOI 10.1007/s00198-010-1463-3
   Gaspar MP, 2016, J HAND SURG-AM, V41, P47, DOI 10.1016/j.jhsa.2015.10.021
   Johnson SP, 2014, J HAND SURG-AM, V39, P1877, DOI 10.1016/j.jhsa.2014.01.027
   Knaak JP, 2014, INT J LEGAL MED, V128, P1049, DOI 10.1007/s00414-014-0976-2
   Kvernmo Hebe Desiree, 2017, Tidsskr Nor Laegeforen, V137, DOI 10.4045/tidsskr.17.0065
   Kvernmo Hebe Desiree, 2013, Tidsskr Nor Laegeforen, V133, P405, DOI 10.4045/tidsskr.12.0297
   Lipira AB, 2015, J HAND SURG-AM, V40, P1852, DOI 10.1016/j.jhsa.2015.06.103
   Mahajan RP, 2011, BEST PRACT RES-CLIN, V25, P161, DOI 10.1016/j.bpa.2011.02.002
   Marcheix PS, 2010, J HAND SURG-EUR VOL, V35E, P646, DOI 10.1177/1753193410364179
   Matsen FA, 2014, J HAND SURG-AM, V39, P91, DOI 10.1016/j.jhsa.2013.10.014
   Navarro CM, 2015, J ORTHOP TRAUMA, V29, pE36, DOI 10.1097/BOT.0000000000000199
   Norwegian System of Patient Injury Compensation, 2016, STAT PRIV HLTH CAR 2
   Norwegian System of Patient Injury Compensation, 2016, STAT REG HLTH CAR AU
   Norwegian System of Patient Injury Compensation, 2016, 2015 ANN REP
   Pappas ND, 2014, J HAND SURG-AM, V39, P168, DOI 10.1016/j.jhsa.2013.06.021
   Reichert B, 2001, Handchir Mikrochir Plast Chir, V33, P354, DOI 10.1055/s-2001-17768
   Rozental TD, 2009, J BONE JOINT SURG AM, V91A, P1837, DOI 10.2106/JBJS.H.01478
   Ward Christina M, 2011, Hand (N Y), V6, P185, DOI 10.1007/s11552-010-9313-5
   Wilcke MKT, 2013, ACTA ORTHOP, V84, P292, DOI 10.3109/17453674.2013.792035
   World Health Organization, 2009, WHO GUIDELINES SAFE
NR 24
TC 2
Z9 2
U1 0
U2 4
PU TAYLOR & FRANCIS LTD
PI ABINGDON
PA 2-4 PARK SQUARE, MILTON PARK, ABINGDON OR14 4RN, OXON, ENGLAND
SN 1239-9736
EI 2242-3982
J9 INT J CIRCUMPOL HEAL
JI Int. J. Circumpolar Health
PD JUN 18
PY 2018
VL 77
IS 1
AR 1483690
DI 10.1080/22423982.2018.1483690
PG 6
WC Public, Environmental & Occupational Health
WE Science Citation Index Expanded (SCI-EXPANDED); Social Science Citation Index (SSCI)
SC Public, Environmental & Occupational Health
GA GJ9AA
UT WOS:000435682500001
PM 29912658
OA gold, Green Published
DA 2022-10-14
ER

PT J
AU Kachalia, A
   Bates, DW
AF Kachalia, Allen
   Bates, David W.
TI Disclosing medical errors: The view from the USA
SO SURGEON-JOURNAL OF THE ROYAL COLLEGES OF SURGEONS OF EDINBURGH AND
   IRELAND
LA English
DT Article
DE Ethics; Disclosure; USA; Transparency; Safety
ID PATIENT SAFETY; MANAGEMENT
AB Background: Disclosure is increasingly seen as a key component of efforts to improve safety, but does not yet reliably occur in all organizations in the U.S.
   Approach: We describe the experience to date with disclosure in the U.S. and illustrate the issues with specific clinical examples. Both reputational and legal concerns represent substantial barriers. The evidence to date mostly from single sites shows that not only is disclosure the right thing to do, it also appears to decrease malpractice risk. We also discuss the related. issue of compensation practices around this vary greatly. Underlying the push for greater disclosure is also the belief that better disclosure results in an improved culture of safety, which in turn may improve the quality and safety of care.
   Conclusions: Providers have an ethical imperative to disclosure error to patients, and the limited available evidence shows that doing so actually decreases malpractice risk. While disclosure is not yet routine practice in the U.S., the, approach is clearly gaining momentum. Telling patients what happened is not enough. They also deserve an apology, and if harmed, to be made whole emotionally and financially. Greater disclosure may not only help individual patients, but may also help with improving safety overall. (C) 2013 Royal College of Surgeons of Edinburgh (Scottish charity number SC005317) and Royal College of Surgeons in Ireland. Published by Elsevier Ltd. All rights reserved.
C1 Brigham & Womens Hosp, Div Gen Internal Med, Boston, MA 02115 USA.
   Harvard Univ, Sch Med, Cambridge, MA 02138 USA.
C3 Harvard University; Brigham & Women's Hospital; Harvard University
RP Kachalia, A (通讯作者)，Brigham & Womens Hosp, 75 Francis St, Boston, MA 02115 USA.
EM akachalia@partners.org
CR Bell SK, 2012, MILBANK Q, V90, P682, DOI 10.1111/j.1468-0009.2012.00679.x
   Boothman Richard C, 2009, J Health Life Sci Law, V2, P125
   Chamberlain CJ, 2012, ARCH SURG-CHICAGO, V147, P282, DOI 10.1001/archsurg.2011.1005
   Clinton HR, 2006, NEW ENGL J MED, V354, P2205, DOI 10.1056/NEJMp068100
   Dudzinski DM, 2010, NEW ENGL J MED, V363, P978, DOI 10.1056/NEJMhle1003134
   Gallagher TH, 2007, NEW ENGL J MED, V356, P2713, DOI 10.1056/NEJMra070568
   Gallagher TH, 2013, NEW ENGL J MED, V369, P1752, DOI 10.1056/NEJMsb1303119
   Hobgood C, 2005, PEDIATRICS, V116, P1276, DOI 10.1542/peds.2005-0946
   Kachalia A, 2013, NEW ENGL J MED, V369, P1677, DOI 10.1056/NEJMp1303960
   Kachalia A, 2011, NEW ENGL J MED, V364, P1564, DOI 10.1056/NEJMhpr1012821
   Kachalia A, 2010, ANN INTERN MED, V153, P213, DOI 10.7326/0003-4819-153-4-201008170-00002
   Kaldjian LC, 2007, J GEN INTERN MED, V22, P988, DOI 10.1007/s11606-007-0227-z
   Kohn L., 2000, ERR IS HUMAN BUILDIN
   Kraman SS, 1999, ANN INTERN MED, V131, P963, DOI 10.7326/0003-4819-131-12-199912210-00010
   Mazor KM, 2004, ANN INTERN MED, V140, P409, DOI 10.7326/0003-4819-140-6-200403160-00006
   Peto RR, 2009, JOINT COMM J QUALITY, P35
   Tevlin R, 2013, SURG-J R COLL SURG E, V11, P338, DOI 10.1016/j.surge.2013.07.008
   Wachter RM, 2009, NEW ENGL J MED, V361, P1401, DOI 10.1056/NEJMsb0903885
   Wu AW, 2009, J GEN INTERN MED, V24, P1012, DOI 10.1007/s11606-009-1044-3
   Wu AW, 1997, J GEN INTERN MED, V12, P770, DOI 10.1046/j.1525-1497.1997.07163.x
NR 20
TC 16
Z9 16
U1 0
U2 13
PU ROYAL COLLEGE SURGEONS EDINBURGH
PI EDINBURGH
PA NICOLSON ST, EDINBURGH EH8 9DW, SCOTLAND
SN 1479-666X
EI 2405-5840
J9 SURG-J R COLL SURG E
JI Surg. J. R. Coll. Surg. Edinb. Irel.
PD APR
PY 2014
VL 12
IS 2
BP 64
EP 67
DI 10.1016/j.surge.2013.12.002
PG 4
WC Surgery
WE Science Citation Index Expanded (SCI-EXPANDED)
SC Surgery
GA AE6DQ
UT WOS:000334081200002
PM 24461211
DA 2022-10-14
ER

PT J
AU Raposo, VL
AF Raposo, Vera Lucia
TI Complementary and alternative medicine, medical liability and the proper
   standard of care
SO COMPLEMENTARY THERAPIES IN CLINICAL PRACTICE
LA English
DT Review
DE Complementary and alternative medicine; Conventional medicine; Standard
   of care; Medical liability; Patient's safety
ID MALPRACTICE
AB Complementary and alternative medicine raises growing interests among population. Patients have the right to reject conventional medicine and instead look for a different treatment, even if sometimes is a placebo. However, currently this risks being a reckless decision, since the way complementary and alternative medicine is being provided leaves space for fraudulent practices, misleading information, wrong diagnosis, improper treatments and thus severe patient's injuries.
   This paper will discuss the standard of care to be demanded from providers of complementary and alternative medicine. The paper will sustain that it should be bound to a CAM specific standard of care, expose the reasons for this solution and describe the consequences derived therein. It will conclude that the solution to protect CAM users does not rely in the extension of conventional standard of care to CAM practitioners, but in more regulation and more control for CAM practices and CAM practitioners.
C1 [Raposo, Vera Lucia] Univ Macau, Fac Law, E32,Ave Univ, Taipa, Macao, Peoples R China.
C3 University of Macau
RP Raposo, VL (通讯作者)，Univ Macau, Fac Law, E32,Ave Univ, Taipa, Macao, Peoples R China.
EM vraposo@um.edu.mo
RI Raposo, Vera Lúcia/S-8708-2019
OI Raposo, Vera Lúcia/0000-0001-7895-2181
FU University of Macau, Macau, China [MYRG2015-00008-FLL]
FX This work was supported by the University of Macau, Macau, China.
   Multi-Year Research Grant MYRG2015-00008-FLL.
CR Andrews Lori B., 1996, HOUSTON LAW REV, V32, P1273
   Bellamy J., 2016, IS THERE DISTINCT ST
   Boozang KM, 1998, AM J LAW MED, V24, P185
   Brody J. E., 1998, NY TIMES
   Caspi O., 2010, J EVID BASED COMPLEM, V2011
   Cloatre E, 2019, MED LAW REV, V27, P189, DOI 10.1093/medlaw/fwy024
   Cohen MH, 2002, ANN INTERN MED, V136, P596, DOI 10.7326/0003-4819-136-8-200204160-00009
   Cohen Michael, 1998, COMPLEMENTARY ALTERN
   Cohen MH, 2007, BIOMED ETHICS REV, P167, DOI 10.1007/978-1-59745-381-3_6
   Coulter ID, 2004, MED J AUSTRALIA, V180, P587, DOI 10.5694/j.1326-5377.2004.tb06099.x
   Doyle A, 2001, J LEGAL MED, V22, P533, DOI 10.1080/01947640152750955
   Fan RP, 2003, J LAW MED ETHICS, V31, P213, DOI 10.1111/j.1748-720X.2003.tb00082.x
   Feasby C, 1997, Health Law J, V5, P45
   Gilmour J, 2011, PEDIATRICS, V128, pS200, DOI 10.1542/peds.2010-2720J
   Institute of Medicine, 2005, COMPL ALT MED US
   Jacobson GM, 2009, J ONCOL PRACT, V5, P124, DOI 10.1200/JOP.0938501
   Johnson SB, 2018, JNCI-J NATL CANCER I, V110, DOI 10.1093/jnci/djx145
   Kim HJ, 2016, J PARKINSON DIS, V6, P675, DOI 10.3233/JPD-160890
   McKenzie BA, 2012, JAVMA-J AM VET MED A, V241, P421, DOI 10.2460/javma.241.4.421
   Miner SA, 2018, BMC COMPLEM ALTERN M, V18, DOI 10.1186/s12906-018-2224-7
   Moffett P, 2011, WEST J EMERG MED, V12, P109
   Morreim EH, 2003, J LAW MED ETHICS, V31, P222, DOI 10.1111/j.1748-720X.2003.tb00083.x
   Parent Fanny, 2014, TERRAINS TRAV, V2, P21
   Sanderson CR, 2006, MED J AUSTRALIA, V185, P373, DOI 10.5694/j.1326-5377.2006.tb00613.x
   Smith J. C., 2000, J CHIROPR HUMANIT, V9
   Sugarman J, 2003, J LAW MED ETHICS, V31, P247, DOI 10.1111/j.1748-720X.2003.tb00085.x
   West H, 2018, JAMA ONCOL, V4, P139, DOI 10.1001/jamaoncol.2017.3120
   WHO, 2013, WHO TRADITIONAL MED
NR 28
TC 6
Z9 7
U1 0
U2 0
PU ELSEVIER SCI LTD
PI OXFORD
PA THE BOULEVARD, LANGFORD LANE, KIDLINGTON, OXFORD OX5 1GB, OXON, ENGLAND
SN 1744-3881
EI 1873-6947
J9 COMPLEMENT THER CLIN
JI Complement. Ther. Clin. Pract.
PD MAY
PY 2019
VL 35
BP 183
EP 188
DI 10.1016/j.ctcp.2019.02.009
PG 6
WC Integrative & Complementary Medicine
WE Science Citation Index Expanded (SCI-EXPANDED); Social Science Citation Index (SSCI)
SC Integrative & Complementary Medicine
GA HU2SO
UT WOS:000465122100024
PM 31003656
DA 2022-10-14
ER

PT J
AU Hussien, AR
   Abdellatif, W
   Siddique, Z
   Mirchia, K
   El-Quadi, M
   Hussain, A
AF Hussien, Abdelmohsen Radwan
   Abdellatif, Waleed
   Siddique, Zaid
   Mirchia, Kavya
   El-Quadi, Monaliza
   Hussain, Ali
TI Diagnostic Errors in Neuroradiology: A Message to Emergency Radiologists
   and Trainees
SO CANADIAN ASSOCIATION OF RADIOLOGISTS JOURNAL-JOURNAL DE L ASSOCIATION
   CANADIENNE DES RADIOLOGISTES
LA English
DT Article
DE diagnostic errors; cognitive bias; neuroradiology reporting; medical
   education; emergency radiology
ID QUALITY IMPROVEMENT; DECISION-MAKING; STRATEGIES; PERFORMANCE;
   MALPRACTICE; DISCREPANCY; FATIGUE
AB Diagnostic errors in neuroradiology are inevitable, yet potentially avoidable. Through extensive literature search, we present an up-to-date review of the psychology of human decision making and how such complex process can lead to radiologic errors. Our focus is on neuroradiology, so we augmented our review with multiple explanatory figures to show how different errors can reflect on real-life clinical practice. We propose a new thematic categorization of perceptual and cognitive biases in this article to simplify message delivery to our target audience: emergency/general radiologists and trainees. Additionally, we highlight individual and organizational remedy strategies to decrease error rate and potential harm.
C1 [Hussien, Abdelmohsen Radwan; Siddique, Zaid; Mirchia, Kavya] SUNY Upstate Med Univ, Dept Radiol, Syracuse, NY 13210 USA.
   [Abdellatif, Waleed] Univ British Columbia, Dept Radiol, Vancouver, BC, Canada.
   [El-Quadi, Monaliza] Univ Rochester, Rochester, NY USA.
   [Hussain, Ali] Univ Rochester, Dept Imaging Sci, Rochester, NY USA.
C3 State University of New York (SUNY) System; State University of New York
   (SUNY) Upstate Medical Center; University of British Columbia;
   University of Rochester; University of Rochester
RP Abdellatif, W (通讯作者)，Vancouver Gen Hosp, Dept Radiol, 899 12Th Ave West, Vancouver, BC V5Z 1M9, Canada.
EM wtahawy@hotmail.com
RI Abdellatif, Waleed/AAD-6266-2022; Mirchia, Kavya/T-3559-2019
OI Abdellatif, Waleed/0000-0003-2475-7684; 
CR Abdellatif W, 2021, CAN ASSOC RADIOL J, V72, P533, DOI 10.1177/0846537120902067
   Bailey R, 2009, ACM T GRAPHIC, V28, DOI 10.1145/1559755.1559757
   Balint BJ, 2014, ACAD RADIOL, V21, P1623, DOI 10.1016/j.acra.2014.08.001
   Berlin L, 1999, AM J ROENTGENOL, V172, P3, DOI 10.2214/ajr.172.1.9888727
   Berlin L, 2007, AM J ROENTGENOL, V189, P517, DOI 10.2214/AJR.07.2209
   Berlin L, 2014, DIAGNOSIS, V1, P79, DOI 10.1515/dx-2013-0012
   Brady AP, 2017, INSIGHTS IMAGING, V8, P171, DOI 10.1007/s13244-016-0534-1
   Bruno MA, 2015, RADIOGRAPHICS, V35, P1668, DOI 10.1148/rg.2015150023
   Busby LP, 2018, RADIOGRAPHICS, V38, P236, DOI 10.1148/rg.2018170107
   Caranci F, 2015, RADIOL MED, V120, P795, DOI 10.1007/s11547-015-0564-7
   Croskerry P, 2003, ANN EMERG MED, V41, P110, DOI 10.1067/mem.2003.22
   Croskerry P, 2002, ACAD EMERG MED, V9, P1184, DOI 10.1197/aemj.9.11.1184
   Croskerry P, 2009, ACAD MED, V84, P1022, DOI 10.1097/ACM.0b013e3181ace703
   Donald JJ, 2012, J MED IMAG RADIAT ON, V56, P173, DOI 10.1111/j.1754-9485.2012.02348.x
   Goddard P, 2001, BRIT J RADIOL, V74, P949, DOI 10.1259/bjr.74.886.740949
   Goffman E., 1974, FRAME ANAL ESSAY ORG
   Graber ML, 2012, BMJ QUAL SAF, V21, P535, DOI 10.1136/bmjqs-2011-000149
   Graber ML, 2005, ARCH INTERN MED, V165, P1493, DOI 10.1001/archinte.165.13.1493
   Gunderman RB, 2009, AM J ROENTGENOL, V192, P561, DOI 10.2214/AJR.08.1220
   Hendricks J, 1996, Intensive Crit Care Nurs, V12, P97, DOI 10.1016/S0964-3397(96)81042-1
   Ikushima Y, 2013, ACAD RADIOL, V20, P1448, DOI 10.1016/j.acra.2013.08.013
   Institute of Medicine Committee on Quality of Health Care in America, 2000, ERR IS HUMAN BUILDIN, P312
   Issa G, 2015, ACTA RADIOL, V56, P598, DOI 10.1177/0284185114532922
   Itri JN, 2018, RADIOGRAPHICS, V38, P1845, DOI 10.1148/rg.2018180021
   Itri JN, 2018, AM J ROENTGENOL, V210, P1097, DOI 10.2214/AJR.17.18907
   Jager G., 2014, EUR RADIOL
   Kaewlai R, 2012, AM J ROENTGENOL, V199, pW158, DOI 10.2214/AJR.11.8143
   Kahneman D., 2011, THINKING FAST SLOW, DOI 10.1192/bjp.2018.109
   Kelly AM, 2015, RADIOGRAPHICS, V35, P1630, DOI 10.1148/rg.2015150057
   Kim YW, 2014, AM J ROENTGENOL, V202, P465, DOI 10.2214/AJR.13.11493
   KUNDEL HL, 1978, INVEST RADIOL, V13, P175, DOI 10.1097/00004424-197805000-00001
   KUNDEL HL, 1989, SEMIN RESPIR MED, V10, P203, DOI 10.1055/s-2007-1006173
   Lee CS, 2013, AM J ROENTGENOL, V201, P611, DOI 10.2214/AJR.12.10375
   Lee MH, 2017, CURR PROBL DIAGN RAD, V46, P275, DOI 10.1067/j.cpradiol.2016.11.010
   Loving VA, 2020, J BREAST IMAGING, V2, P382, DOI 10.1093/jbi/wbaa023
   McCarron MO, 2014, J ROY COLL PHYS EDIN, V44, P14, DOI 10.4997/JRCPE.2014.104
   Mohan C, 2018, INDIAN J RADIOL IMAG, V28, P271
   Patlas MN, 2019, ERRORS EMERGENCY TRA, V74, P76, DOI [10.1007/978-3-030-05548-6, DOI 10.1007/978-3-030-05548-6]
   Pinto A, 2012, SEMIN ULTRASOUND CT, V33, P379, DOI 10.1053/j.sult.2012.01.015
   Pinto A, 2010, WORLD J RADIOL, V2, P377, DOI 10.4329/wjr.v2.i10.377
   Rao B, 2021, ACAD RADIOL, V28, P85, DOI 10.1016/j.acra.2020.01.035
   Rosen MA, 2014, ACAD MED, V89, P963, DOI 10.1097/ACM.0000000000000285
   Stec N, 2018, AM J ROENTGENOL, V210, P799, DOI 10.2214/AJR.17.18613
   Stember JN., 2021, RADIOL-ARTIF INTELL, V3, pe200047, DOI [10.1148/ryai.2020200047, DOI 10.1148/RYAI.2020200047]
   Studdert DM, 2005, JAMA-J AM MED ASSOC, V293, P2609, DOI 10.1001/jama.293.21.2609
   TRUNCATION, MEAN CAMBR ENGL DICT
   Waite S, 2017, AM J ROENTGENOL, V208, P739, DOI 10.2214/AJR.16.16963
   WILSON TD, 1994, PSYCHOL BULL, V116, P117, DOI 10.1037/0033-2909.116.1.117
   Yaniv G, 2013, ISR MED ASSOC J, V15, P221
NR 49
TC 2
Z9 2
U1 1
U2 1
PU SAGE PUBLICATIONS INC
PI THOUSAND OAKS
PA 2455 TELLER RD, THOUSAND OAKS, CA 91320 USA
SN 0846-5371
EI 1488-2361
J9 CAN ASSOC RADIOL J
JI Can. Assoc. Radiol. J.-J. Assoc. Can. Radiol.
PD MAY
PY 2022
VL 73
IS 2
BP 384
EP 395
DI 10.1177/08465371211025738
PG 12
WC Radiology, Nuclear Medicine & Medical Imaging
WE Science Citation Index Expanded (SCI-EXPANDED)
SC Radiology, Nuclear Medicine & Medical Imaging
GA 0S8FP
UT WOS:000786506000019
PM 34227436
DA 2022-10-14
ER

PT J
AU Sharma, L
   Queenan, C
   Ozturk, O
AF Sharma, Luv
   Queenan, Carrie
   Ozturk, Orgul
TI The Impact of Information Technology and Communication on Medical
   Malpractice Lawsuits
SO PRODUCTION AND OPERATIONS MANAGEMENT
LA English
DT Article
DE malpractice lawsuits; health information technology; communication
   quality; healthcare delivery; fractional response model
ID ELECTRONIC HEALTH RECORDS; PHYSICIAN-PATIENT COMMUNICATION; FRACTIONAL
   RESPONSE VARIABLES; PANEL-DATA; EXPERIENTIAL QUALITY; CARE; PERFORMANCE;
   CLAIMS; COSTS; SATISFACTION
AB Health care organizations have substantially invested in Health Information Technology (HIT) as part of an effort to improve quality. However, many hospitals fail to generate positive returns on this significant investment, based on reimbursements for quality measures through the Affordable Care Act (ACA). Given the high cost of lawsuits, we investigate if HIT adoption reduces lawsuits, and their attendant costs, as another consideration in HIT payoffs. We use operational transparency theory to develop hypotheses on the individual and joint impact of HIT and communication quality in influencing patients' likelihood to file a lawsuit. We combine data on 168 hospitals in the state of Florida from 2007 to 2011 in order to investigate these relationships. Analysis using a fractional response model indicates that HIT has a direct impact in reducing the number of lawsuits, this effect being higher for hospitals with higher communication quality scores. These results remain consistent irrespective of the type of caregiver (physician vs nurse) communicating with the patient or the severity of injury resulting in the lawsuit. Our results also remain robust under different operationalization of key independent variables and alternate model specifications. These results provide a better understanding of the mechanisms that reduce lawsuits.
C1 [Sharma, Luv; Queenan, Carrie; Ozturk, Orgul] Univ South Carolina, Darla Moore Sch Business, Management Sci, 1014 Greene St, Columbia, SC 29208 USA.
C3 University of South Carolina System; University of South Carolina
   Columbia
RP Queenan, C (通讯作者)，Univ South Carolina, Darla Moore Sch Business, Management Sci, 1014 Greene St, Columbia, SC 29208 USA.
EM luv.sharma@moore.sc.edu; carrie.queenan@moore.sc.edu;
   odozturk@moore.sc.edu
CR ABRAHAMSON E, 1993, ACAD MANAGE REV, V18, P487, DOI 10.2307/258906
   Altarum Institute, 2011, OV CHALL HLTH IT AD
   ANDERSON JC, 1988, PSYCHOL BULL, V103, P411, DOI 10.1037/0033-2909.103.3.411
   Angst CM, 2012, J MANAGE INFORM SYST, V29, P257, DOI 10.2753/MIS0742-1222290209
   Angst CM, 2010, MANAGE SCI, V56, P1219, DOI 10.1287/mnsc.1100.1183
   Appari A, 2013, HEALTH SERV RES, V48, P354, DOI 10.1111/j.1475-6773.2012.01448.x
   Appari A, 2012, J AM MED INFORM ASSN, V19, P360, DOI 10.1136/amiajnl-2011-000289
   ARABMAZAR A, 1981, J ECONOMETRICS, V17, P253, DOI 10.1016/0304-4076(81)90029-4
   ARELLANO M, 1991, REV ECON STUD, V58, P277, DOI 10.2307/2297968
   Ashby J, 2000, HEALTH AFFAIR, V19, P197, DOI 10.1377/hlthaff.19.5.197
   Bal BS, 2009, CLIN ORTHOP RELAT R, V467, P339, DOI 10.1007/s11999-008-0636-2
   Barlas Stephen, 2011, P T, V36, P37
   Bates DW, 2003, NEW ENGL J MED, V348, P2526, DOI 10.1056/NEJMsa020847
   Bhattacharyya T, 2005, ORTHOPEDICS, V28, P378, DOI 10.3928/0147-7447-20050401-12
   Bloom N, 2007, Q J ECON, V122, P1351, DOI 10.1162/qjec.2007.122.4.1351
   Boyer KK, 1999, MANAGE SCI, V45, P824, DOI 10.1287/mnsc.45.6.824
   Buell R. W., 2018, 14034 HAARV BUS SCH
   Buell RW, 2017, MANAGE SCI, V63, P1673, DOI 10.1287/mnsc.2015.2411
   Buell RW, 2011, MANAGE SCI, V57, P1564, DOI 10.1287/mnsc.1110.1376
   Buntin MB, 2010, HEALTH AFFAIR, V29, P1214, DOI 10.1377/hlthaff.2010.0503
   Chandrasekaran A, 2012, M&SOM-MANUF SERV OP, V14, P548, DOI 10.1287/msom.1110.0374
   Chaudhry B, 2006, ANN INTERN MED, V144, P742, DOI 10.7326/0003-4819-144-10-200605160-00125
   Chen CX, 2015, ACCOUNT REV, V90, P229, DOI 10.2308/accr-50870
   Collett D., 2003, MODELING BINARY DATA
   Core JE, 2008, J FINANC ECON, V88, P1, DOI 10.1016/j.jfineco.2007.05.001
   Duke P, 2013, TEACH LEARN MED, V25, P358, DOI 10.1080/10401334.2013.827981
   Dutta S., 2017, NEJM CATALYST   0205
   ETTLIE JE, 1983, ACAD MANAGE J, V26, P27, DOI 10.2307/256133
   Frankel R, 2005, J GEN INTERN MED, V20, P677, DOI 10.1111/j.1525-1497.2005.0163.x
   Galbraith J., 1977, ORG DESIGN
   Gallani S., 2015, 16016 HARV BUS SCH A
   Gardner JW, 2015, J OPER MANAG, V33-34, P123, DOI 10.1016/j.jom.2014.11.003
   Glick HA, 2003, HEALTH ECON, V12, P517, DOI 10.1002/hec.750
   Glouberman S, 2001, HEALTH CARE MANAGE R, V26, P56, DOI 10.1097/00004010-200101000-00006
   Grosskopf S., 2001, SOCIO-ECON PLAN SCI, V35, P189, DOI [DOI 10.1016/S0038-0121(01)00006-4, 10.1016/S0038-0121(01)00006-4]
   Handley SM, 2017, PROD OPER MANAG, V26, P134, DOI 10.1111/poms.12609
   Hastie T., 2009, LINEAR METHODS REGRE
   Holman M., 2011, LAW CONTEMP PROBL, V74, P103
   Jones SS, 2014, ANN INTERN MED, V160, P48, DOI 10.7326/M13-1531
   Kesavan S, 2014, MANAGE SCI, V60, P1884, DOI 10.1287/mnsc.2013.1844
   Kohli R., 2004, MIS Q EXEC, V3, P53
   Koven S., 2012, DIFFERENCE DOCTORS N
   Levinson W, 1997, JAMA-J AM MED ASSOC, V277, P553, DOI 10.1001/jama.277.7.553
   Levinson W, 2010, HEALTH AFFAIR, V29, P1310, DOI 10.1377/hlthaff.2009.0450
   Lin W., 2017, WORKING PAPER
   Mangalmurti SS, 2010, NEW ENGL J MED, V363, P2060, DOI 10.1056/NEJMhle1005210
   Mate K. S., 2014, HARVARD BUS REV, P2
   McCullough JS, 2016, RAND J ECON, V47, P207, DOI 10.1111/1756-2171.12124
   McCullough JS, 2010, HEALTH AFFAIR, V29, P647, DOI 10.1377/hlthaff.2010.0155
   Mello MM, 2010, HEALTH AFFAIR, V29, P1569, DOI 10.1377/hlthaff.2009.0807
   Menon NM, 2013, INFORM SYST RES, V24, P918, DOI 10.1287/isre.2013.0484
   Menor LJ, 2008, PROD OPER MANAG, V17, P267, DOI 10.3401/poms.1080.0034
   MILGROM P, 1995, J ACCOUNT ECON, V19, P179, DOI 10.1016/0165-4101(94)00382-F
   Miller AR, 2014, J LAW ECON ORGAN, V30, P217, DOI 10.1093/jleo/ews038
   Nagar V, 2005, MANAGE SCI, V51, P904, DOI 10.1287/mnsc.1050.0376
   Papke LE, 1996, J APPL ECONOM, V11, P619, DOI 10.1002/(SICI)1099-1255(199611)11:6<619::AID-JAE418>3.0.CO;2-1
   Papke LE, 2008, J ECONOMETRICS, V145, P121, DOI 10.1016/j.jeconom.2008.05.009
   Porter ME, 2010, NEW ENGL J MED, V363, P2477, DOI 10.1056/NEJMp1011024
   Queenan CC, 2011, J OPER MANAG, V29, P639, DOI 10.1016/j.jom.2011.03.001
   Quinn MA, 2012, ARCH INTERN MED, V172, P1187, DOI 10.1001/archinternmed.2012.2371
   Ransbotham S, 2016, 2016052 GEORG TECH S
   Ratanawongsa N, 2016, JAMA INTERN MED, V176, P125, DOI 10.1001/jamainternmed.2015.6186
   Rathert C, 2017, PATIENT EDUC COUNS, V100, P50, DOI 10.1016/j.pec.2016.07.031
   RIDKER RG, 1967, REV ECON STAT, V49, P246, DOI 10.2307/1928231
   Rigobon R, 2007, INT ECON REV, V48, P1441, DOI 10.1111/j.1468-2354.2007.00470.x
   SCHALL MS, 1983, ADMIN SCI QUART, V28, P557, DOI 10.2307/2393009
   Schleiter Kristin E, 2009, Virtual Mentor, V11, P242, DOI 10.1001/virtualmentor.2009.11.3.hlaw1-0903
   Seabury SA, 2013, HEALTH AFFAIR, V32, P111, DOI 10.1377/hlthaff.2012.0967
   Senot C, 2016, MANAGE SCI, V62, P829, DOI 10.1287/mnsc.2014.2141
   Shachak A, 2009, J EVAL CLIN PRACT, V15, P641, DOI 10.1111/j.1365-2753.2008.01065.x
   Sharma L, 2016, J OPER MANAG, V41, P25, DOI 10.1016/j.jom.2015.10.001
   Siebert WS, 2010, MANAGE SCI, V56, P1398, DOI 10.1287/mnsc.1100.1188
   Sine WD, 2003, MANAGE SCI, V49, P478, DOI 10.1287/mnsc.49.4.478.14416
   Spetz J, 2004, Q REV ECON FINANC, V44, P430, DOI DOI 10.1016/J.QREF.2004.05.006
   Staiger D, 1997, ECONOMETRICA, V65, P557, DOI 10.2307/2171753
   STEWART MA, 1995, CAN MED ASSOC J, V152, P1423
   Tan TF, 2014, MANAGE SCI, V60, P1574, DOI 10.1287/mnsc.2014.1950
   Taylor Joette Beregi, 2005, Clin Lab Sci, V18, P8
   Theokary C, 2011, PROD OPER MANAG, V20, P303, DOI 10.1111/j.1937-5956.2011.01228.x
   Thomas JW, 1997, HOSP HEALTH SERV ADM, V42, P489
   Victoroff MS, 2013, J GEN INTERN MED, V28, P637, DOI 10.1007/s11606-012-2283-2
   Virapongse A, 2008, ARCH INTERN MED, V168, P2362, DOI 10.1001/archinte.168.21.2362
   Weir K., 2012, MONIT PSYCHOL, V43, P36
   WOOLDRIDGE JEFFREY, 2002, ECONOMETRIC ANAL CRO
   Wooldridge JM, 2015, J HUM RESOUR, V50, P420, DOI 10.3368/jhr.50.2.420
NR 85
TC 3
Z9 3
U1 2
U2 21
PU WILEY
PI HOBOKEN
PA 111 RIVER ST, HOBOKEN 07030-5774, NJ USA
SN 1059-1478
EI 1937-5956
J9 PROD OPER MANAG
JI Prod. Oper. Manag.
PD OCT
PY 2019
VL 28
IS 10
BP 2552
EP 2572
DI 10.1111/poms.13063
PG 21
WC Engineering, Manufacturing; Operations Research & Management Science
WE Science Citation Index Expanded (SCI-EXPANDED); Social Science Citation Index (SSCI)
SC Engineering; Operations Research & Management Science
GA JE0ZG
UT WOS:000490422100009
DA 2022-10-14
ER

PT J
AU Linzer, M
   Harwood, E
AF Linzer, Mark
   Harwood, Eileen
TI Gendered Expectations: Do They Contribute to High Burnout Among Female
   Physicians?
SO JOURNAL OF GENERAL INTERNAL MEDICINE
LA English
DT Article
DE burnout; disparities; patient satisfaction; physician behavior;
   psychosocial
ID MEDICAL-CENTER; CARE; WOMEN; TURNOVER; COSTS; LIFE; SEX
AB Patients have differing expectations of female versus male physicians. Female patients tend to seek more empathic listening and longer visits, especially with female physicians; however, female doctors are not provided more time for this. Female doctors have more female patients than male doctors, and more patients with psychosocial complexity. We propose that gender differences in patient panels and gendered expectations of female physicians may contribute to the high rate of burnout among female clinicians, as well as to the many female physicians working part-time to reduce stress in their work lives. We propose several mechanisms for addressing this, including brief increments in visit time (20, 30 and 40 min), staff awareness, training in patient expectations during medical school, adjusting for patient gender in compensation plans, and co-locating behavioral medicine specialists in primary care settings. Beneficial outcomes could include fewer malpractice suits, greater patient satisfaction, higher quality care, and lower burnout among female physicians.
C1 [Linzer, Mark] Hennepin Cty Med Ctr, Div Gen Internal Med, Off Profess Worklife, Minneapolis, MN 55415 USA.
   [Harwood, Eileen] Univ Minnesota, Sch Publ Hlth, Minneapolis, MN USA.
C3 Hennepin County Medical Center; University of Minnesota System;
   University of Minnesota Twin Cities
RP Linzer, M (通讯作者)，Hennepin Cty Med Ctr, Div Gen Internal Med, Off Profess Worklife, Minneapolis, MN 55415 USA.
EM Mark.Linzer@hcmed.org
OI Harwood, Eileen Mae/0000-0001-8133-4608
CR Bodenheimer T, 2014, ANN FAM MED, V12, P573, DOI 10.1370/afm.1713
   Buchbinder SB, 1999, AM J MANAG CARE, V5, P1431
   Cousin G, 2013, MED EDUC, V47, P923, DOI 10.1111/medu.12237
   Houle C, 2007, J WOMENS HEALTH, V16, P543, DOI 10.1089/jwh.2006.M079
   Howick J, 2017, BMC MED EDUC, V17, DOI 10.1186/s12909-017-0967-3
   Kilminster S, 2007, MED EDUC, V41, P39, DOI 10.1111/j.1365-2929.2006.02645.x
   Linzer M, 2001, AM J MED, V111, P170, DOI 10.1016/S0002-9343(01)00814-2
   Linzer M, 2013, J GEN INTERN MED, V28, P466, DOI 10.1007/s11606-012-2325-9
   Linzer M, 2009, ANN INTERN MED, V151, P28, DOI 10.7326/0003-4819-151-1-200907070-00006
   MacRae H, 2015, CAN J AGING, V34, P545, DOI 10.1017/S0714980815000367
   Mast MS, 2007, PATIENT EDUC COUNS, V68, P16, DOI 10.1016/j.pec.2007.03.020
   Mast MS, 2011, PATIENT EDUC COUNS, V83, P174, DOI 10.1016/j.pec.2010.06.030
   McMurray JE, 2000, J GEN INTERN MED, V15, P372, DOI 10.1046/j.1525-1497.2000.9908009.x
   Puffer JC, 2017, J AM BOARD FAM MED, V30, P125, DOI 10.3122/jabfm.2017.02.160295
   Roter D, 2004, ANNU REV PUBL HEALTH, V25, P407
   Schloss EP, 2009, ACAD MED, V84, P32, DOI 10.1097/ACM.0b013e3181906dff
   Trowbridge E, 2015, J GEN INTERN MED, V30, P1865, DOI 10.1007/s11606-015-3410-7
   Tsugawa Y, 2017, JAMA INTERN MED, V177, P206, DOI 10.1001/jamainternmed.2016.7875
   Turner DA, 2015, ACAD PEDIATR, V15, P380, DOI 10.1016/j.acap.2015.02.011
   Unwin E, 2015, BMC MED, V13, DOI 10.1186/s12916-015-0413-5
NR 20
TC 61
Z9 61
U1 1
U2 9
PU SPRINGER
PI NEW YORK
PA 233 SPRING ST, NEW YORK, NY 10013 USA
SN 0884-8734
EI 1525-1497
J9 J GEN INTERN MED
JI J. Gen. Intern. Med.
PD JUN
PY 2018
VL 33
IS 6
BP 963
EP 965
DI 10.1007/s11606-018-4330-0
PG 3
WC Health Care Sciences & Services; Medicine, General & Internal
WE Science Citation Index Expanded (SCI-EXPANDED); Social Science Citation Index (SSCI)
SC Health Care Sciences & Services; General & Internal Medicine
GA GH5SV
UT WOS:000433497500042
PM 29435727
OA Green Published, Bronze
DA 2022-10-14
ER

PT J
AU Murtagh, L
   Gallagher, TH
   Andrew, P
   Mello, MM
AF Murtagh, Lindsey
   Gallagher, Thomas H.
   Andrew, Penny
   Mello, Michelle M.
TI Disclosure-And-Resolution Programs That Include Generous Compensation
   Offers May Prompt A Complex Patient Response
SO HEALTH AFFAIRS
LA English
DT Article
ID HEALTH-CARE-SYSTEM; MEDICAL ERRORS; REFORM
AB Under "disclosure-and-resolution" programs, health systems disclose adverse events to affected patients and their families; apologize; and, where appropriate, offer compensation. Early adopters of this approach have reported reduced liability costs, but the extent to which these results stem from effective disclosure and apology practices, versus compensation offers, is unknown. Using survey vignettes, we examined the effects of different compensation offers on individuals' responses to disclosures of medical errors compared to explanation and apology alone. Our results show that although two-thirds of these individuals desired compensation offers, increasing the offer amount did not improve key outcomes. Full-compensation offers did not decrease the likelihood of seeking legal advice and increased the likelihood that people perceived the disclosure and apology as motivated by providers' desire to avoid litigation. Hospitals, physicians, and malpractice insurers should consider this complex interplay as they implement similar initiatives. They may benefit from separating disclosure conversations and compensation offers and from excluding physicians from compensation discussions.
C1 [Murtagh, Lindsey] Hogan Lovells, Washington, DC USA.
   [Gallagher, Thomas H.] Univ Washington, Dept Med, Seattle, WA USA.
   [Gallagher, Thomas H.] Univ Washington, Dept Bioeth & Humanities, Seattle, WA 98195 USA.
   [Mello, Michelle M.] Harvard Univ, Sch Publ Hlth, Dept Hlth Policy & Management, Boston, MA 02115 USA.
   [Mello, Michelle M.] Harvard Univ, Sch Publ Hlth, Program Law & Publ Hlth, Boston, MA 02115 USA.
C3 University of Washington; University of Washington Seattle; University
   of Washington; University of Washington Seattle; Harvard University;
   Harvard T.H. Chan School of Public Health; Harvard University; Harvard
   T.H. Chan School of Public Health
RP Murtagh, L (通讯作者)，Hogan Lovells, Washington, DC USA.
EM mmello@hsph.harvard.edu
FU Robert Wood Johnson Foundation Investigator Award in Health Policy
   Research; Commonwealth Fund
FX Results were presented at the Conference on Empirical Legal Studies,
   Chicago, Illinois, November 2011. This work was supported by a Robert
   Wood Johnson Foundation Investigator Award in Health Policy Research (to
   Thomas Gallagher and Michelle Mello), a Harkness Fellowship from the
   Commonwealth Fund (to Penny Andrew), and in-kind support from the
   National Science Foundation's Time-Sharing Experiments for the Social
   Sciences (TESS) program. None of these sponsors had any role in the
   design and conduct of the study; the collection, management, analysis,
   or interpretation of data; or the preparation, review, or approval of
   the manuscript. Gallagher and Mello report receiving honoraria from
   academic medical centers and not-for-profit organizations for
   presentations on disclosure-and-resolution programs. Gallagher reports
   having received consulting income from the Oregon Medical Association
   and CRICO/RMF to assist in creating disclosure workshops for physicians.
   Gallagher and Mello currently serve as investigators on federally
   sponsored demonstration projects to test and evaluate
   disclosure-and-resolution programs. The authors gratefully acknowledge
   the contributions of Yelena Kruse, Poom Nukulkij, and other staff of
   Knowledge Networks.
CR Agency for Healthcare Research and Quality, 2010, MED LIAB REF PAT SAF
   [Anonymous], 2012, SORRY WORKS BLO 0912
   Armstrong K, 2008, J GEN INTERN MED, V23, P827, DOI 10.1007/s11606-008-0561-9
   Boothman Richard C, 2009, J Health Life Sci Law, V2, P125
   Boulware LE, 2003, PUBLIC HEALTH REP, V118, P358, DOI 10.1016/S0033-3549(04)50262-5
   COPIC Insurance Company, 2009, 3RS PROGR REC RESP R
   Gallagher TH, 2007, NEW ENGL J MED, V356, P2713, DOI 10.1056/NEJMra070568
   Helmchen LA, 2010, MED CARE, V48, P955, DOI 10.1097/MLR.0b013e3181eaf84d
   Kachalia A, 2011, NEW ENGL J MED, V364, P1564, DOI 10.1056/NEJMhpr1012821
   Kachalia A, 2010, ANN INTERN MED, V153, P213, DOI 10.7326/0003-4819-153-4-201008170-00002
   Knowledge Networks, 2012, KNOWLEDGEPANEL DES S
   KOROBKIN R, 1994, MICH LAW REV, V93, P107, DOI 10.2307/1289916
   Kraman SS, 1999, ANN INTERN MED, V131, P963, DOI 10.7326/0003-4819-131-12-199912210-00010
   Mastroianni AC, 2010, HEALTH AFFAIR, V29, P1611, DOI 10.1377/hlthaff.2009.0134
   Mazor KM, 2006, J GEN INTERN MED, V21, P704, DOI 10.1111/j.1525-1497.2006.00465.x
   Mazor KM, 2004, ANN INTERN MED, V140, P409, DOI 10.7326/0003-4819-140-6-200403160-00006
   Mello MM, 2010, NEW ENGL J MED, V362, P1353, DOI 10.1056/NEJMp1001603
   Robbennolt J. K., 2008, HARVARD NEGOTIATION, V13, P349
   Robbennolt JK, 2003, MICH LAW REV, V102, P460, DOI 10.2307/3595367
   Schwappach DLB, 2004, INT J QUAL HEALTH C, V16, P317, DOI 10.1093/intqhc/mzh058
   Wu AW, 2009, J GEN INTERN MED, V24, P1012, DOI 10.1007/s11606-009-1044-3
NR 21
TC 20
Z9 20
U1 0
U2 15
PU PROJECT HOPE
PI BETHESDA
PA 7500 OLD GEORGETOWN RD, STE 600, BETHESDA, MD 20814-6133 USA
SN 0278-2715
J9 HEALTH AFFAIR
JI Health Aff.
PD DEC
PY 2012
VL 31
IS 12
BP 2681
EP 2689
DI 10.1377/hlthaff.2012.0185
PG 9
WC Health Care Sciences & Services; Health Policy & Services
WE Science Citation Index Expanded (SCI-EXPANDED); Social Science Citation Index (SSCI)
SC Health Care Sciences & Services
GA 057ZA
UT WOS:000312602100011
PM 23213152
DA 2022-10-14
ER

PT J
AU Oliva, A
   Grassi, S
   Vetrugno, G
   Rossi, R
   Della Morte, G
   Pinchi, V
   Caputo, M
AF Oliva, Antonio
   Grassi, Simone
   Vetrugno, Giuseppe
   Rossi, Riccardo
   Della Morte, Gabriele
   Pinchi, Vilma
   Caputo, Matteo
TI Management of Medico-Legal Risks in Digital Health Era: A Scoping Review
SO FRONTIERS IN MEDICINE
LA English
DT Review
DE privacy; artificial intelligence; big data; risk management; COVID-19
ID ARTIFICIAL-INTELLIGENCE; DATA PROTECTION; COVID-19
AB Artificial intelligence needs big data to develop reliable predictions. Therefore, storing and processing health data is essential for the new diagnostic and decisional technologies but, at the same time, represents a risk for privacy protection. This scoping review is aimed at underlying the medico-legal and ethical implications of the main artificial intelligence applications to healthcare, also focusing on the issues of the COVID-19 era. Starting from a summary of the United States (US) and European Union (EU) regulatory frameworks, the current medico-legal and ethical challenges are discussed in general terms before focusing on the specific issues regarding informed consent, medical malpractice/cognitive biases, automation and interconnectedness of medical devices, diagnostic algorithms and telemedicine. We aim at underlying that education of physicians on the management of this (new) kind of clinical risks can enhance compliance with regulations and avoid legal risks for the healthcare professionals and institutions.
C1 [Oliva, Antonio; Grassi, Simone; Vetrugno, Giuseppe; Rossi, Riccardo] Univ Cattolica Sacro Cuore, Dept Hlth Surveillance & Bioeth, Legal Med, Rome, Italy.
   [Vetrugno, Giuseppe] Fdn Policlin A Gemelli Ist Ricovero & Cura Carat, Risk Management Unit, Rome, Italy.
   [Della Morte, Gabriele] Univ Cattolica Sacro Cuore, Inst Int Studies, Int Law, Milan, Italy.
   [Pinchi, Vilma] Univ Florence, Sect Forens Med Sci, Dept Hlth Sci, Florence, Italy.
   [Caputo, Matteo] Univ Cattolica Sacro Cuore, Dept Jurid Sci, Criminal Law, Milan, Italy.
C3 Catholic University of the Sacred Heart; IRCCS Policlinico Gemelli;
   Catholic University of the Sacred Heart; University of Florence;
   Catholic University of the Sacred Heart
RP Grassi, S (通讯作者)，Univ Cattolica Sacro Cuore, Dept Hlth Surveillance & Bioeth, Legal Med, Rome, Italy.
EM simone.grassi@unicatt.it
RI Oliva, Antonio/K-1105-2018; Rossi, Riccardo/AAE-2636-2022; Grassi,
   Simone/AAU-9182-2021
OI Grassi, Simone/0000-0002-2420-6658; CAPUTO, Matteo/0000-0001-6792-9349
FU Fondi di Ateneo, Linea D3.2-Project Funzioni pubbliche, controllo
   privato. Profili interdisciplinari sulla governance senza governo della
   societa algoritmica Universita Cattolica del Sacro Cuore
FX This work has been supported by Fondi di Ateneo, Linea D3.2-Project
   Funzioni pubbliche, controllo privato. Profili interdisciplinari sulla
   governance senza governo della societa algoritmica Universita Cattolica
   del Sacro Cuore.
CR Aicardi C, 2020, SCI ENG ETHICS, V26, P2533, DOI 10.1007/s11948-020-00248-8
   [Anonymous], 2019, LANCET DIGIT HEALTH, V1, pE243, DOI 10.1016/S2589-7500(19)30135-9
   [Anonymous], 2019, LANCET DIGIT HEALTH, V1, pE100, DOI 10.1016/S2589-7500(19)30063-9
   Aquila I, 2020, ARCH PATHOL LAB MED, V144, P1048, DOI 10.5858/arpa.2020-0165-SA
   Athavale J, 2020, 50TH ANNUAL IEEE/IFIP INTERNATIONAL CONFERENCE ON DEPENDABLE SYSTEMS AND NETWORKS WORKSHOPS (DSN-W 2020), P74, DOI 10.1109/DSN-W50199.2020.00024
   Banegas-Luna AJ, 2021, INT J MOL SCI, V22, DOI 10.3390/ijms22094394
   Beauvais MJS, 2021, FRONT GENET, V12, DOI 10.3389/fgene.2021.659027
   Beckmann M, 2021, BMC HEALTH SERV RES, V21, DOI 10.1186/s12913-021-06377-5
   Bond RR, 2018, J ELECTROCARDIOL, V51, pS6, DOI 10.1016/j.jelectrocard.2018.08.007
   Campanozzi LL, 2019, IEEE TECHNOL SOC MAG, V38, P45, DOI 10.1109/MTS.2019.2948440
   Car J, 2019, BMC MED, V17, DOI 10.1186/s12916-019-1382-x
   Carter SM, 2020, BREAST, V49, P25, DOI 10.1016/j.breast.2019.10.001
   Casa C, 2021, ANN I SUPER SANITA, V57, P1, DOI 10.4415/ANN_21_01_01
   Cesario A, 2021, J PERS MED, V11, DOI 10.3390/jpm11040314
   Cohen IG, 2020, MILBANK Q, V98, P1257, DOI 10.1111/1468-0009.12481
   Cohen IG, 2020, LANCET DIGIT HEALTH, V2, pE376, DOI 10.1016/S2589-7500(20)30112-6
   Devalla SK, 2020, BRIT J OPHTHALMOL, V104, P301, DOI 10.1136/bjophthalmol-2019-315016
   Esperto F, 2021, MINERVA UROL NEPHROL, V73, P700, DOI 10.23736/S2724-6051.21.04240-3
   Fahey RA, 2020, INT J INFORM MANAGE, V55, DOI 10.1016/j.ijinfomgt.2020.102181
   Fantasia KL, 2021, J CLIN TRANSL ENDOCR, V24, DOI 10.1016/j.jcte.2021.100254
   Gasser U, 2020, LANCET DIGIT HEALTH, V2, pE425, DOI 10.1016/S2589-7500(20)30137-0
   Gostin LO, 2018, JAMA-J AM MED ASSOC, V320, P233, DOI 10.1001/jama.2018.8374
   Grande D, 2020, JAMA NETW OPEN, V3, DOI 10.1001/jamanetworkopen.2020.8285
   Hamet P, 2017, METABOLISM, V69, pS36, DOI 10.1016/j.metabol.2017.01.011
   Hashimoto DA, 2020, ANESTHESIOLOGY, V132, P379, DOI 10.1097/ALN.0000000000002960
   Hordern V, 2016, EUR J HEALTH LAW, V23, P248, DOI 10.1163/15718093-12341393
   Dorado-Diaz PI, 2019, REV ESP CARDIOL, V72, P1065, DOI 10.1016/j.rec.2019.05.014
   Kichloo Asim, 2020, Fam Med Community Health, V8, DOI 10.1136/fmch-2020-000530
   Kimber TB, 2021, INT J MOL SCI, V22, DOI 10.3390/ijms22094435
   Krittanawong C, 2019, EUR HEART J, V40, P2058, DOI 10.1093/eurheartj/ehz056
   Kuntsman A, 2019, DIGIT HEALTH, V5, DOI 10.1177/2055207619880671
   Kwon JM, 2018, J AM HEART ASSOC, V7, DOI 10.1161/JAHA.118.008678
   Malgieri G, 2020, COMPUT LAW SECUR REV, V37, DOI 10.1016/j.clsr.2020.105431
   Martinez-Martin N, 2021, LANCET DIGIT HEALTH, V3, pe115, DOI 10.1016/S2589-7500(20)30275-2
   McGraw D, 2021, NPJ DIGIT MED, V4, DOI 10.1038/s41746-020-00362-8
   Mitsala A, 2021, CURR ONCOL, V28, P1581, DOI 10.3390/curroncol28030149
   Mooney SJ, 2018, ANNU REV PUBL HEALTH, V39, P95, DOI 10.1146/annurev-publhealth-040617-014208
   Morley J., 2020, SSRN ELECT J, DOI [10.2139/ssrn.3582550, DOI 10.2139/SSRN.3582550]
   Morley J, 2020, SOC SCI MED, V260, DOI 10.1016/j.socscimed.2020.113172
   Murphy AC, 2021, HEART LUNG CIRC, V30, P1314, DOI 10.1016/j.hlc.2021.03.271
   Nimri R, 2020, NAT MED, V26, DOI 10.1038/s41591-020-1045-7
   O'Sullivan S, 2019, INT J MED ROBOT COMP, V15, DOI 10.1002/rcs.1968
   Raposo VL, 2016, GMS HLTH TECHNOL ASS, V12
   Recht MP, 2020, EUR RADIOL, V30, P3576, DOI 10.1007/s00330-020-06672-5
   Reddy S, 2020, J AM MED INFORM ASSN, V27, P491, DOI 10.1093/jamia/ocz192
   Saba L, 2019, EUR J RADIOL, V114, P14, DOI 10.1016/j.ejrad.2019.02.038
   Seroussi Brigitte, 2020, Yearb Med Inform, V29, P7, DOI 10.1055/s-0040-1702029
   Tyler NS, 2020, NAT METAB, V2, P612, DOI 10.1038/s42255-020-0212-y
   Verghese A, 2018, JAMA-J AM MED ASSOC, V319, P19, DOI 10.1001/jama.2017.19198
   Vokinger KN, 2021, LANCET DIGIT HEALTH, V3, pE337, DOI 10.1016/S2589-7500(21)00076-5
   Whitelaw S, 2020, LANCET DIGIT HEALTH, V2, pE435, DOI 10.1016/S2589-7500(20)30142-4
   Yang YJ, 2019, WORLD J GASTROENTERO, V25, P1666, DOI 10.3748/wjg.v25.i14.1666
   Zech H., 2021, ERA FORUM, V22, P147, DOI 10.1007/s12027-020-00648-0
   Zou J, 2019, NAT GENET, V51, P12, DOI 10.1038/s41588-018-0295-5
NR 54
TC 5
Z9 5
U1 12
U2 13
PU FRONTIERS MEDIA SA
PI LAUSANNE
PA AVENUE DU TRIBUNAL FEDERAL 34, LAUSANNE, CH-1015, SWITZERLAND
EI 2296-858X
J9 FRONT MED-LAUSANNE
JI Front. Med.
PD JAN 11
PY 2022
VL 8
AR 821756
DI 10.3389/fmed.2021.821756
PG 7
WC Medicine, General & Internal
WE Science Citation Index Expanded (SCI-EXPANDED); Social Science Citation Index (SSCI)
SC General & Internal Medicine
GA YS4NV
UT WOS:000750656600001
PM 35087854
OA Green Published, gold
DA 2022-10-14
ER

PT J
AU Hacker, P
   Krestel, R
   Grundmann, S
   Naumann, F
AF Hacker, Philipp
   Krestel, Ralf
   Grundmann, Stefan
   Naumann, Felix
TI Explainable AI under contract and tort law: legal incentives and
   technical challenges
SO ARTIFICIAL INTELLIGENCE AND LAW
LA English
DT Article
DE Explainability; Explainable AI; Interpretable machine learning; Contract
   law; Tort law; Explainability-accuracy trade-off; Medical malpractice;
   Corporate takeovers
ID AUTOMATED DECISION-MAKING; MACHINE; INTERPRETABILITY; MEDICINE
AB This paper shows that the law, in subtle ways, may set hitherto unrecognized incentives for the adoption of explainable machine learning applications. In doing so, we make two novel contributions. First, on the legal side, we show that to avoid liability, professional actors, such as doctors and managers, may soon be legally compelled to use explainable ML models. We argue that the importance of explainability reaches far beyond data protection law, and crucially influences questions of contractual and tort liability for the use of ML models. To this effect, we conduct two legal case studies, in medical and corporate merger applications of ML. As a second contribution, we discuss the (legally required) trade-off between accuracy and explainability and demonstrate the effect in a technical case study in the context of spam classification.
C1 [Hacker, Philipp; Grundmann, Stefan] Humboldt Univ, Law Dept, Unter Linden 6, D-10099 Berlin, Germany.
   [Krestel, Ralf; Naumann, Felix] Univ Potsdam, Hasso Plattner Inst, Prof Dr Helmert Str 2-3, D-14482 Potsdam, Germany.
C3 Humboldt University of Berlin; University of Potsdam
RP Hacker, P (通讯作者)，Humboldt Univ, Law Dept, Unter Linden 6, D-10099 Berlin, Germany.
EM philipp.hacker@rewi.hu-berlin.de; ralf.krestel@hpi.uni-potsdam.de;
   stefan.grundmann@rewi.hu-berlin.de; felix.naumann@hpi.uni-potsdam.de
OI Krestel, Ralf/0000-0002-5036-8589
FU AXA Postdoctoral Scholarship; AXA Research Fund
FX The research for this article was in part (Philipp Hacker) supported by
   an AXA Postdoctoral Scholarship awarded by the AXA Research Fund.
CR Almeida T., 2013, INT J INFORM SECURIT, V2, P1
   Arras L, 2017, PLOS ONE, V12, DOI 10.1371/journal.pone.0181142
   Bach S, 2015, PLOS ONE, V10, DOI 10.1371/journal.pone.0130140
   Biran O., 2017, IJCAI WORKSH EXPL XA, VVolume 8, P8
   Burrell J, 2016, BIG DATA SOC, V3, P1, DOI 10.1177/2053951715622512
   Calo R, 2016, 201604 U WASH SCH LA
   Caruana R, 2015, KDD'15: PROCEEDINGS OF THE 21ST ACM SIGKDD INTERNATIONAL CONFERENCE ON KNOWLEDGE DISCOVERY AND DATA MINING, P1721, DOI 10.1145/2783258.2788613
   Chen C., 2018, ARXIV181112615
   Cowgill B., 2017, AUTOMATING JUDGEMENT
   De Fauw J, 2018, NAT MED, V24, P1342, DOI 10.1038/s41591-018-0107-6
   Ding Y, 2019, RADIOLOGY, V290, P456, DOI 10.1148/radiol.2018180958
   Doshi-Velez Finale, 2017, ARXIV PREPRINT ARXIV
   Droste W, 2018, Z GESAMTE MEDIZINPRO, V18, P109
   Esteva A, 2017, NATURE, V542, P115, DOI 10.1038/nature21056
   Flach P, 2012, MACHINE LEARNING ART
   Froomkin M, 2018, ARIZONA LAW REV, V18
   Gilpin LH, 2018, PR INT CONF DATA SC, P80, DOI 10.1109/DSAA.2018.00018
   Goodman B, 2016, ICML WORKSH HUM INT
   Goodman B, 2017, AI MAG, V38, P50, DOI 10.1609/aimag.v38i3.2741
   Greenberg Michael D, 2009, Health Matrix Clevel, V19, P423
   Grund- mann Stefan, 2012, EUROPEAN CO LAW ORG
   Hart D, 2000, MEDIZINRECHT, V18, P1, DOI DOI 10.1007/s003500050001
   Hopt KJ, 2015, GROKOMMENTAR AKTIENG, V4, P93
   Hume David, 2016, 7 MASTERPIECES PHILO, P191
   Jaklevic C, 2017, HLTH NEWS REV
   Jiang T, 2018, USING MACHINE LEARNI
   Katzenmeier C, 2006, AUFKLARUNG NEUE MED
   Kim B, 2018, PR MACH LEARN RES, V80
   Komorowski M, 2018, NAT MED, V24, P1716, DOI 10.1038/s41591-018-0213-5
   Kourou K, 2015, COMPUT STRUCT BIOTEC, V13, P8, DOI 10.1016/j.csbj.2014.11.005
   Kraakman R, 2017, ANATOMY CORPORATE LA
   Lapuschkin S, 2019, NAT COMMUN, V10, DOI 10.1038/s41467-019-08987-4
   Laufs A, 1990, NJUR WOCHENSCHR, V24, P1507
   Li K, 2018, CORPORATE CULTURE ME
   Li O, 2018, AAAI CONF ARTIF INTE, P3530
   Lipton ZC, 2018, QUEUE, V16, P30
   Malgieri G, 2017, INT DATA PRIV LAW, V7, P243, DOI 10.1093/idpl/ipx019
   Miller T, 2019, ARTIF INTELL, V267, P1, DOI 10.1016/j.artint.2018.07.007
   Monroe D, 2018, COMMUN ACM, V61, P11, DOI 10.1145/3276742
   Montavon G, 2017, PATTERN RECOGN, V65, P211, DOI 10.1016/j.patcog.2016.11.008
   Mori T, 2018, EMPIR SOFTW ENG, V24, P1
   Muller, 2017, ARXIV PREPRINT ARXIV
   Press X, 2018, CHINA FOCUS BEATS HU
   Reed C., 2016, 243 QUEEN MAR SCH LA
   Ribeiro MT, 2016, KDD'16: PROCEEDINGS OF THE 22ND ACM SIGKDD INTERNATIONAL CONFERENCE ON KNOWLEDGE DISCOVERY AND DATA MINING, P1135, DOI 10.1145/2939672.2939778
   Rosoff AJ, 2001, J HEALTH POLIT POLIC, V26, P327, DOI 10.1215/03616878-26-2-327
   Ross C, 2018, STAT
   Royal Society, 2017, MACHINE LEARNING POW
   Rudin C, 2019, NAT MACH INTELL, V1, P206, DOI 10.1038/s42256-019-0048-x
   Rudin C, 2018, INTERFACES, V48, P449, DOI 10.1287/inte.2018.0957
   Selbst AD, 2019, BOSTON U LAW REV
   Selbst AD, 2018, FORDHAM LAW REV, V87, P1085
   Selbst AD, 2017, INT DATA PRIV LAW, V7, P233, DOI 10.1093/idpl/ipx022
   Shao B, 2018, P ANN C JSAI, p2J1
   Shibayama S, 2008, DRUG DISCOV TODAY, V13, P86, DOI 10.1016/j.drudis.2007.10.015
   Simonyan K., 2013, ARXIV PREPRINT ARXIV
   Thomas S., 2017, ARTIFICIAL INTELLIGE
   Tibshirani R, 1996, J ROY STAT SOC B MET, V58, P267, DOI 10.1111/j.2517-6161.1996.tb02080.x
   Timmermans S, 2005, HEALTH AFFAIR, V24, P18, DOI 10.1377/hlthaff.24.1.18
   Topol EJ, 2019, NAT MED, V25, P44, DOI 10.1038/s41591-018-0300-7
   Twigg-Flessner C, 2013, EUROPEANISATION EURO
   Varzaly J, 2012, J CORP LAW STUD, V12, P429, DOI 10.5235/JCLS.12.2.429
   Wachter S, 2017, INT DATA PRIV LAW, V7, P76, DOI 10.1093/idpl/ipx005
   Wagner G, 2018, MUNCHENER KOMMENTAR, P405
   Weng SF, 2017, PLOS ONE, V12, DOI 10.1371/journal.pone.0174944
   Wischmeyer T, 2018, ARCH OFFENTLICHEN RE, V143, P1, DOI [10.1628/aoer-2018-0002, DOI 10.1628/AOER-2018-0002]
   Witten IH, 2011, MOR KAUF D, P1
   Zech JR, 2018, PLOS MED, V15, DOI 10.1371/journal.pmed.1002683
   Zuo Z, 2017, P C LERN WISS DAT AN, V1917, P271
NR 69
TC 17
Z9 17
U1 5
U2 16
PU SPRINGER
PI DORDRECHT
PA VAN GODEWIJCKSTRAAT 30, 3311 GZ DORDRECHT, NETHERLANDS
SN 0924-8463
EI 1572-8382
J9 ARTIF INTELL LAW
JI Artif. Intell. Law
PD DEC
PY 2020
VL 28
IS 4
BP 415
EP 439
DI 10.1007/s10506-020-09260-6
EA JAN 2020
PG 25
WC Computer Science, Artificial Intelligence; Computer Science,
   Interdisciplinary Applications; Law
WE Science Citation Index Expanded (SCI-EXPANDED); Social Science Citation Index (SSCI)
SC Computer Science; Government & Law
GA OF1TA
UT WOS:000507944700001
OA Green Published, hybrid
DA 2022-10-14
ER

PT J
AU Harden, SW
AF Harden, Stephen W.
TI Six Things Every Plastic Surgeon Needs to Know About Teamwork Training
   and Checklists
SO AESTHETIC SURGERY JOURNAL
LA English
DT Article
DE teamwork; checklists; patient safety; quality; outcomes; efficiency;
   error prevention
ID CREW RESOURCE-MANAGEMENT; OPERATING-ROOM; INTENSIVE-CARE; COMMUNICATION
   FAILURES; MEDICAL ERRORS; OUTCOMES; PERFORMANCE; QUALITY; SAFETY;
   INTERVENTION
AB More than 20 years of teamwork, research, and experience in high-risk industries such as aviation, nuclear power, and military operations have clearly demonstrated that teamwork training and checklist usage can overcome the primary causes of adverse events. There is a growing body of evidence that checklist programs have the same error-reducing effect in operating rooms (OR) as in other industries. The benefits include documented improvements in patient safety and quality care; a better office, surgery center, or hospital in which to practice medicine; reduced exposure to malpractice risk; and increased efficiency in the OR.
C1 [Harden, Stephen W.] LifeWings Partners LLC, Collierville, TN USA.
RP Harden, SW (通讯作者)，1163 Halle Pk Circle, Collierville, TN 38017 USA.
EM sharden@saferpatients.com
CR Baker DP, 2006, HEALTH SERV RES, V41, P1576, DOI 10.1111/j.1475-6773.2006.00566.x
   Byrnes RE, 1993, COCKPIT RESOURCE MAN, P432
   Catchpole KR, 2007, SURGERY, V142, P102, DOI 10.1016/j.surg.2007.01.033
   Catchpole KR, 2007, PEDIATR ANESTH, V17, P470, DOI 10.1111/j.1460-9592.2006.02239.x
   Creating expert teams, 2007, JT COMM PERSPECT PAT, V7, P1
   Curley C, 1998, MED CARE, V36, pAS4, DOI 10.1097/00005650-199808001-00002
   Defontes James, 2004, Perm J, V8, P21
   DuBose JJ, 2008, J TRAUMA, V64, P22, DOI 10.1097/TA.0b013e318161b0c8
   Dunn EJ, 2007, JT COMM J QUAL PATIE, V33, P317, DOI 10.1016/S1553-7250(07)33036-5
   Friedman DM, 2004, ARCH SURG-CHICAGO, V139, P1194, DOI 10.1001/archsurg.139.11.1194
   Gawande AA, 2003, SURGERY, V133, P614, DOI 10.1067/msy.2003.169
   Haynes Alex B, 2009, N Engl J Med, V360, P491, DOI 10.1056/NEJMsa0810119
   Helmreich RL, 1999, INT J AVIAT PSYCHOL, V9, P19, DOI 10.1207/s15327108ijap0901_2
   Henrickson SE, 2009, J AM COLL SURGEONS, V208, P1115, DOI 10.1016/j.jamcollsurg.2009.01.037
   Hoyert DL, 2005, NATL VITAL STAT REPO, V53
   *JOINT COMM ACCR H, 2004, SENT EV AL
   Kohn L., 2000, ERR IS HUMAN BUILDIN
   Levin A., 2009, US TODAY
   Lingard L, 2004, QUAL SAF HEALTH CARE, V13, P330, DOI 10.1136/qshc.2003.008425
   Lingard L, 2002, ACAD MED, V77, P232, DOI 10.1097/00001888-200203000-00013
   Lingard L, 2008, ARCH SURG-CHICAGO, V143, P12, DOI 10.1001/archsurg.2007.21
   Makary MA, 2007, J AM COLL SURGEONS, V204, P236, DOI 10.1016/j.jamcollsurg.2006.10.018
   MANN S, 2006, CONTEMP OBSTET GYNEC, V51, P34
   Morey JC, 2002, HEALTH SERV RES, V37, P1553, DOI 10.1111/1475-6773.01104
   Mukamel DB, 2006, GERONTOLOGIST, V46, P227, DOI 10.1093/geront/46.2.227
   Pisano GP, 2001, MANAGE SCI, V47, P752, DOI 10.1287/mnsc.47.6.752.9811
   Pronovost P, 2006, NEW ENGL J MED, V355, P2725, DOI 10.1056/NEJMoa061115
   Risser DT, 1999, ANN EMERG MED, V34, P373, DOI 10.1016/S0196-0644(99)70134-4
   Salas E, 2001, ANNU REV PSYCHOL, V52, P471, DOI 10.1146/annurev.psych.52.1.471
   Salas E., 2000, BLACKWELL HDB PRINCI, P43
   Singh H, 2007, ARCH INTERN MED, V167, P2030, DOI 10.1001/archinte.167.19.2030
   Sorbero ME, 2008, TR462AHRQ RAND CORP
   Sorbero ME, 2008, OUTCOME MEASURES EFF
   Strasser DC, 2008, ARCH PHYS MED REHAB, V89, P10, DOI 10.1016/j.apmr.2007.08.127
   Sutcliffe KM, 2004, ACAD MED, V79, P186, DOI 10.1097/00001888-200402000-00019
   The Joint Commission, 2007, JOINT COMM 2007 NAT
   Thomas EJ, 2006, J PERINATOL, V26, P163, DOI 10.1038/sj.jp.7211451
   Undre S, 2006, WORLD J SURG, V30, P1774, DOI 10.1007/s00268-005-0488-9
   Weaver SJ, 2010, JT COMM J QUAL PATIE, V36, P133, DOI 10.1016/S1553-7250(10)36022-3
   Wheelan SA, 2003, AM J CRIT CARE, V12, P527, DOI 10.4037/ajcc2003.12.6.527
   Young MP, 1998, INT J QUAL HEALTH C, V10, P15, DOI 10.1093/intqhc/10.1.15
   Zangaro GA, 2007, RES NURS HEALTH, V30, P445, DOI 10.1002/nur.20202
NR 42
TC 8
Z9 9
U1 0
U2 7
PU OXFORD UNIV PRESS INC
PI CARY
PA JOURNALS DEPT, 2001 EVANS RD, CARY, NC 27513 USA
SN 1090-820X
EI 1527-330X
J9 AESTHET SURG J
JI Aesthet. Surg. J.
PD MAR
PY 2013
VL 33
IS 3
BP 443
EP 448
DI 10.1177/1090820X13477417
PG 6
WC Surgery
WE Science Citation Index Expanded (SCI-EXPANDED); Social Science Citation Index (SSCI)
SC Surgery
GA 112GX
UT WOS:000316581800018
PM 23417721
OA Bronze
DA 2022-10-14
ER

PT J
AU Saba, R
   Brovman, EY
   Kang, D
   Greenberg, P
   Kaye, AD
   Urman, RD
AF Saba, Ramsey
   Brovman, Ethan Y.
   Kang, Daniel
   Greenberg, Penny
   Kaye, Alan D.
   Urman, Richard D.
TI A Contemporary Medicolegal Analysis of Injury Related to Peripheral
   Nerve Blocks
SO PAIN PHYSICIAN
LA English
DT Article
DE Regional; pain; anesthesia; complications; closed claims; liability;
   nerve; block; injury
ID REGIONAL ANESTHESIA; COMPLICATIONS; PATIENT; ULTRASOUND; SURGERY
AB Background: Closed malpractice claims can provide insight into low-frequency adverse events in many areas of perioperative and chronic pain care. Over the last decade, there have been changes in surgical and regional anesthetic practice, likely impacting adverse event patterns. Given the wide variability and low frequency of complications associated with peripheral nerve blocks, the study of closed malpractice claims offers an opportunity to examine adverse events, and the patient, technical, and provider factors that led to the claim. Knowledge gained from examination of closed claims has already resulted in multiple improvements in processes of care and patient safety.
   Objectives: An investigation of the factors that contributed to medicolegal claims against anesthesia providers related to peripheral nerve blocks.
   Study Design: Retrospective analysis.
   Setting: Inpatient and outpatient surgery facilities.
   Methods: The Comparative Benchmarking System database is a medical liability database that contains more than 400,000 malpractice claims from more than 400 academic and community-based institutions accounting for over 30% of malpractice claims in the United States. The present investigation reviewed all (n = 113) available closed malpractice claims related to regional anesthesia (RA) in surgical patients closed between 2006 and 2016, and investigated factors that may have contributed to patient injury, including type of nerve block, type of surgery, nerves injured, resulting neurologic deficits, and potential factors contributing to the injury.
   Results: Our data analyzed 62 claims related to RA and showed that most closed claims were classified as permanent minor injuries. The greatest number of claims were for brachial plexus injuries associated with interscalene blocks performed for shoulder or rotator cuff repairs. Femoral and sciatic nerve blocks with resulting lower extremity injuries were the most common nerve blocks resulting in payment. The largest contributing factor to these injuries was noted to be "Technical Knowledge/Performance" of the regionalist followed by "Pre-existing Injury/Radiculopathy." Symptom onset from these claims was most likely to be delayed with the leading initial presenting symptom being paresthesia.
   Limitations: It is difficult to establish cause-effect relationship, and the small sample size limits the ability to detect clinical differences and associations with specific comorbidities or techniques. There was also limited information related to regional anesthetic techniques and medications used that would have helped explore further relationships between the procedure and cause for litigation.
   Conclusions: There remains significant room for risk reduction in regional anesthetic practice. Patterns based on the analysis of closed claims show that interscalene blocks are the most common peripheral nerve block resulting in litigation, even when compared with other blocks involving the brachial plexus. Furthermore, patients with existing nerve injury/radiculopathy may also warrant alternative techniques or greater emphasis during informed consent on the increased risk of injury. As most of the presenting symptoms associated with claims are delayed, an opportunity for improvement in postregional care may be better communication with patients following discharge to discuss their postoperative recovery.
C1 [Saba, Ramsey; Brovman, Ethan Y.; Kang, Daniel; Urman, Richard D.] Harvard Med Sch, Brigham & Womens Hosp, Dept Anesthesiol Perioperat & Pain Med, 75 Francis St, Boston, MA 02115 USA.
   [Greenberg, Penny] CRICO Strategies, Boston, MA USA.
   [Brovman, Ethan Y.; Urman, Richard D.] Brigham & Womens Hosp, Ctr Perioperat Res, 75 Francis St, Boston, MA 02115 USA.
   [Kaye, Alan D.] Louisiana State Univ, Hlth Sci Ctr, Dept Anesthesiol, New Orleans, LA USA.
C3 Harvard University; Brigham & Women's Hospital; Harvard Medical School;
   Harvard University; Brigham & Women's Hospital; Louisiana State
   University System; Louisiana State University Health Sciences Center New
   Orleans
RP Urman, RD (通讯作者)，Harvard Med Sch, Brigham & Womens Hosp, Dept Anesthesiol Perioperat & Pain Med, 75 Francis St, Boston, MA 02115 USA.
EM rurman@bwh.harvard.edu
RI Urman, Richard/AAH-7758-2019; Urman, Richard/ABG-4830-2020
OI Urman, Richard/0000-0002-0516-5977; 
CR Abrecht CR, 2017, ANESTH ANALG, V125, P1761, DOI 10.1213/ANE.0000000000002499
   Abrecht CR, 2017, ANESTH ANALG, V124, P1304, DOI 10.1213/ANE.0000000000001702
   American Society of Regional Anesthesia and Pain Medicine, PAIN REL SURG
   Arbona FL, 2011, ADDITIONAL UPPER EXT, P78
   Auroy Y, 2002, ANESTHESIOLOGY, V97, P1274, DOI 10.1097/00000542-200211000-00034
   Bajaj P, 2009, INDIAN J ANAESTH, V53, P135
   Bartlett Edward E, 2002, J Healthc Risk Manag, V22, P3
   BONNEL F, 1980, ANAT CLIN, V2, P289, DOI 10.1007/BF01557993
   BONNEL F, 1984, Microsurgery, V5, P107, DOI 10.1002/micr.1920050302
   Cheney FW, 1999, ANESTHESIOLOGY, V91, P552, DOI 10.1097/00000542-199908000-00030
   Chui J, 2018, ANESTH ANALG, V127, P134, DOI 10.1213/ANE.0000000000003420
   Cozowicz C, 2015, BRIT J ANAESTH, V115, P57, DOI 10.1093/bja/aev381
   Danninger T, 2015, J CLIN ANESTH, V27, P566, DOI 10.1016/j.jclinane.2015.07.008
   DEANDRES J, 1995, REGION ANESTH, V20, P498
   Fleischut PM, 2015, AM J MED QUAL, V30, P172, DOI 10.1177/1062860614525989
   Hadzic A, 2005, ANESTHESIOLOGY, V102, P1001, DOI 10.1097/00000542-200505000-00020
   Jeng CL, 2010, BRIT J ANAESTH, V105, pI97, DOI 10.1093/bja/aeq273
   Kremer K, 1998, J HEALTHC QUAL, V20, P45
   Lee LA, 2011, INT ANESTHESIOL CLIN, V49, P56, DOI 10.1097/AIA.0b013e31821a0294
   Li JL, 2015, LOCAL REG ANESTH, V8, P21, DOI 10.2147/LRA.S55306
   Liu SS, 2009, ANESTH ANALG, V109, P265, DOI 10.1213/ane.0b013e3181a3272c
   Mariano E, SENDING PATIENTS HOM
   Neal JM, 2016, REGION ANESTH PAIN M, V41, P195, DOI 10.1097/AAP.0000000000000295
   Neal JM, 2015, REGION ANESTH PAIN M, V40, P401, DOI 10.1097/AAP.0000000000000286
   Reevers AG, DISORDERS NERVOUS SY
   Rhodes Thomas W, 2008, Facial Plast Surg Clin North Am, V16, P245, DOI 10.1016/j.fsc.2007.11.014
   Thomas J, 2009, INDIAN J UROL, V25, P384, DOI 10.4103/0970-1591.56208
   UPTON ARM, 1973, LANCET, V2, P359, DOI 10.1016/S0140-6736(73)93196-6
   Wulf H, 2012, ANASTH INTENSIV NOTF, V47, P318, DOI 10.1055/s-0032-1313569
NR 29
TC 9
Z9 8
U1 0
U2 0
PU AM SOC INTERVENTIONAL PAIN PHYSICIANS
PI PADUCAH
PA 81 LAKEVIEW DR, PADUCAH, KY 42001 USA
SN 1533-3159
J9 PAIN PHYSICIAN
JI Pain Physician
PD JUL-AUG
PY 2019
VL 22
IS 4
BP 389
EP 399
PG 11
WC Anesthesiology; Clinical Neurology
WE Science Citation Index Expanded (SCI-EXPANDED)
SC Anesthesiology; Neurosciences & Neurology
GA JA6SU
UT WOS:000487972900022
PM 31337175
DA 2022-10-14
ER

PT J
AU Ha, J
   Kim, Y
   Baek, S
AF Ha, Jeongmin
   Kim, Yoonjung
   Baek, Seungju
TI Risk factors for self-harm in psychiatric wards: A judicial case
   analysis
SO ARCHIVES OF PSYCHIATRIC NURSING
LA English
DT Article
DE Inpatients; Legal liability; Psychiatric ward attendants; Patient
   safety; Self-injurious behavior
ID SUICIDAL IDEATION; INPATIENTS; BEHAVIOR; INJURY; CARE
AB Patients hospitalized in a psychiatric ward may engage in self-injurious behavior secretly, leading to fatal consequences. This study aimed to identify risk factors for self-harm in psychiatric wards. In this review, the framework of Taylor and Hignett?s medical malpractice analysis was utilized. In the search conducted from March to April 2020, keywords were used to collect relevant judgments and previous studies. The final assessment comprised of 5 cases and 13 previous studies. The results of this study emphasize the creation of a ward environment where inpatients can feel secure, and the staff can actively engage in therapeutic communication.
C1 [Ha, Jeongmin] Chung Ang Univ, Dept Nursing, 84 Heukseok Ro, Seoul, South Korea.
   [Kim, Yoonjung] Chung Ang Univ, Fac Red Cross, Coll Nursing, 84 Heukseok Ro, Seoul, South Korea.
   [Baek, Seungju] Natl Ctr Mental Hlth, Dept Mental Hlth Res, 127 Youngmasan Ro, Seoul 04933, South Korea.
C3 Chung Ang University; Chung Ang University
RP Kim, Y (通讯作者)，Chung Ang Univ, Fac Red Cross, Coll Nursing, 84 Heukseok Ro, Seoul, South Korea.
EM yoonjung@cau.ac.kr
CR Abidin Z, 2013, BMC PSYCHIATRY, V13, DOI 10.1186/1471-244X-13-197
   Barrera A, 2020, EVID-BASED MENT HEAL, V23, P34, DOI 10.1136/ebmental-2019-300136
   Bowers L, 2000, J ADV NURS, V32, P437, DOI 10.1046/j.1365-2648.2000.01510.x
   DiFilippo JM, 2000, J CLIN CHILD PSYCHOL, V29, P155, DOI 10.1207/S15374424jccp2902_2
   Gallagher J., 2010, BRIT J FORENSIC PRAC, V12, P22, DOI [10.5042/bjfp.2010.0035, DOI 10.5042/BJFP.2010.0035]
   Grube M, 2007, AGGRESSIVE BEHAV, V33, P97, DOI 10.1002/ab.20171
   James K, 2012, INT J NURS STUD, V49, P1212, DOI 10.1016/j.ijnurstu.2012.04.010
   James K, 2012, INT J MENT HEALTH NU, V21, P301, DOI 10.1111/j.1447-0349.2011.00794.x
   Kasper ME, 1996, B AM ACAD PSYCH LAW, V24, P219
   Kim I, 2018, MED SCI LAW, V58, P16, DOI 10.1177/0025802417735265
   Kool N, 2014, BMC PSYCHIATRY, V14, DOI 10.1186/1471-244X-14-64
   Kyron MJ, 2018, J CONSULT CLIN PSYCH, V86, P556, DOI 10.1037/ccp0000305
   Manna M, 2010, J PSYCHIATR MENT HLT, V17, P268, DOI 10.1111/j.1365-2850.2009.01512.x
   Marcus SC, 2018, PSYCHIAT SERV, V69, P204, DOI 10.1176/appi.ps.201700224
   Ministry of Health and Welfare, 2017, MENTAL HLTH ACT KORE
   Montreuil M, 2018, INT J MENT HEALTH NU, V27, P1440, DOI 10.1111/inm.12444
   National Human Rights Commission of Korea, 2018, INVESTIGATION STATUS
   Park J. H., 2012, KOREAN J MEDICAL LAW, V20, P219
   Pedersen K. Z, 2018, BLAME RESPONSIBILITY
   Ries RK, 2009, COMPR PSYCHIAT, V50, P93, DOI 10.1016/j.comppsych.2008.07.003
   Schwappach DLB, 2019, INT J MENT HEALTH NU, V28, P1363, DOI 10.1111/inm.12664
   Serper MR, 2005, COMPR PSYCHIAT, V46, P121, DOI 10.1016/j.comppsych.2004.07.031
   Shah A, 1997, INT J GERIATR PSYCH, V12, P15, DOI 10.1002/(SICI)1099-1166(199701)12:1<15::AID-GPS415>3.0.CO;2-S
   Shattell M, 2017, J PSYCHOSOC NURS MEN, V55, P13, DOI 10.3928/02793695-20170210-01
   Shin Kwonchul, 2017, [Kyung Hee Law Journal, 경희법학], V52, P171, DOI 10.15539/KHLJ.52.3.5
   Sullivan AM, 2005, PSYCHIAT QUART, V76, P67, DOI 10.1007/s11089-005-5582-2
   Swannell S, 2008, AUSTRALAS PSYCHIATRY, V16, P98, DOI 10.1080/10398560701636955
   Taylor E, 2016, HERD-HEALTH ENV RES, V9, P86, DOI 10.1177/1937586716645918
   Vandewalle J, 2018, INT J MENT HEALTH NU, V27, P877, DOI 10.1111/inm.12376
   World Health Organization, 2016, OUT SHADOWS MAKING M
NR 30
TC 0
Z9 0
U1 0
U2 1
PU W B SAUNDERS CO-ELSEVIER INC
PI PHILADELPHIA
PA 1600 JOHN F KENNEDY BOULEVARD, STE 1800, PHILADELPHIA, PA 19103-2899 USA
SN 0883-9417
EI 1532-8228
J9 ARCH PSYCHIAT NURS
JI Arch. Psychiatr. Nurs.
PD APR
PY 2021
VL 35
IS 2
BP 178
EP 184
DI 10.1016/j.apnu.2021.02.002
EA FEB 2021
PG 7
WC Nursing; Psychiatry
WE Science Citation Index Expanded (SCI-EXPANDED); Social Science Citation Index (SSCI)
SC Nursing; Psychiatry
GA RE9SZ
UT WOS:000634491200007
PM 33781397
DA 2022-10-14
ER

PT J
AU Heimer, J
   Tappero, C
   Fliss, B
   Meixner, E
AF Heimer, Jakob
   Tappero, Carlo
   Fliss, Barbara
   Meixner, Eva
TI Rapid death following undiagnosed stercoral perforation in a chronic
   opioid user
SO LEGAL MEDICINE
LA English
DT Article
DE Opioid abuse; Constipation; Stercoral perforation; Peritonitis;
   Postmortem computed tomography
ID COLON; CONSTIPATION; DRUGS
AB A case of rapid demise following an undiagnosed stercoral perforation is reported. A 57-year-old woman on chronic opioid replacement therapy presented with constipation and abdominal pain to the hospital. Following an unremarkable abdominal radiograph and admission for laxation and pain therapy, she was found dead only 18 h later. To exclude medical malpractice, a postmortem investigation was ordered. Postmortem computed tomography and autopsy revealed fatal fecal peritonitis based on a stercoral perforation of the rectosigmoid, which had been undiagnosed. This report highlights the need for early cross-sectional imaging and contributes to the data collection concerning this ever-growing, vulnerable group of patients undergoing opioid replacement.
C1 [Heimer, Jakob; Tappero, Carlo; Fliss, Barbara; Meixner, Eva] Univ Zurich, Dept Forens Med & Imaging, Inst Forens Med, Winterthurerstr 190-52, CH-8057 Zurich, Switzerland.
   [Tappero, Carlo] Hop Fribourgeois, Dept Radiol, Fribourg, Switzerland.
C3 University of Zurich
RP Heimer, J (通讯作者)，Univ Zurich, Dept Forens Med & Imaging, Inst Forens Med, Winterthurerstr 190-52, CH-8057 Zurich, Switzerland.
EM Jakob.Heimer@irm.uzh.ch
CR [Anonymous], [No title captured]
   Berry J, 1894, BMJ-BRIT MED J, V1, P301
   Chakravartty S, 2013, COLORECTAL DIS, V15, P930, DOI 10.1111/codi.12123
   Davies A, 2015, J PAIN SYMPTOM MANAG, V50, P260, DOI 10.1016/j.jpainsymman.2015.02.019
   DeJong JL, 1996, AM J FOREN MED PATH, V17, P58, DOI 10.1097/00000433-199603000-00010
   Higgins PDR, 2004, AM J GASTROENTEROL, V99, P750, DOI 10.1111/j.1572-0241.2004.04114.x
   Langlois NEI, 2009, FORENSIC SCI MED PAT, V5, P210, DOI 10.1007/s12024-009-9099-3
   Linder F, 2016, INT J COLORECTAL DIS, V31, P1383, DOI 10.1007/s00384-015-2488-z
   Lustig MK, 2007, SHOCK, V28, P59, DOI 10.1097/SHK.0b013e31802e454f
   Maurer CA, 2000, DIS COLON RECTUM, V43, P991, DOI 10.1007/BF02237366
   Penning-van Beest Fernie J A, 2010, J Med Econ, V13, P129, DOI 10.3111/13696990903584436
   Poitras R, 2018, INT J SURG CASE REP, V42, P94, DOI 10.1016/j.ijscr.2017.11.060
   Sakharpe A, 2012, CASE REP SURG, V2012, DOI 10.1155/2012/176143
   Seligman WH, 2016, CASE REP SURG, V2016, DOI 10.1155/2016/2893925
   Tessier DJ, 2002, INT J COLORECTAL DIS, V17, P435, DOI 10.1007/s00384-002-0417-4
   Ventura Francesco, 2005, J Clin Forensic Med, V12, P160, DOI 10.1016/j.jcfm.2005.01.004
   Webster LR, 2015, PAIN MED, V16, pS16, DOI 10.1111/pme.12911
   WRENN K, 1989, NEW ENGL J MED, V321, P658
NR 18
TC 3
Z9 3
U1 0
U2 0
PU ELSEVIER IRELAND LTD
PI CLARE
PA ELSEVIER HOUSE, BROOKVALE PLAZA, EAST PARK SHANNON, CO, CLARE, 00000,
   IRELAND
SN 1344-6223
J9 LEGAL MED-TOKYO
JI Leg. Med.
PD FEB
PY 2020
VL 42
AR 101644
DI 10.1016/j.legalmed.2019.101644
PG 4
WC Medicine, Legal; Social Sciences, Biomedical
WE Science Citation Index Expanded (SCI-EXPANDED)
SC Legal Medicine; Biomedical Social Sciences
GA KL2XE
UT WOS:000513291100010
PM 31759327
DA 2022-10-14
ER

PT J
AU Edit, C
   Mariann, TK
AF Edit, Czegledi
   Mariann, Tandari-Kovacs
TI Characteristics and prevention of burnout syndrome among nurses
SO ORVOSI HETILAP
LA Hungarian
DT Review
DE burnout; burnout syndrome; nurse; prevention; psychologist
ID STRESS-MANAGEMENT; PHYSICAL-ACTIVITY; HEALTH; INTERVENTIONS; DEPRESSION;
   STRATEGIES; SETTINGS
AB Within the health care system, nurses face multiple hazards from the aspect of burnout syndrome (emotional exhaustion, depersonalisation, and reduced personal accomplishment) development. Burnout has a negative impact on the health and economic status of individuals. Moreover, burnout diminishes compliance, reduces the quality of care, and it influences the prevalence of medical malpractice and complications. Therefore the identification, prevention and treatment of burnout are of public interest. In this study, we present the occurrence of burnout among Hungarian nurses, and we recommend options to prevent the burnout of nurses, focusing especially on the role and possibilities of psychological counselling. All these provide practical aspects and feasibility in preventing and overcoming burnout.
C1 [Edit, Czegledi] Semmelweis Egyet, Altalanos Orvostudomanyi Kar, Magatartastudomanyi Intezet, Budapest, Hungary.
   [Mariann, Tandari-Kovacs] Gal Ferenc Foiskola, Szeged, Hungary.
C3 Semmelweis University
RP Edit, C (通讯作者)，Semmelweis Egyet, Altalanos Orvostudomanyi Kar, Magatartastudomanyi Intezet, Budapest, Hungary.
EM edit.czegledi@gmail.com
RI Czeglédi, Edit/X-6709-2019
OI Czeglédi, Edit/0000-0001-5381-1518
CR Andras G, 2014, ORVOSI HETILAP, V155, P2082, DOI 10.1556/OH.2014.29956
   Antalfai M., 2016, CREATION UNFOLDING T
   Back AL, 2016, J PAIN SYMPTOM MANAG, V52, P284, DOI 10.1016/j.jpainsymman.2016.02.002
   BENCES I, 2006, NOVER, V19, P10
   Clow A, 2014, PHYS ACTIVITY MENTAL
   Csabai M, 2009, MED PSYCHOL CLIN HLT
   Dahlke R., 2017, INNER JOURNEY GUIDED
   Dunn AL, 1999, JAMA-J AM MED ASSOC, V281, P327, DOI 10.1001/jama.281.4.327
   Edwards D, 2003, J ADV NURS, V42, P169, DOI 10.1046/j.1365-2648.2003.02600.x
   Erdelyi I., 2015, THEATRE SOUL PSYCHOD
   Fekete S, 1991, PSYCHIAT HUNGARICA, V6, P17
   Fincher SF, 1998, CREATING MANDALAS IN
   Frey A, 2016, I AM HERE NOW CREATI
   Friganovic A, 2017, ACTA CLIN CROAT, V56, P292, DOI 10.20471/acc.2017.56.02.13
   Gyorffy Zs, 2015, FEMALE PHYS HUNGARY
   Gyorffy Zs, 2006, MED SOCIOLOGY, P105
   Harmathy E., 2015, WHAT IS GOING BALINT
   Hegedus K, 2004, LEGE ARTIS MED, V14, P786
   Herskovits M., 1998, PSYCHOL COUNSELING, P195
   Irinyi T, 2018, MENTALHIG PSZICHOSZO, V19, P205
   Kallai J, 2007, HLTH PSYCHOL PRACTIC, P199
   Kobli M., 2008, NOVER, V21, P11
   Kovacs M, 2009, NOVER, V22, P3
   Kovacs M., 2006, LEGE ARTIS MED, V16, P981
   Kumar S, 2016, HEALTHCARE-BASEL, V4, DOI 10.3390/healthcare4030037
   Maslach C, 2001, PSYCHOL HEALTH, V16, P607, DOI 10.1080/08870440108405530
   Maslach C, 2017, MED TEACH, V39, P160, DOI 10.1080/0142159X.2016.1248918
   Meszaros V, 2013, ORVOSI HETILAP, V154, P449, DOI 10.1556/OH.2013.29572
   Mimura C, 2003, OCCUP ENVIRON MED, V60, P10, DOI 10.1136/oem.60.1.10
   Nagy I., 2015, ACTA MED SOC, V6, P39
   Nemethne Nemeth E., 2001, NOVER, V14, P21
   Palfi F., 2003, NOVER, V16, P3
   Palfi F, 2007, NOVER, V20, P3
   Palfine Szabo Ilona, 2008, Orvosi Hetilap, V149, P1463, DOI 10.1556/OH.2008.28370
   PAYNE RA, 1995, RELAXATION TECHNIQUE
   Peterson U, 2008, J ADV NURS, V63, P506, DOI 10.1111/j.1365-2648.2008.04743.x
   Piko B., 2001, LAM, V11, P318
   Purebl Gy, 2018, LOW INTESITY PSYCHOL
   Saleh AM, 2014, EGYPT J CHEST DIS TU, V63, P145, DOI 10.1016/j.ejcdt.2013.10.001
   Schaufeli WB, 2009, CAREER DEV INT, V14, P204, DOI 10.1108/13620430910966406
   Smith S., 2009, COMMUNICATIONS NURSI
   Spooner-Lane R, 2007, AUST J ADV NURS, V25, P8
   Stauder A, 2016, MENTALHIG PSZICHOSZO, V17, P81
   Stevanin S, 2018, J ADV NURS, V74, P1245, DOI 10.1111/jan.13538
   Szemledy I., 2004, NOVER, V17, P10
   Szenyei GA, 2015, MAGY PSZICHOL SZLE, V70, P847
   Szilvia A, 2015, ORVOSI HETILAP, V156, P1288, DOI 10.1556/650.2015.30220
   Terebessy A, 2016, ORVOSI HETILAP, V157, P1563, DOI 10.1556/650.2016.30540
   West CP, 2018, J INTERN MED, V283, P516, DOI 10.1111/joim.12752
   Zsak E, 2017, LEGE ARTIS MED, V27, P93
NR 50
TC 4
Z9 4
U1 9
U2 48
PU AKADEMIAI KIADO ZRT
PI BUDAPEST
PA BUDAFOKI UT 187-189-A-3, H-1117 BUDAPEST, HUNGARY
SN 0030-6002
EI 1788-6120
J9 ORVOSI HETILAP
JI Orvosi Hetilap
PD JAN
PY 2019
VL 160
IS 1
BP 12
EP 19
DI 10.1556/650.2019.30856
PG 8
WC Medicine, General & Internal
WE Science Citation Index Expanded (SCI-EXPANDED)
SC General & Internal Medicine
GA HG1EB
UT WOS:000454692000002
PM 30599782
OA hybrid, Green Accepted
DA 2022-10-14
ER

PT J
AU Richter, JM
   Kelsey, PB
   Campbell, EJ
AF Richter, James M.
   Kelsey, Peter B.
   Campbell, Emily J.
TI Adverse Event and Complication Management in Gastrointestinal Endoscopy
SO AMERICAN JOURNAL OF GASTROENTEROLOGY
LA English
DT Review
ID MEDICAL ERRORS; QUALITY-ASSURANCE; PATIENTS WANT; MALPRACTICE; RISK;
   PERFORATION; COLONOSCOPY; PHYSICIANS; DOCTORS
AB Gastrointestinal endoscopy is a remarkably safe set of diagnostic and therapeutic techniques, and yet a small number of significant complications and adverse events are expected. Serious complications may have a material effect on the patient's health and well-being. They need to be anticipated and prevented if possible and managed effectively when identified. When complications occur they need to be discussed frankly with patients and their families. Informed consent, prevention, early detection, reporting, and systems improvement are critical aspects of effective complication management. Optimal complication management may improve patient satisfaction and outcome, as well as preserving the reputation and confidence of the endoscopist, and may minimize litigation.
C1 [Richter, James M.; Kelsey, Peter B.; Campbell, Emily J.] Harvard Univ, Sch Med, Massachusetts Gen Hosp, Div Gastroenterol, 55 Fruit St,Blake 4, Boston, MA 02114 USA.
C3 Harvard University; Harvard Medical School; Massachusetts General
   Hospital
RP Richter, JM (通讯作者)，Harvard Univ, Sch Med, Massachusetts Gen Hosp, Div Gastroenterol, 55 Fruit St,Blake 4, Boston, MA 02114 USA.
EM jrichter@mgh.harvard.edu
OI Campbell, Emily J./0000-0002-5053-7952
CR Anderson MA, 2012, GASTROINTEST ENDOSC, V75, P467, DOI 10.1016/j.gie.2011.07.010
   [Anonymous], 2015, DISCLOSING HARM HEAL
   ASGE/ACG Task Force on Quality in Endoscopy, 2015, GASTROINTEST ENDOSC, V81, P1
   Ben-Menachem T, 2012, GASTROINTEST ENDOSC, V76, P707, DOI 10.1016/j.gie.2012.03.252
   Berwick DM, 2003, NEW ENGL J MED, V348, P2570, DOI 10.1056/NEJMe030044
   Blendon RJ, 2002, NEW ENGL J MED, V347, P1933, DOI 10.1056/NEJMsa022151
   Code of medical ethics of the American Medical Association, 2010, COD MED ETH AM MED C, P280
   Conklin LS, 2008, CLIN GASTROENTEROL H, V6, P677, DOI 10.1016/j.cgh.2008.02.047
   Cotton PB, 2015, GASTROENTEROL NURS, V38, P101, DOI 10.1097/SGA.0000000000000095
   Cotton PB, 2010, GASTROINTEST ENDOSC, V71, P446, DOI 10.1016/j.gie.2009.10.027
   Duclos CW, 2005, INT J QUAL HEALTH C, V17, P479, DOI 10.1093/intqhc/mzi065
   Feld AD, 2009, AM J GASTROENTEROL, V104, P1346, DOI 10.1038/ajg.2009.215
   Fisher DA, 2011, GASTROINTEST ENDOSC, V74, P745, DOI 10.1016/j.gie.2011.07.025
   Forster HP, 2002, ARCH INTERN MED, V162, P1217, DOI 10.1001/archinte.162.11.1217
   Gallagher TH, 2007, NEW ENGL J MED, V356, P2713, DOI 10.1056/NEJMra070568
   Gawande A, 2002, COMPLICATIONS SURG N
   Gawande AA, 1999, SURGERY, V126, P66, DOI 10.1067/msy.1999.98664
   GERSTENBERGER PD, 1993, GASTROINTEST ENDOSC, V39, P132, DOI 10.1016/S0016-5107(93)70052-8
   Hiyama T, 2006, WORLD J GASTROENTERO, V12, P6857, DOI 10.3748/wjg.v12.i42.6857
   Hofer TP, 2000, EFFECT CLIN PRACT, V3
   Janssen NBAT, 2009, J MED ETHICS, V35, P276, DOI 10.1136/jme.2008.025031
   Kavic S.M., 2001, SURG TREATMENT EVIDE
   Kreimer S., 2013, MED EC
   LESTER GW, 1993, WESTERN J MED, V158, P268
   Levinson W, 1997, JAMA-J AM MED ASSOC, V277, P553, DOI 10.1001/jama.277.7.553
   Lohsiriwat V, 2010, WORLD J GASTROENTERO, V16, P425, DOI 10.3748/wjg.v16.i4.425
   Matharoo M, 2014, WORLD J GASTROENTERO, V20, P17507, DOI 10.3748/wjg.v20.i46.17507
   Palmer KR, 2007, GUT, V56, P456, DOI 10.1136/gut.2006.105577
   Pierluissi E, 2003, JAMA-J AM MED ASSOC, V290, P2838, DOI 10.1001/jama.290.21.2838
   Powell SK, 2006, PROF CASE MANAG, V11, P193
   Putcha RV, 2003, GASTROENTEROL CLIN N, V32, P1289, DOI 10.1016/S0889-8553(03)00094-3
   Racz I, 2008, DIGEST DIS, V26, P49, DOI 10.1159/000109387
   Raemer DB, 2014, J PATIENT SAF
   Robbennolt JK, 2009, CLIN ORTHOP RELAT R, V467, P376, DOI 10.1007/s11999-008-0580-1
   Robertson DJ, 2015, GUT, V64, P982, DOI 10.1136/gutjnl-2014-308076
   Truog R.D., 2011, TALKING PATIENTS FAM
   Vincent C, 2003, NEW ENGL J MED, V348, P1051, DOI 10.1056/NEJMhpr020760
   VINCENT C, 1994, LANCET, V343, P1609, DOI 10.1016/S0140-6736(94)93062-7
   Witman AB, 1996, ARCH INTERN MED, V156, P2565, DOI 10.1001/archinte.156.22.2565
NR 39
TC 14
Z9 15
U1 0
U2 7
PU NATURE PUBLISHING GROUP
PI NEW YORK
PA 75 VARICK ST, 9TH FLR, NEW YORK, NY 10013-1917 USA
SN 0002-9270
EI 1572-0241
J9 AM J GASTROENTEROL
JI Am. J. Gastroenterol.
PD MAR
PY 2016
VL 111
IS 3
BP 348
EP 352
DI 10.1038/ajg.2015.423
PG 5
WC Gastroenterology & Hepatology
WE Science Citation Index Expanded (SCI-EXPANDED)
SC Gastroenterology & Hepatology
GA DL1OB
UT WOS:000375400500015
PM 26753887
DA 2022-10-14
ER

PT J
AU Huang, JF
   Chen, XZ
   Wang, H
AF Huang, Jin-Feng
   Chen, Xiao-Zhao
   Wang, Hong
TI Quality Control in Dental Cone-Beam Computed Tomography
SO APPLIED SCIENCES-BASEL
LA English
DT Article
DE cone-beam CT; contrast-to-noise ratio index; kerma area product;
   metrology; spatial resolution; uniformity
ID PERIAPICAL RADIOGRAPHY; ACCURACY; CT; PHANTOM; TEETH
AB Poor medical equipment may lead to misdiagnosis and missed diagnosis by doctors, leading to medical accidents. Given the differences in imaging methods, the performance determination method for conventional computed tomography (CT) does not apply to dental cone-beam computed tomography (CBCT). Therefore, a detection method that is more suitable for the characteristics of dental CBCT and more convenient for on-site operation in hospitals needs to be urgently developed. Hence, this study aimed to design a robust and convenient detection method to control the quality of dental CBCT, grasp the safety information of the equipment in a timely and effective manner, discover and evaluate equipment risks, and take reasonable and necessary countermeasures, thereby, reducing the risk of medical malpractice. This study adopted dose-area product to measure dose parameters and used objective quantitative evaluation methods instead of subjective evaluation methods for spatial resolution, contrast-to-noise ratio index, and uniformity. The dental CBCT of 10 dental hospitals and clinics were tested, and the findings revealed that the testing methods used had good accuracy and applicability.
C1 [Huang, Jin-Feng; Wang, Hong] Northeastern Univ, Sch Mech Engn & Automat, Shenyang 110819, Peoples R China.
   [Huang, Jin-Feng] Shenyang Metrol Testing Inst, Shenyang 110179, Peoples R China.
   [Chen, Xiao-Zhao] Shenyang Pharmaceut Univ, Sch Med Devices, Shenyang 110016, Peoples R China.
C3 Northeastern University - China; Shenyang Pharmaceutical University
RP Wang, H (通讯作者)，Northeastern Univ, Sch Mech Engn & Automat, Shenyang 110819, Peoples R China.
EM antonyfeng@163.com; chenxiaozhao2013@163.com; hongwang@mail.neu.edu.cn
OI Huang, Jinfeng/0000-0001-5289-7751
FU Innovative team project of colleges and universities in Liaoning
   Province [LT2014006]; Shenyang Pharmaceutical University Young and
   middle-aged teachers' career development support plan [ZQN2019019]
FX This research was funded by the Innovative team project of colleges and
   universities in Liaoning Province (LT2014006) and Shenyang
   Pharmaceutical University Young and middle-aged teachers' career
   development support plan (ZQN2019019).
CR Abella F, 2014, INT ENDOD J, V47, P387, DOI 10.1111/iej.12159
   Amoore J, 2002, BRIT MED J, V325, P272, DOI 10.1136/bmj.325.7358.272
   Arai Y, 1999, DENTOMAXILLOFAC RAD, V28, P245, DOI 10.1038/sj.dmfr.4600448
   Balasundaram A, 2012, INT J DENT, V2012, DOI 10.1155/2012/920815
   Bornstein MM, 2011, J ENDODONT, V37, P151, DOI 10.1016/j.joen.2010.11.014
   Chiarot CB, 2005, PHYS MED BIOL, V50, pN287, DOI 10.1088/0031-9155/50/21/N01
   Daly MJ, 2006, MED PHYS, V33, P3767, DOI 10.1118/1.2349687
   Deutsches Institut fur Normung (DIN), 2013, SICH BILDQ RONTG BET
   Dixon R., 2010, COMPREHENSIVE METHOD
   DROEGE RT, 1982, MED PHYS, V9, P758, DOI 10.1118/1.595124
   Du LY, 2007, PHYS MED BIOL, V52, P7087, DOI 10.1088/0031-9155/52/23/021
   Estrela C, 2008, J ENDODONT, V34, P273, DOI 10.1016/j.joen.2007.11.023
   Gala HD, 2017, PHYS MEDICA, V39, P67, DOI 10.1016/j.ejmp.2017.05.069
   de Paula-Silva FWG, 2009, J ENDODONT, V35, P1009, DOI 10.1016/j.joen.2009.04.006
   Hassan B, 2009, J ENDODONT, V35, P719, DOI 10.1016/j.joen.2009.01.022
   International Atomic Energy Agency, 2011, 5 IAEA
   International Atomic Energy Agency, 2007, INT COD PRACT TECHN
   International Electrotechnical Commission, 2019, 6122335 IEC
   JUDY P F, 1976, Medical Physics (Woodbury), V3, P233, DOI 10.1118/1.594283
   Larsson JP, 1996, PHYS MED BIOL, V41, P2381, DOI 10.1088/0031-9155/41/11/010
   Lin P.-J.P., 1993, 39 AAPM
   Lo Giudice R, 2018, INT J DENT, V2018, DOI 10.1155/2018/2514243
   Maidment ADA, 2003, MED PHYS, V30, P248, DOI 10.1118/1.1534111
   Misch KA, 2006, J PERIODONTOL, V77, P1261, DOI 10.1902/jop.2006.050367
   Moura MS, 2009, J ENDODONT, V35, P805, DOI 10.1016/j.joen.2009.03.013
   Mozzo P, 1998, EUR RADIOL, V8, P1558, DOI 10.1007/s003300050586
   Naitoh M, 2006, INT J PERIODONT REST, V26, P607
   Pauwels R., 2017, MAXILLOFACIAL CONE B, P213
   Pauwels R, 2011, J APPL CLIN MED PHYS, V12, P245, DOI 10.1120/jacmp.v12i4.3478
   ROSSMANN K, 1969, RADIOLOGY, V93, P257, DOI 10.1148/93.2.257
   SEDENTEXCT, 2011, RAD PROT CON BEAM CT
   Steiding C, 2014, MED PHYS, V41, DOI 10.1118/1.4863507
   Thilander-Klang A, 2010, RADIAT PROT DOSIM, V139, P449, DOI 10.1093/rpd/ncq069
NR 33
TC 0
Z9 0
U1 4
U2 9
PU MDPI
PI BASEL
PA ST ALBAN-ANLAGE 66, CH-4052 BASEL, SWITZERLAND
EI 2076-3417
J9 APPL SCI-BASEL
JI Appl. Sci.-Basel
PD SEP
PY 2021
VL 11
IS 17
AR 8162
DI 10.3390/app11178162
PG 10
WC Chemistry, Multidisciplinary; Engineering, Multidisciplinary; Materials
   Science, Multidisciplinary; Physics, Applied
WE Science Citation Index Expanded (SCI-EXPANDED)
SC Chemistry; Engineering; Materials Science; Physics
GA UN6FK
UT WOS:000694109800001
OA gold, Green Published
DA 2022-10-14
ER

PT J
AU Amatullah, AF
AF Amatullah, Amira F.
TI Using Interprofessional Simulation-Based Training to Improve Management
   of Obstetric Emergencies: A Systematic Review
SO CLINICAL SIMULATION IN NURSING
LA English
DT Review
DE simulation-based training; review; obstetrical emergencies
AB Inadequate staff training was identified as the most common cause of adverse events in obstetric (OB) emergencies. There is a plethora of evidence supporting the use of simulation-based training (SBT) specifically in the management of OB emergencies.
   A review of the evidence evaluating the effectiveness of SBT in the management of OB emergencies indicates that SBT is associated with improvement in staff skills, patient safety, and quality of care. Life-threatening OB emergencies are not frequent but require skill and prompt action. SBT of delivery room teams in the management of OB emergencies could improve clinical performance and reduce incidence of medical negligence. (C) 2017 International Nursing Association for Clinical Simulation and Learning. Published by Elsevier Inc.
C1 [Amatullah, Amira F.] Univ San Francisco, Sch Nursing & Hlth Profess, San Francisco, CA 94117 USA.
C3 University of San Francisco
RP Amatullah, AF (通讯作者)，Univ San Francisco, Sch Nursing & Hlth Profess, San Francisco, CA 94117 USA.
EM afamatullaha@dons.usfca.edu
CR Agency for Healthcare Research and Quality (AHRQ). Health Care Innovations Exchange, 2011, CRIS MAN SIM COURS R
   Amatullah A. F., 2016, INTERPROFESSIONAL TE
   Amatullah A. F., 2017, IMPROVING PATIENT SA
   Ameh CA, 2015, BEST PRACT RES CL OB, V29, P1077, DOI 10.1016/j.bpobgyn.2015.03.019
   Crofts JF, 2015, B WORLD HEALTH ORGAN, V93, P347, DOI 10.2471/BLT.14.145532
   Fransen A. F., 2015, COCHRANE DATABASE SY
   Gjeraa K, 2014, ACTA ANAESTH SCAND, V58, P775, DOI 10.1111/aas.12336
   Lentz GM, 2001, AM J OBSTET GYNECOL, V184, P1462, DOI 10.1067/mob.2001.114850
   Macedonia CR, 2003, OBSTET GYNECOL, V102, P388, DOI 10.1016/S0029-7844(03)00483-6
   Melnyk M. B., 2015, A GUIDE TO BEST PRAC
   Merien AER, 2010, OBSTET GYNECOL, V115, P1021, DOI 10.1097/AOG.0b013e3181d9f4cd
   MERRIEL A, 2016, COCHRANE DB SYST REV
   Reeves S, 2013, COCHRANE DB SYST REV, DOI 10.1002/14651858.CD002213.pub3
   Watson K, 2012, MED EDUC, V46, P657, DOI 10.1111/j.1365-2923.2012.04295.x
   Yuan HB, 2012, INT NURS REV, V59, P26, DOI 10.1111/j.1466-7657.2011.00964.x
NR 15
TC 9
Z9 9
U1 2
U2 8
PU ELSEVIER SCIENCE INC
PI NEW YORK
PA STE 800, 230 PARK AVE, NEW YORK, NY 10169 USA
SN 1876-1399
EI 1876-1402
J9 CLIN SIMUL NURS
JI Clin. Simul. Nurs.
PD JAN
PY 2018
VL 14
BP 45
EP 53
DI 10.1016/j.ecns.2017.10.014
PG 9
WC Nursing
WE Science Citation Index Expanded (SCI-EXPANDED); Social Science Citation Index (SSCI)
SC Nursing
GA FR5HB
UT WOS:000419096400007
OA hybrid
DA 2022-10-14
ER

PT J
AU Dinleyici, M
   Kiral, E
   Sahin, S
   Carman, KB
AF Dinleyici, Meltem
   Kiral, Eylem
   Sahin, Sabiha
   Carman, Kursat Bora
TI Unintentional Exposure of an Infant to Synthetic Cannabinoid (Bonzai)
   Related to the Parent's Use
SO PEDIATRIC EMERGENCY CARE
LA English
DT Article
DE bonzai; synthetic cannabinoids; infant
ID SUBSTANCE USE DISORDERS; INTOXICATION; HEALTH
AB The increase of available synthetic cannabinoids poses an emerging public health threat worldwide. Synthetic cannabinoid use has been mainly reported in adolescent cases in pediatric practices; there are few reported cases involving infants affected by unintentional use. In this case report, we present the youngest age of synthetic cannabinoid bonzai exposure in the literature, discussing a 3-month-old child affected by exposure to the parents' use of bonzai in the home environment. Because unintentional exposure to synthetic cannabinoids like bonzai might be encountered, pediatric emergency teams should be aware of this condition and child protection teams should be informed of suspicions of child negligence and abuse as a part of the medical approach.
C1 [Dinleyici, Meltem] Eskisehir Osmangazi Univ, Dept Social Pediat, Fac Med, TR-26480 Eskisehir, Turkey.
   [Kiral, Eylem; Sahin, Sabiha] Eskisehir Osmangazi Univ, Pediat Intens Care Unit, Fac Med, Eskisehir, Turkey.
   [Carman, Kursat Bora] Eskisehir Osmangazi Univ, Dept Pediat Neurol, Fac Med, Eskisehir, Turkey.
C3 Eskisehir Osmangazi University; Eskisehir Osmangazi University;
   Eskisehir Osmangazi University
RP Dinleyici, M (通讯作者)，Eskisehir Osmangazi Univ, Dept Social Pediat, Fac Med, TR-26480 Eskisehir, Turkey.
EM meltemayata@hotmail.com
RI kıral, eylem/AAH-6373-2021; Şahin, Sabiha/ABH-1633-2020
CR Atik SU, 2015, TURK PEDIATR ARSIVI, V50, P61, DOI 10.5152/tpa.2015.2609
   Besli GE, 2015, J EMERG MED, V49, P644, DOI 10.1016/j.jemermed.2015.06.053
   Campbell AM, 2014, PEDIATR CLIN N AM, V61, P959, DOI 10.1016/j.pcl.2014.06.004
   Canfield M, 2017, CHILD ABUSE NEGLECT, V70, P11, DOI 10.1016/j.chiabu.2017.05.005
   Choi NG, 2017, INT PSYCHOGERIATR, V29, P359, DOI 10.1017/S1041610216001800
   Cipriani Flora, 2015, J Med Case Rep, V9, P152, DOI 10.1186/s13256-015-0636-2
   Crawford-Jakubiak JE, 2014, PEDIATR CLIN N AM, V61, P1073, DOI 10.1016/j.pcl.2014.06.017
   Dubowitz H, 2014, CHILD ABUSE NEGLECT, V38, P1725, DOI 10.1016/j.chiabu.2014.07.011
   Ergul DF, 2015, TURK J ANAESTHESIOL, V43, P347, DOI 10.5152/TJAR.2015.05668
   Fattore L, 2011, FRONT BEHAV NEUROSCI, V5, DOI 10.3389/fnbeh.2011.00060
   Garry A, 2009, J TOXICOL-US, V2009, DOI 10.1155/2009/596149
   Harris CR, 2013, J EMERG MED, V44, P360, DOI 10.1016/j.jemermed.2012.07.061
   Kellogg ND, 2014, PEDIATR CLIN N AM, V61, P1037, DOI 10.1016/j.pcl.2014.06.013
   Lander L, 2013, SOC WORK PUBLIC HLTH, V28, P194, DOI 10.1080/19371918.2013.759005
   Lane WG, 2014, PEDIATR CLIN N AM, V61, P873, DOI 10.1016/j.pcl.2014.06.002
   Law R, 2015, MMWR-MORBID MORTAL W, V64, P618
   Narang SK, 2014, PEDIATR CLIN N AM, V61, P1049, DOI 10.1016/j.pcl.2014.06.016
   Solis Jessica M, 2012, Curr Drug Abuse Rev, V5, P135
   Thornton SL, 2015, ANN EMERG MED, V66, P343, DOI 10.1016/j.annemergmed.2015.05.021
   Yasar-Durmus S, 2015, TURKISH J PEDIATR, V57, P453
NR 20
TC 0
Z9 0
U1 0
U2 2
PU LIPPINCOTT WILLIAMS & WILKINS
PI PHILADELPHIA
PA TWO COMMERCE SQ, 2001 MARKET ST, PHILADELPHIA, PA 19103 USA
SN 0749-5161
EI 1535-1815
J9 PEDIATR EMERG CARE
JI Pediatr. Emerg. Care
PD JUN
PY 2020
VL 36
IS 6
BP E355
EP E357
DI 10.1097/PEC.0000000000001492
PG 3
WC Emergency Medicine; Pediatrics
WE Science Citation Index Expanded (SCI-EXPANDED)
SC Emergency Medicine; Pediatrics
GA NE3MO
UT WOS:000562503500019
PM 29698342
DA 2022-10-14
ER

PT J
AU Khorgami, Z
   Mofid, R
   Soroush, A
   Aminian, A
   Araghi, NH
   Hanafi, S
AF Khorgami, Zhamak
   Mofid, Roza
   Soroush, Ahmadreza
   Aminian, Ali
   Araghi, Negin Hosseini
   Hanafi, Somayeh
TI Factors Associated With Inappropriate Chemical Prophylaxis of
   Thromboembolism in Surgical Patients
SO CLINICAL AND APPLIED THROMBOSIS-HEMOSTASIS
LA English
DT Article
DE deep venous thrombosis; thrombosis prophylaxis; surgical procedures;
   practice management
ID CLINICAL-PRACTICE GUIDELINES; ILL MEDICAL PATIENTS; VENOUS
   THROMBOEMBOLISM; ANTITHROMBOTIC THERAPY; THROMBOSIS PROPHYLAXIS; IMPROVE
   PROPHYLAXIS; PULMONARY-EMBOLISM; PREVENTION; THROMBOPROPHYLAXIS;
   STRATEGIES
AB Introduction: Despite various guidelines for venous thromboembolism (VTE) prevention, malpractice in prescribing thromboprophylaxis is common. In this study, factors associated with prescribing or not prescribing appropriate chemical thromboprophylaxis were assessed. Materials and methods: We enrolled high-risk patients for VTE (based on Caprini score) in the general surgery ward. They were divided into 2 groups based on receiving appropriate prophylaxis or not. Factors associated with prescribing thromboprophylaxis were analyzed. Results: A total of 613 patients were enrolled in this study. Head and neck operations (P <.0001), minor surgeries (P =.001), mastectomy (P =.012), and medical treatment (P = 0.034) were the factors associated with not prescribing thromboprophylaxis. In contrast, age (P <.0001), laparoscopic surgeries (P =.011), surgery duration (<.0001), oral contraceptive pill consumption (P =.005), and complete bed rest (P =.002) were protective factors. Conclusion: Minor surgeries, head and neck operations, mastectomy, and medical treatment are associated with overlooking anticoagulant administration. It is recommended to consider aforementioned pitfalls in routine practice and education.
C1 [Khorgami, Zhamak; Mofid, Roza; Soroush, Ahmadreza; Araghi, Negin Hosseini] Univ Tehran Med Sci, Shariati Hosp, Dept Surg, Tehran, Iran.
   [Khorgami, Zhamak; Soroush, Ahmadreza] Univ Tehran Med Sci, Shariati Hosp, Res Ctr Improvement Surg Procedures & Outcomes, Tehran, Iran.
   [Aminian, Ali] Univ Tehran Med Sci, Imam Khomeini Hosp, Dept Surg, Tehran, Iran.
   [Hanafi, Somayeh] Univ Tehran Med Sci, Shariati Hosp, Pharmaceut Care Dept, Tehran, Iran.
C3 Tehran University of Medical Sciences; Tehran University of Medical
   Sciences; Tehran University of Medical Sciences; Tehran University of
   Medical Sciences
RP Mofid, R (通讯作者)，Univ Tehran Med Sci, Shariati Hosp, Dept Surg, North Kargar Ave, Tehran, Iran.
EM rosa_mofid@yahoo.co.uk
RI Khorgami, Zhamak/D-5530-2009
OI Khorgami, Zhamak/0000-0001-6144-691X
CR Ageno W, 2002, HAEMATOLOGICA, V87, P746
   Amin A, 2007, J THROMB HAEMOST, V5, P1610, DOI 10.1111/j.1538-7836.2007.02650.x
   Burns PJ, 2001, J ROY COLL SURG EDIN, V46, P329
   Cabana MD, 1999, JAMA-J AM MED ASSOC, V282, P1458, DOI 10.1001/jama.282.15.1458
   Caprini JA, 2001, SEMIN HEMATOL, V38, P12, DOI 10.1053/shem.2001.25184
   Caprini JA, AM J SURG, V199, pS3
   Deheinzelin D, 2006, J THROMB HAEMOST, V4, P1266, DOI 10.1111/j.1538-7836.2006.01981.x
   Dhond Abhay J, 2003, Am J Geriatr Cardiol, V12, P243, DOI 10.1111/j.1076-7460.2003.02010.x
   Durieux P, 2000, JAMA-J AM MED ASSOC, V283, P2816, DOI 10.1001/jama.283.21.2816
   Friedman RJ, 2008, CURR MED RES OPIN, V24, P87, DOI 10.1185/030079907X242746
   Geerts WH, 2004, CHEST, V126, p338S, DOI 10.1378/chest.126.3_suppl.338S
   Heit JA, 2005, ANN NUMB INC REC NON
   Hirsh J, 2001, CHEST, V119, p1S, DOI 10.1378/chest.119.1_suppl.1S
   Huang A, 2000, ANN ROY COLL SURG, V82, P69
   Kahn SR, 2007, THROMB RES, V119, P145, DOI 10.1016/j.thromres.2006.01.011
   Kakkar AK, 2004, J THROMB HAEMOST, V2, P221, DOI 10.1111/j.1538-7933.2004.00588.x
   Kimmerly WS, 1999, SOUTHERN MED J, V92, P790, DOI 10.1097/00007611-199908000-00008
   Meignan M, 2000, ARCH INTERN MED, V160, P159, DOI 10.1001/archinte.160.2.159
   Michota FA, 2007, J GEN INTERN MED, V22, P1762, DOI 10.1007/s11606-007-0369-z
   Nathens AB, 2007, J TRAUMA, V62, P557, DOI 10.1097/TA.0b013e318031b5f5
   Rogers FB, 2002, J TRAUMA, V53, P142, DOI 10.1097/00005373-200207000-00032
   Stinnett JM, 2005, AM J HEMATOL, V78, P167, DOI 10.1002/ajh.20281
   Tapson VF, 2005, ARCH INTERN MED, V165, P1458, DOI 10.1001/archinte.165.13.1458
   Tapson VF, 2003, BLOOD, V102, p321A
   Tapson VF, 2008, NEW ENGL J MED, V358, P1037, DOI 10.1056/NEJMra072753
   Tooher R, 2005, ANN SURG, V241, P397, DOI 10.1097/01.sla.0000154120.96169.99
NR 26
TC 5
Z9 5
U1 0
U2 2
PU SAGE PUBLICATIONS INC
PI THOUSAND OAKS
PA 2455 TELLER RD, THOUSAND OAKS, CA 91320 USA
SN 1076-0296
EI 1938-2723
J9 CLIN APPL THROMB-HEM
JI Clin. Appl. Thromb.-Hemost.
PD JUL
PY 2014
VL 20
IS 5
BP 493
EP 497
DI 10.1177/1076029612467844
PG 5
WC Hematology; Peripheral Vascular Disease
WE Science Citation Index Expanded (SCI-EXPANDED)
SC Hematology; Cardiovascular System & Cardiology
GA AJ3NC
UT WOS:000337572400005
PM 23223391
DA 2022-10-14
ER

PT J
AU Hiemenz, MC
   Leung, ST
   Park, JY
AF Hiemenz, Matthew C.
   Leung, Stanley T.
   Park, Jason Y.
TI Crossing Boundaries A Comprehensive Survey of Medical Licensing Laws and
   Guidelines Regulating the Interstate Practice of Pathology
SO AMERICAN JOURNAL OF SURGICAL PATHOLOGY
LA English
DT Article
DE practice of medicine; interstate practice of medicine; pathology
   licensure; interstate licensure
AB In the United States, recent judicial interpretation of interstate licensure laws has found pathologists guilty of malpractice and, more importantly, the criminal practice of medicine without a license. These judgments against pathologists highlight the need for a timely and comprehensive survey of licensure requirements and laws regulating the interstate practice of pathology. For all 50 states, each state medical practice act and state medical board website was reviewed. In addition, each medical board was directly contacted by electronic mail, telephone, or US registered mail for information regarding specific legislation or guidelines related to the interstate practice of pathology. On the basis of this information, states were grouped according to similarities in legislation and medical board regulations. This comprehensive survey has determined that states define the practice of pathology on the basis of the geographic location of the patient at the time of surgery or phlebotomy. The majority of states (n=32) and the District of Columbia allow for a physician with an out-of-state license to perform limited consultation to a physician with the specific state license. Several states (n=5) prohibit physicians from consultation without a license for the specific state. Overall, these results reveal the heterogeneity of licensure requirements between states. Pathologists who either practice in multiple states, send cases to out-of-state consultants, or serve as consultants themselves should familiarize themselves with the medical licensure laws of the states from which they receive or send cases.
C1 [Hiemenz, Matthew C.] Hosp Univ Penn, Dept Pathol & Lab Med, Philadelphia, PA 19104 USA.
   [Leung, Stanley T.] InCyte Diagnost, Spokane, WA USA.
   [Park, Jason Y.] Childrens Med Ctr, Dept Pathol, Dallas, TX 75235 USA.
   [Park, Jason Y.] Univ Texas SW Med Ctr Dallas, Eugene McDermott Ctr Human Growth & Dev, Dallas, TX 75390 USA.
C3 University of Pennsylvania; Incyte; University of Texas System;
   University of Texas Southwestern Medical Center Dallas
RP Hiemenz, MC (通讯作者)，Hosp Univ Penn, Dept Pathol & Lab Med, 3400 Spruce St, Philadelphia, PA 19104 USA.
EM matthew.hiemenz@uphs.upenn.edu
RI chen, jing/D-8438-2014; Iannaccone, Antonio/AAK-9765-2020
OI Iannaccone, Antonio/0000-0003-2393-4108; Park, Jason/0000-0001-6797-4000
CR Allen TC, ARCH PATHOL IN PRESS
   [Anonymous], 2008, LICENSURE REQUIREMEN
   K Poe, 2001, REV LITIG, V20, P681
   Leung ST, 2009, HUM PATHOL, V40, P1137, DOI 10.1016/j.humpath.2009.01.009
   Neimark G, 2009, J AM ACAD PSYCHIATRY, V37, P95
   Olsen TG, 2004, J AM ACAD DERMATOL, V51, P454, DOI 10.1016/j.jaad.2004.03.041
NR 6
TC 6
Z9 6
U1 0
U2 3
PU LIPPINCOTT WILLIAMS & WILKINS
PI PHILADELPHIA
PA 530 WALNUT ST, PHILADELPHIA, PA 19106-3621 USA
SN 0147-5185
EI 1532-0979
J9 AM J SURG PATHOL
JI Am. J. Surg. Pathol.
PD MAR
PY 2014
VL 38
IS 3
BP E1
EP E5
DI 10.1097/PAS.0000000000000168
PG 5
WC Pathology; Surgery
WE Science Citation Index Expanded (SCI-EXPANDED)
SC Pathology; Surgery
GA AB2XQ
UT WOS:000331655900001
PM 24525516
DA 2022-10-14
ER

PT J
AU Cooper, WO
   Guillamondegui, O
   Hines, OJ
   Hultman, CS
   Kelz, RR
   Shen, P
   Spain, DA
   Sweeney, JF
   Moore, IN
   Hopkins, J
   Horowitz, IR
   Howerton, RM
   Meredith, JW
   Spell, NO
   Sullivan, P
   Domenico, HJ
   Pichert, JW
   Catron, TF
   Webb, LE
   Dmochowski, RR
   Karrass, J
   Hickson, GB
AF Cooper, William O.
   Guillamondegui, Oscar
   Hines, O. Joe
   Hultman, C. Scott
   Kelz, Rachel R.
   Shen, Perry
   Spain, David A.
   Sweeney, John F.
   Moore, Ilene N.
   Hopkins, Joseph
   Horowitz, Ira R.
   Howerton, Russell M.
   Meredith, J. Wayne
   Spell, Nathan O.
   Sullivan, Patricia
   Domenico, Henry J.
   Pichert, James W.
   Catron, Thomas F.
   Webb, Lynn E.
   Dmochowski, Roger R.
   Karrass, Jan
   Hickson, Gerald B.
TI Use of Unsolicited Patient Observations to Identify Surgeons With
   Increased Risk for Postoperative Complications
SO JAMA SURGERY
LA English
DT Article
ID QUALITY IMPROVEMENT PROGRAM; SURGICAL QUALITY; OPERATING-ROOM;
   COMPLAINTS; SAFETY; IDENTIFICATION; SATISFACTION; PHYSICIANS; BEHAVIOR;
   DOCTORS
AB IMPORTANCE Unsolicited patient observations are associated with risk of medical malpractice claims. Because lawsuits may be triggered by an unexpected adverse outcome superimposed on a strained patient-physician relationship, a question remains as to whether behaviors that generate patient dissatisfaction might also contribute to the genesis of adverse outcomes themselves.
   OBJECTIVE To examine whether patients of surgeons with a history of higher numbers of unsolicited patient observations are at greater risk for postoperative complications than patients whose surgeons generate fewer such unsolicited patient observations.
   DESIGN, SETTING, AND PARTICIPANTS This retrospective cohort study used data from 7 academic medical centers participating in the National Surgical Quality Improvement Program and the Vanderbilt Patient Advocacy Reporting System from January 1, 2011, to December 31, 2013. Patients older than 18 years included in the National Surgical Quality Improvement Program who underwent inpatient or outpatient operations at 1 of the participating sites during the study period were included. Patients were excluded if the attending surgeon had less than 24 months of data in the Vanderbilt Patient Advocacy Reporting System preceding the date of the operation. Data analysis was conducted from June 1, 2015, to October 20, 2016.
   EXPOSURES Unsolicited patient observations for the patient's surgeon in the 24 months preceding the date of the operation.
   MAIN OUTCOMES AND MEASURES Postoperative surgical or medical complications as defined by the National Surgical Quality Improvement Program within 30 days of the operation of interest.
   RESULTS Among the 32 125 patients in the cohort (13 230 men, 18 895 women; mean [SD] age, 55.8 [15.8] years), 3501 (10.9%) experienced a complication, including 1754 (5.5%) surgical and 2422 (7.5%) medical complications. Prior unsolicited patient observations for a surgeon were significantly associated with the risk of a patient having any complication (odds ratio, 1.0063; 95% CI, 1.0004-1.0123; P = .03), any surgical complication (odds ratio, 1.0104; 95% CI, 1.0022-1.0186; P = .01), any medical complication (odds ratio, 1.0079; 95% CI, 1.0009-1.0148; P = .03), and being readmitted (odds ratio, 1.0088, 95% CI, 1.0024-1.0151; P = .007). The adjusted rate of complications was 13.9% higher for patients whose surgeon was in the highest quartile of unsolicited patient observations compared with patients whose surgeon was in the lowest quartile.
   CONCLUSIONS AND RELEVANCE Patients whose surgeons have large numbers of unsolicited patient observations in the 24 months prior to the patient's operation are at increased risk of surgical and medical complications. Efforts to promote patient safety and address risk of malpractice claims should continue to focus on surgeons' ability to communicate respectfully and effectively with patients and other medical professionals.
C1 [Cooper, William O.; Moore, Ilene N.; Pichert, James W.; Catron, Thomas F.; Webb, Lynn E.; Dmochowski, Roger R.; Karrass, Jan; Hickson, Gerald B.] Vanderbilt Univ, Med Ctr, Ctr Patient & Profess Advocacy, 2135 Blakemore Ave, Nashville, TN 37212 USA.
   [Guillamondegui, Oscar; Dmochowski, Roger R.] Vanderbilt Univ, Med Ctr, Sect Surg Sci, Nashville, TN USA.
   [Hines, O. Joe] Univ Calif Los Angeles, Med Ctr, Div Gen Surg, Los Angeles, CA 90024 USA.
   [Hultman, C. Scott] Univ N Carolina, Dept Surg, Chapel Hill, NC USA.
   [Kelz, Rachel R.] Univ Penn, Dept Surg, Perelman Sch Med, Philadelphia, PA 19104 USA.
   [Shen, Perry; Howerton, Russell M.; Meredith, J. Wayne] Wake Forest Univ, Dept Surg, Winston Salem, NC USA.
   [Spain, David A.] Stanford Univ, Dept Surg, Stanford, CA USA.
   [Sweeney, John F.; Horowitz, Ira R.; Spell, Nathan O.] Emory Univ, Sch Med, Dept Internal Med, Atlanta, GA USA.
   [Hopkins, Joseph] Stanford Univ, Dept Med, Stanford, CA 94305 USA.
   [Sullivan, Patricia] Univ Penn Hlth Syst, Dept Qual & Patient Safety, Philadelphia, PA USA.
   [Domenico, Henry J.] Vanderbilt Univ, Med Ctr, Dept Biostat, Nashville, TN USA.
   [Hickson, Gerald B.] Vanderbilt Univ, Med Ctr, Ctr Qual Safety & Risk Prevent, Nashville, TN USA.
C3 Vanderbilt University; Vanderbilt University; University of California
   System; University of California Los Angeles; University of California
   Los Angeles Medical Center; University of North Carolina; University of
   North Carolina Chapel Hill; University of Pennsylvania; Wake Forest
   University; Stanford University; Emory University; Stanford University;
   University of Pennsylvania; Vanderbilt University; Vanderbilt University
RP Cooper, WO (通讯作者)，Vanderbilt Univ, Med Ctr, Ctr Patient & Profess Advocacy, 2135 Blakemore Ave, Nashville, TN 37212 USA.
EM william.cooper@vanderbilt.edu
RI Kelz, Rachel/AAF-3162-2019
FU Vanderbilt Center for Patient and Professional Advocacy
FX This study presents independent research that was funded through the
   Vanderbilt Center for Patient and Professional Advocacy.
CR American College of Surgeons, US GUID 2012 ACS NSQ
   Bismark MM, 2013, BMJ QUAL SAF, V22, P532, DOI 10.1136/bmjqs-2012-001691
   Carayon P, 2006, QUAL SAF HEALTH CARE, V15, pI50, DOI 10.1136/qshc.2005.015842
   Carayon P, 2010, STUD HEALTH TECHNOL, V153, P23, DOI 10.3233/978-1-60750-533-4-23
   Catron TF, 2016, AM J MED QUAL, V31, P415, DOI 10.1177/1062860615584158
   Cochran A, 2015, AM J SURG, V209, P65, DOI 10.1016/j.amjsurg.2014.09.017
   Cooper WO, 2011, NEW ENGL J MED, V365, P1896, DOI 10.1056/NEJMoa1110212
   Dimick JB, 2006, J AM COLL SURGEONS, V202, P933, DOI 10.1016/j.jamcollsurg.2006.02.015
   Fan CJ, 2016, J AM COLL SURGEONS, V222, P122, DOI 10.1016/j.jamcollsurg.2015.11.008
   Fullam F, 2009, MED CARE, V47, P553, DOI 10.1097/MLR.0b013e3181923fd7
   Guillamondegui OD, 2012, J AM COLL SURGEONS, V214, P709, DOI 10.1016/j.jamcollsurg.2011.12.012
   Hayden AC, 2010, JT COMM J QUAL PATIE, V36, P310, DOI 10.1016/S1553-7250(10)36047-8
   HICKSON GB, 1992, JAMA-J AM MED ASSOC, V267, P1359, DOI 10.1001/jama.267.10.1359
   Hickson GB, 1997, LAW CONTEMP PROBL, V60, P7, DOI 10.2307/1191993
   Hickson GB, 2002, JAMA-J AM MED ASSOC, V287, P2951, DOI 10.1001/jama.287.22.2951
   Hickson GB, 2012, PATIENT SAFETY HDB, P347
   Hickson GB, 2007, ACAD MED, V82, P1040, DOI 10.1097/ACM.0b013e31815761ee
   Hickson GB, 2007, SOUTH MED J, V100, P791, DOI 10.1097/SMJ.0b013e318063bd75
   Kim BD, 2014, SPINE, V39, pE919, DOI 10.1097/BRS.0000000000000394
   Ko CY, 2015, JT COMM J QUAL PATIE, V41, P199, DOI 10.1016/S1553-7250(15)41026-8
   Kohanim S, 2016, OPHTHALMOLOGY, V123, P234, DOI 10.1016/j.ophtha.2015.10.010
   Lingard L, 2004, QUAL SAF HEALTH CARE, V13, P330, DOI 10.1136/qshc.2003.008425
   Makary MA, 2006, J AM COLL SURGEONS, V202, P746, DOI 10.1016/j.jamcollsurg.2006.01.017
   Makary MA, 2006, ANN SURG, V243, P628, DOI 10.1097/01.sla.0000216410.74062.0f
   Mazzocco K, 2009, AM J SURG, V197, P678, DOI 10.1016/j.amjsurg.2008.03.002
   Mitchell PH., 2012, NAM PERSPECT, V2, DOI [10.31478/201210c, DOI 10.31478/201210C]
   Moore IN, 2006, VANDERBILT LAW REV, V59, P1175
   Mukherjee K, 2010, J TRAUMA, V69, P549, DOI 10.1097/TA.0b013e3181edb658
   Murff HJ, 2006, QUAL SAF HEALTH CARE, V15, P13, DOI 10.1136/qshc.2005.013847
   National Center for Health Statistics, NAT HOSP DISCH SURV
   Pichert JW, 2013, JT COMM J QUAL PATIE, V39, P435, DOI 10.1016/S1553-7250(13)39057-6
   Profit J, 2014, BMJ QUAL SAF, V23, P806, DOI 10.1136/bmjqs-2014-002831
   Riskin A, 2015, PEDIATRICS, V136, P487, DOI 10.1542/peds.2015-1385
   Rosenstein AH, 2006, J AM COLL SURGEONS, V203, P96, DOI 10.1016/j.jamcollsurg.2006.03.027
   Sexton JB, 2007, JT COMM J QUAL PATIE, V33, P699, DOI 10.1016/S1553-7250(07)33081-X
   Shouhed D, 2012, ARCH SURG-CHICAGO, V147, P1141, DOI 10.1001/jamasurg.2013.596
   Stelfox HT, 2005, AM J MED, V118, P1126, DOI 10.1016/j.amjmed.2005.01.060
   Stimson CJ, 2010, J UROLOGY, V183, P1971, DOI 10.1016/j.juro.2010.01.027
   Studdert DM, 2016, NEW ENGL J MED, V374, P354, DOI 10.1056/NEJMsa1506137
   VINCENT C, 1994, LANCET, V343, P1609, DOI 10.1016/S0140-6736(94)93062-7
   Wahr JA, 2013, CIRCULATION, V128, P1139, DOI 10.1161/CIR.0b013e3182a38efa
NR 41
TC 60
Z9 61
U1 0
U2 3
PU AMER MEDICAL ASSOC
PI CHICAGO
PA 330 N WABASH AVE, STE 39300, CHICAGO, IL 60611-5885 USA
SN 2168-6254
EI 2168-6262
J9 JAMA SURG
JI JAMA Surg.
PD JUN
PY 2017
VL 152
IS 6
BP 522
EP 529
DI 10.1001/jamasurg.2016.5703
PG 8
WC Surgery
WE Science Citation Index Expanded (SCI-EXPANDED)
SC Surgery
GA EY5PF
UT WOS:000404028800006
PM 28199477
OA Green Published, Bronze
DA 2022-10-14
ER

PT J
AU Mazeikiene, S
   Stasiuniene, J
   Vasiljevaite, D
   Laima, S
   Chmieliauskas, S
   Fomin, D
   Simakauskas, R
   Jasulaitis, A
AF Mazeikiene, Sandra
   Stasiuniene, Jurgita
   Vasiljevaite, Diana
   Laima, Sigitas
   Chmieliauskas, Sigitas
   Fomin, Dmitrij
   Simakauskas, Rokas
   Jasulaitis, Algimantas
TI Deontological examination as a criterion for the assessment of personal
   healthcare professional quality A Strobe compliant retrospective study
SO MEDICINE
LA English
DT Article
DE deontological examination; discrepancies; final diagnosis; forensic
   science; medical error; medical malpractice
ID CLINICAL DIAGNOSES; DISCREPANCIES
AB Discrepancies between clinical and autopsy diagnoses range from 30% to 37%. The significance of deontological examinations remains high. In the pursuit of proper evaluation of diagnostic discrepancies, the establishment of pathogenesis, the mechanism of death, and a correct diagnosis are of particular importance. A retrospective study of deontological examinations, aimed at the detection of medical errors and carried out by the State Forensic Medicine Service during the period 1989 to 2016, was performed. The clinical and autopsy data from 1007 cases were collected in compliance with the research protocol. The number of deontological examinations tends to increase. In 60% of cases, the deceased were men. Most cases were in the age group of 50 to 59 years. Most examinations were carried out in relation to improperly provided healthcare services and the patient's death in surgery, admission, intensive care and obstetrics-gynecology departments. In 13% of cases, the diagnosis did not coincide and, in 79% of cases, the diagnoses fully coincided. In 68% of cases, the medical error was disproved. The number of deontological examinations is increasing. In most cases, clinical and autopsy diagnoses fully matched. Incorrectly clinically diagnosed intracranial injuries were the most common diagnostic mistakes. The data are similar to the results of research in other countries and would be relevant to ensuring the prevention of medical mistakes and the improvement of healthcare quality.
C1 [Mazeikiene, Sandra; Stasiuniene, Jurgita; Vasiljevaite, Diana; Laima, Sigitas; Chmieliauskas, Sigitas; Fomin, Dmitrij; Simakauskas, Rokas; Jasulaitis, Algimantas] Vilnius Univ, Dept Pathol Forens Med & Pharmacol, Inst Biomed Sci, Fac Med, MK Ciurlionio Str 21-27, Vilnius, Lithuania.
C3 Vilnius University
RP Chmieliauskas, S (通讯作者)，Vilnius Univ, Dept Pathol Forens Med & Pharmacol, Inst Biomed Sci, Fac Med, MK Ciurlionio Str 21-27, Vilnius, Lithuania.
EM sigitas.chmieliauskas@mf.vu.lt
CR Ashley B, 1997, HLTH CARE ETHICS, P152
   Coradazzi AL, 2003, BRAZ J MED BIOL RES, V36, P385, DOI 10.1590/S0100-879X2003000300014
   Desilets-Roy B, 2002, J NEUROSCI, V22
   Fares Aline Fusco, 2011, Rev. bras. ter. intensiva, V23, P442, DOI 10.1590/S0103-507X2011000400008
   Fletcher JF, 1998, FOUR INDICATORS HUMA, P378
   Jasulaitis A, 1996, MED ETHICS DEONT
   Kotovicz F, 2008, CLINICS, V63, P581, DOI 10.1590/S1807-59322008000500003
   Kuijpers CCHJ, 2014, J CLIN PATHOL, V67, P512, DOI 10.1136/jclinpath-2013-202122
   Mappes TA, 2001, MED ETHICS, P233
   Moorchung N, 2013, INDIAN J PATHOL MICR, V56, P372, DOI 10.4103/0377-4929.125294
   Schwanda-Burger S, 2012, MODERN PATHOL, V25, P777, DOI 10.1038/modpathol.2011.199
   Spiliopoulou C, 2005, ARCH PATHOL LAB MED, V129, P210
   Stalioraityte Elena, 2004, Medicina (Kaunas), V40, P690
   Burgesser MV, 2011, MEDICINA-BUENOS AIRE, V71, P135
NR 14
TC 0
Z9 0
U1 0
U2 0
PU LIPPINCOTT WILLIAMS & WILKINS
PI PHILADELPHIA
PA TWO COMMERCE SQ, 2001 MARKET ST, PHILADELPHIA, PA 19103 USA
SN 0025-7974
EI 1536-5964
J9 MEDICINE
JI Medicine (Baltimore)
PD JAN
PY 2020
VL 99
IS 3
AR e18770
DI 10.1097/MD.0000000000018770
PG 7
WC Medicine, General & Internal
WE Science Citation Index Expanded (SCI-EXPANDED)
SC General & Internal Medicine
GA LB9LQ
UT WOS:000524950700038
PM 32011467
OA gold, Green Published
DA 2022-10-14
ER

PT J
AU Hu, YH
   Wang, CY
   Huang, MS
   Lee, CH
   Wen, YS
AF Hu, Yi-Hsuan
   Wang, Chien-Ying
   Huang, Mu-Shun
   Lee, Chen-Hsen
   Wen, Yi-Szu
TI Analysis of the causes of surgery-related medical disputes in Taiwan:
   Need for acute care surgeons to improve quality of care
SO JOURNAL OF THE CHINESE MEDICAL ASSOCIATION
LA English
DT Article
DE acute care surgery; emergency general surgery; incarcerated hernia;
   medical dispute; trauma
ID EMERGENCY GENERAL-SURGERY; MALPRACTICE; RISK; OUTCOMES; DEATHS; MODEL
AB Background: This study investigated surgery-related medical disputes and analyzed disease etiologies and the main causes of disputes in order to identify key points for the purpose of improving the quality of surgical patient care in Taiwan.
   Methods: Reports on all surgery-related cases appraised by the Taiwan Witness Examiner Committee of the Department of Health between 2004 and 2008 were reviewed retrospectively by three senior physicians from the emergency department who specialize in both trauma and emergency general surgery. The causes of the various medical disputes were categorized under the following descriptions: operation- or procedure-related complication, anesthesia complication, inappropriate management or decision, delayed diagnosis or misdiagnosis, and unsatisfactory result.
   Results: A total of 154 cases were reviewed, of which 39 were trauma-related and 115 were disease-related. The two leading causes of disputes in this review were found to be operation- or procedure-related complications (35.7%) and unsatisfactory results (31.8%), followed by delayed diagnoses or misdiagnoses, inappropriate management, and anesthesia complications. Among these, 74 cases (48.1%) required the care of an acute care surgeon and 40 cases (26.0%) required emergency general surgery intervention.
   Conclusion: Surgery- or procedure-related complications and unsatisfactory treatment results constituted the major causes of medical disputes in Taiwan. The majority of these cases involved acute care surgery; thus, the establishment of an acute care surgery system should be considered to improve patient care. The management of hemorrhagic shock and incarcerated hernia should be reinforced in future medical training. Copyright (C) 2016, the Chinese Medical Association. Published by Elsevier Taiwan LLC.
C1 [Hu, Yi-Hsuan; Wang, Chien-Ying; Huang, Mu-Shun; Wen, Yi-Szu] Taipei Vet Gen Hosp, Div Trauma, Emergency Dept, 201,Sect 2,Shih Pai Rd, Taipei 112, Taiwan.
   [Hu, Yi-Hsuan] Cardinal Tien Hosp, Dept Surg, New Taipei, Taiwan.
   [Wang, Chien-Ying; Huang, Mu-Shun; Lee, Chen-Hsen; Wen, Yi-Szu] Natl Yang Ming Univ, Cardinal Tien Hosp, Fac Med, New Taipei, Taiwan.
C3 Taipei Veterans General Hospital
RP Wen, YS (通讯作者)，Taipei Vet Gen Hosp, Div Trauma, Emergency Dept, 201,Sect 2,Shih Pai Rd, Taipei 112, Taiwan.
EM yswen@vghtpe.gov.tw
CR Abi-Haidar Y, 2011, J AM COLL SURGEONS, V213, P363, DOI 10.1016/j.jamcollsurg.2011.05.008
   Aoki N, 2008, INT J QUAL HEALTH C, V20, P358, DOI 10.1093/intqhc/mzn028
   Bal BS, 2009, CLIN ORTHOP RELAT R, V467, P339, DOI 10.1007/s11999-008-0636-2
   Chana P, 2016, ANN SURG, V263, P20, DOI 10.1097/SLA.0000000000001180
   Fu CY, 2014, AM J SURG, V208, P794, DOI 10.1016/j.amjsurg.2013.04.016
   Havens JM, 2015, J TRAUMA ACUTE CARE, V78, P306, DOI 10.1097/TA.0000000000000517
   Jena AB, 2011, NEW ENGL J MED, V365, P629, DOI 10.1056/NEJMsa1012370
   Lissauer ME, 2014, CRIT CARE MED, V42, P910, DOI 10.1097/CCM.0000000000000099
   Lyu SY, 2011, AESTHET PLAST SURG, V35, P764, DOI 10.1007/s00266-011-9684-1
   Mukherjee K, 2010, J TRAUMA, V69, P549, DOI 10.1097/TA.0b013e3181edb658
   Nagaraja V, 2014, WORLD J SURG, V38, P1381, DOI 10.1007/s00268-013-2447-1
   Raju RS, 2015, ANN SURG, V261, P304, DOI 10.1097/SLA.0000000000000581
   Schoeneberg C, 2014, WORLD J SURG, V38, P3125, DOI 10.1007/s00268-014-2755-0
   Sheetz KH, 2014, ANN SURG, V260, P5, DOI 10.1097/SLA.0000000000000626
   Smith M, 2013, ANN SURG, V257, P596, DOI 10.1097/SLA.0b013e3182863750
   Vioque SM, 2014, AM J SURG, V208, P187, DOI 10.1016/j.amjsurg.2014.02.006
   Wu CY, 2009, J FORMOS MED ASSOC, V108, P126, DOI 10.1016/S0929-6646(09)60043-7
   Wu CY, 2009, FORMOSAN J MED, V13, P1
   Xu P, 2015, BMC HEALTH SERV RES, V15, DOI 10.1186/s12913-014-0671-5
NR 19
TC 4
Z9 5
U1 0
U2 6
PU ELSEVIER TAIWAN
PI TAIPEI
PA RM N-412, 4F, CHIA HSIN BUILDING 11, NO 96, ZHONG SHAN N ROAD SEC 2,
   TAIPEI, 10449, TAIWAN
SN 1726-4901
EI 1728-7731
J9 J CHIN MED ASSOC
JI J. Chin. Med. Assoc.
PD NOV
PY 2016
VL 79
IS 11
BP 609
EP 613
DI 10.1016/j.jcma.2016.04.008
PG 5
WC Medicine, General & Internal
WE Science Citation Index Expanded (SCI-EXPANDED)
SC General & Internal Medicine
GA EJ0JN
UT WOS:000392894600006
PM 27580513
OA hybrid
DA 2022-10-14
ER

PT J
AU Nendaz, M
   Perrier, A
AF Nendaz, Mathieu
   Perrier, Arnaud
TI Diagnostic errors and flaws in clinical reasoning: mechanisms and
   prevention in practice
SO SWISS MEDICAL WEEKLY
LA English
DT Review
DE clinical reasoning; diagnostic errors; medical education; clinical
   training
ID COGNITIVE FORCING STRATEGIES; REFLECTIVE PRACTICE; MEDICAL-EDUCATION;
   EXPERIENCE; CONTRIBUTE; PHYSICIANS; DIFFICULTY; ACCURACY; FEATURES
AB Diagnostic errors account for more than 8% of adverse events in medicine and up to 30% of malpractice claims. Mechanisms of errors may be related to the working environment but cognitive issues are involved in about 75% of the cases, either alone or in association with system failures. The majority of cognitive errors are not related to knowledge deficiency but to flaws in data collection, data integration, and data verification that may lead to premature diagnostic closure. This paper reviews some aspects of the literature on cognitive psychology that help us to understand reasoning processes and knowledge organisation and summarises biases related to clinical reasoning. It reviews the strategies described to prevent cognitive diagnostic errors. Many approaches propose awareness and reflective practice during daily activities, but the improvement of the quality of training at the pre-graduate, postgraduate and continuous levels, by using evidence-based education, should also be considered. Several conditions must be fulfilled to increase the understanding, the prevention, and the correction of diagnostic errors related to clinical reasoning: physicians must be willing to understand their own reasoning and decision processes; training efforts should be provided during the whole continuum of a clinician's career; and the involvement of medical schools, teaching hospitals, and medical societies in medical education research should be increased to improve evidence about error prevention.
C1 [Nendaz, Mathieu; Perrier, Arnaud] Univ Hosp Geneva, Serv Gen Internal Med, CH-1211 Geneva, Switzerland.
   [Nendaz, Mathieu] Univ Geneva, Fac Med, Unit Dev & Res Med Educ, Geneva, Switzerland.
C3 University of Geneva; University of Geneva
RP Nendaz, M (通讯作者)，Univ Hosp Geneva, Serv Gen Internal Med, CH-1211 Geneva, Switzerland.
EM mathieu.nendaz@hcuge.ch
RI Perrier, Arnaud/M-2263-2014; Nendaz, Mathieu R/X-6786-2019
OI Nendaz, Mathieu R/0000-0003-3795-3254
CR Ark TK, 2007, MED EDUC, V41, P281, DOI 10.1111/j.1365-2929.2007.02688.x
   Aronson L, 2011, MED TEACH, V33, P200, DOI 10.3109/0142159X.2010.507714
   Berner ES, 2008, AM J MED, V121, P2, DOI 10.1016/j.amjmed.2008.01.001
   Blendon RJ, 2002, NEW ENGL J MED, V347, P1933, DOI 10.1056/NEJMsa022151
   Bordage G, 1999, ACAD MED, V74, pS138, DOI 10.1097/00001888-199910000-00065
   Bordage G, 2007, MED EDUC, V41, P1117, DOI 10.1111/j.1365-2923.2007.02919.x
   Brooks LR, 2000, PSYCHOL SCI, V11, P112, DOI 10.1111/1467-9280.00225
   Chang RW, 1998, ACAD MED, V73, pS109, DOI 10.1097/00001888-199810000-00062
   Charlin BD, 2000, ACAD MED, V75, P182, DOI 10.1097/00001888-200002000-00020
   Coderre S, 2010, ACAD MED, V85, P1125, DOI 10.1097/ACM.0b013e3181e1b229
   Croskerry P, 2003, ACAD MED, V78, P775, DOI 10.1097/00001888-200308000-00003
   Croskerry P, 2003, ANN EMERG MED, V41, P110, DOI 10.1067/mem.2003.22
   Croskerry P, 2009, ADV HEALTH SCI EDUC, V14, P27, DOI 10.1007/s10459-009-9182-2
   Dornan T, 2006, MED TEACH, V28, P3, DOI 10.1080/01421590500410971
   Elstein A.S., 2002, INT HDB RES MED ED, P231
   Elstein AS, 2009, ADV HEALTH SCI EDUC, V14, P7, DOI 10.1007/s10459-009-9184-0
   Ely JW, 2011, ACAD MED, V86, P307, DOI 10.1097/ACM.0b013e31820824cd
   Gandhi TK, 2006, ANN INTERN MED, V145, P488, DOI 10.7326/0003-4819-145-7-200610030-00006
   Gorini A, 2011, EUR J INTERN MED, V22, P547, DOI 10.1016/j.ejim.2011.06.008
   Graber ML, 2009, ADV HEALTH SCI EDUC, V14, P63, DOI 10.1007/s10459-009-9178-y
   Graber ML, 2005, ARCH INTERN MED, V165, P1493, DOI 10.1001/archinte.165.13.1493
   Hall KH, 2002, MED EDUC, V36, P216, DOI 10.1046/j.1365-2923.2002.01140.x
   Harden RM, 2000, ADV HEALTH SCI EDUC, V5, P71, DOI 10.1023/A:1009896431203
   Hatala RM, 2003, ADV HEALTH SCI EDUC, V8, P17, DOI 10.1023/A:1022687404380
   Junod A, 2007, DECISION MED QUETE E
   Kahneman Daniel, 1982, JUDGMENT UNCERTAINTY
   KASSIRER JP, 1983, NEW ENGL J MED, V309, P921, DOI 10.1056/NEJM198310133091511
   Littlewood S, 2005, BMJ-BRIT MED J, V331, P387, DOI 10.1136/bmj.331.7513.387
   Lucchiari C, 2012, J EVAL CLIN PRACT, V18, P82, DOI 10.1111/j.1365-2753.2011.01771.x
   Mamede S, 2004, MED EDUC, V38, P1302, DOI 10.1111/j.1365-2929.2004.01917.x
   Mamede S, 2008, MED EDUC, V42, P468, DOI 10.1111/j.1365-2923.2008.03030.x
   Mamede S, 2010, JAMA-J AM MED ASSOC, V304, P1198, DOI 10.1001/jama.2010.1276
   Mamede S, 2008, ACAD MED, V83, P1210, DOI 10.1097/ACM.0b013e31818c71d7
   Nendaz M, 2011, REV MED INTERNE, V32, P436, DOI 10.1016/j.revmed.2010.12.005
   Nendaz M., 2005, PEDAGOGIE MED, V6, P235, DOI [10.1051/pmed:2005028, DOI 10.1051/PMED:2005028]
   Nendaz MR, 2006, J GEN INTERN MED, V21, P1302, DOI 10.1111/j.1525-1497.2006.00587.x
   Nendaz Mathieu R, 2011, Educ Health (Abingdon), V24, P496
   Nendaz MR, 2002, MED EDUC, V36, P760, DOI 10.1046/j.1365-2923.2002.01279.x
   Norman G, 2005, MED EDUC, V39, P418, DOI 10.1111/j.1365-2929.2005.02127.x
   Norman G, 2007, MED EDUC, V41, P1140, DOI 10.1111/j.1365-2923.2007.02914.x
   Norman G, 2009, ADV HEALTH SCI EDUC, V14, P37, DOI 10.1007/s10459-009-9179-x
   Norman GR, 2010, MED EDUC, V44, P94, DOI 10.1111/j.1365-2923.2009.03507.x
   Pelaccia T, 2011, MED EDUC ONLINE, V16, DOI 10.3402/meo.v16i0.5890
   Rudaz A, 2012, MED TEACH, pe
   Schiff GD, 2009, ARCH INTERN MED, V169, P1881, DOI 10.1001/archinternmed.2009.333
   SCHMIDT HG, 1990, ACAD MED, V65, P611, DOI 10.1097/00001888-199010000-00001
   Sherbino J, 2011, TEACH LEARN MED, V23, P78, DOI 10.1080/10401334.2011.536897
   Steinert Y, 2006, MED TEACH, V28, P497, DOI 10.1080/01421590600902976
   Yudkowsky R, 2009, MED EDUC, V43, P729, DOI 10.1111/j.1365-2923.2009.03379.x
   Zwaan L, 2012, ACAD MED, V87, P149, DOI 10.1097/ACM.0b013e31823f71e6
NR 50
TC 36
Z9 36
U1 0
U2 29
PU E M H SWISS MEDICAL PUBLISHERS LTD
PI MUTTENZ
PA FARNSBURGERSTR 8, CH-4132 MUTTENZ, SWITZERLAND
SN 1424-7860
EI 1424-3997
J9 SWISS MED WKLY
JI Swiss Med. Wkly.
PD OCT 23
PY 2012
VL 142
AR w13706
DI 10.4414/smw.2012.13706
PG 9
WC Medicine, General & Internal
WE Science Citation Index Expanded (SCI-EXPANDED)
SC General & Internal Medicine
GA 027MJ
UT WOS:000310356300002
PM 23135902
OA gold
DA 2022-10-14
ER

PT J
AU Shekar, V
   Jabbar, J
   Mitchell, DA
   Brennan, PA
AF Shekar, V.
   Jabbar, J.
   Mitchell, D. A.
   Brennan, P. A.
TI Common-law principles in consent for patients in oral and maxillofacial
   surgery who lack mental capacity: do we know them all?
SO BRITISH JOURNAL OF ORAL & MAXILLOFACIAL SURGERY
LA English
DT Review
DE Consent; Mental Capacity Act; Changes in law; Review
AB Over the last 5 years, the medical profession has relied on the Bolam test for their defence in cases of clinical negligence. While still a matter of controversy between health professionals and legal experts, the Bolam test has been tried and criticised not only by the English courts but also in the United States, Canada, and Australia. In the medical profession the concept of the law of consent has moved away from a doctrine of professional paternalism towards patient-focused paternalism, and has increased the emphasis on human rights and the autonomy and choice of the patient. These changes present a challenge to health professionals, and a lack of effective recognition and interpretation can result in non-compliance. We review the developments in the law of consent since Bolam and discuss how they affect patients with incapacity, and highlight the importance of being familiar with them. (C) 2015 The British Association of Oral and Maxillofacial Surgeons. Published by Elsevier Ltd. All rights reserved.
C1 [Shekar, V.; Jabbar, J.; Brennan, P. A.] Queen Alexandra Hosp, Dept Oral & Maxillofacial Surg, Portsmouth PO6 3LY, Hants, England.
   [Mitchell, D. A.] Bradford Teaching Hosp NHS Fdn Trust, St Lukes Hosp, Maxillofacial Unit, Bradford BD5 0NA, W Yorkshire, England.
C3 Portsmouth Hospitals NHS Trust; Queen Alexandra Hospital
RP Shekar, V (通讯作者)，Queen Alexandra Hosp, Dept Oral & Maxillofacial Surg, Southwick Hill Rd, Portsmouth PO6 3LY, Hants, England.
EM Vinita_shekar@hotmail.com
OI Mitchell, David/0000-0003-4830-5332
CR Bartlett P., 2007, MENTAL HLTH LAW POLI, V3rd
   Beauchamp TL, 2001, PRINCIPLES BIOMEDICA, P78
   Brazier Margaret, 2000, MED LAW REV, V8, P85, DOI DOI 10.1093/MEDLAW/8.1.85
   Maclean A., 2002, MED LAW INT, V5, P205, DOI DOI 10.1177/096853320200500305)
   Maclean AR, 2004, PRINCIPLES BIOMEDICA, V24, P386
   Mason JK, 2006, MASON M SMITHS LAW M, P365
   Walker N., 1972, CRIME INSANITY ENGLA, P25
NR 7
TC 0
Z9 0
U1 0
U2 3
PU CHURCHILL LIVINGSTONE
PI EDINBURGH
PA JOURNAL PRODUCTION DEPT, ROBERT STEVENSON HOUSE, 1-3 BAXTERS PLACE,
   LEITH WALK, EDINBURGH EH1 3AF, MIDLOTHIAN, SCOTLAND
SN 0266-4356
EI 1532-1940
J9 BRIT J ORAL MAX SURG
JI Br. J. Oral Maxillofac. Surg.
PD NOV
PY 2015
VL 53
IS 9
BP 805
EP 808
DI 10.1016/j.bjoms.2015.07.017
PG 4
WC Dentistry, Oral Surgery & Medicine; Surgery
WE Science Citation Index Expanded (SCI-EXPANDED); Social Science Citation Index (SSCI)
SC Dentistry, Oral Surgery & Medicine; Surgery
GA CW2LJ
UT WOS:000364823500003
PM 26320754
DA 2022-10-14
ER

PT J
AU Wang, MX
   Liu, GG
   Zhao, HQ
   Butt, T
   Yang, MR
   Cui, YJ
AF Wang, Mengxiao
   Liu, Gordon G.
   Zhao, Hanqing
   Butt, Thomas
   Yang, Maorui
   Cui, Yujie
TI The role of mediation in solving medical disputes in China
SO BMC HEALTH SERVICES RESEARCH
LA English
DT Article
DE Medical dispute; Compensation; Duration; Medical mediation; China
ID MALPRACTICE; VIOLENCE; DOCTOR; CLAIMS
AB Background Medical litigation represents a growing cost to healthcare systems. Mediation, arbitration, and other alternative dispute resolution (ADR) methods are increasingly used to help solve the disputes and improve healthcare satisfaction. In China, the increasing number of medical disputes has contributed to concern for the safety of physicians and mistrust between physician and patients resulting in ADR processes being established in several provinces in recent years. Our aim was to describe and explain the impact of this new mediation process in the Chinese healthcare system. Methods Our study investigated mediation practices in China using case-level data from 5614 mediation records in Guangdong Province between 2013 and 2015. We investigated how the resolution success as well as the compensations are associated with the case characteristics using regression analysis. Results Among the cases analyzed, 1995 (41%) were solved with agreement through mediation, 1030 were closed by reconciliation, 559 were closed by referring to court and 1017 cases were withdrawn after mediation. Five hundred five Yinao cases were solved with the help of mediators on the spot. We find that mediation solved about 90% of medical disputes under present mechanisms, while more police support is needed to cope with Yinao. The average compensation of mediation is CNY60,200 and average length of mediation is 87 days. Longer time taken to reach resolution and more money claimed by patients are associated with lower resolution success rate (p < 0.01) and higher compensation levels (p < 0.01). Conclusion Our results show the performance of mediation mechanisms in China to help solve medical disputes. ADR plays a role in reducing the need for initiating litigation and may ultimately increase satisfaction with the healthcare system.
C1 [Wang, Mengxiao; Liu, Gordon G.; Butt, Thomas] Peking Univ, Natl Sch Dev, Beijing 100871, Peoples R China.
   [Wang, Mengxiao] Peoples Mediat Comm Guangdong, Guangzhou 510095, Peoples R China.
   [Zhao, Hanqing] Sichuan Dev Ctr Hlth Aging, Chengdu 610094, Peoples R China.
   [Yang, Maorui] Louisiana State Univ, Dept Econ, Baton Rouge, LA 70820 USA.
   [Cui, Yujie] Shanghai Jiao Tong Univ, China Hosp Dev Inst, Shanghai 200025, Peoples R China.
C3 Peking University; Louisiana State University System; Louisiana State
   University; Shanghai Jiao Tong University
RP Liu, GG (通讯作者)，Peking Univ, Natl Sch Dev, Beijing 100871, Peoples R China.
EM gordonliu@nsd.pku.edu.cn
RI Butt, Thomas/AAH-7882-2019; Wang, Mengxiao/ABD-2144-2020
OI Butt, Thomas/0000-0002-0387-4550; Wang, Mengxiao/0000-0003-4904-463X;
   Liu, Gordon/0000-0002-4339-2644
FU China Medical Board [15-217]; National Natural Science Foundation of
   China [71773002]
FX Data analysis is supported by China Medical Board, "The PKU-CMB Lab for
   Health Economics Research: Health Financing, Delivery, and Economic
   Prosperity" (15-217, 2016-2018) and National Natural Science Foundation
   of China (71773002). The funder of the study had no role in study
   design, data collection, data analysis, data interpretation, or writing
   of the report.
CR [Anonymous], 2017, CHIN STAT YB, V36
   Blumenthal D, 2005, NEW ENGL J MED, V353, P1165, DOI 10.1056/NEJMhpr051133
   Chang-chao L., 2014, CHINESE HLTH SERVICE, V308, P125
   Chen B, 2010, CHINA HLTH LAW, V5, P53
   Cheng, 2015, MED JURISPRUDENCE, V7, P42
   City Government of Baoji, 2014, INTERIM PROCEDURES M
   Cohen SM, 2012, OTOLARYNG HEAD NECK, V147, P1099, DOI 10.1177/0194599812454838
   DeVille KA, 2007, J LEGAL MED, V28, P333, DOI 10.1080/01947640701554492
   Friedson AI, 2017, HEALTH ECON, V26, P118, DOI 10.1002/hec.3283
   Government of Guangdong Province, 2013, APPR PREV DEAL MED D
   He AJ, 2016, HEALTH ECON POLICY L, V11, P359, DOI 10.1017/S1744133116000128
   Hesketh T, 2012, BMJ, V345
   Li H, 2014, BMC HEALTH SERV RES, V14, DOI 10.1186/1472-6963-14-390
   Lu Z, 2015, HLTH EC RES, V338, P46
   Ministry of Health, 1989, GEN HOSP CLASS MAN S
   Ministry of Health Ministry of Public Security, 2012, NOT MAINT ORD MED I
   Nakanishi T., 2013, YAMAGATA MED J, V31, P1
   National Health and Family Planning Commission, 2017, BAS MEAS MED I PIL D
   Niu D, 2011, CHIN HLTH SERV MANAG, V28, P442
   Pan Y, 2015, J PUBLIC HEALTH-HEID, V23, P111, DOI 10.1007/s10389-015-0658-7
   Partnership CJS, 2016, DEEPENING HLTH REFOR
   Pegalis SE, 2012, CLIN ORTHOP RELAT R, V470, P1398, DOI 10.1007/s11999-012-2308-5
   Saeki K, 2011, J OCCUP HEALTH, V53, P356, DOI 10.1539/joh.11-0108-OA
   Sohn DH, 2012, CLIN ORTHOP RELAT R, V470, P1370, DOI 10.1007/s11999-011-2206-2
   Szmania SJ, 2008, CONFL RESOLUT Q, V26, P71, DOI 10.1002/crq.224
   Tucker JD, 2015, BMJ OPEN, V5, DOI 10.1136/bmjopen-2015-008221
   Wang H, 2016, PLOS GENET, V12, DOI 10.1371/journal.pgen.1005771
   Wu D, 2014, BMJ OPEN, V4, DOI 10.1136/bmjopen-2014-006431
   Xu P, 2015, BMC HEALTH SERV RES, V15, DOI 10.1186/s12913-014-0671-5
   Yao SK, 2014, J THORAC DIS, V6, pE141, DOI 10.3978/j.issn.2072-1439.2014.06.10
   Zhao C, 2015, RSC ADV, V5, P73490, DOI 10.1039/c5ra14993b
   Zheng T, 2016, J YUNNAN U LAW EDITI, V29, P51
NR 32
TC 4
Z9 4
U1 3
U2 17
PU BMC
PI LONDON
PA CAMPUS, 4 CRINAN ST, LONDON N1 9XW, ENGLAND
EI 1472-6963
J9 BMC HEALTH SERV RES
JI BMC Health Serv. Res.
PD MAR 18
PY 2020
VL 20
IS 1
AR 225
DI 10.1186/s12913-020-5044-7
PG 10
WC Health Care Sciences & Services
WE Science Citation Index Expanded (SCI-EXPANDED)
SC Health Care Sciences & Services
GA KW7AF
UT WOS:000521333200002
PM 32183806
OA Green Published, gold
DA 2022-10-14
ER

PT J
AU Petscavage-Thomas, J
   Beatty-Chadha, J
   Chetlen, A
   Artrip, R
   Welkie, J
   Neutze, J
AF Petscavage-Thomas, Jonelle
   Beatty-Chadha, Jeanine
   Chetlen, Alison
   Artrip, Rick
   Welkie, Janelle
   Neutze, Janet
TI Medical Student Elective to Improve Diagnosis in Health Care: Developing
   Solutions to Reduce Patient Harm
SO ACADEMIC RADIOLOGY
LA English
DT Article
DE Words; diagnostic error; education; cognitive bias
ID MALPRACTICE CLAIMS; DELAYED DIAGNOSES; ERRORS; RADIOLOGY; EDUCATION
AB Rationale and Objectives: At our institution, a new medical student elective was designed and implemented by the department of radiology to teach medical students about diagnostic error. The purpose of this article is to describe the diagnostic error elective structure and implementation, present objective and subjective evaluations of the elective, and provide a model for other radiology departments to run their own electives. Materials and Methods: Starting in January 2018, a 2-week in-person career exploration session elective was offered for third year medical students. In 2020 due to the COVID pandemic, the elective was expanded to fourth year medical students. All students were required to complete a project that addressed diagnostic error. Subjective comments were recorded, and objective measurements obtained from student evaluations. Results: A total of 11 sessions were held, consisting of 3 fourth year and 26 third year students. A total of 12 projects (11 groups) were completed, seven of which have been accepted for presentation at national meetings. On a 1 to 5 scale (5 highest), students rated their educational experience at a mean score of 4.61. Subjective comments focused on the benefit of exposure to new topics, mentorship by radiologists, and ability to complete a project in such a short time. Conclusion: Diagnostic errors and solutions are vague, new concepts to medical students and even facilitator faculty. This course allowed students to gain awareness of diagnostic error and could easily be replicated at other institutions with interested faculty and medical school support. (c) 2021 The Association of University Radiologists. Published by Elsevier Inc. All rights reserved.
C1 [Petscavage-Thomas, Jonelle] Dept Radiol, Div Musculoskeletal Imaging, 500 Univ Dr,HG300B, Hershey, PA 17033 USA.
   [Beatty-Chadha, Jeanine] Penn State Coll Med, Woodward Ctr Excellence Hlth Sci Educ, 500 Univ Dr,POB 850,Mail Code H183, Hershey, PA 17033 USA.
   [Chetlen, Alison] Hershey Med Ctr, Div Breast Imaging, Penn State Hlth, Dept Radiol, 30 Hope Dr,Suite 1800,EC 008, Hershey, PA 17033 USA.
   [Artrip, Rick; Welkie, Janelle] Penn State Coll Med, 500 Univ Dr, Hershey, PA 17033 USA.
   [Neutze, Janet] Penn State Hershey Med Ctr, Dept Radiol, 500 Univ Dr,HG300B, Hershey, PA 17033 USA.
C3 Pennsylvania Commonwealth System of Higher Education (PCSHE);
   Pennsylvania State University; Penn State Health; Pennsylvania
   Commonwealth System of Higher Education (PCSHE); Pennsylvania State
   University; Penn State Health; Pennsylvania Commonwealth System of
   Higher Education (PCSHE); Pennsylvania State University; Penn State
   Health; Pennsylvania Commonwealth System of Higher Education (PCSHE);
   Pennsylvania State University; Penn State Health
RP Petscavage-Thomas, J (通讯作者)，Dept Radiol, Div Musculoskeletal Imaging, 500 Univ Dr,HG300B, Hershey, PA 17033 USA.
EM jthomas5@pennstatehealth.psu.edu
CR Alpert, 2020, ACAD RADIOL
   [Anonymous], 2015, IMPR DIAGN HLTH CAR
   Berlin L, 1996, AM J ROENTGENOL, V167, P587, DOI 10.2214/ajr.167.3.8751657
   Bruno MA, 2015, RADIOGRAPHICS, V35, P1668, DOI 10.1148/rg.2015150023
   Busby LP, 2018, RADIOGRAPHICS, V38, P236, DOI 10.1148/rg.2018170107
   Croskerry P, 2009, ADV HEALTH SCI EDUC, V14, P27, DOI 10.1007/s10459-009-9182-2
   DONABEDIAN A, 1988, JAMA-J AM MED ASSOC, V260, P1743, DOI 10.1001/jama.260.12.1743
   Gandhi TK, 2006, ANN INTERN MED, V145, P488, DOI 10.7326/0003-4819-145-7-200610030-00006
   Howard J, COGNITIVE ERRORS DIA
   Itri JN, 2018, RADIOGRAPHICS, V38, P1845, DOI 10.1148/rg.2018180021
   Kachalia A, 2007, ANN EMERG MED, V49, P196, DOI 10.1016/j.annemergmed.2006.06.035
   Kohn LT, 2000, ERR IS HUMAN BUILDIN, DOI DOI 10.17226/9728
   Larson DB, 2017, RADIOLOGY, V283, P231, DOI 10.1148/radiol.2016161254
   National Academies of Sciences, 2015, ENG MED IMPR DIAGN H
   Rencic J, 2017, J GEN INTERN MED, V32, P1242, DOI 10.1007/s11606-017-4159-y
   Royce CS, 2019, ACAD MED, V94, P187, DOI 10.1097/ACM.0000000000002518
   Ruedinger E, 2017, AM J MED QUAL, V32, P625, DOI 10.1177/1062860616681626
   Schiff GD, 2013, JAMA INTERN MED, V173, P2063, DOI 10.1001/jamainternmed.2013.11070
   Singh H, 2014, BMJ QUAL SAF, V23, P727, DOI 10.1136/bmjqs-2013-002627
   Smith BW, 2015, DIAGNOSIS, V2, P117, DOI 10.1515/dx-2015-0007
   Tehrani ASS, 2013, BMJ QUAL SAF, V22, P672, DOI 10.1136/bmjqs-2012-001550
   Wachter RM, 2010, HEALTH AFFAIR, V29, P1605, DOI 10.1377/hlthaff.2009.0513
NR 23
TC 0
Z9 0
U1 0
U2 0
PU ELSEVIER SCIENCE INC
PI NEW YORK
PA STE 800, 230 PARK AVE, NEW YORK, NY 10169 USA
SN 1076-6332
EI 1878-4046
J9 ACAD RADIOL
JI Acad. Radiol.
PD JUL
PY 2021
VL 28
IS 7
SI SI
BP 997
EP 1001
DI 10.1016/j.acra.2020.12.027
EA JUN 2021
PG 5
WC Radiology, Nuclear Medicine & Medical Imaging
WE Science Citation Index Expanded (SCI-EXPANDED)
SC Radiology, Nuclear Medicine & Medical Imaging
GA TD3LC
UT WOS:000669231400020
PM 34217491
DA 2022-10-14
ER

PT J
AU Tympa, A
   Grigoriadis, C
AF Tympa, Aliki
   Grigoriadis, Charalampos
TI The Hassiakos maneuver: how to test neuraxial anesthesia before Cesarean
   section
SO CLINICAL AND EXPERIMENTAL OBSTETRICS & GYNECOLOGY
LA English
DT Article
DE Epidural; Neuraxial anesthesia; Pain; Caesarean section
ID LITIGATION
AB Background: Neuraxial anesthesia has become the technique of choice for cesarean delivery, reducing the risks associated with general anesthesia. Intraoperative discomfort or pain is medical negligence; therefore proper assessment of neuraxial block is of utmost importance. In view of the variety of methods checking neuraxial blocks before cesarean section and lack of specific detail in the so far published literature, we first describe a specific testing maneuver which Professor of Obstetrics and Gynecology Dimitrios Hassiakos developed. Methods: This is a retrospective clinical study. All medical records of parturients who underwent elective cesarean section under neuraxial anesthesia between April 2015 and December 2020 with the same surgical team, were analyzed. Results: In all cases, the Hassiakos maneuver was performed prior to cesarean section. Abscence of pain during the maneuver was necessary in order to start incision. No case of intra-operative pain was reported. Discussion: Several tests are available in order to check the level of neuraxial block for cesarean section. We first describe a simple and reliable testing method, based on deep pressure of the pyramidalis muscle.
C1 [Tympa, Aliki] Univ Athens, Aretaieion Hosp, Med Sch, Dept Anesthesiol 1, Athens 11528, Greece.
   [Grigoriadis, Charalampos] Leto Matern Hosp, Dept Obstet & Gynecol, Athens 11524, Greece.
C3 National & Kapodistrian University of Athens
RP Grigoriadis, C (通讯作者)，Leto Matern Hosp, Dept Obstet & Gynecol, Athens 11524, Greece.
EM xarisgrigoriadis@yahoo.gr
CR AITKENHEAD AR, 1994, BRIT J ANAESTH, V73, P10, DOI 10.1093/bja/73.1.10
   Bourne TM, 1997, ANAESTHESIA, V52, P901, DOI 10.1111/j.1365-2044.1997.180-az0314.x
   Carrie LES, 1990, EPIDURAL SPINAL BLOC
   Dresner MR, 2001, BEST PRACT RES CL OB, V15, P127, DOI 10.1053/beog.2000.0153
   Fassoulaki A, 2010, J OBSTET GYNAECOL, V30, P818, DOI 10.3109/01443615.2010.518650
   Glosten B, OBSTET ANESTHESIA PR
   Hoyle J, 2015, ANAESTHESIA, V70, P421, DOI 10.1111/anae.12927
   Husain T, 2013, INT J OBSTET ANESTH, V22, P298, DOI 10.1016/j.ijoa.2013.07.002
   McCombe K, 2018, ANAESTHESIA, V73, P223, DOI 10.1111/anae.14119
   Ostheimer GW, 1992, MANUAL OBSTET ANAEST
   Russell I F, 1995, Int J Obstet Anesth, V4, P71, DOI 10.1016/0959-289X(95)82995-M
NR 11
TC 0
Z9 0
U1 0
U2 0
PU IMR PRESS
PI ROBINSON
PA 112 ROBINSON RD, ROBINSON, SINGAPORE
SN 0390-6663
EI 2709-0094
J9 CLIN EXP OBSTET GYN
JI Clin. Exp. Obstet. Gynecol.
PD OCT 15
PY 2021
VL 48
IS 5
BP 1061
EP 1064
DI 10.31083/j.ceog4805170
PG 4
WC Obstetrics & Gynecology
WE Science Citation Index Expanded (SCI-EXPANDED)
SC Obstetrics & Gynecology
GA WN3VX
UT WOS:000711700700012
OA gold
DA 2022-10-14
ER

PT J
AU Hammes, S
   Karsai, S
   Metelmann, HR
   Pohl, L
   Kaiser, K
   Park, BH
   Raulin, C
AF Hammes, Stefan
   Karsai, Syrus
   Metelmann, Hans-Robert
   Pohl, Laura
   Kaiser, Kathrine
   Park, Bo-Hyun
   Raulin, Christian
TI Treatment errors resulting from use of lasers and IPL by medical
   laypersons: results of a nationwide survey
SO JOURNAL DER DEUTSCHEN DERMATOLOGISCHEN GESELLSCHAFT
LA English
DT Article
ID TATTOO REMOVAL; THERAPY; DERMATOLOGY; MELANOMA
AB Background: The demand for hair and tattoo removal with laser and IPL technology (intense pulsed light technology) is continually increasing. Nowadays these treatments are often carried out by medical laypersons without medical supervision in franchise companies, wellness facilities, cosmetic institutes and hair or tattoo studios. This is the first survey is to document and discuss this issue and its effects on public health.
   Patients and methods: Fifty patients affected by treatment errors caused by medical laypersons with laser and IPL applications were evaluated in this retrospective study. We used a standardized questionnaire with accompanying photographic documentation. Among the reports there were some missing or no longer traceable parameters, which is why 7 cases could not be evaluated.
   Results: The following complications occurred, with possible multiple answers: 81.4% pigmentation changes, 25.6% scars, 14% textural changes and 4.6% incorrect information. The sources of error (multiple answers possible) were the following: 62.8% excessively high energy, 39.5% wrong device for the indication, 20.9% treatment of patients with darker skin or marked tanning, 7% no cooling, and 4.6% incorrect information.
   Conclusions: The causes of malpractice suggest insufficient training, inadequate diagnostic abilities, and promising unrealistic results. Direct supervision by a medical specialist, comprehensive experience in laser therapy, and compliance with quality guidelines are prerequisites for safe laser and IPL treatments. Legal measures to make such changes mandatory are urgently needed.
C1 [Hammes, Stefan; Pohl, Laura; Kaiser, Kathrine; Park, Bo-Hyun; Raulin, Christian] Laserklin Karlsruhe, D-76133 Karlsruhe, Germany.
   [Raulin, Christian] Univ Heidelberg Hosp, Dept Dermatol, Heidelberg, Germany.
   [Karsai, Syrus] Darmstadt Hosp, Dept Dermatol, Darmstadt, Germany.
   [Karsai, Syrus] Greifswald Univ Hosp, Dept Dermatol, Greifswald, Germany.
   [Hammes, Stefan; Metelmann, Hans-Robert] Greifswald Univ Hosp, Dept Oral & Maxillofacial Surg Plast Surg, Greifswald, Germany.
C3 Ruprecht Karls University Heidelberg; Klinikum Darmstadt
RP Hammes, S (通讯作者)，Laserklin Karlsruhe, Kaiserstr 104, D-76133 Karlsruhe, Germany.
EM info@raulin.de
RI Hammes, Stefan/L-2126-2019
CR Alam M, 2007, Skin Therapy Lett, V12, P5
   [Anonymous], 2012, MEL NAV LEITL AWMF R
   [Anonymous], 2001, KEIN ARZTVORBEHALT H
   ASHINOFF R, 1995, DERMATOL SURG, V21, P291, DOI 10.1111/j.1524-4725.1995.tb00175.x
   Bahmer Friedrich, 2007, J Dtsch Dermatol Ges, V5, P1036, DOI 10.1111/j.1610-0387.2007.06513.x
   Bundesministerium der Justiz, GES ZUM SCHUTZ NICHT
   Chave TA, 2004, CLIN EXP DERMATOL, V29, P197, DOI 10.1111/j.1365-2230.2004.01459.x
   Chung WK, 2009, CLIN EXP DERMATOL, V34, pE555, DOI 10.1111/j.1365-2230.2009.03234.x
   CLARKE J, 1979, BRIT J DERMATOL, V100, P451, DOI 10.1111/j.1365-2133.1979.tb01649.x
   Dummer R, 1998, DERMATOLOGY, V197, P71, DOI 10.1159/000017962
   Friedman PM, 2004, DERMATOL SURG, V30, P857, DOI 10.1111/j.1524-4725.2004.30253.x
   Gottschaller C, 2006, ACTA DERM-VENEREOL, V86, P44, DOI 10.1080/00015550510044154
   Greve B, 2002, DERMATOL SURG, V28, P156, DOI 10.1046/j.1524-4725.2002.01087.x
   Haedersdal Merete, 2005, Ugeskr Laeger, V167, P4095
   Hammes S, 2011, QUALITATSSICHERUNG A
   Karsai S, 2010, J EUR ACAD DERMATOL, V24, P756, DOI 10.1111/j.1468-3083.2009.03535.x
   Kazandjieva J, 2007, CLIN DERMATOL, V25, P375, DOI 10.1016/j.clindermatol.2007.05.012
   Krieger G, 2010, DTSCH DERM, V6, P379
   National Board of Health in Denmark, 2007, STAT ORD REG COSM TR
   NHS, STAT NHS CAR QUAL CO
   Paasch U, 2009, J DTSCH DERMATOL GES, V7, P196, DOI 10.1111/j.1610-0387.2008.06780.x
   Pape T, 1997, AORN J, V65, P1122, DOI 10.1016/S0001-2092(06)62955-4
   Pfirrmann Gudrun, 2007, J Dtsch Dermatol Ges, V5, P889, DOI 10.1111/j.1610-0387.2007.06405.x
   Radmanesh M, 2009, J DERMATOL TREAT, V20, P52, DOI 10.1080/09546630802178224
   Raulin C, 2000, HAUTARZT, V51, P463, DOI 10.1007/s001050051155
   Rheingold LM, 1997, PLAST RECONSTR SURG, V99, P1418, DOI 10.1097/00006534-199704001-00035
   Stangl S, 2008, HAUTARZT, V59, P108, DOI 10.1007/s00105-007-1459-x
   Strahlenschutzkommission, 2000, GEF BEI LAS MENSCHL
   Wenzel S, 2009, DERMATOLOGY, V218, P164, DOI 10.1159/000182252
NR 29
TC 20
Z9 20
U1 0
U2 10
PU WILEY
PI HOBOKEN
PA 111 RIVER ST, HOBOKEN 07030-5774, NJ USA
SN 1610-0379
EI 1610-0387
J9 J DTSCH DERMATOL GES
JI J. Dtsch. Dermatol. Ges.
PD FEB
PY 2013
VL 11
IS 2
BP 149
EP 156
DI 10.1111/j.1610-0387.2012.08042.x
PG 8
WC Dermatology
WE Science Citation Index Expanded (SCI-EXPANDED)
SC Dermatology
GA 086CD
UT WOS:000314659700005
PM 23194381
DA 2022-10-14
ER

PT J
AU Viswanathan, K
   Johncilla, M
AF Viswanathan, Kartik
   Johncilla, Melanie
TI Highlights and Perspectives From a Collaborative Global Health Pathology
   Experience in Trinidad and Tobago
SO AMERICAN JOURNAL OF CLINICAL PATHOLOGY
LA English
DT Article
DE Global health; Residency elective; Global pathology; Anatomic and
   clinical pathology
ID OPPORTUNITIES; SURGERY; PROGRAM
AB Objectives: Global health education is important during residency training in exposing doctors to conditions that are not common in the United States and developing their awareness of global health care disparities. Most medical decisions are based on results from anatomic or clinical pathology laboratories, which are essential services for appropriate medical care in international settings. Nevertheless, US pathology residency trainees have limited global health exposure and thus are rarely exposed to diagnostic services in these settings. Moreover, literature documenting what is needed to create a global health elective in pathology is limited.
   Methods: We designed an international pathology elective in Trinidad and Tobago involving one main public hospital site and several off-site laboratories. Objectives and goals were established before the rotation. Apart from daily mentor-led education sessions, the trainee participated in teaching, quality improvement projects, and cultural experiences. Engagement with medical officers, personnel staff, and people in the community was encouraged.
   Results: Challenges encountered included funding, transportation, limited laboratory resources, medical registration, and malpractice insurance. These were mitigated through carefully planned steps, including communicating with registration bodies and liaising with pathology organizations for funding.
   Conclusions: Overall, the global health rotation was successful. We provide a detailed roadmap for other pathology training programs interested in establishing similar global health electives.
C1 [Viswanathan, Kartik; Johncilla, Melanie] Weill Cornell Med, Dept Pathol & Lab Med, New York, NY 10021 USA.
   [Viswanathan, Kartik] Massachusetts Gen Hosp, Dept Pathol, Boston, MA 02114 USA.
C3 Cornell University; Harvard University; Massachusetts General Hospital
RP Viswanathan, K (通讯作者)，Weill Cornell Med, Dept Pathol & Lab Med, New York, NY 10021 USA.; Viswanathan, K (通讯作者)，Massachusetts Gen Hosp, Dept Pathol, Boston, MA 02114 USA.
EM KViswanathan3@mgh.harvard.edu
OI Viswanathan, Kartik/0000-0003-0031-0001
FU American Society of Clinical Pathology (ASCP) Trainee Global Health
   Fellowship
FX This work was supported in part by the American Society of Clinical
   Pathology (ASCP) Trainee Global Health Fellowship.
CR American Society of Clinical Pathology, AM SOC CLIN PATH SUP
   Bahall M, 2018, BMC HEALTH SERV RES, V18, DOI 10.1186/s12913-018-2931-2
   Bhargava R, 2020, MODERN PATHOL, V33, P1563, DOI 10.1038/s41379-020-0521-4
   Crump JA, 2010, AM J TROP MED HYG, V83, P1178, DOI 10.4269/ajtmh.2010.10-0527
   Dey CC, 2002, ACAD EMERG MED, V9, P679, DOI 10.1111/j.1553-2712.2002.tb02145.x
   Drain PK, 2009, ACAD MED, V84, P320, DOI 10.1097/ACM.0b013e3181970a37
   Elobu AE, 2014, SURGERY, V155, P585, DOI 10.1016/j.surg.2013.11.007
   Hau DK, 2017, MED EDUC ONLINE, V22, DOI 10.1080/10872981.2016.1270020
   Havryliuk T, 2014, J EMERG MED, V46, P847, DOI 10.1016/j.jemermed.2013.11.101
   Hollhumer R, 2020, AFR VIS EYE HEALTH J, V79, DOI 10.4102/aveh.v79i1.553
   Islam SMS, 2014, GLOBALIZATION HEALTH, V10, DOI 10.1186/s12992-014-0081-9
   Marrero-Rolon R, 2019, MODERN PATHOL, V32, P1, DOI [10.1038/s41379-019-0228-6, DOI 10.1038/S41379-019-0228-6]
   Oettgen B, 2008, CLIN PEDIATR, V47, P784, DOI 10.1177/0009922808317238
   Patel S, 2019, BMC MED EDUC, V19, DOI 10.1186/s12909-019-1536-8
   Pope R, 2016, ANN GLOB HEALTH, V82, P625, DOI 10.1016/j.aogh.2016.09.004
   Purkey E, 2016, BMC MED EDUC, V16, DOI 10.1186/s12909-016-0675-4
   Razzano D, 2019, ARCH PATHOL LAB MED, V143, P418, DOI 10.5858/arpa.2018-0280-ED
   Sayed S, 2018, LANCET, V391, P1939, DOI 10.1016/S0140-6736(18)30459-8
   Tarpley M, 2013, J SURG EDUC, V70, P709, DOI 10.1016/j.jsurg.2013.04.016
   Thompson MJ, 2003, ACAD MED, V78, P342, DOI 10.1097/00001888-200303000-00023
   Tubman Michelle, 2017, Can Med Educ J, V8, pe4
   Wilson ML, 2018, LANCET, V391, P1927, DOI [10.1016/S0140-6736(18)30458-6, 10.1016/S0140-6736]
NR 22
TC 0
Z9 0
U1 0
U2 0
PU OXFORD UNIV PRESS INC
PI CARY
PA JOURNALS DEPT, 2001 EVANS RD, CARY, NC 27513 USA
SN 0002-9173
EI 1943-7722
J9 AM J CLIN PATHOL
JI Am. J. Clin. Pathol.
PD SEP
PY 2021
VL 156
IS 3
BP 340
EP 349
DI 10.1093/ajcp/aqaa246
EA MAR 2021
PG 10
WC Pathology
WE Science Citation Index Expanded (SCI-EXPANDED)
SC Pathology
GA WS0UK
UT WOS:000714905000003
PM 33712837
DA 2022-10-14
ER

PT J
AU Kaligis, F
   Hillary, R
   Kusuma, NMP
   Sianipar, HRP
   Ramadhanti, CS
   Findyartini, A
   Indraswari, MT
   Magdalena, CC
   Nurraga, GW
AF Kaligis, Fransiska
   Hillary, Ribka
   Kusuma, Nabilla Merdika Putri
   Sianipar, Helisa Rachel Patricie
   Ramadhanti, Camilla Sophi
   Findyartini, Ardi
   Indraswari, Madhyra Tri
   Magdalena, Clarissa Cita
   Nurraga, Garda Widhi
TI Medical students' attitudes toward psychiatry in Indonesia
SO PLOS ONE
LA English
DT Article
ID MENTAL-ILLNESS; UNIVERSITY; STIGMA; STIGMATIZATION; EXPERIENCE;
   DISORDERS; CLERKSHIP; PEOPLE
AB Nearly two-thirds of psychiatric patients are reluctant to seek help from healthcare professionals due to stigma, discrimination, and negligence that evolve around the community, including healthcare providers. Future health professionals should have a positive attitude toward psychiatry and patients with mental health problems. Thus, it is vital to identify medical students' attitudes toward psychiatry as future healthcare providers. The authors conducted a cross-sectional study by using online questionnaires of "Perceptions of Psychiatry" in Faculty of Medicine Universitas Indonesia, with first- and fourth-year students (before psychiatric rotation), as well as fifth-year students and alumni (after psychiatric rotation). Out of 250 questionnaires distributed, 224 subjects responded, with a response rate 89.6%. Chi-square or fisher analysis was conducted to know the correlation between gender and attitudes towards psychiatry. The frequency distribution method was applied to identify the degree of stigmatization from respondents. A mix of positive and negative perceptions towards psychiatry was identified. The overall response was favorable to both before and after psychiatric rotation groups. Differences in perceptions between male and female psychiatry students as a discipline and career were statistically significant. Correcting misapprehension and removing the stigma on psychiatry during medical education might decrease the stigma in the psychiatric field and patients.
C1 [Kaligis, Fransiska; Indraswari, Madhyra Tri; Magdalena, Clarissa Cita; Nurraga, Garda Widhi] Univ Indonesia, Dept Psychiat, Fac Med, Jakarta, Indonesia.
   [Kaligis, Fransiska] Cipto Mangunkusumo Natl Gen Hosp, Jakarta, Indonesia.
   [Hillary, Ribka; Kusuma, Nabilla Merdika Putri; Sianipar, Helisa Rachel Patricie; Ramadhanti, Camilla Sophi] Univ Indonesia, Fac Med, Jakarta, Indonesia.
   [Findyartini, Ardi] Univ Indonesia, Med Educ Unit, Fac Med, Jakarta, Indonesia.
C3 University of Indonesia; University of Indonesia; University of
   Indonesia
RP Kaligis, F (通讯作者)，Univ Indonesia, Dept Psychiat, Fac Med, Jakarta, Indonesia.; Kaligis, F (通讯作者)，Cipto Mangunkusumo Natl Gen Hosp, Jakarta, Indonesia.
EM fransiska.kaligis@ui.ac.id
OI Kaligis, Fransiska/0000-0003-3776-7064
CR Aghukwa NC, 2010, SAJP-S AFR J PSYCHI, V16, P147
   Agyapong VIO, 2020, IRISH J PSYCHOL MED, V37, P111, DOI 10.1017/ipm.2019.38
   Amini Homayoun, 2013, Iran J Psychiatry, V8, P37
   Aruna G, 2016, INDIAN J PSYCHIAT, V58, P70, DOI 10.4103/0019-5545.174381
   Asaad M, 2020, BMC MED EDUC, V20, DOI 10.1186/s12909-020-02081-w
   Ay P, 2006, SOC PSYCH PSYCH EPID, V41, P63, DOI 10.1007/s00127-005-0994-y
   Balon R, 1999, ACAD PSYCHIATR, V23, P30, DOI 10.1007/BF03340033
   Baxter H, 2001, MED EDUC, V35, P381, DOI 10.1046/j.1365-2923.2001.00902.x
   Bulbena A, 2005, EUR J PSYCHIAT, V19, P79
   Byrne P., 2010, ADV PSYCHIAT TREATME, V16, P60, DOI [10.1192/apt.bp.108.006106, DOI 10.1192/APT.BP.108.006106]
   Chung KF, 2001, INT J SOC PSYCHIATR, V47, P63, DOI 10.1177/002076400104700206
   Corrigan Patrick W, 2002, World Psychiatry, V1, P16
   Crisp AH, 2000, BRIT J PSYCHIAT, V177, P4, DOI 10.1192/bjp.177.1.4
   Cutler JL, 2009, ADV HEALTH SCI EDUC, V14, P487, DOI 10.1007/s10459-008-9132-4
   Desai R, 2019, GEN PSYCHIAT, V32, DOI 10.1136/gpsych-2019-100072
   Drake RE, 2003, COMMUNITY MENT HLT J, V39, P427, DOI 10.1023/A:1025860919277
   du Preez R, 2015, SAJP-S AFR J PSYCHI, V21, P24, DOI [10.7196/SAJP.641, 10.7196/sajp.641]
   Farabee D, 2019, PSYCHIAT RES, V276, P191, DOI 10.1016/j.psychres.2019.05.018
   Feldmann TB, 2005, ACAD PSYCHIATR, V29, P354, DOI 10.1176/appi.ap.29.4.354
   Fischel T, 2008, ACAD PSYCHIATR, V32, P147, DOI 10.1176/appi.ap.32.2.147
   Giasuddin NA, 2015, INT J SOC PSYCHIATR, V61, P137, DOI 10.1177/0020764014537237
   Gulati P, 2014, INDIAN J PSYCHIAT, V56, P271, DOI 10.4103/0019-5545.140640
   Hartini N, 2018, PSYCHOL RES BEHAV MA, V11, P535, DOI 10.2147/PRBM.S175251
   Holmes D, 2008, FAM MED, V40, P400
   Kuhnigk O, 2009, MED TEACH, V31, pE303, DOI 10.1080/01421590802638048
   Lim L, 2019, AUSTRALAS PSYCHIATRY, V27, P584, DOI 10.1177/1039856219859293
   Lingeswaran Anand, 2010, Indian J Psychol Med, V32, P119, DOI 10.4103/0253-7176.78509
   McParland M, 2003, MED EDUC, V37, P447, DOI 10.1046/j.1365-2923.2003.01491.x
   Muga Florence, 2006, Papua New Guinea Medical Journal, V49, P126
   Naeem Farooq, 2006, J Ayub Med Coll Abbottabad, V18, P46
   Ndetei DM, 2008, ACAD PSYCHIATR, V32, P154, DOI 10.1176/appi.ap.32.2.154
   Niedermier JA, 2006, ACAD PSYCHIATR, V30, P136, DOI 10.1176/appi.ap.30.2.136
   Oster C, 2015, BMC MED EDUC, V15, DOI 10.1186/s12909-015-0352-z
   Puspitasari IM, 2020, PSYCHOL RES BEHAV MA, V13, P845, DOI 10.2147/PRBM.S274337
   Read J, 2006, ACTA PSYCHIAT SCAND, V114, P303, DOI 10.1111/j.1600-0447.2006.00824.x
   Risal A, 2013, J NEPAL MED ASSOC, V52, P322
   Rodrigo A, 2012, SRI LANKA J PSYCHIAT, V3, P14, DOI [10.4038/sljpsyc.v3i1.4454, DOI 10.4038/SLJPSYC.V3I1.4454]
   Roth D, 2000, MED EDUC, V34, P234, DOI 10.1046/j.1365-2923.2000.00478.x
   Samimi M, 2006, IRAN J PSYCHIAT, V1, P98
   Sarhan A, 2017, INT J ADV RES, V5, P1359, DOI [10. 21474/ijar01/3292, DOI 10.21474/IJAR01/3292]
   Sartorius N, 2010, WORLD PSYCHIATRY, V9, P131
   Singh A, 2016, INDIAN J SOC PSYCHIA, V32, P134, DOI [10.4103/0971, DOI 10.4103/0971, 10.4103/0971-9962.181095]
   Stuart H, 2015, ACTA PSYCHIAT SCAND, V131, P21, DOI 10.1111/acps.12368
   Vetter MH, 2016, INT J MED EDUC, V7, DOI 10.5116/ijme.571b.af3d
   Warnke I, 2018, FRONT PSYCHIATRY, V9, DOI 10.3389/fpsyt.2018.00049
   WHO Department of Mental Health and Substance Abuse, 2011, MENT HLTH ATL IND ME
NR 47
TC 0
Z9 0
U1 2
U2 2
PU PUBLIC LIBRARY SCIENCE
PI SAN FRANCISCO
PA 1160 BATTERY STREET, STE 100, SAN FRANCISCO, CA 94111 USA
SN 1932-6203
J9 PLOS ONE
JI PLoS One
PD MAR 24
PY 2022
VL 17
IS 3
AR e0265605
DI 10.1371/journal.pone.0265605
PG 16
WC Multidisciplinary Sciences
WE Science Citation Index Expanded (SCI-EXPANDED)
SC Science & Technology - Other Topics
GA 0K7DW
UT WOS:000780951300049
PM 35324955
OA gold, Green Published
DA 2022-10-14
ER

PT J
AU Gomez, PM
AF Gomez, Pilar Munuera
TI Medical mediation in the international context
SO REVISTA MEDICA DE CHILE
LA Spanish
DT Article
DE Compensation and Redress; Defensive Medicine; Malpractice; Negotiating
AB Mediation can approximate opposing positions and reach agreements that offer viable solutions for the problems posed by parties. The favorable results, the statements of the professionals and the welfare of the parties who participate in it are some of the reasons for its growth. Its fields of action are diverse, creating a space where the protagonists solve their problems and transform their relationships without having to resort to lengthy and costly legal processes to reach valid agreements. Mediation allows to dejudicialize health care and improve the relationships that are created in all its services. Its implantation in health organizations will favor a more humanized attention by eliminating conflicts, thus elevating the quality and degree of well-being of all the professionals who participate.
C1 [Gomez, Pilar Munuera] Univ Complutense Madrid, Madrid, Spain.
C3 Complutense University of Madrid
RP Gomez, PM (通讯作者)，Univ Complutense Madrid, Madrid, Spain.
EM pmunuera@ucm.es
RI Munuera, M. Pilar/F-4512-2017
OI Munuera, M. Pilar/0000-0001-8998-6272
CR Armadans I, 2009, MED CLIN-BARCELONA, V133, P187, DOI 10.1016/j.medcli.2008.11.026
   Campos JG, 2005, MEDIACION INTERCULTU, P9
   Candia P, 2003, INT J ODONTOSTOMATOL, V5, P300
   Candia Paola, 2011, Int. J. Odontostomat., V5, P300
   Casa-Madrid O., MEDIOS ALTERNOS RESO
   Casa-Madrid O., 2007, CONAMED, V12, P48
   Cayon de las Cuevas J., 2010, GARCIA VILLALUENGA O, P324
   Fraser JJ, 2001, PEDIATRICS, V107, P602, DOI 10.1542/peds.107.3.602
   Hernández Navarro J.C., 2015, Sanid. Mil., V71, P52
   Jacquerye A., 2007, FINLANDE FRANCE NORV
   Lagos MS, 2013, REV ESTUDIOS JUSTICI, V18, P83
   Mackenney S, 2004, PROTECTING PATIENTS
   Mihalakos Gail, 2003, Med Health R I, V86, P325
   Munuera P., 2016, VALENCIA, P155
   National Audit Office, 2000, HANDLING CLIN NEGLIG, P2
   Navaza B., 2011, ACT 15 C SOC ESP HIS, P215
   Netten A., 2000, MEDIATING MED NEGLIG
   Pickering J, 2000, CLINICAL NEGLIGENCE IN GENERAL PRACTICE, P73
   Rodriguez P., 2008, REV DERECHO, V19, P43
   Six J. F., 1997, DINAMICA MEDIACION
   Valero C., 2011, ACT 15 C SOC ESP HIS, P210
   Varas J., 2011, LT BROUSSE, V6, P245
NR 22
TC 1
Z9 1
U1 0
U2 0
PU SOC MEDICA SANTIAGO
PI SANTIAGO 9
PA BERNARDA MORIN 488 PROVIDENCIA, CASILLA 168 CORREO 55, SANTIAGO 9,
   00000, CHILE
SN 0034-9887
EI 0717-6163
J9 REV MED CHILE
JI Rev. Medica Chile
PD JUN
PY 2020
VL 148
IS 6
BP 792
EP 798
PG 7
WC Medicine, General & Internal
WE Science Citation Index Expanded (SCI-EXPANDED)
SC General & Internal Medicine
GA NY6FI
UT WOS:000576482400012
PM 33480378
OA Green Accepted, gold
DA 2022-10-14
ER

PT J
AU Singh, J
   Arora, AS
AF Singh, Jaspreet
   Arora, Ajat Shatru
TI Automated approaches for ROIs extraction in medical thermography: a
   review and future directions
SO MULTIMEDIA TOOLS AND APPLICATIONS
LA English
DT Review
DE Infrared thermography; Computer-aided medical diagnosis; Deep learning;
   Automatic segmentation; Performance validation
ID BREAST-CANCER DETECTION; THERMAL IMAGE-ANALYSIS; INFRARED THERMOGRAPHY;
   CHARACTERISTIC AREAS; ASYMMETRY ANALYSIS; SEGMENTATION; TEMPERATURE;
   REGIONS; KNEE; CRYOTHERAPY
AB Historically, the skin temperature has been used as a functional indicator of the processes undergoing inside the body, where the anomalous change in temperature gives indication of illness. Infrared thermography (IRT) is a non-invasive approach which radiometrically measures the temperature distribution on the object's surface based on emanating IR radiation. In medical field, IRT has been used to diagnose the various problems associated with superficial body parts since 1960s. The clinical abnormalities can be diagnosed by visual and subjective analysis of the thermograms, but human based diagnoses are likely to be influenced by narcissus effect, negligence, visual exhaustion and mental workload. Apart, the deep and objective diagnostic information, like severity and type of a disease can only be obtained by statistically analyse the region of interest (ROI). So, the segmentation of ROI has often been an initial step in medical diagnosis, where the automated approaches lead to fast and highly reproducible analysis. Recent advancement in deep learning opens a new way for effective computer-aided medical diagnosis, several studies have proposed deep learning based automatic segmentation and data classification. This review focuses on the wide range of image processing techniques adopted for automatic segmentation of various clinically significant ROIs, like breast, face, foot, hand etc. In addition, the present efforts are targeted on the selection of characteristic points for an effective automatic segmentation and identification of new areas to carry out the further research. Besides, the basics of medical IRT, need of automatic segmentation and factors which hinder the automatic segmentation in IRT are also discussed.
C1 [Singh, Jaspreet; Arora, Ajat Shatru] St Longowal Inst Engn & Technol, Dept Elect & Instrumentat Engn, Longowal 148106, Punjab, India.
C3 Sant Longowal Institute of Engineering & Technology (SLIET)
RP Singh, J (通讯作者)，St Longowal Inst Engn & Technol, Dept Elect & Instrumentat Engn, Longowal 148106, Punjab, India.
EM jassi.mehrok330@gmail.com
RI Arora, Ajat Shatru/AAV-6583-2020; Singh, Jaspreet/AAC-3326-2022
OI Arora, Ajat Shatru/0000-0003-4204-0150; Singh,
   Jaspreet/0000-0001-6781-0794
CR Abdel-Nasser M, 2016, EXPERT SYST APPL, V64, P365, DOI 10.1016/j.eswa.2016.08.026
   Acharya UR, 2015, INFRARED PHYS TECHN, V71, P263, DOI 10.1016/j.infrared.2015.04.007
   Acharya UR, 2012, J MED SYST, V36, P1503, DOI 10.1007/s10916-010-9611-z
   Amalu, 2006, BIOMEDICAL ENG HDB, P1
   Ammer K, 2007, MED INFRARED IMAGING, P221, DOI [10.5306/wjco.v2.i4.171, DOI 10.5306/WJCO.V2.I4.171]
   [Anonymous], 2015, J IMAGE GRAPHICS
   Asmita T., 2016, INTELLIGENT SYSTEMS, P21, DOI DOI 10.1007/978-3-319-47952-12
   Bagavathiappan Subramnaiam, 2010, J Diabetes Sci Technol, V4, P1386
   Barcelos EZ, 2014, SENSORS-BASEL, V14, P21950, DOI 10.3390/s141121950
   Cho KS, 2014, EPIDEMIOL HEALTH, V36, DOI 10.4178/epih/e2014004
   Cohen EEW, 2013, ORAL ONCOL, V49, P1025, DOI 10.1016/j.oraloncology.2013.07.009
   Conci A, 2015, DISCRETE APPL MATH, V197, P103, DOI 10.1016/j.dam.2015.06.002
   Costa ACS, 2013, REV BRAS FISIOTER, V17, P24, DOI 10.1590/S1413-35552012005000058
   de Oliveira JPS, 2015, 2015 IEEE INTERNATIONAL CONFERENCE ON INDUSTRIAL TECHNOLOGY (ICIT), P1765, DOI 10.1109/ICIT.2015.7125353
   Denoble AE, 2010, CLIN MED INSIGHTS-AR, V3, P69, DOI 10.4137/CMAMD.S5916
   Duarte A, 2014, PROC TECH, V16, P1560, DOI 10.1016/j.protcy.2014.10.178
   EtehadTavakol M, 2010, J MED SYST, V34, P35, DOI 10.1007/s10916-008-9213-1
   Etehadtavakol M, 2017, INFRARED PHYS TECHN, V86, P66, DOI 10.1016/j.infrared.2017.08.022
   EtehadTavakol M, 2013, INT J THERM SCI, V69, P21, DOI 10.1016/j.ijthermalsci.2013.03.001
   Fernandez-Cuevas I., 2012, THERMOL INT, V22, P130, DOI DOI 10.1371/journal.pone.0167428
   Font-Aragones X, 2013, IEEE AERO EL SYS MAG, V28, P4, DOI 10.1109/MAES.2013.6533739
   Fournet D, 2012, THERMOL INT, V22, P157
   Gaber T, 2015, IEEE ENG MED BIO, P4254, DOI 10.1109/EMBC.2015.7319334
   Gauci J, 2016, IFMBE PROC, V57, P275
   Ghosh S, 2010, BMC MED GENOMICS, V3, DOI 10.1186/1755-8794-3-56
   Golestani N, 2014, EXCLI J, V13, P241
   Hernandez-Contreras D, 2017, INFRARED PHYS TECHN, V81, P242, DOI 10.1016/j.infrared.2017.01.010
   Hernandez-Contreras D, 2015, INFRARED PHYS TECHN, V73, P149, DOI 10.1016/j.infrared.2015.09.022
   Herry C L, 2006, Conf Proc IEEE Eng Med Biol Soc, V2006, P957
   Jakubowska T, 2003, P ANN INT IEEE EMBS, V25, P1117, DOI 10.1109/IEMBS.2003.1279444
   Jin C, 2013, J MED BIOL ENG, V33, P471, DOI 10.5405/jmbe.1054
   Jones BF, 2002, IEEE ENG MED BIOL, V21, P41, DOI 10.1109/MEMB.2002.1175137
   Jones BF, 1998, IEEE T MED IMAGING, V17, P1019, DOI 10.1109/42.746635
   Kaabouch Naima, 2009, Proceedings of the SPIE - The International Society for Optical Engineering, V7262, DOI 10.1117/12.811676
   Kaabouch N, 2009, ASYMMETRY ANAL BASED, P7243, DOI 10.1117/12.805975
   Kaabouch N, 2012, J DIABETES METAB, V3, DOI 10.4172/2155-6156.S5-003
   Kaabouch N, 2011, J ELECTRON IMAGING, V20, DOI 10.1117/1.3553240
   Kaabouch N, 2010, J BIOMED OPT, V15, DOI 10.1117/1.3524233
   Kapoor P., 2012, INT J COMPUT APPL, V50, P40, DOI [10.5120/7803-0932, DOI 10.5120/7803-0932]
   Kapoor P, 2010, INT CONF COMPUT AUTO, P564, DOI 10.1109/ICCAE.2010.5451827
   Koay J, 2004, P ANN INT IEEE EMBS, V26, P1159
   Koprowski R, 2015, COMPUT BIOL MED, V62, P110, DOI 10.1016/j.compbiomed.2015.04.017
   Kuruganti PT, 2002, P ANN INT IEEE EMBS, P1155, DOI 10.1109/IEMBS.2002.1106323
   Lahiri BB, 2012, INFRARED PHYS TECHN, V55, P221, DOI 10.1016/j.infrared.2012.03.007
   Lee JG, 2007, J ORAL MAXIL SURG, V65, P74, DOI 10.1016/j.joms.2005.11.098
   Liu C, 2015, J BIOMED OPT, V20, DOI 10.1117/1.JBO.20.2.026003
   Liu CJ, 2013, PROC SPIE, V8572, DOI 10.1117/12.2001807
   Machado DA, 2013, VISAO COMPUT
   Mahmoudzadeh E, 2015, INFRARED PHYS TECHN, V72, P19, DOI 10.1016/j.infrared.2015.06.012
   Mahmoudzadeh E, 2016, IET IMAGE PROCESS, V10, P552, DOI 10.1049/iet-ipr.2015.0347
   Matos F, 2015, INFRARED PHYS TECHN, V73, P194, DOI 10.1016/j.infrared.2015.09.013
   Martinez B., 2010, 2010 IEEE COMP SOC C, P48, DOI [10.1109/CVPRW.2010.5543605, DOI 10.1109/CVPRW.2010.5543605]
   Marzec M., 2016, MULTIMED TOOLS APPLL, DOI [10.1007/s11042-016-4094-7, DOI 10.1007/S11042-016-4094-7]
   Marzec M, 2015, MULTIMED TOOLS APPL, V74, P4351, DOI 10.1007/s11042-013-1745-9
   Moghbel M., 2012, 2012 IEEE EMBS Conference on Biomedical Engineering and Sciences (IECBES 2012), P627, DOI 10.1109/IECBES.2012.6498046
   Moghbel M, 2017, TURK J ELECTR ENG CO, V25, P1733, DOI 10.3906/elk-1601-148
   MOHIYUDDIN N, 2014, INT J COMPUT MATH SC, V3, P46
   Mohiyuddin N, 2014, INT J EMERG ENG RES, V2, P35
   Motta LS., 2010, P 10 WORKSH INF MED, P1610
   Nandagopan GL, 2016, 2016 INTERNATIONAL CONFERENCE ON COMMUNICATION AND SIGNAL PROCESSING (ICCSP), VOL. 1, P356, DOI 10.1109/ICCSP.2016.7754155
   Ng EYK, 2006, J MECH MED BIOL, V6, P123, DOI 10.1142/S021951940600190X
   Pramanik S., 2016, HYBRID SOFT COMPUTIN, P255
   Qi H., 2007, MED INFRARED IMAGING, V11, P1
   Qi HR, 2001, P ANN INT IEEE EMBS, V23, P2866, DOI 10.1109/IEMBS.2001.1017386
   Ring EFJ, 2007, INFRARED PHYS TECHN, V49, P297, DOI 10.1016/j.infrared.2006.06.029
   Ring EF, RECRUITMENT HLTH SUB
   Saniei E, 2015, QUANT INFR THERM J, V12, P24, DOI 10.1080/17686733.2015.1005398
   Sathish D, 2017, SIGNAL IMAGE VIDEO P, V11, P745, DOI 10.1007/s11760-016-1018-y
   Schaefer G., 2008, USER CTR DESIGN MED, P174, DOI DOI 10.4018/978-1-59904-777-5.CH008
   Selfe J, 2006, ARCH PHYS MED REHAB, V87, P1630, DOI 10.1016/j.apmr.2006.08.346
   Selvarasu N, 2007, ICCIMA 2007: INTERNATIONAL CONFERENCE ON COMPUTATIONAL INTELLIGENCE AND MULTIMEDIA APPLICATIONS, VOL III, PROCEEDINGS, P388, DOI 10.1109/ICCIMA.2007.216
   Selvarasu N, 2009, International Journal of Recent Trends in Engineering, V1, P350
   Silva LF, 2014, J MED IMAG HEALTH IN, V4, P92, DOI 10.1166/jmihi.2014.1226
   Singh J, 2018, INFRARED PHYS TECHN, V95, P81, DOI 10.1016/j.infrared.2018.10.029
   Singh J, 2018, J THERM BIOL, V71, P91, DOI 10.1016/j.jtherbio.2017.11.001
   Singh J, 2017, INFRARED PHYS TECHN, V85, P457, DOI 10.1016/j.infrared.2017.08.011
   Snekhalatha U, 2015, P I MECH ENG H, V229, P319, DOI 10.1177/0954411915580809
   Sousa E, 2018, L N COMPUT VIS BIOME, V27, P1053, DOI 10.1007/978-3-319-68195-5_117
   Strkowska Maria, 2015, Measurement Automation Monitoring, V61, P199
   Suganthi SS, 2014, BIOMED SIGNAL PROCES, V10, P128, DOI 10.1016/j.bspc.2014.01.008
   Tan JH, 2010, DIGIT SIGNAL PROCESS, V20, P1579, DOI 10.1016/j.dsp.2010.03.014
   Tan JH, 2009, QUANT INFR THERM J, V6, P21
   Tan JH, 2009, INFRARED PHYS TECHN, V52, P97, DOI 10.1016/j.infrared.2009.05.002
   Tan JH, 2008, 9 INT C QUANT INFR T, P143150
   Thomas RA, 2002, P SOC PHOTO-OPT INS, V4710, P424, DOI 10.1117/12.459592
   Trujillo L., 2005, P IEEE COMP SOC C CO, P1, DOI [10.1109/CVPR.2005.415, DOI 10.1109/CVPR.2005.415]
   Umapathy S, 2018, J MED BIOL ENG, V38, P666, DOI 10.1007/s40846-017-0338-x
   Vilcahuaman L, 2015, IFMBE PROC, V51, P228, DOI 10.1007/978-3-319-19387-8_55
   Villalobos-Montiel AJ, 2015, LECT NOTES COMPUT SC, V9116, P135, DOI 10.1007/978-3-319-19264-2_14
   Wang S, 2013, IAPR WORK MULTIMODAL, P35
   Wiecek B, 2005, P ANN INT IEEE EMBS, P686, DOI 10.1109/IEMBS.2005.1616506
   Wiecek B, 2007, MED INFRARED IMAGING, P121
   Zadeh H.G., 2011, CAN J IMAGE PROCESS, V2, P54
   Zadeh HG, 2016, EXCLI J, V15, P532, DOI 10.17179/excli2016-273
   Zhang HD, 2010, COMPUT BIOL MED, V40, P650, DOI 10.1016/j.compbiomed.2010.05.003
NR 95
TC 12
Z9 12
U1 3
U2 20
PU SPRINGER
PI DORDRECHT
PA VAN GODEWIJCKSTRAAT 30, 3311 GZ DORDRECHT, NETHERLANDS
SN 1380-7501
EI 1573-7721
J9 MULTIMED TOOLS APPL
JI Multimed. Tools Appl.
PD JUN
PY 2020
VL 79
IS 21-22
BP 15273
EP 15296
DI 10.1007/s11042-018-7113-z
PG 24
WC Computer Science, Information Systems; Computer Science, Software
   Engineering; Computer Science, Theory & Methods; Engineering, Electrical
   & Electronic
WE Science Citation Index Expanded (SCI-EXPANDED)
SC Computer Science; Engineering
GA LV8HQ
UT WOS:000538675900052
DA 2022-10-14
ER

PT J
AU Kalata, NL
   Kamange, L
   Muula, AS
AF Kalata, N. L.
   Kamange, L.
   Muula, A. S.
TI Adherence to hand hygiene protocol by clinicians and medical students at
   Queen Elizabeth Central Hospital, Blantyre-Malawi
SO MALAWI MEDICAL JOURNAL
LA English
DT Article
ID INFECTIONS
AB Background
   While communicable diseases are the leading causes of morbidity and mortality in Malawi, the contribution of nosocomial or hospital-acquired infections (HAIs) is unknown but could be substantial. The single most important method of preventing nosocomial infections is hand hygiene. We report a study which was conducted in 2011 to investigate adherence to hand hygiene protocols by clinicians and medical students working at Queen Elizabeth Central Hospital in Blantyre, Malawi.
   Methods
   There were two parts to the study: a single blinded arm in which participants were observed without their knowledge by trained nurses; and a second arm which included self-completion of questionnaire after participant consent was obtained. The 2009 World Health Organization hand hygiene technique and recommendations which were adopted by Queen Elizabeth Central Hospital were used to define an opportunity for hand washing and effectiveness of hand washing. Hand hygiene effectiveness was defined as adherence to at least 6 out of 7 steps (80%) of the hand hygiene technique when using alcohol-based formulation or at least 8 out of 10 steps (80%) of the hand hygiene technique when using water and soap formulation before and after having direct contact with patients or their immediate surroundings.
   Results
   Clinicians were found to have disinfected their hands more than medical students (p<0.05) but effectiveness was similar and very low between the two groups (p=0.2). No association was also found between having a personal hand sanitizer and hand hygiene practice (p=0.3). Adherence to hand hygiene was found to be 23%. Most of the participants mentioned infection transmission prevention as a reason for disinfecting their hands. Other reasons mentioned included: a routine personal hand hygiene behaviour and discomfort if not washing hands. The top three reasons why they did not disinfect hands were forgetfulness, unavailability of sanitizers and negligence.
   Conclusion
   Adherence to hand hygiene practice was found to be low, with forgetfulness and negligence being the major contributing factors. A hospital-wide multifaceted program aiming at clinicians and students education, adoption of alcohol based hand rubs as a primary formulation, production of colored poster reminders and encouraging role modeling of junior practitioners by senior practitioners can help improve compliance to hand hygiene.
C1 [Kalata, N. L.; Kamange, L.; Muula, A. S.] Univ Malawi, Coll Med, Dept Community Hlth, Zomba, Malawi.
C3 University of Malawi
RP Muula, AS (通讯作者)，Univ Malawi, Coll Med, Dept Community Hlth, Zomba, Malawi.
EM amuula@medcol.mw
RI Muula, Adamson/AAF-1153-2020; Kalata, Newton/H-1554-2019
OI Kalata, Newton/0000-0003-1715-8093; Kalata, Newton/0000-0001-8116-3925
CR [Anonymous], 2002, GUIDELINE HAND HYGIE
   Biddle Chuck, 2009, AANA J, V77, P229
   Boyce JM, 2002, INFECT CONT HOSP EP, V23, pS3, DOI 10.1086/503164
   Camins BC, 2005, JT COMM J QUAL PATIE, V31, P173, DOI 10.1016/S1553-7250(05)31023-3
   CDC, 2008, Jt Comm Perspect, V28, P4
   GARNER JS, 1986, AM J INFECT CONTROL, V14, P110, DOI 10.1016/0196-6553(86)90019-2
   Melaku Silabat, 2012, Ethiop Med J, V50, P135
   O'Grady NP, 2002, CLIN INFECT DIS, V35, P1281, DOI 10.1086/344188
   Pourakbari B, 2012, J Prev Med Hyg, V53, P204
   Stewardson A, 2011, FUTURE MICROBIOL, V6, P855, DOI 10.2217/FMB.11.66
   Suchitra J, 2007, ONLINE J HLTH ALLIED, V5, P20
   Weinstein RA, 2004, J AM COLL SURGEONS, V198, P121, DOI 10.1016/j.jamcollsurg.2003.08.016
   Whitby M, 2006, INFECT CONT HOSP EP, V27, P484, DOI 10.1086/503335
NR 13
TC 10
Z9 11
U1 0
U2 25
PU MED COLL MALAWI
PI CHICHIRI
PA MALAWAI MEDICAL JOURNAL, PRIVATE BAG 360, CHICHIRI, BLANTYRE 3 00000,
   MALAWI
SN 1995-7262
EI 1995-7270
J9 MALAWI MED J
JI Malawi Med. J.
PD JUN
PY 2013
VL 25
IS 2
BP 50
EP 52
PG 3
WC Public, Environmental & Occupational Health
WE Science Citation Index Expanded (SCI-EXPANDED)
SC Public, Environmental & Occupational Health
GA 186TU
UT WOS:000322069200006
PM 24098831
DA 2022-10-14
ER

PT J
AU Lee, DH
   Woo, JH
   Hong, SE
AF Lee, Duk Hee
   Woo, Joo Hyun
   Hong, Seung Eun
TI Judicial Precedent-Based Clinical Practice Guidelines of Propofol in
   Sedative Esthetic Surgery
SO AESTHETIC PLASTIC SURGERY
LA English
DT Article
DE Propofol sedation; Esthetic surgery; Malpractice litigation
ID NON-ANESTHESIOLOGISTS; KOREAN SOCIETY; GASTROENTEROLOGIST; ENDOSCOPY;
   CLAIMS
AB Background Propofol is has been widely used for sedation in the field of esthetic surgery because of its favorable pharmacokinetic profile. Propofol sedation-induced side effects are rare. However, when present, they can be serious. The number of malpractice claims associated with propofol sedation has increased in recent years. This study aims to show which procedures lead to the most claims in the field of esthetic surgery through a review of Korean precedents.
   Methods Thirteen precedent cases of propofol sedation in the field of esthetic surgery were collected between 2000 and 2016. We analyzed the type of procedure, administration route, anesthesia provider, complications, timing of damaging events, average indemnification, plaintiff's (patients) winning rate, ratio and the reason of limitation of liability and the key factors affecting the judgement in these cases.
   Results Most plaintiffs were women, and in most cases (11/13, 73.3%), the times of the damaging events were in maintenance and the anesthesia provider was the surgeon. The most common complication related to propofol sedation was hypoxic brain damage. Among the 13 cases, 12 were won by the plaintiff. The mean claim settlement was 339,455,814 KRW (USD 301,792.15). The key factors affecting the judgement were administration method and staff, monitoring method, preparation of emergency kit, response to emergencies, transfer to a higher-level hospital, detailed medical recording about event and informed consent.
   Conclusion The number of claims owing to propofol sedation after esthetic surgery is increasing. Close monitoring during the operation, immediate reaction to an event and thorough medical records were main key factors that influenced the judgement. Preoperative explanation about the possibility of complications was important. The findings will help surgeons achieve high patient satisfaction and reduce liability concerns.
C1 [Lee, Duk Hee] Ewha Womans Univ, Dept Emergency Med, Coll Med, Mokdong Hosp, Seoul, South Korea.
   [Woo, Joo Hyun] Ewha Womans Univ, Dept Surg, Coll Med, Mokdong Hosp, Seoul, South Korea.
   [Hong, Seung Eun] Ewha Womans Univ, Dept Plast Surg, Coll Med, Mokdong Hosp, Seoul, South Korea.
C3 Ewha Womans University; Ewha Womans University; Ewha Womans University
RP Hong, SE (通讯作者)，Ewha Womans Univ, Dept Plast Surg, Coll Med, Mokdong Hosp, Seoul, South Korea.
EM monkeyhong@hanmail.net
CR Aisenberg J, 2007, AM J GASTROENTEROL, V102, P707, DOI 10.1111/j.1572-0241.2006.00955.x
   [Anonymous], 2014, STATEMENT SAFE USE P
   Brown TB, 2005, AM FAM PHYSICIAN, V71, P85
   Chutkan R, 2004, GASTROINTEST ENDOSC, V60, P167, DOI 10.1016/S0016-5107(04)01699-2
   Cohen LB, 2003, GASTROINTEST ENDOSC, V58, P725, DOI 10.1016/S0016-5107(03)02010-8
   Eger EI, 2004, AM J HEALTH-SYST PH, V61, pS3, DOI 10.1093/ajhp/61.suppl_4.S3
   Kang H, 2016, KOREAN J ANESTHESIOL, V69, P545, DOI 10.4097/kjae.2016.69.6.545
   Lee Jun Kyu, 2017, Korean J Gastroenterol, V69, P55, DOI 10.4166/kjg.2017.69.1.55
   Rex DK, 2006, ALIMENT PHARM THER, V24, P163, DOI 10.1111/j.1365-2036.2006.02986.x
   Roh WS, 2015, J KOREAN MED SCI, V30, P207, DOI 10.3346/jkms.2015.30.2.207
   Shin SH, 2017, INVESTIG CLIN UROL, V58, P317, DOI 10.4111/icu.2017.58.5.317
   Wani S, 2008, SCAND J GASTROENTERO, V43, P368
   WARD CJ, 1991, AM J OBSTET GYNECOL, V165, P298, DOI 10.1016/0002-9378(91)90082-3
   White AA, 2005, OBSTET GYNECOL, V105, P1031, DOI 10.1097/01.AOG.0000158864.09443.77
   이순애, 2010, [The Korean Journal of Legal Medicine, 대한법의학회지], V34, P101
NR 15
TC 1
Z9 1
U1 0
U2 3
PU SPRINGER
PI NEW YORK
PA 233 SPRING ST, NEW YORK, NY 10013 USA
SN 0364-216X
EI 1432-5241
J9 AESTHET PLAST SURG
JI Aesthet. Plast. Surg.
PD JUN
PY 2018
VL 42
IS 3
BP 891
EP 898
DI 10.1007/s00266-018-1122-1
PG 8
WC Surgery
WE Science Citation Index Expanded (SCI-EXPANDED)
SC Surgery
GA GF3QQ
UT WOS:000431871100031
PM 29610953
DA 2022-10-14
ER

PT J
AU Ilgen, JS
   Humbert, AJ
   Kuhn, G
   Hansen, ML
   Norman, GR
   Eva, KW
   Charlin, B
   Sherbino, J
AF Ilgen, Jonathan S.
   Humbert, Aloysius J.
   Kuhn, Gloria
   Hansen, Matthew L.
   Norman, Geoffrey R.
   Eva, Kevin W.
   Charlin, Bernard
   Sherbino, Jonathan
TI Assessing Diagnostic Reasoning: A Consensus Statement Summarizing
   Theory, Practice, and Future Needs
SO ACADEMIC EMERGENCY MEDICINE
LA English
DT Review
ID SCRIPT CONCORDANCE TEST; WORKPLACE-BASED ASSESSMENT; CLINICAL SKILLS;
   EMERGENCY-DEPARTMENT; PEER RATINGS; INTERRATER RELIABILITY;
   COMMUNICATION LOADS; MALPRACTICE CLAIMS; MEDICAL-EDUCATION;
   AMERICAN-BOARD
AB Assessment of an emergency physician (EP)'s diagnostic reasoning skills is essential for effective training and patient safety. This article summarizes the findings of the diagnostic reasoning assessment track of the 2012 Academic Emergency Medicine consensus conference Education Research in Emergency Medicine: Opportunities, Challenges, and Strategies for Success. Existing theories of diagnostic reasoning, as they relate to emergency medicine (EM), are outlined. Existing strategies for the assessment of diagnostic reasoning are described. Based on a review of the literature, expert thematic analysis, and iterative consensus agreement during the conference, this article summarizes current assessment gaps and prioritizes future research questions concerning the assessment of diagnostic reasoning in EM.
C1 [Ilgen, Jonathan S.] Univ Washington, Sch Med, Div Emergency Med, Seattle, WA 98195 USA.
   [Humbert, Aloysius J.] Indiana Univ Sch Med, Dept Emergency Med, Indianapolis, IN USA.
   [Kuhn, Gloria] Wayne State Univ, Dept Emergency Med, Detroit, MI USA.
   [Hansen, Matthew L.] Oregon Hlth & Sci Univ, Dept Emergency Med, Portland, OR 97201 USA.
   [Norman, Geoffrey R.] McMaster Univ, Dept Clin Epidemiol & Biostat, Hamilton, ON, Canada.
   [Eva, Kevin W.] Univ British Columbia, Ctr Hlth Educ Scholarship, Vancouver, BC V5Z 1M9, Canada.
   [Charlin, Bernard] Univ Montreal, Ctr Pedag Appl Hlth Sci, Montreal, PQ, Canada.
   [Sherbino, Jonathan] McMaster Univ, Dept Med, Div Emergency Med, Hamilton, ON, Canada.
C3 University of Washington; University of Washington Seattle; Indiana
   University System; Indiana University Bloomington; Wayne State
   University; Oregon Health & Science University; McMaster University;
   University of British Columbia; Universite de Montreal; McMaster
   University
RP Ilgen, JS (通讯作者)，Univ Washington, Sch Med, Div Emergency Med, Seattle, WA 98195 USA.
EM ilgen@u.washington.edu
CR Accreditation Council for Graduate Medical Education, 2007, ACGME PROGR REQ RES
   Accreditation Council of Graduate Medical Education American Board of Medical Specialties, TOOLB ASS METH
   Archer JC, 2005, BMJ-BRIT MED J, V330, P1251, DOI 10.1136/bmj.38447.610451.8F
   Ark TK, 2006, ACAD MED, V81, P405, DOI 10.1097/00001888-200604000-00017
   ARNOLD L, 1981, J MED EDUC, V56, P35
   Bandiera G, 2006, CANMEDS ASSESSMENT T
   Bandiera G, 2008, CAN J EMERG MED, V10, P44
   BARROWS HS, 1987, MED EDUC, V21, P86, DOI 10.1111/j.1365-2923.1987.tb00671.x
   Bianchi L, 2003, ANN EMERG MED, V41, P859, DOI 10.1067/mem.2003.214
   Bos MW, 2012, J NEUROSCI PSYCHOL E, V5, P124, DOI 10.1037/a0027388
   BOSHUIZEN HPA, 1992, COGNITIVE SCI, V16, P153, DOI 10.1207/s15516709cog1602_1
   Brailovsky C, 2001, MED EDUC, V35, P430, DOI 10.1046/j.1365-2923.2001.00911.x
   Brixey JJ, 2008, INT J MED INFORM, V77, P235, DOI 10.1016/j.ijmedinf.2007.04.006
   Brooks L, 1978, New Physician, V27, P34
   BROOKS LR, 1991, J EXP PSYCHOL GEN, V120, P278, DOI 10.1037/0096-3445.120.3.278
   Brown TW, 2010, ACAD EMERG MED, V17, P553, DOI 10.1111/j.1553-2712.2010.00729.x
   Charlin B, 2000, TEACH LEARN MED, V12, P189, DOI 10.1207/S15328015TLM1204_5
   Charlin BD, 2000, ACAD MED, V75, P182, DOI 10.1097/00001888-200002000-00020
   Charlin B, 2007, MED EDUC, V41, P1178, DOI 10.1111/j.1365-2923.2007.02924.x
   Chellis RI, 2001, ACAD EMERG MED, V8, P125, DOI 10.1111/j.1553-2712.2001.tb01276.x
   Chenot JF, 2007, MED EDUC, V41, P1032, DOI 10.1111/j.1365-2923.2007.02895.x
   Chisholm CD, 2011, ANN EMERG MED, V58, P117, DOI 10.1016/j.annemergmed.2010.11.026
   Chisholm CD, 2001, ANN EMERG MED, V38, P146, DOI 10.1067/mem.2001.115440
   Coderre S, 2003, MED EDUC, V37, P695, DOI 10.1046/j.1365-2923.2003.01577.x
   Coiera EW, 2002, MED J AUSTRALIA, V176, P415, DOI 10.5694/j.1326-5377.2002.tb04482.x
   Cook DA, 2011, JAMA-J AM MED ASSOC, V306, P978, DOI 10.1001/jama.2011.1234
   Croskerry P, 2001, CJEM, V3, P271
   Croskerry P, 2009, ACAD MED, V84, P1022, DOI 10.1097/ACM.0b013e3181ace703
   Crossley J, 2011, MED EDUC, V45, P560, DOI 10.1111/j.1365-2923.2010.03913.x
   Custers EJFM, 1998, COGNITION INSTRUCT, V16, P367, DOI 10.1207/s1532690xci1604_1
   Dillon GF, 2009, SIMUL HEALTHC, V4, P30, DOI 10.1097/SIH.0b013e3181880484
   Dudek NL, 2008, MED EDUC, V42, P816, DOI 10.1111/j.1365-2923.2008.03105.x
   Elstein AS, 1978, MED PROBLEM SOLVING
   Epstein RM, 2007, NEW ENGL J MED, V356, P387, DOI 10.1056/NEJMra054784
   Eva KW, 2007, MED EDUC, V41, P1152, DOI 10.1111/j.1365-2923.2007.02923.x
   Eva KW, 2006, J CONTIN EDUC HEALTH, V26, P192, DOI 10.1002/chp.69
   Eva KW, 2005, MED EDUC, V39, P98, DOI 10.1111/j.1365-2929.2004.01972.x
   Eva KW, 2003, MED EDUC, V37, P587, DOI 10.1046/j.1365-2923.2003.01563.x
   Eva KW, 1998, ACAD MED, V73, pS1, DOI 10.1097/00001888-199810000-00028
   Evans JSBT, 2008, ANNU REV PSYCHOL, V59, P255, DOI 10.1146/annurev.psych.59.103006.093629
   EVANS JSBT, 1984, BRIT J PSYCHOL, V75, P451, DOI 10.1111/j.2044-8295.1984.tb01915.x
   Flavell JH., 1976, NATURE INTELLIGENCE, P231, DOI DOI 10.1038/HDY.1976.85
   Fournier JP, 2008, BMC MED INFORM DECIS, V8, DOI 10.1186/1472-6947-8-18
   Gingerich A, 2011, ACAD MED, V86, pS2, DOI 10.1097/ACM.0b013e31822a6cf8
   Gonzalez C, 2004, HUM FACTORS, V46, P449, DOI 10.1518/hfes.46.3.449.50395
   Goulet F, 2007, EVAL HEALTH PROF, V30, P376, DOI 10.1177/0163278707307924
   Goulet F, 2010, J CONTIN EDUC HEALTH, V30, P161, DOI 10.1002/chp.20076
   Harik P, 2009, ACAD MED, V84, pS79, DOI 10.1097/ACM.0b013e3181b379bc
   Hatala R, 1999, J GEN INTERN MED, V14, P126, DOI 10.1046/j.1525-1497.1999.00298.x
   Hodges B, 1999, ACAD MED, V74, P1129, DOI 10.1097/00001888-199910000-00017
   Holmboe ES, 2004, ANN INTERN MED, V140, P874, DOI 10.7326/0003-4819-140-11-200406010-00008
   Huang G, 2007, ACAD MED, V82, P446, DOI 10.1097/ACM.0b013e31803e8a0a
   Humbert AJ, 2011, ACAD EMERG MED, V18, P627, DOI 10.1111/j.1553-2712.2011.01084.x
   JACOBY LL, 1991, J MEM LANG, V30, P513, DOI 10.1016/0749-596X(91)90025-F
   Kachalia A, 2007, ANN EMERG MED, V49, P196, DOI 10.1016/j.annemergmed.2006.06.035
   Kahneman D., 2011, THINKING FAST SLOW
   Kassirer JP, 2010, ACAD MED, V85, P1118, DOI 10.1097/ACM.0b013e3181d5dd0d
   Kogan JR, 2011, MED EDUC, V45, P1048, DOI 10.1111/j.1365-2923.2011.04025.x
   Kogan JR, 2010, ACAD MED, V85, pS25, DOI 10.1097/ACM.0b013e3181ed1aa3
   Kogan JR, 2009, JAMA-J AM MED ASSOC, V302, P1316, DOI 10.1001/jama.2009.1365
   Kohn L., 2000, ERR IS HUMAN BUILDIN
   LaMantia J, 2009, ACAD EMERG MED, V16, pS51, DOI 10.1111/j.1553-2712.2009.00593.x
   LEAPE LL, 1991, NEW ENGL J MED, V324, P377, DOI 10.1056/NEJM199102073240605
   Liaison Committee on Medical Education, FUNCT STRUCT MED SCH
   MAATSCH JL, 1981, ANN EMERG MED, V10, P504, DOI 10.1016/S0196-0644(81)80003-0
   Mamede S, 2008, MED EDUC, V42, P468, DOI 10.1111/j.1365-2923.2008.03030.x
   Mamede S, 2008, ACAD MED, V83, P1210, DOI 10.1097/ACM.0b013e31818c71d7
   Mandin H, 1997, ACAD MED, V72, P173, DOI 10.1097/00001888-199703000-00009
   Masicampo EJ, 2008, PSYCHOL SCI, V19, P255, DOI 10.1111/j.1467-9280.2008.02077.x
   McGaghie WC, 2010, MED EDUC, V44, P50, DOI 10.1111/j.1365-2923.2009.03547.x
   MILLER GE, 1990, ACAD MED, V65, pS63, DOI 10.1097/00001888-199009000-00045
   Mitchell C, 2011, MED EDUC, V45, P1190, DOI 10.1111/j.1365-2923.2011.04056.x
   Moulton CA, 2010, ACAD MED, V85, P1571, DOI 10.1097/ACM.0b013e3181f073dd
   Moulton CAE, 2007, ACAD MED, V82, pS109, DOI 10.1097/ACM.0b013e3181405a76
   National Health Service, UK FDN PROGR CURR
   Norcini JJ, 2003, ANN INTERN MED, V138, P476, DOI 10.7326/0003-4819-138-6-200303180-00012
   Norcini J, 2007, MED TEACH, V29, P855, DOI 10.1080/01421590701775453
   Norcini J, 2011, MED TEACH, V33, P206, DOI 10.3109/0142159X.2011.551559
   Norman G, 2012, MED EDUC, V46, P636, DOI 10.1111/j.1365-2923.2012.04243.x
   Norman G, 2009, ADV HEALTH SCI EDUC, V14, P37, DOI 10.1007/s10459-009-9179-x
   Norman GR, 2010, MED EDUC, V44, P94, DOI 10.1111/j.1365-2923.2009.03507.x
   NORMAN GR, 1985, MED EDUC, V19, P344, DOI 10.1111/j.1365-2923.1985.tb01336.x
   PAGE G, 1995, ACAD MED, V70, P104, DOI 10.1097/00001888-199502000-00012
   PAGE G, 1995, ACAD MED, V70, P194, DOI 10.1097/00001888-199503000-00009
   Patel VL, 1994, PSYCHOL LEARNING MOT
   RAMSEY PG, 1993, JAMA-J AM MED ASSOC, V269, P1655, DOI 10.1001/jama.269.13.1655
   RAMSEY PG, 1989, ANN INTERN MED, V110, P719, DOI 10.7326/0003-4819-110-9-719
   Ramsey PG, 1999, J GEN INTERN MED, V14, P581, DOI 10.1046/j.1525-1497.1999.07019.x
   Ramsey PG, 1996, ACAD MED, V71, P364, DOI 10.1097/00001888-199604000-00014
   RETHANS JJ, 1991, BRIT J GEN PRACT, V41, P97
   Royal College of Physician and Surgeons of Canada, GEN STAND APPL ALL R
   SCHMIDT HG, 1990, ACAD MED, V65, P611, DOI 10.1097/00001888-199010000-00001
   Schuwirth L, 2005, ADV HEALTH SCI EDUC, V10, P145, DOI 10.1007/s10459-004-2784-9
   Schuwirth LWT, 2012, MED EDUC, V46, P38, DOI 10.1111/j.1365-2923.2011.04098.x
   Schuwirth LWT, 2003, MED EDUC, V37, P65, DOI 10.1046/j.1365-2923.37.s1.8.x
   Shayne P, 2006, ACAD EMERG MED, V13, P727, DOI 10.1197/j.aem.2006.01.030
   Sherbino J, 2011, ED DESIGN CANMEDS GU
   Sloman SA, 1996, PSYCHOL BULL, V119, P3, DOI 10.1037/0033-2909.119.1.3
   Spencer R, 2004, ANN EMERG MED, V44, P268, DOI 10.1016/j.annemergmed.2004.04.006
   Stanovich KE, 2000, BEHAV BRAIN SCI, V23, P645, DOI 10.1017/S0140525X00003435
   Sydor DT, 2011, ED DESIGN CANMEDS GU
   Tamblyn R, 2007, JAMA-J AM MED ASSOC, V298, P993, DOI 10.1001/jama.298.9.993
   TVERSKY A, 1981, SCIENCE, V211, P453, DOI 10.1126/science.7455683
   TVERSKY A, 1974, SCIENCE, V185, P1124, DOI 10.1126/science.185.4157.1124
   van Merrienboer JJG, 2010, MED EDUC, V44, P85, DOI 10.1111/j.1365-2923.2009.03498.x
   Wears RL, 2007, ANN EMERG MED, V49, P206, DOI 10.1016/j.annemergmed.2006.08.027
   Wenghofer E, 2009, MED EDUC, V43, P1166, DOI 10.1111/j.1365-2923.2009.03534.x
   WENRICH MD, 1993, ACAD MED, V68, P680, DOI 10.1097/00001888-199309000-00014
   Westbrook JI, 2010, QUAL SAF HEALTH CARE, V19, P284, DOI 10.1136/qshc.2009.039255
   Whitehouse A, 2002, HOSP MED, V63, P172, DOI 10.12968/hosp.2002.63.3.2065
   Wong ML, 2007, MED TEACH, V29, P927, DOI 10.1080/01421590701601535
   Wright C, 2012, ACAD MED IN PRESS
   Young M, 2007, MED EDUC, V41, P1146, DOI 10.1111/j.1365-2923.2007.02913.x
NR 113
TC 39
Z9 40
U1 1
U2 25
PU WILEY
PI HOBOKEN
PA 111 RIVER ST, HOBOKEN 07030-5774, NJ USA
SN 1069-6563
EI 1553-2712
J9 ACAD EMERG MED
JI Acad. Emerg. Med.
PD DEC
PY 2012
VL 19
IS 12
SI SI
BP 1454
EP 1461
DI 10.1111/acem.12034
PG 8
WC Emergency Medicine
WE Science Citation Index Expanded (SCI-EXPANDED); Social Science Citation Index (SSCI)
SC Emergency Medicine
GA 059XX
UT WOS:000312740100020
PM 23279251
OA Bronze
DA 2022-10-14
ER

PT J
AU Burkle, CM
   Keegan, MT
AF Burkle, Christopher M.
   Keegan, Mark T.
TI Popularity of internet physician rating sites and their apparent
   influence on patients' choices of physicians
SO BMC HEALTH SERVICES RESEARCH
LA English
DT Article
ID SATISFACTION; WEBSITES
AB Background: There has been a substantial increase in the number of on-line health care grading sites that offer patient feedback on physicians, staff and hospitals. Despite a growing interest among some consumers of medical services, most studies of Internet physician rating sites (IPRS) have restricted their analysis to sampling data from individual sites alone. Our objective was to explore the frequency with which patients visit and leave comments on IPRS, evaluate the nature of comments written and quantify the influence that positive comments, negative comments and physician medical malpractice history might have on patients' decisions to seek care from a particular physician.
   Methods: One-thousand consecutive patients visiting the Pre-Operative Evaluation (POE) Clinic at Mayo Clinic in Rochester Minnesota between June 2013 and October 2013 were surveyed using a written questionnaire.
   Results: A total of 854 respondents completed the survey to some degree. A large majority (84 %) stated that they had not previously visited an IPRS. Of those writing comments on an IPRS in the past, just over a third (36 %) provided either unfavorable (9 %) or a combination of favorable and unfavorable (27 %) reviews of physician interactions. Among all respondents, 28.1 % strongly agreed that a positive physician review alone on an IPRS would cause them to seek care from that practitioner. Similarly, 27 % indicated that a negative IPRS review would cause them to choose against seeking care from that physician. Fewer than a third indicated that knowledge of a malpractice suit alone would negatively impact their decision to seek care from a physician. Whether a respondent had visited an IPRS in the past had no impact on the answers provided.
   Conclusions: Few patients had visited IPRS, with a limited number reporting that information provided on these sites would play a significant role in their decision to seek care from a particular physician.
C1 [Burkle, Christopher M.; Keegan, Mark T.] Mayo Clin, Dept Anesthesiol, Rochester, MN 55905 USA.
C3 Mayo Clinic
RP Burkle, CM (通讯作者)，Mayo Clin, Dept Anesthesiol, Rochester, MN 55905 USA.
EM Burkle.Christopher@mayo.edu
CR Bardach NS, 2013, BMJ QUAL SAF, V22, P194, DOI 10.1136/bmjqs-2012-001360
   Black Erik W, 2009, Inform Prim Care, V17, P249
   Burkle CM, 2013, ACTA ANAESTH SCAND, V57, P342, DOI 10.1111/aas.12037
   Drake Daniela, 2014, DAILY BEAST
   Ellimoottil C, 2013, J UROLOGY, V189, P2269, DOI 10.1016/j.juro.2012.12.013
   Emmert M, 2013, J MED INTERNET RES, V15, DOI 10.2196/jmir.2702
   Emmert M, 2013, J MED INTERNET RES, V15, DOI 10.2196/jmir.2655
   Fenton JJ, 2012, ARCH INTERN MED, V172, P405, DOI 10.1001/archinternmed.2011.1662
   Fox S, 2011, PEW RES INTERNET PRO
   Galizzi MM, 2012, BMJ OPEN, V2, DOI 10.1136/bmjopen-2012-001493
   Gao GG, 2012, J MED INTERNET RES, V14, DOI 10.2196/jmir.2003
   Greaves F, 2012, ARCH INTERN MED, V172, P435, DOI 10.1001/archinternmed.2011.1675
   Hanauer DA, 2014, JAMA-J AM MED ASSOC, V311, P734, DOI 10.1001/jama.2013.283194
   Kadry B, 2011, J MED INTERNET RES, V13, DOI 10.2196/jmir.1960
   Lagu T, 2010, J GEN INTERN MED, V25, P942, DOI 10.1007/s11606-010-1383-0
   Liyakasa K, 2012, CRM MAGAZINE
   Reichheld FF, 2003, HARVARD BUS REV, V81, P46
   Reimann S, 2010, BMC HEALTH SERV RES, V10, DOI 10.1186/1472-6963-10-332
   Sonnenberg W, 2013, KEYSTONE PHYS
   Terlutter R, 2014, J MED INTERNET RES, V16, P227, DOI [10.2196/jmir.3145, 10.2196/jmir.3122]
NR 20
TC 64
Z9 64
U1 1
U2 13
PU BMC
PI LONDON
PA CAMPUS, 4 CRINAN ST, LONDON N1 9XW, ENGLAND
SN 1472-6963
J9 BMC HEALTH SERV RES
JI BMC Health Serv. Res.
PD SEP 26
PY 2015
VL 15
AR 416
DI 10.1186/s12913-015-1099-2
PG 7
WC Health Care Sciences & Services
WE Science Citation Index Expanded (SCI-EXPANDED)
SC Health Care Sciences & Services
GA CR9VX
UT WOS:000361706700001
PM 26410383
OA Green Published, gold
DA 2022-10-14
ER

PT J
AU Ledermann, W
AF Ledermann, Walter
TI The way of the rubber
SO REVISTA CHILENA DE INFECTOLOGIA
LA Spanish
DT Article
DE Rubber; Hevea brasiliensis; medicine
AB Investigations first by Markham, and then by Spruce, performed in the middle of multiple risks, in the deep of dense jungle, through the wild rivers and facing up natives many times hostile, brought the knowledge of the life cycle of Hevea brasiliensis, the rubber's tree, necessary for take its seeds to Asia, its adaptation to this continent and its culture at industrial level. Undoubtedly these men were the heroes of this history, but they were wise, modest and quite people, so the glory was for an entrepreneur decided and of scare scruples, like Wickham. And Brazil, as a good Latin American nation, sinned of naivety, improvidence and negligence, allowing itself the lost of an unimaginable fortune: the monopoly of the rubber. Because the many applications of rubber in medical practice, the history of this tree may interest our colleagues.
C1 [Ledermann, Walter] Ctr Estudios Humanistas Julio Prado, Santiago, Chile.
RP Ledermann, W (通讯作者)，Ctr Estudios Humanistas Julio Prado, Santiago, Chile.
EM oncemayor@gmail.com
CR Ayers E., R SPRUCE TRIALS VICT
   DIAZ DEL CASTILLO B., 2011, HIST VERDADERA CONQU
   Jackson J., 2008, RUBBER EMPIRE OBSESS
   Loadman J., 2005, TEARS TREE STORY RUB, P85
   Pearson M., 2004, R SPRUCE NATURALIST
   Ponting Clive, 2007, NEW GREEN HIST WORLD, P183
   SCHULTES RE, 1977, ENDEAVOUR, V1, P133, DOI 10.1016/0160-9327(77)90172-7
   Spruce Richard, 1908, NOTES BOT AMAZON AND, VI-II, DOI [10.5962/bhl.title.17908, DOI 10.5962/BHL.TITLE.17908]
   Tully John, 2011, DEVILS MILK SOCIAL H
   Zang JF, 2013, NAT MATER, V12, P321, DOI [10.1038/NMAT3542, 10.1038/nmat3542]
NR 10
TC 0
Z9 0
U1 0
U2 3
PU SOC CHILENA INFECTOLOGIA
PI PROVIDENCIA
PA BERNARDA MORIN 488, 2 PISO, PROVIDENCIA, SANTIAGO 00000, CHILE
SN 0716-1018
EI 0717-6341
J9 REV CHIL INFECTOL
JI Rev. Chil. Infectol.
PD APR
PY 2018
VL 35
IS 2
BP 191
EP 194
DI 10.4067/s0716-10182018000200191
PG 4
WC Infectious Diseases
WE Science Citation Index Expanded (SCI-EXPANDED)
SC Infectious Diseases
GA GH9RL
UT WOS:000434006500012
PM 29912258
OA Green Published, gold
DA 2022-10-14
ER

PT J
AU Kline, JA
   Jones, AE
   Shapiro, NI
   Hernandez, J
   Hogg, MM
   Troyer, J
   Nelson, RD
AF Kline, Jeffrey A.
   Jones, Alan E.
   Shapiro, Nathan I.
   Hernandez, Jackeline
   Hogg, Melanie M.
   Troyer, Jennifer
   Nelson, R. Darrel
TI Multicenter, Randomized Trial of Quantitative Pretest Probability to
   Reduce Unnecessary Medical Radiation Exposure in Emergency Department
   Patients With Chest Pain and Dyspnea
SO CIRCULATION-CARDIOVASCULAR IMAGING
LA English
DT Article
DE acute coronary syndrome; decision making; diagnosis; malpractice;
   pulmonary embolism
ID DECISION-SUPPORT-SYSTEM; PULMONARY-EMBOLISM; COMPUTED-TOMOGRAPHY;
   MALPRACTICE; PHYSICIANS; DIAGNOSIS; ACCURACY; RISK
AB Background Use of pretest probability can reduce unnecessary testing. We hypothesize that quantitative pretest probability, linked to evidence-based management strategies, can reduce unnecessary radiation exposure and cost in low-risk patients with symptoms suggestive of acute coronary syndrome and pulmonary embolism.
   Methods and Results This was a prospective, 4-center, randomized controlled trial of decision support effectiveness. Subjects were adults with chest pain and dyspnea, nondiagnostic ECGs, and no obvious diagnosis. The clinician provided data needed to compute pretest probabilities from a Web-based system. Clinicians randomized to the intervention group received the pretest probability estimates for both acute coronary syndrome and pulmonary embolism and suggested clinical actions designed to lower radiation exposure and cost. The control group received nothing. Patients were followed for 90 days. The primary outcome and sample size of 550 was predicated on a significant reduction in the proportion of healthy patients exposed to >5 mSv chest radiation. A total of 550 patients were randomized, and 541 had complete data. The proportion with >5 mSv to the chest and no significant cardiopulmonary diagnosis within 90 days was reduced from 33% to 25% (P=0.038). The intervention group had significantly lower median chest radiation exposure (0.06 versus 0.34 mSv; P=0.037, Mann-Whitney U test) and lower median costs ($934 versus $1275; P=0.018) for medical care. Adverse events occurred in 16% of controls and 11% in the intervention group (P=0.06).
   Conclusions Provision of pretest probability and prescriptive advice reduced radiation exposure and cost of care in low-risk ambulatory patients with symptoms of acute coronary syndrome and pulmonary embolism.
C1 [Kline, Jeffrey A.] Indiana Univ Sch Med, Dept Emergency Med, Indiana, PA 46202 USA.
   [Jones, Alan E.] Univ Mississippi, Med Ctr, Dept Emergency Med, Jackson, MS USA.
   [Shapiro, Nathan I.] Beth Israel Deaconess Med Ctr, Dept Emergency Med, Boston, MA 02215 USA.
   [Shapiro, Nathan I.] Harvard Univ, Sch Med, Boston, MA USA.
   [Hernandez, Jackeline; Hogg, Melanie M.] Carolinas Med Ctr, Dept Emergency Med, Charlotte, NC 28203 USA.
   [Troyer, Jennifer] Univ N Carolina, Belk Coll Business, Charlotte, NC 28223 USA.
   [Nelson, R. Darrel] Wake Forest Univ, Bowman Gray Sch Med, Dept Emergency Med, Winston Salem, NC USA.
C3 University of Mississippi; University of Mississippi Medical Center;
   Harvard University; Beth Israel Deaconess Medical Center; Harvard
   University; Harvard Medical School; Carolinas Medical Center; University
   of North Carolina; University of North Carolina Charlotte; Wake Forest
   University; Wake Forest Baptist Medical Center
RP Kline, JA (通讯作者)，Indiana Univ Sch Med, Dept Emergency Med, 720 Eskanazi Ave, Indiana, PA 46202 USA.
EM jefkline@iupui.edu
RI Shapiro, Nathan/F-1718-2016
FU Agency for Healthcare Research and Quality [R18HS018519-01]; AGENCY FOR
   HEALTHCARE RESEARCH AND QUALITY [R18HS018519] Funding Source: NIH
   RePORTER
FX This study was funded by Agency for Healthcare Research and Quality
   R18HS018519-01.
CR Amis E Stephen Jr, 2007, J Am Coll Radiol, V4, P272, DOI 10.1016/j.jacr.2007.03.002
   [Anonymous], 2008, HLTH PHYS SOC RAD EX
   Bettmann MA, 2012, J THORAC IMAG, V27, pW28, DOI 10.1097/RTI.0b013e31823efeb6
   Bossuyt PM, 2003, CLIN CHEM, V49, P7, DOI 10.1373/49.1.7
   Brenner DJ, 2007, NEW ENGL J MED, V357, P2277, DOI 10.1056/NEJMra072149
   Courtney DM, 2010, J THROMB HAEMOST, V8, P533, DOI 10.1111/j.1538-7836.2009.03724.x
   Courtney DM, 2001, ACAD EMERG MED, V8, P1136, DOI 10.1111/j.1553-2712.2001.tb01129.x
   Croskerry P, 2003, ACAD MED, V78, P775, DOI 10.1097/00001888-200308000-00003
   Dendukuri N, 2007, BMC MED, V5, DOI 10.1186/1741-7015-5-35
   Drescher FS, 2011, ANN EMERG MED, V57, P613, DOI 10.1016/j.annemergmed.2010.09.018
   Hess EP, 2012, CIRC-CARDIOVASC QUAL, V5, P251, DOI 10.1161/CIRCOUTCOMES.111.964791
   Katz DA, 2005, ANN EMERG MED, V46, P525, DOI 10.1016/j.annemergmed.2005.04.016
   Kline JA, 2003, ANN EMERG MED, V42, P266, DOI 10.1067/mem.2003.268
   Kline JA, 2005, ACAD EMERG MED, V12, P1127, DOI 10.1197/j.aem.2005.04.012
   Kline JA, 2013, ANN EMERG MED
   Kline Jeffrey A, 2005, BMC Med Inform Decis Mak, V5, P26, DOI 10.1186/1472-6947-5-26
   Kline JA, 2010, ACAD EMERG MED, V17, P133, DOI 10.1111/j.1553-2712.2009.00648.x
   Kline JA, 2009, ANN EMERG MED, V53, P727, DOI 10.1016/j.annemergmed.2008.09.034
   Lee J, 2010, ANN EMERG MED, V56, P591, DOI 10.1016/j.annemergmed.2010.05.027
   Manfredini R, 1996, J CLIN EPIDEMIOL, V49, P865, DOI 10.1016/0895-4356(96)00114-X
   Marple RL, 1997, ARCH INTERN MED, V157, P1482, DOI 10.1001/archinte.157.13.1482
   Mitchell AM, 2012, ACAD EMERG MED, V19, P618, DOI 10.1111/j.1553-2712.2012.01374.x
   Mitchell AM, 2006, ANN EMERG MED, V47, P438, DOI 10.1016/j.annemergmed.2005.10.013
   Nabi F, 2010, ANN EMERG MED, V56, P220, DOI 10.1016/j.annemergmed.2010.01.017
   Roy PM, 2009, ANN INTERN MED, V151, P677, DOI 10.7326/0003-4819-151-10-200911170-00003
   Schimmel V E, 1987, Top Health Care Financ, V13, P76
   Stacey D, 2011, COCHRANE DB SYST REV, DOI [10.1002/14651858.CD001431.pub2, 10.1002/14651858.CD001431.pub3, 10.1002/14651858.CD001431.pub4]
   Studdert DM, 2005, JAMA-J AM MED ASSOC, V293, P2609, DOI 10.1001/jama.293.21.2609
   Than M, 2013, INT J CARDIOL, V166, P752, DOI 10.1016/j.ijcard.2012.09.171
NR 29
TC 36
Z9 36
U1 0
U2 5
PU LIPPINCOTT WILLIAMS & WILKINS
PI PHILADELPHIA
PA TWO COMMERCE SQ, 2001 MARKET ST, PHILADELPHIA, PA 19103 USA
SN 1941-9651
EI 1942-0080
J9 CIRC-CARDIOVASC IMAG
JI Circ.-Cardiovasc. Imaging
PD JAN
PY 2014
VL 7
IS 1
BP 66
EP 73
DI 10.1161/CIRCIMAGING.113.001080
PG 8
WC Cardiac & Cardiovascular Systems; Radiology, Nuclear Medicine & Medical
   Imaging
WE Science Citation Index Expanded (SCI-EXPANDED)
SC Cardiovascular System & Cardiology; Radiology, Nuclear Medicine &
   Medical Imaging
GA 293BF
UT WOS:000329945700010
PM 24275953
OA Bronze
DA 2022-10-14
ER

PT J
AU Kayipmaz, AE
   Kavalci, C
   Gulalp, B
   Kocalar, UG
   Giray, TA
   Yesilagac, H
   Ozel, BA
   Celikel, E
   Karagun, O
AF Kayipmaz, Afsin Emre
   Kavalci, Cemil
   Gulalp, Betul
   Kocalar, Ummu Gulsum
   Giray, Tufan Akin
   Yesilagac, Hasan
   Ozel, Betul Akbuga
   Celikel, Elif
   Karagun, Ozlem
TI Investigation on Legal Problems Encountered by Emergency Medicine
   Physicians in Turkey
SO PLOS ONE
LA English
DT Article
ID SATISFACTION
AB Background
   Medicine is a profession that carries certain risks. One risky area of practice is the emergency department. Emergency physicians diagnose and treat a high volume of patients, and are also responsible for preparing reports for forensic cases. In this study, we aim to investigate emergency physicians' legal-administrative problems and reveal their level of understanding on forensic cases.
   Methods
   An electronic questionnaire form was prepared after the approval of an ethical committee. This form was sent to the residents, specialists and academicians of emergency medicine by e-mail. The physicians were asked to fill out the form online. All the gathered data was analyzed. Descriptive statistics were presented as frequency percentages with mean and standard deviation. Chi-square tests were used to compare the groups. Correlation between number of complaint cases and age, sex, career, institution, and duration of service in emergency department were investigated. p<0.05 was considered statistically significant.
   Results
   294 physicians participated in the questionnaire. According to the questionnaire, 170 of the physicians were reported to the patient communication units due to medical malpractice. Mean number of compliant reports was 3.20 +/- 3.5. 29 of the physicians received administrative penalties. 42 of the physicians were judged in the court for medical malpractice. 1 physician was fined 5000 Turkish Liras as a result of these judgments.
   Conclusion
   We found that the number of complaint reports is negatively correlated with duration of service in emergency medicine and age. There was a significant difference between number of complaint reports and career (p<0.05). The physicians' level of awareness on forensic cases was found to be insufficient. Lack of legislation knowledge may be an important cause of complaint reports concerning emergency physicians, who have a high load of patients. Thus, we think that increasing the frequency of post-graduate education sessions and periodical reviews might be beneficial.
C1 [Kayipmaz, Afsin Emre; Kavalci, Cemil; Gulalp, Betul; Kocalar, Ummu Gulsum; Giray, Tufan Akin; Yesilagac, Hasan; Ozel, Betul Akbuga; Celikel, Elif; Karagun, Ozlem] Baskent Univ, Fac Med, Dept Emergency, TR-06490 Ankara, Turkey.
C3 Baskent University
RP Kayipmaz, AE (通讯作者)，Baskent Univ, Fac Med, Dept Emergency, TR-06490 Ankara, Turkey.
EM aekayipmaz@hotmail.com
RI yesilagac, hasan/AAY-2668-2021; Gulalp, Betul/P-6931-2016; ,
   cemil/AGG-1308-2022; Kayipmaz, Afsin Emre/AAC-2597-2020; karagun,
   ozlem/U-4084-2017; karagun, ozlem/AAX-9250-2021; Giray, Tufan
   Akın/AGQ-5015-2022; yesilagac, hasan/AAJ-6068-2021
OI Gulalp, Betul/0000-0002-2045-2771; , cemil/0000-0003-2529-2946; karagun,
   ozlem/0000-0003-0681-8375; Giray, Tufan Akın/0000-0003-4619-4034;
   yesilagac, hasan/0000-0002-1365-9256
CR Akkaya EG, 2012, TURK J EMERG MED, V12, P62, DOI 10.5505/1304.7361.2012.67689
   [Anonymous], 2003, MEDIKAL ETIK, V4, P100
   [Anonymous], 2013, EMERGENCY MEDICINE R, V15
   [Anonymous], 1948, THE UNIVERSAL DECLAR
   [Anonymous], 2014, UNDERGRADUATE MEDICA, V38
   Bostan S, 2014, GJEBS, V3, P32
   Ersel M, 2006, TURK J EMERG MED, V6, P25
   Gunaydin IG, 2005, J FOR MED, V19, P26
   Ozucelik DN, 2013, ULUS TRAVMA ACIL CER, V19, P205, DOI 10.5505/tjtes.2013.44789
   Regulation of Patient Rights, 1998, OFFICIAL GAZETTE OF, V23420, P67
   Tekwani KL, 2013, WEST J EMERG MED, V14, P11, DOI 10.5811/westjem.2011.11.11456
   Yigit O, 2010, TURK J EMERG MED, V10, P181
   Yilmaz A, 2013, J FOR MED, V27, P158
   Yilmaz S, 2013, INT J MED INVEST, V2, P196
   Yurumez Y, 2010, EURASIAN J EMERG MED, V9, P67, DOI 10.4170/jaem.2010.50023
NR 15
TC 2
Z9 2
U1 0
U2 10
PU PUBLIC LIBRARY SCIENCE
PI SAN FRANCISCO
PA 1160 BATTERY STREET, STE 100, SAN FRANCISCO, CA 94111 USA
SN 1932-6203
J9 PLOS ONE
JI PLoS One
PD MAY 18
PY 2015
VL 10
IS 5
AR e0127206
DI 10.1371/journal.pone.0127206
PG 7
WC Multidisciplinary Sciences
WE Science Citation Index Expanded (SCI-EXPANDED)
SC Science & Technology - Other Topics
GA CI7BG
UT WOS:000354917300101
PM 25992872
OA gold, Green Published
DA 2022-10-14
ER

PT J
AU Beirer, M
   Deiler, S
   Neu, J
AF Beirer, M.
   Deiler, S.
   Neu, J.
TI High-pressure injection injury of the hand. Underestimation of injury
   severity
SO UNFALLCHIRURG
LA German
DT Article
DE Medical malpractice claim; Treatment error; Complication; Explorative
   operation; Injection pistol injury
AB A 44-year-old man sustained a high-pressure injection injury of the left index finger with hot hydraulic oil in an occupational accident. On presentation to the occupational physician 4 h later the wound was irrigated and cleaned. At this time X-ray diagnostics, wound revision, administration of antibiotics and immobilization were not performed. The following day the patient presented to a hospital with painful swelling and reddening of the left index finger where an emergency surgical wound revision, administration of antibiotics and immobilization of the finger were performed due to a phlegmon of the flexor tendon. Despite subsequent revision operations, necrosis of the flexor tendon sheath occurred with a skin subcutis defect necessitating a full thickness skin transplantation and ultimately operative fusion of the distal interphalangeal joint of the index finger. After a total period of treatment of 9 months the patient still presented with local soft tissue swelling and paresthesia as well as a limited range of motion of the proximal interphalangeal joint.
   The patient filed a complaint for wrong treatment of the high-pressure injection injury in terms of an inaccurate examination and lack of administration of antibiotics at the first presentation. The expert opinion of the arbitration board ascertained medical malpractice at the first presentation. An emergency surgical wound revision had already been indicated at the first presentation and the revision procedures would have been less extensive and it was highly probability that surgical fusion of the distal interphalangeal joint could have been avoided. The arbitration furthermore concluded that iatrogenic maltreatment led to a phlegmon of the flexor tendon with the need for subsequent revision operations including surgical fusion of the distal interphalangeal joint which resulted in an affected grip control. The delay in surgical treatment must be considered as the reason for the much worse initial situation that finally led to the functional impairment of the left index finger.
C1 [Beirer, M.; Deiler, S.] Tech Univ Munich, Klin & Poliklin Unfallchirurg, Klinikum Rechts Isar, D-81675 Munich, Germany.
C3 Technical University of Munich
RP Beirer, M (通讯作者)，Tech Univ Munich, Klin & Poliklin Unfallchirurg, Klinikum Rechts Isar, Ismaninger Str 22, D-81675 Munich, Germany.
EM Marc.Beirer@mri.tum.de
CR Bourget DM, 2011, J MED TOXICOL, V7, P162, DOI 10.1007/s13181-010-0122-6
   FLOTRE M, 1992, AM FAM PHYSICIAN, V45, P2230
   Hentschel M, 1970, Handchirurgie, V2, P171
   Hoffmann R, 2009, CHECKLISTE HANDCHIRU, V3
   Hogan CJ, 2006, J ORTHOP TRAUMA, V20, P503, DOI 10.1097/00005131-200608000-00010
   Kaufman H D, 1970, Hand, V2, P63, DOI 10.1016/0072-968X(70)90041-0
   Mizani MR, 2000, POSTGRAD MED, V108, P183, DOI 10.3810/pgm.2000.07.1161
   NEAL NC, 1991, INJURY, V22, P467, DOI 10.1016/0020-1383(91)90131-W
   Rappold G, 2001, Handchir Mikrochir Plast Chir, V33, P332, DOI 10.1055/s-2001-17765
   SCHARIZER E, 1981, Aktuelle Traumatologie, V11, P84
   SCHOO MJ, 1980, J TRAUMA, V20, P229, DOI 10.1097/00005373-198003000-00007
   SIRIO CA, 1989, AM SURGEON, V55, P714
   Tintinalli JE, 2020, TINTINALLIS EMERGENC, V9
   Vasilevski D, 2000, AM J EMERG MED, V18, P820, DOI 10.1053/ajem.2000.18051
   Verhoeven N, 2008, STRATEG TRAUMA LIMB, V3, P27, DOI 10.1007/s11751-008-0029-9
   Wieder A, 2006, PLAST RECONSTR SURG, V117, P186, DOI 10.1097/01.prs.0000185668.67855.63
NR 16
TC 0
Z9 0
U1 0
U2 6
PU SPRINGER
PI NEW YORK
PA 233 SPRING ST, NEW YORK, NY 10013 USA
SN 0177-5537
EI 1433-044X
J9 UNFALLCHIRURG
JI Unfallchirurg
PD JAN
PY 2015
VL 118
IS 1
BP 76
EP 80
DI 10.1007/s00113-014-2700-6
PG 5
WC Emergency Medicine; Surgery
WE Science Citation Index Expanded (SCI-EXPANDED)
SC Emergency Medicine; Surgery
GA CA5AZ
UT WOS:000348920800014
PM 25519822
DA 2022-10-14
ER

PT J
AU Pettker, CM
   Thung, SF
   Lipkind, HS
   Illuzzi, JL
   Buhimschi, CS
   Raab, CA
   Copel, JA
   Lockwood, CJ
   Funai, EF
AF Pettker, Christian M.
   Thung, Stephen F.
   Lipkind, Heather S.
   Illuzzi, Jessica L.
   Buhimschi, Catalin S.
   Raab, Cheryl A.
   Copel, Joshua A.
   Lockwood, Charles J.
   Funai, Edmund F.
TI A comprehensive obstetric patient safety program reduces liability
   claims and payments
SO AMERICAN JOURNAL OF OBSTETRICS AND GYNECOLOGY
LA English
DT Review
DE medical liability; medical malpractice; obstetric adverse outcomes;
   patient safety
ID COMPENSATION PAYMENTS; CARE
AB Begun in 2003, the Yale-New Haven Hospital comprehensive obstetric safety program consisted of measures to standardize care, improve teamwork and communication, and optimize oversight and quality review. Prior publications have demonstrated improvements in adverse outcomes and safety culture associated with this program. In this analysis, we aimed to assess the impact of this program on liability claims and payments at a single institution. We reviewed liability claims at a single, tertiary-care, teaching hospital for two 5-year periods (1998-2002 and 2003-2007), before and after implementing the safety program. Connecticut statute of limitations for professional malpractice is 36 months from injury. Claims/events were classified by event-year and payments were adjusted for inflation. We analyzed data for trends as well as differences between periods before and after implementation. Forty-four claims were filed during the 10-year study period. Annual cases per 1000 deliveries decreased significantly over the study period (P<.01). Claims (30 vs 14) and payments ($50.7 million vs $2.9 million) decreased in the 5-years after program inception. Compared with before program inception, median annual claims dropped from 1.31 to 0.64 (P = .02), and median annual payments per 1000 deliveries decreased from $1,141,638 to $63,470 (P<.01). Even estimating the monetary awards for the 2 remaining open cases using the median payments for the surrounding 5 years, a reduction in the median monetary amount per case resulting in payment to the claimant was also statistically significant ($632,262 vs $216,815, P = .046). In contrast, the Connecticut insurance market experienced a stable number of claims and markedly increased cost per claim during the same period. We conclude that an obstetric safety initiative can improve liability claims exposure and reduce liability payments.
C1 [Pettker, Christian M.; Lipkind, Heather S.; Illuzzi, Jessica L.; Copel, Joshua A.] Yale Univ, Sch Med, Dept Obstet Gynecol & Reprod Sci, New Haven, CT 06520 USA.
   [Thung, Stephen F.; Buhimschi, Catalin S.; Lockwood, Charles J.; Funai, Edmund F.] Ohio State Univ, Coll Med, Dept Obstet & Gynecol, Columbus, OH 43210 USA.
   [Raab, Cheryl A.] Yale New Haven Med Ctr, New Haven, CT 06504 USA.
C3 Yale University; Ohio State University; Yale University
RP Pettker, CM (通讯作者)，Yale Univ, Sch Med, Dept Obstet Gynecol & Reprod Sci, New Haven, CT 06520 USA.
FU MCIC Vermont, Inc. (New York, NY)
FX MCIC Vermont, Inc. (New York, NY) provided partial financial support for
   this project as a quality assurance activity.
CR American College of Obstetricians and Gynecologists, 2009 ACOG SURVEY ON
   AON Risk Solutions and American Society for Healthcare Risk Management, 2010, 2010 HOSPITAL PROFES
   Baker T, 2005, THE MEDICAL MALPRACT
   Clark SL, 2008, AM J OBSTET GYNECOL, V199, pE7, DOI 10.1016/j.ajog.2008.05.010
   Clark SL, 2008, OBSTET GYNECOL, V112, P1279, DOI 10.1097/AOG.0b013e31818da2c7
   Coppolo G, 2006, OLR RESEARCH REPORT
   Greenberg MD, 2010, IS BETTER PATIENT SA
   Grunebaum A, 2011, AM J OBSTET GYNECOL, V204, P97, DOI 10.1016/j.ajog.2010.11.009
   Hoffman J, 2011, 2010 ANNUAL BENCHMAR
   Iverson RE, 2011, AM J OBSTET GYNECOL, V205, P398, DOI 10.1016/j.ajog.2011.03.032
   Kachalia A, 2010, ANN INTERN MED, V153, P213, DOI 10.7326/0003-4819-153-4-201008170-00002
   Pettker C, 2011, AM J OBSTET GYNECOL, V204, pS218, DOI 10.1016/j.ajog.2010.10.565
   Pettker CM, 2011, AM J OBSTET GYNECOL, V204, DOI 10.1016/j.ajog.2010.11.004
   Pettker CM, 2009, AM J OBSTET GYNECOL, V200, DOI 10.1016/j.ajog.2009.01.022
   PricewaterhouseCoopers LLP, 2008, THE PRICE OF EXCESS
   Sexton JB, 2006, BMC HEALTH SERV RES, V6, DOI 10.1186/1472-6963-6-44
   Stafford I, 2008, AM J OBSTET GYNECOL, V199, DOI 10.1016/j.ajog.2008.04.049
   Studdert DM, 2006, NEW ENGL J MED, V354, P2024, DOI 10.1056/NEJMsa054479
   Sturdevant M., 2011, HARTFORD COURANT
   Sullivan TR, 2010, CONNECTICUT MEDICAL
   TARAGIN MI, 1992, ANN INTERN MED, V117, P780, DOI 10.7326/0003-4819-117-9-780
   White House Office of the Press Secretary, 2009, FACT SHEET PATIENT S
   Will SB, 2006, JOGNN-J OBST GYN NEO, V35, P417, DOI 10.1111/J.1552-6909.2006.00057.x
NR 23
TC 35
Z9 36
U1 0
U2 14
PU MOSBY-ELSEVIER
PI NEW YORK
PA 360 PARK AVENUE SOUTH, NEW YORK, NY 10010-1710 USA
SN 0002-9378
EI 1097-6868
J9 AM J OBSTET GYNECOL
JI Am. J. Obstet. Gynecol.
PD OCT
PY 2014
VL 211
IS 4
BP 319
EP 325
DI 10.1016/j.ajog.2014.04.038
PG 7
WC Obstetrics & Gynecology
WE Science Citation Index Expanded (SCI-EXPANDED)
SC Obstetrics & Gynecology
GA AQ1VR
UT WOS:000342572200003
PM 24925798
DA 2022-10-14
ER

PT J
AU Bica, C
   Iliescu, DB
   Bica, D
   Balan, GG
   Malan, A
   Monea, M
AF Bica, Cristina
   Iliescu, Diana Bulgaru
   Bica, Dorin
   Balan, Gheorghe G.
   Malan, Adriana
   Monea, Monica
TI The role of computer simulation methods in avoiding orthodontic
   malpractice
SO ROMANIAN JOURNAL OF LEGAL MEDICINE
LA English
DT Article
DE dental malpractice; professional liability; orthodontics; Finite Element
   Method
ID FINITE-ELEMENT-ANALYSIS; TOOTH MOVEMENT; STRESS
AB Before the beginning of any dental treatment, the patients or their legal representatives should be completely informed about the medical procedures and potential risks and sign an informed consent. In dentistry, orthodontics is unique, as it usually extends over a long period of time and can generate disagreements with the patients based on esthetic or functional results. Therefore, the knowledge of abnormal accumulation of stress induced by an orthodontic force of excessive intensity, allows the intervention with timely therapeutic methods to avoid the iatrogenic effects. The aim of this paper is to present the use of computer-aided simulation technique, the Finite Element Method, in the evaluation of real biological phenomena specific to orthodontic treatment. We simulated the use of orthodontic forces 5 times higher than normal and studied their iatrogenic effects on the dental supporting tissues. The results showed that computer simulations can be used with considerable success in all clinical orthodontic patients, increasing their confidence in the proposed treatment plan, providing an ethical support for the dentist and a positive feedback on patient responses. The maximum stress distribution with iatrogenic effect on dental and periodontal anatomical structures has been emphasized. In conclusion, the transposition of clinical reality through the computer simulation requires continuous development of the IT systems in this field and opens new research directions and applicability regarding the iatrogenic effects of orthodontic forces.
C1 [Bica, Cristina; Monea, Monica] Univ Med & Pharm Tirgu Mures, Fac Med Dent, Targu Mures, Romania.
   [Iliescu, Diana Bulgaru; Balan, Gheorghe G.] Gr T Popa Univ Med & Pharm Iasi, Fac Med, Iasi, Romania.
   [Bica, Dorin] Petru Maior Univ Tirgu Mures, Engn & Comp Dept, Targu Mures, Romania.
   [Malan, Adriana] Gr T Popa Univ Med & Pharm Iasi, Fac Med Dent, Iasi, Romania.
C3 George Emil Palade University of Medicine, Pharmacy, Science, &
   Technology of Targu Mures; Grigore T Popa University of Medicine &
   Pharmacy; George Emil Palade University of Medicine, Pharmacy, Science,
   & Technology of Targu Mures; Grigore T Popa University of Medicine &
   Pharmacy
RP Balan, GG (通讯作者)，9 Sulfinei St, Iasi, Romania.
EM balan.gheo@yahoo.com
RI Bulgaru Iliescu, Diana/B-8626-2017
OI Bulgaru Iliescu, Diana/0000-0002-0847-8055
CR Akpinar I, 2000, J ORAL REHABIL, V27, P538, DOI 10.1046/j.1365-2842.2000.00511.x
   Ammar HH, 2011, AM J ORTHOD DENTOFAC, V139, DOI 10.1016/j.ajodo.2010.09.020
   Benazzi S, 2014, CLIN ORAL INVEST, V18, P369, DOI 10.1007/s00784-013-0973-8
   Cocarla E, APARATE ORTODONTICE, P113
   FRANKLIN E., 2004, RISK MANAGEMENT ORTH
   Geramy A, 2012, J Dent (Tehran), V9, P90
   Gill DS, DENTOLEGAL ETHICAL A, DOI [10.1002/9781118785041, DOI 10.1002/9781118785041]
   Holberg C, 2013, CLIN ORAL INVEST, V17, P1821, DOI 10.1007/s00784-012-0872-4
   Iwasaki LR, 2000, AM J ORTHOD DENTOFAC, V117, P175, DOI 10.1016/S0889-5406(00)70229-0
   Lertchirakarn V, 2003, J ENDODONT, V29, P529, DOI 10.1097/00004770-200308000-00009
   Lin TS, 2013, AM J ORTHOD DENTOFAC, V143, P182, DOI 10.1016/j.ajodo.2012.09.012
   Mizrahi E, 2010, BRIT DENT J, V209, P381, DOI 10.1038/sj.bdj.2010.926
   PICCIONI M, 2013, RSBO, V10, P369
   Ren YJ, 2003, ANGLE ORTHOD, V73, P86
   van Driel WD, 2000, P I MECH ENG H, V214, P497, DOI 10.1243/0954411001535525
   Vandana KL, 2004, ENDODONTOLOGY, V116, P38
   Yunfeng L, 2013, RES J APPL SCI ENG T, V6, P3267
NR 17
TC 3
Z9 3
U1 0
U2 7
PU ROMANIAN LEGAL MED SOC
PI BUCHAREST
PA SOS VITAN-BIRZESTI 9, BUCHAREST, 75669, ROMANIA
SN 1221-8618
J9 ROM J LEG MED
JI Rom. J. Leg. Med.
PD SEP
PY 2016
VL 24
IS 3
BP 226
EP 230
DI 10.4323/rjlm.2016.226
PG 5
WC Medicine, Legal
WE Science Citation Index Expanded (SCI-EXPANDED)
SC Legal Medicine
GA EB5PP
UT WOS:000387428800015
DA 2022-10-14
ER

PT J
AU Boyke, AE
   Naidu, I
   Lam, S
   Alvi, MA
   Bader, ER
   Agarwal, V
AF Boyke, Andre E.
   Naidu, Ishan
   Lam, Sharon
   Alvi, Mohammed Ali
   Bader, Edward R.
   Agarwal, Vijay
TI Medical Malpractice and Trigeminal Neuralgia: An Analysis of 49 Cases
SO JOURNAL OF ORAL AND MAXILLOFACIAL SURGERY
LA English
DT Article
AB Purpose: Our study fills the vacancy of litigation research related to trigeminal neuralgia management, giving health care providers the information needed to understand the potential litigious outcomes that follow treatment methods.
   Methods: We queried the Westlaw database to identify litigation cases related to trigeminal neuralgia management. Key variables extracted included medical complaints, trial outcomes, and demographics. Continuous variables were compared between cases in favor of defendant and cases in favor of plaintiff using t-test or Wilcoxon rank sum test. Categorial variables were compared using chi(2) or Fisher exact test.
   Results: About 49 cases met the inclusion criteria-for those cases surgical complications (42.9%) were cited as the most common reasons for malpractice claims. Cranial nerve deficits (34.7%) were the most frequent postoperative complaints. Verdicts ruled in favor of the plaintiff in 26.5% of cases with a mean payout of $1,982,428.46. Dentists were included in the most cases, 63.3%, and the average payout was $415,908, whereas neurosurgeons were involved in 20.4% of cases with an average payout of $618,775. Cases with verdicts in favor of the plaintiff were more likely to be older than cases with verdicts in favor of the defendant (P =.03).
   Conclusions: Over one-half of cases resulted in verdicts in favor of the defendant with surgical complications cited as the most common reason for litigation. Dentistry was the most common individual clinical specialty for defendants, whereas neurosurgery contributed to the largest average payout based on specialty (for n > 1). Cranial nerve deficits were the most common plaintiff postoperative complaints. These analyses may help doctor teams involved in management of trigeminal neuralgia to have a more informed discussion with the patient at every visit so that such litigations may be avoided. Published by Elsevier Inc. on behalf of the American Association of Oral and Maxillofacial Surgeons
C1 [Boyke, Andre E.; Naidu, Ishan; Lam, Sharon; Agarwal, Vijay] Montefiore Med Ctr, Leo M Davidoff Dept Neurol Surg, New York, NY USA.
   [Alvi, Mohammed Ali] Mayo Clin, Rochester, MN USA.
   [Bader, Edward R.] Albert Einstein Coll Med, New York, NY USA.
   [Agarwal, Vijay] Montefiore Med Ctr, Skull Base Ctr, New York, NY USA.
   [Agarwal, Vijay] Montefiore Med Ctr, Residency Training Program, New York, NY USA.
   [Agarwal, Vijay] Montefiore Med Ctr, Dept Otorhinolaryngol Head & Neck Surg, New York, NY USA.
   [Agarwal, Vijay] Montefiore Med Ctr, Leo M Davidoff Dept, Leo M Davidoff Dept Neurol Surg, New York, NY USA.
C3 Montefiore Medical Center; Mayo Clinic; Yeshiva University; Montefiore
   Medical Center; Montefiore Medical Center; Montefiore Medical Center;
   Montefiore Medical Center
RP Boyke, AE (通讯作者)，Albert Einstein Coll Med, Univ Hosp, Montefiore Med Ctr, 3316 Rochambeau Ave, Bronx, NY 10467 USA.
EM andre.boyke@einsteinmed.org
RI Alvi, Mohammed Ali/AAE-1490-2019; Alvi, Mohammed Ali/AFP-8378-2022
OI Alvi, Mohammed Ali/0000-0002-7131-079X; Naidu,
   Ishan/0000-0002-3859-4719; Lam, Sharon/0000-0002-9558-7670; Bader,
   Edward/0000-0003-2762-4414
CR Agbaje JO, 2016, J MAXILLOFAC ORAL SU, V15, P321, DOI 10.1007/s12663-015-0843-9
   [Anonymous], REUTERS
   Ayele BA, 2020, BMC ORAL HEALTH, V20, DOI 10.1186/s12903-020-01227-y
   Bendtsen L, 2019, EUR J NEUROL, V26, P831, DOI 10.1111/ene.13950
   Boodman SG., 2016, WASH POST
   CASSILETH BR, 1980, NEW ENGL J MED, V302, P896, DOI 10.1056/NEJM198004173021605
   Choudhry AJ, 2017, J GASTROINTEST SURG, V21, P146, DOI 10.1007/s11605-016-3273-1
   Duvall JR, 2019, NEUROLOGY, V93, P124, DOI 10.1212/WNL.0000000000007790
   Grauberger J, 2017, JAMA SURG, V152, DOI 10.1001/jamasurg.2017.0544
   Jena AB, 2011, NEW ENGL J MED, V365, P629, DOI 10.1056/NEJMsa1012370
   Kessler DP, 2011, J ECON PERSPECT, V25, P93, DOI 10.1257/jep.25.2.93
   Obermann Mark, 2019, F1000Res, V8, DOI 10.12688/f1000research.16092.1
   Obermann Mark, 2010, Ther Adv Neurol Disord, V3, P107, DOI 10.1177/1756285609359317
   Shantharam G, 2018, ORTHOP REV, V10, P97, DOI 10.4081/or.2018.7693
   Thomas R, 2018, WORLD NEUROSURG, V110, pE552, DOI 10.1016/j.wneu.2017.11.051
   von Eckardstein KL, 2015, NEUROSURG REV, V38, P355, DOI 10.1007/s10143-014-0591-1
   Zakrzewska JM, 2014, BMJ-BRIT MED J, V348, DOI 10.1136/bmj.g474
NR 17
TC 3
Z9 3
U1 0
U2 0
PU W B SAUNDERS CO-ELSEVIER INC
PI PHILADELPHIA
PA 1600 JOHN F KENNEDY BOULEVARD, STE 1800, PHILADELPHIA, PA 19103-2899 USA
SN 0278-2391
EI 1531-5053
J9 J ORAL MAXIL SURG
JI J. Oral Maxillofac. Surg.
PD MAY
PY 2021
VL 79
IS 5
DI 10.1016/j.joms.2020.12.041
EA APR 2021
PG 8
WC Dentistry, Oral Surgery & Medicine
WE Science Citation Index Expanded (SCI-EXPANDED)
SC Dentistry, Oral Surgery & Medicine
GA UY0ZU
UT WOS:000701262400019
PM 33515506
OA Green Submitted
DA 2022-10-14
ER

PT J
AU Li, KX
   Luo, YT
   Zhou, L
   Huang, JP
   Liang, P
AF Li, Ke-Xin
   Luo, Yu-Ting
   Zhou, Leng
   Huang, Jia-Peng
   Liang, Peng
TI Tracheal tube misplacement in the thoracic cavity: A case report
SO WORLD JOURNAL OF CLINICAL CASES
LA English
DT Article
DE Penetrating neck injury; Tracheal injury; Endotracheal intubation;
   Malposition; Pneumothorax; Case report
ID ENDOTRACHEAL INTUBATION; MANAGEMENT; RUPTURE; TRAUMA; INJURY
AB Penetrating
   neck injuries require prompt recognition, diagnosis and management of critical airways. This case demonstrates an emergent situation that a "medical negligence" was avoided with the aid of end-tidal carbon dioxide (ETCO2) waveform.
   CASE SUMMARY
   We report a case of malposition of the endotracheal tube into the right hemithoracic cavity for cervical knife trauma, resulting in pneumothorax. Tube placement was not confirmed during emergency airway management, and the patient was directly transferred to the emergency operation room. Assisted by ETCO2 and imaging examinations, the anesthetist timely noticed the absence of ETCO2 waveform and resolved this urgent situation before anesthesia induction.
   CONCLUSION
   This case emphasizes the necessity of ETCO2 waveform and/or X-ray confirmation of endotracheal intubation even in emergent situations.
C1 [Li, Ke-Xin; Luo, Yu-Ting; Zhou, Leng] West China Hosp, Dept Anesthesiol, Chengdu 610041, Sichuan, Peoples R China.
   [Huang, Jia-Peng] Univ Louisville, Dept Anesthesiol, Louisville, KY 40202 USA.
   [Liang, Peng] West China Hosp, Dept Anesthesiol, Day Surg Ctr, 37 Guoxue Alley, Chengdu 610041, Sichuan, Peoples R China.
C3 University of Louisville
RP Liang, P (通讯作者)，West China Hosp, Dept Anesthesiol, Day Surg Ctr, 37 Guoxue Alley, Chengdu 610041, Sichuan, Peoples R China.
EM liangpengwch@scu.edu.cn
CR Borasio P, 1997, EUR J CARDIO-THORAC, V12, P98, DOI 10.1016/S1010-7940(97)00111-5
   Cunningham LC, 2013, JAMA OTOLARYNGOL, V139, P405, DOI 10.1001/jamaoto.2013.75
   Doherty KM, 2005, INT J PEDIATR OTORHI, V69, P111, DOI 10.1016/j.ijporl.2004.07.020
   Harris R, 2000, J EMERG MED, V18, P35, DOI 10.1016/S0736-4679(99)00159-6
   Hiraoka Chieko, 2015, Masui, V64, P1052
   Horton CL, 2014, J EMERG MED, V46, P814, DOI 10.1016/j.jemermed.2013.11.085
   Mandavia DP, 2000, ANN EMERG MED, V35, P221, DOI 10.1016/S0196-0644(00)70071-0
   Mercer SJ, 2016, BRIT J ANAESTH, V117, P49, DOI 10.1093/bja/aew193
   REGRAGUI IA, 1994, BRIT J ANAESTH, V72, P705, DOI 10.1093/bja/72.6.705
   Ross HM, 1997, ANN THORAC SURG, V63, P240
   Schneider T, 2007, ANN THORAC SURG, V83, P1960, DOI 10.1016/j.athoracsur.2007.01.042
   Sgardello SD, 2019, AM J CASE REP, V20, P1801, DOI 10.12659/AJCR.917993
   Shiroff AM, 2013, AM SURGEON, V79, P23
   Siobal MS, 2016, RESP CARE, V61, P1397, DOI 10.4187/respcare.04919
   TRIGGIANI E, 1977, THORAX, V32, P241, DOI 10.1136/thx.32.3.241
   Turbitt L, 2011, ANAESTH INTENS CARE, V39, P137
   Watters KF, 2003, J LARYNGOL OTOL, V117, P899, DOI 10.1258/002221503322542953
   Wood JW, 2015, INT J PEDIATR OTORHI, V79, P716, DOI 10.1016/j.ijporl.2015.02.025
NR 18
TC 0
Z9 0
U1 0
U2 0
PU BAISHIDENG PUBLISHING GROUP INC
PI PLEASANTON
PA 7041 Koll Center Parkway, Suite 160, PLEASANTON, CA, UNITED STATES
SN 2307-8960
J9 WORLD J CLIN CASES
JI World J. Clin. Cases
PD DEC 6
PY 2021
VL 9
IS 34
BP 10733
EP 10737
DI 10.12998/wjcc.v9.i34.10733
PG 5
WC Medicine, General & Internal
WE Science Citation Index Expanded (SCI-EXPANDED)
SC General & Internal Medicine
GA YU2OH
UT WOS:000751886200038
PM 35005009
OA Green Published, gold
DA 2022-10-14
ER

PT J
AU Torimitsu, S
   Abe, H
   Makino, Y
   Yamaguchi, R
   Motomura, A
   Hoshioka, Y
   Iwase, H
AF Torimitsu, Suguru
   Abe, Hiroyuki
   Makino, Yohsuke
   Yamaguchi, Rutsuko
   Motomura, Ayumi
   Hoshioka, Yumi
   Iwase, Hirotaro
TI Streptococcal toxic shock syndrome with fatal outcome: Report on four
   forensic autopsy cases
SO LEGAL MEDICINE
LA English
DT Article
DE Infection; Streptococcal toxic shock syndrome; Group A streptococcus;
   Autopsy; Forensic pathology; Postmortem imaging
ID INFECTIONS; BACTEREMIA; EPIDEMIOLOGY; PATHOGENESIS; SEPTICEMIA
AB Streptococcal toxic shock syndrome (STSS) is a severe infection most commonly caused by group A streptococcus. It is clinically characterized by rapidly progressive multiple organ failure and septic shock. This report presents four fatal cases associated with STSS. In two cases (cases 2 and 3), the portals of entry may be ulcer and mucosa at the surgical site; the initial symptoms in these cases included fever. In the other cases, the portal of entry was unknown; the initial symptom was pain. In two cases (cases 1 and 3), malpractice was suspected before autopsy. At autopsy, blood culture was positive for group A streptococcus in all of the present cases. Although Creactive protein levels were increased, procalcitonin levels were not markedly elevated. This is the first report of autopsy cases associated with STSS in which postmortem computed tomography was performed; the swelling of muscles and increased concentrations of peripheral subcutaneous tissue without gas may be characteristic findings. Histology revealed extensive bacterial colonies and necrosis with mild neutrophilic reaction in two cases (cases 3 and 4), and hemophagocytosis in two cases (cases 1 and 4). It is essential to perform appropriate examinations and make a proper diagnosis because STSS still has a high fatality rate and medical malpractice is often suspected. In addition, it is important to evaluate STSS again for the reduction of the fatal cases associated with STSS.
C1 [Torimitsu, Suguru; Makino, Yohsuke; Yamaguchi, Rutsuko; Motomura, Ayumi; Iwase, Hirotaro] Univ Tokyo, Grad Sch Med, Dept Forens Med, Bunkyo Ku, 7-3-1 Hongo, Tokyo 1130033, Japan.
   [Torimitsu, Suguru; Makino, Yohsuke; Yamaguchi, Rutsuko; Motomura, Ayumi; Hoshioka, Yumi; Iwase, Hirotaro] Chiba Univ, Educ & Res Ctr Legal Med, Grad Sch Med, Chuo Ku, 1-8-1 Inohana, Chiba 2608670, Japan.
   [Abe, Hiroyuki] Univ Tokyo, Grad Sch Med, Dept Pathol, Bunkyo Ku, 7-3-1 Hongo, Tokyo 1130033, Japan.
   [Motomura, Ayumi] Int Univ Hlth & Welf, Sch Med, Dept Forens Med, 4-3 Kozunomori, Narita, Chiba 2868686, Japan.
C3 University of Tokyo; Chiba University; University of Tokyo;
   International University of Health & Welfare
RP Torimitsu, S (通讯作者)，Univ Tokyo, Grad Sch Med, Dept Forens Med, Bunkyo Ku, 7-3-1 Hongo, Tokyo 1130033, Japan.; Torimitsu, S (通讯作者)，Chiba Univ, Educ & Res Ctr Legal Med, Grad Sch Med, Chuo Ku, 1-8-1 Inohana, Chiba 2608670, Japan.
EM torimitsu-tky@umin.ac.jp
CR Bagge Kristian, 2020, Access Microbiol, V2, pacmi000144, DOI 10.1099/acmi.0.000144
   Bakleh M, 2005, CLIN INFECT DIS, V40, P410, DOI 10.1086/427286
   BARNHAM M, 1989, J INFECTION, V18, P231, DOI 10.1016/S0163-4453(89)80059-3
   BRAUNSTEIN H, 1991, REV INFECT DIS, V13, P8
   Fox KL, 2002, J EMERG MED, V22, P357, DOI 10.1016/S0736-4679(02)00436-5
   FRANCIS J, 1988, Q J MED, V68, P603
   FUJIWARA F, 1993, AM J PEDIAT HEMATOL, V15, P92
   Hayeri MR, 2016, RADIOGRAPHICS, V36, P1888, DOI 10.1148/rg.2016160068
   Hidalgo-Grass C, 2004, LANCET, V363, P696, DOI 10.1016/S0140-6736(04)15643-2
   HOLM SE, 1992, J INFECT DIS, V166, P31, DOI 10.1093/infdis/166.1.31
   Kitano F, 2019, INTERNAL MED, V58, P457, DOI 10.2169/internalmedicine.1452-18
   Lamagni TL, 2009, EMERG INFECT DIS, V15, P1304, DOI 10.3201/eid1508.090264
   Low DE, 2013, CRIT CARE CLIN, V29, P651, DOI 10.1016/j.ccc.2013.03.012
   McMahon CJ, 2010, AM J ROENTGENOL, V194, pW284, DOI 10.2214/AJR.10.4247
   O'Loughlin RE, 2007, CLIN INFECT DIS, V45, P853, DOI 10.1086/521264
   Sakuraba S, 2019, CASE REP GASTROINTES, V2019, DOI 10.1155/2019/4984679
   Schmitz M, 2018, ANN INTENSIVE CARE, V8, DOI 10.1186/s13613-018-0438-y
   SCHWARTZ B, 1990, LANCET, V336, P1167, DOI 10.1016/0140-6736(90)92777-F
   Stevens D.L., STREPTOCOCCUS PYOGEN, P741
   STEVENS DL, 1989, NEW ENGL J MED, V321, P1, DOI 10.1056/NEJM198907063210101
   Sumazaki Makoto, 2017, J Med Case Rep, V11, P191, DOI 10.1186/s13256-017-1350-z
   Takahashi Gaku, 2019, Case Rep Crit Care, V2019, P3240501, DOI 10.1155/2019/3240501
   Tsokos M, 2001, INT J LEGAL MED, V114, P237, DOI 10.1007/s004140000177
   WHEELER MC, 1991, JAMA-J AM MED ASSOC, V266, P533, DOI 10.1001/jama.266.4.533
   Wysoki MG, 1997, RADIOLOGY, V203, P859, DOI 10.1148/radiology.203.3.9169717
   Yamaguchi R, 2015, FORENSIC SCI INT, V253, pE4, DOI 10.1016/j.forsciint.2015.05.014
NR 26
TC 1
Z9 1
U1 0
U2 2
PU ELSEVIER IRELAND LTD
PI CLARE
PA ELSEVIER HOUSE, BROOKVALE PLAZA, EAST PARK SHANNON, CO, CLARE, 00000,
   IRELAND
SN 1344-6223
J9 LEGAL MED-TOKYO
JI Leg. Med.
PD MAY
PY 2021
VL 50
AR 101851
DI 10.1016/j.legalmed.2021.101851
EA FEB 2021
PG 6
WC Medicine, Legal; Social Sciences, Biomedical
WE Science Citation Index Expanded (SCI-EXPANDED)
SC Legal Medicine; Biomedical Social Sciences
GA RN6XS
UT WOS:000640495500004
PM 33578046
DA 2022-10-14
ER

PT J
AU Otillio, JK
   Park, DB
   Hewett, KM
   Losek, JD
AF Otillio, Jaime K.
   Park, Daniel B.
   Hewett, Kathryn M.
   Losek, Joseph D.
TI Effectiveness of a Medicolegal Lecture on Risk-Reduction Medical Record
   Documentation by Pediatric Residents
SO CLINICAL PEDIATRICS
LA English
DT Article
DE medicolegal education; risk management; risk-reduction; documentation;
   resident curriculum
ID ELECTRONIC HEALTH RECORDS; MALPRACTICE LAWSUITS; LIABILITY; EDUCATION
AB Objective. To determine the effectiveness of a medicolegal lecture on risk-reduction documentation by residents in a pediatric emergency department. Design/Methods. Pediatric residents at an academic children's hospital were offered a 1-hour lecture on reducing medicolegal risks. Residents in attendance made up the intervention group (IG) and nonattendants were the control group (CG). The primary outcome was risk-reduction documentation (RRD) using patients with chief complaints of abdominal pain, extremity fractures, and lacerations with potential foreign body. Results. For abdominal pain patients, RRD by IG improved 6.1% compared with 15.1% for the CG. For fracture patients, RRD by IG improved 20% compared with 26.5% decrease by CG. For laceration patients, RRD by IG decreased 20.8% compared with 30.6% decrease by CG. Although none reached statistical significance, the postintervention IG rates were greater. Conclusions. We showed a trend toward improvement in the rate of risk-reduction medical record documentation.
C1 [Otillio, Jaime K.] Carell Jr Childrens Hosp Vanderbilt, Nashville, TN 37232 USA.
   [Park, Daniel B.; Hewett, Kathryn M.; Losek, Joseph D.] Med Univ S Carolina, Charleston, SC 29425 USA.
C3 Medical University of South Carolina
RP Otillio, JK (通讯作者)，Carell Jr Childrens Hosp Vanderbilt, 2020 Childrens Way,1014 VCH, Nashville, TN 37232 USA.
EM jaime.k.otillio@vanderbilt.edu
CR American Academy of Pediatrics, 2008, 69 AAP
   Bailey RA, 2013, ANN EMERG MED, V61, P114, DOI 10.1016/j.annemergmed.2012.04.024
   Chumley-Jones HS, 2002, ACAD MED, V77, pS86, DOI 10.1097/00001888-200210001-00028
   Donn SM, 2012, MEDICOLEGAL ISSUES P
   Garrison D. R., 2004, Internet and Higher Education, V7, P95, DOI 10.1016/j.iheduc.2004.02.001
   Gonzalez JL, 2011, PEDIATRICS, V128, P624, DOI 10.1542/peds.2011-1025
   Kachalia A, 2004, JAMA-J AM MED ASSOC, V292, P1051, DOI 10.1001/jama.292.9.1051
   Koslow A, 2012, ACEP NEWS        JUN
   Mangalmurti SS, 2010, NEW ENGL J MED, V363, P2060, DOI 10.1056/NEJMhle1005210
   McAbee GN, 2008, PEDIATRICS, V122, pE1282, DOI 10.1542/peds.2008-1594
   McAbee GN, 2006, PEDIATRICS, V117, P1790, DOI 10.1542/peds.2005-1540
   Roy AD, 2011, PEDIATR EMERG CARE, V27, P586, DOI 10.1097/PEC.0b013e31822251fb
   Selbst SM, 2005, PEDIATR EMERG CARE, V21, P165
   Tanner KD, 2009, CBE-LIFE SCI EDUC, V8, P89, DOI 10.1187/cbe.09-03-0021
   Victoroff MS, 2013, J GEN INTERN MED, V28, P637, DOI 10.1007/s11606-012-2283-2
NR 15
TC 4
Z9 4
U1 0
U2 2
PU SAGE PUBLICATIONS INC
PI THOUSAND OAKS
PA 2455 TELLER RD, THOUSAND OAKS, CA 91320 USA
SN 0009-9228
EI 1938-2707
J9 CLIN PEDIATR
JI Clin. Pediatr.
PD MAY
PY 2014
VL 53
IS 5
BP 479
EP 485
DI 10.1177/0009922814527500
PG 7
WC Pediatrics
WE Science Citation Index Expanded (SCI-EXPANDED)
SC Pediatrics
GA AJ2NM
UT WOS:000337493000011
PM 24647702
DA 2022-10-14
ER

PT J
AU DePasse, JM
   Sargent, R
   Fantry, AJ
   Bokshan, SL
   Palumbo, MA
   Daniels, AH
AF DePasse, John Mason
   Sargent, Rachel
   Fantry, Amanda J.
   Bokshan, Steven L.
   Palumbo, Mark A.
   Daniels, Alan H.
TI Assessment of Malpractice Claims Associated With Acute Compartment
   Syndrome
SO JOURNAL OF THE AMERICAN ACADEMY OF ORTHOPAEDIC SURGEONS
LA English
DT Article
ID MEDICAL MALPRACTICE; RISK
AB Background: Because acute compartment syndrome is one of the fewlimb-threatening and life-threatening orthopaedic conditions and is difficult to diagnose, it is a frequent source of litigation. Understanding the factors that lead to plaintiff verdicts and higher indemnity payments may improve patient care by identifying common pitfalls.
   Methods: The VerdictSearch legal claims database was queried for the term "compartment syndrome." After 46 cases were excluded for missing information or irrelevancy, 139 cases were reviewed. The effects of plaintiff demographics, mechanism of injury, and complications were assessed.
   Results: Of 139 cases, 37 (27%) were settled, 69 (50%) resulted in a defendant ruling, and 33 (24%) resulted in a plaintiff ruling. Juries were more likely to rule in favor of juvenile plaintiffs than adult patients (P = 0.002) and female plaintiffs than male plaintiffs (P = 0.008), but indemnity payments were not affected by the age or sex of the plaintiff. Plaintiffs who experienced acute compartment syndrome as a complication of surgery were more likely to win their suit and receive higher awards (P < 0.05), compared with those in whom the condition developed as a result of trauma. Amputation or delay in diagnosis or treatment did not affect plaintiff verdicts or awards.
   Conclusion: Defendants were more likely to lose a lawsuit concerning the management of acute compartment syndrome if the patient was a woman or child or if acute compartment syndrome developed as a complication of a surgical procedure.
C1 [DePasse, John Mason; Sargent, Rachel; Fantry, Amanda J.; Bokshan, Steven L.] Brown Univ, Dept Orthopaed Surg, Warren Alpert Med Sch, Providence, RI 02912 USA.
   [Palumbo, Mark A.; Daniels, Alan H.] Brown Univ, Dept Orthopaed Surg, Div Spine Surg, Warren Alpert Med Sch, Providence, RI 02912 USA.
C3 Brown University; Brown University
RP DePasse, JM (通讯作者)，Brown Univ, Dept Orthopaed Surg, Warren Alpert Med Sch, Providence, RI 02912 USA.
EM jmdepasse@gmail.com
CR Baker SR, 2013, RADIOLOGY, V266, P539, DOI 10.1148/radiol.12110971
   Bhattacharyya T, 2004, J BONE JOINT SURG AM, V86A, P864, DOI 10.2106/00004623-200404000-00029
   Doukas WC, 2013, J BONE JOINT SURG AM, V95A, P138, DOI 10.2106/JBJS.K.00734
   Epstein Nancy E, 2010, Surg Neurol Int, V1, P3, DOI 10.4103/2152-7806.62261
   Epstein NE, 2002, SPINE, V27, P2425, DOI 10.1097/00007632-200211150-00002
   Fountain Tamara R, 2014, Trans Am Ophthalmol Soc, V112, P38
   Harrison W, 2015, EUR J EMERG MED, V22, P142, DOI 10.1097/MEJ.0000000000000152
   Hickson GB, 2002, JAMA-J AM MED ASSOC, V287, P2951, DOI 10.1001/jama.287.22.2951
   Jena AB, 2011, NEW ENGL J MED, V365, P629, DOI 10.1056/NEJMsa1012370
   Leeberg V, 2015, J CHILD ORTHOP, V9, P391, DOI 10.1007/s11832-015-0684-6
   Marchesi M, 2014, INJURY, V45, pS16, DOI 10.1016/j.injury.2014.10.017
   Oetgen ME, 2016, J PEDIATR ORTHOPED, V36, P213, DOI 10.1097/BPO.0000000000000412
   Quigley RS, 2015, SPINE, V40, P851, DOI 10.1097/BRS.0000000000000878
   Ring J, 2014, BONE JOINT J, V96B, P1510, DOI 10.1302/0301-620X.96B11.33963
   Schmidt AH, 2016, ORTHOP CLIN N AM, V47, P517, DOI 10.1016/j.ocl.2016.02.001
   Zhu Bao-Li, 2009, Leg Med (Tokyo), V11 Suppl 1, pS544, DOI 10.1016/j.legalmed.2009.02.037
NR 16
TC 22
Z9 23
U1 0
U2 2
PU LIPPINCOTT WILLIAMS & WILKINS
PI PHILADELPHIA
PA TWO COMMERCE SQ, 2001 MARKET ST, PHILADELPHIA, PA 19103 USA
SN 1067-151X
EI 1940-5480
J9 J AM ACAD ORTHOP SUR
JI J. Am. Acad. Orthop. Surg.
PD JUN
PY 2017
VL 25
IS 6
BP E109
EP E113
DI 10.5435/JAAOS-D-16-00460
PG 5
WC Orthopedics; Surgery
WE Science Citation Index Expanded (SCI-EXPANDED)
SC Orthopedics; Surgery
GA EZ6YR
UT WOS:000404866400001
PM 28489715
DA 2022-10-14
ER

PT J
AU Kowalczuk, K
   Krajewska-Kulak, E
AF Kowalczuk, Krystyna
   Krajewska-Kulak, Elzbieta
TI Patient aggression towards different professional groups of healthcare
   workers
SO ANNALS OF AGRICULTURAL AND ENVIRONMENTAL MEDICINE
LA English
DT Article
DE aggression; stress; nurse; midwife; physician; medical rescue worker
ID VIOLENCE
AB Introduction. Patient aggression affects healthcare quality and, in extreme situations, may even lead to medical malpractice. Little is known, however, about the specific distribution of health care professionals' exposure to patient aggression in various countries.
   Objective. The aim of this study was to assess the exposure of various professional groups of healthcare personnel to patient aggression, and to identify potential determinants (medical profession, age, gender, professional experience and employment at outpatient/inpatient healthcare units) of this exposure.
   Methods. The study was performed between January 2008 -December 2009 in northeastern Poland, and included 1,624 healthcare workers (493 nurses, 504 midwives, 501 physicians and 126 medical rescue workers). Exposure to eight forms of patient aggression was assessed using the MDM Mobbing Questionnaire.
   Results. Using a raised voice was the most frequently observed form of aggression in all groups, whereas the least frequent form of aggression encountered was the use of direct physical violence. In inpatient healthcare units, the intensity of patient aggression was encountered most by nurses and medical rescue workers, followed by physicians and midwives. In outpatient healthcare units, medical rescue workers experienced significantly higher levels of aggression when compared to other professional groups. Significant differences in mean aggression intensity experienced in inpatient and outpatient healthcare units were observed only in nurses and physicians. Furthermore, no significant effects of gender were observed on the intensity of patient aggression.
   Conclusion. Nurses are most exposed to different forms of patient aggression, with verbal attacks being most prevalent. Nurses employed at inpatient healthcare units experienced aggression more frequently than those working in outpatient healthcare units.
C1 [Kowalczuk, Krystyna; Krajewska-Kulak, Elzbieta] Med Univ Bialystok, Dept Integrated Med Care, M Sklodowskiej Curie 7A, PL-15096 Bialystok, Poland.
C3 Medical University of Bialystok
RP Kowalczuk, K (通讯作者)，Med Univ Bialystok, Dept Integrated Med Care, M Sklodowskiej Curie 7A, PL-15096 Bialystok, Poland.
EM kkowalczuk@op.pl
RI Kowalczuk, Krystyna/T-6271-2018; Kowalczuk, Krystyna/AAS-4412-2020;
   Krajewska-Kulak, Elzbieta/T-5388-2018
OI Kowalczuk, Krystyna/0000-0001-5680-8859; Kowalczuk,
   Krystyna/0000-0001-5680-8859; Krajewska-Kulak,
   Elzbieta/0000-0002-9425-2430
CR Bonner Gwen, 2007, Br J Nurs, V16, P810
   Chapman Rose, 2009, Br J Nurs, V18, P478
   Dean AJ, 2010, ARCH PSYCHIAT NURS, V24, P15, DOI 10.1016/j.apnu.2009.01.002
   Deans Cecil, 2004, Aust J Adv Nurs, V21, P17
   DUDEK B, 2004, WORKERS HLTH PROTECT
   European Commission, 2001, 156422001 DOC EN
   Fernandes CMB, 1999, CAN MED ASSOC J, V161, P1245
   Finfgeld-Connett Deborah, 2009, Issues Ment Health Nurs, V30, P530, DOI 10.1080/01612840902722120
   Franz S, 2010, BMC HEALTH SERV RES, V10, DOI 10.1186/1472-6963-10-51
   Garcia-Calvo T, 2009, MED LAW, V28, P451
   Hoel H., 2001, COST VIOLENCE STRESS
   Josefsson K, 2010, ARCH GERONTOL GERIAT, V50, P110, DOI 10.1016/j.archger.2009.02.010
   Kowalczuk K, 2010, PROBL HIG EPIDEMIOL, V91, P444
   McLaughlin Sue, 2010, Br J Nurs, V19, P489
   Merecz D, 2009, INT J OCCUP MED ENV, V22, P243, DOI 10.2478/v10001-009-0027-2
   Winstanley S, 2004, J CLIN NURS, V13, P3, DOI 10.1111/j.1365-2702.2004.00807.x
   Yarovitsky Y, 2009, MED LAW, V28, P705
   Zampieron A, 2010, J CLIN NURS, V19, P2329, DOI 10.1111/j.1365-2702.2009.03118.x
NR 18
TC 12
Z9 14
U1 2
U2 18
PU INST AGRICULTURAL MEDICINE
PI LUBLIN
PA JACZEWSKIEGO 2, PO BOX 185, 20-950 LUBLIN, POLAND
SN 1232-1966
EI 1898-2263
J9 ANN AGR ENV MED
JI Ann. Agr. Env. Med.
PY 2017
VL 24
IS 1
BP 113
EP 116
DI 10.5604/12321966.1228395
PG 4
WC Environmental Sciences; Public, Environmental & Occupational Health
WE Science Citation Index Expanded (SCI-EXPANDED); Social Science Citation Index (SSCI)
SC Environmental Sciences & Ecology; Public, Environmental & Occupational
   Health
GA EU9IJ
UT WOS:000401352700021
PM 28378968
OA Green Submitted, gold
DA 2022-10-14
ER

PT J
AU Dungu, KHS
   Kruse, A
   Svane, SM
   Dybdal, DTH
   Paulsen, MW
   Juul, AW
   Permin, A
   Poulsen, A
AF Dungu, Kia Hee Schultz
   Kruse, Alexandra
   Svane, Signe Marie
   Dybdal, Daniel Thor Halberg
   Paulsen, Morten Wormer
   Juul, Annika Wollenberg
   Permin, Astrid
   Poulsen, Anja
TI Language barriers and use of interpreters in two Danish paediatric
   emergency units
SO DANISH MEDICAL JOURNAL
LA English
DT Article
ID POTENTIAL CLINICAL CONSEQUENCES; MEDICAL INTERPRETATION; ERRORS; HEALTH
AB INTRODUCTION: Paediatric consultations require safe and unambiguous communication. For children and adolescents of foreign ethnic and language backgrounds, professional interpretation may be crucial to avoid misunderstandings and malpractice. Knowledge about language barriers in paediatric consultations in the Danish healthcare is sparse.
   METHODS: The study was based on questionnaires completed by medical professionals at two paediatric emergency units in Copenhagen from March through June 2018. Questionnaire A, completed by doctors, addressed all patients aged 0-18 years regardless of the parents' first language and, if foreign, the presence of language barriers, whether clinical management was affected and use of professional interpretation. All doctors and nurses were asked to complete questionnaire B addressing their knowledge, experiences and practices with language harriers in their clinical work.
   RESULTS: Language barriers were present in 37% of 136 non-native-Danish consultations. In 44% of these, clinical management was affected. Professional interpretation was not used in any consultations. Almost half of the medical professionals reported insufficient communication opportunities with non-native-Danish-speaking patients (48%).
   CONCLUSIONS: Language barriers frequently affected communication and clinical decision-making in the two Danish paediatric emergency units studied. Even so, professional interpretation was not used. Further studies are needed to explore whether language is a barrier to equal health.
C1 [Dungu, Kia Hee Schultz; Svane, Signe Marie; Dybdal, Daniel Thor Halberg; Paulsen, Morten Wormer; Juul, Annika Wollenberg; Poulsen, Anja] Rigshosp, Dept Paediat & Adolescent Med, Copenhagen, Denmark.
   [Kruse, Alexandra; Permin, Astrid; Poulsen, Anja] Bispebjerg Hosp, Paediat Emergency Unit, Copenhagen, Denmark.
C3 Rigshospitalet; University of Copenhagen; University of Copenhagen;
   Bispebjerg Hospital
RP Dungu, KHS (通讯作者)，Rigshosp, Dept Paediat & Adolescent Med, Copenhagen, Denmark.
EM kiaschultz@hotmail.com
OI Dybdal, Daniel/0000-0001-5039-0367
CR Diamond LC, 2009, J GEN INTERN MED, V24, P256, DOI 10.1007/s11606-008-0875-7
   Dinesen C, 2011, INT J PUBLIC HEALTH, V56, P503, DOI 10.1007/s00038-011-0264-6
   Flores G, 2003, PEDIATRICS, V111, P6, DOI 10.1542/peds.111.1.6
   Flores G, 2012, ANN EMERG MED, V60, P545, DOI 10.1016/j.annemergmed.2012.01.025
   Hampers LC, 2002, ARCH PEDIAT ADOL MED, V156, P1108, DOI 10.1001/archpedi.156.11.1108
   HANSEN MTL, 2013, UGESKRIFT LAEGER, V175, P644
   Hudelson P, 2009, BMC HEALTH SERV RES, V9, DOI 10.1186/1472-6963-9-187
   Itani N, 2017, DIVERS EQUAL HLTH CA, V14, P283
   Jacobs EA, 2004, AM J PUBLIC HEALTH, V94, P866, DOI 10.2105/AJPH.94.5.866
   Kale E, 2010, PATIENT EDUC COUNS, V81, P187, DOI 10.1016/j.pec.2010.05.002
   Lee LJ, 2002, J GEN INTERN MED, V17, P640, DOI 10.1046/j.1525-1497.2002.10742.x
   Nielsen JCW, 2016, TOLKNING DANMARK SPR, V22, P8
   Norredam M, 2016, UGESKRIFT LAEGER, V178
   Sodemann M., 2016, MISFORSTAEDE SYMPTOM
   The Capital Region of Denmark, 2015, HOSP 2020
NR 15
TC 1
Z9 1
U1 0
U2 3
PU DANISH MEDICAL ASSOC
PI COPENHAGEN
PA TRONDHJEMSGADE 9, DK-2100 COPENHAGEN, DENMARK
SN 2245-1919
J9 DAN MED J
JI Dan. Med. J.
PD AUG
PY 2019
VL 66
IS 8
AR A5558
PG 5
WC Medicine, General & Internal
WE Science Citation Index Expanded (SCI-EXPANDED); Social Science Citation Index (SSCI)
SC General & Internal Medicine
GA IU0EN
UT WOS:000483251600003
PM 31315796
DA 2022-10-14
ER

PT J
AU Fellmer, PT
   Fellmer, J
   Jonas, S
AF Fellmer, P. T.
   Fellmer, J.
   Jonas, S.
TI Injury to the Spinal Accessory Nerve during Lymph Node biopsy: Expert
   Witnesses and Evidence-Based Procedures
SO ZENTRALBLATT FUR CHIRURGIE
LA German
DT Article
DE expert witness; complication; malpractice; nerve injury; lymph node
   biopsy; lateral cervical triangle
ID BILE-DUCT INJURY; MALPRACTICE LITIGATION; ANATOMY
AB Introduction: Injury to the spinal accessory nerve during lymph node biopsy in the lateral cervical triangle is a dreaded complication. It is disproportionately frequently the basis formedico-legal debates even though an evidence base is lacking. The scientific clarification of meaningful and mandatory measures during the procedure is essential.
   Materials and Methods: A legal database query from 1970 to 2011 was carried out using related keywords. Judgements were examined for expert witnesses, and a literature search regarding expert witnesses was done. The arguments found were verified with respect to evidence.
   Results: From 1970 to 2011, 18 verdicts were found with 11 claims upheld and seven rejected. Expert witnesses regularly asked for clear preparation of the nerve as well as the requirement of specialist standards, and often used the prima facie argument to show surgeon errors. In contrast, analyses of the literature showed a significant risk of injury during nerve preparation. The need for specialist standards remains, however, with significantly lower demands upon the expertise of the surgeon as described by expert witnesses.
   Discussion: There was a lack of scientific evidence for special manoeuvers during surgical procedures in the lateral cervical triangle. This prompted experts to ask for scientifically unproved manoeuvers during the procedure. "Eminence-based" expert witnesses with a teaching aptitude still have considerable influence on judicial decisions but are an unnecessary burden regarding the provision of medical treatment.
C1 [Fellmer, P. T.; Jonas, S.] Univ Klinikum Leipzig, Klin Visceral Transplantat Thorax & Gefasschirurg, D-04103 Leipzig, Germany.
   [Fellmer, J.] Kanzlei Tondorf & Bohm, Dusseldorf, Germany.
C3 Leipzig University
RP Fellmer, PT (通讯作者)，Univ Klinikum Leipzig, Klin Visceral Transplantat Thorax & Gefasschirurg, Liebigstr 20, D-04103 Leipzig, Germany.
EM fellmer@uniklinik-leipzig.de
CR Appel F-H, 2010, FRANKFURTER ALLG, P12
   Aramrattana Atchara, 2005, Asian J Surg, V28, P171, DOI 10.1016/S1015-9584(09)60336-5
   Banasiewicz Tomasz, 2011, Pol Przegl Chir, V83, P264, DOI 10.2478/v10035-011-0041-5
   Bauch J, 2010, BEHANDLUNGSFEHLER HA
   BERRY H, 1991, CAN J NEUROL SCI, V18, P337, DOI 10.1017/S0317167100031905
   Bird Sara, 2006, Aust Fam Physician, V35, P535
   Carus T, 1997, LIGHTFADEN CHIRURGIS
   Dailiana ZH, 2001, J HAND SURG-BRIT EUR, V26, P137, DOI 10.1054/jhsb.2000.0487
   de Reuver PR, 2008, ANN SURG, V248, P815, DOI 10.1097/SLA.0b013e318186de35
   Dralle H, 2004, SURGERY, V136, P1310, DOI 10.1016/j.surg.2004.07.018
   Dralle H, 2009, CHIRURG, V80, P352, DOI 10.1007/s00104-008-1646-z
   Erisen L, 2004, HEAD NECK-J SCI SPEC, V26, P967, DOI 10.1002/hed.20095
   EUFINGER H, 1973, CHIRURG, V44, P163
   Fellmer PT, 2011, CHIRURG, V82, P68, DOI 10.1007/s00104-010-1954-y
   Flintrop J, 2004, DT ARZTEBL, V101, P1861
   Francoeur JR, 2003, AM J SURG, V185, P468, DOI 10.1016/S0002-9610(03)00056-4
   Hansis M L, 2004, Versicherungsmedizin, V56, P148
   Hansis ML, 2004, ACCESSORIUS ANLASSLI, pM31
   Harpf C, 1999, CHIRURG, V70, P690, DOI 10.1007/s001040050706
   Jaeger L, 2010, SCHMERZENSGELD
   Koybasioglu A, 2000, LARYNGOSCOPE, V110, P73
   Lewis SC, 2008, LANCET, V372, P2132, DOI 10.1016/S0140-6736(08)61699-2
   Lloyd S, 2007, J LARYNGOL OTOL, V121, P1118, DOI 10.1017/S0022215107000461
   London J, 1996, ANN ROY COLL SURG, V78, P146
   Loos D, 1960, MEDSACH, V56, P208
   Loos D, 1960, MEDSACH, V56, P205
   Martis R, 2010, ARZTHAFTUNGSRECHT FA
   Morris LGT, 2008, ARCH OTOLARYNGOL, V134, P102, DOI 10.1001/archotol.134.1.102
   Muller-Vahl H, 1982, DTSCH ARZTEBL, V79, P23
   Nason RW, 2000, AM J SURG, V180, P241, DOI 10.1016/S0002-9610(00)00449-9
   Paul U, 1970, Zentralbl Chir, V95, P1298
   Reichel J, 1976, Zentralbl Chir, V101, P752
   Rogers SO, 2006, SURGERY, V140, P25, DOI 10.1016/j.surg.2006.01.008
   Stohr M, 1996, IATROGENE NERVENLASI
   Vinz H, 2004, DER CHIRURG BDC 2
   Vinz H, 2000, ND ABL, V73, P47
NR 36
TC 1
Z9 1
U1 0
U2 2
PU GEORG THIEME VERLAG KG
PI STUTTGART
PA RUDIGERSTR 14, D-70469 STUTTGART, GERMANY
SN 0044-409X
EI 1438-9592
J9 ZBL CHIR
JI Zent.bl. Chir.
PD DEC
PY 2014
VL 139
SU 2
BP E90
EP E96
DI 10.1055/s-0032-1327889
PG 7
WC Surgery
WE Science Citation Index Expanded (SCI-EXPANDED)
SC Surgery
GA AZ8PS
UT WOS:000348478000011
PM 23575521
DA 2022-10-14
ER

PT J
AU Campione, JR
   Mardon, RE
   McDonald, KM
AF Campione, Joanne R.
   Mardon, Russell E.
   McDonald, Kathryn M.
TI Patient Safety Culture, Health Information Technology Implementation,
   and Medical Office Problems That Could Lead to Diagnostic Error
SO JOURNAL OF PATIENT SAFETY
LA English
DT Article
DE diagnostic error; patient safety culture; health IT; ambulatory care
ID PRIMARY-CARE; FOLLOW-UP; MEANINGFUL USE; RECORD; IMPACT; MALPRACTICE;
   MANAGEMENT; PHYSICIANS; FREQUENCY; PROMISES
AB Background Diagnostic errors may cause harm to patients by preventing or delaying appropriate treatment or by leading to unnecessary or harmful treatment. Objectives The aim of the study was to investigate the relationship between patient safety culture, health information technology (IT) implementation, and the frequency of problems that could lead to diagnostic errors in the medical office setting, such as unavailable test results, unavailable medical records, or unpursued abnormal results. Methods We used survey data from 925 medical offices nationwide that voluntarily submitted results to the 2012 Agency for Healthcare Research and Quality Medical Office Surveys on Patient Safety Culture database. At the office level, we ran a multivariate regression model to estimate the effect of culture on problem frequency while controlling for office-reported implementation levels of health IT, office characteristics such as the number of locations, and survey characteristics such as the percent of respondents that were physicians. Results The most frequent problem was "results from a lab or imaging test were not available when needed"; across 925 offices, the average was 15% reporting that it happened daily or weekly. Higher overall culture scores were significantly associated with fewer occurrences of each problem assessed. Compared with offices with completed health IT implementation, offices in the process of health IT implementation had higher frequency of problems. Conclusions This study offers insight into how patient safety culture and health IT implementation in medical offices can influence the frequency of breakdowns in processes of care, thereby identifying potential vulnerabilities that can increase diagnostic errors.
C1 [Campione, Joanne R.] Westat Corp, 1009 Slater Rd,Suite 110, Durham, NC 27703 USA.
   [Mardon, Russell E.] Westat Corp, Rockville, MD USA.
   [McDonald, Kathryn M.] Stanford Univ, Ctr Hlth Policy, Stanford, CA 94305 USA.
   [McDonald, Kathryn M.] Stanford Univ, Ctr Primary Care & Outcomes Res, Stanford, CA 94305 USA.
C3 Westat; Westat; Stanford University; Stanford University
RP Campione, JR (通讯作者)，Westat Corp, 1009 Slater Rd,Suite 110, Durham, NC 27703 USA.
EM joannecampione@westat.com
RI Campione, Joanne/AAE-6399-2019
FU Agency for Healthcare Research and Quality (AHRQ) under IDIQ
   [HHSA290201200003I, 3]
FX This work was partially funded from the Agency for Healthcare Research
   and Quality (AHRQ) under IDIQ Prime Contract #HHSA290201200003I, Task
   Order #3. The findings and conclusions in this document are those of the
   authors, who are responsible for its content, and do not necessarily
   represent the views of AHRQ. No statement in this report should be
   construed as an official position of AHRQ or of the US Department of
   Health and Human Services.
CR Agency for Healthcare Research and Quality (AHRQ), SOP HLTH IT SUPPL IT
   Agency for Healthcare Research and Quality (AHRQ), CLIN GROUP CAHPS HLT
   AHRQ Medical Office Survey on Patient Safety Culture<(TM)>, CONT LAST REV JUL 20
   [Anonymous], MED OFF US COMP DAT
   [Anonymous], 2018, GUID IMPR YOUR LAB T
   [Anonymous], WORKFL ASS HLTH IT T
   [Anonymous], AHRQ PUBLICATION
   Babbott S, 2014, J AM MED INFORM ASSN, V21, pE100, DOI 10.1136/amiajnl-2013-001875
   Bowman S, 2013, PERSPECT HLTH INF MA, V10
   Callen JL, 2012, J GEN INTERN MED, V27, P1334, DOI 10.1007/s11606-011-1949-5
   Cohen GR, 2016, J AM MED INFORM ASSN, V23, pE146, DOI 10.1093/jamia/ocv147
   Doyle RJ, 2012, FAM PRACT, V29, P601, DOI 10.1093/fampra/cms015
   Elder NC, 2010, FAM MED, V42, P327
   Fernald DH, 2013, J AM BOARD FAM MED, V26, P603, DOI 10.3122/jabfm.2013.05.120344
   Gandhi TK, 2006, ANN INTERN MED, V145, P488, DOI 10.7326/0003-4819-145-7-200610030-00006
   Gorman PN, 2012, J AM BOARD FAM MED, V25, P614, DOI 10.3122/jabfm.2012.05.120063
   Graber ML, 2017, DIAGNOSIS, V4, P211, DOI 10.1515/dx-2017-0012
   Graber ML, 2015, J PATIENT SAF
   Hahn KA, 2011, AM J MED QUAL, V26, P272, DOI 10.1177/1062860610392365
   Hessels AJ, 2017, J PATIENT SAF
   Hickner J, 2016, BMJ QUAL SAF, V25, P588, DOI 10.1136/bmjqs-2014-003914
   Kellermann AL, 2013, HEALTH AFFAIR, V32, P63, DOI 10.1377/hlthaff.2012.0693
   Kohn LT., 2000, ERR IS HUMAN BUILDIN
   Lau F, 2012, BMC MED INFORM DECIS, V12, DOI 10.1186/1472-6947-12-10
   Lorincz C, 2011, RES AMBULATORY PATIE
   McFadden KL, 2015, HEALTH CARE MANAGE R, V40, P24, DOI 10.1097/HMR.0000000000000006
   McGlynn EA, 2015, JAMA-J AM MED ASSOC, V314, P2501, DOI 10.1001/jama.2015.13453
   McInnes DK, 2012, MED CARE, V50, pS11, DOI 10.1097/MLR.0b013e3182610a50
   Meeks DW, 2014, J AM MED INFORM ASSN, V21, P1053, DOI 10.1136/amiajnl-2013-002578
   Meeks DW, 2014, J AM MED INFORM ASSN, V21, pE28, DOI 10.1136/amiajnl-2013-001762
   Menon S, 2016, APPL CLIN INFORM, V7, P543, DOI 10.4338/ACI-2015-10-RA-0135
   National Academies of Sciences Engineering and Medicine, 2015, IMPR DIAGN HLTH CAR
   National Patient Safety Foundation. NPSF, 2015, FREE HARM ACC PAT SA
   National Quality Forum (NQF), 2017, IMPR DIAGN QUAL SAF
   NORC at the University of Chicago and IHI/NPSF Lucian Leape Institute, 2017, AM EXP MED ERR VIEW
   O'Malley AS, 2015, J AM MED INFORM ASSN, V22, P426, DOI 10.1093/jamia/ocu029
   Office of the National Coordinator for Health Information Technology (ONC), SAFER GUID SELF ASS
   Parker D, 2015, EUR J GEN PRACT, V21, P26, DOI 10.3109/13814788.2015.1043732
   Patterson ME, 2013, J PATIENT SAF, V9, P129, DOI 10.1097/PTS.0b013e318281edcb
   Ratwani R, 2014, ROLE HLTH IT DEV IMP
   Ratwani R, 2016, APPL CLIN INFORM, V7, P1069, DOI 10.4338/ACI-2016-06-R-0105
   Rogith D, 2017, JT COMM J QUAL PATIE, V43, P598, DOI 10.1016/j.jcjq.2017.06.007
   Schaffer AC, 2017, JAMA INTERN MED, V177, P710, DOI 10.1001/jamainternmed.2017.0311
   Schiff GD, 2017, MED CARE, V55, P797, DOI 10.1097/MLR.0000000000000759
   Shekelle PG., 2016, AHRQ PUBLICATION
   Shortell SM, 2008, JAMA-J AM MED ASSOC, V299, P445, DOI 10.1001/jama.299.4.445
   Singh H, 2019, J PATIENT SAF, V15, P311, DOI 10.1097/PTS.0000000000000338
   Singh H, 2016, BMJ QUAL SAF, V25, P226, DOI 10.1136/bmjqs-2015-004486
   Singh H, 2015, NEW ENGL J MED, V373, P2493, DOI 10.1056/NEJMp1512241
   Singh H, 2014, BMJ QUAL SAF, V23, P727, DOI 10.1136/bmjqs-2013-002627
   Singh H, 2013, J AM MED INFORM ASSN, V20, P727, DOI 10.1136/amiajnl-2012-001267
   Singh H, 2013, JAMA INTERN MED, V173, P418, DOI 10.1001/jamainternmed.2013.2777
   Singh H, 2010, J CLIN ONCOL, V28, P3307, DOI 10.1200/JCO.2009.25.6636
   Singh H, 2009, ARCH INTERN MED, V169, P1578, DOI 10.1001/archinternmed.2009.263
   Sittig DF, 2015, J AM MED INFORM ASSN, V22, P900, DOI 10.1093/jamia/ocv013
   Sittig DF, 2012, J GEN INTERN MED, V27, P1235, DOI 10.1007/s11606-012-2161-y
   Tanner C, 2015, APPL CLIN INFORM, V6, P136, DOI 10.4338/ACI-2014-11-RA-0099
   The Joint Commission, 2015, INV HLTH IT REL DEAT
   Wachter R.M., 2015, DIGITAL DOCTOR HOPE
   Weaver SJ, 2013, ANN INTERN MED, V158, P369, DOI 10.7326/0003-4819-158-5-201303051-00002
NR 60
TC 4
Z9 4
U1 2
U2 8
PU LIPPINCOTT WILLIAMS & WILKINS
PI PHILADELPHIA
PA TWO COMMERCE SQ, 2001 MARKET ST, PHILADELPHIA, PA 19103 USA
SN 1549-8417
EI 1549-8425
J9 J PATIENT SAF
JI J. Patient Saf.
PD DEC
PY 2019
VL 15
IS 4
BP 267
EP 273
DI 10.1097/PTS.0000000000000531
PG 7
WC Health Care Sciences & Services; Health Policy & Services
WE Science Citation Index Expanded (SCI-EXPANDED); Social Science Citation Index (SSCI)
SC Health Care Sciences & Services
GA JU7AF
UT WOS:000501824500024
PM 30138158
DA 2022-10-14
ER

PT J
AU Mull, CC
   Thompson, AD
   Selbst, SM
   Miller, EG
   Rappaport, DI
   Gartner, JC
   Bowman, WR
AF Mull, Colette C.
   Thompson, Amy D.
   Selbst, Steven M.
   Miller, Elissa G.
   Rappaport, David I.
   Gartner, J. Carlton
   Bowman, Wesley R.
TI A Call to Restore Your Calling Self-care of the Emergency Physician in
   the Face of Life-Changing Stress-Part 1 of 6
SO PEDIATRIC EMERGENCY CARE
LA English
DT Article
DE patient death; emotional debriefing; debriefing; life-changing stressor
ID MEDICAL-STUDENTS EXPERIENCES; POSTTRAUMATIC-STRESS; PEDIATRIC RESIDENTS;
   PATIENT; DISORDER; DEATH; DOCTORS; BURNOUT; FELLOWS
AB Few practicing emergency physicians will avoid life-changing stressors such as a medical error, personal illness, malpractice litigation, or death of a patient. Many will be unprepared for the toll they will take on their lives. Some may ultimately experience burnout, post-traumatic stress disorder, and suicidal ideation. Medical education, continuing education, and maintenance of certification programs do not teach physicians to recognize helplessness, moral distress, or maladaptive coping mechanisms in themselves. Academic physicians receive little instruction on how to teach trainees and medical students the art of thriving through life-changing stressors in their career paths. Most importantly, handling a life-changing stressor is that much more overwhelming today, as physicians struggle to meet the daily challenge of providing the best patient care in a business-modeled health care environment where profit-driven performance measures (eg, productivity tracking, patient reviews) can conflict with the quality of medical care they wish to provide. Using personal vignettes and with a focus on the emergency department setting, this 6-article series examines the impact life-changing stressors have on physicians, trainees, and medical students. The authors identify internal constraints that inhibit healthy coping and tools for individuals, training programs, and health care organizations to consider adopting, as they seek to increase physician satisfaction and retention. The reader will learn to recognize physician distress and acquire strategies for self-care and peer support. The series will highlight the concept that professional fulfillment requires ongoing attention and is a work in progress.
C1 [Mull, Colette C.; Thompson, Amy D.; Selbst, Steven M.] Thomas Jefferson Univ, Sidney Kimmel Med Coll, Nemours Alfred I duPont Hosp Children, Dept Pediat,Div Emergency Med, 1600 Rockland Rd, Wilmington, DE 19803 USA.
   [Miller, Elissa G.] Thomas Jefferson Univ, Sidney Kimmel Med Coll, Nemours Alfred I duPont Hosp Children, Dept Pediat,Div Palliat Care, Wilmington, DE USA.
   [Rappaport, David I.; Gartner, J. Carlton] Thomas Jefferson Univ, Sidney Kimmel Med Coll, Nemours Alfred I duPont Hosp Children, Dept Pediat,Div Gen Pediat, Wilmington, DE USA.
   [Bowman, Wesley R.] Nemours Alfred I duPont Hosp Children, Employee Assistance Program, Wilmington, DE USA.
C3 Jefferson University; Nemours Alfred I. duPont Hospital for Children;
   Jefferson University; Nemours Alfred I. duPont Hospital for Children;
   Jefferson University; Nemours Alfred I. duPont Hospital for Children;
   Nemours Alfred I. duPont Hospital for Children
RP Mull, CC (通讯作者)，Thomas Jefferson Univ, Sidney Kimmel Med Coll, Nemours Alfred I duPont Hosp Children, Dept Pediat,Div Emergency Med, 1600 Rockland Rd, Wilmington, DE 19803 USA.
EM cmull@nemours.org
CR American Psychiatric Association, 2000, DIAGNOSTIC STAT MANU, V4th ed., text rev., DOI [10.1176/appi.books.9780890425596, DOI 10.1176/APPI.BOOKS.9780890425596]
   Baer TE, 2017, PEDIATRICS, V139, DOI 10.1542/peds.2016-2163
   Balch Charles M, 2010, Adv Surg, V44, P29
   Bateman ST, 2012, J PALLIAT MED, V15, P1329, DOI 10.1089/jpm.2012.0253
   Batley NJ, 2017, BMC MED EDUC, V17, DOI 10.1186/s12909-017-0945-9
   Birur B, 2017, COMMUNITY MENT HLT J, V53, P183, DOI 10.1007/s10597-016-0047-x
   Colville GA, 2017, PEDIATR CRIT CARE ME, V18, pE267, DOI 10.1097/PCC.0000000000001179
   Eng Juliana, 2015, J Grad Med Educ, V7, P430, DOI 10.4300/JGME-D-14-00544.1
   Everly, 2001, CRITICAL INCIDENT ST
   Granek L, 2015, J ONCOL PRACT, V11, pE182, DOI 10.1200/JOP.2014.001727
   Halpern J, 2014, BIOMED RES INT, V2014, DOI 10.1155/2014/483140
   Jackson VA, 2005, ACAD MED, V80, P648, DOI 10.1097/00001888-200507000-00007
   Kearns MC, 2012, DEPRESS ANXIETY, V29, P833, DOI 10.1002/da.21997
   Kelly E, 2010, MED EDUC, V44, P421, DOI 10.1111/j.1365-2923.2009.03603.x
   Lu DW, 2015, WEST J EMERG MED, V16, P996, DOI 10.5811/westjem.2015.9.27945
   Mills LD, 2005, J EMERG MED, V28, P1, DOI 10.1016/j.jemermed.2004.05.009
   Montgomery A., 2014, BURN RES, V1, P50, DOI [10.1016/j.burn.2014.04.002, DOI 10.1016/J.BURN.2014.04.002]
   Moores TS, 2007, MED EDUC, V41, P942, DOI 10.1111/j.1365-2923.2007.02836.x
   Murray E, 2018, ANN EMERG MED, V72, P322, DOI 10.1016/j.annemergmed.2018.03.040
   Osta AD, 2019, ACAD PEDIATR, V19, P278, DOI 10.1016/j.acap.2018.10.003
   Pessagno R, 2013, OMEGA-J DEATH DYING, V68, P207, DOI 10.2190/OM.68.3.b
   Pettker CM, 2017, SEMIN PERINATOL, V41, P156, DOI 10.1053/j.semperi.2017.03.004
   Raimo John, 2018, J Grad Med Educ, V10, P524, DOI 10.4300/JGME-D-18-00273.1
   Ratanawongsa N, 2005, ACAD MED, V80, P641, DOI 10.1097/00001888-200507000-00006
   Redinbaugh EM, 2003, BMJ-BRIT MED J, V327, P185, DOI 10.1136/bmj.327.7408.185
   Rhodes-Kropf J, 2005, ACAD MED, V80, P634, DOI 10.1097/00001888-200507000-00005
   Roden-Foreman JW, 2017, COGN BEHAV THERAPY, V46, P522, DOI 10.1080/16506073.2017.1315612
   Rose S, 2012, COCHRANE DATABASE SY, V2, pe134
   Serwint JR, 2006, J PALLIAT MED, V9, P70, DOI 10.1089/jpm.2006.9.70
   Serwint JR, 2004, J PEDIATR-US, V145, P229, DOI 10.1016/j.jpeds.2004.04.055
   Smith-Han K, 2016, BMC MED EDUC, V16, DOI 10.1186/s12909-016-0631-3
   Strote J, 2011, ACAD EMERG MED, V18, P255, DOI 10.1111/j.1553-2712.2011.01004.x
   van Emmerik AAP, 2002, LANCET, V360, P766, DOI 10.1016/S0140-6736(02)09897-5
   Vanyo L, 2018, ANN EMERG MED, V71, P541, DOI 10.1016/j.annemergmed.2017.11.001
   Vanyo L, 2017, ANN EMERG MED, V70, P898, DOI 10.1016/j.annemergmed.2017.07.010
   Wear D, 2002, ACAD MED, V77, P271, DOI 10.1097/00001888-200204000-00003
   Zinns LE, 2015, PEDIATR EMERG CARE, V31, P551, DOI 10.1097/PEC.0000000000000196
NR 37
TC 1
Z9 1
U1 0
U2 3
PU LIPPINCOTT WILLIAMS & WILKINS
PI PHILADELPHIA
PA TWO COMMERCE SQ, 2001 MARKET ST, PHILADELPHIA, PA 19103 USA
SN 0749-5161
EI 1535-1815
J9 PEDIATR EMERG CARE
JI Pediatr. Emerg. Care
PD APR
PY 2019
VL 35
IS 4
BP 319
EP 322
DI 10.1097/PEC.0000000000001807
PG 4
WC Emergency Medicine; Pediatrics
WE Science Citation Index Expanded (SCI-EXPANDED)
SC Emergency Medicine; Pediatrics
GA HX0HG
UT WOS:000467069500022
PM 30870336
DA 2022-10-14
ER

PT J
AU Ozer, S
   Sarsilmaz, H
   Aktas, H
   Aykar, FS
AF Ozer, Serap
   Sarsilmaz (Kankaya), Huelya
   Aktas (Toptas), Hikmet
   Aykar, Fisun Senuzun
TI Attitudes Toward Patient Safety and Tendencies to Medical Error Among
   Turkish Cardiology and Cardiovascular Surgery Nurses
SO JOURNAL OF PATIENT SAFETY
LA English
DT Article
DE cardiology; cardiovascular surgery; nursing; patient safety; medical
   error
ID CULTURE; CARE; PERCEPTION
AB Background Patient safety and medical errors are among the most discussed topics in recent years. Identifying and reporting medical errors is one of the most significant steps toward the adoption of measures to increase patient safety. Objectives The goal of this descriptive, cross-sectional study was to evaluate attitudes toward patient safety and the tendencies to medical error among cardiology and cardiovascular surgery nurses in Turkey. Methods The study sample consisted of nurses who worked in the cardiology and cardiovascular surgery departments of a University Hospital in Izmir, the third largest city in Turkey. A total of 103 nurses working in the day shift of the mentioned departments volunteered and participated in the study. A "Nurse Information Form," a "Patient Safety Attitude Questionnaire (PSAQ)," and a "Malpractice Tendency Scale in Nursing-(MTSN)" were used as data collection instruments. Results The mean +/- 1 standard deviation of the nurses' PSAQ scores were 141.86 +/- 18.39, whereas their MTSN scores were 237.20 +/- 18.12. Although no statistically significant difference could be evidenced between cardiology and cardiovascular surgery nurses in their total MTSN scores (t = -0.99, P = 0.32), their PSAQ scores showed a significant difference (t = 2.34, P = 0.02). Conclusions This study showed that the tendencies to medical error among cardiology and cardiovascular surgery nurses working in a Turkish facility were low, whereas their attitudes toward patient safety were not at a particularly satisfactory level. The cardiology nurses were found to have a more positive attitude toward patient safety than their colleagues in cardiovascular surgery.
C1 [Ozer, Serap; Sarsilmaz (Kankaya), Huelya; Aykar, Fisun Senuzun] Ege Univ, Fac Nursing, Med Nursing Dept, Izmir, Turkey.
   [Aktas (Toptas), Hikmet] Izmir Tepecik Educ & Res Hosp, Anaesthesia Dept, Izmir, Turkey.
   [Aykar, Fisun Senuzun] Izmir Univ, Sch Hlth, Dept Nursing, Izmir, Turkey.
C3 Ege University; Izmir Tepecik Training & Research Hospital; Izmir
   University
RP Ozer, S (通讯作者)，Ege Univ, Fac Nursing, TR-35100 Bornova, Turkey.
EM serap.ozer@ege.edu.tr
RI Aykar, Fisun Şenuzun/AAS-2972-2021
OI Aykar, Fisun Şenuzun/0000-0002-3466-4943
CR Abdou HA., 2011, WORLD J MED SCI, V6, P17
   AKALIN E, 2005, TURK J INTENSIVE CAR, V5, P141
   Akgul A., 2005, STAT ANAL TECHNIQUES, V3rd
   [Anonymous], 2001, NEW HLTH SYST 21 CEN
   Babakkal Z, 2009, AEGEAN PEDIAT B, V16, P87
   Baykal U, 2010, J ED RES NURS, V7, P39
   Bodur S, 2010, BMC HEALTH SERV RES, V10, DOI 10.1186/1472-6963-10-28
   Chiang HY, 2012, J NURS CARE QUAL, V27, P359, DOI 10.1097/NCQ.0b013e31825ba89e
   Cirpi F, 2009, HASTA GUVENLIGINE YO, V2, P26
   Durmus SC, 2013, HOLIST NURS PRACT, V27, P225, DOI 10.1097/HNP.0b013e318294e6d3
   Henry L, 2012, INNOVATIONS, V7, P328, DOI 10.1097/IMI.0b013e31827e3625
   Kim J, 2007, WESTERN J NURS RES, V29, P827, DOI 10.1177/0193945906297370
   Korkmaz O, 2012, J SOC SCI I DOKUZ EY, V14, P91
   Lagerstrom M, 2006, EUR J CARDIOVASC NUR, P5
   Meyer GS, 2010, NATL QUALITY FORUM, V2010, P247
   Mullin SG, 2011, DIMENS CRIT CARE NUR, V30, P150, DOI 10.1097/DCC.0b013e31820d2230
   Ozata M, 2010, J MED RES, V8, P100
   Park SA, 2011, ASIAN PAC J CANCER P, V12, P2129
   Pekuslu S, 2011, 3 UL SAGL PERF KAL K, P319
   Polat O, 2011, J HLTH SCI ACIBADEM, V2, P119
   Raftopoulos V, 2013, J CRIT CARE, V28, P51, DOI 10.1016/j.jcrc.2012.04.013
   Riley Jillian P, 2003, Eur J Cardiovasc Nurs, V2, P283, DOI 10.1016/j.ejcnurse.2003.08.004
   Sayek F, 2010, REPORTS TMA BOOKS FU, P110
   Sayek F, 2010, REPORTS TMA BOOKS FU, P13
   Sen S, 2009, INT C PERF QUAL HLTH, P24
   Tekingunduz, 2012, NURSING HLTH SCI, V15, P188
   Top M, 2008, J HACETTEPE HLTH ADM, V11, P161
   Wahr J, 2013, AM HEART ASS, V3, P1139
   Yava A, 2008, ANATOLIAN J CLIN INV, V2, P160
NR 29
TC 9
Z9 10
U1 1
U2 17
PU LIPPINCOTT WILLIAMS & WILKINS
PI PHILADELPHIA
PA TWO COMMERCE SQ, 2001 MARKET ST, PHILADELPHIA, PA 19103 USA
SN 1549-8417
EI 1549-8425
J9 J PATIENT SAF
JI J. Patient Saf.
PD MAR
PY 2019
VL 15
IS 1
BP 1
EP 6
DI 10.1097/PTS.0000000000000202
PG 6
WC Health Care Sciences & Services; Health Policy & Services
WE Science Citation Index Expanded (SCI-EXPANDED); Social Science Citation Index (SSCI)
SC Health Care Sciences & Services
GA HN1JT
UT WOS:000459944000002
PM 26001549
DA 2022-10-14
ER

PT J
AU Ulsenheimer, K
AF Ulsenheimer, K.
TI Patients rights act. Consequences for medical treatment
SO ANAESTHESIST
LA German
DT Article
DE Standards; Malpractice; Consent; Information; Documentation
AB With the justification that the treatment and medical liability act suffers from a lack of transparency and reliability due to being characterized by many isolated decisions, in 2013 this was made into statute law in the form of the patients rights act in the German Civil Code (BGB). It was considered that "currently existing comprehensive rights of patients" would be strengthened through clarity and "legal transparency" and that the practical "implementation" would be improved. That this target will be achieved with these new statutory provisions is doubtful. Instead of more clarity, transparency and legal security, there now exists substantial need for interpretation of many aspects which will keep courts and lawyers occupied for many years. Furthermore, this has given rise to more bureaucratization of medicine with the compulsion to fulfil new formalities in clinics and doctors' offices. In this article the most important regulations for physicians will be presented and explained. Due to limited space and with due respect to the readership a subtle legal analysis of the regulations will be dispensed with.
C1 Ulsenheimer & Friedrich Rechtsanwalte, D-80333 Munich, Germany.
RP Ulsenheimer, K (通讯作者)，Ulsenheimer & Friedrich Rechtsanwalte, Maximilianspl 12, D-80333 Munich, Germany.
EM Ulsenheimer@uls-frie.de
RI chen, jing/D-8438-2014
CR Laufs, 2010, HANDBUCH DES ARZTREC
NR 1
TC 3
Z9 3
U1 0
U2 5
PU SPRINGER
PI NEW YORK
PA 233 SPRING ST, NEW YORK, NY 10013 USA
SN 0003-2417
EI 1432-055X
J9 ANAESTHESIST
JI Anaesthesist
PD FEB
PY 2014
VL 63
IS 2
BP 98
EP 104
DI 10.1007/s00101-013-2263-x
PG 7
WC Anesthesiology
WE Science Citation Index Expanded (SCI-EXPANDED)
SC Anesthesiology
GA AB2KP
UT WOS:000331621900002
PM 24499957
DA 2022-10-14
ER

PT J
AU Jacobs, LG
   Korcak, JA
   Zetkulic, M
AF Jacobs, Laurie G.
   Korcak, Jason A.
   Zetkulic, Marygrace
TI Physician Workforce Response to the COVID-19 Pandemic at an Academic
   Medical Center
SO DISASTER MEDICINE AND PUBLIC HEALTH PREPAREDNESS
LA English
DT Article
DE disaster planning; physician workforce; redeployment
ID DISASTER PREPAREDNESS
AB Objectives: The aim of this study was to describe the planning, implementation, and outcome of an acute care physician supplemental workforce during the local coronavirus disease 2019 (COVID-19) surge at a 771-bed academic medical center, from March 25 to May 5, 2020, in New Jersey, United States. Methods: The Department of Medicine sought participation by "independent" and redeployed "employed" physicians to provide acute hospital care, as well as assistance with occupational health and family communication. Plans addressed training, compensation, clinical privileges, malpractice, and collaboration with the existing hospitalist service. Results: Redeployed employed physicians (81% internists) selected either acute care (n = 68; median age, 52 y [range, 32-72 y]; 28% female) or non-face-to-face supportive roles (n = 69; median age, 52 y [range, 32-84 y]; 28% female). The redeployed physician group totaled 474 twelve-h daytime shifts typically caring for 10 patients per day. Six employed physicians refused redeployment, and only 3 independent physicians participated (all acute care). Of note, COVID-19 infection occurred in 10 hospitalists and intensivists, and in several redeployed physicians. Conclusions: Successful physician workforce staffing for medical disasters, such as the COVID-19 pandemic, requires consideration of personal risk, as well as medicolegal, financial, and clinical competency issues.
C1 [Jacobs, Laurie G.; Korcak, Jason A.; Zetkulic, Marygrace] Hackensack Meridian Sch Med, Dept Med, Nutley, NJ USA.
   [Jacobs, Laurie G.; Korcak, Jason A.; Zetkulic, Marygrace] Hackensack Univ, Med Ctr, Hackensack, NJ 07601 USA.
C3 Hackensack University Medical Center
RP Jacobs, LG (通讯作者)，Hackensack Univ, Med Ctr, Dept Internal Med, 30 Prospect Ave, Hackensack, NJ 07601 USA.
EM Laurie.Jacobs@HMHN.org
OI Jacobs, Laurie G./0000-0003-3609-2157
CR ama-assn, COD MED ETH OP 8 3
   [Anonymous], 2020, MED TEL HLTH CAR PRO
   Basu S, 2020, HEALTH AFFAIR, V39, P1605, DOI 10.1377/hlthaff.2020.00794
   Bowden K, 2020, J GEN INTERN MED, V35, P2732, DOI 10.1007/s11606-020-05952-6
   Fraher EP, 2020, NEW ENGL J MED, V382, P2181, DOI 10.1056/NEJMp2006376
   Gowing JR, 2017, PREHOSP DISASTER MED, V32, P321, DOI 10.1017/S1049023X1700019X
   Keeley C, 2020, HEALTH AFFAIR, V39, P1426, DOI 10.1377/hlthaff.2020.00904
   Kumar A, 2013, SOUTH MED J, V106, P17, DOI 10.1097/SMJ.0b013e3827c5c5b
   Persoff J, 2018, J HOSP MED, V13, P713, DOI 10.12788/jhm.3073
   Uppal A, 2020, HEALTH AFFAIR, V39, P1443, DOI 10.1377/hlthaff.2020.00901
NR 10
TC 0
Z9 0
U1 0
U2 2
PU CAMBRIDGE UNIV PRESS
PI NEW YORK
PA 32 AVENUE OF THE AMERICAS, NEW YORK, NY 10013-2473 USA
SN 1935-7893
EI 1938-744X
J9 DISASTER MED PUBLIC
JI Dis. Med. Public Health Prep.
PD APR
PY 2022
VL 16
IS 2
BP 473
EP 476
AR PII S1935789320003778
DI 10.1017/dmp.2020.377
PG 4
WC Public, Environmental & Occupational Health
WE Science Citation Index Expanded (SCI-EXPANDED); Social Science Citation Index (SSCI)
SC Public, Environmental & Occupational Health
GA 4J1OJ
UT WOS:000851039600014
PM 33040762
OA Green Published, hybrid
DA 2022-10-14
ER

PT J
AU Terp, S
   Wang, B
   Raffetto, B
   Seabury, SA
   Menchine, M
AF Terp, Sophie
   Wang, Brandon
   Raffetto, Brian
   Seabury, Seth A.
   Menchine, Michael
TI Individual Physician Penalties Resulting From Violation of Emergency
   Medical Treatment and Labor Act: A Review of Office of the Inspector
   General Patient Dumping Settlements, 2002-2015
SO ACADEMIC EMERGENCY MEDICINE
LA English
DT Article
AB Objective: The objective was to describe characteristics of civil monetary penalty settlements levied by the Office of the Inspector General (OIG) against individual physicians related to violation of the Emergency Medical Treatment and Labor Act (EMTALA).
   Methods: Descriptions of all civil monetary penalty settlements between 2002 and 2015 were obtained from the OIG. Characteristics of settlements against individual physicians related to EMTALA violations were described including settlement date, location, amount, whether there was an associated hospital settlement, the medical specialty of the physician involved, and the nature of the allegation.
   Results: Of 196 OIG civil monetary penalty settlements related to EMTALA, eight (4%) were levied against individual physicians, and 188 (96%) against facilities. Seven of the eight penalties against individual physicians were imposed upon on-call specialists, including six who failed to respond to evaluate and treat a patient in the emergency department (ED), and one who failed to accept appropriate transfer of a patient requiring higher level of care. The only penalty imposed on an emergency physician involved a case where a provider repeatedly failed to provide a medical screening examination to a pregnant teen based on the erroneous belief that a minor could not be evaluated or treated absent parental consent. Four of eight penalties against individual physicians were levied within the first 3 years of the 14-year study period. Half of all physician settlements were associated with a separate hospital civil monetary penalty settlement.
   Conclusions: For emergency physicians, a civil monetary penalty is a feared consequence of EMTALA enforcement, as a physician can be held individually liable for fine of up to $50,000 not covered by malpractice insurance. Although EMTALA is an actively enforced law, and violation of the EMTALA statute often results in hospital citations and fines, and occasionally facility closure, we found that individual physicians are rarely penalized by the OIG following EMTALA violation. Individual physician penalties are far less common than hospital citations or fines related to EMTALA or malpractice claims or payments. The majority of penalties against individual physicians were levied upon on-call specialists who refused to evaluate and treat ED patients. Only one emergency physician was fined during the study period for a clear violation of the EMTALA statute. Physicians should be diligent to ensure appropriate patient care and that facilities are compliant with the EMTALA statute, but should be aware that settlements against individual physicians are a rare consequence of EMTALA enforcement.
C1 [Terp, Sophie; Raffetto, Brian; Seabury, Seth A.; Menchine, Michael] Univ Southern Calif, Keck Sch Med, Dept Emergency Med, Los Angeles, CA 90033 USA.
   [Terp, Sophie; Seabury, Seth A.; Menchine, Michael] Univ Southern Calif, Schaeffer Ctr Hlth Policy & Econ, Los Angeles, CA 90007 USA.
   [Wang, Brandon] NYU, Sch Med, New York, NY USA.
C3 University of Southern California; University of Southern California;
   New York University
RP Terp, S (通讯作者)，Univ Southern Calif, Keck Sch Med, Dept Emergency Med, Los Angeles, CA 90033 USA.; Terp, S (通讯作者)，Univ Southern Calif, Schaeffer Ctr Hlth Policy & Econ, Los Angeles, CA 90007 USA.
EM terp@usc.edu
RI Terp, Sophie/P-1212-2019
OI Terp, Sophie/0000-0001-9841-7186
FU F32 Individual Postdoctoral Award [AHRQ-F32 HS022402-01]
FX An F32 Individual Postdoctoral Award supported Dr. Terp's time during
   her research fellowship (AHRQ-F32 HS022402-01) when she began working on
   this project.
CR *AM COLL EM PHYS, 2004, ON CALL SPEC COV US
   Jena AB, 2011, NEW ENGL J MED, V365, P629, DOI 10.1056/NEJMsa1012370
   LINZER JF, 2003, CLIN PEDIAT EMERG ME, V4, P249
   Menchine MD, 2008, ACAD EMERG MED, V15, P329, DOI 10.1111/j.1553-2712.2008.00071.x
   Office of Inspector General U.S. Department of Health and Human Services, CIV MON PEN AFF EXCL
   Terp S, 2017, ANN EMERG MED, V69, P155, DOI 10.1016/j.annemergmed.2016.05.021
   The Emergency Medical Treatment and Labor Act: The Enforcement Process, 2001, OEI090900221 US DEP
   Zuabi N, 2016, WEST J EMERG MED, V17, P245, DOI 10.5811/westjem.2016.3.29705
NR 8
TC 8
Z9 8
U1 0
U2 3
PU WILEY
PI HOBOKEN
PA 111 RIVER ST, HOBOKEN 07030-5774, NJ USA
SN 1069-6563
EI 1553-2712
J9 ACAD EMERG MED
JI Acad. Emerg. Med.
PD APR
PY 2017
VL 24
IS 4
BP 442
EP 446
DI 10.1111/acem.13159
PG 5
WC Emergency Medicine
WE Science Citation Index Expanded (SCI-EXPANDED)
SC Emergency Medicine
GA EU6SK
UT WOS:000401164000006
PM 28109011
OA Green Accepted, Bronze
DA 2022-10-14
ER

PT J
AU Otaki, Y
   Fujishiro, N
   Oyama, Y
   Hata, N
   Kato, D
   Kawachi, S
AF Otaki, Yasuhiro
   Fujishiro, Naofumi
   Oyama, Yasuaki
   Hata, Naoko
   Kato, Daisuke
   Kawachi, Shoji
TI The risk of fatal bleeding complications in jugular catheterization in
   patients with coagulopathy: A retrospective analysis of death cases in
   closed claims and the Medical Accident Investigating System in Japan
SO PLOS ONE
LA English
DT Article
ID MALPRACTICE CLAIMS; GUIDELINES; MANAGEMENT; ARTHRITIS; ERRORS
AB Background
   To prevent recurrence of medical accidents, the Medical Accident Investigating System was implemented in October 2015 by the Japan Medical Safety Research Organization (Medsafe Japan) to target deaths from medical care that were unforeseen by the administrator. Medsafe Japan analyzed the 10 cases of central venous catheterization-related deaths reported in the system and published recommendations in March 2017. However, the particular emphasis for the prevention of central venous catheterization-related deaths is unclear.
   Methods
   This study aimed to identify the recommendation points that should be emphasized to prevent recurrence of central venous catheterization-related deaths. We assessed central venous catheterization in 8530 closed-claim cases between January 2002 and December 2016 covered by the medical insurer Sompo-Japan. Moreover, we compared central venous catheterization-related death in closed-claim cases with death in reported cases.
   Results
   The background, error type, anatomic insertion site, and fatal complication data were evaluated for 37 closed-claim cases, of which 12 (32.4%) were death cases. Of the 12 closed-claim cases and 10 reported cases, 9 (75.0%) closed-claim cases and 9 (90.0%) reported cases were related to vascular access. Among these, 5 closed-claim cases (41.7%) and 7 reported cases (77.8%) were related to internal jugular vein catheterization (p = 0.28). Coagulopathy was observed in 3 (60.0%) of 5 closed-claim cases and 6 (85.7%) of 7 reported cases.
   Conclusions
   The risk of internal jugular catheterization in patients with coagulopathy must be carefully considered.
C1 [Otaki, Yasuhiro; Fujishiro, Naofumi; Hata, Naoko; Kato, Daisuke; Kawachi, Shoji] Teikyo Univ, Gen Med Educ & Res Ctr, Tokyo, Japan.
   [Otaki, Yasuhiro; Kawachi, Shoji] Teikyo Univ Hosp, Safety Control Dept, Tokyo, Japan.
   [Oyama, Yasuaki] Sompo Japan Insurance Inc, Specialty Claims Dept, Tokyo, Japan.
C3 Teikyo University; Teikyo University
RP Otaki, Y (通讯作者)，Teikyo Univ, Gen Med Educ & Res Ctr, Tokyo, Japan.; Otaki, Y (通讯作者)，Teikyo Univ Hosp, Safety Control Dept, Tokyo, Japan.
EM y-otaki@med.teikyo-u.ac.jp
OI Otaki, Yasuhiro/0000-0002-8617-1120; Fujishiro,
   Naofumi/0000-0001-6573-9613
FU Japan Society for the Promotion of Science (JSPS) KAKENHI [18KT0099,
   19K10542]
FX YO received the funding for this work from the Japan Society for the
   Promotion of Science (JSPS) KAKENHI (grant number 18KT0099 and 19K10542,
   available from https://nrid.nii.ac.jp/ja/nrid/1000060464004/).The
   funders had no role in study design, data collection and analysis,
   decision to publish, or preparation of the manuscript.
CR Amer Soc Anesthesiologists, 2012, ANESTHESIOLOGY, V116, P539, DOI 10.1097/ALN.0b013e31823c9569
   Ares G, 2017, CURR OPIN PEDIATR, V29, P340, DOI 10.1097/MOP.0000000000000485
   Domino KB, 2004, ANESTHESIOLOGY, V100, P1411, DOI 10.1097/00000542-200406000-00013
   Frykholm P, 2014, ACTA ANAESTH SCAND, V58, P508, DOI 10.1111/aas.12295
   Ibeas Jose, 2017, Nefrologia, V37 Suppl 1, P1, DOI 10.1016/j.nefro.2017.11.004
   Jaffray J, 2017, FRONT PEDIATR, V5, DOI 10.3389/fped.2017.00005
   Japan Medical Safety Research Organization, RES QUEST REC CVC IN
   Japan Medical Safety Research Organization, SEC MED SAF MED ACC
   Joffe AM, 2019, ANESTHESIOLOGY, V131, P818, DOI 10.1097/ALN.0000000000002815
   Lamperti M, 2012, INTENS CARE MED, V38, P1105, DOI 10.1007/s00134-012-2597-x
   McGee DC, 2003, NEW ENGL J MED, V348, P1123, DOI 10.1056/NEJMra011883
   Medical Accident Investigation and Support Center Japan Medical Safety Research Organization, 2017, AN DEATHS REL COMPL
   Miki Tamotsu, 2011, Masui, V60 Suppl, pS25
   Ministry of Health Labor and Welfare, MED ACC INV SYST
   Mirski MA, 2007, ANESTHESIOLOGY, V106, P164, DOI 10.1097/00000542-200701000-00026
   Morley M, 2020, OPHTHALMOLOGY, V127, P852, DOI 10.1016/j.ophtha.2019.12.019
   Nishiwaki K, 2020, J ANESTH, V34, P167, DOI 10.1007/s00540-019-02702-9
   Norris LB, 2017, INT J ANTIMICROB AG, V50, P308, DOI 10.1016/j.ijantimicag.2017.06.013
   Otaki Y, 2018, J CHIN MED ASSOC, V81, P236, DOI 10.1016/j.jcma.2017.06.023
   Otaki Y, 2017, CHINESE MED J-PEKING, V130, P1454, DOI 10.4103/0366-6999.207479
   Parienti JJ, 2015, NEW ENGL J MED, V373, P1220, DOI 10.1056/NEJMoa1500964
   Schummer W, 2014, BRIT J ANAESTH, V113, P122, DOI 10.1093/bja/aeu049
   Singh H, 2007, ARCH INTERN MED, V167, P2030, DOI 10.1001/archinte.167.19.2030
   Stephens R, 2001, BRIT J ANAESTH, V87, P306, DOI 10.1093/bja/87.2.306
   Studdert DM, 2006, NEW ENGL J MED, V354, P2024, DOI 10.1056/NEJMsa054479
   Troianos CA, 2012, ANESTH ANALG, V114, P46, DOI 10.1213/ANE.0b013e3182407cd8
   Vincent C, 2006, J EVAL CLIN PRACT, V12, P665, DOI 10.1111/j.1365-2753.2006.00634.x
   Zengerink I, 2016, J ARTHROPLASTY, V31, P1890, DOI 10.1016/j.arth.2016.02.055
NR 28
TC 0
Z9 0
U1 0
U2 0
PU PUBLIC LIBRARY SCIENCE
PI SAN FRANCISCO
PA 1160 BATTERY STREET, STE 100, SAN FRANCISCO, CA 94111 USA
SN 1932-6203
J9 PLOS ONE
JI PLoS One
PD JAN 13
PY 2022
VL 17
IS 1
AR e0261636
DI 10.1371/journal.pone.0261636
PG 13
WC Multidisciplinary Sciences
WE Science Citation Index Expanded (SCI-EXPANDED)
SC Science & Technology - Other Topics
GA 1H0VF
UT WOS:000796264200022
PM 35025900
OA gold, Green Published
DA 2022-10-14
ER

PT J
AU Hanganu, B
   Ioan, BG
AF Hanganu, Bianca
   Ioan, Beatrice Gabriela
TI The Personal and Professional Impact of Patients' Complaints on
   Doctors-A Qualitative Approach
SO INTERNATIONAL JOURNAL OF ENVIRONMENTAL RESEARCH AND PUBLIC HEALTH
LA English
DT Article
DE complaints; personal impact; professional impact; qualitative research;
   medical practice; doctors; patients; semi-structured interview
ID CLINICAL-JUDICIAL SYNDROME; MEDICAL MALPRACTICE; EXPERIENCE; LITIGATION;
   PHYSICIANS; ERRORS
AB Background: Complaints regarding medical practice represent a harsh reality of the current world. Patients have the right to receive explanations and compensation when they are injured during the medical act, but the increased potential for exposure to complaints determines personal and professional consequences for the doctors, with significant impact on their health and practice. Thus, the aim of our research was to analyze in depth the impact of complaints on the doctors involved. Materials and methods: The authors conducted a qualitative study, using a semi-structured interview, addressed to doctors who had complaints from patients. The participants in our research were identified using an adapted version of the snowball method. Results: After the analysis of the interviews using the inductive method, nine themes resulted, seven of which are addressed in this paper: injustice, personal impact, professional impact, difficulties, supportive factors, the attitude of the hospital management and the attitude of colleagues. At the personal level, the doctors were overwhelmed by insomnia, nightmares, stress and anxiety, and at the professional level by doubts about medical decisions, fear, anxiety and the tendency to avoid patients with severe diseases. Conclusions: The study revealed that physicians who had complaints from patients are deeply affected by the complaint itself and the associated investigation procedure, even if, to a lesser extent, some of the participants found motivation for a better management of the situation. The study also showed the need for changes in the legal and medical systems in order to create mechanisms to support the doctors during the investigation process.
C1 [Hanganu, Bianca; Ioan, Beatrice Gabriela] Grigore T Popa Univ Med & Pharm Iasi, Legal Med Dept, Fac Med, Iasi 700115, Romania.
C3 Grigore T Popa University of Medicine & Pharmacy
RP Hanganu, B (通讯作者)，Grigore T Popa Univ Med & Pharm Iasi, Legal Med Dept, Fac Med, Iasi 700115, Romania.
EM bianca-hanganu@umfiasi.ro; beatrice.ioan@umfiasi.ro
CR Ahmadi SA, 2019, SPINE J, V19, P1221, DOI 10.1016/j.spinee.2019.02.001
   Arimany-Manso J, 2018, MED CLIN-BARCELONA, V151, P156, DOI 10.1016/j.medcli.2018.02.017
   Bookman K, 2020, EMERG MED CLIN N AM, V38, P539, DOI 10.1016/j.emc.2020.01.006
   Bourne T, 2017, BMJ OPEN, V7, DOI 10.1136/bmjopen-2017-017856
   Bourne T, 2016, BMJ OPEN, V6, DOI 10.1136/bmjopen-2016-011711
   Bourne T, 2015, BMJ OPEN, V5, DOI 10.1136/bmjopen-2014-006687
   Brody H, 2011, J GEN INTERN MED, V26, P806, DOI 10.1007/s11606-011-1635-7
   Cunningham Wayne, 2004, N Z Med J, V117, pU972
   Cunningham W, 2009, NEW ZEAL MED J, V122, P19
   Davies E., 2013, BMJ, V347, pf5997, DOI [10.1136/bmj.f5997, DOI 10.1136/BMJ.F5997]
   Davis G.G., 2004, PATHOLOGY LAW PRACTI, P77
   Debono B, 2020, NEUROCHIRURGIE, V66, P219, DOI 10.1016/j.neuchi.2020.05.003
   Godlee F., 2013, BMJ, V346, pf1328, DOI [10.1136/bmj.f1328, DOI 10.1136/BMJ.F1328]
   Golemon L, 2019, KENNEDY INST ETHIC J, V29, P273, DOI 10.1353/ken.2019.0025
   Gomez-Duran EL, 2018, J HEALTHC QUAL RES, V33, P284, DOI 10.1016/j.jhqr.2018.06.002
   Guest RS, 2011, ANN SURG ONCOL, V18, P1236, DOI 10.1245/s10434-011-1623-5
   Guillain A, 2020, ACTA NEUROCHIR, V162, P1379, DOI 10.1007/s00701-020-04302-z
   Hanganu B., 2019, PSIHOLOGIE MEDICALA, P183
   Hanganu B, 2020, MEDICINA-LITHUANIA, V56, DOI 10.3390/medicina56060259
   Hickson GB, 2002, JAMA-J AM MED ASSOC, V287, P2951, DOI 10.1001/jama.287.22.2951
   Hwang CY, 2018, MEDICINE, V97, DOI 10.1097/MD.0000000000010237
   Jackson KL, 2021, GLOB SPINE J, V11, P782, DOI 10.1177/2192568220939524
   Jain A, 1999, BRIT MED J, V318, P1596, DOI 10.1136/bmj.318.7198.1596
   Katz Eric D, 2019, Clin Pract Cases Emerg Med, V3, P329, DOI 10.5811/cpcem.2019.9.43975
   Leape LL, 2012, ACAD MED, V87, P845, DOI 10.1097/ACM.0b013e318258338d
   Liebman CB, 2004, HEALTH AFFAIR, V23, P22, DOI 10.1377/hlthaff.23.4.22
   Maroon JC, 2019, J NEUROSURG, V130, P2081, DOI 10.3171/2019.1.JNS183622
   Miglioretti M., 2016, PROMOTING PATIENT EN, P240
   Naderifar M., 2017, STRIDES DEV MED ED, V14, DOI [DOI 10.5812/SDME.67670, 10.5812/sdme.67670]
   Nahed BV, 2012, PLOS ONE, V7, DOI 10.1371/journal.pone.0039237
   Nash L, 2009, AUST FAM PHYSICIAN, V38, P66
   Nash LM, 2010, MED J AUSTRALIA, V193, P579, DOI 10.5694/j.1326-5377.2010.tb04066.x
   Oyebode F, 2013, MED PRIN PRACT, V22, P323, DOI 10.1159/000346296
   Park BY, 2016, J KOREAN MED SCI, V31, P1963, DOI 10.3346/jkms.2016.31.12.1963
   Pope C, 2002, QUAL SAF HEALTH CARE, V11, P148, DOI 10.1136/qhc.11.2.148
   Reed DA, 2008, TEACH LEARN MED, V20, P205, DOI 10.1080/10401330802199443
   Renkema E, 2014, BMC HEALTH SERV RES, V14, DOI 10.1186/1472-6963-14-38
   Sanbar S.S., 2007, MED MALPRACTICE, P9
   Santoro E, 2014, UPDATES SURG-ITALY, V66, P173, DOI 10.1007/s13304-014-0264-1
   Schaad B, 2019, BMC HEALTH SERV RES, V19, DOI 10.1186/s12913-019-3905-8
   Schleiter Kristin E, 2009, Virtual Mentor, V11, P242, DOI 10.1001/virtualmentor.2009.11.3.hlaw1-0903
   Siegal Dana, 2020, J Healthc Risk Manag, V39, P28, DOI 10.1002/jhrm.21393
   Studdert DM, 2005, JAMA-J AM MED ASSOC, V293, P2609, DOI 10.1001/jama.293.21.2609
   Tan ECH, 2019, J FORMOS MED ASSOC, V118, P619, DOI 10.1016/j.jfma.2018.07.012
   Toraldo DM, 2015, MULTIDISCIP RESP MED, V10, DOI 10.1186/s40248-015-0006-3
   Traina F, 2009, CLIN ORTHOP RELAT R, V467, P434, DOI 10.1007/s11999-008-0582-z
   Verhoef LM, 2015, BMJ OPEN, V5, DOI 10.1136/bmjopen-2015-009275
   Wallace E, 2013, BMJ OPEN, V3, DOI 10.1136/bmjopen-2013-002929
   Wang Z, 2017, B WORLD HEALTH ORGAN, V95, P430, DOI [10.2471/BLT.16.179143, 10.2471/blt.16.179143]
   Wu CY, 2009, J FORMOS MED ASSOC, V108, P126, DOI 10.1016/S0929-6646(09)60043-7
NR 50
TC 1
Z9 1
U1 3
U2 5
PU MDPI
PI BASEL
PA ST ALBAN-ANLAGE 66, CH-4052 BASEL, SWITZERLAND
EI 1660-4601
J9 INT J ENV RES PUB HE
JI Int. J. Environ. Res. Public Health
PD JAN
PY 2022
VL 19
IS 1
AR 562
DI 10.3390/ijerph19010562
PG 17
WC Environmental Sciences; Public, Environmental & Occupational Health
WE Science Citation Index Expanded (SCI-EXPANDED); Social Science Citation Index (SSCI)
SC Environmental Sciences & Ecology; Public, Environmental & Occupational
   Health
GA YH4FX
UT WOS:000743125300001
PM 35010822
OA Green Published, gold
DA 2022-10-14
ER

PT J
AU Shaheen, NJ
   Fennerty, MB
   Bergman, JJ
AF Shaheen, Nicholas J.
   Fennerty, M. Brian
   Bergman, Jacques J.
TI Less Is More: A Minimalist Approach to Endoscopy
SO GASTROENTEROLOGY
LA English
DT Article
DE Gastrointestinal Endoscopy; Utilization; Colorectal Cancer Screening;
   Barrett's Esophagus
ID ASSOCIATION INSTITUTE GUIDELINE; UPPER-GI ENDOSCOPY; BARRETTS-ESOPHAGUS;
   PROSTATE-CANCER; OPEN-ACCESS; DIAGNOSTIC YIELD; PANCREATIC CYSTS;
   COLONOSCOPY SURVEILLANCE; SCREENING COLONOSCOPY; QUALITY INDICATORS
AB A substantial literature documents inappropriate usage of gastrointestinal endoscopy in a variety of clinical settings. Overusage of endoscopy appears to be common, and 30% or more of procedures performed in some clinical settings have questionable indications. The potential reasons for overuse of endoscopy are multiple, and include cancer phobia, fear of medical malpractice litigation, profit motive, the investigation of "incidentalomas" found on other imaging, and underappreciation of the delayed harms of endoscopy, among other reasons. Clinical guidelines, which should limit overuse of endoscopy, may instead serve to promote it, if authors opt to be "conservative," recommending endoscopy in situations of unclear utility. Several strategies may decrease overuse of endoscopy, including careful attention to risk stratification when choosing patients to screen, adherence to guidelines for surveillance intervals for colonoscopy, the use of quality indicators to identify outliers in endoscopy utilization, and education on appropriate indications and the risks of overuse at the medical student, residency, and fellowship levels.
C1 [Shaheen, Nicholas J.] Univ North Carolina Chapel Hill, Ctr Esophageal Dis & Swallowing, Div Gastroenterol & Hepatol, Chapel Hill, NC USA.
   [Fennerty, M. Brian] Oregon Hlth & Sci Univ, Div Gastroenterol & Hepatol, Portland, OR 97201 USA.
   [Bergman, Jacques J.] Acad Med Ctr, Dept Gastroenterol & Hepatol, Amsterdam, Netherlands.
C3 University of North Carolina; University of North Carolina Chapel Hill;
   University of North Carolina School of Medicine; Oregon Health & Science
   University; University of Amsterdam; Academic Medical Center Amsterdam
RP Shaheen, NJ (通讯作者)，Univ N Carolina, Sch Med, Med & Epidemiol, CB 7080, Chapel Hill, NC 27599 USA.
EM nshaheen@med.unc.edu
RI Bergman, Jacques/AAS-2500-2021
OI Bergman, Jacques/0000-0001-7548-6955
FU Medtronic; CSA Medical; C2 Therapeutics; Boston Scientific; CDx Medical;
   Fujifilm; Pentax Endoscopy; Fractyl Medical; Cernostics; Interpace; Erbe
   Medical; NinePoint Medical; Apollo
FX Nicholas J. Shaheen receives research funding from Medtronic, CSA
   Medical, C2 Therapeutics, Boston Scientific, and CDx Medical. M. Brian
   Fennerty serves on a Data Safety and Monitoring Board for C2
   Therapeutics. Jacques J. Bergman receives research funding from
   Medtronic, C2 Therapeutics, CDx Medical, Fujifilm, Pentax Endoscopy,
   Fractyl Medical, Cernostics, Interpace, Boston Scientific, Erbe Medical,
   and NinePoint Medical; and also receives consultancy fees from Apollo.
CR Alcedo J, 2009, DIS ESOPHAGUS, V22, P239, DOI 10.1111/j.1442-2050.2008.00908.x
   Anderson JC, 2017, GASTROENTEROLOGY, V152, P1933, DOI 10.1053/j.gastro.2017.02.010
   Andriole GL, 2009, NEW ENGL J MED, V360, P1310, DOI 10.1056/NEJMoa0810696
   Bai Y, 2010, J GASTROEN HEPATOL, V25, P1668, DOI 10.1111/j.1440-1746.2010.06414.x
   Bell KJL, 2015, INT J CANCER, V137, P1749, DOI 10.1002/ijc.29538
   Bersani G, 2005, DIGEST LIVER DIS, V37, P609, DOI 10.1016/j.dld.2005.03.008
   Borgaonkar MR, 2016, CAN J GASTROENTEROL, V2016, DOI 10.1155/2016/2729871
   Calderwood AH, 2013, GASTROENTEROL CLIN N, V42, P599, DOI 10.1016/j.gtc.2013.05.005
   Canto MI, 2015, GASTROENTEROLOGY, V148, P688, DOI 10.1053/j.gastro.2015.02.033
   Carney PA, 2011, ACAD RADIOL, V18, P369, DOI 10.1016/j.acra.2010.10.011
   Charles RJ, 1999, GASTROINTEST ENDOSC, V50, P480, DOI 10.1016/S0016-5107(99)70069-6
   Chey WD, 2017, AM J GASTROENTEROL, V112, P212, DOI 10.1038/ajg.2016.563
   Choi E, 2016, J HEALTH PSYCHOL
   Chou R, 2011, ANN INTERN MED, V155, P762, DOI 10.7326/0003-4819-155-11-201112060-00375
   Clarke JN, 2006, SOC SCI MED, V62, P2591, DOI 10.1016/j.socscimed.2005.11.021
   Cooper GS, 2004, AM J GASTROENTEROL, V99, P1544, DOI 10.1111/j.1572-0241.2004.30902.x
   Corley DA, 2014, NEW ENGL J MED, V370, P1298, DOI 10.1056/NEJMoa1309086
   Crockett SD, 2012, GASTROINTEST ENDOSC, V75, P23, DOI 10.1016/j.gie.2011.08.042
   Desai TK, 2012, GUT, V61, P970, DOI 10.1136/gutjnl-2011-300730
   Di Giulio E, 2010, DIGEST LIVER DIS, V42, P122, DOI 10.1016/j.dld.2009.04.019
   Farraye FA, 2017, AM J GASTROENTEROL, V112, P241, DOI 10.1038/ajg.2016.537
   Fernandez-del Castillo C, 2015, GASTROENTEROLOGY, V148, P685, DOI 10.1053/j.gastro.2015.02.034
   Ford ME, 2006, J NATL MED ASSOC, V98, P505
   Froehlich F, 2000, GASTROINTEST ENDOSC, V52, P333, DOI 10.1067/mge.2000.107906
   Ganz RA, 2014, GASTROINTEST ENDOSC, V79, P565, DOI 10.1016/j.gie.2013.09.024
   Gonsalves N, 2006, GASTROINTEST ENDOSC, V64, P313, DOI 10.1016/j.gie.2006.04.037
   Goodwin JS, 2011, ARCH INTERN MED, V171, P1335, DOI 10.1001/archinternmed.2011.212
   Grassini M, 2007, WORLD J GASTROENTERO, V13, P1816, DOI 10.3748/wjg.v13.i12.1816
   Gray JAM, 2008, BRIT MED J, V336, P480, DOI 10.1136/bmj.39470.643218.94
   Hassan C, 2007, GASTROINTEST ENDOSC, V65, P767, DOI 10.1016/j.gie.2006.12.058
   Hol Lieke, 2015, CMAJ Open, V3, pE244, DOI 10.9778/cmajo.20140063
   Hvid-Jensen F, 2011, NEW ENGL J MED, V365, P1375, DOI 10.1056/NEJMoa1103042
   Jaiswal S, 2015, N AM J MED SCI, V7, P429, DOI 10.4103/1947-2714.168660
   Johnson MR, 2015, GASTROENTEROLOGY, V149, P938, DOI 10.1053/j.gastro.2015.06.026
   Jung KW, 2011, AM J GASTROENTEROL, V106, P1447, DOI 10.1038/ajg.2011.130
   Kaminski MF, 2010, NEW ENGL J MED, V362, P1795, DOI 10.1056/NEJMoa0907667
   Keren D, 2011, CAN J GASTROENTEROL, V25, P83, DOI 10.1155/2011/379014
   Kim JJ, 2014, J CLIN GASTROENTEROL, V48, P119, DOI 10.1097/MCG.0b013e31828f1c8d
   Kruse GR, 2015, J GEN INTERN MED, V30, P277, DOI 10.1007/s11606-014-3015-6
   Kwo PY, 2017, AM J GASTROENTEROL, V112, P18, DOI 10.1038/ajg.2016.517
   Lennon AM, 2015, GASTROENTEROLOGY, V149, P825, DOI 10.1053/j.gastro.2015.05.062
   Lieberman DA, 2012, GASTROENTEROLOGY, V143, P844, DOI 10.1053/j.gastro.2012.06.001
   Lim JK, 2017, GASTROENTEROLOGY, V152, P1536, DOI 10.1053/j.gastro.2017.03.017
   Lin JS, 2016, US PREVENTIVE SERVIC
   Menees SB, 2014, GASTROINTEST ENDOSC, V79, P551, DOI 10.1016/j.gie.2014.01.029
   Moayyedi PM, 2017, AM J GASTROENTEROL, V112, P988, DOI 10.1038/ajg.2017.154
   Morini S, 2001, GASTROINTEST ENDOSC, V54, P175, DOI 10.1067/mge.2001.116565
   Murphy CC, 2016, CLIN GASTROENTEROL H, V14, P436, DOI 10.1016/j.cgh.2015.10.008
   Muthusamy VR, 2015, GASTROINTEST ENDOSC, V81, P1305, DOI 10.1016/j.gie.2015.02.021
   Nguyen GC, 2016, GASTROENTEROLOGY, V150, pe17, DOI [10.1053/j.gastro.2015.11.008, DOI 10.1053/J.GASTR0.2015.11.008]]
   Nguyen GC, 2017, GASTROENTEROLOGY, V152, P271, DOI 10.1053/j.gastro.2016.10.038
   Nguyen GC, 2016, GASTROENTEROLOGY, V150, P242, DOI 10.1053/j.gastro.2015.11.008
   Ondrejkova A, 2015, GASTROENTEROLOGY, V148, pS114
   Pais WP, 2008, GASTROINTEST ENDOSC, V67, P1082, DOI 10.1016/j.gie.2007.10.015
   Panella M, 2017, J HEALTH SERV RES PO
   Peery AF, 2012, GASTROENTEROLOGY, V143, P1179, DOI 10.1053/j.gastro.2012.08.002
   Pooler BD, 2016, AM J ROENTGENOL, V207, P996, DOI 10.2214/AJR.16.16275
   Raffle AE, 2007, SCREENING EVIDENCE P
   Ranasinghe I, 2016, GASTROENTEROLOGY, V150, P103, DOI 10.1053/j.gastro.2015.09.009
   Rees CJ, 2016, GUT, V65, P2045, DOI 10.1136/gutjnl-2016-312043
   Reisch LM, 2015, AM J CLIN PATHOL, V144, P916, DOI 10.1309/AJCP80LYIMOOUJIF
   Rex DK, 2015, GASTROINTEST ENDOSC, V81, P31, DOI 10.1016/j.gie.2014.07.058
   Rossi A, 2002, GASTROINTEST ENDOSC, V56, P714, DOI 10.1067/mge.2002.129222
   Rubenstein JH, 2008, AM J GASTROENTEROL, V103, P842, DOI 10.1111/j.1572-0241.2007.01689.x
   Saini SD, 2008, AM J GASTROENTEROL, V103, P1920, DOI 10.1111/j.1572-0241.2008.01945.x
   Saini SD, 2016, J GEN INTERN MED, V31, P53, DOI 10.1007/s11606-015-3569-y
   Schoen RE, 2010, GASTROENTEROLOGY, V138, P73, DOI 10.1053/j.gastro.2009.09.062
   Shaheen NJ, 2016, AM J GASTROENTEROL, V111, P30, DOI 10.1038/ajg.2015.322
   Shaheen NJ, 2005, GASTROENTEROLOGY, V129, P429, DOI 10.1053/j.gastro.2005.05.055
   Shaheen NJ, 2005, AM J GASTROENTEROL, V100, P577, DOI 10.1111/j.1572-0241.2005.41422.x
   Shaheen NJ, 2000, GASTROENTEROLOGY, V119, P333, DOI 10.1053/gast.2000.9302
   Siegel RL, 2017, CA-CANCER J CLIN, V67, P7, DOI 10.3322/caac.21387
   Singhi AD, 2016, GASTROINTEST ENDOSC, V83, P1107, DOI 10.1016/j.gie.2015.12.009
   Spechler SJ, 2011, GASTROENTEROLOGY, V140, P1084, DOI 10.1053/j.gastro.2011.01.030
   Stollman N, 2015, GASTROENTEROLOGY, V149, P1944, DOI 10.1053/j.gastro.2015.10.003
   Vege SS, 2015, GASTROENTEROLOGY, V148, P819, DOI 10.1053/j.gastro.2015.01.015
   Whitson MJ, 2012, GASTROINTEST ENDOSC, V75, P641, DOI 10.1016/j.gie.2011.10.032
   Wolf WA, 2015, GASTROENTEROLOGY, V149, P1752, DOI 10.1053/j.gastro.2015.08.048
   Xu X, 2013, HEALTH ECON POLICY L, V8, P453, DOI 10.1017/S1744133113000157
NR 79
TC 11
Z9 11
U1 0
U2 3
PU W B SAUNDERS CO-ELSEVIER INC
PI PHILADELPHIA
PA 1600 JOHN F KENNEDY BOULEVARD, STE 1800, PHILADELPHIA, PA 19103-2899 USA
SN 0016-5085
EI 1528-0012
J9 GASTROENTEROLOGY
JI Gastroenterology
PD MAY
PY 2018
VL 154
IS 7
SI SI
BP 1993
EP 2003
DI 10.1053/j.gastro.2017.12.044
PG 11
WC Gastroenterology & Hepatology
WE Science Citation Index Expanded (SCI-EXPANDED)
SC Gastroenterology & Hepatology
GA GG1RW
UT WOS:000432465500013
PM 29454789
DA 2022-10-14
ER

PT J
AU Svider, PF
   Husain, Q
   Mauro, KM
   Folbe, AJ
   Baredes, S
   Eloy, JA
AF Svider, Peter F.
   Husain, Qasim
   Mauro, Kevin M.
   Folbe, Adam J.
   Baredes, Soly
   Eloy, Jean Anderson
TI Impact of mentoring medical students on scholarly productivity
SO INTERNATIONAL FORUM OF ALLERGY & RHINOLOGY
LA English
DT Article
DE mentorship; medical student research; graduate student research;
   scholarly productivity; research productivity; scholarly impact;
   otolaryngology authorship
ID EXPERT WITNESS QUALIFICATION; H-INDEX; MALPRACTICE LITIGATION; GENDER
   DISPARITIES; ANESTHESIOLOGISTS; PLAINTIFF; CITATION; ASSOCIATION;
   MENTORSHIP; CRITERIA
AB BackgroundOur objectives were to evaluate collaboration with medical students and other nondoctoral authors, and assess whether mentoring such students influences the academic productivity of senior authors.
   MethodsSix issues of the Laryngoscope and International Forum of Allergy & Rhinology (IFAR) were examined for the corresponding author of each manuscript, and whether any students were involved in authorship. The h-index of all corresponding authors was calculated using the Scopus database to compare the scholarly impact of authors collaborating with students and those collaborating exclusively with other physicians or doctoral-level researchers.
   ResultsOf 261 Laryngoscope manuscripts, 71.6% had exclusively physician or doctoral-level authors, 9.2% had students (nondoctoral-level authors) as first authors, and another 19.2% involved student authors. Corresponding values for IFAR manuscripts were 57.1%, 6.3%, and 36.5%. Corresponding authors who collaborated with students had higher scholarly impact, as measured by the h-index, than those collaborating exclusively with physicians and doctoral-level scientists in both journals.
   ConclusionCollaboration with individuals who do not have doctoral-level degrees, presumably medical students, has a strong association with scholarly impact among researchers publishing in the Laryngoscope and IFAR. Research mentorship of medical students interested in otolaryngology may allow a physician-scientist to evaluate the students' effectiveness and functioning in a team setting, a critical component of success in residency training, and may have beneficial effects on research productivity for the senior author. (C) 2013 ARS-AAOA, LLC.
C1 [Svider, Peter F.; Folbe, Adam J.] Wayne State Univ, Sch Med, Dept Otolaryngol Head & Neck Surg, Detroit, MI USA.
   [Husain, Qasim; Mauro, Kevin M.; Baredes, Soly; Eloy, Jean Anderson] Rutgers New Jersey Med Sch, Dept Otolaryngol Head & Neck Surg, Newark, NJ 07103 USA.
   [Baredes, Soly; Eloy, Jean Anderson] Rutgers New Jersey Med Sch, Ctr Skull Base & Pituitary Surg, Newark, NJ 07103 USA.
   [Eloy, Jean Anderson] Rutgers New Jersey Med Sch, Dept Neurol Surg, Newark, NJ 07103 USA.
C3 Wayne State University; Rutgers State University New Brunswick; Rutgers
   State University Medical Center; Rutgers State University New Brunswick;
   Rutgers State University Medical Center; Rutgers State University New
   Brunswick; Rutgers State University Medical Center
RP Eloy, JA (通讯作者)，Rutgers New Jersey Med Sch, Dept Otolaryngol Head & Neck Surg, 90 Bergen St,Suite 8100, Newark, NJ 07103 USA.
EM jean.anderson.eloy@gmail.com
CR Atasoylu AA, 2003, J GEN INTERN MED, V18, P711, DOI 10.1046/j.1525-1497.2003.10425.x
   Barry PN, 2011, AM SURGEON, V77, P1432
   Benway BM, 2009, UROLOGY, V74, P30, DOI 10.1016/j.urology.2008.10.045
   Bligh J, 2009, ACAD MED, V84, P1161, DOI 10.1097/ACM.0b013e3181ace633
   Burgoyne LN, 2010, MED EDUC ONLINE, V15, DOI 10.3402/meo.v15i0.5212
   Carr PL, 2009, ACAD MED, V84, P1447, DOI 10.1097/ACM.0b013e3181b6ac27
   Chole RA, 2012, ARCH OTOLARYNGOL, V138, P707, DOI 10.1001/archoto.2012.1374
   Colaco M, 2013, J UROLOGY, V190, P999, DOI 10.1016/j.juro.2013.02.3186
   Eloy JA, 2014, INT FORUM ALLERGY RH, V4, P85, DOI 10.1002/alr.21224
   Eloy JA, 2014, J NEUROSURG, V120, P185, DOI 10.3171/2013.8.JNS13584
   Eloy JA, 2013, OTOLARYNG HEAD NECK, V149, P649, DOI 10.1177/0194599813499898
   Eloy JA, 2013, LARYNGOSCOPE, V123, P1865, DOI 10.1002/lary.24039
   Eloy JA, 2013, OTOLARYNG HEAD NECK, V149, P77, DOI 10.1177/0194599813486083
   Eloy JA, 2013, OTOLARYNG HEAD NECK, V148, P764, DOI 10.1177/0194599813481943
   Eloy JA, 2013, OTOLARYNG HEAD NECK, V148, P215, DOI 10.1177/0194599812466055
   Eloy JA, 2012, LARYNGOSCOPE, V122, P2690, DOI 10.1002/lary.23749
   Franzblau LE, 2013, PLAST RECONSTR SURG, V131, p837E, DOI 10.1097/PRS.0b013e318287a0c9
   Frishman W H, 2001, Heart Dis, V3, P140, DOI 10.1097/00132580-200105000-00002
   Gaster N, 2012, BIOESSAYS, V34, P830, DOI 10.1002/bies.201200036
   Healy NA, 2012, AM J SURG, V204, P256, DOI 10.1016/j.amjsurg.2011.09.031
   Hirsch JE, 2007, P NATL ACAD SCI USA, V104, P19193, DOI 10.1073/pnas.0707962104
   Hirsch JE, 2005, P NATL ACAD SCI USA, V102, P16569, DOI 10.1073/pnas.0507655102
   Hunt GE, 2010, HARVARD REV PSYCHIAT, V18, P207, DOI 10.3109/10673229.2010.493742
   Karani R, 2013, ACAD MED, V88, P364, DOI 10.1097/ACM.0b013e31827fc6ae
   Kuehn BM, 2012, JAMA-J AM MED ASSOC, V307, P1899, DOI 10.1001/jama.2012.3725
   Lee J, 2009, J NEUROSURG, V111, P387, DOI 10.3171/2008.10.JNS08978
   Moed BR, 2012, J ORTHOP TRAUMA, V26, pS23, DOI 10.1097/BOT.0b013e3182642172
   National Resident Matching Program and Association of American Medical Colleges, 2013, CHART OUTC MATCH
   Nikkar-Esfahani A, 2012, MED TEACH, V34, pE317, DOI 10.3109/0142159X.2012.670324
   Pagel PS, 2011, ACTA ANAESTH SCAND, V55, P1085, DOI 10.1111/j.1399-6576.2011.02508.x
   Pagel PS, 2011, ANAESTHESIA, V66, P873, DOI 10.1111/j.1365-2044.2011.06860.x
   Pagel PS, 2011, BRIT J ANAESTH, V107, P357, DOI 10.1093/bja/aer191
   Pagel PS, 2011, J CARDIOTHOR VASC AN, V25, P761, DOI 10.1053/j.jvca.2011.03.003
   Pashkova AA, 2013, ACTA ANAESTH SCAND, V57, P1058, DOI 10.1111/aas.12141
   Poynard T, 2011, CLIN RES HEPATOL GAS, V35, P375, DOI 10.1016/j.clinre.2011.02.014
   Puscas L, 2012, ARCH OTOLARYNGOL, V138, P10, DOI 10.1001/archoto.2011.214
   Quigley MR, 2012, J CANCER EDUC, V27, P463, DOI 10.1007/s13187-012-0363-y
   Rad AE, 2012, ACAD RADIOL, V19, P455, DOI 10.1016/j.acra.2011.11.013
   Rad AE, 2010, ACAD RADIOL, V17, P817, DOI 10.1016/j.acra.2010.03.011
   Rezek I, 2011, ACAD RADIOL, V18, P1337, DOI 10.1016/j.acra.2011.06.017
   Sharp S, 2011, OTOLARYNG HEAD NECK, V144, P174, DOI 10.1177/0194599810391722
   Solomon SS, 2003, J INVEST MED, V51, P149, DOI 10.1136/jim-51-03-17
   Svider PF, 2014, OPHTHALMOLOGY, V121, P423, DOI 10.1016/j.ophtha.2013.08.009
   Svider PF, 2014, J NEUROSURG, V120, P191, DOI 10.3171/2013.8.JNS13938
   Svider PF, 2013, AM J RHINOL ALLERGY, V27, pE131, DOI 10.2500/ajra.2013.27.3947
   Svider PF, 2013, AM J OTOLARYNG, V34, P464, DOI 10.1016/j.amjoto.2013.04.003
   Svider PF, 2013, LARYNGOSCOPE, V123, P884, DOI 10.1002/lary.23951
   Svider PF, 2013, LARYNGOSCOPE, V123, P118, DOI 10.1002/lary.23659
   Svider PF, 2013, LARYNGOSCOPE, V123, P103, DOI 10.1002/lary.23569
   Toledo-Pereyra LH, 2012, J INVEST SURG, V25, P65, DOI 10.3109/08941939.2012.664098
NR 50
TC 39
Z9 40
U1 2
U2 24
PU WILEY
PI HOBOKEN
PA 111 RIVER ST, HOBOKEN 07030-5774, NJ USA
SN 2042-6976
EI 2042-6984
J9 INT FORUM ALLERGY RH
JI Int. Forum Allergy Rhinol.
PD FEB
PY 2014
VL 4
IS 2
BP 138
EP 142
DI 10.1002/alr.21247
PG 5
WC Otorhinolaryngology
WE Science Citation Index Expanded (SCI-EXPANDED)
SC Otorhinolaryngology
GA 300UZ
UT WOS:000330490800008
PM 24243770
DA 2022-10-14
ER

PT J
AU Smith, KE
   Norman, GJ
   Decety, J
AF Smith, Karen E.
   Norman, Greg J.
   Decety, Jean
TI The complexity of empathy during medical school training: evidence for
   positive changes
SO MEDICAL EDUCATION
LA English
DT Article
ID CLINICAL EMPATHY; JEFFERSON SCALE; SOCIAL NEUROSCIENCE; PHYSICIAN
   EMPATHY; COGNITIVE EMPATHY; PERSPECTIVE; STUDENTS; BURNOUT; OTHERS; PAIN
AB CONTEXT Empathy is an essential aspect of clinical care, associated with improved patient satisfaction, increased adherence to treatment, and fewer malpractice complaints. Previous studies suggest that empathy declines during medical training. However, past research relied on a single narrowly operationalised, self-report measure of empathy. As empathy is a complex socio-emotional construct, it is critical to assess changes across its distinct components using multiple measures in order to better understand how it is influenced by medical training.
   METHODS In a longitudinal study, medical students completed a series of self-report and behavioural measures twice per year during the first 3years of their study (2012-2015). These included the previously used Jefferson Scale of Physician Empathy (JSPE), designed to assess empathy in the clinical context, the Questionnaire of Cognitive and Affective Empathy (QCAE), designed to assess overall empathy and its main components, and behavioural measures of sensitivity to others' pain and understanding of others' emotions, both of which are important aspects of empathy. The employment of multiple measures allowed for a more complete assessment of medical students' empathy and related processes.
   RESULTS In reflection of findings in previous work, students' empathy assessed by the JSPE decreased over training. However, on the QCAE, aspects of students' empathy, specifically overall cognitive empathy and its subcomponent perspective taking, and the emotion contagion subcomponent of affective empathy improved, whereas the remaining subcomponents remained stable. During medical school, students also exhibited comparable growth in their understanding of others' emotions and increased sensitivity to others' pain.
   CONCLUSIONS Changes in empathy during medical school cannot be simply characterised as representing an overall decline. Indeed, aspects of empathy thought to be valuable in positive physician-patient interactions improve during training. Overall, this study points to the importance of assessing the distinct components of empathy using multiple forms of measurement in order to better understand the mechanisms involved in empathy changes in medical practice.
C1 [Smith, Karen E.; Decety, Jean] Univ Chicago, Dept Psychol, 5848 South Univ Ave, Chicago, IL 60637 USA.
   [Norman, Greg J.; Decety, Jean] Univ Chicago, Grossman Inst Neurosci, Chicago, IL 60637 USA.
   [Norman, Greg J.; Decety, Jean] Univ Chicago, Dept Psychiat & Behav Neurosci, Chicago, IL 60637 USA.
C3 University of Chicago; University of Chicago; University of Chicago
RP Decety, J (通讯作者)，Univ Chicago, Dept Psychol, 5848 South Univ Ave, Chicago, IL 60637 USA.
EM decety@uchicago.edu
FU John Templeton Foundation (Science of Philanthropy Initiative and Wisdom
   Research at the University of Chicago); National Institutes of Health
   [R01MH087525, R01MH084934]; NATIONAL INSTITUTE OF MENTAL HEALTH
   [R01MH084934, R01MH109329, R01MH087525] Funding Source: NIH RePORTER
FX This work was supported by the John Templeton Foundation (Science of
   Philanthropy Initiative and Wisdom Research at the University of
   Chicago) and by the National Institutes of Health (grant nos.
   R01MH087525, R01MH084934) to JD.
CR Baron-Cohen S, 2001, J CHILD PSYCHOL PSYC, V42, P241, DOI 10.1017/S0021963001006643
   Batt-Rawden SA, 2013, ACAD MED, V88, P1171, DOI 10.1097/ACM.0b013e318299f3e3
   Brazeau CMLR, 2010, ACAD MED, V85, pS33, DOI 10.1097/ACM.0b013e3181ed4c47
   Chen DCR, 2010, J GEN INTERN MED, V25, P200, DOI 10.1007/s11606-009-1193-4
   Cheng YW, 2007, CURR BIOL, V17, P1708, DOI 10.1016/j.cub.2007.09.020
   Costa P, 2017, ACAD MED, V92, P860, DOI 10.1097/ACM.0000000000001449
   Costa P, 2013, ADV HEALTH SCI EDUC, V18, P509, DOI 10.1007/s10459-012-9390-z
   Decety J, 2017, DEV SCI
   Decety Jean, 2004, Behav Cogn Neurosci Rev, V3, P71, DOI 10.1177/1534582304267187
   Decety J, 2016, PHILOS T R SOC B, V371, DOI 10.1098/rstb.2015.0077
   Decety J, 2015, CURR OPIN BEHAV SCI, V3, P1, DOI 10.1016/j.cobeha.2014.12.001
   Decety J, 2015, FRONT BEHAV NEUROSCI, V8, DOI 10.3389/fnbeh.2014.00457
   Decety J, 2014, WORLD PSYCHIATRY, V13, P233, DOI 10.1002/wps.20146
   Decety J, 2012, PROG NEUROBIOL, V98, P38, DOI 10.1016/j.pneurobio.2012.05.001
   Decety J, 2010, NEUROIMAGE, V50, P1676, DOI 10.1016/j.neuroimage.2010.01.025
   Decety J, 2010, J COGNITIVE NEUROSCI, V22, P985, DOI 10.1162/jocn.2009.21266
   Dunn LB, 2008, ACAD PSYCHIATR, V32, P44, DOI 10.1176/appi.ap.32.1.44
   Dyrbye LN, 2010, MED EDUC, V44, P1016, DOI 10.1111/j.1365-2923.2010.03754.x
   Eres R, 2015, NEUROIMAGE, V117, P305, DOI 10.1016/j.neuroimage.2015.05.038
   Ferreira-Valente A, 2016, ADV HLTH SCI ED THEO
   Halpern J, 2003, J GEN INTERN MED, V18, P670, DOI 10.1046/j.1525-1497.2003.21017.x
   Halpern J, 2012, SO NEUROSCI SER, P229
   Handford C, 2013, PLOS ONE, V8, DOI 10.1371/journal.pone.0065159
   Haque OS, 2012, PERSPECT PSYCHOL SCI, V7, P176, DOI 10.1177/1745691611429706
   Helson R, 2002, J RES PERS, V36, P287, DOI 10.1016/S0092-6566(02)00010-7
   Hojat M, 2002, AM J PSYCHIAT, V159, P1563, DOI 10.1176/appi.ajp.159.9.1563
   Hojat M, 2001, EDUC PSYCHOL MEAS, V61, P349, DOI 10.1177/00131640121971158
   Hojat M, 2014, INT J MED EDUC, V5, P73, DOI 10.5116/ijme.533f.0c41
   Hojat M, 2011, ACAD MED, V86, P359, DOI 10.1097/ACM.0b013e3182086fe1
   Hojat M, 2009, ACAD MED, V84, P1182, DOI 10.1097/ACM.0b013e3181b17e55
   Lockwood PL, 2014, PLOS ONE, V9, DOI 10.1371/journal.pone.0096555
   Mercer SW, 2002, BRIT J GEN PRACT, V52, pS9
   Michaels TM, 2014, PSYCHIAT RES, V220, P803, DOI 10.1016/j.psychres.2014.08.054
   Neumann M, 2011, ACAD MED, V86, P996, DOI 10.1097/ACM.0b013e318221e615
   O'Brien E, 2013, J GERONTOL B-PSYCHOL, V68, P168, DOI 10.1093/geronb/gbs055
   Rakel DP, 2009, FAM MED, V41, P494
   Raudenbush S.W., 2002, HIERARCHICAL LINEAR, V1
   Reniers RLEP, 2011, J PERS ASSESS, V93, P84, DOI 10.1080/00223891.2010.528484
   Riess H, 2010, JAMA-J AM MED ASSOC, V304, P1604, DOI 10.1001/jama.2010.1455
   Schieman S, 2000, SOC PSYCHOL QUART, V63, P152, DOI 10.2307/2695889
   Shamay-Tsoory SG, 2009, SOCIAL NEUROSCIENCE OF EMPATHY, P215
   Shdo SM, 2016, NEUROPSYCHOLOGIA
   Singer J.D., 2003, APPL LONGITUDINAL DA, DOI DOI 10.1093/ACPROF:OSO/9780195152968.001.0001
   Singer T, 2009, ANN NY ACAD SCI, V1156, P81, DOI 10.1111/j.1749-6632.2009.04418.x
   Stansfield RB, 2016, ADV HEALTH SCI EDUC, V21, P5, DOI 10.1007/s10459-015-9605-1
   Yoder KJ, 2014, J NEUROSCI, V34, P4161, DOI 10.1523/JNEUROSCI.4648-13.2014
NR 46
TC 65
Z9 67
U1 2
U2 43
PU WILEY
PI HOBOKEN
PA 111 RIVER ST, HOBOKEN 07030-5774, NJ USA
SN 0308-0110
EI 1365-2923
J9 MED EDUC
JI Med. Educ.
PD NOV
PY 2017
VL 51
IS 11
BP 1146
EP 1159
DI 10.1111/medu.13398
PG 14
WC Education, Scientific Disciplines; Health Care Sciences & Services
WE Science Citation Index Expanded (SCI-EXPANDED); Social Science Citation Index (SSCI)
SC Education & Educational Research; Health Care Sciences & Services
GA FJ6DT
UT WOS:000412845000010
PM 28884471
OA Green Accepted
DA 2022-10-14
ER

PT J
AU Benameur, T
   Al-Bohassan, H
   Al-Aithan, A
   Al-Beladi, A
   Al-Ali, H
   Al-Omran, H
   Saidi, N
AF Benameur, Tarek
   Al-Bohassan, Hassan
   Al-Aithan, Abdullah
   Al-Beladi, Abdullah
   Al-Ali, Hassan
   Al-Omran, Hassan
   Saidi, Neji
TI Knowledge, attitude, behaviour of the future healthcare professionals
   towards the self-medication practice with antibiotics
SO JOURNAL OF INFECTION IN DEVELOPING COUNTRIES
LA English
DT Article
DE self-medication; antibiotic; knowledge; practice; attitude; behavior
ID ANTIMICROBIAL RESISTANCE; UNIVERSITY-STUDENTS; PERCEPTIONS;
   PRESCRIPTION; PREVALENCE
AB Introduction: Self-medication with antibiotics (SMA) is a major health problem in the developing world including the kingdom of Saudi Arabia (KSA). This practice remains an emerging challenge for the healthcare providers. A few previous studies have estimated the prevalence of SMA among the general population of KSA, but there had been no such studies on healthcare students.
   We aimed to estimate the prevalence of SMA among medical, non-medical students and to evaluate its determinants.
   Methodology: A survey-based cross-sectional study using validated questionnaire was conducted amongst students at King Faisal University in KSA. Chi-square test and logistic regression analysis were applied to identify the determinants of SMA.
   Results: The prevalence of SMA was 58.4% with significantly lower proportion among medical students. Tonsillitis was the most common symptom for which SMA was used and was reported by a significantly higher proportion of medical (54.1%) students. Despite, the awareness of medical students about SMA is unsafe and mal-practice (79.9%), the prevalence of SMA practice remains high. Logistic regression analysis showed that students who incorrectly, identified the effectiveness of antibiotics in treating bacterial infections, the reasons of the antibiotics discontinuation had a higher likelihood to SMA. (OR = 2.16, 95% CI: 1.52-4.503, P = 0.001), (OR = 1.575, 95% CI: 0.923-2.686, P = 0.09), respectively.
   Conclusions: SMA remains noticeably high among the medical students. To overcome this problem, we highly recommend improving the health education to better address this malpractice and improve the students' knowledge, attitudes and awareness towards the antibiotics use and prescription pattern.
C1 [Benameur, Tarek; Al-Bohassan, Hassan; Al-Aithan, Abdullah; Al-Beladi, Abdullah; Al-Ali, Hassan; Al-Omran, Hassan] King Faisal Univ, Coll Med, Al Hasa, Saudi Arabia.
   [Saidi, Neji] King Faisal Univ, Coll Sci, Al Hasa, Saudi Arabia.
C3 King Faisal University; King Faisal University
RP Benameur, T (通讯作者)，King Faisal Univ, Coll Med, Dept Biomed Sci, Al Hasa 31982, Saudi Arabia.
EM tbenameur@kfu.edu.sa
RI B, T/ABD-6713-2020; BENAMEUR, TAREK/P-9053-2019
OI saidi, neji/0000-0002-3832-1593
FU Deanship of the Scientific Research at KFU
FX All the authors are grateful to all the participants in this study and
   the Deanship of the Scientific Research at KFU for the help and support.
   We also thank Mohamed Rached Nabouli for his valuable input in
   questionnaire design. We would like also to thank Ahmed Awaisu for his
   valuable input and suggestions. Special thanks to Laiche Djouhri for his
   valuable feedback to improve this manuscript.
CR Abasaeed A, 2009, J INFECT DEV COUNTR, V3, P491, DOI 10.3855/jidc.466
   Abbo LM, 2013, CLIN INFECT DIS, V57, P631, DOI 10.1093/cid/cit370
   Abobotain AH, 2013, SAUDI MED J, V34, P832
   Adam C, 2009, PLOS BLOG
   Al Rasheed A, 2016, BIOMED RES INT, V2016, DOI 10.1155/2016/3916874
   Albasheer OB, 2016, TROP J PHARM RES, V15, P2253, DOI 10.4314/tjpr.v15i10.26
   Alhomoud F, 2017, INT J INFECT DIS, V57, P3, DOI 10.1016/j.ijid.2017.01.014
   Aljadhey H, 2015, SAUDI MED J, V36, P328, DOI 10.15537/smj.2015.3.10523
   Aljaouni ME, 2015, INT J ACAD SCI RES, V3, P54
   Alkhatatbeh MJ, 2016, INT J CLIN PHARM TH, V54, P390, DOI 10.5414/CP202451
   [Anonymous], 2015, IJASR
   Awad AI, 2015, PLOS ONE, V10, DOI 10.1371/journal.pone.0117910
   Bawazir S.A., 1992, INT PHARM J, V5, P222
   Belkina T, 2017, BMC PHARMACOL TOXICO, V18, DOI 10.1186/s40360-017-0116-y
   Chowdhury Nishat, 2009, Int J Adolesc Med Health, V21, P361, DOI 10.1515/IJAMH.2009.21.3.361
   da Silva MGC, 2012, BMC PUBLIC HEALTH, V12, DOI 10.1186/1471-2458-12-339
   El Zowalaty ME, 2016, INT J CLIN PHARM-NET, V38, P1261, DOI 10.1007/s11096-016-0362-x
   Emeka PM, 2014, SAUDI PHARM J, V22, P550, DOI 10.1016/j.jsps.2014.02.014
   Esimone CO, 2007, PHARM WORLD SCI, V29, P655, DOI 10.1007/s11096-007-9124-0
   Gualano MR, 2015, PHARMACOEPIDEM DR S, V24, P2, DOI 10.1002/pds.3716
   Harakeh S, 2015, BMJ OPEN RESPIR RES, V2, DOI 10.1136/bmjresp-2014-000078
   Hounsa A, 2009, J Pharm Belg, P99
   Huang Y, 2013, BMC MED EDUC, V13, DOI 10.1186/1472-6920-13-163
   Ibrahim Luka Mangveep, 2014, Pan Afr Med J, V18 Suppl 1, P8, DOI 10.11694/pamj.supp.2014.18.1.3408
   Jassim Abdul-Mohsin, 2010, Oman Med J, V25, P79, DOI 10.5001/omj.2010.25
   Kardas P, 2007, INT J ANTIMICROB AG, V30, P530, DOI 10.1016/j.ijantimicag.2007.08.005
   Khan AKA, 2013, J CLIN DIAGN RES, V7, P1613, DOI 10.7860/JCDR/2013/6290.3230
   Lv B, 2014, TROP MED INT HEALTH, V19, P769, DOI 10.1111/tmi.12322
   Mainjot A, 2009, INT ENDOD J, V42, P1112, DOI 10.1111/j.1365-2591.2009.01642.x
   Ocan M, 2015, BMC PUBLIC HEALTH, V15, DOI 10.1186/s12889-015-2109-3
   Pan H, 2012, PLOS ONE, V7, DOI 10.1371/journal.pone.0041314
   Pavyde E, 2015, INT J ENV RES PUB HE, V12, P7002, DOI 10.3390/ijerph120607002
   Renwick MJ, 2016, J ANTIBIOT, V69, P73, DOI 10.1038/ja.2015.98
   Scaioli G, 2015, PLOS ONE, V10, DOI 10.1371/journal.pone.0122476
   Shah SJ, 2014, BMC PHARMACOL TOXICO, V15, DOI 10.1186/2050-6511-15-74
   Simpson SA, 2007, J ANTIMICROB CHEMOTH, V59, P292, DOI [10.1093/jac/dk1467, 10.1093/jac/dkl467]
   Steinberg I, 2000, AM J MANAG CARE, V6, pS1178
   Ventola C Lee, 2015, P T, V40, P277
   WHO Expert Comm, 1998, WHO TECH REP SER, V881, P1
   World Health Organization (WHO), 2000, GUID REG ASS MED PRO
   Yousef AMM, 2008, PHARM WORLD SCI, V30, P24, DOI 10.1007/s11096-007-9135-x
   Zhu X, 2016, PUBLIC HEALTH, V130, P78, DOI 10.1016/j.puhe.2015.04.005
NR 42
TC 4
Z9 4
U1 0
U2 10
PU J INFECTION DEVELOPING COUNTRIES
PI TRAMANIGLIO
PA JIDC CENT OFF PORTO CONTE RICERCHE RES CTR, S P 55, PORTO CONTE CAPO
   CACCIA KM 8.400 LOC, TRAMANIGLIO, 07041, ITALY
SN 1972-2680
J9 J INFECT DEV COUNTR
JI J. Infect. Dev. Ctries.
PD JAN
PY 2019
VL 13
IS 1
BP 56
EP 66
DI 10.3855/jidc.10574
PG 11
WC Infectious Diseases
WE Science Citation Index Expanded (SCI-EXPANDED)
SC Infectious Diseases
GA HK4FO
UT WOS:000457877600008
PM 32032024
OA gold, Green Submitted
DA 2022-10-14
ER

PT J
AU Zhang, XH
   Wang, K
AF Zhang, Xianghua
   Wang, Ke
TI Stochastic SEIR model with jumps
SO APPLIED MATHEMATICS AND COMPUTATION
LA English
DT Article
DE AIDS; Stochastically asymptotically stable; SEIR model; Levy noise
ID STABILITY; NOISE
AB The paper establishes stochastic SEIR models with jumps; obtains system (2) and system (3) by using two different disturbance manners, respectively, which are used to describe the wide spread of the infectious diseases due to the medical negligence, etc. By adding the first random perturbations, we obtain Lyapunov function and examine that the solutions of model (2) are stochastically stable with the average time; summarize the conditions for persistence and extinction of the infectious diseases. By adding another random disturbance, we get the stochastic system (3). We prove that the positive solution of the system is stochastic asymptotically stable by using Lyapunov method. The conditions that the infectious diseases spread continually are obtained. These studies are good for the prevention and control of the infectious diseases which are with the incubation period especially with long ones. (C) 2014 Elsevier Inc. All rights reserved.
C1 [Zhang, Xianghua; Wang, Ke] Harbin Inst Technol, Dept Math, Weihai 264209, Peoples R China.
   [Zhang, Xianghua] Heilongjiang Univ Sci & Technol, Coll Sci, Harbin 150022, Peoples R China.
C3 Harbin Institute of Technology; Heilongjiang University of Science &
   Technology
RP Wang, K (通讯作者)，Harbin Inst Technol, Dept Math, Weihai 264209, Peoples R China.
EM hljzhangxianghua@163.com; wangke@hitwh.edu.cn
FU National Natural Science Foundation of P.R. China [11171081, 11171056,
   11126219, 11001032, 11226254, 11101183]
FX This research is partially supported by grants from the National Natural
   Science Foundation of P.R. China (No. 11171081), (No. 11171056), (No.
   11126219), (No. 11001032), (No. 11226254) and (No. 11101183).
CR Applebaum D, 2009, LEVY PROCESSES AND S
   Applebaum D, 2009, J APPL PROBAB, V46, P1116, DOI 10.1239/jap/1261670692
   Guo HB, 2008, P AM MATH SOC, V136, P2793, DOI 10.1090/S0002-9939-08-09341-6
   LI MY, 1995, MATH BIOSCI, V125, P155, DOI 10.1016/0025-5564(95)92756-5
   Mao X, 2008, STOCHASTIC DIFFERENT
   Mao XR, 2002, STOCH PROC APPL, V97, P95, DOI 10.1016/S0304-4149(01)00126-0
   Siakalli M., 2009, THESIS
   Yang QS, 2013, NONLINEAR ANAL-REAL, V14, P1434, DOI 10.1016/j.nonrwa.2012.10.007
   Yuan C., 2012, COMMUN NONLINEAR SCI, V17
   Zhang XH, 2013, APPL MATH LETT, V26, P867, DOI 10.1016/j.aml.2013.03.013
NR 10
TC 29
Z9 30
U1 0
U2 52
PU ELSEVIER SCIENCE INC
PI NEW YORK
PA 360 PARK AVE SOUTH, NEW YORK, NY 10010-1710 USA
SN 0096-3003
EI 1873-5649
J9 APPL MATH COMPUT
JI Appl. Math. Comput.
PD JUL 15
PY 2014
VL 239
BP 133
EP 143
DI 10.1016/j.amc.2014.04.061
PG 11
WC Mathematics, Applied
WE Science Citation Index Expanded (SCI-EXPANDED)
SC Mathematics
GA AI4OI
UT WOS:000336844300012
DA 2022-10-14
ER

PT J
AU Migdal, CW
   Namavar, AA
   Mosley, VN
   Afsar-manesh, N
AF Migdal, Christopher W.
   Namavar, Aram A.
   Mosley, Virgie N.
   Afsar-manesh, Nasim
TI Impact of Electronic Health Records on the Patient Experience in a
   Hospital Setting
SO JOURNAL OF HOSPITAL MEDICINE
LA English
DT Article
ID MEDICAL-RECORDS; CARE; COMMUNICATION; OUTCOMES; SATISFACTION;
   MALPRACTICE; BENEFITS; QUALITY
AB BACKGROUND: The impact of electronic health records (EHRs) and their effects on optimizing the patient experience has been debated nationally. Currently, there is a paucity of data in this area, and existing research offers conflicting results. Since 2006, the Assessing Residents' CI-CARE (ARC) program has evaluated the physician-patient interaction of resident physicians at University of California, Los Angeles (UCLA) Health utilizing a 20-item questionnaire administered through facilitator-patient interviews.
   OBJECTIVE: To evaluate the impact of EHR implementation on the patient experience.
   DESIGN: Retrospective cohort study.
   SETTING: Two academic medical campuses: Ronald Reagan UCLA Medical Center and UCLA Medical Center, Santa Monica.
   METHODS: A total of 3417 surveys, spanning December 1, 2012 to May 30, 2013, were assessed. This included patient representation from 9 departments within UCLA Health. Surveys were analyzed to assess physician-patient communication. Statistical comparisons were made using chi(2) analysis.
   RESULTS: All 16 questions assessing physician-patient communication received better responses in the 3 months following EHR implementation, compared to the 3 months prior to implementation. Of these, 9 questions illustrated statistically significant improvement, whereas the improvement in the remaining 7 questions was not statistically significant.
   DISCUSSION: These results suggest that EHRs may improve physician-patient communication. The ARC infrastructure allowed for observation of this trend; however, future research should aim to further validate and understand the etiologies of this improvement. (c) 2014 Society of Hospital Medicine
C1 [Migdal, Christopher W.; Namavar, Aram A.; Mosley, Virgie N.] Univ Calif Los Angeles, Assessing Residents CI CARE Med Program, Los Angeles, CA USA.
   [Namavar, Aram A.; Mosley, Virgie N.] Univ Calif Los Angeles, Ronald Reagan UCLA Med Ctr, Off Patient Experience, Los Angeles, CA USA.
   [Afsar-manesh, Nasim] Univ Calif Los Angeles, Dept Med, Ronald Reagan UCLA Med Ctr, Los Angeles, CA 90024 USA.
   [Afsar-manesh, Nasim] Univ Calif Los Angeles, Dept Neurosurg, Ronald Reagan UCLA Med Ctr, Los Angeles, CA USA.
C3 University of California System; University of California Los Angeles;
   University of California System; University of California Los Angeles;
   University of California Los Angeles Medical Center; Ronald Reagan UCLA
   Medical Center; University of California System; University of
   California Los Angeles; University of California Los Angeles Medical
   Center; Ronald Reagan UCLA Medical Center; University of California
   System; University of California Los Angeles; University of California
   Los Angeles Medical Center; Ronald Reagan UCLA Medical Center
RP Afsar-manesh, N (通讯作者)，Ronald Reagan UCLA Med Ctr, 757 Westwood Plaza,Suite 7-7501, Los Angeles, CA 90095 USA.
EM nafsarmanesh@mednet.ucla.edu
CR Ajami Sima, 2013, Mater Sociomed, V25, P213, DOI 10.5455/msm.2013.25.213-215
   Bowman S, 2013, PERSPECT HLTH INF MA, V10
   Brailer DJ, 2005, HLTH AFF, V5, P19
   Chan P, 2013, AM J OPHTHALMOL, V156, P165, DOI 10.1016/j.ajo.2013.02.010
   Choi JS, 2013, HEALTHC INFORM RES, V19, P205, DOI 10.4258/hir.2013.19.3.205
   DiMatteo M R, 1980, J Community Health, V6, P18
   DIMATTEO MR, 1980, MED CARE, V18, P376, DOI 10.1097/00005650-198004000-00003
   Forster HP, 2002, ARCH INTERN MED, V162, P1217, DOI 10.1001/archinte.162.11.1217
   Greene Sarah M, 2012, Perm J, V16, P49
   GREENFIELD S, 1985, ANN INTERN MED, V102, P520, DOI 10.7326/0003-4819-102-4-520
   GREENFIELD S, 1988, J GEN INTERN MED, V3, P448, DOI 10.1007/BF02595921
   Hillestad R, 2005, HEALTH AFFAIR, V24, P1103, DOI 10.1377/hlthaff.24.5.1103
   Joos David, 2006, AMIA Annu Symp Proc, P394
   KAPLAN SH, 1989, MED CARE, V27, pS110, DOI 10.1097/00005650-198903001-00010
   Kazley AS, 2008, MED CARE RES REV, V65, P496, DOI 10.1177/1077558707313437
   LESTER GW, 1993, WESTERN J MED, V158, P268
   Makoul G, 2001, J AM MED INFORM ASSN, V8, P610, DOI 10.1136/jamia.2001.0080610
   Margalit RS, 2006, PATIENT EDUC COUNS, V61, P134, DOI 10.1016/j.pec.2005.03.004
   Miller RH, 2004, HEALTH AFFAIR, V23, P116, DOI 10.1377/hlthaff.23.2.116
   Moore PJ, 2000, WESTERN J MED, V173, P244, DOI 10.1136/ewjm.173.4.244
   Noblin A, 2013, J MED SYST, V37, DOI 10.1007/s10916-013-9955-2
   ORTH JE, 1987, HEALTH PSYCHOL, V6, P29, DOI 10.1037/0278-6133.6.1.29
   Pascoe G C, 1983, Eval Program Plann, V6, P185, DOI 10.1016/0149-7189(83)90002-2
   Rudin RS, 2014, J AM MED INFORM ASSN, V21, P13, DOI 10.1136/amiajnl-2013-001737
   STEWART MA, 1995, CAN MED ASSOC J, V152, P1423
   Vawdrey David K, 2011, AMIA Annu Symp Proc, V2011, P1428
   Ventres WB, 2012, ACAD MED, V87, P1456, DOI 10.1097/ACM.0b013e31826b03b0
   VINCENT C, 1994, LANCET, V343, P1609, DOI 10.1016/S0140-6736(94)93062-7
   Wen T, 2012, BMJ QUAL SAF, V21, P225, DOI 10.1136/bmjqs-2011-000332
   White A, 2013, JAMA-J AM MED ASSOC, V309, P2327, DOI 10.1001/jama.2013.6030
   Williams S, 1998, FAM PRACT, V15, P480, DOI 10.1093/fampra/15.5.480
NR 31
TC 6
Z9 6
U1 2
U2 14
PU FRONTLINE MEDICAL COMMUNICATIONS
PI THE WOODLANDS
PA WRIGHTS MEDIA, 2407 TIMBERLOCH PLACE, SUITE B, THE WOODLANDS, TX 77386
   USA
SN 1553-5592
EI 1553-5606
J9 J HOSP MED
JI J. Hosp. Med.
PD OCT
PY 2014
VL 9
IS 10
BP 627
EP 633
DI 10.1002/jhm.2240
PG 7
WC Medicine, General & Internal
WE Science Citation Index Expanded (SCI-EXPANDED); Social Science Citation Index (SSCI)
SC General & Internal Medicine
GA AQ5ZE
UT WOS:000342886300003
PM 25052463
DA 2022-10-14
ER

PT J
AU Beuermann, C
AF Beuermann, Christine
TI DO HOSPITALS OWE A SO-CALLED 'NON-DELEGABLE' DUTY OF CARE TO THEIR
   PATIENTS?
SO MEDICAL LAW REVIEW
LA English
DT Article
DE Authority; Consent; Medical negligence; Non-delegable duty of care;
   Strict liability; Vicarious liability
ID LIABILITY; TORT
AB It is not uncommon for the duty of care owed by a hospital to its patients to be described as 'non-delegable'. Use of this label suggests that a hospital may be held strictly liable to a patient for the wrongdoing of a third party beyond the circumstances in which vicarious liability might be imposed. To date, no higher court has used the label to impose such liability. Notwithstanding, it was assumed by Lord Sumption in Woodland v Swimming Teachers Association that the duty of care owed by a hospital to a patient could be so described when formulating his test for determining the existence of a 'non-delegable duty of care'. This article challenges that assumption and, in turn, the veracity of the test devised by Lord Sumption.
C1 [Beuermann, Christine] Newcastle Univ, Newcastle Law Sch, 21-24 Windsor Terrace, Newcastle Upon Tyne NE1 7RU, Tyne & Wear, England.
C3 Newcastle University - UK
RP Beuermann, C (通讯作者)，Newcastle Univ, Newcastle Law Sch, 21-24 Windsor Terrace, Newcastle Upon Tyne NE1 7RU, Tyne & Wear, England.
EM christine.beuermann@ncl.ac.uk
CR Barker K., 1993, LQR, V109, P461
   Bartlett P, 1997, MED LAW REV, V5, P193
   BENDER L, 1988, J LEGAL EDUC, V38, P3
   BEUERMANN C, 2014, TORTS LAW J, V21, P169
   Beuermann C, 2013, TLJ, V20, P265
   Cane Peter, 1997, ANATOMY OF TORT LAW
   Cane Peter, 2001, RELATING RESPONSIBIL, P81
   Hor SY, 2013, HEALTH-LONDON, V17, P567, DOI 10.1177/1363459312472082
   Lupton Deborah, 2003, MED CULTURE
   Murphy J, 2007, U NSW LAW J, V30, P86
   O'Neill O, 2002, QUESTION TRUST BBC R
   Smith L, 2014, LAW Q REV, V130, P608
   STAPLETON J, 2004, CENTENARY ESSAYS HIG, P242
   Stevens Robert, 2007, TORTS AND RIGHTS, P117
   Witting C, 2006, U NSW LAW J, V29, P33
NR 15
TC 4
Z9 4
U1 0
U2 25
PU OXFORD UNIV PRESS
PI OXFORD
PA GREAT CLARENDON ST, OXFORD OX2 6DP, ENGLAND
SN 0967-0742
EI 1464-3790
J9 MED LAW REV
JI Med. Law. Rev.
PD WIN
PY 2018
VL 26
IS 1
BP 1
EP 26
DI 10.1093/medlaw/fwx040
PG 26
WC Law; Medicine, Legal
WE Science Citation Index Expanded (SCI-EXPANDED); Social Science Citation Index (SSCI)
SC Government & Law; Legal Medicine
GA FY5KE
UT WOS:000426865800001
PM 28981806
OA Green Submitted
DA 2022-10-14
ER

PT J
AU Ateriya, N
   Saraf, A
   Meshram, VP
   Setia, P
AF Ateriya, Navneet
   Saraf, Ashish
   Meshram, Vikas Premlal
   Setia, Puneet
TI Telemedicine and virtual consultation: The Indian perspective
SO NATIONAL MEDICAL JOURNAL OF INDIA
LA English
DT Review
ID LEGAL
AB Telemedicine was considered futuristic and experimental some years ago, but it is a reality today. It is now emerging as an important tool for convenient as well as specialized healthcare, particularly for patients in remote locations with limited access to standardized healthcare services. However, there are multiple challenges to realizing its full potential. We focus on some key medicolegal and ethical issues such as doctor-patient relationship, informed consent, rights of the patient, malpractice, and principles of confidentiality relevant to the practice of telemedicine and virtual consultation. We explore the global as well as the Indian legal perspective pertaining to the application of telemedicine. The absence of specific laws for registration and practice of telemedicine and virtual consul-tation in India acts as a deterrent for medical practitioners to engage in its potential use. Hence, there is a need for specific legislation.
C1 [Ateriya, Navneet; Saraf, Ashish; Meshram, Vikas Premlal; Setia, Puneet] All India Inst Med Sci, Dept Forens Med & Toxicol, Jodhpur 342005, Rajasthan, India.
C3 All India Institute of Medical Sciences (AIIMS) Jodhpur
RP Ateriya, N (通讯作者)，All India Inst Med Sci, Dept Forens Med & Toxicol, Jodhpur 342005, Rajasthan, India.
EM dr.navneet06@gmail.com
RI Ateriya, Navneet/P-8859-2019; Meshram, Vikas/AAU-9576-2020; setia,
   puneet/AAA-2979-2020
OI Ateriya, Navneet/0000-0003-3412-9200; setia, puneet/0000-0002-0849-0759
CR [Anonymous], 2011, INFORM TECHNOLOGY RE
   [Anonymous], 2011, INFORM TECHNOLOGY IN
   [Anonymous], 2011, CLARIFICATION INFORM
   Arne JL, 2014, B ACAD NAT MED PARIS, V198, P119, DOI 10.1016/S0001-4079(19)31363-9
   Caryl C J, 1997, J Law Health, V12, P173
   de Bustos Elisabeth Medeiros, 2009, Cerebrovasc Dis, V27 Suppl 4, P36, DOI 10.1159/000213057
   Greenhalgh T, 2016, BMJ OPEN, V6, DOI 10.1136/bmjopen-2015-009388
   Jack C, 2013, S AFR J BIOETH LAW, V6, P55, DOI 10.7196/SAJBL.287
   Langarizadeh Mostafa, 2017, Med Arch, V71, P351, DOI 10.5455/medarh.2017.71.351-355
   Raposo Vera Lucia, 2016, GMS Health Technol Assess, V12, pDoc03, DOI 10.3205/hta000126
   Rosenkrantz AB, 2016, J AM COLL RADIOL, V13, P995, DOI 10.1016/j.jacr.2016.02.029
   Sarhan Firas, 2009, Nurs Times, V105, P18
   Siegal G, 2011, OTOLARYNG CLIN N AM, V44, P1375, DOI 10.1016/j.otc.2011.08.011
   Silverman RD, 2003, J TELEMED TELECARE, V9, pS67
NR 14
TC 28
Z9 28
U1 0
U2 4
PU ALL INDIA INST MEDICAL SCIENCES
PI NEW DELHI
PA ANSARI NAGAR, NEW DELHI 110 029, INDIA
SN 0970-258X
J9 NATL MED J INDIA
JI Natl. Med. J. India
PD JUL-AUG
PY 2018
VL 31
IS 4
BP 215
EP 218
DI 10.4103/0970-258X.258220
PG 4
WC Medicine, General & Internal
WE Science Citation Index Expanded (SCI-EXPANDED)
SC General & Internal Medicine
GA HZ8AD
UT WOS:000469074900006
PM 31134926
DA 2022-10-14
ER

PT J
AU Trybek, G
   Chamarczuk, A
   Falkowska, J
   Grzegorzewska, M
   Preuss, O
   Aniko-Wlodarczyk, M
AF Trybek, Grzegorz
   Chamarczuk, Agnieszka
   Falkowska, Joanna
   Grzegorzewska, Malgorzata
   Preuss, Olga
   Aniko-Wlodarczyk, Magda
TI Intraoral odontogenic abscesses in patients of The Department of Oral
   Surgery at the Pomeranian Medical University in Szczecin: 7 years of
   observation
SO POSTEPY HIGIENY I MEDYCYNY DOSWIADCZALNEJ
LA English
DT Article
DE odontogenic abscess; intraoral abscess; dental infection
ID INFECTIONS; MANAGEMENT
AB Introduction: Intraoral abscesses are mainly odontogenic abscesses which need ambulatory treatment, which often involves the extraction of the causal tooth.
   This is a clinical analysis of occurrence and treatment of an odontogenic abscess in patients of The Department Oral Surgery at the Pomeranian Medical University in Szczecin treated between 2010-2016.
   Material/Methods: The estimate made was based on medical records between the years 2010-2016. Research applied to 327 patients, comprising 183 males and 144 females. The age of the patients ranged from 3 to 87. In the data analysis the patients' demographic data, treatment, location and causes of abscess were taken into account.
   Results: The largest age group in which abscesses occurred was comprised of people between the ages of 21-30. Abscess occurrence was more common in males. The molar was the most common causal tooth in permanent as well as primary dentition. The most common abscess location was vestibule of the oral cavity.
[truncated: 2,432,654 more chars]
