# Supplementary material for: Evolutionary game theory and simulations based on doctor and patient medical malpractice under government regulation
Source: Sci Rep. 2023 Oct 25;13:18234. doi: 10.1038/s41598-023-44915-9 (PMC10600196; doi:10.1038/s41598-023-44915-9)
Supplement: Supplementary file 1 — Supplementary Information. [file 41598_2023_44915_MOESM1_ESM.zip › raw data /fig 1-2/project-no/burst_entries.tsv]

Begin	End	Strength	Year	Entity
2012	2017	2.968	2012	children
2013	2014	3.6655	2012	professional liability
2013	2014	3.3545	2012	medical negligence
2013	2017	2.7196	2012	reform
2013	2015	2.6148	2012	epidemiology
2014	2015	2.6059	2012	h index
2014	2015	3.1281	2012	medical malpractice litigation
2014	2015	2.6059	2012	legal responsibility
2014	2015	3.1281	2012	plaintiff
2015	2017	4.1849	2012	obstetrics
2015	2017	2.661	2012	model
2016	2018	5.0612	2012	disclosure
2017	2018	5.4544	2012	specialty
2017	2018	3.0692	2012	program
2017	2018	2.571	2012	complaint
2018	2020	2.5694	2012	rate
2018	2019	4.9357	2012	prevalence
2019	2020	2.7925	2012	classification
2019	2020	4.1929	2012	jurisprudence
2019	2020	3.051	2012	health
2019	2022	3.8624	2012	burnout
2019	2020	2.7925	2012	expert witness
2020	2022	4.0177	2012	resident
2020	2022	6.2497	2012	health care
2020	2022	2.6216	2012	diagnostic error
