# Supplementary material for: Evolutionary game theory and simulations based on doctor and patient medical malpractice under government regulation
Source: Sci Rep. 2023 Oct 25;13:18234. doi: 10.1038/s41598-023-44915-9 (PMC10600196; doi:10.1038/s41598-023-44915-9)
Supplement: Supplementary file 1 — Supplementary Information. [file 41598_2023_44915_MOESM1_ESM.zip › raw data /fig 1-2/project-no/CitationBurstHistory.tsv]

keyword	TC	Centrality	Burst	PY	BurstBegin	BurstEnd	Span	HalfLife2	Status	WaitingTime
@PHRASEdiagnostic error	38.0	0.11802196122270436	2.6216	2012	2020	2022	3	8.0	1	8
@PHRASEjurisprudence	9.0	0.016752048284387082	4.1929	2019	2019	2020	2	1.0	1	0
@PHRASEmedical malpractice litigation	6.0	0.035196746402354734	3.1281	2014	2014	2015	2	0.0	1	0
@PHRASEdisclosure	26.0	0.07494654519863038	5.0612	2012	2016	2018	3	5.0	1	4
@PHRASEobstetrics	10.0	0.009085928495864894	4.1849	2015	2015	2017	3	1.0	1	0
@PHRASEprofessional liability	7.0	0.018867072895508916	3.6655	2013	2013	2014	2	1.0	1	0
@PHRASEmedical negligence	17.0	0.0026474623149544624	3.3545	2013	2013	2014	2	1.0	1	0
@PHRASEprevalence	10.0	6.46079339034884E-4	4.9357	2018	2018	2019	2	1.0	1	0
@PHRASEhealth care	23.0	0.01292961003400488	6.2497	2017	2020	2022	3	4.0	1	3
@PHRASEcovid-19	16.0	0.033251788685255086	5.7922	2020	2020	2022	3	1.0	1	0
@PHRASEepidemiology	6.0	0.0022910956294185233	2.6148	2013	2013	2015	3	0.0	1	0
@PHRASEexpert witness	6.0	0.008984601306635488	2.7925	2019	2019	2020	2	1.0	1	0
@PHRASEh index	5.0	0.0	2.6059	2014	2014	2015	2	0.0	1	0
@PHRASEspecialty	11.0	0.0013774130788499952	5.4544	2017	2017	2018	2	1.0	1	0
@PHRASEhealth	14.0	0.010612718070220581	3.051	2014	2019	2020	2	5.0	1	5
@PHRASEburnout	23.0	0.11953104269259726	3.8624	2015	2019	2022	4	6.0	1	4
@PHRASEreform	11.0	0.02668568755993319	2.7196	2013	2013	2017	5	2.0	1	0
@PHRASEmedical law	7.0	0.02476031259929749	2.5267	2020	2020	2022	3	0.0	1	0
@PHRASElegal responsibility	5.0	0.02193065411456415	2.6059	2014	2014	2015	2	0.0	1	0
@PHRASEcomplaint	15.0	0.04730856357000666	2.571	2015	2017	2018	2	3.0	1	2
@PHRASErate	7.0	0.0041380436082533055	2.5694	2018	2018	2020	3	0.0	1	0
@PHRASEresident	12.0	0.007492259627027776	4.0177	2013	2020	2022	3	7.0	1	7
@PHRASEclassification	6.0	0.001543177553303111	2.7925	2019	2019	2020	2	1.0	1	0
@PHRASEprogram	9.0	0.02568204200138655	3.0692	2015	2017	2018	2	2.0	1	2
@PHRASEchildren	13.0	0.019567447665366704	2.968	2012	2012	2017	6	2.0	1	0
@PHRASEmodel	13.0	0.024700514556887564	2.661	2015	2015	2017	3	2.0	1	0
@PHRASEplaintiff	6.0	0.0252122950995111	3.1281	2014	2014	2015	2	1.0	1	0
@PHRASEarbitration board	2.0	0.0	0.0	2012	-1	-1	0	0.0	0	10
@PHRASEbehavior	10.0	0.010087189540229998	0.0	2015	-1	-1	0	4.0	0	7
@PHRASEphysicians attitude	2.0	0.0	0.0	2013	-1	-1	0	0.0	0	9
@PHRASEstroke	2.0	0.044462044429789814	0.0	2013	-1	-1	0	0.0	0	9
@PHRASEexperience	27.0	0.024634232935505134	0.0	2012	-1	-1	0	5.0	0	10
@PHRASEhospital	25.0	0.033448199531989506	0.0	2015	-1	-1	0	4.0	0	7
@PHRASEcare	116.0	0.10317347406991258	0.0	2013	-1	-1	0	5.0	0	9
@PHRASEsuit	2.0	0.02340017711301066	0.0	2015	-1	-1	0	0.0	0	7
@PHRASEtrial	6.0	5.7218724887383436E-5	0.0	2016	-1	-1	0	0.0	0	6
@PHRASEpatient complaint	7.0	2.1159921192041343E-4	0.0	2016	-1	-1	0	3.0	0	6
@PHRASEresolution program	3.0	3.6304465647853275E-4	0.0	2016	-1	-1	0	0.0	0	6
@PHRASEhospitalized patient	8.0	0.02362887856250583	0.0	2013	-1	-1	0	5.0	0	9
@PHRASEcomplication	78.0	0.05500139162748131	0.0	2012	-1	-1	0	7.0	0	10
@PHRASEliability	133.0	0.11285876930096272	0.0	2012	-1	-1	0	6.0	0	10
@PHRASEmeta-analysis	2.0	0.0	0.0	2015	-1	-1	0	0.0	0	7
@PHRASEmalpractice	306.0	0.01878234246828518	0.0	2012	-1	-1	0	6.0	0	10
@PHRASEnerve injury	3.0	0.0	0.0	2022	-1	-1	0	0.0	0	0
@PHRASEautopsy	15.0	0.006444257947916211	0.0	2015	-1	-1	0	4.0	0	7
@PHRASEharvard medical practice	2.0	0.01807107968864148	0.0	2013	-1	-1	0	0.0	0	9
@PHRASEsuicide	2.0	0.018867072895508916	0.0	2013	-1	-1	0	0.0	0	9
@PHRASEintensive care	3.0	0.034284123764218875	0.0	2013	-1	-1	0	0.0	0	9
@PHRASEclinical practice guideline	3.0	0.0	0.0	2014	-1	-1	0	0.0	0	8
@PHRASEfrance	3.0	5.494092116302627E-4	0.0	2016	-1	-1	0	0.0	0	6
@PHRASElegal	19.0	0.0298642561656846	0.0	2013	-1	-1	0	5.0	0	9
@PHRASEclaim	153.0	0.05259564805585034	0.0	2012	-1	-1	0	6.0	0	10
@PHRASEfetal heart rate	2.0	0.0019453844589819571	0.0	2015	-1	-1	0	0.0	0	7
@PHRASEinformation	3.0	0.0	0.0	2022	-1	-1	0	0.0	0	0
@PHRASEendoscopic sinus surgery	2.0	0.0064232275875285684	0.0	2015	-1	-1	0	0.0	0	7
@PHRASEsafety	29.0	0.004770708874059676	0.0	2013	-1	-1	0	5.0	0	9
@PHRASEerror prevention	3.0	0.0	0.0	2013	-1	-1	0	0.0	0	9
@PHRASEprimary care	3.0	0.0	0.0	2013	-1	-1	0	0.0	0	9
@PHRASEsection	5.0	0.011611055291699814	0.0	2013	-1	-1	0	5.0	0	9
@PHRASElegal liability	8.0	0.00956425263391502	0.0	2013	-1	-1	0	4.0	0	9
@PHRASEerror	92.0	0.08178135751601778	0.0	2012	-1	-1	0	6.0	0	10
@PHRASEmedical liability	37.0	0.03186633647416359	0.0	2013	-1	-1	0	7.0	0	9
@PHRASEprofessional	2.0	0.008528187822216765	0.0	2015	-1	-1	0	0.0	0	7
@PHRASEspine surgery	11.0	0.03337758703926997	0.0	2018	-1	-1	0	2.0	0	4
@PHRASEmedical ethics	3.0	0.0	0.0	2020	-1	-1	0	0.0	0	2
@PHRASEclosed claim	3.0	0.0	0.0	2015	-1	-1	0	0.0	0	7
@PHRASEknowledge	7.0	0.007241196523493447	0.0	2015	-1	-1	0	5.0	0	7
@PHRASEsurgical error	3.0	0.0	0.0	2013	-1	-1	0	0.0	0	9
@PHRASEattitude	10.0	0.012476213952336024	0.0	2016	-1	-1	0	3.0	0	6
@PHRASEinpatient	2.0	0.003939886376702255	0.0	2015	-1	-1	0	0.0	0	7
@PHRASEquality of care	3.0	0.0013360121168231511	0.0	2018	-1	-1	0	0.0	0	4
@PHRASElaw	16.0	0.04850546938992063	0.0	2013	-1	-1	0	4.0	0	9
@PHRASElesion	2.0	0.022760635637263094	0.0	2015	-1	-1	0	0.0	0	7
@PHRASEissue	2.0	0.015160757564201604	0.0	2015	-1	-1	0	0.0	0	7
@PHRASEchallenge	3.0	2.1118780468151063E-4	0.0	2017	-1	-1	0	0.0	0	5
@PHRASEcareer satisfaction	2.0	0.0010971606527674792	0.0	2015	-1	-1	0	0.0	0	7
@PHRASEnurse	14.0	0.02249438190360662	0.0	2015	-1	-1	0	6.0	0	7
@PHRASErisk factor	21.0	0.057501502367692026	0.0	2013	-1	-1	0	5.0	0	9
@PHRASEquality of life	2.0	0.004565033666021102	0.0	2013	-1	-1	0	0.0	0	9
@PHRASEotolaryngology	19.0	0.04346607958213171	0.0	2015	-1	-1	0	3.0	0	7
@PHRASEmental health	3.0	0.0	0.0	2020	-1	-1	0	0.0	0	2
@PHRASEpatient death	3.0	0.056330399458361546	0.0	2019	-1	-1	0	0.0	0	3
@PHRASEadverse drug event	3.0	6.228842306987235E-4	0.0	2013	-1	-1	0	0.0	0	9
@PHRASEcerebral palsy	4.0	0.02843494647191142	0.0	2013	-1	-1	0	2.0	0	9
@PHRASEexpert witness qualification	3.0	3.687821073056989E-4	0.0	2014	-1	-1	0	0.0	0	8
@PHRASEreliability	2.0	0.0046997053287645895	0.0	2015	-1	-1	0	0.0	0	7
@PHRASEunited states	41.0	0.10587420874647081	0.0	2013	-1	-1	0	4.0	0	9
@PHRASEpopulation	2.0	0.022648376574825147	0.0	2013	-1	-1	0	0.0	0	9
@PHRASEstate	3.0	7.62633033495298E-4	0.0	2020	-1	-1	0	0.0	0	2
@PHRASEmedical dispute	3.0	0.0024085358531796297	0.0	2019	-1	-1	0	0.0	0	3
@PHRASEmedicine	14.0	0.0027122046646294866	0.0	2012	-1	-1	0	3.0	0	10
@PHRASEcancer	34.0	0.08255769709678784	0.0	2013	-1	-1	0	4.0	0	9
@PHRASEsystem	35.0	0.027093089998266116	0.0	2014	-1	-1	0	4.0	0	8
@PHRASEpandemic	3.0	0.01968288688513313	0.0	2020	-1	-1	0	0.0	0	2
@PHRASEct	2.0	0.0	0.0	2015	-1	-1	0	0.0	0	7
@PHRASErisk management	24.0	0.0862110409556918	0.0	2014	-1	-1	0	6.0	0	8
@PHRASEadverse event	77.0	0.06599717549534098	0.0	2012	-1	-1	0	5.0	0	10
@PHRASErisk	195.0	0.033417114364229186	0.0	2012	-1	-1	0	6.0	0	10
@PHRASEeducation	8.0	0.011663923276194437	0.0	2014	-1	-1	0	1.0	0	8
@PHRASEneurosurgery	21.0	0.012647816873590824	0.0	2014	-1	-1	0	4.0	0	8
@PHRASEoperating room	2.0	0.0	0.0	2013	-1	-1	0	0.0	0	9
@PHRASEassessment	2.0	0.0	0.0	2013	-1	-1	0	0.0	0	9
@PHRASEorthopedic surgery	5.0	0.0012315078280131346	0.0	2021	-1	-1	0	0.0	0	1
@PHRASEperformance	18.0	0.06107358587054522	0.0	2013	-1	-1	0	5.0	0	9
@PHRASEmalpractice litigation	41.0	0.05416758438516379	0.0	2013	-1	-1	0	5.0	0	9
@PHRASEdiagnosis	29.0	0.052172478136911914	0.0	2014	-1	-1	0	4.0	0	8
@PHRASEtime	3.0	0.04784367936267134	0.0	2020	-1	-1	0	0.0	0	2
@PHRASEtonsillectomy	3.0	0.002048787209296759	0.0	2014	-1	-1	0	0.0	0	8
@PHRASEnegligence	80.0	0.11149709453245932	0.0	2012	-1	-1	0	5.0	0	10
@PHRASEtherapy	3.0	0.0	0.0	2019	-1	-1	0	0.0	0	3
@PHRASEethics	8.0	0.01886707220678	0.0	2013	-1	-1	0	8.0	0	9
@PHRASElesson	3.0	0.002477825233257535	0.0	2020	-1	-1	0	0.0	0	2
@PHRASEfracture	3.0	0.0019200458426530409	0.0	2018	-1	-1	0	0.0	0	4
@PHRASEnational survey	2.0	0.008524436206533526	0.0	2013	-1	-1	0	0.0	0	9
@PHRASEtort reform	24.0	0.026417225160426036	0.0	2013	-1	-1	0	4.0	0	9
@PHRASEradiology	10.0	0.050156661560723216	0.0	2015	-1	-1	0	5.0	0	7
@PHRASEforensic medicine	3.0	0.0	0.0	2016	-1	-1	0	0.0	0	6
@PHRASEmanagement	76.0	0.0693867973537699	0.0	2012	-1	-1	0	7.0	0	10
@PHRASElitigation	205.0	0.16168116258730122	0.0	2012	-1	-1	0	6.0	0	10
@PHRASEmedicolegal	28.0	0.03408991440885144	0.0	2013	-1	-1	0	6.0	0	9
@PHRASEinformed consent	51.0	0.08723775616243122	0.0	2013	-1	-1	0	6.0	0	9
@PHRASEintensive care unit	2.0	0.0012451229142405546	0.0	2013	-1	-1	0	0.0	0	9
@PHRASEmedical education	5.0	0.017067835867216614	0.0	2012	-1	-1	0	0.0	0	10
@PHRASEresearch output	2.0	0.030119942806289525	0.0	2015	-1	-1	0	0.0	0	7
@PHRASEstudent	5.0	0.00425468774950012	0.0	2015	-1	-1	0	2.0	0	7
@PHRASEinfection	9.0	0.003123479897437583	0.0	2012	-1	-1	0	6.0	0	10
@PHRASEdefensive medicine	91.0	0.061371405526602196	0.0	2012	-1	-1	0	6.0	0	10
@PHRASEenvironment	2.0	0.006696016622757271	0.0	2015	-1	-1	0	0.0	0	7
@PHRASEquality improvement	6.0	0.01554304497474958	0.0	2015	-1	-1	0	4.0	0	7
@PHRASEdermatology	7.0	8.203336007639183E-4	0.0	2013	-1	-1	0	6.0	0	9
@PHRASEquality	51.0	0.020355673088927325	0.0	2013	-1	-1	0	6.0	0	9
@PHRASEsystematic review	3.0	0.0	0.0	2015	-1	-1	0	0.0	0	7
@PHRASEpatient	32.0	0.0897429940824825	0.0	2013	-1	-1	0	6.0	0	9
@PHRASElawsuit	44.0	0.06266082734293282	0.0	2013	-1	-1	0	7.0	0	9
@PHRASEcommunication	37.0	0.04553045860715118	0.0	2012	-1	-1	0	6.0	0	10
@PHRASEdoctor	38.0	0.014873810325013786	0.0	2013	-1	-1	0	6.0	0	9
@PHRASEperception	9.0	0.03416172695654936	0.0	2012	-1	-1	0	3.0	0	10
@PHRASEaccess	3.0	0.0	0.0	2019	-1	-1	0	0.0	0	3
@PHRASEmedical malpractice	261.0	0.050315218874682315	0.0	2012	-1	-1	0	6.0	0	10
@PHRASEacademic otolaryngology	2.0	0.0	0.0	2015	-1	-1	0	0.0	0	7
@PHRASEreconstruction	2.0	0.003647175300265241	0.0	2013	-1	-1	0	0.0	0	9
@PHRASEotolaryngology malpractice	2.0	0.003621528583680284	0.0	2013	-1	-1	0	0.0	0	9
@PHRASEinjury	36.0	0.07473007615708627	0.0	2013	-1	-1	0	4.0	0	9
@PHRASEchina	2.0	4.552342328872457E-4	0.0	2015	-1	-1	0	0.0	0	7
@PHRASEhealthcare	5.0	0.0	0.0	2021	-1	-1	0	0.0	0	1
@PHRASEworker	4.0	2.3299051552533404E-4	0.0	2021	-1	-1	0	0.0	0	1
@PHRASEintervention	3.0	0.0	0.0	2019	-1	-1	0	0.0	0	3
@PHRASEmalpractice risk	3.0	8.778456002440201E-5	0.0	2019	-1	-1	0	0.0	0	3
@PHRASEautonomy	3.0	0.0021530093916502045	0.0	2018	-1	-1	0	0.0	0	4
@PHRASEwomen	3.0	0.0	0.0	2013	-1	-1	0	0.0	0	9
@PHRASEmalpractice claim	67.0	0.04689155618147935	0.0	2012	-1	-1	0	7.0	0	10
@PHRASEmedication error	2.0	0.002551321645295262	0.0	2015	-1	-1	0	0.0	0	7
@PHRASEanesthesia	5.0	0.0	0.0	2015	-1	-1	0	4.0	0	7
@PHRASEpatient satisfaction	2.0	0.01957639521170728	0.0	2015	-1	-1	0	0.0	0	7
@PHRASEemotional debriefing	3.0	0.0	0.0	2019	-1	-1	0	0.0	0	3
@PHRASEmalpractice lawsuit	3.0	0.0	0.0	2015	-1	-1	0	0.0	0	7
@PHRASEprofessional misconduct	2.0	0.042831341640805584	0.0	2015	-1	-1	0	0.0	0	7
@PHRASEsurgery	88.0	0.08574846380654427	0.0	2013	-1	-1	0	5.0	0	9
@PHRASEstandard of care	3.0	0.0	0.0	2022	-1	-1	0	0.0	0	0
@PHRASEpatient safety	105.0	0.18951244149243582	0.0	2012	-1	-1	0	6.0	0	10
@PHRASEnerve	7.0	0.0035045497154737536	0.0	2014	-1	-1	0	0.0	0	8
@PHRASEsatisfaction	27.0	0.044233082662960985	0.0	2013	-1	-1	0	6.0	0	9
@PHRASEquality in health care	3.0	0.006438167496281482	0.0	2022	-1	-1	0	0.0	0	0
@PHRASEhand	3.0	2.650370526679669E-4	0.0	2014	-1	-1	0	0.0	0	8
@PHRASEvalidation	3.0	0.0056648385932337375	0.0	2020	-1	-1	0	0.0	0	2
@PHRASEerror disclosure	2.0	0.0011878814238023337	0.0	2015	-1	-1	0	0.0	0	7
@PHRASEhip	3.0	0.0	0.0	2018	-1	-1	0	0.0	0	4
@PHRASEoutcm	53.0	0.05367054601362397	0.0	2013	-1	-1	0	5.0	0	9
@PHRASEevent	4.0	0.0	0.0	2021	-1	-1	0	0.0	0	1
@PHRASEdrug	2.0	0.004747178067716565	0.0	2013	-1	-1	0	0.0	0	9
@PHRASEnegligence claim	3.0	2.3604558296947225E-4	0.0	2014	-1	-1	0	0.0	0	8
@PHRASEtrauma	4.0	0.0	0.0	2016	-1	-1	0	0.0	0	6
@PHRASEphysician	169.0	0.0870438852103831	0.0	2012	-1	-1	0	6.0	0	10
@PHRASEvaginal birth	3.0	0.0010414629120356986	0.0	2013	-1	-1	0	0.0	0	9
@PHRASEstress	2.0	0.003049360839488194	0.0	2013	-1	-1	0	0.0	0	9
@PHRASEpolicy	3.0	0.0036710884333786805	0.0	2016	-1	-1	0	0.0	0	6
@PHRASEimpact	58.0	0.08161514991159984	0.0	2012	-1	-1	0	7.0	0	10
@PHRASEanesthesiology	3.0	0.0019382919180449716	0.0	2020	-1	-1	0	0.0	0	2
@PHRASEprevention	8.0	0.06799904171808717	0.0	2013	-1	-1	0	1.0	0	9
@PHRASEmalpractice trial	2.0	0.0020728394982710402	0.0	2013	-1	-1	0	0.0	0	9
@PHRASEjoint arthroplasty	3.0	0.0034256916867303837	0.0	2017	-1	-1	0	0.0	0	5
@PHRASEmisdiagnosis	7.0	0.0	0.0	2013	-1	-1	0	4.0	0	9
@PHRASEstrategy	8.0	0.13165043014297365	0.0	2013	-1	-1	0	6.0	0	9
@PHRASEguideline	16.0	0.08986530786737904	0.0	2013	-1	-1	0	7.0	0	9
@PHRASEmistake	3.0	0.02266316001718186	0.0	2013	-1	-1	0	0.0	0	9
@PHRASEdeath	9.0	0.005938341761652327	0.0	2013	-1	-1	0	2.0	0	9
@PHRASEamerican surgeon	2.0	0.0	0.0	2015	-1	-1	0	0.0	0	7
@PHRASEimplementation	6.0	0.002544987723449906	0.0	2017	-1	-1	0	3.0	0	5
@PHRASEbreast	2.0	0.0038067546215129473	0.0	2015	-1	-1	0	0.0	0	7
@PHRASEassociation	25.0	0.062731657314922	0.0	2014	-1	-1	0	3.0	0	8
@PHRASElegal medicine	2.0	0.019326964056376166	0.0	2013	-1	-1	0	0.0	0	9
@PHRASEfuture	3.0	0.0032021605058465364	0.0	2018	-1	-1	0	0.0	0	4
@PHRASEdebriefing	3.0	0.0	0.0	2019	-1	-1	0	0.0	0	3
@PHRASEinsurance	3.0	0.0	0.0	2015	-1	-1	0	0.0	0	7
@PHRASEevidence based medicine	2.0	0.040203655218061116	0.0	2013	-1	-1	0	0.0	0	9
@PHRASEpayment	3.0	4.908287011993252E-4	0.0	2016	-1	-1	0	0.0	0	6
@PHRASEmortality	15.0	0.011455794193289452	0.0	2014	-1	-1	0	5.0	0	8
@PHRASEcost	27.0	0.02182994569983662	0.0	2014	-1	-1	0	3.0	0	8
@PHRASEmedical error	89.0	0.06822281374306637	0.0	2012	-1	-1	0	5.0	0	10
@PHRASEconsent	8.0	0.022303976996290418	0.0	2013	-1	-1	0	5.0	0	9
@PHRASEtrend	9.0	0.0034991524605779557	0.0	2017	-1	-1	0	3.0	0	5
@PHRASEsurgeon	8.0	0.017842875253909384	0.0	2013	-1	-1	0	2.0	0	9
@PHRASEartificial intelligence	4.0	0.0	0.0	2022	-1	-1	0	0.0	0	0
@PHRASEsurvey	2.0	0.0	0.0	2015	-1	-1	0	0.0	0	7
@PHRASEemergency department	4.0	0.0	0.0	2019	-1	-1	0	0.0	0	3
@PHRASElife-changing stressor	3.0	0.0	0.0	2019	-1	-1	0	0.0	0	3
@PHRASEcompensation	17.0	0.02029083203284742	0.0	2014	-1	-1	0	4.0	0	8
@PHRASEtort	3.0	0.0	0.0	2020	-1	-1	0	0.0	0	2
@PHRASEchecklist	2.0	0.002233138601092823	0.0	2013	-1	-1	0	0.0	0	9
@PHRASEservice	3.0	0.030385988980995777	0.0	2018	-1	-1	0	0.0	0	4
@PHRASEtelemedicine	6.0	0.0	0.0	2021	-1	-1	0	0.0	0	1
@PHRASEinternal medicine	2.0	0.0011529938001929704	0.0	2015	-1	-1	0	0.0	0	7
