# Supplementary material for: Evolutionary game theory and simulations based on doctor and patient medical malpractice under government regulation
Source: Sci Rep. 2023 Oct 25;13:18234. doi: 10.1038/s41598-023-44915-9 (PMC10600196; doi:10.1038/s41598-023-44915-9)
Supplement: Supplementary file 1 — Supplementary Information. [file 41598_2023_44915_MOESM1_ESM.zip › raw data /fig 1-2/project-no/CitationBurst.in]

# 2012 32 0
# 2013 94 1
# 2014 101 2
# 2015 87 3
# 2016 104 4
# 2017 107 5
# 2018 129 6
# 2019 148 7
# 2020 166 8
# 2021 174 9
# 2022 101 10
0 0 2
1 0 4
3 0 2
4 0 5
5 0 4
7 0 3
8 0 5
9 0 4
10 0 4
0 1 2
1 1 3
2 1 2
3 1 4
4 1 4
5 1 5
6 1 2
7 1 2
8 1 4
9 1 5
10 1 4
2 2 2
4 2 4
5 2 2
7 2 3
8 2 3
9 2 2
10 2 2
1 3 2
9 3 3
2 4 2
3 4 2
6 4 3
3 5 2
8 5 2
9 5 3
1 6 3
2 6 4
4 6 5
6 6 6
7 6 7
8 6 8
9 6 3
10 6 3
7 7 2
10 7 2
2 8 3
3 8 5
4 8 3
5 8 5
6 8 8
7 8 13
8 8 7
9 8 10
10 8 2
0 9 7
1 9 11
2 9 10
3 9 6
4 9 5
5 9 4
6 9 4
7 9 4
8 9 8
9 9 8
3 10 3
5 10 5
6 10 4
8 10 4
9 10 6
10 10 6
1 11 2
1 12 2
3 12 3
5 12 3
6 12 6
7 12 5
8 12 7
9 12 6
4 13 4
7 13 2
8 13 3
9 13 3
4 14 3
6 14 2
7 14 3
8 14 5
9 14 6
10 14 3
0 15 2
1 15 5
2 15 7
3 15 6
4 15 6
5 15 2
6 15 11
7 15 10
8 15 5
9 15 11
10 15 4
1 16 2
2 16 3
4 16 4
6 16 3
8 16 3
9 16 2
10 16 4
6 17 2
8 17 2
10 17 2
7 18 2
0 19 15
1 19 48
2 19 59
3 19 39
4 19 46
5 19 60
6 19 62
7 19 64
8 19 63
9 19 62
10 19 41
0 20 2
2 20 2
3 20 4
4 20 2
5 20 4
7 20 4
8 20 8
9 20 9
10 20 5
6 21 2
8 22 2
4 23 2
4 24 2
6 24 2
9 24 2
9 25 3
0 26 2
1 26 4
2 26 7
3 26 6
4 26 5
5 26 7
6 26 7
7 26 8
8 26 9
9 26 20
10 26 7
1 27 2
3 27 3
4 27 2
5 27 2
8 27 4
6 28 2
1 29 2
7 29 5
8 29 3
9 29 2
10 29 3
8 30 2
10 30 2
10 31 2
8 32 3
7 33 2
9 33 2
10 33 3
1 34 2
3 34 2
4 34 2
5 34 2
7 34 3
8 34 4
10 34 2
1 35 2
5 35 2
6 35 3
7 35 6
8 35 2
9 35 2
