# Supplementary material for: Evolutionary game theory and simulations based on doctor and patient medical malpractice under government regulation
Source: Sci Rep. 2023 Oct 25;13:18234. doi: 10.1038/s41598-023-44915-9 (PMC10600196; doi:10.1038/s41598-023-44915-9)
Supplement: Supplementary file 1 — Supplementary Information. [file 41598_2023_44915_MOESM1_ESM.zip › raw data /fig 1-2/project-no/citespace.parameters]

Date	January 2, 2020 9:29:29 AM CST
Project Home	/Users/mac/Documents/medical malpractice-10.14/project-no
Data Home	/Users/mac/Documents/medical malpractice-10.14/data-no
Data Source	WoS
From	2012
To	2022
Slice Length	1
Title	true
Abstract	true
Descriptor	true
Identifier	true
Prune with PF	true
Prune with MST	false
Prune Slices	true
Prune Merged	false
Threshold Group 0	2, 2, 20
Threshold Group 1	4, 3, 20
Threshold Group 2	3, 3, 20
