# Supplementary material for: Evolutionary game theory and simulations based on doctor and patient medical malpractice under government regulation
Source: Sci Rep. 2023 Oct 25;13:18234. doi: 10.1038/s41598-023-44915-9 (PMC10600196; doi:10.1038/s41598-023-44915-9)
Supplement: Supplementary file 1 — Supplementary Information. [file 41598_2023_44915_MOESM1_ESM.zip › raw data /fig 4-6.mdl]

{UTF-8}
Patient benefits from medical cooperation strategies O3=
	3
	~	
	~		|

The benefit U1 occurs when the patient has a higher level of awareness=
	5
	~	
	~		|

Patient benefits from medical conflict strategies O4=
	2
	~	
	~		|

Benefit U2 when the patient's awareness level is low=
	7
	~	
	~		|

Expected benefits when the patient does not seek medical treatment EC1=
	Medical cooperation strategy y2*Patient benefits from medical cooperation strategies O3\
		-Medical cooperation strategy y2*Patient benefits from medical conflict strategies O4\
		+Compensation from the doctor to the patient D-Losses of patients in medical malpractice H\
		+Patient benefits from medical conflict strategies O4+The benefit U1 occurs when the patient has a higher level of awareness
	~	
	~		|

Expected Benefit of the Patient EC2=
	Standardized medical practice y1*Degree of medical trouble k*The government's supervision of the hospital's illegal behavior by the patient R2\
		-Standardized medical practice y1*Degree of medical trouble k*The government's supervision of the patient's behavior under the regulation of medical practice R1
	+Medical cooperation strategy y2*Patient benefits from medical cooperation strategies O3\
		-Medical cooperation strategy y2*Patient benefits from medical conflict strategies O4\
		+Degree of medical trouble k*Compensation from the doctor to the patient D
	+Compensation from the doctor to the patient D-Degree of medical trouble k*Medical costs for patients E\
		-Degree of medical trouble k*The government's supervision of the hospital's illegal behavior by the patient R2
	-Losses of patients in medical malpractice H+Patient benefits from medical conflict strategies O4\
		-Benefit U2 when the patient's awareness level is low
	~	
	~		|

Standardized medical practice y1= INTEG (
	The rate of change in the practice of standardized medical practice,
		0.5)
	~	
	~		|

"The expected benefit difference between the patient's non-medical malpractice and the doctor's trouble"\
		=
	Standardized medical practice y1*Expected benefits when the patient does not seek medical treatment EC1\
		-Standardized medical practice y1*Expected Benefit of the Patient EC2*Standardized medical practice y1
	*Standardized medical practice y1*Expected benefits when the patient does not seek medical treatment EC1\
		+Standardized medical practice y1*Standardized medical practice y1*Expected Benefit of the Patient EC2
	~	
	~		|

医方规范执业和违规执业时的期望收益差 0=
	
	医方规范执业y1 0*医方规范执业时的期望收益EA1 0-医方规范执业y1 0\
		*医方违规执业时的期望收益EA2 0-医方规范执业y1 0*医方规范执业y1 0\
		*医方规范执业时的期望收益EA1 0+医方规范执业y1 0*医方规范执业y1 0\
		*医方违规执业时的期望收益EA2 0
	~	
	~		|

患方不医闹和医闹时的期望收益差 0=
	
	医方规范执业y1 0*患方不医闹时的期望收益EC1 0-医方规范执业y1 0\
		*患方医闹时的期望收益EC2 0*医方规范执业y1 0*医方规范执业y1 0*\
		患方不医闹时的期望收益EC1 0+医方规范执业y1 0*医方规范执业y1 0\
		*患方医闹时的期望收益EC2 0
	~	
	~		|

医方规范执业时的期望收益EA1 0=
	患方不医闹x 0*医闹程度k 0*(患方医闹行为给医方带来的损失L1 0+医方给患方的赔偿D 0\
		)+2*医方规范执业下的收益PE1 0-医方合作策略的成本O1 0-医方冲突策略的成本O2 0\
		-2*医闹程度k 0*患方医闹行为给医方带来的损失L1 0-2*医闹程度k 0\
		*医方给患方的赔偿D 0-2*医方给患方的赔偿D 0
	~	
	~		|

患方不医闹时的期望收益EC1 0=
	医方给患方的赔偿D 0-患方在医疗纠纷中的损失H 0
	~	
	~		|

医方规范执业的权重S1 0=
	0.5
	~	
	~		|

患方医闹时的期望收益EC2 0=
	医方规范执业y1 0*医闹程度k 0*(政府对医院违规下患方医闹行为的监管力度R2 0\
		-政府对医方规范执业下患方医闹行为的监管力度R1 0)+医闹程度k 0\
		*医方给患方的赔偿D 0+医方给患方的赔偿D 0-医闹程度k 0*(患方的医闹成本E 0\
		+政府对医院违规下患方医闹行为的监管力度R2 0)-患方在医疗纠纷中的损失H 0
	~	
	~		|

医方违规执业下的收益PE2 0=
	0.8
	~	元
	~		|

患方医闹行为给医方带来的损失L1 0=
	0.1
	~	
	~		|

医方违规执业时的期望收益EA2 0=
	患方不医闹x 0*(医闹程度k 0*患方医闹行为给违规执业的医方带来更大的损失L2 0\
		-医方给患方的赔偿D 0+政府对违规执业的医方的惩罚M 0)+2*医方违规执业下的收益PE2 0\
		-医方合作策略的成本O1 0-医方冲突策略的成本O2 0-2*医闹程度k 0*\
		患方医闹行为给违规执业的医方带来更大的损失L2 0-2*政府对违规执业的医方的惩罚M 0
	~	
	~		|

医方不医闹变化率 0=
	患方不医闹x 0*患方不医闹和医闹时的期望收益差 0
	~	
	~		|

医方选择冲突策略时的期望收益EB2 0=
	患方不医闹x 0*(2*医闹程度k 0*医方给患方的赔偿D 0+医方给患方的赔偿D 0\
		-2*医方给患方的赔偿D 0+医闹程度k 0*患方医闹行为给医方带来的损失L1 0\
		+医闹程度k 0*患方医闹行为给违规执业的医方带来更大的损失L2 0\
		+政府对违规执业的医方的惩罚M 0)+医方规范执业下的收益PE1 0+医方违规执业下的收益PE2 0\
		-2*医方冲突策略的成本O2 0-医闹程度k 0*患方医闹行为给医方带来的损失L1 0
	-医闹程度k 0*患方医闹行为给违规执业的医方带来更大的损失L2 0\
		-2*医闹程度k 0*医方给患方的赔偿D 0+医方给患方的赔偿D 0-政府对违规执业的医方的惩罚M 0
	~	
	~		|

医方冲突策略的成本O2 0=
	0.3
	~	
	~		|

医方选择合作策略和冲突策略时的期望收益差 0=
	
	医方合作策略y2 0*医方选择合作策略时的期望收益EB1 0-医方合作策略y2 0\
		*医方选择冲突策略时的期望收益EB2 0-医方合作策略y2 0*医方合作策略y2 0\
		*医方选择合作策略时的期望收益EB1 0+医方合作策略y2 0*医方合作策略y2 0\
		*医方选择冲突策略时的期望收益EB2 0
	~	
	~		|

医方合作策略y2 0= INTEG (
	医方合作策略变化率 0,
		0.5)
	~	
	~		|

医方选择合作策略时的期望收益EB1 0=
	患方不医闹x 0*(2*医闹程度k 0*医方给患方的赔偿D 0+医闹程度k 0*患方医闹行为给医方带来的损失L1 0\
		+医闹程度k 0*患方医闹行为给违规执业的医方带来更大的损失L2 0\
		+政府对违规执业的医方的惩罚M 0)+医方规范执业下的收益PE1 0+医方违规执业下的收益PE2 0\
		-2*医方合作策略的成本O1 0-医闹程度k 0*患方医闹行为给医方带来的损失L1 0\
		-医闹程度k 0*患方医闹行为给违规执业的医方带来更大的损失L2 0\
		-2*医闹程度k 0*医方给患方的赔偿D 0+医方给患方的赔偿D 0-政府对违规执业的医方的惩罚M 0
	~	
	~		|

医方合作策略变化率 0=
	医方合作策略y2 0*医方选择合作策略和冲突策略时的期望收益差 0
	~	
	~		|

医闹程度k 0=
	0.4
	~	
	~		|

医方合作策略的成本O1 0=
	0.2
	~	
	~		|

患方不医闹x 0= INTEG (
	医方不医闹变化率 0,
		0.5)
	~	
	~		|

医方合作策略的权重S2 0=
	0.5
	~	
	~		|

医方积极策略时的期望收益ED1 0=
	医方规范执业的权重S1 0*医方规范执业时的期望收益EA1 0+医方合作策略的权重S2 0\
		*医方选择合作策略时的期望收益EB1 0
	~	
	~		|

医方消极策略时的期望收益ED2 0=
	医方规范执业的权重S1 0-医方规范执业的权重S1 0*医方违规执业时的期望收益EA2 0\
		+医方合作策略的权重S2 0-医方合作策略的权重S2 0*医方选择冲突策略时的期望收益EB2 0
	~	
	~		|

医方给患方的赔偿D 0=
	0.6
	~	
	~		|

医方积极策略y 0= INTEG (
	医方积极策略变化率 0,
		0.5)
	~	
	~		|

医方规范执业y1 0= INTEG (
	医方规范执业变化率 0,
		0.5)
	~	
	~		|

医方积极策略变化率 0=
	医方积极策略y 0*医方积极策略和消极策略时的期望收益差 0
	~	
	~		|

医方规范执业下的收益PE1 0=
	0.7
	~	元
	~		|

医方积极策略和消极策略时的期望收益差 0=
	医方积极策略y 0*医方积极策略时的期望收益ED1 0-医方积极策略y 0\
		*医方消极策略时的期望收益ED2 0-医方积极策略y 0*医方积极策略y 0\
		*医方积极策略时的期望收益ED1 0+医方积极策略y 0*医方积极策略y 0\
		*医方消极策略时的期望收益ED2 0
	~	
	~		|

患方医闹行为给违规执业的医方带来更大的损失L2 0=
	0.3
	~	
	~		|

政府对违规执业的医方的惩罚M 0=
	0.9
	~	
	~		|

患方在医疗纠纷中的损失H 0=
	0.5
	~	
	~		|

医方规范执业变化率 0=
	医方规范执业y1 0*医方规范执业和违规执业时的期望收益差 0
	~	
	~		|

患方的医闹成本E 0=
	0.3
	~	
	~		|

政府对医方规范执业下患方医闹行为的监管力度R1 0=
	0.5
	~	
	~		|

政府对医院违规下患方医闹行为的监管力度R2 0=
	0.3
	~	
	~		|

"Change rate of the patient is non-medical malpractice"=
	"The patient is non- medical malpractice x"*"The expected benefit difference between the patient's non-medical malpractice and the doctor's trouble"
	~	
	~		|

Expected return difference between active and passive strategies=
	Active medical strategy y*Expected Returns of Physician's Active Strategies ED1-Active medical strategy y\
		*Expected payoffs when medical practitioners are passive ED2-Active medical strategy y\
		*Active medical strategy y*Expected Returns of Physician's Active Strategies ED1+Active medical strategy y\
		*Active medical strategy y*Expected payoffs when medical practitioners are passive ED2
	~	
	~		|

Expected Returns of Physician's Active Strategies ED1=
	The weight of medical prescriptions to standardize practice S1*Expected benefits of medical practitioners EA1\
		+The weight of medical cooperation strategy S2*Expected benefits when doctors choose cooperation strategies EB1
	~	
	~		|

Active medical strategy y= INTEG (
	Change rate of active medical strategy,
		0.5)
	~	
	~		|

The weight of medical cooperation strategy S2=
	0.5
	~	
	~		|

Expected payoffs when medical practitioners are passive ED2=
	The weight of medical prescriptions to standardize practice S1-The weight of medical prescriptions to standardize practice S1\
		*Expected benefits when medical practitioners practice illegally EA2+The weight of medical cooperation strategy S2\
		-The weight of medical cooperation strategy S2*Expected benefits when physicians choose conflict strategies EB2
	~	
	~		|

The weight of medical prescriptions to standardize practice S1=
	0.5
	~	
	~		|

Change rate of active medical strategy=
	Active medical strategy y*Expected return difference between active and passive strategies
	~	
	~		|

"The patient is non- medical malpractice x"= INTEG (
	"Change rate of the patient is non-medical malpractice",
		0.5)
	~	
	~		|

Medical cooperation strategy y2= INTEG (
	Change rate of medical cooperation strategy,
		0.5)
	~	
	~		|

Expected benefits when doctors choose cooperation strategies EB1=
	"The patient is non- medical malpractice x"*(2*Degree of medical trouble k*Compensation from the doctor to the patient D\
		+Degree of medical trouble k*The losses caused by the patient's doctor's rioting behavior to the doctor L1\
		+Degree of medical trouble k*The patient's doctor's harassment will bring greater losses to the illegal practice of the doctor L2\
		+The government punishes medical practitioners who practice illegally M)+Benefit from the standard practice of medical prescriptions PE1\
		+Benefit from medical practice illegally PE2-2*The cost of medical cooperation strategy O1\
		-Degree of medical trouble k*The losses caused by the patient's doctor's rioting behavior to the doctor L1\
		-Degree of medical trouble k*The patient's doctor's harassment will bring greater losses to the illegal practice of the doctor L2\
		+2*Degree of medical trouble k*Compensation from the doctor to the patient D+Compensation from the doctor to the patient D\
		-The government punishes medical practitioners who practice illegally M
	~	
	~		|

The difference between the expected benefits of medical practitioners in standard practice and illegal practice\
		=
	
	Standardized medical practice y1*Expected benefits of medical practitioners EA1-Standardized medical practice y1\
		*Expected benefits when medical practitioners practice illegally EA2-Standardized medical practice y1\
		*Standardized medical practice y1*Expected benefits of medical practitioners EA1+Standardized medical practice y1\
		*Standardized medical practice y1*Expected benefits when medical practitioners practice illegally EA2
	~	
	~		|

Expected benefits of medical practitioners EA1=
	2*"The patient is non- medical malpractice x"*Degree of medical trouble k*(The losses caused by the patient's doctor's rioting behavior to the doctor L1\
		+Compensation from the doctor to the patient D)-2*Degree of medical trouble k*(The losses caused by the patient's doctor's rioting behavior to the doctor L1\
		+Compensation from the doctor to the patient D)+2*Benefit from the standard practice of medical prescriptions PE1\
		-The cost of medical cooperation strategy O1-The cost of medical conflict strategies O2\
		-2*Compensation from the doctor to the patient D
	~	
	~		|

Expected benefits when physicians choose conflict strategies EB2=
	"The patient is non- medical malpractice x"*(2*Degree of medical trouble k*Compensation from the doctor to the patient D\
		+Degree of medical trouble k*The losses caused by the patient's doctor's rioting behavior to the doctor L1\
		+Degree of medical trouble k*The patient's doctor's harassment will bring greater losses to the illegal practice of the doctor L2\
		+The government punishes medical practitioners who practice illegally M)+Benefit from the standard practice of medical prescriptions PE1\
		+Benefit from medical practice illegally PE2-2*The cost of medical conflict strategies O2\
		-Degree of medical trouble k*The losses caused by the patient's doctor's rioting behavior to the doctor L1
	-Degree of medical trouble k*The patient's doctor's harassment will bring greater losses to the illegal practice of the doctor L2\
		+2*Degree of medical trouble k*Compensation from the doctor to the patient D+Compensation from the doctor to the patient D\
		-The government punishes medical practitioners who practice illegally M
	~	
	~		|

The difference between the expected benefits of medical providers when they choose cooperation strategies and conflict strategies\
		=
	
	Medical cooperation strategy y2*Expected benefits when doctors choose cooperation strategies EB1\
		-Medical cooperation strategy y2*Expected benefits when physicians choose conflict strategies EB2\
		-Medical cooperation strategy y2*Medical cooperation strategy y2*Expected benefits when doctors choose cooperation strategies EB1\
		+Medical cooperation strategy y2*Medical cooperation strategy y2*Expected benefits when physicians choose conflict strategies EB2
	~	
	~		|

Expected benefits when medical practitioners practice illegally EA2=
	2*"The patient is non- medical malpractice x"*Degree of medical trouble k*(The patient's doctor's harassment will bring greater losses to the illegal practice of the doctor L2\
		+Compensation from the doctor to the patient D)+2*"The patient is non- medical malpractice x"\
		*The government punishes medical practitioners who practice illegally M-2*Degree of medical trouble k\
		*(The patient's doctor's harassment will bring greater losses to the illegal practice of the doctor L2\
		+Compensation from the doctor to the patient D)-2*The government punishes medical practitioners who practice illegally M\
		+2*Benefit from medical practice illegally PE2-The cost of medical cooperation strategy O1\
		-The cost of medical conflict strategies O2-2*Compensation from the doctor to the patient D
	~	
	~		|

The rate of change in the practice of standardized medical practice=
	Standardized medical practice y1*The difference between the expected benefits of medical practitioners in standard practice and illegal practice
	~	
	~		|

Change rate of medical cooperation strategy=
	Medical cooperation strategy y2*The difference between the expected benefits of medical providers when they choose cooperation strategies and conflict strategies
	~	
	~		|

The government's supervision of the hospital's illegal behavior by the patient R2=
	3
	~	
	~		|

The patient's doctor's harassment will bring greater losses to the illegal practice of the doctor L2\
		=
	3
	~	
	~		|

Degree of medical trouble k=
	4
	~	
	~		|

Medical costs for patients E=
	3
	~	
	~		|

The government's supervision of the patient's behavior under the regulation of medical practice R1\
		=
	5
	~	
	~		|

The losses caused by the patient's doctor's rioting behavior to the doctor L1=
	1
	~	
	~		|

The government punishes medical practitioners who practice illegally M=
	9
	~	
	~		|

The cost of medical conflict strategies O2=
	4
	~	
	~		|

The cost of medical cooperation strategy O1=
	2
	~	
	~		|

Compensation from the doctor to the patient D=
	6
	~	
	~		|

Benefit from the standard practice of medical prescriptions PE1=
	5
	~	元
	~		|

Benefit from medical practice illegally PE2=
	8
	~	元
	~		|

Losses of patients in medical malpractice H=
	6
	~	
	~		|

********************************************************
	.Control
********************************************************~
		Simulation Control Parameters
	|

FINAL TIME  = 60
	~	Year
	~	The final time for the simulation.
	|

INITIAL TIME  = 0
	~	Year
	~	The initial time for the simulation.
	|

SAVEPER  = 
        TIME STEP
	~	Year [0,?]
	~	The frequency with which output is stored.
	|

TIME STEP  = 0.0625
	~	Year [0,?]
	~	The time step for the simulation.
	|

\\\---/// Sketch information - do not modify anything except names
V300  Do not put anything below this section - it will be ignored
*View 1
$192-192-192,0,Times New Roman|12||0-0-0|0-0-0|0-0-255|-1--1--1|-1--1--1|72,72,100,0
10,1,Standardized medical practice y1,421,172,59,19,3,131,0,0,0,0,0,0
12,2,48,564,171,10,8,0,3,0,0,-1,0,0,0
1,3,73,1,4,0,0,22,0,0,0,-1--1--1,,1|(500,177)|
1,4,73,2,100,0,0,22,0,0,0,-1--1--1,,1|(543,177)|
10,5,Medical cooperation strategy y2,719,193,71,17,3,131,0,0,0,0,0,0
12,6,48,941,190,10,8,0,3,0,0,-1,0,0,0
1,7,69,5,4,0,0,22,0,0,0,-1--1--1,,1|(828,189)|
1,8,69,6,100,0,0,22,0,0,0,-1--1--1,,1|(904,189)|
10,9,Benefit from medical practice illegally PE2,655,266,112,13,8,131,0,0,0,0,0,0
10,10,The cost of medical cooperation strategy O1,653,283,112,12,8,131,0,0,0,0,0,0
10,11,The cost of medical conflict strategies O2,649,301,105,9,8,131,0,0,0,0,0,0
10,12,Losses of patients in medical malpractice H,659,374,111,13,8,131,0,0,0,0,0,0
10,13,Compensation from the doctor to the patient D,667,449,112,12,8,131,0,0,0,0,0,0
10,14,The government punishes medical practitioners who practice illegally M,643,476,113,16,8,131,0,0,0,0,0,0
10,15,Medical costs for patients E,624,507,85,13,8,131,0,0,0,0,0,0
10,16,The losses caused by the patient's doctor's rioting behavior to the doctor L1,674,535,134,16,8,131,0,0,0,0,0,0
10,17,The patient's doctor's harassment will bring greater losses to the illegal practice of the doctor L2,677,574,139,15,8,131,0,0,0,0,0,0
10,18,The government's supervision of the patient's behavior under the regulation of medical practice R1,677,609,115,17,8,131,0,0,0,0,0,0
10,19,The government's supervision of the hospital's illegal behavior by the patient R2,678,645,120,21,8,131,0,0,0,0,0,0
10,20,Expected benefits of medical practitioners EA1,331,328,79,18,8,131,0,0,0,0,0,0
10,21,The difference between the expected benefits of medical practitioners in standard practice and illegal practice,293,413,99,25,8,131,0,0,0,0,0,0
10,22,Expected benefits when medical practitioners practice illegally EA2,320,475,94,21,8,131,0,0,0,0,0,0
10,23,"The patient is non- medical malpractice x",641,747,63,17,3,131,0,0,0,0,0,0
10,24,Expected benefits when the patient does not seek medical treatment EC1,381,548,100,20,8,131,0,0,0,0,0,0
10,25,"The expected benefit difference between the patient's non-medical malpractice and the doctor's trouble",401,618,139,24,8,131,0,0,0,0,0,0
10,26,Expected Benefit of the Patient EC2,423,676,92,14,8,131,0,0,0,0,0,0
10,27,Expected benefits when doctors choose cooperation strategies EB1,980,313,87,22,8,131,0,0,0,0,0,0
10,28,The difference between the expected benefits of medical providers when they choose cooperation strategies and conflict strategies,999,403,126,28,8,131,0,0,0,0,0,0
10,29,Expected benefits when physicians choose conflict strategies EB2,985,487,93,19,8,131,0,0,0,0,0,0
1,30,13,20,0,0,0,0,0,64,0,-1--1--1,,1|(513,393)|
1,31,10,20,0,0,0,0,0,64,0,-1--1--1,,1|(495,304)|
1,32,11,20,0,0,0,0,0,64,0,-1--1--1,,1|(483,314)|
10,33,Benefit from the standard practice of medical prescriptions PE1,658,242,126,18,8,131,0,0,0,0,0,0
1,34,33,20,0,0,0,0,0,64,0,-1--1--1,,1|(501,283)|
1,35,17,22,0,0,0,0,0,64,0,-1--1--1,,1|(515,529)|
1,36,13,22,0,0,0,0,0,64,0,-1--1--1,,1|(491,461)|
1,37,14,22,0,0,0,0,0,64,0,-1--1--1,,1|(478,475)|
1,38,9,22,0,0,0,0,0,64,0,-1--1--1,,1|(499,362)|
1,39,10,22,0,0,0,0,0,64,0,-1--1--1,,1|(500,371)|
1,40,11,22,0,0,0,0,0,64,0,-1--1--1,,1|(501,378)|
1,41,13,27,0,0,0,0,0,64,0,-1--1--1,,1|(805,388)|
1,42,14,27,0,0,0,0,0,64,0,-1--1--1,,1|(798,400)|
1,43,33,27,0,0,0,0,0,64,0,-1--1--1,,1|(809,275)|
1,44,9,27,0,0,0,0,0,64,0,-1--1--1,,1|(811,288)|
1,45,10,27,0,0,0,0,0,64,0,-1--1--1,,1|(822,298)|
1,46,13,29,0,0,0,0,0,64,0,-1--1--1,,1|(822,467)|
1,47,14,29,0,0,0,0,0,64,0,-1--1--1,,1|(817,481)|
1,48,33,29,0,0,0,0,0,64,0,-1--1--1,,1|(814,359)|
1,49,9,29,0,0,0,0,0,64,0,-1--1--1,,1|(809,369)|
1,50,11,29,0,0,0,0,0,64,0,-1--1--1,,1|(801,385)|
1,51,23,20,1,0,0,0,0,64,0,-1--1--1,,1|(390,568)|
1,52,23,22,1,0,0,0,0,64,0,-1--1--1,,1|(422,652)|
1,53,23,29,1,0,0,0,0,64,0,-1--1--1,,1|(851,632)|
1,54,23,27,1,0,0,0,0,64,0,-1--1--1,,1|(913,550)|
1,55,13,24,1,0,0,0,0,64,0,-1--1--1,,1|(484,477)|
1,56,12,24,0,0,0,0,0,64,0,-1--1--1,,1|(531,453)|
1,57,19,26,0,0,0,0,0,64,0,-1--1--1,,1|(543,660)|
1,58,18,26,0,0,0,0,0,64,0,-1--1--1,,1|(551,642)|
1,59,15,26,0,0,0,0,0,64,0,-1--1--1,,1|(529,586)|
1,60,12,26,0,0,0,0,0,64,0,-1--1--1,,1|(545,518)|
1,61,1,26,1,0,0,0,0,64,0,-1--1--1,,1|(214,436)|
1,62,1,25,1,0,0,0,0,64,0,-1--1--1,,1|(239,463)|
10,63,Degree of medical trouble k,668,706,48,14,8,3,0,0,0,0,0,0
1,64,63,20,0,0,0,0,0,64,0,-1--1--1,,1|(506,524)|
1,65,63,22,0,0,0,0,0,64,0,-1--1--1,,1|(504,597)|
1,66,63,27,0,0,0,0,0,64,0,-1--1--1,,1|(816,518)|
1,67,63,29,0,0,0,0,0,64,0,-1--1--1,,1|(816,602)|
1,68,63,26,0,0,0,0,0,64,0,-1--1--1,,1|(574,694)|
11,69,300,872,189,6,8,34,3,0,0,1,0,0,0
10,70,Change rate of medical cooperation strategy,872,205,60,14,40,3,0,0,-1,0,0,0
1,71,5,69,1,0,0,0,0,64,0,-1--1--1,,1|(775,179)|
1,72,28,70,0,0,0,0,0,64,0,-1--1--1,,1|(934,302)|
11,73,1180,527,177,6,8,34,3,0,0,1,0,0,0
10,74,The rate of change in the practice of standardized medical practice,527,206,64,21,40,3,0,0,-1,0,0,0
1,75,1,74,1,0,0,0,0,64,0,-1--1--1,,1|(470,198)|
1,76,21,74,0,0,0,0,0,64,0,-1--1--1,,1|(406,312)|
1,77,13,26,0,0,0,0,0,64,0,-1--1--1,,1|(551,556)|
1,78,16,20,0,0,0,0,0,64,0,-1--1--1,,1|(510,436)|
1,79,16,27,0,0,0,0,0,64,0,-1--1--1,,1|(816,431)|
1,80,17,27,0,0,0,0,0,64,0,-1--1--1,,1|(818,451)|
1,81,16,29,0,0,0,0,0,64,0,-1--1--1,,1|(827,511)|
1,82,17,29,0,0,0,0,0,64,0,-1--1--1,,1|(816,534)|
1,83,20,21,0,0,0,0,0,64,0,-1--1--1,,1|(316,360)|
1,84,22,21,0,0,0,0,0,64,0,-1--1--1,,1|(310,452)|
1,85,24,25,1,0,0,0,0,64,0,-1--1--1,,1|(362,555)|
1,86,26,25,1,0,0,0,0,64,0,-1--1--1,,1|(371,660)|
1,87,27,28,1,0,0,0,0,64,0,-1--1--1,,1|(974,340)|
1,88,29,28,1,0,0,0,0,64,0,-1--1--1,,1|(986,443)|
1,89,1,21,1,0,0,0,0,64,0,-1--1--1,,1|(347,285)|
1,90,5,28,0,0,0,0,0,64,0,-1--1--1,,1|(845,288)|
10,91,Active medical strategy y,586,51,71,17,3,131,0,0,0,0,0,0
10,92,The weight of medical prescriptions to standardize practice S1,593,86,97,18,8,131,0,0,0,0,0,0
12,93,48,795,51,10,8,0,3,0,0,-1,0,0,0
1,94,96,91,4,0,0,22,0,0,0,-1--1--1,,1|(693,47)|
1,95,96,93,100,0,0,22,0,0,0,-1--1--1,,1|(763,47)|
11,96,48,735,47,6,8,34,3,0,0,1,0,0,0
10,97,Change rate of active medical strategy,735,63,55,14,40,3,0,0,-1,0,0,0
10,98,The weight of medical cooperation strategy S2,594,116,104,14,8,131,0,0,0,0,0,0
1,99,91,96,1,0,0,0,0,64,0,-1--1--1,,1|(678,73)|
10,100,Expected Returns of Physician's Active Strategies ED1,931,87,92,20,8,131,0,0,0,0,0,0
10,101,Expected payoffs when medical practitioners are passive ED2,936,157,91,18,8,131,0,0,0,0,0,0
1,102,20,100,1,0,0,0,0,64,0,-1--1--1,,1|(577,170)|
1,103,27,100,1,0,0,0,0,64,0,-1--1--1,,1|(974,176)|
1,104,22,101,1,0,0,0,0,64,0,-1--1--1,,1|(534,297)|
1,105,29,101,1,0,0,0,0,64,0,-1--1--1,,1|(927,310)|
1,106,92,100,0,0,0,0,0,64,0,-1--1--1,,1|(757,86)|
1,107,98,100,0,0,0,0,0,64,0,-1--1--1,,1|(761,101)|
1,108,98,101,1,0,0,0,0,64,0,-1--1--1,,1|(740,151)|
1,109,92,101,0,0,0,0,0,64,0,-1--1--1,,1|(757,120)|
10,110,Expected return difference between active and passive strategies,914,125,104,16,8,131,0,0,0,0,0,0
1,111,100,110,0,0,0,0,0,64,0,-1--1--1,,1|(926,103)|
1,112,101,110,0,0,0,0,0,64,0,-1--1--1,,1|(928,145)|
1,113,91,110,0,0,0,0,0,64,0,-1--1--1,,1|(743,86)|
1,114,110,97,0,0,0,0,0,64,0,-1--1--1,,1|(828,95)|
12,115,48,858,741,10,8,0,3,0,0,-1,0,0,0
1,116,118,23,4,0,0,22,0,0,0,-1--1--1,,1|(747,742)|
1,117,118,115,100,0,0,22,0,0,0,-1--1--1,,1|(825,742)|
11,118,48,796,742,6,8,34,3,0,0,1,0,0,0
10,119,"Change rate of the patient is non-medical malpractice",796,770,102,20,40,131,0,0,-1,0,0,0
1,120,25,119,1,0,0,0,0,64,0,-1--1--1,,1|(596,693)|
1,121,23,119,1,0,0,0,0,64,0,-1--1--1,,1|(692,753)|
10,122,Patient benefits from medical cooperation strategies O3,649,323,119,17,8,131,0,0,0,0,0,0
10,123,Patient benefits from medical conflict strategies O4,644,342,118,20,8,131,0,0,0,0,0,0
10,124,The benefit U1 occurs when the patient has a higher level of awareness,665,396,122,16,8,131,0,0,0,0,0,0
10,125,Benefit U2 when the patient's awareness level is low,654,422,109,14,8,131,0,0,0,0,0,0
1,126,122,24,0,0,0,0,0,64,0,-1--1--1,,1|(521,429)|
1,127,123,24,0,0,0,0,0,64,0,-1--1--1,,1|(518,440)|
1,128,122,26,0,0,0,0,0,64,0,-1--1--1,,1|(538,495)|
1,129,123,26,0,0,0,0,0,64,0,-1--1--1,,1|(535,506)|
1,130,124,24,0,0,0,0,0,64,0,-1--1--1,,1|(533,466)|
1,131,125,26,0,0,0,0,0,64,0,-1--1--1,,1|(543,543)|
1,132,5,24,0,0,0,0,0,64,0,-1--1--1,,1|(556,363)|
1,133,5,26,1,0,0,0,0,64,0,-1--1--1,,1|(462,412)|
\\\---/// Sketch information - do not modify anything except names
V300  Do not put anything below this section - it will be ignored
*View 2
$192-192-192,0,Times New Roman|12||0-0-0|0-0-0|0-0-255|-1--1--1|-1--1--1|72,72,100,0
\\\---/// Sketch information - do not modify anything except names
V300  Do not put anything below this section - it will be ignored
*View 3
$192-192-192,0,Times New Roman|12||0-0-0|0-0-0|0-0-255|-1--1--1|-1--1--1|72,72,100,0
10,1,医方规范执业y1 0,396,181,48,19,3,131,0,0,0,0,0,0
12,2,48,556,186,10,8,0,3,0,0,-1,0,0,0
1,3,73,1,4,0,0,22,0,0,0,-1--1--1,,1|(469,186)|
1,4,73,2,100,0,0,22,0,0,0,-1--1--1,,1|(526,186)|
10,5,医方合作策略y2 0,727,176,49,17,3,131,0,0,0,0,0,0
12,6,48,885,171,10,8,0,3,0,0,-1,0,0,0
1,7,69,5,4,0,0,22,0,0,0,-1--1--1,,1|(800,171)|
1,8,69,6,100,0,0,22,0,0,0,-1--1--1,,1|(856,171)|
10,9,医方违规执业下的收益PE2 0,639,247,79,7,8,131,0,0,0,0,0,0
10,10,医方合作策略的成本O1 0,643,273,70,7,8,131,0,0,0,0,0,0
10,11,医方冲突策略的成本O2 0,639,301,70,7,8,131,0,0,0,0,0,0
10,12,患方在医疗纠纷中的损失H 0,639,331,80,7,8,131,0,0,0,0,0,0
10,13,医方给患方的赔偿D 0,640,357,59,8,8,3,0,0,0,0,0,0
10,14,政府对违规执业的医方的惩罚M 0,650,391,93,7,8,131,0,0,0,0,0,0
10,15,患方的医闹成本E 0,648,425,52,8,8,3,0,0,0,0,0,0
10,16,患方医闹行为给医方带来的损失L1 0,648,461,100,7,8,131,0,0,0,0,0,0
10,17,患方医闹行为给违规执业的医方带来更大的损失L2 0,661,505,144,7,8,131,0,0,0,0,0,0
10,18,政府对医方规范执业下患方医闹行为的监管力度R1 0,666,551,145,7,8,131,0,0,0,0,0,0
10,19,政府对医院违规下患方医闹行为的监管力度R2 0,670,600,132,7,8,131,0,0,0,0,0,0
10,20,医方规范执业时的期望收益EA1 0,306,267,93,7,8,131,0,0,0,0,0,0
10,21,医方规范执业和违规执业时的期望收益差 0,287,345,119,7,8,131,0,0,0,0,0,0
10,22,医方违规执业时的期望收益EA2 0,287,411,93,7,8,131,0,0,0,0,0,0
10,23,患方不医闹x 0,680,707,63,17,3,131,0,0,0,0,0,0
10,24,患方不医闹时的期望收益EC1 0,356,485,86,7,8,131,0,0,0,0,0,0
10,25,患方不医闹和医闹时的期望收益差 0,353,551,100,7,8,131,0,0,0,0,0,0
10,26,患方医闹时的期望收益EC2 0,383,612,80,7,8,131,0,0,0,0,0,0
10,27,医方选择合作策略时的期望收益EB1 0,1005,259,105,7,8,131,0,0,0,0,0,0
10,28,医方选择合作策略和冲突策略时的期望收益差 0,1025,337,131,7,8,131,0,0,0,0,0,0
10,29,医方选择冲突策略时的期望收益EB2 0,1038,421,105,7,8,131,0,0,0,0,0,0
1,30,13,20,0,0,0,0,0,64,0,-1--1--1,,1|(477,313)|
1,31,10,20,0,0,0,0,0,64,0,-1--1--1,,1|(492,270)|
1,32,11,20,0,0,0,0,0,64,0,-1--1--1,,1|(479,284)|
10,33,医方规范执业下的收益PE1 0,638,220,79,7,8,131,0,0,0,0,0,0
1,34,33,20,0,0,0,0,0,64,0,-1--1--1,,1|(478,242)|
1,35,17,22,0,0,0,0,0,64,0,-1--1--1,,1|(480,459)|
1,36,13,22,0,0,0,0,0,64,0,-1--1--1,,1|(466,383)|
1,37,14,22,0,0,0,0,0,64,0,-1--1--1,,1|(475,400)|
1,38,9,22,0,0,0,0,0,64,0,-1--1--1,,1|(469,326)|
1,39,10,22,0,0,0,0,0,64,0,-1--1--1,,1|(471,339)|
1,40,11,22,0,0,0,0,0,64,0,-1--1--1,,1|(469,353)|
1,41,13,27,0,0,0,0,0,64,0,-1--1--1,,1|(816,309)|
1,42,14,27,0,0,0,0,0,64,0,-1--1--1,,1|(820,327)|
1,43,33,27,0,0,0,0,0,64,0,-1--1--1,,1|(814,238)|
1,44,9,27,0,0,0,0,0,64,0,-1--1--1,,1|(802,251)|
1,45,10,27,0,0,0,0,0,64,0,-1--1--1,,1|(799,267)|
1,46,13,29,0,0,0,0,0,64,0,-1--1--1,,1|(834,388)|
1,47,14,29,0,0,0,0,0,64,0,-1--1--1,,1|(836,405)|
1,48,33,29,0,0,0,0,0,64,0,-1--1--1,,1|(831,317)|
1,49,9,29,0,0,0,0,0,64,0,-1--1--1,,1|(831,331)|
1,50,11,29,0,0,0,0,0,64,0,-1--1--1,,1|(831,358)|
1,51,23,20,1,0,0,0,0,64,0,-1--1--1,,1|(245,586)|
1,52,23,22,1,0,0,0,0,64,0,-1--1--1,,1|(418,603)|
1,53,23,29,1,0,0,0,0,64,0,-1--1--1,,1|(904,590)|
1,54,23,27,1,0,0,0,0,64,0,-1--1--1,,1|(948,515)|
1,55,13,24,1,0,0,0,0,64,0,-1--1--1,,1|(490,392)|
1,56,12,24,0,0,0,0,0,64,0,-1--1--1,,1|(503,404)|
1,57,19,26,0,0,0,0,0,64,0,-1--1--1,,1|(507,606)|
1,58,18,26,0,0,0,0,0,64,0,-1--1--1,,1|(531,580)|
1,59,15,26,0,0,0,0,0,64,0,-1--1--1,,1|(520,514)|
1,60,12,26,0,0,0,0,0,64,0,-1--1--1,,1|(515,466)|
1,61,1,26,1,0,0,0,0,64,0,-1--1--1,,1|(240,397)|
1,62,1,25,1,0,0,0,0,64,0,-1--1--1,,1|(217,405)|
10,63,医闹程度k 0,668,642,34,8,8,3,0,0,0,0,0,0
1,64,63,20,0,0,0,0,0,64,0,-1--1--1,,1|(491,459)|
1,65,63,22,0,0,0,0,0,64,0,-1--1--1,,1|(482,529)|
1,66,63,27,0,0,0,0,0,64,0,-1--1--1,,1|(831,455)|
1,67,63,29,0,0,0,0,0,64,0,-1--1--1,,1|(847,534)|
1,68,63,26,0,0,0,0,0,64,0,-1--1--1,,1|(548,629)|
11,69,524,831,171,6,8,34,3,0,0,1,0,0,0
10,70,医方合作策略变化率 0,831,187,62,7,40,3,0,0,-1,0,0,0
1,71,5,69,1,0,0,0,0,64,0,-1--1--1,,1|(776,147)|
1,72,28,70,0,0,0,0,0,64,0,-1--1--1,,1|(933,266)|
11,73,844,501,186,6,8,34,3,0,0,1,0,0,0
10,74,医方规范执业变化率 0,501,202,62,7,40,3,0,0,-1,0,0,0
1,75,1,74,1,0,0,0,0,64,0,-1--1--1,,1|(445,157)|
1,76,21,74,0,0,0,0,0,64,0,-1--1--1,,1|(387,277)|
1,77,13,26,0,0,0,0,0,64,0,-1--1--1,,1|(515,480)|
1,78,16,20,0,0,0,0,0,64,0,-1--1--1,,1|(483,367)|
1,79,16,27,0,0,0,0,0,64,0,-1--1--1,,1|(819,363)|
1,80,17,27,0,0,0,0,0,64,0,-1--1--1,,1|(826,386)|
1,81,16,29,0,0,0,0,0,64,0,-1--1--1,,1|(835,441)|
1,82,17,29,0,0,0,0,0,64,0,-1--1--1,,1|(842,464)|
1,83,20,21,0,0,0,0,0,64,0,-1--1--1,,1|(298,299)|
1,84,22,21,0,0,0,0,0,64,0,-1--1--1,,1|(287,385)|
1,85,24,25,1,0,0,0,0,64,0,-1--1--1,,1|(362,491)|
1,86,26,25,1,0,0,0,0,64,0,-1--1--1,,1|(371,596)|
1,87,27,28,1,0,0,0,0,64,0,-1--1--1,,1|(1021,284)|
1,88,29,28,1,0,0,0,0,64,0,-1--1--1,,1|(1045,384)|
1,89,1,21,1,0,0,0,0,64,0,-1--1--1,,1|(344,247)|
1,90,5,28,0,0,0,0,0,64,0,-1--1--1,,1|(878,258)|
10,91,医方积极策略y 0,586,-13,71,17,3,131,0,0,0,0,0,0
10,92,医方规范执业的权重S1 0,594,27,69,7,8,131,0,0,0,0,0,0
12,93,48,795,-13,10,8,0,3,0,0,-1,0,0,0
1,94,96,91,4,0,0,22,0,0,0,-1--1--1,,1|(693,-17)|
1,95,96,93,100,0,0,22,0,0,0,-1--1--1,,1|(763,-17)|
11,96,48,735,-17,6,8,34,3,0,0,1,0,0,0
10,97,医方积极策略变化率 0,735,-1,62,7,40,3,0,0,-1,0,0,0
10,98,医方合作策略的权重S2 0,593,51,69,7,8,131,0,0,0,0,0,0
1,99,91,96,1,0,0,0,0,64,0,-1--1--1,,1|(678,9)|
10,100,医方积极策略时的期望收益ED1 0,910,19,93,7,8,131,0,0,0,0,0,0
10,101,医方消极策略时的期望收益ED2 0,818,119,93,7,8,131,0,0,0,0,0,0
1,102,20,100,1,0,0,0,0,64,0,-1--1--1,,1|(584,114)|
1,103,27,100,1,0,0,0,0,64,0,-1--1--1,,1|(1038,117)|
1,104,22,101,1,0,0,0,0,64,0,-1--1--1,,1|(533,237)|
1,105,29,101,1,0,0,0,0,64,0,-1--1--1,,1|(960,253)|
1,106,92,100,0,0,0,0,0,64,0,-1--1--1,,1|(733,23)|
1,107,98,100,0,0,0,0,0,64,0,-1--1--1,,1|(744,36)|
1,108,98,101,0,0,0,0,0,64,0,-1--1--1,,1|(698,82)|
1,109,92,101,0,0,0,0,0,64,0,-1--1--1,,1|(699,70)|
10,110,医方积极策略和消极策略时的期望收益差 0,882,72,119,7,8,131,0,0,0,0,0,0
1,111,100,110,0,0,0,0,0,64,0,-1--1--1,,1|(899,39)|
1,112,101,110,0,0,0,0,0,64,0,-1--1--1,,1|(843,99)|
1,113,91,110,0,0,0,0,0,64,0,-1--1--1,,1|(744,32)|
1,114,110,97,0,0,0,0,0,64,0,-1--1--1,,1|(814,38)|
12,115,48,861,710,10,8,0,3,0,0,-1,0,0,0
1,116,118,23,4,0,0,22,0,0,0,-1--1--1,,1|(767,710)|
1,117,118,115,100,0,0,22,0,0,0,-1--1--1,,1|(827,710)|
11,118,48,797,710,6,8,34,3,0,0,1,0,0,0
10,119,医方不医闹变化率 0,797,726,55,8,40,3,0,0,-1,0,0,0
1,120,25,119,1,0,0,0,0,64,0,-1--1--1,,1|(604,632)|
1,121,23,119,1,0,0,0,0,64,0,-1--1--1,,1|(776,735)|
///---\\\
:L<%^E!@
1:Current.vdf
9:Current
23:0
15:0,0,0,0,0,0
19:100,0
27:2,
34:0,
4:Time
5:Active medical strategy y
35:Date
36:YYYY-MM-DD
37:2000
38:1
39:1
40:0
41:0
42:0
24:0
25:60
26:60
